# Supplementary material for: Computationally accelerated identification of P-glycoprotein inhibitors
Source: PLoS One. 2025 Aug 13;20(8):e0325121. doi: 10.1371/journal.pone.0325121 (PMC12349723; doi:10.1371/journal.pone.0325121)
Supplement: S9 File — We have provided the full dataset for the docking studies presented in this paper, as defined by the journal’s definition of a complete minimal dataset. (ZIP) [file pone.0325121.s013.zip]

Archive with 157 entries (147 files):
- S9_Docking_Data_Receptors_Ligands/2HYD.pdbqt
- S9_Docking_Data_Receptors_Ligands/3B5X.pdbqt
- S9_Docking_Data_Receptors_Ligands/3B5Z.pdbqt
- S9_Docking_Data_Receptors_Ligands/4KSB.pdbqt
- S9_Docking_Data_Receptors_Ligands/DBD_docking/
- S9_Docking_Data_Receptors_Ligands/DBD_docking/3b5x_dbd/
- S9_Docking_Data_Receptors_Ligands/DBD_docking/3b5x_dbd/ZINC09118852_3b5x_dbd_out.pdb
- S9_Docking_Data_Receptors_Ligands/DBD_docking/3b5x_dbd/ZINC09118852_3b5x_dbd_out.pdbqt
- S9_Docking_Data_Receptors_Ligands/DBD_docking/3b5x_dbd/ZINC12389647_3b5x_dbd_out.pdb
- S9_Docking_Data_Receptors_Ligands/DBD_docking/3b5x_dbd/ZINC12389647_3b5x_dbd_out.pdbqt
- S9_Docking_Data_Receptors_Ligands/DBD_docking/3b5x_dbd/ZINC12408039_3b5x_dbd_out.pdb
- S9_Docking_Data_Receptors_Ligands/DBD_docking/3b5x_dbd/ZINC12408039_3b5x_dbd_out.pdbqt
- S9_Docking_Data_Receptors_Ligands/DBD_docking/3b5x_dbd/ZINC12577459_3b5x_dbd_out.pdb
- S9_Docking_Data_Receptors_Ligands/DBD_docking/3b5x_dbd/ZINC12577459_3b5x_dbd_out.pdbqt
- S9_Docking_Data_Receptors_Ligands/DBD_docking/3b5x_dbd/ZINC12922226_3b5x_dbd_out.pdb
- S9_Docking_Data_Receptors_Ligands/DBD_docking/3b5x_dbd/ZINC12922226_3b5x_dbd_out.pdbqt
- S9_Docking_Data_Receptors_Ligands/DBD_docking/3b5x_dbd/ZINC31744412_3b5x_dbd_out.pdb
- S9_Docking_Data_Receptors_Ligands/DBD_docking/3b5x_dbd/ZINC31744412_3b5x_dbd_out.pdbqt
- S9_Docking_Data_Receptors_Ligands/DBD_docking/3b5x_dbd/ZINC32974765_3b5x_dbd_out.pdb
- S9_Docking_Data_Receptors_Ligands/DBD_docking/3b5x_dbd/ZINC32974765_3b5x_dbd_out.pdbqt
- S9_Docking_Data_Receptors_Ligands/DBD_docking/3b5x_dbd/ZINC36489963_3b5x_dbd_out.pdb
- S9_Docking_Data_Receptors_Ligands/DBD_docking/3b5x_dbd/ZINC36489963_3b5x_dbd_out.pdbqt
- S9_Docking_Data_Receptors_Ligands/DBD_docking/3b5x_dbd/ZINC84559953_3b5x_dbd_out.pdb
- S9_Docking_Data_Receptors_Ligands/DBD_docking/3b5x_dbd/ZINC84559953_3b5x_dbd_out.pdbqt
- S9_Docking_Data_Receptors_Ligands/DBD_docking/4ksb_dbd/
- S9_Docking_Data_Receptors_Ligands/DBD_docking/4ksb_dbd/ZINC09118852_4ksb_dbd_out.pdb
- S9_Docking_Data_Receptors_Ligands/DBD_docking/4ksb_dbd/ZINC09118852_4ksb_dbd_out.pdbqt
- S9_Docking_Data_Receptors_Ligands/DBD_docking/4ksb_dbd/ZINC12389647_4ksb_dbd_out.pdb
- S9_Docking_Data_Receptors_Ligands/DBD_docking/4ksb_dbd/ZINC12389647_4ksb_dbd_out.pdbqt
- S9_Docking_Data_Receptors_Ligands/DBD_docking/4ksb_dbd/ZINC12408039_4ksb_dbd_out.pdb
- S9_Docking_Data_Receptors_Ligands/DBD_docking/4ksb_dbd/ZINC12408039_4ksb_dbd_out.pdbqt
- S9_Docking_Data_Receptors_Ligands/DBD_docking/4ksb_dbd/ZINC12577459_4ksb_dbd_out.pdb
- S9_Docking_Data_Receptors_Ligands/DBD_docking/4ksb_dbd/ZINC12577459_4ksb_dbd_out.pdbqt
- S9_Docking_Data_Receptors_Ligands/DBD_docking/4ksb_dbd/ZINC12922226_4ksb_dbd_out.pdb
- S9_Docking_Data_Receptors_Ligands/DBD_docking/4ksb_dbd/ZINC12922226_4ksb_dbd_out.pdbqt
- S9_Docking_Data_Receptors_Ligands/DBD_docking/4ksb_dbd/ZINC31744412_4ksb_dbd_out.pdb
- S9_Docking_Data_Receptors_Ligands/DBD_docking/4ksb_dbd/ZINC31744412_4ksb_dbd_out.pdbqt
- S9_Docking_Data_Receptors_Ligands/DBD_docking/4ksb_dbd/ZINC32974765_4ksb_dbd_out.pdb
- S9_Docking_Data_Receptors_Ligands/DBD_docking/4ksb_dbd/ZINC32974765_4ksb_dbd_out.pdbqt
- S9_Docking_Data_Receptors_Ligands/DBD_docking/4ksb_dbd/ZINC36489963_4ksb_dbd_out.pdb
- S9_Docking_Data_Receptors_Ligands/DBD_docking/4ksb_dbd/ZINC36489963_4ksb_dbd_out.pdbqt
- S9_Docking_Data_Receptors_Ligands/DBD_docking/4ksb_dbd/ZINC84559953_4ksb_dbd_out.pdb
- S9_Docking_Data_Receptors_Ligands/DBD_docking/4ksb_dbd/ZINC84559953_4ksb_dbd_out.pdbqt
- S9_Docking_Data_Receptors_Ligands/DBD_docking/transition_dbd/
- S9_Docking_Data_Receptors_Ligands/DBD_docking/transition_dbd/ZINC09118852_transition_dbd_out.pdb
- S9_Docking_Data_Receptors_Ligands/DBD_docking/transition_dbd/ZINC09118852_transition_dbd_out.pdbqt
- S9_Docking_Data_Receptors_Ligands/DBD_docking/transition_dbd/ZINC12389647_transition_dbd_out.pdb
- S9_Docking_Data_Receptors_Ligands/DBD_docking/transition_dbd/ZINC12389647_transition_dbd_out.pdbqt
- S9_Docking_Data_Receptors_Ligands/DBD_docking/transition_dbd/ZINC12408039_transition_dbd_out.pdb
- S9_Docking_Data_Receptors_Ligands/DBD_docking/transition_dbd/ZINC12408039_transition_dbd_out.pdbqt
- S9_Docking_Data_Receptors_Ligands/DBD_docking/transition_dbd/ZINC12577459_transition_dbd_out.pdb
- S9_Docking_Data_Receptors_Ligands/DBD_docking/transition_dbd/ZINC12577459_transition_dbd_out.pdbqt
- S9_Docking_Data_Receptors_Ligands/DBD_docking/transition_dbd/ZINC12922226_transition_dbd_out.pdb
- S9_Docking_Data_Receptors_Ligands/DBD_docking/transition_dbd/ZINC12922226_transition_dbd_out.pdbqt
- S9_Docking_Data_Receptors_Ligands/DBD_docking/transition_dbd/ZINC31744412_transition_dbd_out.pdb
- S9_Docking_Data_Receptors_Ligands/DBD_docking/transition_dbd/ZINC31744412_transition_dbd_out.pdbqt
- S9_Docking_Data_Receptors_Ligands/DBD_docking/transition_dbd/ZINC32974765_transition_dbd_out.pdb
- S9_Docking_Data_Receptors_Ligands/DBD_docking/transition_dbd/ZINC32974765_transition_dbd_out.pdbqt
- S9_Docking_Data_Receptors_Ligands/DBD_docking/transition_dbd/ZINC36489963_transition_dbd_out.pdb
- S9_Docking_Data_Receptors_Ligands/DBD_docking/transition_dbd/ZINC36489963_transition_dbd_out.pdbqt
- S9_Docking_Data_Receptors_Ligands/DBD_docking/transition_dbd/ZINC84559953_transition_dbd_out.pdb
- S9_Docking_Data_Receptors_Ligands/DBD_docking/transition_dbd/ZINC84559953_transition_dbd_out.pdbqt
- S9_Docking_Data_Receptors_Ligands/NBD_docking/
- S9_Docking_Data_Receptors_Ligands/NBD_docking/2hyd_nbd_1/
- S9_Docking_Data_Receptors_Ligands/NBD_docking/2hyd_nbd_1/ZINC09118852_2hyd_nbd_1_out.pdb
- S9_Docking_Data_Receptors_Ligands/NBD_docking/2hyd_nbd_1/ZINC09118852_2hyd_nbd_1_out.pdbqt
- S9_Docking_Data_Receptors_Ligands/NBD_docking/2hyd_nbd_1/ZINC12389647_2hyd_nbd_1_out.pdb
- S9_Docking_Data_Receptors_Ligands/NBD_docking/2hyd_nbd_1/ZINC12389647_2hyd_nbd_1_out.pdbqt
- S9_Docking_Data_Receptors_Ligands/NBD_docking/2hyd_nbd_1/ZINC12408039_2hyd_nbd_1_out.pdb
- S9_Docking_Data_Receptors_Ligands/NBD_docking/2hyd_nbd_1/ZINC12408039_2hyd_nbd_1_out.pdbqt
- S9_Docking_Data_Receptors_Ligands/NBD_docking/2hyd_nbd_1/ZINC12577459_2hyd_nbd_1_out.pdb
- S9_Docking_Data_Receptors_Ligands/NBD_docking/2hyd_nbd_1/ZINC12577459_2hyd_nbd_1_out.pdbqt
- S9_Docking_Data_Receptors_Ligands/NBD_docking/2hyd_nbd_1/ZINC12922226_2hyd_nbd_1_out.pdb
- S9_Docking_Data_Receptors_Ligands/NBD_docking/2hyd_nbd_1/ZINC12922226_2hyd_nbd_1_out.pdbqt
- S9_Docking_Data_Receptors_Ligands/NBD_docking/2hyd_nbd_1/ZINC31744412_2hyd_nbd_1_out.pdb
- S9_Docking_Data_Receptors_Ligands/NBD_docking/2hyd_nbd_1/ZINC31744412_2hyd_nbd_1_out.pdbqt
- S9_Docking_Data_Receptors_Ligands/NBD_docking/2hyd_nbd_1/ZINC36489963_2hyd_nbd_1_out.pdb
- S9_Docking_Data_Receptors_Ligands/NBD_docking/2hyd_nbd_1/ZINC36489963_2hyd_nbd_1_out.pdbqt
- S9_Docking_Data_Receptors_Ligands/NBD_docking/2hyd_nbd_1/ZINC84559953_2hyd_nbd_1_out.pdb
- S9_Docking_Data_Receptors_Ligands/NBD_docking/2hyd_nbd_1/ZINC84559953_2hyd_nbd_1_out.pdbqt
- S9_Docking_Data_Receptors_Ligands/NBD_docking/2hyd_nbd_2/
- S9_Docking_Data_Receptors_Ligands/NBD_docking/2hyd_nbd_2/ZINC09118852_2hyd_nbd_2_out.pdb
- S9_Docking_Data_Receptors_Ligands/NBD_docking/2hyd_nbd_2/ZINC09118852_2hyd_nbd_2_out.pdbqt
- S9_Docking_Data_Receptors_Ligands/NBD_docking/2hyd_nbd_2/ZINC12389647_2hyd_nbd_2_out.pdb
- S9_Docking_Data_Receptors_Ligands/NBD_docking/2hyd_nbd_2/ZINC12389647_2hyd_nbd_2_out.pdbqt
- S9_Docking_Data_Receptors_Ligands/NBD_docking/2hyd_nbd_2/ZINC12408039_2hyd_nbd_2_out.pdb
- S9_Docking_Data_Receptors_Ligands/NBD_docking/2hyd_nbd_2/ZINC12408039_2hyd_nbd_2_out.pdbqt
- S9_Docking_Data_Receptors_Ligands/NBD_docking/2hyd_nbd_2/ZINC12577459_2hyd_nbd_2_out.pdb
- S9_Docking_Data_Receptors_Ligands/NBD_docking/2hyd_nbd_2/ZINC12577459_2hyd_nbd_2_out.pdbqt
- S9_Docking_Data_Receptors_Ligands/NBD_docking/2hyd_nbd_2/ZINC12922226_2hyd_nbd_2_out.pdb
- S9_Docking_Data_Receptors_Ligands/NBD_docking/2hyd_nbd_2/ZINC12922226_2hyd_nbd_2_out.pdbqt
- S9_Docking_Data_Receptors_Ligands/NBD_docking/2hyd_nbd_2/ZINC31744412_2hyd_nbd_2_out.pdb
- S9_Docking_Data_Receptors_Ligands/NBD_docking/2hyd_nbd_2/ZINC31744412_2hyd_nbd_2_out.pdbqt
- S9_Docking_Data_Receptors_Ligands/NBD_docking/2hyd_nbd_2/ZINC32974765_2hyd_nbd_2_out.pdb
- S9_Docking_Data_Receptors_Ligands/NBD_docking/2hyd_nbd_2/ZINC32974765_2hyd_nbd_2_out.pdbqt
- S9_Docking_Data_Receptors_Ligands/NBD_docking/2hyd_nbd_2/ZINC36489963_2hyd_nbd_2_out.pdb
- S9_Docking_Data_Receptors_Ligands/NBD_docking/2hyd_nbd_2/ZINC36489963_2hyd_nbd_2_out.pdbqt
- S9_Docking_Data_Receptors_Ligands/NBD_docking/2hyd_nbd_2/ZINC84559953_2hyd_nbd_2_out.pdb
- S9_Docking_Data_Receptors_Ligands/NBD_docking/2hyd_nbd_2/ZINC84559953_2hyd_nbd_2_out.pdbqt
- S9_Docking_Data_Receptors_Ligands/NBD_docking/3b5z_nbd_1/
- S9_Docking_Data_Receptors_Ligands/NBD_docking/3b5z_nbd_1/ZINC09118852_3b5z_nbd_1_out.pdb
- S9_Docking_Data_Receptors_Ligands/NBD_docking/3b5z_nbd_1/ZINC09118852_3b5z_nbd_1_out.pdbqt
- S9_Docking_Data_Receptors_Ligands/NBD_docking/3b5z_nbd_1/ZINC12389647_3b5z_nbd_1_out.pdb
- S9_Docking_Data_Receptors_Ligands/NBD_docking/3b5z_nbd_1/ZINC12389647_3b5z_nbd_1_out.pdbqt
- S9_Docking_Data_Receptors_Ligands/NBD_docking/3b5z_nbd_1/ZINC12408039_3b5z_nbd_1_out.pdb
- S9_Docking_Data_Receptors_Ligands/NBD_docking/3b5z_nbd_1/ZINC12408039_3b5z_nbd_1_out.pdbqt
- S9_Docking_Data_Receptors_Ligands/NBD_docking/3b5z_nbd_1/ZINC12577459_3b5z_nbd_1_out.pdb
- S9_Docking_Data_Receptors_Ligands/NBD_docking/3b5z_nbd_1/ZINC12577459_3b5z_nbd_1_out.pdbqt
- S9_Docking_Data_Receptors_Ligands/NBD_docking/3b5z_nbd_1/ZINC12922226_3b5z_nbd_1_out.pdb
- S9_Docking_Data_Receptors_Ligands/NBD_docking/3b5z_nbd_1/ZINC12922226_3b5z_nbd_1_out.pdbqt
- S9_Docking_Data_Receptors_Ligands/NBD_docking/3b5z_nbd_1/ZINC31744412_3b5z_nbd_1_out.pdb
- S9_Docking_Data_Receptors_Ligands/NBD_docking/3b5z_nbd_1/ZINC31744412_3b5z_nbd_1_out.pdbqt
- S9_Docking_Data_Receptors_Ligands/NBD_docking/3b5z_nbd_1/ZINC32974765_3b5z_nbd_1_out.pdb
- S9_Docking_Data_Receptors_Ligands/NBD_docking/3b5z_nbd_1/ZINC32974765_3b5z_nbd_1_out.pdbqt
- S9_Docking_Data_Receptors_Ligands/NBD_docking/3b5z_nbd_1/ZINC36489963_3b5z_nbd_1_out.pdb
- S9_Docking_Data_Receptors_Ligands/NBD_docking/3b5z_nbd_1/ZINC36489963_3b5z_nbd_1_out.pdbqt
- S9_Docking_Data_Receptors_Ligands/NBD_docking/3b5z_nbd_1/ZINC84559953_3b5z_nbd_1_out.pdb
- S9_Docking_Data_Receptors_Ligands/NBD_docking/3b5z_nbd_1/ZINC84559953_3b5z_nbd_1_out.pdbqt
- S9_Docking_Data_Receptors_Ligands/NBD_docking/3b5z_nbd_2/
- S9_Docking_Data_Receptors_Ligands/NBD_docking/3b5z_nbd_2/ZINC09118852_3b5z_nbd_2_out.pdb
- S9_Docking_Data_Receptors_Ligands/NBD_docking/3b5z_nbd_2/ZINC09118852_3b5z_nbd_2_out.pdbqt
- S9_Docking_Data_Receptors_Ligands/NBD_docking/3b5z_nbd_2/ZINC12389647_3b5z_nbd_2_out.pdb
- S9_Docking_Data_Receptors_Ligands/NBD_docking/3b5z_nbd_2/ZINC12389647_3b5z_nbd_2_out.pdbqt
- S9_Docking_Data_Receptors_Ligands/NBD_docking/3b5z_nbd_2/ZINC12408039_3b5z_nbd_2_out.pdb
- S9_Docking_Data_Receptors_Ligands/NBD_docking/3b5z_nbd_2/ZINC12408039_3b5z_nbd_2_out.pdbqt
- S9_Docking_Data_Receptors_Ligands/NBD_docking/3b5z_nbd_2/ZINC12577459_3b5z_nbd_2_out.pdb
- S9_Docking_Data_Receptors_Ligands/NBD_docking/3b5z_nbd_2/ZINC12577459_3b5z_nbd_2_out.pdbqt
- S9_Docking_Data_Receptors_Ligands/NBD_docking/3b5z_nbd_2/ZINC12922226_3b5z_nbd_2_out.pdb
- S9_Docking_Data_Receptors_Ligands/NBD_docking/3b5z_nbd_2/ZINC12922226_3b5z_nbd_2_out.pdbqt
- S9_Docking_Data_Receptors_Ligands/NBD_docking/3b5z_nbd_2/ZINC31744412_3b5z_nbd_2_out.pdb
- S9_Docking_Data_Receptors_Ligands/NBD_docking/3b5z_nbd_2/ZINC31744412_3b5z_nbd_2_out.pdbqt
- S9_Docking_Data_Receptors_Ligands/NBD_docking/3b5z_nbd_2/ZINC32974765_3b5z_nbd_2_out.pdb
- S9_Docking_Data_Receptors_Ligands/NBD_docking/3b5z_nbd_2/ZINC32974765_3b5z_nbd_2_out.pdbqt
- S9_Docking_Data_Receptors_Ligands/NBD_docking/3b5z_nbd_2/ZINC36489963_3b5z_nbd_2_out.pdb
- S9_Docking_Data_Receptors_Ligands/NBD_docking/3b5z_nbd_2/ZINC36489963_3b5z_nbd_2_out.pdbqt
- S9_Docking_Data_Receptors_Ligands/NBD_docking/3b5z_nbd_2/ZINC84559953_3b5z_nbd_2_out.pdb
- S9_Docking_Data_Receptors_Ligands/NBD_docking/3b5z_nbd_2/ZINC84559953_3b5z_nbd_2_out.pdbqt
- S9_Docking_Data_Receptors_Ligands/NBD_docking/transition_nbd/
- S9_Docking_Data_Receptors_Ligands/NBD_docking/transition_nbd/ZINC09118852_transition_nbd_out.pdb
- S9_Docking_Data_Receptors_Ligands/NBD_docking/transition_nbd/ZINC09118852_transition_nbd_out.pdbqt
- S9_Docking_Data_Receptors_Ligands/NBD_docking/transition_nbd/ZINC12389647_transition_nbd_out.pdb
- S9_Docking_Data_Receptors_Ligands/NBD_docking/transition_nbd/ZINC12389647_transition_nbd_out.pdbqt
- S9_Docking_Data_Receptors_Ligands/NBD_docking/transition_nbd/ZINC12408039_transition_nbd_out.pdb
- S9_Docking_Data_Receptors_Ligands/NBD_docking/transition_nbd/ZINC12408039_transition_nbd_out.pdbqt
- S9_Docking_Data_Receptors_Ligands/NBD_docking/transition_nbd/ZINC12577459_transition_nbd_out.pdb
- S9_Docking_Data_Receptors_Ligands/NBD_docking/transition_nbd/ZINC12577459_transition_nbd_out.pdbqt
- S9_Docking_Data_Receptors_Ligands/NBD_docking/transition_nbd/ZINC12922226_transition_nbd_out.pdb
- S9_Docking_Data_Receptors_Ligands/NBD_docking/transition_nbd/ZINC12922226_transition_nbd_out.pdbqt
- S9_Docking_Data_Receptors_Ligands/NBD_docking/transition_nbd/ZINC31744412_transition_nbd_out.pdb
- S9_Docking_Data_Receptors_Ligands/NBD_docking/transition_nbd/ZINC31744412_transition_nbd_out.pdbqt
- S9_Docking_Data_Receptors_Ligands/NBD_docking/transition_nbd/ZINC32974765_transition_nbd_out.pdb
- S9_Docking_Data_Receptors_Ligands/NBD_docking/transition_nbd/ZINC32974765_transition_nbd_out.pdbqt
- S9_Docking_Data_Receptors_Ligands/NBD_docking/transition_nbd/ZINC36489963_transition_nbd_out.pdb
- S9_Docking_Data_Receptors_Ligands/NBD_docking/transition_nbd/ZINC36489963_transition_nbd_out.pdbqt
- S9_Docking_Data_Receptors_Ligands/NBD_docking/transition_nbd/ZINC84559953_transition_nbd_out.pdb
- S9_Docking_Data_Receptors_Ligands/NBD_docking/transition_nbd/ZINC84559953_transition_nbd_out.pdbqt
- S9_Docking_Data_Receptors_Ligands/Transition.pdbqt
