# Supplementary material for: Computationally accelerated identification of P-glycoprotein inhibitors
Source: PLoS One. 2025 Aug 13;20(8):e0325121. doi: 10.1371/journal.pone.0325121 (PMC12349723; doi:10.1371/journal.pone.0325121)
Supplement: S9 File — We have provided the full dataset for the docking studies presented in this paper, as defined by the journal’s definition of a complete minimal dataset. (ZIP) [file pone.0325121.s013.zip › S9_Docking_Data_Receptors_Ligands/2HYD.pdbqt]

REMARK   4 XXXX COMPLIES WITH FORMAT V. 2.0
ATOM      1  N   PHE X  37     -17.173 -17.341  25.101  1.00  0.00    -0.066 N 
ATOM      2  HN3 PHE X  37     -17.479 -17.989  25.854  1.00  0.00     0.275 HD
ATOM      3  HN2 PHE X  37     -16.273 -17.539  24.619  1.00  0.00     0.275 HD
ATOM      4  HN1 PHE X  37     -17.863 -17.605  24.368  1.00  0.00     0.275 HD
ATOM      5  CA  PHE X  37     -17.294 -15.945  25.688  1.00  0.00     0.278 C 
ATOM      6  CB  PHE X  37     -15.970 -15.651  26.558  1.00  0.00     0.081 C 
ATOM      7  CG  PHE X  37     -14.949 -15.019  25.776  1.00  0.00    -0.056 A 
ATOM      8  CD1 PHE X  37     -14.063 -15.839  25.088  1.00  0.00     0.007 A 
ATOM      9  CE1 PHE X  37     -13.200 -15.268  24.090  1.00  0.00     0.001 A 
ATOM     10  CZ  PHE X  37     -13.232 -13.876  23.945  1.00  0.00     0.000 A 
ATOM     11  CD2 PHE X  37     -14.850 -13.642  25.739  1.00  0.00     0.007 A 
ATOM     12  CE2 PHE X  37     -13.945 -13.016  24.797  1.00  0.00     0.001 A 
ATOM     13  C   PHE X  37     -17.580 -14.791  24.690  1.00  0.00     0.249 C 
ATOM     14  O   PHE X  37     -17.951 -13.683  25.067  1.00  0.00    -0.271 OA
ATOM     15  N   SER X  38     -17.633 -15.015  23.353  1.00  0.00    -0.344 N 
ATOM     16  HN  SER X  38     -17.612 -15.880  22.857  1.00  0.00     0.163 HD
ATOM     17  CA  SER X  38     -17.640 -13.903  22.371  1.00  0.00     0.200 C 
ATOM     18  CB  SER X  38     -17.323 -14.354  20.954  1.00  0.00     0.199 C 
ATOM     19  OG  SER X  38     -18.159 -15.464  20.655  1.00  0.00    -0.398 OA
ATOM     20  HG1 SER X  38     -18.474 -15.523  19.750  1.00  0.00     0.209 HD
ATOM     21  C   SER X  38     -18.926 -13.117  22.279  1.00  0.00     0.243 C 
ATOM     22  O   SER X  38     -18.948 -11.952  21.868  1.00  0.00    -0.271 OA
ATOM     23  N   MET X  39     -20.028 -13.690  22.795  1.00  0.00    -0.346 N 
ATOM     24  HN  MET X  39     -19.958 -14.632  23.116  1.00  0.00     0.163 HD
ATOM     25  CA  MET X  39     -21.344 -13.049  22.818  1.00  0.00     0.177 C 
ATOM     26  CB  MET X  39     -22.584 -14.069  22.838  1.00  0.00     0.045 C 
ATOM     27  CG  MET X  39     -24.004 -13.516  22.463  1.00  0.00     0.076 C 
ATOM     28  SD  MET X  39     -24.917 -12.828  23.875  1.00  0.00    -0.173 SA
ATOM     29  CE  MET X  39     -25.642 -14.389  24.323  1.00  0.00     0.089 C 
ATOM     30  C   MET X  39     -21.420 -12.059  23.995  1.00  0.00     0.241 C 
ATOM     31  O   MET X  39     -22.066 -11.058  23.924  1.00  0.00    -0.271 OA
ATOM     32  N   PHE X  40     -20.610 -12.258  25.077  1.00  0.00    -0.346 N 
ATOM     33  HN  PHE X  40     -20.106 -13.098  25.261  1.00  0.00     0.163 HD
ATOM     34  CA  PHE X  40     -20.357 -11.391  26.153  1.00  0.00     0.180 C 
ATOM     35  CB  PHE X  40     -19.700 -12.226  27.284  1.00  0.00     0.073 C 
ATOM     36  CG  PHE X  40     -19.639 -11.555  28.708  1.00  0.00    -0.056 A 
ATOM     37  CD1 PHE X  40     -20.781 -11.663  29.647  1.00  0.00     0.007 A 
ATOM     38  CE1 PHE X  40     -20.615 -11.115  30.955  1.00  0.00     0.001 A 
ATOM     39  CZ  PHE X  40     -19.541 -10.260  31.242  1.00  0.00     0.000 A 
ATOM     40  CD2 PHE X  40     -18.535 -10.848  29.084  1.00  0.00     0.007 A 
ATOM     41  CE2 PHE X  40     -18.472 -10.206  30.389  1.00  0.00     0.001 A 
ATOM     42  C   PHE X  40     -19.466 -10.132  25.821  1.00  0.00     0.241 C 
ATOM     43  O   PHE X  40     -19.788  -8.974  26.245  1.00  0.00    -0.271 OA
ATOM     44  N   ARG X  41     -18.482 -10.388  24.909  1.00  0.00    -0.346 N 
ATOM     45  HN  ARG X  41     -18.107 -11.312  24.928  1.00  0.00     0.163 HD
ATOM     46  CA  ARG X  41     -17.838  -9.249  24.131  1.00  0.00     0.176 C 
ATOM     47  CB  ARG X  41     -16.484  -9.566  23.334  1.00  0.00     0.036 C 
ATOM     48  CG  ARG X  41     -15.630  -8.386  22.883  1.00  0.00     0.022 C 
ATOM     49  CD  ARG X  41     -14.489  -8.845  21.952  1.00  0.00     0.122 C 
ATOM     50  NE  ARG X  41     -15.072  -8.832  20.623  1.00  0.00    -0.367 N 
ATOM     51  HE  ARG X  41     -15.996  -8.456  20.557  1.00  0.00     0.162 HD
ATOM     52  CZ  ARG X  41     -14.458  -9.101  19.489  1.00  0.00     0.143 C 
ATOM     53  NH1 ARG X  41     -15.179  -8.938  18.393  1.00  0.00    -0.376 N 
ATOM     54 1HH1 ARG X  41     -16.141  -8.676  18.464  1.00  0.00     0.158 HD
ATOM     55 2HH1 ARG X  41     -14.818  -9.570  17.706  1.00  0.00     0.158 HD
ATOM     56  NH2 ARG X  41     -13.274  -9.540  19.375  1.00  0.00    -0.274 NA
ATOM     57 1HH2 ARG X  41     -13.159 -10.322  19.987  1.00  0.00     0.127 HD
ATOM     58 2HH2 ARG X  41     -12.969  -9.813  18.463  1.00  0.00     0.127 HD
ATOM     59  C   ARG X  41     -18.799  -8.423  23.277  1.00  0.00     0.241 C 
ATOM     60  O   ARG X  41     -18.905  -7.214  23.461  1.00  0.00    -0.271 OA
ATOM     61  N   TYR X  42     -19.688  -9.126  22.518  1.00  0.00    -0.346 N 
ATOM     62  HN  TYR X  42     -19.507 -10.093  22.357  1.00  0.00     0.163 HD
ATOM     63  CA  TYR X  42     -20.734  -8.527  21.681  1.00  0.00     0.180 C 
ATOM     64  CB  TYR X  42     -21.123  -9.702  20.751  1.00  0.00     0.073 C 
ATOM     65  CG  TYR X  42     -22.492  -9.581  20.020  1.00  0.00    -0.056 A 
ATOM     66  CD1 TYR X  42     -22.452  -9.554  18.613  1.00  0.00     0.010 A 
ATOM     67  CE1 TYR X  42     -23.580  -9.388  17.874  1.00  0.00     0.037 A 
ATOM     68  CZ  TYR X  42     -24.862  -9.473  18.545  1.00  0.00     0.065 A 
ATOM     69  OH  TYR X  42     -26.011  -9.271  17.742  1.00  0.00    -0.361 OA
ATOM     70  HH  TYR X  42     -26.776  -9.248  18.322  1.00  0.00     0.217 HD
ATOM     71  CD2 TYR X  42     -23.740  -9.743  20.658  1.00  0.00     0.010 A 
ATOM     72  CE2 TYR X  42     -24.964  -9.683  19.959  1.00  0.00     0.037 A 
ATOM     73  C   TYR X  42     -21.811  -7.779  22.463  1.00  0.00     0.241 C 
ATOM     74  O   TYR X  42     -22.379  -6.735  22.028  1.00  0.00    -0.271 OA
ATOM     75  N   SER X  43     -22.125  -8.176  23.741  1.00  0.00    -0.344 N 
ATOM     76  HN  SER X  43     -21.875  -9.011  24.225  1.00  0.00     0.163 HD
ATOM     77  CA  SER X  43     -23.092  -7.389  24.494  1.00  0.00     0.200 C 
ATOM     78  CB  SER X  43     -23.275  -7.987  25.911  1.00  0.00     0.199 C 
ATOM     79  OG  SER X  43     -23.864  -9.292  25.905  1.00  0.00    -0.398 OA
ATOM     80  HG1 SER X  43     -24.700  -9.195  25.442  1.00  0.00     0.209 HD
ATOM     81  C   SER X  43     -22.871  -5.817  24.674  1.00  0.00     0.243 C 
ATOM     82  O   SER X  43     -23.838  -5.062  24.883  1.00  0.00    -0.271 OA
ATOM     83  N   ASN X  44     -21.633  -5.337  24.645  1.00  0.00    -0.345 N 
ATOM     84  HN  ASN X  44     -20.840  -5.940  24.684  1.00  0.00     0.163 HD
ATOM     85  CA  ASN X  44     -21.334  -3.849  24.793  1.00  0.00     0.185 C 
ATOM     86  CB  ASN X  44     -19.984  -3.657  25.499  1.00  0.00     0.137 C 
ATOM     87  CG  ASN X  44     -20.010  -4.595  26.728  1.00  0.00     0.217 C 
ATOM     88  OD1 ASN X  44     -20.815  -4.409  27.692  1.00  0.00    -0.274 OA
ATOM     89  ND2 ASN X  44     -19.178  -5.666  26.783  1.00  0.00    -0.370 N 
ATOM     90 1HD2 ASN X  44     -18.528  -5.891  26.057  1.00  0.00     0.159 HD
ATOM     91 2HD2 ASN X  44     -19.339  -6.313  27.528  1.00  0.00     0.159 HD
ATOM     92  C   ASN X  44     -21.531  -3.226  23.411  1.00  0.00     0.241 C 
ATOM     93  O   ASN X  44     -22.207  -2.263  23.199  1.00  0.00    -0.271 OA
ATOM     94  N   TRP X  45     -20.807  -3.830  22.421  1.00  0.00    -0.346 N 
ATOM     95  HN  TRP X  45     -20.384  -4.695  22.678  1.00  0.00     0.163 HD
ATOM     96  CA  TRP X  45     -20.765  -3.572  21.067  1.00  0.00     0.181 C 
ATOM     97  CB  TRP X  45     -20.133  -4.949  20.630  1.00  0.00     0.075 C 
ATOM     98  CG  TRP X  45     -19.731  -5.288  19.221  1.00  0.00    -0.028 A 
ATOM     99  CD1 TRP X  45     -18.478  -5.591  18.792  1.00  0.00     0.096 A 
ATOM    100  NE1 TRP X  45     -18.524  -5.902  17.481  1.00  0.00    -0.365 N 
ATOM    101  HE1 TRP X  45     -17.729  -6.177  16.988  1.00  0.00     0.165 HD
ATOM    102  CE2 TRP X  45     -19.827  -6.175  17.090  1.00  0.00     0.042 A 
ATOM    103  CD2 TRP X  45     -20.613  -5.822  18.180  1.00  0.00    -0.002 A 
ATOM    104  CE3 TRP X  45     -21.990  -5.964  18.110  1.00  0.00     0.014 A 
ATOM    105  CZ3 TRP X  45     -22.541  -6.533  16.947  1.00  0.00     0.001 A 
ATOM    106  CZ2 TRP X  45     -20.400  -6.513  15.842  1.00  0.00     0.030 A 
ATOM    107  CH2 TRP X  45     -21.713  -6.773  15.841  1.00  0.00     0.002 A 
ATOM    108  C   TRP X  45     -22.161  -3.307  20.400  1.00  0.00     0.241 C 
ATOM    109  O   TRP X  45     -22.284  -2.479  19.514  1.00  0.00    -0.271 OA
ATOM    110  N   LEU X  46     -23.225  -3.988  20.850  1.00  0.00    -0.346 N 
ATOM    111  HN  LEU X  46     -23.182  -4.547  21.674  1.00  0.00     0.163 HD
ATOM    112  CA  LEU X  46     -24.528  -3.998  20.311  1.00  0.00     0.177 C 
ATOM    113  CB  LEU X  46     -25.382  -4.967  21.138  1.00  0.00     0.038 C 
ATOM    114  CG  LEU X  46     -26.757  -5.276  20.555  1.00  0.00    -0.020 C 
ATOM    115  CD1 LEU X  46     -26.663  -6.110  19.327  1.00  0.00     0.009 C 
ATOM    116  CD2 LEU X  46     -27.638  -5.833  21.704  1.00  0.00     0.009 C 
ATOM    117  C   LEU X  46     -25.132  -2.642  20.363  1.00  0.00     0.241 C 
ATOM    118  O   LEU X  46     -26.049  -2.382  19.590  1.00  0.00    -0.271 OA
ATOM    119  N   ASP X  47     -24.679  -1.726  21.196  1.00  0.00    -0.346 N 
ATOM    120  HN  ASP X  47     -23.880  -1.950  21.749  1.00  0.00     0.163 HD
ATOM    121  CA  ASP X  47     -25.298  -0.392  21.334  1.00  0.00     0.186 C 
ATOM    122  CB  ASP X  47     -24.919  -0.052  22.819  1.00  0.00     0.147 C 
ATOM    123  CG  ASP X  47     -25.585   1.119  23.402  1.00  0.00     0.175 C 
ATOM    124  OD1 ASP X  47     -26.737   1.499  23.086  1.00  0.00    -0.648 OA
ATOM    125  OD2 ASP X  47     -24.927   1.712  24.298  1.00  0.00    -0.648 OA
ATOM    126  C   ASP X  47     -24.901   0.590  20.276  1.00  0.00     0.241 C 
ATOM    127  O   ASP X  47     -25.564   1.624  20.173  1.00  0.00    -0.271 OA
ATOM    128  N   LYS X  48     -23.870   0.259  19.431  1.00  0.00    -0.346 N 
ATOM    129  HN  LYS X  48     -23.400  -0.618  19.501  1.00  0.00     0.163 HD
ATOM    130  CA  LYS X  48     -23.403   1.064  18.297  1.00  0.00     0.176 C 
ATOM    131  CB  LYS X  48     -22.090   1.947  18.597  1.00  0.00     0.035 C 
ATOM    132  CG  LYS X  48     -20.926   1.263  19.273  1.00  0.00     0.004 C 
ATOM    133  CD  LYS X  48     -19.985   0.450  18.412  1.00  0.00     0.027 C 
ATOM    134  CE  LYS X  48     -18.660  -0.008  19.121  1.00  0.00     0.229 C 
ATOM    135  NZ  LYS X  48     -17.757  -0.690  18.190  1.00  0.00    -0.079 N 
ATOM    136  HZ1 LYS X  48     -18.195  -1.546  17.793  1.00  0.00     0.274 HD
ATOM    137  HZ2 LYS X  48     -16.884  -0.945  18.695  1.00  0.00     0.274 HD
ATOM    138  HZ3 LYS X  48     -17.448  -0.195  17.330  1.00  0.00     0.274 HD
ATOM    139  C   LYS X  48     -23.148   0.224  17.011  1.00  0.00     0.241 C 
ATOM    140  O   LYS X  48     -22.053   0.233  16.437  1.00  0.00    -0.271 OA
ATOM    141  N   LEU X  49     -24.186  -0.555  16.548  1.00  0.00    -0.346 N 
ATOM    142  HN  LEU X  49     -24.962  -0.505  17.172  1.00  0.00     0.163 HD
ATOM    143  CA  LEU X  49     -24.143  -1.456  15.344  1.00  0.00     0.177 C 
ATOM    144  CB  LEU X  49     -25.299  -2.401  15.351  1.00  0.00     0.038 C 
ATOM    145  CG  LEU X  49     -25.260  -3.639  14.350  1.00  0.00    -0.020 C 
ATOM    146  CD1 LEU X  49     -24.043  -4.593  14.569  1.00  0.00     0.009 C 
ATOM    147  CD2 LEU X  49     -26.570  -4.477  14.467  1.00  0.00     0.009 C 
ATOM    148  C   LEU X  49     -23.946  -0.635  14.095  1.00  0.00     0.241 C 
ATOM    149  O   LEU X  49     -23.172  -0.870  13.181  1.00  0.00    -0.271 OA
ATOM    150  N   TYR X  50     -24.747   0.487  14.058  1.00  0.00    -0.346 N 
ATOM    151  HN  TYR X  50     -25.385   0.605  14.815  1.00  0.00     0.163 HD
ATOM    152  CA  TYR X  50     -24.824   1.274  12.849  1.00  0.00     0.180 C 
ATOM    153  CB  TYR X  50     -25.963   2.309  13.010  1.00  0.00     0.073 C 
ATOM    154  CG  TYR X  50     -27.234   1.599  13.557  1.00  0.00    -0.056 A 
ATOM    155  CD1 TYR X  50     -27.877   0.663  12.667  1.00  0.00     0.010 A 
ATOM    156  CE1 TYR X  50     -28.872  -0.206  13.163  1.00  0.00     0.037 A 
ATOM    157  CZ  TYR X  50     -29.280   0.016  14.530  1.00  0.00     0.065 A 
ATOM    158  OH  TYR X  50     -30.329  -0.730  15.031  1.00  0.00    -0.361 OA
ATOM    159  HH  TYR X  50     -30.550  -0.312  15.866  1.00  0.00     0.217 HD
ATOM    160  CD2 TYR X  50     -27.661   1.710  14.890  1.00  0.00     0.010 A 
ATOM    161  CE2 TYR X  50     -28.750   0.964  15.327  1.00  0.00     0.037 A 
ATOM    162  C   TYR X  50     -23.479   2.023  12.603  1.00  0.00     0.241 C 
ATOM    163  O   TYR X  50     -23.063   2.110  11.487  1.00  0.00    -0.271 OA
ATOM    164  N   MET X  51     -22.823   2.547  13.603  1.00  0.00    -0.346 N 
ATOM    165  HN  MET X  51     -23.256   2.484  14.499  1.00  0.00     0.163 HD
ATOM    166  CA  MET X  51     -21.470   2.908  13.604  1.00  0.00     0.177 C 
ATOM    167  CB  MET X  51     -20.799   3.400  14.974  1.00  0.00     0.045 C 
ATOM    168  CG  MET X  51     -21.540   4.650  15.525  1.00  0.00     0.076 C 
ATOM    169  SD  MET X  51     -20.701   5.495  16.869  1.00  0.00    -0.173 SA
ATOM    170  CE  MET X  51     -19.353   6.379  15.941  1.00  0.00     0.089 C 
ATOM    171  C   MET X  51     -20.482   1.855  12.989  1.00  0.00     0.241 C 
ATOM    172  O   MET X  51     -19.809   2.149  12.003  1.00  0.00    -0.271 OA
ATOM    173  N   VAL X  52     -20.335   0.600  13.544  1.00  0.00    -0.346 N 
ATOM    174  HN  VAL X  52     -20.716   0.341  14.429  1.00  0.00     0.163 HD
ATOM    175  CA  VAL X  52     -19.469  -0.343  12.941  1.00  0.00     0.180 C 
ATOM    176  CB  VAL X  52     -19.068  -1.475  13.959  1.00  0.00     0.009 C 
ATOM    177  CG1 VAL X  52     -20.060  -2.672  13.907  1.00  0.00     0.012 C 
ATOM    178  CG2 VAL X  52     -17.639  -1.886  13.649  1.00  0.00     0.012 C 
ATOM    179  C   VAL X  52     -19.785  -0.854  11.534  1.00  0.00     0.241 C 
ATOM    180  O   VAL X  52     -18.844  -1.123  10.737  1.00  0.00    -0.271 OA
ATOM    181  N   VAL X  53     -21.072  -1.007  11.169  1.00  0.00    -0.346 N 
ATOM    182  HN  VAL X  53     -21.791  -0.861  11.844  1.00  0.00     0.163 HD
ATOM    183  CA  VAL X  53     -21.548  -1.238   9.815  1.00  0.00     0.180 C 
ATOM    184  CB  VAL X  53     -23.006  -1.396   9.935  1.00  0.00     0.009 C 
ATOM    185  CG1 VAL X  53     -23.830  -1.369   8.583  1.00  0.00     0.012 C 
ATOM    186  CG2 VAL X  53     -23.209  -2.738  10.577  1.00  0.00     0.012 C 
ATOM    187  C   VAL X  53     -21.176  -0.083   8.940  1.00  0.00     0.241 C 
ATOM    188  O   VAL X  53     -20.637  -0.408   7.846  1.00  0.00    -0.271 OA
ATOM    189  N   GLY X  54     -21.316   1.221   9.366  1.00  0.00    -0.351 N 
ATOM    190  HN  GLY X  54     -21.811   1.348  10.222  1.00  0.00     0.163 HD
ATOM    191  CA  GLY X  54     -20.869   2.405   8.672  1.00  0.00     0.225 C 
ATOM    192  C   GLY X  54     -19.402   2.444   8.478  1.00  0.00     0.236 C 
ATOM    193  O   GLY X  54     -18.930   2.908   7.444  1.00  0.00    -0.272 OA
ATOM    194  N   THR X  55     -18.659   2.074   9.513  1.00  0.00    -0.344 N 
ATOM    195  HN  THR X  55     -19.194   1.875  10.330  1.00  0.00     0.163 HD
ATOM    196  CA  THR X  55     -17.207   1.853   9.481  1.00  0.00     0.205 C 
ATOM    197  CB  THR X  55     -16.572   1.489  10.821  1.00  0.00     0.146 C 
ATOM    198  OG1 THR X  55     -16.026   2.730  11.369  1.00  0.00    -0.393 OA
ATOM    199  HG1 THR X  55     -15.284   2.932  10.795  1.00  0.00     0.210 HD
ATOM    200  CG2 THR X  55     -15.403   0.544  10.898  1.00  0.00     0.042 C 
ATOM    201  C   THR X  55     -16.733   0.938   8.422  1.00  0.00     0.243 C 
ATOM    202  O   THR X  55     -15.737   1.254   7.770  1.00  0.00    -0.271 OA
ATOM    203  N   LEU X  56     -17.321  -0.234   8.225  1.00  0.00    -0.346 N 
ATOM    204  HN  LEU X  56     -18.117  -0.415   8.798  1.00  0.00     0.163 HD
ATOM    205  CA  LEU X  56     -16.967  -1.245   7.269  1.00  0.00     0.177 C 
ATOM    206  CB  LEU X  56     -17.731  -2.518   7.530  1.00  0.00     0.038 C 
ATOM    207  CG  LEU X  56     -17.076  -3.366   8.583  1.00  0.00    -0.020 C 
ATOM    208  CD1 LEU X  56     -18.129  -4.275   9.194  1.00  0.00     0.009 C 
ATOM    209  CD2 LEU X  56     -15.904  -4.121   8.005  1.00  0.00     0.009 C 
ATOM    210  C   LEU X  56     -17.248  -0.712   5.874  1.00  0.00     0.241 C 
ATOM    211  O   LEU X  56     -16.295  -0.764   5.052  1.00  0.00    -0.271 OA
ATOM    212  N   ALA X  57     -18.389  -0.064   5.631  1.00  0.00    -0.346 N 
ATOM    213  HN  ALA X  57     -19.131  -0.031   6.296  1.00  0.00     0.163 HD
ATOM    214  CA  ALA X  57     -18.669   0.678   4.421  1.00  0.00     0.172 C 
ATOM    215  CB  ALA X  57     -19.993   1.462   4.696  1.00  0.00     0.042 C 
ATOM    216  C   ALA X  57     -17.676   1.713   3.914  1.00  0.00     0.240 C 
ATOM    217  O   ALA X  57     -17.287   1.660   2.755  1.00  0.00    -0.271 OA
ATOM    218  N   ALA X  58     -17.239   2.629   4.859  1.00  0.00    -0.346 N 
ATOM    219  HN  ALA X  58     -17.680   2.533   5.748  1.00  0.00     0.163 HD
ATOM    220  CA  ALA X  58     -16.248   3.683   4.814  1.00  0.00     0.172 C 
ATOM    221  CB  ALA X  58     -16.229   4.366   6.230  1.00  0.00     0.042 C 
ATOM    222  C   ALA X  58     -14.840   3.170   4.587  1.00  0.00     0.240 C 
ATOM    223  O   ALA X  58     -14.050   3.810   3.893  1.00  0.00    -0.271 OA
ATOM    224  N   ILE X  59     -14.498   1.928   5.145  1.00  0.00    -0.346 N 
ATOM    225  HN  ILE X  59     -15.187   1.432   5.667  1.00  0.00     0.163 HD
ATOM    226  CA  ILE X  59     -13.226   1.297   4.757  1.00  0.00     0.180 C 
ATOM    227  CB  ILE X  59     -12.544   0.508   5.833  1.00  0.00     0.013 C 
ATOM    228  CG2 ILE X  59     -12.271   1.559   6.963  1.00  0.00     0.012 C 
ATOM    229  CG1 ILE X  59     -13.293  -0.731   6.314  1.00  0.00     0.002 C 
ATOM    230  CD  ILE X  59     -12.477  -1.650   7.153  1.00  0.00     0.005 C 
ATOM    231  C   ILE X  59     -13.154   0.635   3.400  1.00  0.00     0.241 C 
ATOM    232  O   ILE X  59     -12.235   0.891   2.629  1.00  0.00    -0.271 OA
ATOM    233  N   ILE X  60     -14.204  -0.101   3.081  1.00  0.00    -0.346 N 
ATOM    234  HN  ILE X  60     -14.876  -0.318   3.785  1.00  0.00     0.163 HD
ATOM    235  CA  ILE X  60     -14.472  -0.877   1.850  1.00  0.00     0.180 C 
ATOM    236  CB  ILE X  60     -15.745  -1.713   1.989  1.00  0.00     0.013 C 
ATOM    237  CG2 ILE X  60     -16.406  -2.107   0.599  1.00  0.00     0.012 C 
ATOM    238  CG1 ILE X  60     -15.356  -3.092   2.702  1.00  0.00     0.002 C 
ATOM    239  CD  ILE X  60     -16.625  -3.668   3.396  1.00  0.00     0.005 C 
ATOM    240  C   ILE X  60     -14.614   0.019   0.649  1.00  0.00     0.241 C 
ATOM    241  O   ILE X  60     -14.057  -0.205  -0.454  1.00  0.00    -0.271 OA
ATOM    242  N   HSE X  61     -15.370   1.140   0.843  1.00  0.00    -0.346 N 
ATOM    243  HN  HSE X  61     -15.922   1.310   1.656  1.00  0.00     0.163 HD
ATOM    244  CA  HSE X  61     -15.440   2.255  -0.094  1.00  0.00     0.182 C 
ATOM    245  CB  HSE X  61     -16.361   3.289   0.567  1.00  0.00     0.093 C 
ATOM    246  ND1 HSE X  61     -16.972   4.902  -1.345  1.00  0.00    -0.354 N 
ATOM    247  HD1 HSE X  61     -17.573   4.286  -1.893  1.00  0.00     0.166 HD
ATOM    248  CG  HSE X  61     -16.278   4.624  -0.173  1.00  0.00     0.028 A 
ATOM    249  CE1 HSE X  61     -16.662   6.145  -1.566  1.00  0.00     0.180 A 
ATOM    250  NE2 HSE X  61     -15.784   6.703  -0.607  1.00  0.00    -0.360 N 
ATOM    251  HE2 HSE X  61     -15.338   7.594  -0.686  1.00  0.00     0.166 HD
ATOM    252  CD2 HSE X  61     -15.543   5.710   0.289  1.00  0.00     0.114 A 
ATOM    253  C   HSE X  61     -14.158   2.798  -0.569  1.00  0.00     0.241 C 
ATOM    254  O   HSE X  61     -13.978   3.183  -1.741  1.00  0.00    -0.271 OA
ATOM    255  N   GLY X  62     -13.125   2.969   0.329  1.00  0.00    -0.351 N 
ATOM    256  HN  GLY X  62     -13.133   2.628   1.266  1.00  0.00     0.163 HD
ATOM    257  CA  GLY X  62     -11.913   3.687  -0.022  1.00  0.00     0.225 C 
ATOM    258  C   GLY X  62     -10.896   2.997  -0.845  1.00  0.00     0.236 C 
ATOM    259  O   GLY X  62      -9.789   3.526  -1.060  1.00  0.00    -0.272 OA
ATOM    260  N   ALA X  63     -11.278   1.839  -1.466  1.00  0.00    -0.347 N 
ATOM    261  HN  ALA X  63     -12.179   1.498  -1.210  1.00  0.00     0.163 HD
ATOM    262  CA  ALA X  63     -10.394   1.065  -2.347  1.00  0.00     0.172 C 
ATOM    263  CB  ALA X  63     -11.017  -0.302  -2.552  1.00  0.00     0.042 C 
ATOM    264  C   ALA X  63     -10.176   1.822  -3.683  1.00  0.00     0.240 C 
ATOM    265  O   ALA X  63      -9.162   1.635  -4.410  1.00  0.00    -0.271 OA
ATOM    266  N   GLY X  64     -11.148   2.718  -4.126  1.00  0.00    -0.351 N 
ATOM    267  HN  GLY X  64     -11.802   3.047  -3.449  1.00  0.00     0.163 HD
ATOM    268  CA  GLY X  64     -10.984   3.540  -5.347  1.00  0.00     0.225 C 
ATOM    269  C   GLY X  64      -9.831   4.477  -5.363  1.00  0.00     0.236 C 
ATOM    270  O   GLY X  64      -9.369   4.902  -6.443  1.00  0.00    -0.272 OA
ATOM    271  N   LEU X  65      -9.382   4.852  -4.218  1.00  0.00    -0.346 N 
ATOM    272  HN  LEU X  65      -9.673   4.425  -3.365  1.00  0.00     0.163 HD
ATOM    273  CA  LEU X  65      -8.454   6.002  -3.938  1.00  0.00     0.177 C 
ATOM    274  CB  LEU X  65      -8.584   6.390  -2.492  1.00  0.00     0.038 C 
ATOM    275  CG  LEU X  65      -9.726   7.363  -2.093  1.00  0.00    -0.020 C 
ATOM    276  CD1 LEU X  65     -11.067   6.781  -2.637  1.00  0.00     0.009 C 
ATOM    277  CD2 LEU X  65      -9.745   7.517  -0.552  1.00  0.00     0.009 C 
ATOM    278  C   LEU X  65      -7.050   5.548  -4.362  1.00  0.00     0.243 C 
ATOM    279  O   LEU X  65      -6.532   6.176  -5.302  1.00  0.00    -0.271 OA
ATOM    280  N   PRO X  66      -6.352   4.497  -3.999  1.00  0.00    -0.337 N 
ATOM    281  CD  PRO X  66      -6.793   3.570  -2.865  1.00  0.00     0.127 C 
ATOM    282  CA  PRO X  66      -5.081   4.016  -4.645  1.00  0.00     0.179 C 
ATOM    283  CB  PRO X  66      -4.524   2.977  -3.569  1.00  0.00     0.037 C 
ATOM    284  CG  PRO X  66      -5.759   2.431  -2.889  1.00  0.00     0.022 C 
ATOM    285  C   PRO X  66      -5.343   3.487  -6.098  1.00  0.00     0.241 C 
ATOM    286  O   PRO X  66      -4.373   3.123  -6.754  1.00  0.00    -0.271 OA
ATOM    287  N   LEU X  67      -6.570   3.530  -6.560  1.00  0.00    -0.346 N 
ATOM    288  HN  LEU X  67      -7.430   3.705  -6.088  1.00  0.00     0.163 HD
ATOM    289  CA  LEU X  67      -6.853   3.159  -7.942  1.00  0.00     0.177 C 
ATOM    290  CB  LEU X  67      -8.045   2.322  -8.032  1.00  0.00     0.038 C 
ATOM    291  CG  LEU X  67      -8.360   1.672  -9.397  1.00  0.00    -0.020 C 
ATOM    292  CD1 LEU X  67      -7.304   0.680  -9.960  1.00  0.00     0.009 C 
ATOM    293  CD2 LEU X  67      -9.840   1.097  -9.401  1.00  0.00     0.009 C 
ATOM    294  C   LEU X  67      -7.023   4.295  -8.885  1.00  0.00     0.241 C 
ATOM    295  O   LEU X  67      -6.591   4.279 -10.016  1.00  0.00    -0.271 OA
ATOM    296  N   MET X  68      -7.601   5.388  -8.409  1.00  0.00    -0.346 N 
ATOM    297  HN  MET X  68      -7.997   5.373  -7.495  1.00  0.00     0.163 HD
ATOM    298  CA  MET X  68      -7.634   6.710  -9.023  1.00  0.00     0.177 C 
ATOM    299  CB  MET X  68      -7.906   7.782  -7.870  1.00  0.00     0.045 C 
ATOM    300  CG  MET X  68      -8.036   9.228  -8.343  1.00  0.00     0.076 C 
ATOM    301  SD  MET X  68      -7.663  10.346  -6.930  1.00  0.00    -0.173 SA
ATOM    302  CE  MET X  68      -5.950   9.848  -7.128  1.00  0.00     0.089 C 
ATOM    303  C   MET X  68      -6.230   7.031  -9.543  1.00  0.00     0.241 C 
ATOM    304  O   MET X  68      -6.108   7.535 -10.658  1.00  0.00    -0.271 OA
ATOM    305  N   MET X  69      -5.202   6.729  -8.770  1.00  0.00    -0.346 N 
ATOM    306  HN  MET X  69      -5.355   6.205  -7.936  1.00  0.00     0.163 HD
ATOM    307  CA  MET X  69      -3.786   6.883  -9.164  1.00  0.00     0.177 C 
ATOM    308  CB  MET X  69      -2.996   6.685  -7.867  1.00  0.00     0.045 C 
ATOM    309  CG  MET X  69      -1.477   6.666  -7.960  1.00  0.00     0.076 C 
ATOM    310  SD  MET X  69      -0.768   6.562  -6.321  1.00  0.00    -0.173 SA
ATOM    311  CE  MET X  69      -1.141   4.866  -6.006  1.00  0.00     0.089 C 
ATOM    312  C   MET X  69      -3.304   5.975 -10.219  1.00  0.00     0.241 C 
ATOM    313  O   MET X  69      -2.573   6.369 -11.188  1.00  0.00    -0.271 OA
ATOM    314  N   LEU X  70      -3.523   4.675 -10.221  1.00  0.00    -0.346 N 
ATOM    315  HN  LEU X  70      -4.173   4.463  -9.496  1.00  0.00     0.163 HD
ATOM    316  CA  LEU X  70      -3.117   3.799 -11.225  1.00  0.00     0.177 C 
ATOM    317  CB  LEU X  70      -3.285   2.313 -10.758  1.00  0.00     0.038 C 
ATOM    318  CG  LEU X  70      -2.844   1.144 -11.724  1.00  0.00    -0.020 C 
ATOM    319  CD1 LEU X  70      -1.285   1.221 -12.066  1.00  0.00     0.009 C 
ATOM    320  CD2 LEU X  70      -3.137  -0.270 -11.161  1.00  0.00     0.009 C 
ATOM    321  C   LEU X  70      -3.924   3.931 -12.496  1.00  0.00     0.241 C 
ATOM    322  O   LEU X  70      -3.342   3.973 -13.599  1.00  0.00    -0.271 OA
ATOM    323  N   VAL X  71      -5.250   4.258 -12.418  1.00  0.00    -0.346 N 
ATOM    324  HN  VAL X  71      -5.873   4.201 -11.641  1.00  0.00     0.163 HD
ATOM    325  CA  VAL X  71      -6.054   4.575 -13.612  1.00  0.00     0.180 C 
ATOM    326  CB  VAL X  71      -7.583   4.304 -13.476  1.00  0.00     0.009 C 
ATOM    327  CG1 VAL X  71      -7.757   2.796 -13.059  1.00  0.00     0.012 C 
ATOM    328  CG2 VAL X  71      -8.352   5.214 -12.516  1.00  0.00     0.012 C 
ATOM    329  C   VAL X  71      -5.804   5.922 -14.237  1.00  0.00     0.241 C 
ATOM    330  O   VAL X  71      -5.849   5.996 -15.457  1.00  0.00    -0.271 OA
ATOM    331  N   PHE X  72      -5.445   7.003 -13.477  1.00  0.00    -0.346 N 
ATOM    332  HN  PHE X  72      -5.569   6.980 -12.488  1.00  0.00     0.163 HD
ATOM    333  CA  PHE X  72      -5.138   8.269 -14.210  1.00  0.00     0.180 C 
ATOM    334  CB  PHE X  72      -5.139   9.583 -13.330  1.00  0.00     0.073 C 
ATOM    335  CG  PHE X  72      -3.975   9.826 -12.285  1.00  0.00    -0.056 A 
ATOM    336  CD1 PHE X  72      -4.416  10.091 -10.964  1.00  0.00     0.007 A 
ATOM    337  CE1 PHE X  72      -3.407  10.255  -9.953  1.00  0.00     0.001 A 
ATOM    338  CZ  PHE X  72      -2.053  10.348 -10.245  1.00  0.00     0.000 A 
ATOM    339  CD2 PHE X  72      -2.607  10.038 -12.550  1.00  0.00     0.007 A 
ATOM    340  CE2 PHE X  72      -1.739  10.327 -11.572  1.00  0.00     0.001 A 
ATOM    341  C   PHE X  72      -3.760   8.130 -14.902  1.00  0.00     0.241 C 
ATOM    342  O   PHE X  72      -3.543   8.887 -15.784  1.00  0.00    -0.271 OA
ATOM    343  N   GLY X  73      -2.907   7.165 -14.497  1.00  0.00    -0.351 N 
ATOM    344  HN  GLY X  73      -3.298   6.571 -13.799  1.00  0.00     0.163 HD
ATOM    345  CA  GLY X  73      -1.640   6.838 -15.233  1.00  0.00     0.225 C 
ATOM    346  C   GLY X  73      -1.860   6.002 -16.438  1.00  0.00     0.236 C 
ATOM    347  O   GLY X  73      -1.021   6.059 -17.314  1.00  0.00    -0.272 OA
ATOM    348  N   GLU X  74      -2.914   5.280 -16.466  1.00  0.00    -0.346 N 
ATOM    349  HN  GLU X  74      -3.639   5.321 -15.784  1.00  0.00     0.163 HD
ATOM    350  CA  GLU X  74      -3.280   4.501 -17.713  1.00  0.00     0.177 C 
ATOM    351  CB  GLU X  74      -4.308   3.456 -17.388  1.00  0.00     0.045 C 
ATOM    352  CG  GLU X  74      -4.354   2.325 -18.472  1.00  0.00     0.116 C 
ATOM    353  CD  GLU X  74      -3.331   1.191 -18.214  1.00  0.00     0.172 C 
ATOM    354  OE1 GLU X  74      -3.602  -0.007 -18.576  1.00  0.00    -0.648 OA
ATOM    355  OE2 GLU X  74      -2.264   1.490 -17.626  1.00  0.00    -0.648 OA
ATOM    356  C   GLU X  74      -3.991   5.405 -18.662  1.00  0.00     0.241 C 
ATOM    357  O   GLU X  74      -3.857   5.324 -19.890  1.00  0.00    -0.271 OA
ATOM    358  N   MET X  75      -4.693   6.399 -18.081  1.00  0.00    -0.346 N 
ATOM    359  HN  MET X  75      -4.881   6.395 -17.102  1.00  0.00     0.163 HD
ATOM    360  CA  MET X  75      -5.486   7.340 -18.932  1.00  0.00     0.177 C 
ATOM    361  CB  MET X  75      -6.582   8.042 -18.092  1.00  0.00     0.045 C 
ATOM    362  CG  MET X  75      -7.767   7.132 -17.667  1.00  0.00     0.076 C 
ATOM    363  SD  MET X  75      -8.867   6.504 -19.086  1.00  0.00    -0.173 SA
ATOM    364  CE  MET X  75     -10.087   5.640 -17.884  1.00  0.00     0.089 C 
ATOM    365  C   MET X  75      -4.643   8.296 -19.662  1.00  0.00     0.241 C 
ATOM    366  O   MET X  75      -4.681   8.428 -20.855  1.00  0.00    -0.271 OA
ATOM    367  N   THR X  76      -3.799   9.120 -18.975  1.00  0.00    -0.344 N 
ATOM    368  HN  THR X  76      -3.867   9.150 -17.981  1.00  0.00     0.163 HD
ATOM    369  CA  THR X  76      -3.117  10.200 -19.691  1.00  0.00     0.205 C 
ATOM    370  CB  THR X  76      -2.873  11.488 -19.026  1.00  0.00     0.146 C 
ATOM    371  OG1 THR X  76      -2.107  11.401 -17.828  1.00  0.00    -0.393 OA
ATOM    372  HG1 THR X  76      -1.918  12.277 -17.485  1.00  0.00     0.210 HD
ATOM    373  CG2 THR X  76      -4.250  12.146 -18.626  1.00  0.00     0.042 C 
ATOM    374  C   THR X  76      -1.856   9.658 -20.429  1.00  0.00     0.243 C 
ATOM    375  O   THR X  76      -1.117  10.403 -21.089  1.00  0.00    -0.271 OA
ATOM    376  N   ASP X  77      -1.585   8.298 -20.312  1.00  0.00    -0.345 N 
ATOM    377  HN  ASP X  77      -2.043   7.736 -19.628  1.00  0.00     0.163 HD
ATOM    378  CA  ASP X  77      -0.642   7.603 -21.200  1.00  0.00     0.186 C 
ATOM    379  CB  ASP X  77       0.079   6.592 -20.269  1.00  0.00     0.147 C 
ATOM    380  CG  ASP X  77       1.372   6.103 -20.838  1.00  0.00     0.175 C 
ATOM    381  OD1 ASP X  77       1.423   5.369 -21.833  1.00  0.00    -0.648 OA
ATOM    382  OD2 ASP X  77       2.364   6.465 -20.225  1.00  0.00    -0.648 OA
ATOM    383  C   ASP X  77      -1.334   7.002 -22.387  1.00  0.00     0.241 C 
ATOM    384  O   ASP X  77      -0.996   7.308 -23.541  1.00  0.00    -0.271 OA
ATOM    385  N   ILE X  78      -2.390   6.166 -22.176  1.00  0.00    -0.346 N 
ATOM    386  HN  ILE X  78      -2.949   6.141 -21.351  1.00  0.00     0.163 HD
ATOM    387  CA  ILE X  78      -2.885   5.333 -23.301  1.00  0.00     0.180 C 
ATOM    388  CB  ILE X  78      -3.320   3.869 -22.856  1.00  0.00     0.013 C 
ATOM    389  CG2 ILE X  78      -3.874   3.174 -24.106  1.00  0.00     0.012 C 
ATOM    390  CG1 ILE X  78      -2.142   3.105 -22.203  1.00  0.00     0.002 C 
ATOM    391  CD  ILE X  78      -2.522   1.723 -21.695  1.00  0.00     0.005 C 
ATOM    392  C   ILE X  78      -4.060   6.081 -24.057  1.00  0.00     0.241 C 
ATOM    393  O   ILE X  78      -4.273   5.987 -25.231  1.00  0.00    -0.271 OA
ATOM    394  N   PHE X  79      -4.844   6.900 -23.303  1.00  0.00    -0.346 N 
ATOM    395  HN  PHE X  79      -4.601   7.036 -22.346  1.00  0.00     0.163 HD
ATOM    396  CA  PHE X  79      -6.003   7.601 -23.899  1.00  0.00     0.180 C 
ATOM    397  CB  PHE X  79      -7.020   7.307 -22.765  1.00  0.00     0.073 C 
ATOM    398  CG  PHE X  79      -8.266   8.160 -22.584  1.00  0.00    -0.056 A 
ATOM    399  CD1 PHE X  79      -9.440   7.894 -23.257  1.00  0.00     0.007 A 
ATOM    400  CE1 PHE X  79     -10.465   8.827 -23.096  1.00  0.00     0.001 A 
ATOM    401  CZ  PHE X  79     -10.431   9.946 -22.259  1.00  0.00     0.000 A 
ATOM    402  CD2 PHE X  79      -8.104   9.346 -21.774  1.00  0.00     0.007 A 
ATOM    403  CE2 PHE X  79      -9.210  10.233 -21.531  1.00  0.00     0.001 A 
ATOM    404  C   PHE X  79      -5.689   9.021 -24.325  1.00  0.00     0.241 C 
ATOM    405  O   PHE X  79      -6.491   9.682 -25.016  1.00  0.00    -0.271 OA
ATOM    406  N   ALA X  80      -4.509   9.494 -23.962  1.00  0.00    -0.346 N 
ATOM    407  HN  ALA X  80      -3.921   8.897 -23.421  1.00  0.00     0.163 HD
ATOM    408  CA  ALA X  80      -4.079  10.796 -24.282  1.00  0.00     0.172 C 
ATOM    409  CB  ALA X  80      -3.936  11.599 -23.030  1.00  0.00     0.042 C 
ATOM    410  C   ALA X  80      -2.842  10.976 -25.161  1.00  0.00     0.240 C 
ATOM    411  O   ALA X  80      -2.845  11.593 -26.187  1.00  0.00    -0.271 OA
ATOM    412  N   ASN X  81      -1.703  10.432 -24.668  1.00  0.00    -0.346 N 
ATOM    413  HN  ASN X  81      -1.777  10.098 -23.731  1.00  0.00     0.163 HD
ATOM    414  CA  ASN X  81      -0.460  10.493 -25.390  1.00  0.00     0.185 C 
ATOM    415  CB  ASN X  81       0.707  10.299 -24.415  1.00  0.00     0.137 C 
ATOM    416  CG  ASN X  81       2.065  10.586 -25.191  1.00  0.00     0.217 C 
ATOM    417  OD1 ASN X  81       2.732   9.600 -25.569  1.00  0.00    -0.274 OA
ATOM    418  ND2 ASN X  81       2.490  11.841 -25.268  1.00  0.00    -0.370 N 
ATOM    419 1HD2 ASN X  81       2.089  12.527 -24.662  1.00  0.00     0.159 HD
ATOM    420 2HD2 ASN X  81       3.404  11.960 -25.656  1.00  0.00     0.159 HD
ATOM    421  C   ASN X  81      -0.322   9.398 -26.450  1.00  0.00     0.241 C 
ATOM    422  O   ASN X  81       0.281   9.548 -27.539  1.00  0.00    -0.271 OA
ATOM    423  N   ALA X  82      -0.912   8.237 -26.254  1.00  0.00    -0.346 N 
ATOM    424  HN  ALA X  82      -1.382   7.961 -25.420  1.00  0.00     0.163 HD
ATOM    425  CA  ALA X  82      -1.315   7.381 -27.404  1.00  0.00     0.172 C 
ATOM    426  CB  ALA X  82      -1.154   5.876 -27.179  1.00  0.00     0.042 C 
ATOM    427  C   ALA X  82      -2.742   7.677 -27.752  1.00  0.00     0.240 C 
ATOM    428  O   ALA X  82      -3.297   8.622 -27.271  1.00  0.00    -0.271 OA
ATOM    429  N   GLY X  83      -3.407   6.871 -28.655  1.00  0.00    -0.351 N 
ATOM    430  HN  GLY X  83      -2.843   6.148 -29.047  1.00  0.00     0.163 HD
ATOM    431  CA  GLY X  83      -4.745   7.145 -29.181  1.00  0.00     0.225 C 
ATOM    432  C   GLY X  83      -4.625   7.933 -30.485  1.00  0.00     0.236 C 
ATOM    433  O   GLY X  83      -3.738   8.734 -30.742  1.00  0.00    -0.272 OA
ATOM    434  N   ASN X  84      -5.533   7.748 -31.429  1.00  0.00    -0.346 N 
ATOM    435  HN  ASN X  84      -6.305   7.124 -31.339  1.00  0.00     0.163 HD
ATOM    436  CA  ASN X  84      -5.691   8.802 -32.420  1.00  0.00     0.185 C 
ATOM    437  CB  ASN X  84      -4.596   8.663 -33.599  1.00  0.00     0.137 C 
ATOM    438  CG  ASN X  84      -4.324   7.214 -34.063  1.00  0.00     0.217 C 
ATOM    439  OD1 ASN X  84      -5.114   6.629 -34.853  1.00  0.00    -0.274 OA
ATOM    440  ND2 ASN X  84      -3.237   6.675 -33.502  1.00  0.00    -0.370 N 
ATOM    441 1HD2 ASN X  84      -2.631   7.222 -32.924  1.00  0.00     0.159 HD
ATOM    442 2HD2 ASN X  84      -2.998   5.711 -33.613  1.00  0.00     0.159 HD
ATOM    443  C   ASN X  84      -7.121   8.775 -32.854  1.00  0.00     0.241 C 
ATOM    444  O   ASN X  84      -7.640   7.728 -33.292  1.00  0.00    -0.271 OA
ATOM    445  N   LEU X  85      -7.900   9.870 -32.932  1.00  0.00    -0.346 N 
ATOM    446  HN  LEU X  85      -8.855   9.776 -33.202  1.00  0.00     0.163 HD
ATOM    447  CA  LEU X  85      -7.480  11.257 -33.200  1.00  0.00     0.177 C 
ATOM    448  CB  LEU X  85      -8.721  12.026 -33.789  1.00  0.00     0.038 C 
ATOM    449  CG  LEU X  85      -9.253  11.260 -35.072  1.00  0.00    -0.020 C 
ATOM    450  CD1 LEU X  85     -10.242  12.245 -35.746  1.00  0.00     0.009 C 
ATOM    451  CD2 LEU X  85      -8.201  10.695 -36.016  1.00  0.00     0.009 C 
ATOM    452  C   LEU X  85      -6.901  12.149 -32.084  1.00  0.00     0.241 C 
ATOM    453  O   LEU X  85      -7.418  12.063 -30.986  1.00  0.00    -0.271 OA
ATOM    454  N   GLU X  86      -5.872  12.865 -32.393  1.00  0.00    -0.346 N 
ATOM    455  HN  GLU X  86      -5.581  13.051 -33.328  1.00  0.00     0.163 HD
ATOM    456  CA  GLU X  86      -5.202  13.757 -31.466  1.00  0.00     0.177 C 
ATOM    457  CB  GLU X  86      -4.619  13.184 -30.166  1.00  0.00     0.045 C 
ATOM    458  CG  GLU X  86      -3.937  11.850 -30.311  1.00  0.00     0.116 C 
ATOM    459  CD  GLU X  86      -2.535  11.814 -30.956  1.00  0.00     0.172 C 
ATOM    460  OE1 GLU X  86      -2.366  11.505 -32.151  1.00  0.00    -0.648 OA
ATOM    461  OE2 GLU X  86      -1.589  12.225 -30.259  1.00  0.00    -0.648 OA
ATOM    462  C   GLU X  86      -4.068  14.355 -32.347  1.00  0.00     0.241 C 
ATOM    463  O   GLU X  86      -4.213  14.182 -33.541  1.00  0.00    -0.271 OA
ATOM    464  N   ASP X  87      -2.982  15.042 -31.841  1.00  0.00    -0.346 N 
ATOM    465  HN  ASP X  87      -2.919  15.253 -30.869  1.00  0.00     0.163 HD
ATOM    466  CA  ASP X  87      -1.827  15.058 -32.678  1.00  0.00     0.186 C 
ATOM    467  CB  ASP X  87      -1.844  16.037 -33.924  1.00  0.00     0.147 C 
ATOM    468  CG  ASP X  87      -2.094  15.310 -35.197  1.00  0.00     0.175 C 
ATOM    469  OD1 ASP X  87      -1.619  14.120 -35.292  1.00  0.00    -0.648 OA
ATOM    470  OD2 ASP X  87      -2.753  15.874 -36.142  1.00  0.00    -0.648 OA
ATOM    471  C   ASP X  87      -0.594  15.409 -31.809  1.00  0.00     0.241 C 
ATOM    472  O   ASP X  87      -0.305  16.603 -31.533  1.00  0.00    -0.271 OA
ATOM    473  N   LEU X  88       0.132  14.362 -31.444  1.00  0.00    -0.346 N 
ATOM    474  HN  LEU X  88      -0.231  13.451 -31.625  1.00  0.00     0.163 HD
ATOM    475  CA  LEU X  88       1.527  14.284 -30.870  1.00  0.00     0.177 C 
ATOM    476  CB  LEU X  88       1.916  12.949 -30.243  1.00  0.00     0.038 C 
ATOM    477  CG  LEU X  88       3.276  12.784 -29.480  1.00  0.00    -0.020 C 
ATOM    478  CD1 LEU X  88       3.277  13.508 -28.127  1.00  0.00     0.009 C 
ATOM    479  CD2 LEU X  88       3.358  11.235 -29.230  1.00  0.00     0.009 C 
ATOM    480  C   LEU X  88       2.645  14.912 -31.746  1.00  0.00     0.241 C 
ATOM    481  O   LEU X  88       3.183  15.934 -31.358  1.00  0.00    -0.271 OA
ATOM    482  N   MET X  89       3.107  14.344 -32.911  1.00  0.00    -0.346 N 
ATOM    483  HN  MET X  89       3.869  14.870 -33.282  1.00  0.00     0.163 HD
ATOM    484  CA  MET X  89       2.588  13.199 -33.680  1.00  0.00     0.177 C 
ATOM    485  CB  MET X  89       2.629  13.443 -35.161  1.00  0.00     0.045 C 
ATOM    486  CG  MET X  89       2.078  14.801 -35.656  1.00  0.00     0.076 C 
ATOM    487  SD  MET X  89       2.388  15.090 -37.473  1.00  0.00    -0.173 SA
ATOM    488  CE  MET X  89       4.069  15.490 -37.710  1.00  0.00     0.089 C 
ATOM    489  C   MET X  89       3.428  11.956 -33.398  1.00  0.00     0.241 C 
ATOM    490  O   MET X  89       4.234  11.958 -32.446  1.00  0.00    -0.271 OA
ATOM    491  N   SER X  90       3.484  10.962 -34.301  1.00  0.00    -0.344 N 
ATOM    492  HN  SER X  90       2.788  10.818 -35.001  1.00  0.00     0.163 HD
ATOM    493  CA  SER X  90       4.320   9.743 -34.050  1.00  0.00     0.200 C 
ATOM    494  CB  SER X  90       3.560   8.482 -33.400  1.00  0.00     0.199 C 
ATOM    495  OG  SER X  90       4.548   7.612 -32.778  1.00  0.00    -0.398 OA
ATOM    496  HG1 SER X  90       4.234   7.415 -31.892  1.00  0.00     0.209 HD
ATOM    497  C   SER X  90       5.108   9.330 -35.247  1.00  0.00     0.243 C 
ATOM    498  O   SER X  90       5.873  10.156 -35.664  1.00  0.00    -0.271 OA
ATOM    499  N   ASN X  91       4.976   8.059 -35.788  1.00  0.00    -0.345 N 
ATOM    500  HN  ASN X  91       4.527   7.380 -35.212  1.00  0.00     0.163 HD
ATOM    501  CA  ASN X  91       5.520   7.507 -36.993  1.00  0.00     0.185 C 
ATOM    502  CB  ASN X  91       4.778   6.108 -37.310  1.00  0.00     0.137 C 
ATOM    503  CG  ASN X  91       4.656   5.254 -36.062  1.00  0.00     0.217 C 
ATOM    504  OD1 ASN X  91       3.698   5.171 -35.358  1.00  0.00    -0.274 OA
ATOM    505  ND2 ASN X  91       5.727   4.495 -35.827  1.00  0.00    -0.370 N 
ATOM    506 1HD2 ASN X  91       6.439   4.411 -36.524  1.00  0.00     0.159 HD
ATOM    507 2HD2 ASN X  91       5.936   4.215 -34.890  1.00  0.00     0.159 HD
ATOM    508  C   ASN X  91       5.568   8.401 -38.260  1.00  0.00     0.241 C 
ATOM    509  O   ASN X  91       6.602   8.356 -38.940  1.00  0.00    -0.271 OA
ATOM    510  N   ILE X  92       4.527   9.234 -38.607  1.00  0.00    -0.346 N 
ATOM    511  HN  ILE X  92       3.805   9.261 -37.920  1.00  0.00     0.163 HD
ATOM    512  CA  ILE X  92       4.474  10.148 -39.804  1.00  0.00     0.180 C 
ATOM    513  CB  ILE X  92       3.106  10.644 -40.114  1.00  0.00     0.013 C 
ATOM    514  CG2 ILE X  92       2.277   9.512 -40.695  1.00  0.00     0.012 C 
ATOM    515  CG1 ILE X  92       2.489  11.626 -39.037  1.00  0.00     0.002 C 
ATOM    516  CD  ILE X  92       1.065  12.233 -39.351  1.00  0.00     0.005 C 
ATOM    517  C   ILE X  92       5.434  11.286 -39.602  1.00  0.00     0.241 C 
ATOM    518  O   ILE X  92       5.935  11.536 -38.461  1.00  0.00    -0.271 OA
ATOM    519  N   THR X  93       5.971  11.767 -40.767  1.00  0.00    -0.344 N 
ATOM    520  HN  THR X  93       5.528  11.356 -41.560  1.00  0.00     0.163 HD
ATOM    521  CA  THR X  93       6.818  13.002 -40.969  1.00  0.00     0.205 C 
ATOM    522  CB  THR X  93       7.813  12.898 -42.138  1.00  0.00     0.146 C 
ATOM    523  OG1 THR X  93       8.865  13.868 -42.050  1.00  0.00    -0.393 OA
ATOM    524  HG1 THR X  93       9.557  13.500 -41.497  1.00  0.00     0.210 HD
ATOM    525  CG2 THR X  93       7.259  12.914 -43.544  1.00  0.00     0.042 C 
ATOM    526  C   THR X  93       5.928  14.210 -41.054  1.00  0.00     0.243 C 
ATOM    527  O   THR X  93       6.251  15.308 -40.563  1.00  0.00    -0.271 OA
ATOM    528  N   ASN X  94       4.712  14.178 -41.750  1.00  0.00    -0.345 N 
ATOM    529  HN  ASN X  94       4.522  13.286 -42.153  1.00  0.00     0.163 HD
ATOM    530  CA  ASN X  94       3.926  15.376 -42.095  1.00  0.00     0.185 C 
ATOM    531  CB  ASN X  94       4.205  15.986 -43.458  1.00  0.00     0.137 C 
ATOM    532  CG  ASN X  94       5.434  16.891 -43.437  1.00  0.00     0.217 C 
ATOM    533  OD1 ASN X  94       5.624  17.752 -42.596  1.00  0.00    -0.274 OA
ATOM    534  ND2 ASN X  94       6.305  16.714 -44.471  1.00  0.00    -0.370 N 
ATOM    535 1HD2 ASN X  94       6.063  15.903 -45.004  1.00  0.00     0.159 HD
ATOM    536 2HD2 ASN X  94       7.181  17.164 -44.643  1.00  0.00     0.159 HD
ATOM    537  C   ASN X  94       2.504  14.919 -42.049  1.00  0.00     0.241 C 
ATOM    538  O   ASN X  94       2.133  13.755 -42.372  1.00  0.00    -0.271 OA
ATOM    539  N   ARG X  95       1.564  15.851 -41.702  1.00  0.00    -0.346 N 
ATOM    540  HN  ARG X  95       1.904  16.785 -41.628  1.00  0.00     0.163 HD
ATOM    541  CA  ARG X  95       0.135  15.600 -41.553  1.00  0.00     0.176 C 
ATOM    542  CB  ARG X  95      -0.701  16.524 -40.546  1.00  0.00     0.036 C 
ATOM    543  CG  ARG X  95      -0.415  16.275 -39.070  1.00  0.00     0.023 C 
ATOM    544  CD  ARG X  95      -0.956  17.306 -38.074  1.00  0.00     0.138 C 
ATOM    545  NE  ARG X  95      -0.276  18.552 -38.293  1.00  0.00    -0.227 N 
ATOM    546  HE  ARG X  95       0.292  18.815 -39.073  1.00  0.00     0.177 HD
ATOM    547  CZ  ARG X  95      -0.525  19.643 -37.557  1.00  0.00     0.665 C 
ATOM    548  NH1 ARG X  95       0.137  20.720 -37.823  1.00  0.00    -0.235 N 
ATOM    549 1HH1 ARG X  95       0.820  20.763 -38.552  1.00  0.00     0.174 HD
ATOM    550 2HH1 ARG X  95      -0.124  21.603 -37.432  1.00  0.00     0.174 HD
ATOM    551  NH2 ARG X  95      -1.368  19.693 -36.582  1.00  0.00    -0.235 N 
ATOM    552 1HH2 ARG X  95      -2.053  18.966 -36.538  1.00  0.00     0.174 HD
ATOM    553 2HH2 ARG X  95      -1.706  20.580 -36.266  1.00  0.00     0.174 HD
ATOM    554  C   ARG X  95      -0.572  15.614 -42.854  1.00  0.00     0.241 C 
ATOM    555  O   ARG X  95      -0.190  16.401 -43.748  1.00  0.00    -0.271 OA
ATOM    556  N   SER X  96      -1.567  14.710 -43.020  1.00  0.00    -0.344 N 
ATOM    557  HN  SER X  96      -1.862  14.119 -42.274  1.00  0.00     0.163 HD
ATOM    558  CA  SER X  96      -2.233  14.608 -44.264  1.00  0.00     0.200 C 
ATOM    559  CB  SER X  96      -2.398  13.075 -44.640  1.00  0.00     0.199 C 
ATOM    560  OG  SER X  96      -1.244  12.312 -44.820  1.00  0.00    -0.398 OA
ATOM    561  HG1 SER X  96      -1.497  11.404 -45.004  1.00  0.00     0.209 HD
ATOM    562  C   SER X  96      -3.677  15.155 -44.159  1.00  0.00     0.243 C 
ATOM    563  O   SER X  96      -3.996  16.205 -44.719  1.00  0.00    -0.271 OA
ATOM    564  N   ASP X  97      -4.510  14.523 -43.329  1.00  0.00    -0.345 N 
ATOM    565  HN  ASP X  97      -4.339  13.632 -42.916  1.00  0.00     0.163 HD
ATOM    566  CA  ASP X  97      -5.941  14.849 -43.092  1.00  0.00     0.186 C 
ATOM    567  CB  ASP X  97      -6.630  13.568 -42.464  1.00  0.00     0.147 C 
ATOM    568  CG  ASP X  97      -6.778  12.488 -43.448  1.00  0.00     0.175 C 
ATOM    569  OD1 ASP X  97      -7.479  12.607 -44.500  1.00  0.00    -0.648 OA
ATOM    570  OD2 ASP X  97      -6.208  11.376 -43.246  1.00  0.00    -0.648 OA
ATOM    571  C   ASP X  97      -6.210  16.094 -42.275  1.00  0.00     0.241 C 
ATOM    572  O   ASP X  97      -6.399  17.197 -42.768  1.00  0.00    -0.271 OA
ATOM    573  N   ILE X  98      -6.158  15.979 -40.915  1.00  0.00    -0.346 N 
ATOM    574  HN  ILE X  98      -5.779  15.214 -40.399  1.00  0.00     0.163 HD
ATOM    575  CA  ILE X  98      -6.540  17.150 -40.073  1.00  0.00     0.180 C 
ATOM    576  CB  ILE X  98      -6.841  16.688 -38.623  1.00  0.00     0.013 C 
ATOM    577  CG2 ILE X  98      -6.984  17.931 -37.798  1.00  0.00     0.012 C 
ATOM    578  CG1 ILE X  98      -8.128  15.895 -38.544  1.00  0.00     0.002 C 
ATOM    579  CD  ILE X  98      -8.109  15.146 -37.206  1.00  0.00     0.005 C 
ATOM    580  C   ILE X  98      -5.456  18.233 -40.090  1.00  0.00     0.241 C 
ATOM    581  O   ILE X  98      -4.341  17.867 -39.782  1.00  0.00    -0.271 OA
ATOM    582  N   ASN X  99      -5.809  19.533 -40.385  1.00  0.00    -0.346 N 
ATOM    583  HN  ASN X  99      -6.772  19.732 -40.547  1.00  0.00     0.163 HD
ATOM    584  CA  ASN X  99      -4.841  20.621 -40.633  1.00  0.00     0.185 C 
ATOM    585  CB  ASN X  99      -5.704  21.833 -41.120  1.00  0.00     0.137 C 
ATOM    586  CG  ASN X  99      -6.166  21.624 -42.479  1.00  0.00     0.217 C 
ATOM    587  OD1 ASN X  99      -7.378  21.589 -42.813  1.00  0.00    -0.274 OA
ATOM    588  ND2 ASN X  99      -5.209  21.476 -43.393  1.00  0.00    -0.370 N 
ATOM    589 1HD2 ASN X  99      -4.279  21.615 -43.052  1.00  0.00     0.159 HD
ATOM    590 2HD2 ASN X  99      -5.539  21.092 -44.255  1.00  0.00     0.159 HD
ATOM    591  C   ASN X  99      -4.059  21.073 -39.423  1.00  0.00     0.241 C 
ATOM    592  O   ASN X  99      -2.915  20.781 -39.292  1.00  0.00    -0.271 OA
ATOM    593  N   ASP X 100      -4.646  21.830 -38.500  1.00  0.00    -0.345 N 
ATOM    594  HN  ASP X 100      -5.605  21.984 -38.728  1.00  0.00     0.163 HD
ATOM    595  CA  ASP X 100      -3.963  22.506 -37.409  1.00  0.00     0.186 C 
ATOM    596  CB  ASP X 100      -4.345  24.030 -37.404  1.00  0.00     0.147 C 
ATOM    597  CG  ASP X 100      -3.338  24.733 -36.598  1.00  0.00     0.175 C 
ATOM    598  OD1 ASP X 100      -2.160  24.785 -37.015  1.00  0.00    -0.648 OA
ATOM    599  OD2 ASP X 100      -3.736  25.270 -35.502  1.00  0.00    -0.648 OA
ATOM    600  C   ASP X 100      -4.314  21.852 -36.086  1.00  0.00     0.241 C 
ATOM    601  O   ASP X 100      -3.376  21.648 -35.258  1.00  0.00    -0.271 OA
ATOM    602  N   THR X 101      -5.610  21.547 -35.690  1.00  0.00    -0.344 N 
ATOM    603  HN  THR X 101      -6.343  21.546 -36.366  1.00  0.00     0.163 HD
ATOM    604  CA  THR X 101      -6.094  21.310 -34.334  1.00  0.00     0.205 C 
ATOM    605  CB  THR X 101      -7.539  21.741 -33.982  1.00  0.00     0.146 C 
ATOM    606  OG1 THR X 101      -8.552  21.132 -34.702  1.00  0.00    -0.393 OA
ATOM    607  HG1 THR X 101      -9.373  21.416 -34.295  1.00  0.00     0.210 HD
ATOM    608  CG2 THR X 101      -7.581  23.242 -34.324  1.00  0.00     0.042 C 
ATOM    609  C   THR X 101      -5.847  19.851 -33.932  1.00  0.00     0.243 C 
ATOM    610  O   THR X 101      -6.130  18.843 -34.632  1.00  0.00    -0.271 OA
ATOM    611  N   GLY X 102      -5.251  19.629 -32.721  1.00  0.00    -0.350 N 
ATOM    612  HN  GLY X 102      -4.936  20.409 -32.186  1.00  0.00     0.163 HD
ATOM    613  CA  GLY X 102      -5.033  18.332 -32.159  1.00  0.00     0.225 C 
ATOM    614  C   GLY X 102      -4.649  18.418 -30.715  1.00  0.00     0.236 C 
ATOM    615  O   GLY X 102      -5.340  18.030 -29.777  1.00  0.00    -0.272 OA
ATOM    616  N   PHE X 103      -3.361  18.899 -30.500  1.00  0.00    -0.346 N 
ATOM    617  HN  PHE X 103      -2.922  19.319 -31.290  1.00  0.00     0.163 HD
ATOM    618  CA  PHE X 103      -2.744  19.260 -29.211  1.00  0.00     0.180 C 
ATOM    619  CB  PHE X 103      -1.475  20.128 -29.620  1.00  0.00     0.073 C 
ATOM    620  CG  PHE X 103      -0.619  20.735 -28.612  1.00  0.00    -0.056 A 
ATOM    621  CD1 PHE X 103      -0.313  20.185 -27.368  1.00  0.00     0.007 A 
ATOM    622  CE1 PHE X 103       0.477  20.727 -26.410  1.00  0.00     0.001 A 
ATOM    623  CZ  PHE X 103       1.093  21.996 -26.670  1.00  0.00     0.000 A 
ATOM    624  CD2 PHE X 103       0.049  22.025 -28.854  1.00  0.00     0.007 A 
ATOM    625  CE2 PHE X 103       0.887  22.555 -27.872  1.00  0.00     0.001 A 
ATOM    626  C   PHE X 103      -3.674  20.090 -28.323  1.00  0.00     0.241 C 
ATOM    627  O   PHE X 103      -3.903  19.662 -27.164  1.00  0.00    -0.271 OA
ATOM    628  N   PHE X 104      -4.373  21.142 -28.891  1.00  0.00    -0.346 N 
ATOM    629  HN  PHE X 104      -4.056  21.572 -29.733  1.00  0.00     0.163 HD
ATOM    630  CA  PHE X 104      -5.629  21.710 -28.329  1.00  0.00     0.180 C 
ATOM    631  CB  PHE X 104      -6.390  22.479 -29.462  1.00  0.00     0.073 C 
ATOM    632  CG  PHE X 104      -5.755  23.690 -30.139  1.00  0.00    -0.056 A 
ATOM    633  CD1 PHE X 104      -4.607  24.324 -29.729  1.00  0.00     0.007 A 
ATOM    634  CE1 PHE X 104      -4.199  25.550 -30.269  1.00  0.00     0.001 A 
ATOM    635  CZ  PHE X 104      -4.969  26.155 -31.295  1.00  0.00     0.000 A 
ATOM    636  CD2 PHE X 104      -6.407  24.229 -31.294  1.00  0.00     0.007 A 
ATOM    637  CE2 PHE X 104      -6.078  25.474 -31.876  1.00  0.00     0.001 A 
ATOM    638  C   PHE X 104      -6.577  20.736 -27.670  1.00  0.00     0.241 C 
ATOM    639  O   PHE X 104      -6.963  20.952 -26.496  1.00  0.00    -0.271 OA
ATOM    640  N   MET X 105      -7.014  19.669 -28.372  1.00  0.00    -0.346 N 
ATOM    641  HN  MET X 105      -6.616  19.283 -29.201  1.00  0.00     0.163 HD
ATOM    642  CA  MET X 105      -8.022  18.822 -27.774  1.00  0.00     0.177 C 
ATOM    643  CB  MET X 105      -8.772  17.889 -28.768  1.00  0.00     0.045 C 
ATOM    644  CG  MET X 105     -10.233  17.413 -28.354  1.00  0.00     0.076 C 
ATOM    645  SD  MET X 105     -11.016  16.316 -29.635  1.00  0.00    -0.173 SA
ATOM    646  CE  MET X 105     -12.483  16.180 -28.548  1.00  0.00     0.089 C 
ATOM    647  C   MET X 105      -7.594  17.904 -26.670  1.00  0.00     0.241 C 
ATOM    648  O   MET X 105      -8.264  17.720 -25.680  1.00  0.00    -0.271 OA
ATOM    649  N   ASN X 106      -6.409  17.311 -26.864  1.00  0.00    -0.346 N 
ATOM    650  HN  ASN X 106      -5.851  17.457 -27.677  1.00  0.00     0.163 HD
ATOM    651  CA  ASN X 106      -5.877  16.453 -25.784  1.00  0.00     0.185 C 
ATOM    652  CB  ASN X 106      -4.992  15.293 -26.278  1.00  0.00     0.137 C 
ATOM    653  CG  ASN X 106      -5.924  14.212 -26.719  1.00  0.00     0.217 C 
ATOM    654  OD1 ASN X 106      -7.081  14.541 -26.994  1.00  0.00    -0.274 OA
ATOM    655  ND2 ASN X 106      -5.469  12.999 -26.915  1.00  0.00    -0.370 N 
ATOM    656 1HD2 ASN X 106      -4.562  12.697 -26.620  1.00  0.00     0.159 HD
ATOM    657 2HD2 ASN X 106      -6.199  12.395 -27.237  1.00  0.00     0.159 HD
ATOM    658  C   ASN X 106      -5.265  17.219 -24.549  1.00  0.00     0.241 C 
ATOM    659  O   ASN X 106      -5.507  16.618 -23.515  1.00  0.00    -0.271 OA
ATOM    660  N   LEU X 107      -4.677  18.462 -24.632  1.00  0.00    -0.346 N 
ATOM    661  HN  LEU X 107      -4.388  18.793 -25.527  1.00  0.00     0.163 HD
ATOM    662  CA  LEU X 107      -4.295  19.388 -23.501  1.00  0.00     0.177 C 
ATOM    663  CB  LEU X 107      -3.472  20.503 -24.138  1.00  0.00     0.038 C 
ATOM    664  CG  LEU X 107      -2.703  21.540 -23.221  1.00  0.00    -0.020 C 
ATOM    665  CD1 LEU X 107      -1.687  20.875 -22.330  1.00  0.00     0.009 C 
ATOM    666  CD2 LEU X 107      -2.069  22.629 -24.031  1.00  0.00     0.009 C 
ATOM    667  C   LEU X 107      -5.545  19.892 -22.740  1.00  0.00     0.241 C 
ATOM    668  O   LEU X 107      -5.510  20.378 -21.632  1.00  0.00    -0.271 OA
ATOM    669  N   GLU X 108      -6.790  19.850 -23.311  1.00  0.00    -0.346 N 
ATOM    670  HN  GLU X 108      -6.816  19.553 -24.263  1.00  0.00     0.163 HD
ATOM    671  CA  GLU X 108      -8.070  20.089 -22.740  1.00  0.00     0.177 C 
ATOM    672  CB  GLU X 108      -8.905  20.794 -23.834  1.00  0.00     0.045 C 
ATOM    673  CG  GLU X 108     -10.379  21.107 -23.485  1.00  0.00     0.116 C 
ATOM    674  CD  GLU X 108     -10.987  21.891 -24.704  1.00  0.00     0.172 C 
ATOM    675  OE1 GLU X 108     -11.228  23.132 -24.710  1.00  0.00    -0.648 OA
ATOM    676  OE2 GLU X 108     -11.309  21.149 -25.640  1.00  0.00    -0.648 OA
ATOM    677  C   GLU X 108      -8.715  18.861 -22.088  1.00  0.00     0.241 C 
ATOM    678  O   GLU X 108      -9.405  18.918 -21.011  1.00  0.00    -0.271 OA
ATOM    679  N   GLU X 109      -8.534  17.660 -22.758  1.00  0.00    -0.346 N 
ATOM    680  HN  GLU X 109      -8.204  17.712 -23.697  1.00  0.00     0.163 HD
ATOM    681  CA  GLU X 109      -9.012  16.389 -22.203  1.00  0.00     0.177 C 
ATOM    682  CB  GLU X 109      -9.102  15.300 -23.302  1.00  0.00     0.045 C 
ATOM    683  CG  GLU X 109      -9.942  14.069 -22.821  1.00  0.00     0.116 C 
ATOM    684  CD  GLU X 109     -11.380  14.256 -23.319  1.00  0.00     0.172 C 
ATOM    685  OE1 GLU X 109     -12.049  15.231 -22.941  1.00  0.00    -0.648 OA
ATOM    686  OE2 GLU X 109     -11.867  13.439 -24.174  1.00  0.00    -0.648 OA
ATOM    687  C   GLU X 109      -8.091  15.848 -21.032  1.00  0.00     0.241 C 
ATOM    688  O   GLU X 109      -8.626  15.173 -20.103  1.00  0.00    -0.271 OA
ATOM    689  N   ASP X 110      -6.768  16.152 -21.004  1.00  0.00    -0.346 N 
ATOM    690  HN  ASP X 110      -6.287  16.500 -21.805  1.00  0.00     0.163 HD
ATOM    691  CA  ASP X 110      -6.012  15.940 -19.726  1.00  0.00     0.186 C 
ATOM    692  CB  ASP X 110      -4.463  15.667 -19.957  1.00  0.00     0.147 C 
ATOM    693  CG  ASP X 110      -3.691  16.807 -20.456  1.00  0.00     0.175 C 
ATOM    694  OD1 ASP X 110      -4.056  17.994 -20.211  1.00  0.00    -0.648 OA
ATOM    695  OD2 ASP X 110      -2.615  16.648 -21.136  1.00  0.00    -0.648 OA
ATOM    696  C   ASP X 110      -6.338  16.965 -18.662  1.00  0.00     0.241 C 
ATOM    697  O   ASP X 110      -6.598  16.577 -17.537  1.00  0.00    -0.271 OA
ATOM    698  N   MET X 111      -6.474  18.281 -18.973  1.00  0.00    -0.346 N 
ATOM    699  HN  MET X 111      -6.226  18.577 -19.892  1.00  0.00     0.163 HD
ATOM    700  CA  MET X 111      -6.957  19.313 -18.019  1.00  0.00     0.177 C 
ATOM    701  CB  MET X 111      -7.222  20.625 -18.752  1.00  0.00     0.045 C 
ATOM    702  CG  MET X 111      -7.243  21.948 -17.894  1.00  0.00     0.076 C 
ATOM    703  SD  MET X 111      -5.972  22.184 -16.702  1.00  0.00    -0.173 SA
ATOM    704  CE  MET X 111      -4.839  23.337 -17.599  1.00  0.00     0.089 C 
ATOM    705  C   MET X 111      -8.277  19.026 -17.173  1.00  0.00     0.241 C 
ATOM    706  O   MET X 111      -8.184  19.112 -15.943  1.00  0.00    -0.271 OA
ATOM    707  N   THR X 112      -9.324  18.523 -17.842  1.00  0.00    -0.344 N 
ATOM    708  HN  THR X 112      -9.306  18.501 -18.839  1.00  0.00     0.163 HD
ATOM    709  CA  THR X 112     -10.539  18.025 -17.284  1.00  0.00     0.205 C 
ATOM    710  CB  THR X 112     -11.570  17.775 -18.389  1.00  0.00     0.146 C 
ATOM    711  OG1 THR X 112     -11.674  18.904 -19.247  1.00  0.00    -0.393 OA
ATOM    712  HG1 THR X 112     -11.295  18.673 -20.099  1.00  0.00     0.210 HD
ATOM    713  CG2 THR X 112     -12.966  17.625 -17.735  1.00  0.00     0.042 C 
ATOM    714  C   THR X 112     -10.405  16.886 -16.407  1.00  0.00     0.243 C 
ATOM    715  O   THR X 112     -11.158  16.772 -15.399  1.00  0.00    -0.271 OA
ATOM    716  N   ARG X 113      -9.493  15.953 -16.656  1.00  0.00    -0.346 N 
ATOM    717  HN  ARG X 113      -8.773  16.120 -17.326  1.00  0.00     0.163 HD
ATOM    718  CA  ARG X 113      -9.104  14.845 -15.812  1.00  0.00     0.176 C 
ATOM    719  CB  ARG X 113      -8.259  13.753 -16.550  1.00  0.00     0.036 C 
ATOM    720  CG  ARG X 113      -9.085  12.532 -17.009  1.00  0.00     0.022 C 
ATOM    721  CD  ARG X 113     -10.344  12.822 -17.866  1.00  0.00     0.122 C 
ATOM    722  NE  ARG X 113     -10.828  11.450 -18.371  1.00  0.00    -0.367 N 
ATOM    723  HE  ARG X 113     -10.642  10.640 -17.814  1.00  0.00     0.162 HD
ATOM    724  CZ  ARG X 113     -11.869  11.393 -19.195  1.00  0.00     0.143 C 
ATOM    725  NH1 ARG X 113     -12.524  10.218 -19.420  1.00  0.00    -0.274 NA
ATOM    726 1HH1 ARG X 113     -12.300   9.440 -18.833  1.00  0.00     0.127 HD
ATOM    727 2HH1 ARG X 113     -13.515  10.334 -19.481  1.00  0.00     0.127 HD
ATOM    728  NH2 ARG X 113     -12.376  12.404 -19.839  1.00  0.00    -0.376 N 
ATOM    729 1HH2 ARG X 113     -12.198  13.382 -19.726  1.00  0.00     0.158 HD
ATOM    730 2HH2 ARG X 113     -13.202  12.258 -20.384  1.00  0.00     0.158 HD
ATOM    731  C   ARG X 113      -8.343  15.364 -14.513  1.00  0.00     0.241 C 
ATOM    732  O   ARG X 113      -8.803  15.125 -13.374  1.00  0.00    -0.271 OA
ATOM    733  N   TYR X 114      -7.237  16.180 -14.599  1.00  0.00    -0.346 N 
ATOM    734  HN  TYR X 114      -6.886  16.487 -15.480  1.00  0.00     0.163 HD
ATOM    735  CA  TYR X 114      -6.416  16.727 -13.525  1.00  0.00     0.180 C 
ATOM    736  CB  TYR X 114      -5.372  17.493 -14.275  1.00  0.00     0.073 C 
ATOM    737  CG  TYR X 114      -4.388  16.495 -14.977  1.00  0.00    -0.056 A 
ATOM    738  CD1 TYR X 114      -4.173  15.145 -14.629  1.00  0.00     0.010 A 
ATOM    739  CE1 TYR X 114      -3.144  14.362 -15.147  1.00  0.00     0.037 A 
ATOM    740  CZ  TYR X 114      -2.416  14.844 -16.198  1.00  0.00     0.065 A 
ATOM    741  OH  TYR X 114      -1.537  13.979 -16.908  1.00  0.00    -0.361 OA
ATOM    742  HH  TYR X 114      -1.045  14.451 -17.585  1.00  0.00     0.217 HD
ATOM    743  CD2 TYR X 114      -3.600  16.970 -16.032  1.00  0.00     0.010 A 
ATOM    744  CE2 TYR X 114      -2.644  16.194 -16.656  1.00  0.00     0.037 A 
ATOM    745  C   TYR X 114      -7.257  17.491 -12.548  1.00  0.00     0.241 C 
ATOM    746  O   TYR X 114      -7.310  17.236 -11.316  1.00  0.00    -0.271 OA
ATOM    747  N   ALA X 115      -8.122  18.329 -13.156  1.00  0.00    -0.346 N 
ATOM    748  HN  ALA X 115      -7.973  18.456 -14.133  1.00  0.00     0.163 HD
ATOM    749  CA  ALA X 115      -9.116  19.215 -12.565  1.00  0.00     0.172 C 
ATOM    750  CB  ALA X 115      -9.955  19.886 -13.620  1.00  0.00     0.042 C 
ATOM    751  C   ALA X 115     -10.064  18.477 -11.628  1.00  0.00     0.240 C 
ATOM    752  O   ALA X 115     -10.036  18.679 -10.409  1.00  0.00    -0.271 OA
ATOM    753  N   TYR X 116     -10.812  17.457 -12.141  1.00  0.00    -0.346 N 
ATOM    754  HN  TYR X 116     -10.833  17.469 -13.138  1.00  0.00     0.163 HD
ATOM    755  CA  TYR X 116     -11.585  16.546 -11.374  1.00  0.00     0.180 C 
ATOM    756  CB  TYR X 116     -12.421  15.583 -12.215  1.00  0.00     0.073 C 
ATOM    757  CG  TYR X 116     -13.751  16.089 -12.506  1.00  0.00    -0.056 A 
ATOM    758  CD1 TYR X 116     -14.199  16.204 -13.848  1.00  0.00     0.010 A 
ATOM    759  CE1 TYR X 116     -15.546  16.574 -14.166  1.00  0.00     0.037 A 
ATOM    760  CZ  TYR X 116     -16.457  16.840 -13.105  1.00  0.00     0.065 A 
ATOM    761  OH  TYR X 116     -17.736  17.309 -13.365  1.00  0.00    -0.361 OA
ATOM    762  HH  TYR X 116     -18.022  17.127 -14.264  1.00  0.00     0.217 HD
ATOM    763  CD2 TYR X 116     -14.652  16.614 -11.519  1.00  0.00     0.010 A 
ATOM    764  CE2 TYR X 116     -15.989  16.915 -11.776  1.00  0.00     0.037 A 
ATOM    765  C   TYR X 116     -10.887  15.824 -10.260  1.00  0.00     0.241 C 
ATOM    766  O   TYR X 116     -11.365  15.861  -9.167  1.00  0.00    -0.271 OA
ATOM    767  N   TYR X 117      -9.760  15.140 -10.495  1.00  0.00    -0.346 N 
ATOM    768  HN  TYR X 117      -9.384  15.209 -11.416  1.00  0.00     0.163 HD
ATOM    769  CA  TYR X 117      -9.074  14.370  -9.498  1.00  0.00     0.180 C 
ATOM    770  CB  TYR X 117      -8.003  13.484 -10.199  1.00  0.00     0.073 C 
ATOM    771  CG  TYR X 117      -8.574  12.594 -11.173  1.00  0.00    -0.056 A 
ATOM    772  CD1 TYR X 117      -8.006  12.394 -12.434  1.00  0.00     0.010 A 
ATOM    773  CE1 TYR X 117      -8.232  11.285 -13.265  1.00  0.00     0.037 A 
ATOM    774  CZ  TYR X 117      -9.086  10.286 -12.753  1.00  0.00     0.065 A 
ATOM    775  OH  TYR X 117      -9.259   9.113 -13.467  1.00  0.00    -0.361 OA
ATOM    776  HH  TYR X 117      -9.136   9.232 -14.412  1.00  0.00     0.217 HD
ATOM    777  CD2 TYR X 117      -9.391  11.577 -10.691  1.00  0.00     0.010 A 
ATOM    778  CE2 TYR X 117      -9.684  10.517 -11.493  1.00  0.00     0.037 A 
ATOM    779  C   TYR X 117      -8.491  15.069  -8.335  1.00  0.00     0.241 C 
ATOM    780  O   TYR X 117      -8.443  14.514  -7.270  1.00  0.00    -0.271 OA
ATOM    781  N   TYR X 118      -8.110  16.383  -8.497  1.00  0.00    -0.346 N 
ATOM    782  HN  TYR X 118      -8.182  16.795  -9.403  1.00  0.00     0.163 HD
ATOM    783  CA  TYR X 118      -7.433  17.089  -7.383  1.00  0.00     0.180 C 
ATOM    784  CB  TYR X 118      -6.079  17.696  -7.958  1.00  0.00     0.073 C 
ATOM    785  CG  TYR X 118      -5.327  16.570  -8.680  1.00  0.00    -0.056 A 
ATOM    786  CD1 TYR X 118      -4.708  16.886  -9.840  1.00  0.00     0.010 A 
ATOM    787  CE1 TYR X 118      -4.123  15.852 -10.709  1.00  0.00     0.037 A 
ATOM    788  CZ  TYR X 118      -4.260  14.579 -10.313  1.00  0.00     0.065 A 
ATOM    789  OH  TYR X 118      -3.991  13.579 -11.144  1.00  0.00    -0.361 OA
ATOM    790  HH  TYR X 118      -3.172  13.626 -11.643  1.00  0.00     0.217 HD
ATOM    791  CD2 TYR X 118      -5.304  15.252  -8.234  1.00  0.00     0.010 A 
ATOM    792  CE2 TYR X 118      -4.846  14.242  -9.052  1.00  0.00     0.037 A 
ATOM    793  C   TYR X 118      -8.345  17.967  -6.635  1.00  0.00     0.241 C 
ATOM    794  O   TYR X 118      -8.096  18.497  -5.540  1.00  0.00    -0.271 OA
ATOM    795  N   SER X 119      -9.538  18.109  -7.251  1.00  0.00    -0.344 N 
ATOM    796  HN  SER X 119      -9.764  17.957  -8.209  1.00  0.00     0.163 HD
ATOM    797  CA  SER X 119     -10.716  18.556  -6.431  1.00  0.00     0.200 C 
ATOM    798  CB  SER X 119     -11.919  18.959  -7.315  1.00  0.00     0.199 C 
ATOM    799  OG  SER X 119     -11.518  19.855  -8.346  1.00  0.00    -0.398 OA
ATOM    800  HG1 SER X 119     -10.945  19.340  -8.919  1.00  0.00     0.209 HD
ATOM    801  C   SER X 119     -11.163  17.327  -5.497  1.00  0.00     0.242 C 
ATOM    802  O   SER X 119     -11.319  17.445  -4.314  1.00  0.00    -0.271 OA
ATOM    803  N   GLY X 120     -11.214  16.090  -6.111  1.00  0.00    -0.350 N 
ATOM    804  HN  GLY X 120     -11.089  16.090  -7.101  1.00  0.00     0.163 HD
ATOM    805  CA  GLY X 120     -11.504  14.764  -5.577  1.00  0.00     0.225 C 
ATOM    806  C   GLY X 120     -10.556  14.357  -4.440  1.00  0.00     0.236 C 
ATOM    807  O   GLY X 120     -10.966  13.796  -3.412  1.00  0.00    -0.272 OA
ATOM    808  N   ILE X 121      -9.277  14.674  -4.446  1.00  0.00    -0.346 N 
ATOM    809  HN  ILE X 121      -8.816  15.011  -5.263  1.00  0.00     0.163 HD
ATOM    810  CA  ILE X 121      -8.410  14.577  -3.235  1.00  0.00     0.180 C 
ATOM    811  CB  ILE X 121      -6.920  14.552  -3.678  1.00  0.00     0.013 C 
ATOM    812  CG2 ILE X 121      -6.020  14.532  -2.369  1.00  0.00     0.012 C 
ATOM    813  CG1 ILE X 121      -6.655  13.241  -4.556  1.00  0.00     0.002 C 
ATOM    814  CD  ILE X 121      -6.659  11.942  -3.831  1.00  0.00     0.005 C 
ATOM    815  C   ILE X 121      -8.711  15.646  -2.255  1.00  0.00     0.241 C 
ATOM    816  O   ILE X 121      -9.242  15.432  -1.152  1.00  0.00    -0.271 OA
ATOM    817  N   GLY X 122      -8.383  16.941  -2.613  1.00  0.00    -0.351 N 
ATOM    818  HN  GLY X 122      -8.063  17.147  -3.535  1.00  0.00     0.163 HD
ATOM    819  CA  GLY X 122      -8.504  18.016  -1.532  1.00  0.00     0.225 C 
ATOM    820  C   GLY X 122      -9.798  18.255  -0.833  1.00  0.00     0.236 C 
ATOM    821  O   GLY X 122      -9.809  18.549   0.360  1.00  0.00    -0.272 OA
ATOM    822  N   ALA X 123     -10.960  18.070  -1.471  1.00  0.00    -0.347 N 
ATOM    823  HN  ALA X 123     -10.890  17.700  -2.394  1.00  0.00     0.163 HD
ATOM    824  CA  ALA X 123     -12.299  17.881  -0.866  1.00  0.00     0.172 C 
ATOM    825  CB  ALA X 123     -13.271  18.505  -1.873  1.00  0.00     0.042 C 
ATOM    826  C   ALA X 123     -12.812  16.458  -0.551  1.00  0.00     0.240 C 
ATOM    827  O   ALA X 123     -13.279  16.212   0.563  1.00  0.00    -0.271 OA
ATOM    828  N   GLY X 124     -12.626  15.515  -1.500  1.00  0.00    -0.351 N 
ATOM    829  HN  GLY X 124     -12.089  15.684  -2.323  1.00  0.00     0.163 HD
ATOM    830  CA  GLY X 124     -13.127  14.133  -1.304  1.00  0.00     0.225 C 
ATOM    831  C   GLY X 124     -12.516  13.230  -0.297  1.00  0.00     0.236 C 
ATOM    832  O   GLY X 124     -13.215  12.677   0.563  1.00  0.00    -0.272 OA
ATOM    833  N   VAL X 125     -11.178  13.007  -0.406  1.00  0.00    -0.346 N 
ATOM    834  HN  VAL X 125     -10.543  13.499  -0.997  1.00  0.00     0.163 HD
ATOM    835  CA  VAL X 125     -10.457  12.145   0.578  1.00  0.00     0.180 C 
ATOM    836  CB  VAL X 125      -9.066  11.615   0.265  1.00  0.00     0.009 C 
ATOM    837  CG1 VAL X 125      -9.040  10.882  -1.081  1.00  0.00     0.012 C 
ATOM    838  CG2 VAL X 125      -7.903  12.652   0.390  1.00  0.00     0.012 C 
ATOM    839  C   VAL X 125     -10.334  12.779   1.981  1.00  0.00     0.241 C 
ATOM    840  O   VAL X 125     -10.390  12.131   3.014  1.00  0.00    -0.271 OA
ATOM    841  N   LEU X 126     -10.267  14.094   2.012  1.00  0.00    -0.346 N 
ATOM    842  HN  LEU X 126     -10.142  14.526   1.123  1.00  0.00     0.163 HD
ATOM    843  CA  LEU X 126     -10.219  14.875   3.201  1.00  0.00     0.177 C 
ATOM    844  CB  LEU X 126     -10.340  16.374   2.809  1.00  0.00     0.038 C 
ATOM    845  CG  LEU X 126      -9.665  17.343   3.846  1.00  0.00    -0.020 C 
ATOM    846  CD1 LEU X 126     -10.618  17.562   5.064  1.00  0.00     0.009 C 
ATOM    847  CD2 LEU X 126      -8.231  17.052   4.306  1.00  0.00     0.009 C 
ATOM    848  C   LEU X 126     -11.402  14.564   4.092  1.00  0.00     0.241 C 
ATOM    849  O   LEU X 126     -11.189  14.199   5.233  1.00  0.00    -0.271 OA
ATOM    850  N   VAL X 127     -12.705  14.632   3.722  1.00  0.00    -0.346 N 
ATOM    851  HN  VAL X 127     -13.021  15.074   2.886  1.00  0.00     0.163 HD
ATOM    852  CA  VAL X 127     -13.927  14.328   4.536  1.00  0.00     0.180 C 
ATOM    853  CB  VAL X 127     -15.272  14.704   3.887  1.00  0.00     0.009 C 
ATOM    854  CG1 VAL X 127     -16.417  14.452   4.918  1.00  0.00     0.012 C 
ATOM    855  CG2 VAL X 127     -15.229  16.176   3.433  1.00  0.00     0.012 C 
ATOM    856  C   VAL X 127     -13.995  12.867   4.918  1.00  0.00     0.241 C 
ATOM    857  O   VAL X 127     -14.217  12.445   6.034  1.00  0.00    -0.271 OA
ATOM    858  N   ALA X 128     -13.779  11.950   3.938  1.00  0.00    -0.346 N 
ATOM    859  HN  ALA X 128     -13.610  12.283   3.013  1.00  0.00     0.163 HD
ATOM    860  CA  ALA X 128     -13.769  10.599   4.176  1.00  0.00     0.172 C 
ATOM    861  CB  ALA X 128     -13.591   9.915   2.826  1.00  0.00     0.042 C 
ATOM    862  C   ALA X 128     -12.736  10.007   5.145  1.00  0.00     0.240 C 
ATOM    863  O   ALA X 128     -13.182   9.505   6.160  1.00  0.00    -0.271 OA
ATOM    864  N   ALA X 129     -11.435  10.280   4.918  1.00  0.00    -0.346 N 
ATOM    865  HN  ALA X 129     -11.145  10.670   4.048  1.00  0.00     0.163 HD
ATOM    866  CA  ALA X 129     -10.335   9.825   5.801  1.00  0.00     0.172 C 
ATOM    867  CB  ALA X 129      -9.019  10.098   5.069  1.00  0.00     0.042 C 
ATOM    868  C   ALA X 129     -10.162  10.407   7.125  1.00  0.00     0.240 C 
ATOM    869  O   ALA X 129      -9.546   9.755   7.959  1.00  0.00    -0.271 OA
ATOM    870  N   TYR X 130     -10.755  11.585   7.454  1.00  0.00    -0.346 N 
ATOM    871  HN  TYR X 130     -11.220  12.054   6.708  1.00  0.00     0.163 HD
ATOM    872  CA  TYR X 130     -11.068  11.881   8.844  1.00  0.00     0.180 C 
ATOM    873  CB  TYR X 130     -11.287  13.426   8.965  1.00  0.00     0.073 C 
ATOM    874  CG  TYR X 130     -12.646  14.026   9.027  1.00  0.00    -0.056 A 
ATOM    875  CD1 TYR X 130     -13.517  13.986  10.146  1.00  0.00     0.010 A 
ATOM    876  CE1 TYR X 130     -14.598  14.798  10.280  1.00  0.00     0.037 A 
ATOM    877  CZ  TYR X 130     -14.979  15.709   9.223  1.00  0.00     0.065 A 
ATOM    878  OH  TYR X 130     -16.180  16.539   9.343  1.00  0.00    -0.361 OA
ATOM    879  HH  TYR X 130     -16.410  16.295  10.243  1.00  0.00     0.217 HD
ATOM    880  CD2 TYR X 130     -12.989  14.893   8.011  1.00  0.00     0.010 A 
ATOM    881  CE2 TYR X 130     -14.170  15.715   8.073  1.00  0.00     0.037 A 
ATOM    882  C   TYR X 130     -12.228  11.034   9.414  1.00  0.00     0.241 C 
ATOM    883  O   TYR X 130     -12.104  10.420  10.471  1.00  0.00    -0.271 OA
ATOM    884  N   ILE X 131     -13.474  10.948   8.829  1.00  0.00    -0.346 N 
ATOM    885  HN  ILE X 131     -13.604  11.261   7.892  1.00  0.00     0.163 HD
ATOM    886  CA  ILE X 131     -14.559  10.160   9.229  1.00  0.00     0.180 C 
ATOM    887  CB  ILE X 131     -15.839  10.335   8.331  1.00  0.00     0.013 C 
ATOM    888  CG2 ILE X 131     -16.966   9.269   8.488  1.00  0.00     0.012 C 
ATOM    889  CG1 ILE X 131     -16.420  11.776   8.185  1.00  0.00     0.002 C 
ATOM    890  CD  ILE X 131     -17.469  12.090   9.212  1.00  0.00     0.005 C 
ATOM    891  C   ILE X 131     -14.238   8.748   9.404  1.00  0.00     0.241 C 
ATOM    892  O   ILE X 131     -14.674   8.120  10.370  1.00  0.00    -0.271 OA
ATOM    893  N   GLN X 132     -13.443   8.128   8.533  1.00  0.00    -0.346 N 
ATOM    894  HN  GLN X 132     -13.421   8.703   7.719  1.00  0.00     0.163 HD
ATOM    895  CA  GLN X 132     -12.836   6.813   8.646  1.00  0.00     0.177 C 
ATOM    896  CB  GLN X 132     -11.722   6.551   7.628  1.00  0.00     0.044 C 
ATOM    897  CG  GLN X 132     -10.987   5.211   7.820  1.00  0.00     0.105 C 
ATOM    898  CD  GLN X 132     -10.160   4.957   6.576  1.00  0.00     0.215 C 
ATOM    899  OE1 GLN X 132      -9.975   5.703   5.594  1.00  0.00    -0.274 OA
ATOM    900  NE2 GLN X 132      -9.586   3.767   6.516  1.00  0.00    -0.370 N 
ATOM    901 1HE2 GLN X 132      -9.525   3.120   7.276  1.00  0.00     0.159 HD
ATOM    902 2HE2 GLN X 132      -8.961   3.503   5.781  1.00  0.00     0.159 HD
ATOM    903  C   GLN X 132     -12.263   6.591  10.109  1.00  0.00     0.241 C 
ATOM    904  O   GLN X 132     -12.777   5.777  10.932  1.00  0.00    -0.271 OA
ATOM    905  N   VAL X 133     -11.195   7.341  10.527  1.00  0.00    -0.346 N 
ATOM    906  HN  VAL X 133     -10.777   8.060   9.978  1.00  0.00     0.163 HD
ATOM    907  CA  VAL X 133     -10.478   7.071  11.746  1.00  0.00     0.180 C 
ATOM    908  CB  VAL X 133      -9.066   7.708  11.665  1.00  0.00     0.009 C 
ATOM    909  CG1 VAL X 133      -8.320   6.720  10.810  1.00  0.00     0.012 C 
ATOM    910  CG2 VAL X 133      -9.010   9.155  11.108  1.00  0.00     0.012 C 
ATOM    911  C   VAL X 133     -11.158   7.385  13.011  1.00  0.00     0.241 C 
ATOM    912  O   VAL X 133     -10.912   6.731  14.056  1.00  0.00    -0.271 OA
ATOM    913  N   SER X 134     -12.097   8.356  12.909  1.00  0.00    -0.344 N 
ATOM    914  HN  SER X 134     -12.191   8.649  11.961  1.00  0.00     0.163 HD
ATOM    915  CA  SER X 134     -12.794   8.975  14.014  1.00  0.00     0.200 C 
ATOM    916  CB  SER X 134     -13.288  10.485  13.794  1.00  0.00     0.199 C 
ATOM    917  OG  SER X 134     -14.089  10.539  12.654  1.00  0.00    -0.398 OA
ATOM    918  HG1 SER X 134     -13.566  10.696  11.864  1.00  0.00     0.209 HD
ATOM    919  C   SER X 134     -13.882   8.034  14.503  1.00  0.00     0.243 C 
ATOM    920  O   SER X 134     -14.114   7.724  15.666  1.00  0.00    -0.271 OA
ATOM    921  N   PHE X 135     -14.667   7.569  13.579  1.00  0.00    -0.346 N 
ATOM    922  HN  PHE X 135     -14.640   7.895  12.637  1.00  0.00     0.163 HD
ATOM    923  CA  PHE X 135     -15.646   6.517  13.826  1.00  0.00     0.180 C 
ATOM    924  CB  PHE X 135     -16.459   6.072  12.530  1.00  0.00     0.073 C 
ATOM    925  CG  PHE X 135     -17.810   6.817  12.418  1.00  0.00    -0.056 A 
ATOM    926  CD1 PHE X 135     -18.901   6.011  12.412  1.00  0.00     0.007 A 
ATOM    927  CE1 PHE X 135     -20.132   6.532  12.421  1.00  0.00     0.001 A 
ATOM    928  CZ  PHE X 135     -20.369   7.859  12.522  1.00  0.00     0.000 A 
ATOM    929  CD2 PHE X 135     -18.027   8.276  12.466  1.00  0.00     0.007 A 
ATOM    930  CE2 PHE X 135     -19.322   8.768  12.518  1.00  0.00     0.001 A 
ATOM    931  C   PHE X 135     -15.132   5.175  14.420  1.00  0.00     0.241 C 
ATOM    932  O   PHE X 135     -15.863   4.521  15.119  1.00  0.00    -0.271 OA
ATOM    933  N   TRP X 136     -13.876   4.828  14.209  1.00  0.00    -0.346 N 
ATOM    934  HN  TRP X 136     -13.351   5.484  13.672  1.00  0.00     0.163 HD
ATOM    935  CA  TRP X 136     -13.159   3.745  14.944  1.00  0.00     0.181 C 
ATOM    936  CB  TRP X 136     -11.764   3.471  14.236  1.00  0.00     0.075 C 
ATOM    937  CG  TRP X 136     -11.807   2.585  12.939  1.00  0.00    -0.028 A 
ATOM    938  CD1 TRP X 136     -12.615   2.723  11.898  1.00  0.00     0.096 A 
ATOM    939  NE1 TRP X 136     -12.379   1.735  10.997  1.00  0.00    -0.365 N 
ATOM    940  HE1 TRP X 136     -12.681   1.850  10.076  1.00  0.00     0.165 HD
ATOM    941  CE2 TRP X 136     -11.403   0.976  11.435  1.00  0.00     0.042 A 
ATOM    942  CD2 TRP X 136     -10.984   1.419  12.632  1.00  0.00    -0.002 A 
ATOM    943  CE3 TRP X 136      -9.899   0.841  13.253  1.00  0.00     0.014 A 
ATOM    944  CZ3 TRP X 136      -9.227  -0.229  12.657  1.00  0.00     0.001 A 
ATOM    945  CZ2 TRP X 136     -10.848  -0.202  10.848  1.00  0.00     0.030 A 
ATOM    946  CH2 TRP X 136      -9.668  -0.681  11.420  1.00  0.00     0.002 A 
ATOM    947  C   TRP X 136     -13.057   4.116  16.412  1.00  0.00     0.241 C 
ATOM    948  O   TRP X 136     -13.744   3.553  17.285  1.00  0.00    -0.271 OA
ATOM    949  N   CYS X 137     -12.276   5.196  16.605  1.00  0.00    -0.345 N 
ATOM    950  HN  CYS X 137     -11.807   5.530  15.791  1.00  0.00     0.163 HD
ATOM    951  CA  CYS X 137     -11.915   5.696  17.933  1.00  0.00     0.185 C 
ATOM    952  CB  CYS X 137     -11.010   6.926  17.842  1.00  0.00     0.105 C 
ATOM    953  SG  CYS X 137      -9.315   6.613  17.212  1.00  0.00    -0.180 SA
ATOM    954  HG1 CYS X 137      -9.645   5.927  16.127  1.00  0.00     0.101 HD
ATOM    955  C   CYS X 137     -13.121   6.168  18.871  1.00  0.00     0.241 C 
ATOM    956  O   CYS X 137     -13.110   5.821  20.078  1.00  0.00    -0.271 OA
ATOM    957  N   LEU X 138     -14.153   6.902  18.320  1.00  0.00    -0.346 N 
ATOM    958  HN  LEU X 138     -14.160   7.164  17.358  1.00  0.00     0.163 HD
ATOM    959  CA  LEU X 138     -15.368   7.431  19.047  1.00  0.00     0.177 C 
ATOM    960  CB  LEU X 138     -16.174   8.340  18.076  1.00  0.00     0.038 C 
ATOM    961  CG  LEU X 138     -17.264   9.187  18.669  1.00  0.00    -0.020 C 
ATOM    962  CD1 LEU X 138     -17.793  10.069  17.544  1.00  0.00     0.009 C 
ATOM    963  CD2 LEU X 138     -18.435   8.191  19.071  1.00  0.00     0.009 C 
ATOM    964  C   LEU X 138     -16.064   6.290  19.647  1.00  0.00     0.241 C 
ATOM    965  O   LEU X 138     -16.197   6.101  20.885  1.00  0.00    -0.271 OA
ATOM    966  N   ALA X 139     -16.439   5.278  18.852  1.00  0.00    -0.346 N 
ATOM    967  HN  ALA X 139     -16.223   5.360  17.882  1.00  0.00     0.163 HD
ATOM    968  CA  ALA X 139     -17.256   4.209  19.317  1.00  0.00     0.172 C 
ATOM    969  CB  ALA X 139     -17.740   3.465  18.088  1.00  0.00     0.042 C 
ATOM    970  C   ALA X 139     -16.495   3.248  20.207  1.00  0.00     0.240 C 
ATOM    971  O   ALA X 139     -17.016   2.660  21.185  1.00  0.00    -0.271 OA
ATOM    972  N   ALA X 140     -15.207   3.016  19.858  1.00  0.00    -0.346 N 
ATOM    973  HN  ALA X 140     -14.979   3.290  18.927  1.00  0.00     0.163 HD
ATOM    974  CA  ALA X 140     -14.239   2.290  20.619  1.00  0.00     0.172 C 
ATOM    975  CB  ALA X 140     -12.760   2.135  20.095  1.00  0.00     0.042 C 
ATOM    976  C   ALA X 140     -14.117   2.846  21.999  1.00  0.00     0.240 C 
ATOM    977  O   ALA X 140     -14.391   2.080  22.947  1.00  0.00    -0.271 OA
ATOM    978  N   GLY X 141     -13.730   4.131  22.151  1.00  0.00    -0.351 N 
ATOM    979  HN  GLY X 141     -13.627   4.750  21.376  1.00  0.00     0.163 HD
ATOM    980  CA  GLY X 141     -13.632   4.780  23.470  1.00  0.00     0.225 C 
ATOM    981  C   GLY X 141     -14.864   4.674  24.271  1.00  0.00     0.236 C 
ATOM    982  O   GLY X 141     -14.811   4.274  25.404  1.00  0.00    -0.272 OA
ATOM    983  N   ARG X 142     -16.054   5.028  23.705  1.00  0.00    -0.346 N 
ATOM    984  HN  ARG X 142     -16.050   5.381  22.773  1.00  0.00     0.163 HD
ATOM    985  CA  ARG X 142     -17.343   4.791  24.320  1.00  0.00     0.176 C 
ATOM    986  CB  ARG X 142     -18.395   5.005  23.334  1.00  0.00     0.036 C 
ATOM    987  CG  ARG X 142     -19.401   6.078  23.671  1.00  0.00     0.023 C 
ATOM    988  CD  ARG X 142     -20.366   5.889  24.828  1.00  0.00     0.138 C 
ATOM    989  NE  ARG X 142     -21.020   7.222  24.870  1.00  0.00    -0.227 N 
ATOM    990  HE  ARG X 142     -20.873   7.835  24.094  1.00  0.00     0.177 HD
ATOM    991  CZ  ARG X 142     -21.823   7.528  25.896  1.00  0.00     0.665 C 
ATOM    992  NH1 ARG X 142     -22.658   8.591  25.876  1.00  0.00    -0.235 N 
ATOM    993 1HH1 ARG X 142     -22.703   9.267  25.140  1.00  0.00     0.174 HD
ATOM    994 2HH1 ARG X 142     -23.217   8.923  26.635  1.00  0.00     0.174 HD
ATOM    995  NH2 ARG X 142     -21.829   6.797  26.968  1.00  0.00    -0.235 N 
ATOM    996 1HH2 ARG X 142     -21.386   5.902  26.939  1.00  0.00     0.174 HD
ATOM    997 2HH2 ARG X 142     -22.494   7.085  27.657  1.00  0.00     0.174 HD
ATOM    998  C   ARG X 142     -17.608   3.414  24.988  1.00  0.00     0.241 C 
ATOM    999  O   ARG X 142     -17.937   3.359  26.194  1.00  0.00    -0.271 OA
ATOM   1000  N   GLN X 143     -17.393   2.322  24.264  1.00  0.00    -0.346 N 
ATOM   1001  HN  GLN X 143     -17.138   2.494  23.316  1.00  0.00     0.163 HD
ATOM   1002  CA  GLN X 143     -17.464   0.917  24.752  1.00  0.00     0.177 C 
ATOM   1003  CB  GLN X 143     -17.843  -0.109  23.710  1.00  0.00     0.044 C 
ATOM   1004  CG  GLN X 143     -19.218   0.245  23.010  1.00  0.00     0.105 C 
ATOM   1005  CD  GLN X 143     -20.377   0.538  24.004  1.00  0.00     0.215 C 
ATOM   1006  OE1 GLN X 143     -20.700  -0.219  24.900  1.00  0.00    -0.274 OA
ATOM   1007  NE2 GLN X 143     -21.003   1.643  23.717  1.00  0.00    -0.370 N 
ATOM   1008 1HE2 GLN X 143     -20.542   2.193  23.021  1.00  0.00     0.159 HD
ATOM   1009 2HE2 GLN X 143     -21.936   1.736  24.064  1.00  0.00     0.159 HD
ATOM   1010  C   GLN X 143     -16.315   0.552  25.748  1.00  0.00     0.241 C 
ATOM   1011  O   GLN X 143     -16.495  -0.447  26.508  1.00  0.00    -0.271 OA
ATOM   1012  N   ILE X 144     -15.179   1.285  25.739  1.00  0.00    -0.346 N 
ATOM   1013  HN  ILE X 144     -14.922   2.038  25.137  1.00  0.00     0.163 HD
ATOM   1014  CA  ILE X 144     -14.106   0.963  26.707  1.00  0.00     0.180 C 
ATOM   1015  CB  ILE X 144     -12.590   1.255  26.202  1.00  0.00     0.013 C 
ATOM   1016  CG2 ILE X 144     -11.643   0.763  27.246  1.00  0.00     0.012 C 
ATOM   1017  CG1 ILE X 144     -12.215   0.444  24.885  1.00  0.00     0.002 C 
ATOM   1018  CD  ILE X 144     -12.196  -1.118  25.113  1.00  0.00     0.005 C 
ATOM   1019  C   ILE X 144     -14.374   1.662  28.039  1.00  0.00     0.241 C 
ATOM   1020  O   ILE X 144     -14.041   1.083  29.101  1.00  0.00    -0.271 OA
ATOM   1021  N   HSE X 145     -15.001   2.930  28.033  1.00  0.00    -0.346 N 
ATOM   1022  HN  HSE X 145     -15.216   3.419  27.191  1.00  0.00     0.163 HD
ATOM   1023  CA  HSE X 145     -15.453   3.493  29.263  1.00  0.00     0.182 C 
ATOM   1024  CB  HSE X 145     -15.658   4.975  29.234  1.00  0.00     0.093 C 
ATOM   1025  ND1 HSE X 145     -18.042   5.558  28.912  1.00  0.00    -0.354 N 
ATOM   1026  HD1 HSE X 145     -18.416   4.964  29.652  1.00  0.00     0.166 HD
ATOM   1027  CG  HSE X 145     -16.742   5.634  28.494  1.00  0.00     0.028 A 
ATOM   1028  CE1 HSE X 145     -18.707   6.403  28.168  1.00  0.00     0.180 A 
ATOM   1029  NE2 HSE X 145     -17.979   7.027  27.266  1.00  0.00    -0.360 N 
ATOM   1030  HE2 HSE X 145     -18.400   7.791  26.777  1.00  0.00     0.166 HD
ATOM   1031  CD2 HSE X 145     -16.692   6.506  27.417  1.00  0.00     0.114 A 
ATOM   1032  C   HSE X 145     -16.652   2.656  29.775  1.00  0.00     0.241 C 
ATOM   1033  O   HSE X 145     -16.888   2.685  30.981  1.00  0.00    -0.271 OA
ATOM   1034  N   LYS X 146     -17.383   1.988  28.922  1.00  0.00    -0.346 N 
ATOM   1035  HN  LYS X 146     -17.110   2.093  27.969  1.00  0.00     0.163 HD
ATOM   1036  CA  LYS X 146     -18.608   1.417  29.435  1.00  0.00     0.176 C 
ATOM   1037  CB  LYS X 146     -19.643   1.038  28.309  1.00  0.00     0.035 C 
ATOM   1038  CG  LYS X 146     -21.129   0.915  28.870  1.00  0.00     0.004 C 
ATOM   1039  CD  LYS X 146     -22.199   0.952  27.722  1.00  0.00     0.027 C 
ATOM   1040  CE  LYS X 146     -23.603   0.760  28.321  1.00  0.00     0.229 C 
ATOM   1041  NZ  LYS X 146     -24.566   0.802  27.161  1.00  0.00    -0.079 N 
ATOM   1042  HZ1 LYS X 146     -24.243   0.290  26.315  1.00  0.00     0.274 HD
ATOM   1043  HZ2 LYS X 146     -24.713   1.793  26.882  1.00  0.00     0.274 HD
ATOM   1044  HZ3 LYS X 146     -25.431   0.308  27.459  1.00  0.00     0.274 HD
ATOM   1045  C   LYS X 146     -18.373   0.124  30.207  1.00  0.00     0.241 C 
ATOM   1046  O   LYS X 146     -18.984  -0.072  31.252  1.00  0.00    -0.271 OA
ATOM   1047  N   ILE X 147     -17.579  -0.741  29.681  1.00  0.00    -0.346 N 
ATOM   1048  HN  ILE X 147     -17.194  -0.520  28.789  1.00  0.00     0.163 HD
ATOM   1049  CA  ILE X 147     -17.138  -1.973  30.331  1.00  0.00     0.180 C 
ATOM   1050  CB  ILE X 147     -16.384  -2.970  29.494  1.00  0.00     0.013 C 
ATOM   1051  CG2 ILE X 147     -17.220  -3.435  28.342  1.00  0.00     0.012 C 
ATOM   1052  CG1 ILE X 147     -14.974  -2.450  28.982  1.00  0.00     0.002 C 
ATOM   1053  CD  ILE X 147     -14.062  -3.602  28.362  1.00  0.00     0.005 C 
ATOM   1054  C   ILE X 147     -16.421  -1.675  31.677  1.00  0.00     0.241 C 
ATOM   1055  O   ILE X 147     -16.503  -2.495  32.544  1.00  0.00    -0.271 OA
ATOM   1056  N   ARG X 148     -15.703  -0.574  31.794  1.00  0.00    -0.346 N 
ATOM   1057  HN  ARG X 148     -15.582   0.011  30.996  1.00  0.00     0.163 HD
ATOM   1058  CA  ARG X 148     -14.969  -0.091  32.918  1.00  0.00     0.176 C 
ATOM   1059  CB  ARG X 148     -14.042   1.058  32.370  1.00  0.00     0.036 C 
ATOM   1060  CG  ARG X 148     -12.970   1.554  33.412  1.00  0.00     0.022 C 
ATOM   1061  CD  ARG X 148     -11.766   2.110  32.791  1.00  0.00     0.122 C 
ATOM   1062  NE  ARG X 148     -10.859   2.564  33.846  1.00  0.00    -0.367 N 
ATOM   1063  HE  ARG X 148     -10.959   2.265  34.795  1.00  0.00     0.162 HD
ATOM   1064  CZ  ARG X 148      -9.653   3.015  33.511  1.00  0.00     0.143 C 
ATOM   1065  NH1 ARG X 148      -8.836   3.434  34.455  1.00  0.00    -0.376 N 
ATOM   1066 1HH1 ARG X 148      -9.194   3.595  35.374  1.00  0.00     0.158 HD
ATOM   1067 2HH1 ARG X 148      -7.945   3.834  34.238  1.00  0.00     0.158 HD
ATOM   1068  NH2 ARG X 148      -9.301   3.223  32.266  1.00  0.00    -0.274 NA
ATOM   1069 1HH2 ARG X 148      -9.683   2.589  31.594  1.00  0.00     0.127 HD
ATOM   1070 2HH2 ARG X 148      -8.346   3.356  32.001  1.00  0.00     0.127 HD
ATOM   1071  C   ARG X 148     -15.874   0.436  33.955  1.00  0.00     0.241 C 
ATOM   1072  O   ARG X 148     -15.606   0.312  35.109  1.00  0.00    -0.271 OA
ATOM   1073  N   LYS X 149     -16.989   1.089  33.606  1.00  0.00    -0.346 N 
ATOM   1074  HN  LYS X 149     -17.140   1.364  32.660  1.00  0.00     0.163 HD
ATOM   1075  CA  LYS X 149     -18.107   1.479  34.434  1.00  0.00     0.176 C 
ATOM   1076  CB  LYS X 149     -19.133   2.478  33.686  1.00  0.00     0.035 C 
ATOM   1077  CG  LYS X 149     -20.009   3.415  34.610  1.00  0.00     0.004 C 
ATOM   1078  CD  LYS X 149     -21.317   2.817  35.062  1.00  0.00     0.027 C 
ATOM   1079  CE  LYS X 149     -22.030   3.633  36.206  1.00  0.00     0.229 C 
ATOM   1080  NZ  LYS X 149     -23.298   3.024  36.492  1.00  0.00    -0.079 N 
ATOM   1081  HZ1 LYS X 149     -23.312   1.992  36.362  1.00  0.00     0.274 HD
ATOM   1082  HZ2 LYS X 149     -24.142   3.425  36.036  1.00  0.00     0.274 HD
ATOM   1083  HZ3 LYS X 149     -23.406   3.101  37.523  1.00  0.00     0.274 HD
ATOM   1084  C   LYS X 149     -18.832   0.243  35.061  1.00  0.00     0.241 C 
ATOM   1085  O   LYS X 149     -19.075   0.084  36.256  1.00  0.00    -0.271 OA
ATOM   1086  N   GLN X 150     -19.170  -0.707  34.205  1.00  0.00    -0.346 N 
ATOM   1087  HN  GLN X 150     -19.198  -0.577  33.217  1.00  0.00     0.163 HD
ATOM   1088  CA  GLN X 150     -19.717  -1.990  34.565  1.00  0.00     0.177 C 
ATOM   1089  CB  GLN X 150     -19.875  -2.869  33.320  1.00  0.00     0.044 C 
ATOM   1090  CG  GLN X 150     -20.429  -4.246  33.652  1.00  0.00     0.105 C 
ATOM   1091  CD  GLN X 150     -20.609  -5.028  32.348  1.00  0.00     0.215 C 
ATOM   1092  OE1 GLN X 150     -19.794  -5.835  32.018  1.00  0.00    -0.274 OA
ATOM   1093  NE2 GLN X 150     -21.796  -4.703  31.764  1.00  0.00    -0.370 N 
ATOM   1094 1HE2 GLN X 150     -22.265  -3.861  32.029  1.00  0.00     0.159 HD
ATOM   1095 2HE2 GLN X 150     -22.084  -5.160  30.923  1.00  0.00     0.159 HD
ATOM   1096  C   GLN X 150     -18.837  -2.681  35.649  1.00  0.00     0.241 C 
ATOM   1097  O   GLN X 150     -19.267  -3.031  36.767  1.00  0.00    -0.271 OA
ATOM   1098  N   PHE X 151     -17.579  -2.864  35.297  1.00  0.00    -0.346 N 
ATOM   1099  HN  PHE X 151     -17.355  -2.484  34.403  1.00  0.00     0.163 HD
ATOM   1100  CA  PHE X 151     -16.516  -3.531  36.156  1.00  0.00     0.180 C 
ATOM   1101  CB  PHE X 151     -15.057  -3.440  35.495  1.00  0.00     0.073 C 
ATOM   1102  CG  PHE X 151     -14.113  -4.613  35.720  1.00  0.00    -0.056 A 
ATOM   1103  CD1 PHE X 151     -13.425  -5.272  34.669  1.00  0.00     0.007 A 
ATOM   1104  CE1 PHE X 151     -12.375  -6.139  35.007  1.00  0.00     0.001 A 
ATOM   1105  CZ  PHE X 151     -12.002  -6.389  36.319  1.00  0.00     0.000 A 
ATOM   1106  CD2 PHE X 151     -13.773  -4.896  37.033  1.00  0.00     0.007 A 
ATOM   1107  CE2 PHE X 151     -12.717  -5.775  37.358  1.00  0.00     0.001 A 
ATOM   1108  C   PHE X 151     -16.415  -2.902  37.512  1.00  0.00     0.241 C 
ATOM   1109  O   PHE X 151     -16.400  -3.560  38.510  1.00  0.00    -0.271 OA
ATOM   1110  N   PHE X 152     -16.439  -1.527  37.623  1.00  0.00    -0.346 N 
ATOM   1111  HN  PHE X 152     -16.646  -0.978  36.816  1.00  0.00     0.163 HD
ATOM   1112  CA  PHE X 152     -16.275  -0.843  38.896  1.00  0.00     0.180 C 
ATOM   1113  CB  PHE X 152     -16.178   0.698  38.529  1.00  0.00     0.073 C 
ATOM   1114  CG  PHE X 152     -15.571   1.438  39.604  1.00  0.00    -0.056 A 
ATOM   1115  CD1 PHE X 152     -16.315   2.128  40.538  1.00  0.00     0.007 A 
ATOM   1116  CE1 PHE X 152     -15.701   2.804  41.681  1.00  0.00     0.001 A 
ATOM   1117  CZ  PHE X 152     -14.329   2.888  41.810  1.00  0.00     0.000 A 
ATOM   1118  CD2 PHE X 152     -14.138   1.374  39.821  1.00  0.00     0.007 A 
ATOM   1119  CE2 PHE X 152     -13.514   2.076  40.923  1.00  0.00     0.001 A 
ATOM   1120  C   PHE X 152     -17.395  -1.118  39.864  1.00  0.00     0.241 C 
ATOM   1121  O   PHE X 152     -17.233  -1.427  41.040  1.00  0.00    -0.271 OA
ATOM   1122  N   HSE X 153     -18.684  -1.107  39.402  1.00  0.00    -0.346 N 
ATOM   1123  HN  HSE X 153     -18.802  -0.762  38.474  1.00  0.00     0.163 HD
ATOM   1124  CA  HSE X 153     -19.859  -1.716  40.060  1.00  0.00     0.182 C 
ATOM   1125  CB  HSE X 153     -21.068  -1.396  39.347  1.00  0.00     0.093 C 
ATOM   1126  ND1 HSE X 153     -22.738  -3.213  39.457  1.00  0.00    -0.354 N 
ATOM   1127  HD1 HSE X 153     -22.143  -3.900  38.993  1.00  0.00     0.166 HD
ATOM   1128  CG  HSE X 153     -22.389  -1.929  39.775  1.00  0.00     0.028 A 
ATOM   1129  CE1 HSE X 153     -23.995  -3.408  39.861  1.00  0.00     0.180 A 
ATOM   1130  NE2 HSE X 153     -24.485  -2.304  40.447  1.00  0.00    -0.360 N 
ATOM   1131  HE2 HSE X 153     -25.418  -2.071  40.720  1.00  0.00     0.166 HD
ATOM   1132  CD2 HSE X 153     -23.464  -1.330  40.341  1.00  0.00     0.114 A 
ATOM   1133  C   HSE X 153     -19.802  -3.175  40.473  1.00  0.00     0.241 C 
ATOM   1134  O   HSE X 153     -20.387  -3.610  41.502  1.00  0.00    -0.271 OA
ATOM   1135  N   ALA X 154     -19.136  -3.980  39.685  1.00  0.00    -0.346 N 
ATOM   1136  HN  ALA X 154     -18.716  -3.664  38.838  1.00  0.00     0.163 HD
ATOM   1137  CA  ALA X 154     -18.879  -5.366  39.920  1.00  0.00     0.172 C 
ATOM   1138  CB  ALA X 154     -18.562  -6.216  38.656  1.00  0.00     0.042 C 
ATOM   1139  C   ALA X 154     -17.827  -5.607  41.034  1.00  0.00     0.240 C 
ATOM   1140  O   ALA X 154     -18.093  -6.438  41.915  1.00  0.00    -0.271 OA
ATOM   1141  N   ILE X 155     -16.725  -4.844  41.095  1.00  0.00    -0.346 N 
ATOM   1142  HN  ILE X 155     -16.478  -4.244  40.338  1.00  0.00     0.163 HD
ATOM   1143  CA  ILE X 155     -15.785  -4.925  42.253  1.00  0.00     0.180 C 
ATOM   1144  CB  ILE X 155     -14.475  -4.264  42.042  1.00  0.00     0.013 C 
ATOM   1145  CG2 ILE X 155     -13.578  -4.616  43.256  1.00  0.00     0.012 C 
ATOM   1146  CG1 ILE X 155     -13.763  -4.759  40.811  1.00  0.00     0.002 C 
ATOM   1147  CD  ILE X 155     -12.340  -4.102  40.659  1.00  0.00     0.005 C 
ATOM   1148  C   ILE X 155     -16.556  -4.311  43.469  1.00  0.00     0.241 C 
ATOM   1149  O   ILE X 155     -16.574  -4.830  44.592  1.00  0.00    -0.271 OA
ATOM   1150  N   MET X 156     -17.209  -3.167  43.245  1.00  0.00    -0.346 N 
ATOM   1151  HN  MET X 156     -17.136  -2.817  42.315  1.00  0.00     0.163 HD
ATOM   1152  CA  MET X 156     -18.007  -2.500  44.383  1.00  0.00     0.177 C 
ATOM   1153  CB  MET X 156     -18.361  -1.042  44.062  1.00  0.00     0.045 C 
ATOM   1154  CG  MET X 156     -17.068  -0.095  43.961  1.00  0.00     0.076 C 
ATOM   1155  SD  MET X 156     -16.038  -0.152  45.376  1.00  0.00    -0.173 SA
ATOM   1156  CE  MET X 156     -14.774   0.781  44.506  1.00  0.00     0.089 C 
ATOM   1157  C   MET X 156     -19.192  -3.276  44.919  1.00  0.00     0.241 C 
ATOM   1158  O   MET X 156     -19.795  -2.973  45.940  1.00  0.00    -0.271 OA
ATOM   1159  N   ARG X 157     -19.558  -4.421  44.176  1.00  0.00    -0.346 N 
ATOM   1160  HN  ARG X 157     -19.043  -4.476  43.324  1.00  0.00     0.163 HD
ATOM   1161  CA  ARG X 157     -20.564  -5.386  44.570  1.00  0.00     0.176 C 
ATOM   1162  CB  ARG X 157     -21.059  -6.241  43.437  1.00  0.00     0.036 C 
ATOM   1163  CG  ARG X 157     -22.279  -7.110  43.831  1.00  0.00     0.023 C 
ATOM   1164  CD  ARG X 157     -22.939  -7.735  42.549  1.00  0.00     0.138 C 
ATOM   1165  NE  ARG X 157     -21.922  -8.337  41.583  1.00  0.00    -0.227 N 
ATOM   1166  HE  ARG X 157     -21.181  -8.993  41.729  1.00  0.00     0.177 HD
ATOM   1167  CZ  ARG X 157     -22.019  -8.324  40.255  1.00  0.00     0.665 C 
ATOM   1168  NH1 ARG X 157     -21.022  -8.879  39.506  1.00  0.00    -0.235 N 
ATOM   1169 1HH1 ARG X 157     -20.254  -9.317  39.974  1.00  0.00     0.174 HD
ATOM   1170 2HH1 ARG X 157     -21.070  -8.781  38.512  1.00  0.00     0.174 HD
ATOM   1171  NH2 ARG X 157     -22.965  -7.712  39.530  1.00  0.00    -0.235 N 
ATOM   1172 1HH2 ARG X 157     -23.759  -7.317  39.994  1.00  0.00     0.174 HD
ATOM   1173 2HH2 ARG X 157     -22.814  -7.592  38.549  1.00  0.00     0.174 HD
ATOM   1174  C   ARG X 157     -19.965  -6.414  45.596  1.00  0.00     0.241 C 
ATOM   1175  O   ARG X 157     -20.755  -6.898  46.413  1.00  0.00    -0.271 OA
ATOM   1176  N   GLN X 158     -18.612  -6.711  45.444  1.00  0.00    -0.346 N 
ATOM   1177  HN  GLN X 158     -18.024  -6.133  44.883  1.00  0.00     0.163 HD
ATOM   1178  CA  GLN X 158     -17.986  -7.786  46.107  1.00  0.00     0.177 C 
ATOM   1179  CB  GLN X 158     -16.993  -8.383  45.061  1.00  0.00     0.044 C 
ATOM   1180  CG  GLN X 158     -17.117  -9.857  45.157  1.00  0.00     0.105 C 
ATOM   1181  CD  GLN X 158     -16.297 -10.687  44.099  1.00  0.00     0.215 C 
ATOM   1182  OE1 GLN X 158     -16.363 -10.444  42.885  1.00  0.00    -0.274 OA
ATOM   1183  NE2 GLN X 158     -15.426 -11.602  44.602  1.00  0.00    -0.370 N 
ATOM   1184 1HE2 GLN X 158     -15.442 -11.888  45.560  1.00  0.00     0.159 HD
ATOM   1185 2HE2 GLN X 158     -14.690 -11.794  43.953  1.00  0.00     0.159 HD
ATOM   1186  C   GLN X 158     -17.275  -7.250  47.378  1.00  0.00     0.241 C 
ATOM   1187  O   GLN X 158     -16.781  -6.133  47.366  1.00  0.00    -0.271 OA
ATOM   1188  N   GLU X 159     -17.297  -8.015  48.566  1.00  0.00    -0.346 N 
ATOM   1189  HN  GLU X 159     -17.616  -8.958  48.508  1.00  0.00     0.163 HD
ATOM   1190  CA  GLU X 159     -16.852  -7.445  49.756  1.00  0.00     0.177 C 
ATOM   1191  CB  GLU X 159     -17.918  -7.165  50.842  1.00  0.00     0.045 C 
ATOM   1192  CG  GLU X 159     -18.856  -8.281  51.344  1.00  0.00     0.116 C 
ATOM   1193  CD  GLU X 159     -20.135  -8.461  50.587  1.00  0.00     0.172 C 
ATOM   1194  OE1 GLU X 159     -21.085  -7.620  50.706  1.00  0.00    -0.648 OA
ATOM   1195  OE2 GLU X 159     -20.161  -9.388  49.724  1.00  0.00    -0.648 OA
ATOM   1196  C   GLU X 159     -15.674  -8.309  50.264  1.00  0.00     0.241 C 
ATOM   1197  O   GLU X 159     -14.809  -8.712  49.471  1.00  0.00    -0.271 OA
ATOM   1198  N   ILE X 160     -15.646  -8.608  51.601  1.00  0.00    -0.346 N 
ATOM   1199  HN  ILE X 160     -16.520  -8.644  52.080  1.00  0.00     0.163 HD
ATOM   1200  CA  ILE X 160     -14.487  -9.072  52.380  1.00  0.00     0.180 C 
ATOM   1201  CB  ILE X 160     -14.416  -8.340  53.715  1.00  0.00     0.013 C 
ATOM   1202  CG2 ILE X 160     -14.280  -6.805  53.430  1.00  0.00     0.012 C 
ATOM   1203  CG1 ILE X 160     -15.672  -8.547  54.526  1.00  0.00     0.002 C 
ATOM   1204  CD  ILE X 160     -15.846  -9.821  55.392  1.00  0.00     0.005 C 
ATOM   1205  C   ILE X 160     -14.532 -10.597  52.281  1.00  0.00     0.241 C 
ATOM   1206  O   ILE X 160     -15.536 -11.294  52.045  1.00  0.00    -0.271 OA
ATOM   1207  N   GLY X 161     -13.322 -11.232  52.243  1.00  0.00    -0.351 N 
ATOM   1208  HN  GLY X 161     -12.484 -10.782  52.542  1.00  0.00     0.163 HD
ATOM   1209  CA  GLY X 161     -12.978 -12.443  51.536  1.00  0.00     0.225 C 
ATOM   1210  C   GLY X 161     -12.340 -12.194  50.182  1.00  0.00     0.236 C 
ATOM   1211  O   GLY X 161     -11.161 -12.397  50.012  1.00  0.00    -0.272 OA
ATOM   1212  N   TRP X 162     -13.058 -11.706  49.233  1.00  0.00    -0.346 N 
ATOM   1213  HN  TRP X 162     -14.054 -11.717  49.270  1.00  0.00     0.163 HD
ATOM   1214  CA  TRP X 162     -12.414 -11.188  48.065  1.00  0.00     0.181 C 
ATOM   1215  CB  TRP X 162     -13.557 -10.770  47.085  1.00  0.00     0.075 C 
ATOM   1216  CG  TRP X 162     -13.372  -9.795  46.006  1.00  0.00    -0.028 A 
ATOM   1217  CD1 TRP X 162     -13.542  -8.459  46.087  1.00  0.00     0.096 A 
ATOM   1218  NE1 TRP X 162     -13.194  -7.859  44.864  1.00  0.00    -0.365 N 
ATOM   1219  HE1 TRP X 162     -13.002  -6.921  44.673  1.00  0.00     0.165 HD
ATOM   1220  CE2 TRP X 162     -12.767  -8.872  43.993  1.00  0.00     0.042 A 
ATOM   1221  CD2 TRP X 162     -12.868 -10.071  44.652  1.00  0.00    -0.002 A 
ATOM   1222  CE3 TRP X 162     -12.428 -11.290  44.000  1.00  0.00     0.014 A 
ATOM   1223  CZ3 TRP X 162     -11.732 -11.246  42.799  1.00  0.00     0.001 A 
ATOM   1224  CZ2 TRP X 162     -12.300  -8.806  42.721  1.00  0.00     0.030 A 
ATOM   1225  CH2 TRP X 162     -11.791 -10.034  42.080  1.00  0.00     0.002 A 
ATOM   1226  C   TRP X 162     -11.415 -10.052  48.296  1.00  0.00     0.241 C 
ATOM   1227  O   TRP X 162     -10.282 -10.052  47.806  1.00  0.00    -0.271 OA
ATOM   1228  N   PHE X 163     -11.831  -9.079  49.085  1.00  0.00    -0.346 N 
ATOM   1229  HN  PHE X 163     -12.770  -9.103  49.420  1.00  0.00     0.163 HD
ATOM   1230  CA  PHE X 163     -10.923  -7.868  49.301  1.00  0.00     0.180 C 
ATOM   1231  CB  PHE X 163     -11.882  -6.729  49.874  1.00  0.00     0.073 C 
ATOM   1232  CG  PHE X 163     -11.103  -5.548  50.546  1.00  0.00    -0.056 A 
ATOM   1233  CD1 PHE X 163     -10.177  -4.789  49.685  1.00  0.00     0.007 A 
ATOM   1234  CE1 PHE X 163      -9.340  -3.866  50.221  1.00  0.00     0.001 A 
ATOM   1235  CZ  PHE X 163      -9.527  -3.505  51.540  1.00  0.00     0.000 A 
ATOM   1236  CD2 PHE X 163     -11.265  -5.181  51.855  1.00  0.00     0.007 A 
ATOM   1237  CE2 PHE X 163     -10.450  -4.119  52.398  1.00  0.00     0.001 A 
ATOM   1238  C   PHE X 163      -9.729  -8.296  50.228  1.00  0.00     0.241 C 
ATOM   1239  O   PHE X 163      -8.623  -7.682  50.329  1.00  0.00    -0.271 OA
ATOM   1240  N   ASP X 164      -9.955  -9.436  50.923  1.00  0.00    -0.345 N 
ATOM   1241  HN  ASP X 164     -10.856  -9.820  50.737  1.00  0.00     0.163 HD
ATOM   1242  CA  ASP X 164      -8.978 -10.116  51.741  1.00  0.00     0.186 C 
ATOM   1243  CB  ASP X 164      -9.829 -10.990  52.650  1.00  0.00     0.147 C 
ATOM   1244  CG  ASP X 164      -9.022 -11.486  53.790  1.00  0.00     0.175 C 
ATOM   1245  OD1 ASP X 164      -8.700 -10.759  54.779  1.00  0.00    -0.648 OA
ATOM   1246  OD2 ASP X 164      -8.785 -12.716  53.753  1.00  0.00    -0.648 OA
ATOM   1247  C   ASP X 164      -8.023 -10.992  50.930  1.00  0.00     0.241 C 
ATOM   1248  O   ASP X 164      -6.772 -10.913  51.106  1.00  0.00    -0.271 OA
ATOM   1249  N   VAL X 165      -8.552 -11.841  49.996  1.00  0.00    -0.346 N 
ATOM   1250  HN  VAL X 165      -9.519 -12.083  49.995  1.00  0.00     0.163 HD
ATOM   1251  CA  VAL X 165      -7.631 -12.747  49.339  1.00  0.00     0.180 C 
ATOM   1252  CB  VAL X 165      -8.418 -13.967  48.773  1.00  0.00     0.009 C 
ATOM   1253  CG1 VAL X 165      -7.518 -14.693  47.697  1.00  0.00     0.012 C 
ATOM   1254  CG2 VAL X 165      -8.787 -14.860  49.989  1.00  0.00     0.012 C 
ATOM   1255  C   VAL X 165      -6.873 -12.037  48.245  1.00  0.00     0.241 C 
ATOM   1256  O   VAL X 165      -5.710 -12.414  47.982  1.00  0.00    -0.271 OA
ATOM   1257  N   HSE X 166      -7.320 -11.022  47.614  1.00  0.00    -0.346 N 
ATOM   1258  HN  HSE X 166      -8.178 -10.626  47.933  1.00  0.00     0.163 HD
ATOM   1259  CA  HSE X 166      -6.800 -10.456  46.425  1.00  0.00     0.182 C 
ATOM   1260  CB  HSE X 166      -7.813 -10.472  45.262  1.00  0.00     0.093 C 
ATOM   1261  ND1 HSE X 166      -7.728 -12.674  44.300  1.00  0.00    -0.354 N 
ATOM   1262  HD1 HSE X 166      -6.768 -12.576  43.969  1.00  0.00     0.166 HD
ATOM   1263  CG  HSE X 166      -8.480 -11.728  44.926  1.00  0.00     0.028 A 
ATOM   1264  CE1 HSE X 166      -8.508 -13.763  44.208  1.00  0.00     0.180 A 
ATOM   1265  NE2 HSE X 166      -9.741 -13.519  44.780  1.00  0.00    -0.360 N 
ATOM   1266  HE2 HSE X 166     -10.423 -14.246  44.868  1.00  0.00     0.166 HD
ATOM   1267  CD2 HSE X 166      -9.677 -12.221  45.271  1.00  0.00     0.114 A 
ATOM   1268  C   HSE X 166      -6.332  -9.081  46.559  1.00  0.00     0.241 C 
ATOM   1269  O   HSE X 166      -7.020  -8.240  47.120  1.00  0.00    -0.271 OA
ATOM   1270  N   ASP X 167      -5.129  -8.745  46.109  1.00  0.00    -0.345 N 
ATOM   1271  HN  ASP X 167      -4.622  -9.386  45.538  1.00  0.00     0.163 HD
ATOM   1272  CA  ASP X 167      -4.475  -7.498  46.268  1.00  0.00     0.186 C 
ATOM   1273  CB  ASP X 167      -2.981  -7.494  45.827  1.00  0.00     0.147 C 
ATOM   1274  CG  ASP X 167      -2.207  -6.361  46.409  1.00  0.00     0.175 C 
ATOM   1275  OD1 ASP X 167      -1.103  -6.041  45.863  1.00  0.00    -0.648 OA
ATOM   1276  OD2 ASP X 167      -2.763  -5.558  47.265  1.00  0.00    -0.648 OA
ATOM   1277  C   ASP X 167      -5.192  -6.447  45.450  1.00  0.00     0.241 C 
ATOM   1278  O   ASP X 167      -5.662  -6.681  44.385  1.00  0.00    -0.271 OA
ATOM   1279  N   VAL X 168      -5.402  -5.164  45.957  1.00  0.00    -0.346 N 
ATOM   1280  HN  VAL X 168      -4.949  -4.958  46.821  1.00  0.00     0.163 HD
ATOM   1281  CA  VAL X 168      -6.080  -4.124  45.198  1.00  0.00     0.180 C 
ATOM   1282  CB  VAL X 168      -6.223  -2.801  46.007  1.00  0.00     0.009 C 
ATOM   1283  CG1 VAL X 168      -7.155  -1.812  45.163  1.00  0.00     0.012 C 
ATOM   1284  CG2 VAL X 168      -7.039  -3.046  47.349  1.00  0.00     0.012 C 
ATOM   1285  C   VAL X 168      -5.335  -3.766  43.951  1.00  0.00     0.241 C 
ATOM   1286  O   VAL X 168      -5.931  -3.607  42.884  1.00  0.00    -0.271 OA
ATOM   1287  N   GLY X 169      -4.007  -3.705  44.031  1.00  0.00    -0.351 N 
ATOM   1288  HN  GLY X 169      -3.503  -3.717  44.891  1.00  0.00     0.163 HD
ATOM   1289  CA  GLY X 169      -3.162  -3.426  42.900  1.00  0.00     0.225 C 
ATOM   1290  C   GLY X 169      -3.209  -4.456  41.737  1.00  0.00     0.236 C 
ATOM   1291  O   GLY X 169      -3.327  -4.018  40.598  1.00  0.00    -0.272 OA
ATOM   1292  N   GLU X 170      -3.302  -5.778  41.974  1.00  0.00    -0.346 N 
ATOM   1293  HN  GLU X 170      -3.089  -6.019  42.918  1.00  0.00     0.163 HD
ATOM   1294  CA  GLU X 170      -3.598  -6.781  40.930  1.00  0.00     0.177 C 
ATOM   1295  CB  GLU X 170      -3.659  -8.259  41.526  1.00  0.00     0.045 C 
ATOM   1296  CG  GLU X 170      -3.284  -9.369  40.530  1.00  0.00     0.116 C 
ATOM   1297  CD  GLU X 170      -3.428 -10.763  41.038  1.00  0.00     0.172 C 
ATOM   1298  OE1 GLU X 170      -2.634 -11.275  41.918  1.00  0.00    -0.648 OA
ATOM   1299  OE2 GLU X 170      -4.326 -11.448  40.515  1.00  0.00    -0.648 OA
ATOM   1300  C   GLU X 170      -4.948  -6.554  40.123  1.00  0.00     0.241 C 
ATOM   1301  O   GLU X 170      -5.018  -6.498  38.870  1.00  0.00    -0.271 OA
ATOM   1302  N   LEU X 171      -5.989  -6.246  40.891  1.00  0.00    -0.346 N 
ATOM   1303  HN  LEU X 171      -5.770  -5.916  41.806  1.00  0.00     0.163 HD
ATOM   1304  CA  LEU X 171      -7.406  -6.077  40.478  1.00  0.00     0.177 C 
ATOM   1305  CB  LEU X 171      -8.212  -5.855  41.735  1.00  0.00     0.038 C 
ATOM   1306  CG  LEU X 171      -8.422  -7.127  42.572  1.00  0.00    -0.020 C 
ATOM   1307  CD1 LEU X 171      -9.418  -6.890  43.709  1.00  0.00     0.009 C 
ATOM   1308  CD2 LEU X 171      -8.886  -8.357  41.819  1.00  0.00     0.009 C 
ATOM   1309  C   LEU X 171      -7.537  -4.849  39.649  1.00  0.00     0.241 C 
ATOM   1310  O   LEU X 171      -8.293  -4.897  38.696  1.00  0.00    -0.271 OA
ATOM   1311  N   ASN X 172      -6.751  -3.778  39.808  1.00  0.00    -0.346 N 
ATOM   1312  HN  ASN X 172      -6.178  -3.901  40.615  1.00  0.00     0.163 HD
ATOM   1313  CA  ASN X 172      -6.872  -2.548  39.091  1.00  0.00     0.185 C 
ATOM   1314  CB  ASN X 172      -6.260  -1.418  39.904  1.00  0.00     0.137 C 
ATOM   1315  CG  ASN X 172      -7.300  -0.806  40.812  1.00  0.00     0.217 C 
ATOM   1316  OD1 ASN X 172      -8.413  -0.288  40.466  1.00  0.00    -0.274 OA
ATOM   1317  ND2 ASN X 172      -6.924  -0.714  42.080  1.00  0.00    -0.370 N 
ATOM   1318 1HD2 ASN X 172      -6.002  -1.034  42.298  1.00  0.00     0.159 HD
ATOM   1319 2HD2 ASN X 172      -7.576  -0.471  42.798  1.00  0.00     0.159 HD
ATOM   1320  C   ASN X 172      -6.157  -2.624  37.731  1.00  0.00     0.241 C 
ATOM   1321  O   ASN X 172      -6.525  -1.863  36.824  1.00  0.00    -0.271 OA
ATOM   1322  N   THR X 173      -5.384  -3.699  37.573  1.00  0.00    -0.344 N 
ATOM   1323  HN  THR X 173      -5.082  -4.230  38.360  1.00  0.00     0.163 HD
ATOM   1324  CA  THR X 173      -4.692  -3.877  36.347  1.00  0.00     0.205 C 
ATOM   1325  CB  THR X 173      -3.365  -4.573  36.555  1.00  0.00     0.146 C 
ATOM   1326  OG1 THR X 173      -2.625  -3.687  37.341  1.00  0.00    -0.393 OA
ATOM   1327  HG1 THR X 173      -2.062  -4.262  37.865  1.00  0.00     0.210 HD
ATOM   1328  CG2 THR X 173      -2.549  -4.580  35.227  1.00  0.00     0.042 C 
ATOM   1329  C   THR X 173      -5.611  -4.523  35.353  1.00  0.00     0.243 C 
ATOM   1330  O   THR X 173      -5.604  -4.338  34.197  1.00  0.00    -0.271 OA
ATOM   1331  N   ARG X 174      -6.552  -5.342  35.850  1.00  0.00    -0.346 N 
ATOM   1332  HN  ARG X 174      -6.586  -5.415  36.844  1.00  0.00     0.163 HD
ATOM   1333  CA  ARG X 174      -7.664  -5.927  35.123  1.00  0.00     0.176 C 
ATOM   1334  CB  ARG X 174      -8.567  -6.850  36.083  1.00  0.00     0.036 C 
ATOM   1335  CG  ARG X 174      -7.875  -8.035  36.835  1.00  0.00     0.023 C 
ATOM   1336  CD  ARG X 174      -7.131  -8.945  35.898  1.00  0.00     0.138 C 
ATOM   1337  NE  ARG X 174      -6.760 -10.159  36.751  1.00  0.00    -0.227 N 
ATOM   1338  HE  ARG X 174      -6.970 -10.213  37.727  1.00  0.00     0.177 HD
ATOM   1339  CZ  ARG X 174      -6.215 -11.275  36.293  1.00  0.00     0.665 C 
ATOM   1340  NH1 ARG X 174      -6.144 -12.383  37.074  1.00  0.00    -0.235 N 
ATOM   1341 1HH1 ARG X 174      -6.356 -12.201  38.034  1.00  0.00     0.174 HD
ATOM   1342 2HH1 ARG X 174      -5.696 -13.242  36.825  1.00  0.00     0.174 HD
ATOM   1343  NH2 ARG X 174      -5.726 -11.448  35.015  1.00  0.00    -0.235 N 
ATOM   1344 1HH2 ARG X 174      -5.628 -10.602  34.490  1.00  0.00     0.174 HD
ATOM   1345 2HH2 ARG X 174      -5.632 -12.367  34.632  1.00  0.00     0.174 HD
ATOM   1346  C   ARG X 174      -8.607  -4.830  34.625  1.00  0.00     0.241 C 
ATOM   1347  O   ARG X 174      -9.051  -4.741  33.477  1.00  0.00    -0.271 OA
ATOM   1348  N   LEU X 175      -8.897  -3.913  35.636  1.00  0.00    -0.346 N 
ATOM   1349  HN  LEU X 175      -8.413  -3.909  36.508  1.00  0.00     0.163 HD
ATOM   1350  CA  LEU X 175      -9.890  -2.845  35.566  1.00  0.00     0.177 C 
ATOM   1351  CB  LEU X 175     -10.205  -2.202  36.959  1.00  0.00     0.038 C 
ATOM   1352  CG  LEU X 175     -11.718  -1.823  37.336  1.00  0.00    -0.020 C 
ATOM   1353  CD1 LEU X 175     -11.638  -1.293  38.748  1.00  0.00     0.009 C 
ATOM   1354  CD2 LEU X 175     -12.386  -0.797  36.428  1.00  0.00     0.009 C 
ATOM   1355  C   LEU X 175      -9.438  -1.717  34.551  1.00  0.00     0.241 C 
ATOM   1356  O   LEU X 175     -10.295  -1.153  33.867  1.00  0.00    -0.271 OA
ATOM   1357  N   THR X 176      -8.120  -1.472  34.457  1.00  0.00    -0.344 N 
ATOM   1358  HN  THR X 176      -7.588  -2.012  35.105  1.00  0.00     0.163 HD
ATOM   1359  CA  THR X 176      -7.448  -0.463  33.573  1.00  0.00     0.205 C 
ATOM   1360  CB  THR X 176      -6.244   0.248  34.128  1.00  0.00     0.146 C 
ATOM   1361  OG1 THR X 176      -6.510   0.782  35.415  1.00  0.00    -0.393 OA
ATOM   1362  HG1 THR X 176      -6.826   0.050  35.949  1.00  0.00     0.210 HD
ATOM   1363  CG2 THR X 176      -5.936   1.406  33.261  1.00  0.00     0.042 C 
ATOM   1364  C   THR X 176      -6.987  -1.179  32.327  1.00  0.00     0.243 C 
ATOM   1365  O   THR X 176      -7.526  -1.026  31.238  1.00  0.00    -0.271 OA
ATOM   1366  N   ASP X 177      -5.905  -2.000  32.484  1.00  0.00    -0.345 N 
ATOM   1367  HN  ASP X 177      -5.733  -2.018  33.466  1.00  0.00     0.163 HD
ATOM   1368  CA  ASP X 177      -5.088  -2.470  31.465  1.00  0.00     0.186 C 
ATOM   1369  CB  ASP X 177      -3.757  -2.951  32.054  1.00  0.00     0.147 C 
ATOM   1370  CG  ASP X 177      -2.569  -2.754  31.101  1.00  0.00     0.175 C 
ATOM   1371  OD1 ASP X 177      -1.449  -2.275  31.545  1.00  0.00    -0.648 OA
ATOM   1372  OD2 ASP X 177      -2.610  -3.138  29.930  1.00  0.00    -0.648 OA
ATOM   1373  C   ASP X 177      -5.820  -3.530  30.640  1.00  0.00     0.241 C 
ATOM   1374  O   ASP X 177      -5.999  -3.372  29.419  1.00  0.00    -0.271 OA
ATOM   1375  N   ASP X 178      -6.301  -4.640  31.157  1.00  0.00    -0.345 N 
ATOM   1376  HN  ASP X 178      -6.129  -4.842  32.118  1.00  0.00     0.163 HD
ATOM   1377  CA  ASP X 178      -6.845  -5.736  30.429  1.00  0.00     0.186 C 
ATOM   1378  CB  ASP X 178      -7.216  -6.884  31.356  1.00  0.00     0.147 C 
ATOM   1379  CG  ASP X 178      -5.985  -7.602  31.826  1.00  0.00     0.175 C 
ATOM   1380  OD1 ASP X 178      -5.979  -8.264  32.850  1.00  0.00    -0.648 OA
ATOM   1381  OD2 ASP X 178      -4.893  -7.313  31.235  1.00  0.00    -0.648 OA
ATOM   1382  C   ASP X 178      -8.167  -5.326  29.703  1.00  0.00     0.241 C 
ATOM   1383  O   ASP X 178      -8.411  -5.688  28.543  1.00  0.00    -0.271 OA
ATOM   1384  N   VAL X 179      -8.917  -4.393  30.357  1.00  0.00    -0.346 N 
ATOM   1385  HN  VAL X 179      -8.729  -4.046  31.272  1.00  0.00     0.163 HD
ATOM   1386  CA  VAL X 179     -10.065  -3.581  29.843  1.00  0.00     0.180 C 
ATOM   1387  CB  VAL X 179     -10.657  -2.687  30.978  1.00  0.00     0.009 C 
ATOM   1388  CG1 VAL X 179     -11.334  -1.419  30.391  1.00  0.00     0.012 C 
ATOM   1389  CG2 VAL X 179     -11.792  -3.488  31.713  1.00  0.00     0.012 C 
ATOM   1390  C   VAL X 179      -9.641  -2.849  28.642  1.00  0.00     0.241 C 
ATOM   1391  O   VAL X 179     -10.349  -2.857  27.645  1.00  0.00    -0.271 OA
ATOM   1392  N   SER X 180      -8.515  -2.165  28.699  1.00  0.00    -0.344 N 
ATOM   1393  HN  SER X 180      -8.080  -1.929  29.564  1.00  0.00     0.163 HD
ATOM   1394  CA  SER X 180      -7.900  -1.450  27.562  1.00  0.00     0.200 C 
ATOM   1395  CB  SER X 180      -6.914  -0.364  28.139  1.00  0.00     0.199 C 
ATOM   1396  OG  SER X 180      -7.601   0.618  28.976  1.00  0.00    -0.398 OA
ATOM   1397  HG1 SER X 180      -7.645   0.202  29.841  1.00  0.00     0.209 HD
ATOM   1398  C   SER X 180      -7.075  -2.266  26.487  1.00  0.00     0.243 C 
ATOM   1399  O   SER X 180      -6.832  -1.817  25.414  1.00  0.00    -0.271 OA
ATOM   1400  N   LYS X 181      -6.709  -3.528  26.832  1.00  0.00    -0.346 N 
ATOM   1401  HN  LYS X 181      -6.643  -3.851  27.773  1.00  0.00     0.163 HD
ATOM   1402  CA  LYS X 181      -6.192  -4.625  25.995  1.00  0.00     0.176 C 
ATOM   1403  CB  LYS X 181      -5.546  -5.709  26.810  1.00  0.00     0.035 C 
ATOM   1404  CG  LYS X 181      -4.307  -5.380  27.550  1.00  0.00     0.004 C 
ATOM   1405  CD  LYS X 181      -3.639  -6.636  28.234  1.00  0.00     0.027 C 
ATOM   1406  CE  LYS X 181      -2.354  -6.376  29.074  1.00  0.00     0.229 C 
ATOM   1407  NZ  LYS X 181      -2.725  -6.148  30.559  1.00  0.00    -0.079 N 
ATOM   1408  HZ1 LYS X 181      -2.146  -6.549  31.325  1.00  0.00     0.274 HD
ATOM   1409  HZ2 LYS X 181      -3.691  -6.522  30.649  1.00  0.00     0.274 HD
ATOM   1410  HZ3 LYS X 181      -2.695  -5.112  30.649  1.00  0.00     0.274 HD
ATOM   1411  C   LYS X 181      -7.187  -5.356  25.096  1.00  0.00     0.241 C 
ATOM   1412  O   LYS X 181      -6.886  -5.860  24.061  1.00  0.00    -0.271 OA
ATOM   1413  N   ILE X 182      -8.495  -5.394  25.387  1.00  0.00    -0.346 N 
ATOM   1414  HN  ILE X 182      -8.712  -5.088  26.310  1.00  0.00     0.163 HD
ATOM   1415  CA  ILE X 182      -9.425  -5.966  24.450  1.00  0.00     0.180 C 
ATOM   1416  CB  ILE X 182     -10.761  -6.152  25.211  1.00  0.00     0.013 C 
ATOM   1417  CG2 ILE X 182     -11.607  -4.925  25.452  1.00  0.00     0.012 C 
ATOM   1418  CG1 ILE X 182     -11.593  -7.349  24.522  1.00  0.00     0.002 C 
ATOM   1419  CD  ILE X 182     -12.789  -7.741  25.339  1.00  0.00     0.005 C 
ATOM   1420  C   ILE X 182      -9.703  -5.159  23.172  1.00  0.00     0.241 C 
ATOM   1421  O   ILE X 182     -10.081  -5.675  22.068  1.00  0.00    -0.271 OA
ATOM   1422  N   ASN X 183      -9.540  -3.821  23.295  1.00  0.00    -0.346 N 
ATOM   1423  HN  ASN X 183      -9.276  -3.604  24.232  1.00  0.00     0.163 HD
ATOM   1424  CA  ASN X 183      -9.776  -2.707  22.407  1.00  0.00     0.185 C 
ATOM   1425  CB  ASN X 183      -9.026  -1.601  23.110  1.00  0.00     0.137 C 
ATOM   1426  CG  ASN X 183      -9.264  -0.292  22.318  1.00  0.00     0.217 C 
ATOM   1427  OD1 ASN X 183     -10.365  -0.035  21.773  1.00  0.00    -0.274 OA
ATOM   1428  ND2 ASN X 183      -8.181   0.412  22.033  1.00  0.00    -0.370 N 
ATOM   1429 1HD2 ASN X 183      -7.274   0.143  22.355  1.00  0.00     0.159 HD
ATOM   1430 2HD2 ASN X 183      -8.100   1.185  21.403  1.00  0.00     0.159 HD
ATOM   1431  C   ASN X 183      -9.363  -2.940  20.887  1.00  0.00     0.241 C 
ATOM   1432  O   ASN X 183     -10.183  -2.658  20.013  1.00  0.00    -0.271 OA
ATOM   1433  N   GLU X 184      -8.207  -3.448  20.445  1.00  0.00    -0.346 N 
ATOM   1434  HN  GLU X 184      -7.453  -3.500  21.094  1.00  0.00     0.163 HD
ATOM   1435  CA  GLU X 184      -7.816  -3.702  19.021  1.00  0.00     0.177 C 
ATOM   1436  CB  GLU X 184      -6.309  -3.909  18.760  1.00  0.00     0.045 C 
ATOM   1437  CG  GLU X 184      -5.417  -2.727  19.180  1.00  0.00     0.116 C 
ATOM   1438  CD  GLU X 184      -3.981  -2.920  18.701  1.00  0.00     0.172 C 
ATOM   1439  OE1 GLU X 184      -3.220  -3.502  19.518  1.00  0.00    -0.648 OA
ATOM   1440  OE2 GLU X 184      -3.646  -2.493  17.551  1.00  0.00    -0.648 OA
ATOM   1441  C   GLU X 184      -8.614  -4.866  18.452  1.00  0.00     0.240 C 
ATOM   1442  O   GLU X 184      -8.613  -5.068  17.229  1.00  0.00    -0.271 OA
ATOM   1443  N   GLY X 185      -9.351  -5.616  19.337  1.00  0.00    -0.351 N 
ATOM   1444  HN  GLY X 185      -9.329  -5.387  20.307  1.00  0.00     0.163 HD
ATOM   1445  CA  GLY X 185     -10.208  -6.728  19.016  1.00  0.00     0.225 C 
ATOM   1446  C   GLY X 185     -11.501  -6.363  18.449  1.00  0.00     0.236 C 
ATOM   1447  O   GLY X 185     -12.116  -6.969  17.586  1.00  0.00    -0.272 OA
ATOM   1448  N   ILE X 186     -11.981  -5.170  18.904  1.00  0.00    -0.346 N 
ATOM   1449  HN  ILE X 186     -11.555  -4.710  19.680  1.00  0.00     0.163 HD
ATOM   1450  CA  ILE X 186     -13.125  -4.522  18.340  1.00  0.00     0.180 C 
ATOM   1451  CB  ILE X 186     -14.126  -4.075  19.320  1.00  0.00     0.013 C 
ATOM   1452  CG2 ILE X 186     -15.471  -3.875  18.541  1.00  0.00     0.012 C 
ATOM   1453  CG1 ILE X 186     -14.445  -5.058  20.490  1.00  0.00     0.002 C 
ATOM   1454  CD  ILE X 186     -13.630  -4.819  21.745  1.00  0.00     0.005 C 
ATOM   1455  C   ILE X 186     -12.664  -3.338  17.437  1.00  0.00     0.241 C 
ATOM   1456  O   ILE X 186     -13.466  -2.603  16.918  1.00  0.00    -0.271 OA
ATOM   1457  N   GLY X 187     -11.359  -3.135  17.272  1.00  0.00    -0.351 N 
ATOM   1458  HN  GLY X 187     -10.794  -3.812  17.737  1.00  0.00     0.163 HD
ATOM   1459  CA  GLY X 187     -10.765  -2.153  16.397  1.00  0.00     0.225 C 
ATOM   1460  C   GLY X 187     -10.582  -2.752  14.967  1.00  0.00     0.236 C 
ATOM   1461  O   GLY X 187     -11.548  -2.648  14.172  1.00  0.00    -0.272 OA
ATOM   1462  N   ASP X 188      -9.440  -3.323  14.658  1.00  0.00    -0.346 N 
ATOM   1463  HN  ASP X 188      -8.703  -3.307  15.329  1.00  0.00     0.163 HD
ATOM   1464  CA  ASP X 188      -9.179  -3.934  13.380  1.00  0.00     0.186 C 
ATOM   1465  CB  ASP X 188      -7.703  -4.392  13.288  1.00  0.00     0.147 C 
ATOM   1466  CG  ASP X 188      -6.785  -3.221  13.026  1.00  0.00     0.175 C 
ATOM   1467  OD1 ASP X 188      -5.663  -3.297  13.637  1.00  0.00    -0.648 OA
ATOM   1468  OD2 ASP X 188      -7.008  -2.428  12.044  1.00  0.00    -0.648 OA
ATOM   1469  C   ASP X 188      -9.981  -5.137  13.120  1.00  0.00     0.241 C 
ATOM   1470  O   ASP X 188     -10.432  -5.388  11.993  1.00  0.00    -0.271 OA
ATOM   1471  N   LYS X 189     -10.178  -6.020  14.190  1.00  0.00    -0.346 N 
ATOM   1472  HN  LYS X 189      -9.875  -5.750  15.100  1.00  0.00     0.163 HD
ATOM   1473  CA  LYS X 189     -10.592  -7.453  13.959  1.00  0.00     0.176 C 
ATOM   1474  CB  LYS X 189     -10.163  -8.475  15.090  1.00  0.00     0.035 C 
ATOM   1475  CG  LYS X 189      -8.792  -8.215  15.746  1.00  0.00     0.004 C 
ATOM   1476  CD  LYS X 189      -7.580  -8.202  14.757  1.00  0.00     0.027 C 
ATOM   1477  CE  LYS X 189      -6.321  -7.932  15.494  1.00  0.00     0.229 C 
ATOM   1478  NZ  LYS X 189      -6.450  -6.584  16.104  1.00  0.00    -0.079 N 
ATOM   1479  HZ1 LYS X 189      -5.590  -6.005  16.024  1.00  0.00     0.274 HD
ATOM   1480  HZ2 LYS X 189      -6.547  -6.688  17.134  1.00  0.00     0.274 HD
ATOM   1481  HZ3 LYS X 189      -7.284  -5.991  15.921  1.00  0.00     0.274 HD
ATOM   1482  C   LYS X 189     -12.135  -7.503  13.666  1.00  0.00     0.241 C 
ATOM   1483  O   LYS X 189     -12.703  -8.476  13.280  1.00  0.00    -0.271 OA
ATOM   1484  N   ILE X 190     -12.826  -6.297  13.724  1.00  0.00    -0.346 N 
ATOM   1485  HN  ILE X 190     -12.360  -5.484  14.064  1.00  0.00     0.163 HD
ATOM   1486  CA  ILE X 190     -14.126  -6.031  13.260  1.00  0.00     0.180 C 
ATOM   1487  CB  ILE X 190     -14.957  -5.234  14.276  1.00  0.00     0.013 C 
ATOM   1488  CG2 ILE X 190     -14.782  -3.693  14.147  1.00  0.00     0.012 C 
ATOM   1489  CG1 ILE X 190     -16.535  -5.512  14.243  1.00  0.00     0.002 C 
ATOM   1490  CD  ILE X 190     -16.953  -7.013  13.959  1.00  0.00     0.005 C 
ATOM   1491  C   ILE X 190     -14.109  -5.472  11.820  1.00  0.00     0.241 C 
ATOM   1492  O   ILE X 190     -14.999  -5.783  11.050  1.00  0.00    -0.271 OA
ATOM   1493  N   GLY X 191     -13.118  -4.511  11.472  1.00  0.00    -0.351 N 
ATOM   1494  HN  GLY X 191     -12.398  -4.335  12.139  1.00  0.00     0.163 HD
ATOM   1495  CA  GLY X 191     -13.240  -3.807  10.217  1.00  0.00     0.225 C 
ATOM   1496  C   GLY X 191     -12.306  -4.296   9.112  1.00  0.00     0.236 C 
ATOM   1497  O   GLY X 191     -12.722  -4.945   8.150  1.00  0.00    -0.272 OA
ATOM   1498  N   MET X 192     -10.976  -4.112   9.352  1.00  0.00    -0.346 N 
ATOM   1499  HN  MET X 192     -10.722  -3.702  10.225  1.00  0.00     0.163 HD
ATOM   1500  CA  MET X 192      -9.821  -4.618   8.639  1.00  0.00     0.177 C 
ATOM   1501  CB  MET X 192      -8.530  -4.196   9.383  1.00  0.00     0.045 C 
ATOM   1502  CG  MET X 192      -7.163  -4.374   8.737  1.00  0.00     0.076 C 
ATOM   1503  SD  MET X 192      -6.326  -6.084   9.012  1.00  0.00    -0.173 SA
ATOM   1504  CE  MET X 192      -5.140  -5.716   7.758  1.00  0.00     0.089 C 
ATOM   1505  C   MET X 192      -9.836  -6.090   8.359  1.00  0.00     0.241 C 
ATOM   1506  O   MET X 192      -9.466  -6.575   7.271  1.00  0.00    -0.271 OA
ATOM   1507  N   PHE X 193     -10.383  -6.894   9.280  1.00  0.00    -0.346 N 
ATOM   1508  HN  PHE X 193     -10.603  -6.481  10.160  1.00  0.00     0.163 HD
ATOM   1509  CA  PHE X 193     -10.756  -8.280   8.998  1.00  0.00     0.180 C 
ATOM   1510  CB  PHE X 193     -11.584  -8.852  10.152  1.00  0.00     0.073 C 
ATOM   1511  CG  PHE X 193     -10.978 -10.008  10.814  1.00  0.00    -0.056 A 
ATOM   1512  CD1 PHE X 193      -9.739  -9.905  11.371  1.00  0.00     0.007 A 
ATOM   1513  CE1 PHE X 193      -9.148 -11.179  11.784  1.00  0.00     0.001 A 
ATOM   1514  CZ  PHE X 193      -9.867 -12.325  11.999  1.00  0.00     0.000 A 
ATOM   1515  CD2 PHE X 193     -11.696 -11.240  10.860  1.00  0.00     0.007 A 
ATOM   1516  CE2 PHE X 193     -11.129 -12.351  11.534  1.00  0.00     0.001 A 
ATOM   1517  C   PHE X 193     -11.625  -8.406   7.683  1.00  0.00     0.241 C 
ATOM   1518  O   PHE X 193     -11.212  -9.016   6.735  1.00  0.00    -0.271 OA
ATOM   1519  N   PHE X 194     -12.855  -7.807   7.660  1.00  0.00    -0.346 N 
ATOM   1520  HN  PHE X 194     -13.200  -7.320   8.458  1.00  0.00     0.163 HD
ATOM   1521  CA  PHE X 194     -13.709  -7.955   6.514  1.00  0.00     0.180 C 
ATOM   1522  CB  PHE X 194     -15.282  -7.642   6.914  1.00  0.00     0.073 C 
ATOM   1523  CG  PHE X 194     -15.710  -8.423   8.108  1.00  0.00    -0.056 A 
ATOM   1524  CD1 PHE X 194     -15.314  -9.786   8.224  1.00  0.00     0.007 A 
ATOM   1525  CE1 PHE X 194     -15.680 -10.513   9.330  1.00  0.00     0.001 A 
ATOM   1526  CZ  PHE X 194     -16.377  -9.990  10.376  1.00  0.00     0.000 A 
ATOM   1527  CD2 PHE X 194     -16.500  -7.869   9.155  1.00  0.00     0.007 A 
ATOM   1528  CE2 PHE X 194     -16.789  -8.628  10.264  1.00  0.00     0.001 A 
ATOM   1529  C   PHE X 194     -13.262  -7.275   5.287  1.00  0.00     0.241 C 
ATOM   1530  O   PHE X 194     -13.734  -7.581   4.205  1.00  0.00    -0.271 OA
ATOM   1531  N   GLN X 195     -12.242  -6.309   5.390  1.00  0.00    -0.346 N 
ATOM   1532  HN  GLN X 195     -12.013  -6.130   6.344  1.00  0.00     0.163 HD
ATOM   1533  CA  GLN X 195     -11.579  -5.668   4.279  1.00  0.00     0.177 C 
ATOM   1534  CB  GLN X 195     -11.032  -4.236   4.633  1.00  0.00     0.044 C 
ATOM   1535  CG  GLN X 195     -10.743  -3.348   3.422  1.00  0.00     0.105 C 
ATOM   1536  CD  GLN X 195      -9.716  -2.270   3.761  1.00  0.00     0.215 C 
ATOM   1537  OE1 GLN X 195     -10.181  -1.097   3.830  1.00  0.00    -0.274 OA
ATOM   1538  NE2 GLN X 195      -8.398  -2.538   3.791  1.00  0.00    -0.370 N 
ATOM   1539 1HE2 GLN X 195      -7.954  -3.434   3.782  1.00  0.00     0.159 HD
ATOM   1540 2HE2 GLN X 195      -7.792  -1.877   4.232  1.00  0.00     0.159 HD
ATOM   1541  C   GLN X 195     -10.652  -6.489   3.622  1.00  0.00     0.241 C 
ATOM   1542  O   GLN X 195     -10.755  -6.807   2.453  1.00  0.00    -0.271 OA
ATOM   1543  N   SER X 196      -9.786  -7.113   4.401  1.00  0.00    -0.344 N 
ATOM   1544  HN  SER X 196      -9.778  -6.880   5.370  1.00  0.00     0.163 HD
ATOM   1545  CA  SER X 196      -8.898  -8.258   4.073  1.00  0.00     0.200 C 
ATOM   1546  CB  SER X 196      -8.115  -8.759   5.287  1.00  0.00     0.199 C 
ATOM   1547  OG  SER X 196      -7.141  -7.746   5.696  1.00  0.00    -0.398 OA
ATOM   1548  HG1 SER X 196      -6.534  -7.687   4.954  1.00  0.00     0.209 HD
ATOM   1549  C   SER X 196      -9.696  -9.455   3.504  1.00  0.00     0.243 C 
ATOM   1550  O   SER X 196      -9.242  -9.932   2.489  1.00  0.00    -0.271 OA
ATOM   1551  N   MET X 197     -10.798  -9.890   4.072  1.00  0.00    -0.346 N 
ATOM   1552  HN  MET X 197     -11.059  -9.451   4.928  1.00  0.00     0.163 HD
ATOM   1553  CA  MET X 197     -11.715 -10.879   3.560  1.00  0.00     0.177 C 
ATOM   1554  CB  MET X 197     -12.917 -11.062   4.551  1.00  0.00     0.045 C 
ATOM   1555  CG  MET X 197     -13.745 -12.349   4.319  1.00  0.00     0.076 C 
ATOM   1556  SD  MET X 197     -14.026 -13.121   5.958  1.00  0.00    -0.173 SA
ATOM   1557  CE  MET X 197     -15.828 -13.367   5.761  1.00  0.00     0.089 C 
ATOM   1558  C   MET X 197     -12.309 -10.523   2.211  1.00  0.00     0.241 C 
ATOM   1559  O   MET X 197     -12.306 -11.357   1.340  1.00  0.00    -0.271 OA
ATOM   1560  N   ALA X 198     -12.853  -9.309   2.054  1.00  0.00    -0.346 N 
ATOM   1561  HN  ALA X 198     -12.875  -8.607   2.762  1.00  0.00     0.163 HD
ATOM   1562  CA  ALA X 198     -13.420  -8.905   0.794  1.00  0.00     0.172 C 
ATOM   1563  CB  ALA X 198     -14.182  -7.554   0.933  1.00  0.00     0.042 C 
ATOM   1564  C   ALA X 198     -12.399  -8.726  -0.270  1.00  0.00     0.240 C 
ATOM   1565  O   ALA X 198     -12.680  -8.950  -1.469  1.00  0.00    -0.271 OA
ATOM   1566  N   THR X 199     -11.163  -8.377  -0.008  1.00  0.00    -0.344 N 
ATOM   1567  HN  THR X 199     -11.059  -7.900   0.861  1.00  0.00     0.163 HD
ATOM   1568  CA  THR X 199     -10.084  -8.256  -0.952  1.00  0.00     0.205 C 
ATOM   1569  CB  THR X 199      -8.921  -7.474  -0.348  1.00  0.00     0.146 C 
ATOM   1570  OG1 THR X 199      -9.227  -6.062  -0.220  1.00  0.00    -0.393 OA
ATOM   1571  HG1 THR X 199      -9.164  -5.757  -1.128  1.00  0.00     0.210 HD
ATOM   1572  CG2 THR X 199      -7.693  -7.336  -1.290  1.00  0.00     0.042 C 
ATOM   1573  C   THR X 199      -9.523  -9.506  -1.546  1.00  0.00     0.243 C 
ATOM   1574  O   THR X 199      -9.440  -9.768  -2.712  1.00  0.00    -0.271 OA
ATOM   1575  N   PHE X 200      -9.375 -10.463  -0.622  1.00  0.00    -0.346 N 
ATOM   1576  HN  PHE X 200      -9.471 -10.264   0.350  1.00  0.00     0.163 HD
ATOM   1577  CA  PHE X 200      -9.155 -11.856  -0.902  1.00  0.00     0.180 C 
ATOM   1578  CB  PHE X 200      -8.947 -12.582   0.396  1.00  0.00     0.073 C 
ATOM   1579  CG  PHE X 200      -8.638 -14.085   0.305  1.00  0.00    -0.056 A 
ATOM   1580  CD1 PHE X 200      -7.310 -14.492   0.309  1.00  0.00     0.007 A 
ATOM   1581  CE1 PHE X 200      -6.952 -15.902   0.217  1.00  0.00     0.001 A 
ATOM   1582  CZ  PHE X 200      -7.986 -16.860   0.028  1.00  0.00     0.000 A 
ATOM   1583  CD2 PHE X 200      -9.657 -15.054   0.201  1.00  0.00     0.007 A 
ATOM   1584  CE2 PHE X 200      -9.297 -16.382   0.042  1.00  0.00     0.001 A 
ATOM   1585  C   PHE X 200     -10.209 -12.622  -1.742  1.00  0.00     0.241 C 
ATOM   1586  O   PHE X 200      -9.940 -13.330  -2.683  1.00  0.00    -0.271 OA
ATOM   1587  N   PHE X 201     -11.500 -12.257  -1.434  1.00  0.00    -0.346 N 
ATOM   1588  HN  PHE X 201     -11.657 -11.733  -0.600  1.00  0.00     0.163 HD
ATOM   1589  CA  PHE X 201     -12.664 -12.736  -2.175  1.00  0.00     0.180 C 
ATOM   1590  CB  PHE X 201     -14.034 -12.234  -1.574  1.00  0.00     0.073 C 
ATOM   1591  CG  PHE X 201     -14.516 -13.021  -0.416  1.00  0.00    -0.056 A 
ATOM   1592  CD1 PHE X 201     -13.798 -13.901   0.413  1.00  0.00     0.007 A 
ATOM   1593  CE1 PHE X 201     -14.472 -14.698   1.398  1.00  0.00     0.001 A 
ATOM   1594  CZ  PHE X 201     -15.854 -14.577   1.612  1.00  0.00     0.000 A 
ATOM   1595  CD2 PHE X 201     -15.870 -12.845  -0.116  1.00  0.00     0.007 A 
ATOM   1596  CE2 PHE X 201     -16.563 -13.546   0.950  1.00  0.00     0.001 A 
ATOM   1597  C   PHE X 201     -12.725 -12.269  -3.586  1.00  0.00     0.241 C 
ATOM   1598  O   PHE X 201     -12.910 -13.153  -4.496  1.00  0.00    -0.271 OA
ATOM   1599  N   THR X 202     -12.612 -10.970  -3.740  1.00  0.00    -0.344 N 
ATOM   1600  HN  THR X 202     -12.384 -10.315  -3.024  1.00  0.00     0.163 HD
ATOM   1601  CA  THR X 202     -12.486 -10.424  -5.088  1.00  0.00     0.205 C 
ATOM   1602  CB  THR X 202     -12.683  -8.962  -5.197  1.00  0.00     0.146 C 
ATOM   1603  OG1 THR X 202     -11.712  -8.300  -4.436  1.00  0.00    -0.393 OA
ATOM   1604  HG1 THR X 202     -10.888  -8.279  -4.928  1.00  0.00     0.210 HD
ATOM   1605  CG2 THR X 202     -14.092  -8.624  -4.632  1.00  0.00     0.042 C 
ATOM   1606  C   THR X 202     -11.311 -10.882  -5.914  1.00  0.00     0.243 C 
ATOM   1607  O   THR X 202     -11.494 -11.209  -7.106  1.00  0.00    -0.271 OA
ATOM   1608  N   GLY X 203     -10.226 -11.015  -5.214  1.00  0.00    -0.350 N 
ATOM   1609  HN  GLY X 203     -10.126 -10.595  -4.316  1.00  0.00     0.163 HD
ATOM   1610  CA  GLY X 203      -9.024 -11.624  -5.811  1.00  0.00     0.225 C 
ATOM   1611  C   GLY X 203      -9.197 -13.047  -6.339  1.00  0.00     0.236 C 
ATOM   1612  O   GLY X 203      -8.799 -13.332  -7.463  1.00  0.00    -0.272 OA
ATOM   1613  N   PHE X 204      -9.747 -13.951  -5.548  1.00  0.00    -0.346 N 
ATOM   1614  HN  PHE X 204     -10.044 -13.726  -4.623  1.00  0.00     0.163 HD
ATOM   1615  CA  PHE X 204     -10.007 -15.257  -6.076  1.00  0.00     0.180 C 
ATOM   1616  CB  PHE X 204     -10.175 -16.118  -4.796  1.00  0.00     0.073 C 
ATOM   1617  CG  PHE X 204      -8.872 -16.649  -4.418  1.00  0.00    -0.056 A 
ATOM   1618  CD1 PHE X 204      -8.537 -17.895  -4.833  1.00  0.00     0.007 A 
ATOM   1619  CE1 PHE X 204      -7.445 -18.597  -4.256  1.00  0.00     0.001 A 
ATOM   1620  CZ  PHE X 204      -6.502 -17.872  -3.479  1.00  0.00     0.000 A 
ATOM   1621  CD2 PHE X 204      -8.026 -15.952  -3.463  1.00  0.00     0.007 A 
ATOM   1622  CE2 PHE X 204      -6.869 -16.616  -2.984  1.00  0.00     0.001 A 
ATOM   1623  C   PHE X 204     -11.206 -15.377  -7.049  1.00  0.00     0.241 C 
ATOM   1624  O   PHE X 204     -11.168 -16.362  -7.819  1.00  0.00    -0.271 OA
ATOM   1625  N   ILE X 205     -12.252 -14.492  -7.056  1.00  0.00    -0.346 N 
ATOM   1626  HN  ILE X 205     -12.481 -13.864  -6.316  1.00  0.00     0.163 HD
ATOM   1627  CA  ILE X 205     -13.284 -14.729  -8.088  1.00  0.00     0.180 C 
ATOM   1628  CB  ILE X 205     -14.596 -13.962  -7.977  1.00  0.00     0.013 C 
ATOM   1629  CG2 ILE X 205     -14.359 -12.425  -7.796  1.00  0.00     0.012 C 
ATOM   1630  CG1 ILE X 205     -15.703 -14.182  -8.993  1.00  0.00     0.002 C 
ATOM   1631  CD  ILE X 205     -16.240 -15.666  -9.252  1.00  0.00     0.005 C 
ATOM   1632  C   ILE X 205     -12.742 -14.596  -9.493  1.00  0.00     0.241 C 
ATOM   1633  O   ILE X 205     -13.044 -15.411 -10.363  1.00  0.00    -0.271 OA
ATOM   1634  N   VAL X 206     -11.866 -13.543  -9.733  1.00  0.00    -0.346 N 
ATOM   1635  HN  VAL X 206     -11.589 -12.936  -8.992  1.00  0.00     0.163 HD
ATOM   1636  CA  VAL X 206     -11.320 -13.266 -11.027  1.00  0.00     0.180 C 
ATOM   1637  CB  VAL X 206     -10.913 -11.892 -11.254  1.00  0.00     0.009 C 
ATOM   1638  CG1 VAL X 206     -12.196 -10.977 -11.205  1.00  0.00     0.012 C 
ATOM   1639  CG2 VAL X 206      -9.923 -11.416 -10.174  1.00  0.00     0.012 C 
ATOM   1640  C   VAL X 206     -10.224 -14.243 -11.388  1.00  0.00     0.241 C 
ATOM   1641  O   VAL X 206      -9.825 -14.362 -12.487  1.00  0.00    -0.271 OA
ATOM   1642  N   GLY X 207      -9.654 -14.968 -10.380  1.00  0.00    -0.351 N 
ATOM   1643  HN  GLY X 207      -9.778 -14.751  -9.415  1.00  0.00     0.163 HD
ATOM   1644  CA  GLY X 207      -8.933 -16.230 -10.518  1.00  0.00     0.225 C 
ATOM   1645  C   GLY X 207      -9.743 -17.328 -11.135  1.00  0.00     0.236 C 
ATOM   1646  O   GLY X 207      -9.352 -17.869 -12.184  1.00  0.00    -0.272 OA
ATOM   1647  N   PHE X 208     -10.901 -17.651 -10.531  1.00  0.00    -0.346 N 
ATOM   1648  HN  PHE X 208     -11.233 -17.083  -9.782  1.00  0.00     0.163 HD
ATOM   1649  CA  PHE X 208     -11.796 -18.779 -10.937  1.00  0.00     0.180 C 
ATOM   1650  CB  PHE X 208     -12.862 -19.047  -9.900  1.00  0.00     0.073 C 
ATOM   1651  CG  PHE X 208     -12.372 -19.615  -8.625  1.00  0.00    -0.056 A 
ATOM   1652  CD1 PHE X 208     -12.700 -19.003  -7.371  1.00  0.00     0.007 A 
ATOM   1653  CE1 PHE X 208     -12.284 -19.518  -6.135  1.00  0.00     0.001 A 
ATOM   1654  CZ  PHE X 208     -11.657 -20.738  -6.120  1.00  0.00     0.000 A 
ATOM   1655  CD2 PHE X 208     -11.679 -20.831  -8.646  1.00  0.00     0.007 A 
ATOM   1656  CE2 PHE X 208     -11.348 -21.414  -7.351  1.00  0.00     0.001 A 
ATOM   1657  C   PHE X 208     -12.478 -18.506 -12.305  1.00  0.00     0.241 C 
ATOM   1658  O   PHE X 208     -12.687 -19.497 -12.977  1.00  0.00    -0.271 OA
ATOM   1659  N   THR X 209     -12.831 -17.233 -12.697  1.00  0.00    -0.344 N 
ATOM   1660  HN  THR X 209     -12.937 -16.518 -12.010  1.00  0.00     0.163 HD
ATOM   1661  CA  THR X 209     -13.151 -16.897 -14.058  1.00  0.00     0.205 C 
ATOM   1662  CB  THR X 209     -13.881 -15.630 -14.296  1.00  0.00     0.146 C 
ATOM   1663  OG1 THR X 209     -13.180 -14.396 -14.051  1.00  0.00    -0.393 OA
ATOM   1664  HG1 THR X 209     -13.669 -13.627 -14.353  1.00  0.00     0.210 HD
ATOM   1665  CG2 THR X 209     -15.186 -15.645 -13.454  1.00  0.00     0.042 C 
ATOM   1666  C   THR X 209     -11.946 -16.944 -14.980  1.00  0.00     0.243 C 
ATOM   1667  O   THR X 209     -12.034 -17.331 -16.155  1.00  0.00    -0.271 OA
ATOM   1668  N   ARG X 210     -10.640 -16.653 -14.537  1.00  0.00    -0.346 N 
ATOM   1669  HN  ARG X 210     -10.492 -16.566 -13.554  1.00  0.00     0.163 HD
ATOM   1670  CA  ARG X 210      -9.486 -16.732 -15.491  1.00  0.00     0.176 C 
ATOM   1671  CB  ARG X 210      -8.277 -15.887 -15.018  1.00  0.00     0.036 C 
ATOM   1672  CG  ARG X 210      -8.636 -14.390 -15.363  1.00  0.00     0.023 C 
ATOM   1673  CD  ARG X 210      -7.830 -13.248 -14.751  1.00  0.00     0.138 C 
ATOM   1674  NE  ARG X 210      -8.443 -11.989 -15.208  1.00  0.00    -0.227 N 
ATOM   1675  HE  ARG X 210      -8.968 -12.059 -16.056  1.00  0.00     0.177 HD
ATOM   1676  CZ  ARG X 210      -8.644 -10.971 -14.332  1.00  0.00     0.665 C 
ATOM   1677  NH1 ARG X 210      -9.460  -9.934 -14.697  1.00  0.00    -0.235 N 
ATOM   1678 1HH1 ARG X 210      -9.909  -9.999 -15.589  1.00  0.00     0.174 HD
ATOM   1679 2HH1 ARG X 210      -9.545  -9.164 -14.064  1.00  0.00     0.174 HD
ATOM   1680  NH2 ARG X 210      -7.881 -10.854 -13.250  1.00  0.00    -0.235 N 
ATOM   1681 1HH2 ARG X 210      -6.977 -11.274 -13.325  1.00  0.00     0.174 HD
ATOM   1682 2HH2 ARG X 210      -8.083 -10.054 -12.685  1.00  0.00     0.174 HD
ATOM   1683  C   ARG X 210      -9.003 -18.083 -15.730  1.00  0.00     0.240 C 
ATOM   1684  O   ARG X 210      -8.903 -18.530 -16.844  1.00  0.00    -0.271 OA
ATOM   1685  N   GLY X 211      -8.611 -18.822 -14.657  1.00  0.00    -0.351 N 
ATOM   1686  HN  GLY X 211      -8.838 -18.408 -13.779  1.00  0.00     0.163 HD
ATOM   1687  CA  GLY X 211      -8.185 -20.191 -14.787  1.00  0.00     0.225 C 
ATOM   1688  C   GLY X 211      -8.521 -21.030 -13.473  1.00  0.00     0.236 C 
ATOM   1689  O   GLY X 211      -8.066 -20.827 -12.386  1.00  0.00    -0.272 OA
ATOM   1690  N   TRP X 212      -9.410 -22.085 -13.604  1.00  0.00    -0.347 N 
ATOM   1691  HN  TRP X 212      -9.680 -22.336 -14.530  1.00  0.00     0.163 HD
ATOM   1692  CA  TRP X 212      -9.993 -22.848 -12.580  1.00  0.00     0.172 C 
ATOM   1693  CB  TRP X 212     -11.112 -23.746 -13.206  1.00  0.00     0.042 C 
ATOM   1694  CG  TRP X 212     -11.900 -24.782 -12.141  1.00  0.00     0.030 A 
ATOM   1695  CD1 TRP X 212     -12.072 -26.105 -12.292  1.00  0.00     0.089 A 
ATOM   1696  NE1 TRP X 212     -12.872 -26.589 -11.333  1.00  0.00    -0.365 N 
ATOM   1697  HE1 TRP X 212     -13.287 -27.470 -11.268  1.00  0.00     0.165 HD
ATOM   1698  CE2 TRP X 212     -13.367 -25.531 -10.634  1.00  0.00     0.042 A 
ATOM   1699  CD2 TRP X 212     -12.860 -24.339 -11.197  1.00  0.00    -0.008 A 
ATOM   1700  CE3 TRP X 212     -13.358 -23.090 -10.826  1.00  0.00     0.014 A 
ATOM   1701  CZ3 TRP X 212     -14.256 -23.019  -9.843  1.00  0.00     0.001 A 
ATOM   1702  CZ2 TRP X 212     -14.368 -25.477  -9.605  1.00  0.00     0.030 A 
ATOM   1703  CH2 TRP X 212     -14.715 -24.208  -9.246  1.00  0.00     0.002 A 
ATOM   1704  C   TRP X 212      -9.000 -23.784 -11.777  1.00  0.00     0.240 C 
ATOM   1705  O   TRP X 212      -8.767 -23.704 -10.568  1.00  0.00    -0.271 OA
ATOM   1706  N   LYS X 213      -8.347 -24.748 -12.484  1.00  0.00    -0.346 N 
ATOM   1707  HN  LYS X 213      -8.569 -24.910 -13.443  1.00  0.00     0.163 HD
ATOM   1708  CA  LYS X 213      -7.281 -25.622 -11.996  1.00  0.00     0.176 C 
ATOM   1709  CB  LYS X 213      -7.018 -26.786 -12.943  1.00  0.00     0.035 C 
ATOM   1710  CG  LYS X 213      -8.136 -27.934 -13.075  1.00  0.00     0.004 C 
ATOM   1711  CD  LYS X 213      -7.937 -29.119 -13.997  1.00  0.00     0.027 C 
ATOM   1712  CE  LYS X 213      -8.960 -30.254 -13.827  1.00  0.00     0.229 C 
ATOM   1713  NZ  LYS X 213      -9.052 -30.985 -15.084  1.00  0.00    -0.079 N 
ATOM   1714  HZ1 LYS X 213      -9.529 -30.403 -15.801  1.00  0.00     0.274 HD
ATOM   1715  HZ2 LYS X 213      -9.497 -31.912 -14.927  1.00  0.00     0.274 HD
ATOM   1716  HZ3 LYS X 213      -8.102 -31.241 -15.423  1.00  0.00     0.274 HD
ATOM   1717  C   LYS X 213      -6.045 -24.861 -11.757  1.00  0.00     0.241 C 
ATOM   1718  O   LYS X 213      -5.148 -25.469 -11.159  1.00  0.00    -0.271 OA
ATOM   1719  N   LEU X 214      -5.932 -23.604 -12.244  1.00  0.00    -0.346 N 
ATOM   1720  HN  LEU X 214      -6.611 -23.310 -12.912  1.00  0.00     0.163 HD
ATOM   1721  CA  LEU X 214      -4.750 -22.820 -12.005  1.00  0.00     0.177 C 
ATOM   1722  CB  LEU X 214      -4.506 -21.812 -13.185  1.00  0.00     0.038 C 
ATOM   1723  CG  LEU X 214      -3.039 -21.628 -13.631  1.00  0.00    -0.020 C 
ATOM   1724  CD1 LEU X 214      -3.017 -20.540 -14.696  1.00  0.00     0.009 C 
ATOM   1725  CD2 LEU X 214      -1.931 -21.392 -12.596  1.00  0.00     0.009 C 
ATOM   1726  C   LEU X 214      -4.861 -22.070 -10.679  1.00  0.00     0.241 C 
ATOM   1727  O   LEU X 214      -4.008 -22.036  -9.801  1.00  0.00    -0.271 OA
ATOM   1728  N   THR X 215      -6.004 -21.366 -10.459  1.00  0.00    -0.344 N 
ATOM   1729  HN  THR X 215      -6.637 -21.317 -11.228  1.00  0.00     0.163 HD
ATOM   1730  CA  THR X 215      -6.379 -20.754  -9.180  1.00  0.00     0.205 C 
ATOM   1731  CB  THR X 215      -7.701 -19.930  -9.303  1.00  0.00     0.146 C 
ATOM   1732  OG1 THR X 215      -7.502 -18.872 -10.207  1.00  0.00    -0.393 OA
ATOM   1733  HG1 THR X 215      -7.760 -19.278 -11.037  1.00  0.00     0.210 HD
ATOM   1734  CG2 THR X 215      -7.940 -19.239  -7.996  1.00  0.00     0.042 C 
ATOM   1735  C   THR X 215      -6.509 -21.786  -8.092  1.00  0.00     0.243 C 
ATOM   1736  O   THR X 215      -6.170 -21.455  -6.920  1.00  0.00    -0.271 OA
ATOM   1737  N   LEU X 216      -6.835 -23.047  -8.389  1.00  0.00    -0.346 N 
ATOM   1738  HN  LEU X 216      -7.221 -23.246  -9.287  1.00  0.00     0.163 HD
ATOM   1739  CA  LEU X 216      -6.747 -24.112  -7.383  1.00  0.00     0.177 C 
ATOM   1740  CB  LEU X 216      -7.300 -25.399  -8.124  1.00  0.00     0.038 C 
ATOM   1741  CG  LEU X 216      -7.544 -26.670  -7.245  1.00  0.00    -0.020 C 
ATOM   1742  CD1 LEU X 216      -8.521 -26.322  -6.014  1.00  0.00     0.009 C 
ATOM   1743  CD2 LEU X 216      -8.064 -27.738  -8.169  1.00  0.00     0.009 C 
ATOM   1744  C   LEU X 216      -5.329 -24.347  -6.918  1.00  0.00     0.241 C 
ATOM   1745  O   LEU X 216      -5.053 -24.715  -5.732  1.00  0.00    -0.271 OA
ATOM   1746  N   VAL X 217      -4.247 -24.090  -7.658  1.00  0.00    -0.346 N 
ATOM   1747  HN  VAL X 217      -4.338 -23.841  -8.619  1.00  0.00     0.163 HD
ATOM   1748  CA  VAL X 217      -2.914 -24.095  -7.174  1.00  0.00     0.180 C 
ATOM   1749  CB  VAL X 217      -1.893 -23.896  -8.309  1.00  0.00     0.009 C 
ATOM   1750  CG1 VAL X 217      -0.532 -24.313  -7.908  1.00  0.00     0.012 C 
ATOM   1751  CG2 VAL X 217      -2.186 -24.721  -9.569  1.00  0.00     0.012 C 
ATOM   1752  C   VAL X 217      -2.688 -23.046  -6.070  1.00  0.00     0.241 C 
ATOM   1753  O   VAL X 217      -2.247 -23.320  -4.939  1.00  0.00    -0.271 OA
ATOM   1754  N   ILE X 218      -3.106 -21.803  -6.363  1.00  0.00    -0.346 N 
ATOM   1755  HN  ILE X 218      -3.540 -21.625  -7.243  1.00  0.00     0.163 HD
ATOM   1756  CA  ILE X 218      -3.043 -20.664  -5.415  1.00  0.00     0.180 C 
ATOM   1757  CB  ILE X 218      -3.551 -19.428  -6.122  1.00  0.00     0.013 C 
ATOM   1758  CG2 ILE X 218      -3.448 -18.144  -5.285  1.00  0.00     0.012 C 
ATOM   1759  CG1 ILE X 218      -2.693 -19.210  -7.386  1.00  0.00     0.002 C 
ATOM   1760  CD  ILE X 218      -3.213 -18.358  -8.557  1.00  0.00     0.005 C 
ATOM   1761  C   ILE X 218      -3.863 -20.874  -4.158  1.00  0.00     0.241 C 
ATOM   1762  O   ILE X 218      -3.570 -20.375  -3.098  1.00  0.00    -0.271 OA
ATOM   1763  N   LEU X 219      -4.900 -21.688  -4.276  1.00  0.00    -0.346 N 
ATOM   1764  HN  LEU X 219      -5.171 -22.112  -5.137  1.00  0.00     0.163 HD
ATOM   1765  CA  LEU X 219      -5.801 -22.018  -3.199  1.00  0.00     0.177 C 
ATOM   1766  CB  LEU X 219      -7.062 -22.582  -3.807  1.00  0.00     0.038 C 
ATOM   1767  CG  LEU X 219      -8.245 -22.697  -2.859  1.00  0.00    -0.020 C 
ATOM   1768  CD1 LEU X 219      -8.972 -21.339  -2.685  1.00  0.00     0.009 C 
ATOM   1769  CD2 LEU X 219      -9.255 -23.819  -3.249  1.00  0.00     0.009 C 
ATOM   1770  C   LEU X 219      -5.256 -23.047  -2.163  1.00  0.00     0.241 C 
ATOM   1771  O   LEU X 219      -5.532 -22.913  -0.966  1.00  0.00    -0.271 OA
ATOM   1772  N   ALA X 220      -4.561 -24.117  -2.636  1.00  0.00    -0.346 N 
ATOM   1773  HN  ALA X 220      -4.512 -24.175  -3.630  1.00  0.00     0.163 HD
ATOM   1774  CA  ALA X 220      -3.982 -25.242  -1.906  1.00  0.00     0.172 C 
ATOM   1775  CB  ALA X 220      -3.124 -26.102  -2.890  1.00  0.00     0.042 C 
ATOM   1776  C   ALA X 220      -3.099 -24.954  -0.687  1.00  0.00     0.240 C 
ATOM   1777  O   ALA X 220      -3.063 -25.713   0.263  1.00  0.00    -0.271 OA
ATOM   1778  N   ILE X 221      -2.463 -23.764  -0.747  1.00  0.00    -0.346 N 
ATOM   1779  HN  ILE X 221      -2.448 -23.213  -1.577  1.00  0.00     0.163 HD
ATOM   1780  CA  ILE X 221      -1.745 -23.339   0.382  1.00  0.00     0.176 C 
ATOM   1781  CB  ILE X 221      -0.702 -22.321   0.036  1.00  0.00     0.030 C 
ATOM   1782  CG2 ILE X 221       0.046 -21.829   1.261  1.00  0.00     0.007 C 
ATOM   1783  CG1 ILE X 221       0.326 -22.722  -1.252  1.00  0.00     0.000 C 
ATOM   1784  CD  ILE X 221       1.443 -23.839  -1.048  1.00  0.00     0.000 C 
ATOM   1785  C   ILE X 221      -2.628 -22.920   1.512  1.00  0.00     0.241 C 
ATOM   1786  O   ILE X 221      -2.251 -23.062   2.629  1.00  0.00    -0.271 OA
ATOM   1787  N   SER X 222      -3.786 -22.289   1.242  1.00  0.00    -0.344 N 
ATOM   1788  HN  SER X 222      -4.037 -22.051   0.307  1.00  0.00     0.163 HD
ATOM   1789  CA  SER X 222      -4.760 -21.934   2.303  1.00  0.00     0.200 C 
ATOM   1790  CB  SER X 222      -6.040 -21.327   1.659  1.00  0.00     0.199 C 
ATOM   1791  OG  SER X 222      -5.909 -20.660   0.408  1.00  0.00    -0.398 OA
ATOM   1792  HG1 SER X 222      -6.023 -21.345  -0.255  1.00  0.00     0.209 HD
ATOM   1793  C   SER X 222      -5.130 -23.067   3.349  1.00  0.00     0.245 C 
ATOM   1794  O   SER X 222      -5.061 -22.718   4.495  1.00  0.00    -0.271 OA
ATOM   1795  N   PRO X 223      -5.582 -24.304   3.179  1.00  0.00    -0.337 N 
ATOM   1796  CD  PRO X 223      -5.945 -24.856   1.866  1.00  0.00     0.127 C 
ATOM   1797  CA  PRO X 223      -5.907 -25.230   4.209  1.00  0.00     0.179 C 
ATOM   1798  CB  PRO X 223      -6.374 -26.496   3.584  1.00  0.00     0.037 C 
ATOM   1799  CG  PRO X 223      -6.013 -26.344   2.112  1.00  0.00     0.022 C 
ATOM   1800  C   PRO X 223      -4.686 -25.474   5.162  1.00  0.00     0.241 C 
ATOM   1801  O   PRO X 223      -4.770 -25.993   6.256  1.00  0.00    -0.271 OA
ATOM   1802  N   VAL X 224      -3.417 -25.262   4.604  1.00  0.00    -0.346 N 
ATOM   1803  HN  VAL X 224      -3.261 -25.013   3.651  1.00  0.00     0.163 HD
ATOM   1804  CA  VAL X 224      -2.228 -25.507   5.431  1.00  0.00     0.180 C 
ATOM   1805  CB  VAL X 224      -1.093 -25.988   4.592  1.00  0.00     0.009 C 
ATOM   1806  CG1 VAL X 224       0.098 -26.576   5.402  1.00  0.00     0.012 C 
ATOM   1807  CG2 VAL X 224      -1.685 -27.004   3.619  1.00  0.00     0.012 C 
ATOM   1808  C   VAL X 224      -1.827 -24.388   6.249  1.00  0.00     0.241 C 
ATOM   1809  O   VAL X 224      -1.498 -24.663   7.376  1.00  0.00    -0.271 OA
ATOM   1810  N   LEU X 225      -1.907 -23.148   5.784  1.00  0.00    -0.346 N 
ATOM   1811  HN  LEU X 225      -2.018 -23.014   4.802  1.00  0.00     0.163 HD
ATOM   1812  CA  LEU X 225      -2.101 -21.985   6.614  1.00  0.00     0.177 C 
ATOM   1813  CB  LEU X 225      -2.460 -20.712   5.829  1.00  0.00     0.038 C 
ATOM   1814  CG  LEU X 225      -1.142 -20.244   5.110  1.00  0.00    -0.020 C 
ATOM   1815  CD1 LEU X 225      -1.569 -19.449   3.814  1.00  0.00     0.009 C 
ATOM   1816  CD2 LEU X 225      -0.262 -19.327   5.948  1.00  0.00     0.009 C 
ATOM   1817  C   LEU X 225      -3.053 -22.083   7.861  1.00  0.00     0.240 C 
ATOM   1818  O   LEU X 225      -2.617 -21.762   8.982  1.00  0.00    -0.271 OA
ATOM   1819  N   GLY X 226      -4.318 -22.469   7.680  1.00  0.00    -0.351 N 
ATOM   1820  HN  GLY X 226      -4.664 -22.647   6.762  1.00  0.00     0.163 HD
ATOM   1821  CA  GLY X 226      -5.389 -22.590   8.673  1.00  0.00     0.225 C 
ATOM   1822  C   GLY X 226      -5.004 -23.617   9.743  1.00  0.00     0.236 C 
ATOM   1823  O   GLY X 226      -5.094 -23.407  10.926  1.00  0.00    -0.272 OA
ATOM   1824  N   LEU X 227      -4.597 -24.832   9.334  1.00  0.00    -0.346 N 
ATOM   1825  HN  LEU X 227      -4.522 -25.085   8.372  1.00  0.00     0.163 HD
ATOM   1826  CA  LEU X 227      -3.971 -25.892  10.203  1.00  0.00     0.177 C 
ATOM   1827  CB  LEU X 227      -3.329 -27.051   9.292  1.00  0.00     0.038 C 
ATOM   1828  CG  LEU X 227      -4.287 -28.008   8.691  1.00  0.00    -0.020 C 
ATOM   1829  CD1 LEU X 227      -3.550 -28.707   7.510  1.00  0.00     0.009 C 
ATOM   1830  CD2 LEU X 227      -4.955 -29.030   9.610  1.00  0.00     0.009 C 
ATOM   1831  C   LEU X 227      -2.796 -25.408  11.082  1.00  0.00     0.241 C 
ATOM   1832  O   LEU X 227      -2.763 -25.634  12.309  1.00  0.00    -0.271 OA
ATOM   1833  N   SER X 228      -1.804 -24.723  10.444  1.00  0.00    -0.344 N 
ATOM   1834  HN  SER X 228      -1.883 -24.582   9.460  1.00  0.00     0.163 HD
ATOM   1835  CA  SER X 228      -0.649 -24.010  11.063  1.00  0.00     0.200 C 
ATOM   1836  CB  SER X 228       0.292 -23.469   9.981  1.00  0.00     0.199 C 
ATOM   1837  OG  SER X 228       0.757 -24.579   9.084  1.00  0.00    -0.398 OA
ATOM   1838  HG1 SER X 228      -0.007 -24.666   8.509  1.00  0.00     0.209 HD
ATOM   1839  C   SER X 228      -1.006 -22.895  11.986  1.00  0.00     0.243 C 
ATOM   1840  O   SER X 228      -0.474 -22.936  13.058  1.00  0.00    -0.271 OA
ATOM   1841  N   ALA X 229      -1.881 -21.912  11.625  1.00  0.00    -0.346 N 
ATOM   1842  HN  ALA X 229      -2.283 -22.021  10.719  1.00  0.00     0.163 HD
ATOM   1843  CA  ALA X 229      -2.357 -20.759  12.350  1.00  0.00     0.172 C 
ATOM   1844  CB  ALA X 229      -3.455 -20.025  11.526  1.00  0.00     0.042 C 
ATOM   1845  C   ALA X 229      -3.045 -21.237  13.603  1.00  0.00     0.240 C 
ATOM   1846  O   ALA X 229      -2.930 -20.738  14.749  1.00  0.00    -0.271 OA
ATOM   1847  N   ALA X 230      -3.913 -22.237  13.474  1.00  0.00    -0.346 N 
ATOM   1848  HN  ALA X 230      -4.163 -22.599  12.580  1.00  0.00     0.163 HD
ATOM   1849  CA  ALA X 230      -4.619 -22.798  14.639  1.00  0.00     0.172 C 
ATOM   1850  CB  ALA X 230      -5.527 -23.936  14.048  1.00  0.00     0.042 C 
ATOM   1851  C   ALA X 230      -3.837 -23.488  15.753  1.00  0.00     0.240 C 
ATOM   1852  O   ALA X 230      -4.278 -23.427  16.890  1.00  0.00    -0.271 OA
ATOM   1853  N   VAL X 231      -2.698 -24.163  15.451  1.00  0.00    -0.346 N 
ATOM   1854  HN  VAL X 231      -2.425 -24.242  14.496  1.00  0.00     0.163 HD
ATOM   1855  CA  VAL X 231      -1.810 -24.797  16.457  1.00  0.00     0.180 C 
ATOM   1856  CB  VAL X 231      -0.741 -25.566  15.679  1.00  0.00     0.009 C 
ATOM   1857  CG1 VAL X 231       0.430 -25.962  16.538  1.00  0.00     0.012 C 
ATOM   1858  CG2 VAL X 231      -1.265 -26.906  15.073  1.00  0.00     0.012 C 
ATOM   1859  C   VAL X 231      -1.270 -23.734  17.449  1.00  0.00     0.241 C 
ATOM   1860  O   VAL X 231      -1.495 -23.849  18.689  1.00  0.00    -0.271 OA
ATOM   1861  N   TRP X 232      -0.436 -22.744  16.925  1.00  0.00    -0.346 N 
ATOM   1862  HN  TRP X 232      -0.298 -22.663  15.941  1.00  0.00     0.163 HD
ATOM   1863  CA  TRP X 232       0.306 -21.805  17.700  1.00  0.00     0.181 C 
ATOM   1864  CB  TRP X 232       1.493 -21.190  16.830  1.00  0.00     0.075 C 
ATOM   1865  CG  TRP X 232       1.128 -20.229  15.711  1.00  0.00    -0.028 A 
ATOM   1866  CD1 TRP X 232       0.391 -19.047  15.753  1.00  0.00     0.096 A 
ATOM   1867  NE1 TRP X 232       0.294 -18.533  14.516  1.00  0.00    -0.365 N 
ATOM   1868  HE1 TRP X 232      -0.110 -17.681  14.265  1.00  0.00     0.165 HD
ATOM   1869  CE2 TRP X 232       0.975 -19.368  13.619  1.00  0.00     0.042 A 
ATOM   1870  CD2 TRP X 232       1.463 -20.461  14.377  1.00  0.00    -0.002 A 
ATOM   1871  CE3 TRP X 232       2.253 -21.453  13.724  1.00  0.00     0.014 A 
ATOM   1872  CZ3 TRP X 232       2.490 -21.363  12.332  1.00  0.00     0.001 A 
ATOM   1873  CZ2 TRP X 232       1.078 -19.337  12.268  1.00  0.00     0.030 A 
ATOM   1874  CH2 TRP X 232       1.860 -20.326  11.602  1.00  0.00     0.002 A 
ATOM   1875  C   TRP X 232      -0.609 -20.874  18.508  1.00  0.00     0.241 C 
ATOM   1876  O   TRP X 232      -0.275 -20.509  19.693  1.00  0.00    -0.271 OA
ATOM   1877  N   ALA X 233      -1.712 -20.464  17.947  1.00  0.00    -0.346 N 
ATOM   1878  HN  ALA X 233      -1.950 -20.781  17.032  1.00  0.00     0.163 HD
ATOM   1879  CA  ALA X 233      -2.664 -19.519  18.707  1.00  0.00     0.172 C 
ATOM   1880  CB  ALA X 233      -3.837 -19.349  17.767  1.00  0.00     0.042 C 
ATOM   1881  C   ALA X 233      -3.331 -19.946  20.008  1.00  0.00     0.240 C 
ATOM   1882  O   ALA X 233      -3.807 -19.092  20.726  1.00  0.00    -0.271 OA
ATOM   1883  N   LYS X 234      -3.286 -21.262  20.418  1.00  0.00    -0.346 N 
ATOM   1884  HN  LYS X 234      -2.732 -21.910  19.901  1.00  0.00     0.163 HD
ATOM   1885  CA  LYS X 234      -3.618 -21.630  21.802  1.00  0.00     0.176 C 
ATOM   1886  CB  LYS X 234      -4.174 -23.047  21.860  1.00  0.00     0.035 C 
ATOM   1887  CG  LYS X 234      -3.239 -24.005  21.028  1.00  0.00     0.004 C 
ATOM   1888  CD  LYS X 234      -3.572 -25.525  21.118  1.00  0.00     0.027 C 
ATOM   1889  CE  LYS X 234      -3.253 -26.261  22.452  1.00  0.00     0.229 C 
ATOM   1890  NZ  LYS X 234      -1.825 -26.210  22.834  1.00  0.00    -0.079 N 
ATOM   1891  HZ1 LYS X 234      -1.680 -25.242  23.185  1.00  0.00     0.274 HD
ATOM   1892  HZ2 LYS X 234      -1.274 -26.557  22.022  1.00  0.00     0.274 HD
ATOM   1893  HZ3 LYS X 234      -1.758 -26.819  23.674  1.00  0.00     0.274 HD
ATOM   1894  C   LYS X 234      -2.504 -21.331  22.773  1.00  0.00     0.241 C 
ATOM   1895  O   LYS X 234      -2.633 -20.686  23.803  1.00  0.00    -0.271 OA
ATOM   1896  N   ILE X 235      -1.226 -21.626  22.398  1.00  0.00    -0.346 N 
ATOM   1897  HN  ILE X 235      -1.168 -22.091  21.518  1.00  0.00     0.163 HD
ATOM   1898  CA  ILE X 235       0.029 -21.425  23.160  1.00  0.00     0.180 C 
ATOM   1899  CB  ILE X 235       1.200 -21.993  22.496  1.00  0.00     0.013 C 
ATOM   1900  CG2 ILE X 235       2.161 -22.273  23.686  1.00  0.00     0.012 C 
ATOM   1901  CG1 ILE X 235       0.906 -23.252  21.700  1.00  0.00     0.002 C 
ATOM   1902  CD  ILE X 235       2.052 -23.701  20.702  1.00  0.00     0.005 C 
ATOM   1903  C   ILE X 235       0.319 -19.947  23.287  1.00  0.00     0.241 C 
ATOM   1904  O   ILE X 235       0.584 -19.415  24.385  1.00  0.00    -0.271 OA
ATOM   1905  N   LEU X 236       0.120 -19.180  22.164  1.00  0.00    -0.346 N 
ATOM   1906  HN  LEU X 236       0.000 -19.553  21.247  1.00  0.00     0.163 HD
ATOM   1907  CA  LEU X 236       0.135 -17.716  22.215  1.00  0.00     0.177 C 
ATOM   1908  CB  LEU X 236       0.008 -17.043  20.863  1.00  0.00     0.038 C 
ATOM   1909  CG  LEU X 236       1.348 -16.865  20.139  1.00  0.00    -0.020 C 
ATOM   1910  CD1 LEU X 236       2.023 -18.125  19.544  1.00  0.00     0.009 C 
ATOM   1911  CD2 LEU X 236       1.100 -15.942  18.906  1.00  0.00     0.009 C 
ATOM   1912  C   LEU X 236      -0.890 -17.066  23.207  1.00  0.00     0.241 C 
ATOM   1913  O   LEU X 236      -0.478 -16.293  24.078  1.00  0.00    -0.271 OA
ATOM   1914  N   SER X 237      -2.187 -17.405  23.129  1.00  0.00    -0.344 N 
ATOM   1915  HN  SER X 237      -2.343 -18.046  22.381  1.00  0.00     0.163 HD
ATOM   1916  CA  SER X 237      -3.213 -17.100  24.189  1.00  0.00     0.200 C 
ATOM   1917  CB  SER X 237      -4.572 -17.869  23.991  1.00  0.00     0.199 C 
ATOM   1918  OG  SER X 237      -5.531 -17.558  24.920  1.00  0.00    -0.398 OA
ATOM   1919  HG1 SER X 237      -6.251 -18.087  24.568  1.00  0.00     0.209 HD
ATOM   1920  C   SER X 237      -2.697 -17.434  25.598  1.00  0.00     0.243 C 
ATOM   1921  O   SER X 237      -2.781 -16.631  26.521  1.00  0.00    -0.271 OA
ATOM   1922  N   SER X 238      -2.078 -18.617  25.743  1.00  0.00    -0.344 N 
ATOM   1923  HN  SER X 238      -2.048 -19.223  24.952  1.00  0.00     0.163 HD
ATOM   1924  CA  SER X 238      -1.464 -19.020  27.000  1.00  0.00     0.200 C 
ATOM   1925  CB  SER X 238      -1.003 -20.456  26.981  1.00  0.00     0.199 C 
ATOM   1926  OG  SER X 238      -1.136 -21.031  28.230  1.00  0.00    -0.398 OA
ATOM   1927  HG1 SER X 238      -1.846 -21.670  28.133  1.00  0.00     0.209 HD
ATOM   1928  C   SER X 238      -0.318 -18.165  27.472  1.00  0.00     0.243 C 
ATOM   1929  O   SER X 238      -0.300 -17.653  28.546  1.00  0.00    -0.271 OA
ATOM   1930  N   PHE X 239       0.736 -17.818  26.678  1.00  0.00    -0.346 N 
ATOM   1931  HN  PHE X 239       0.913 -18.273  25.809  1.00  0.00     0.163 HD
ATOM   1932  CA  PHE X 239       1.819 -16.840  27.045  1.00  0.00     0.180 C 
ATOM   1933  CB  PHE X 239       3.040 -16.827  26.080  1.00  0.00     0.073 C 
ATOM   1934  CG  PHE X 239       3.881 -18.071  26.022  1.00  0.00    -0.056 A 
ATOM   1935  CD1 PHE X 239       4.571 -18.639  27.059  1.00  0.00     0.007 A 
ATOM   1936  CE1 PHE X 239       5.191 -19.946  26.918  1.00  0.00     0.001 A 
ATOM   1937  CZ  PHE X 239       5.265 -20.564  25.650  1.00  0.00     0.000 A 
ATOM   1938  CD2 PHE X 239       3.939 -18.750  24.722  1.00  0.00     0.007 A 
ATOM   1939  CE2 PHE X 239       4.631 -19.970  24.558  1.00  0.00     0.001 A 
ATOM   1940  C   PHE X 239       1.287 -15.500  27.249  1.00  0.00     0.241 C 
ATOM   1941  O   PHE X 239       1.827 -14.671  27.968  1.00  0.00    -0.271 OA
ATOM   1942  N   THR X 240       0.157 -15.075  26.644  1.00  0.00    -0.344 N 
ATOM   1943  HN  THR X 240      -0.275 -15.759  26.062  1.00  0.00     0.163 HD
ATOM   1944  CA  THR X 240      -0.472 -13.737  26.819  1.00  0.00     0.205 C 
ATOM   1945  CB  THR X 240      -1.590 -13.324  25.853  1.00  0.00     0.146 C 
ATOM   1946  OG1 THR X 240      -0.971 -12.934  24.687  1.00  0.00    -0.393 OA
ATOM   1947  HG1 THR X 240      -1.251 -13.592  24.046  1.00  0.00     0.210 HD
ATOM   1948  CG2 THR X 240      -2.347 -12.132  26.310  1.00  0.00     0.042 C 
ATOM   1949  C   THR X 240      -0.935 -13.565  28.177  1.00  0.00     0.243 C 
ATOM   1950  O   THR X 240      -0.448 -12.695  28.867  1.00  0.00    -0.271 OA
ATOM   1951  N   ASP X 241      -1.832 -14.431  28.687  1.00  0.00    -0.345 N 
ATOM   1952  HN  ASP X 241      -2.195 -15.172  28.128  1.00  0.00     0.163 HD
ATOM   1953  CA  ASP X 241      -2.126 -14.481  30.066  1.00  0.00     0.186 C 
ATOM   1954  CB  ASP X 241      -3.340 -15.401  30.417  1.00  0.00     0.147 C 
ATOM   1955  CG  ASP X 241      -3.006 -16.876  30.366  1.00  0.00     0.175 C 
ATOM   1956  OD1 ASP X 241      -3.443 -17.708  29.520  1.00  0.00    -0.648 OA
ATOM   1957  OD2 ASP X 241      -2.380 -17.304  31.442  1.00  0.00    -0.648 OA
ATOM   1958  C   ASP X 241      -1.013 -14.634  31.178  1.00  0.00     0.241 C 
ATOM   1959  O   ASP X 241      -1.182 -14.154  32.309  1.00  0.00    -0.271 OA
ATOM   1960  N   LYS X 242       0.080 -15.424  30.818  1.00  0.00    -0.346 N 
ATOM   1961  HN  LYS X 242       0.148 -15.965  29.983  1.00  0.00     0.163 HD
ATOM   1962  CA  LYS X 242       1.149 -15.598  31.759  1.00  0.00     0.176 C 
ATOM   1963  CB  LYS X 242       2.042 -16.678  31.251  1.00  0.00     0.035 C 
ATOM   1964  CG  LYS X 242       1.384 -18.026  31.352  1.00  0.00     0.004 C 
ATOM   1965  CD  LYS X 242       2.348 -19.145  30.914  1.00  0.00     0.027 C 
ATOM   1966  CE  LYS X 242       1.886 -20.598  31.139  1.00  0.00     0.229 C 
ATOM   1967  NZ  LYS X 242       0.554 -20.803  30.381  1.00  0.00    -0.079 N 
ATOM   1968  HZ1 LYS X 242       0.605 -20.590  29.364  1.00  0.00     0.274 HD
ATOM   1969  HZ2 LYS X 242      -0.194 -20.203  30.783  1.00  0.00     0.274 HD
ATOM   1970  HZ3 LYS X 242       0.323 -21.814  30.467  1.00  0.00     0.274 HD
ATOM   1971  C   LYS X 242       1.845 -14.197  31.935  1.00  0.00     0.241 C 
ATOM   1972  O   LYS X 242       2.168 -13.760  33.009  1.00  0.00    -0.271 OA
ATOM   1973  N   GLU X 243       2.163 -13.439  30.847  1.00  0.00    -0.346 N 
ATOM   1974  HN  GLU X 243       1.838 -13.686  29.938  1.00  0.00     0.163 HD
ATOM   1975  CA  GLU X 243       2.819 -12.148  30.964  1.00  0.00     0.177 C 
ATOM   1976  CB  GLU X 243       3.386 -11.833  29.559  1.00  0.00     0.045 C 
ATOM   1977  CG  GLU X 243       4.201 -10.494  29.565  1.00  0.00     0.116 C 
ATOM   1978  CD  GLU X 243       3.939  -9.632  28.371  1.00  0.00     0.172 C 
ATOM   1979  OE1 GLU X 243       4.918  -9.265  27.672  1.00  0.00    -0.648 OA
ATOM   1980  OE2 GLU X 243       2.819  -9.121  28.175  1.00  0.00    -0.648 OA
ATOM   1981  C   GLU X 243       2.006 -10.989  31.515  1.00  0.00     0.241 C 
ATOM   1982  O   GLU X 243       2.540 -10.288  32.360  1.00  0.00    -0.271 OA
ATOM   1983  N   LEU X 244       0.744 -10.868  31.088  1.00  0.00    -0.346 N 
ATOM   1984  HN  LEU X 244       0.408 -11.446  30.348  1.00  0.00     0.163 HD
ATOM   1985  CA  LEU X 244      -0.322 -10.143  31.735  1.00  0.00     0.177 C 
ATOM   1986  CB  LEU X 244      -1.622 -10.473  30.941  1.00  0.00     0.038 C 
ATOM   1987  CG  LEU X 244      -3.014  -9.920  31.493  1.00  0.00    -0.020 C 
ATOM   1988  CD1 LEU X 244      -3.969 -10.368  30.375  1.00  0.00     0.009 C 
ATOM   1989  CD2 LEU X 244      -3.490 -10.409  32.836  1.00  0.00     0.009 C 
ATOM   1990  C   LEU X 244      -0.347 -10.189  33.290  1.00  0.00     0.241 C 
ATOM   1991  O   LEU X 244      -0.306  -9.152  33.902  1.00  0.00    -0.271 OA
ATOM   1992  N   LEU X 245      -0.358 -11.444  33.875  1.00  0.00    -0.346 N 
ATOM   1993  HN  LEU X 245      -0.493 -12.269  33.332  1.00  0.00     0.163 HD
ATOM   1994  CA  LEU X 245      -0.256 -11.795  35.322  1.00  0.00     0.177 C 
ATOM   1995  CB  LEU X 245      -0.479 -13.315  35.424  1.00  0.00     0.038 C 
ATOM   1996  CG  LEU X 245      -0.613 -13.820  36.853  1.00  0.00    -0.020 C 
ATOM   1997  CD1 LEU X 245      -1.733 -13.316  37.711  1.00  0.00     0.009 C 
ATOM   1998  CD2 LEU X 245      -0.863 -15.348  36.817  1.00  0.00     0.009 C 
ATOM   1999  C   LEU X 245       1.038 -11.418  35.953  1.00  0.00     0.241 C 
ATOM   2000  O   LEU X 245       0.989 -10.781  36.971  1.00  0.00    -0.271 OA
ATOM   2001  N   ALA X 246       2.117 -11.703  35.304  1.00  0.00    -0.346 N 
ATOM   2002  HN  ALA X 246       1.961 -12.178  34.441  1.00  0.00     0.163 HD
ATOM   2003  CA  ALA X 246       3.419 -11.294  35.753  1.00  0.00     0.172 C 
ATOM   2004  CB  ALA X 246       4.505 -12.012  34.921  1.00  0.00     0.042 C 
ATOM   2005  C   ALA X 246       3.636  -9.720  35.855  1.00  0.00     0.240 C 
ATOM   2006  O   ALA X 246       4.084  -9.145  36.823  1.00  0.00    -0.271 OA
ATOM   2007  N   TYR X 247       3.146  -8.991  34.781  1.00  0.00    -0.346 N 
ATOM   2008  HN  TYR X 247       2.882  -9.460  33.942  1.00  0.00     0.163 HD
ATOM   2009  CA  TYR X 247       3.023  -7.571  34.940  1.00  0.00     0.180 C 
ATOM   2010  CB  TYR X 247       2.655  -7.021  33.594  1.00  0.00     0.073 C 
ATOM   2011  CG  TYR X 247       3.824  -6.650  32.817  1.00  0.00    -0.056 A 
ATOM   2012  CD1 TYR X 247       4.065  -7.375  31.660  1.00  0.00     0.010 A 
ATOM   2013  CE1 TYR X 247       5.226  -7.296  30.923  1.00  0.00     0.037 A 
ATOM   2014  CZ  TYR X 247       6.010  -6.134  31.093  1.00  0.00     0.065 A 
ATOM   2015  OH  TYR X 247       7.103  -5.887  30.268  1.00  0.00    -0.361 OA
ATOM   2016  HH  TYR X 247       7.125  -6.595  29.621  1.00  0.00     0.217 HD
ATOM   2017  CD2 TYR X 247       4.640  -5.564  33.075  1.00  0.00     0.010 A 
ATOM   2018  CE2 TYR X 247       5.811  -5.300  32.260  1.00  0.00     0.037 A 
ATOM   2019  C   TYR X 247       2.137  -7.061  36.074  1.00  0.00     0.241 C 
ATOM   2020  O   TYR X 247       2.529  -6.206  36.811  1.00  0.00    -0.271 OA
ATOM   2021  N   ALA X 248       1.041  -7.743  36.331  1.00  0.00    -0.346 N 
ATOM   2022  HN  ALA X 248       0.911  -8.623  35.880  1.00  0.00     0.163 HD
ATOM   2023  CA  ALA X 248       0.171  -7.447  37.398  1.00  0.00     0.172 C 
ATOM   2024  CB  ALA X 248      -1.114  -8.216  37.134  1.00  0.00     0.042 C 
ATOM   2025  C   ALA X 248       0.702  -7.751  38.775  1.00  0.00     0.240 C 
ATOM   2026  O   ALA X 248       0.582  -6.989  39.746  1.00  0.00    -0.271 OA
ATOM   2027  N   LYS X 249       1.321  -8.947  38.990  1.00  0.00    -0.346 N 
ATOM   2028  HN  LYS X 249       1.189  -9.657  38.303  1.00  0.00     0.163 HD
ATOM   2029  CA  LYS X 249       2.294  -9.240  40.040  1.00  0.00     0.176 C 
ATOM   2030  CB  LYS X 249       3.114 -10.525  39.909  1.00  0.00     0.035 C 
ATOM   2031  CG  LYS X 249       2.258 -11.765  40.007  1.00  0.00     0.004 C 
ATOM   2032  CD  LYS X 249       3.132 -13.054  39.908  1.00  0.00     0.027 C 
ATOM   2033  CE  LYS X 249       2.323 -14.316  40.077  1.00  0.00     0.229 C 
ATOM   2034  NZ  LYS X 249       3.106 -15.598  39.812  1.00  0.00    -0.079 N 
ATOM   2035  HZ1 LYS X 249       2.514 -16.451  39.876  1.00  0.00     0.274 HD
ATOM   2036  HZ2 LYS X 249       3.898 -15.648  40.485  1.00  0.00     0.274 HD
ATOM   2037  HZ3 LYS X 249       3.506 -15.623  38.852  1.00  0.00     0.274 HD
ATOM   2038  C   LYS X 249       3.268  -8.063  40.311  1.00  0.00     0.241 C 
ATOM   2039  O   LYS X 249       3.358  -7.607  41.427  1.00  0.00    -0.271 OA
ATOM   2040  N   ALA X 250       3.971  -7.488  39.291  1.00  0.00    -0.346 N 
ATOM   2041  HN  ALA X 250       3.924  -8.000  38.437  1.00  0.00     0.163 HD
ATOM   2042  CA  ALA X 250       4.890  -6.353  39.423  1.00  0.00     0.172 C 
ATOM   2043  CB  ALA X 250       5.720  -6.188  38.170  1.00  0.00     0.042 C 
ATOM   2044  C   ALA X 250       4.225  -5.049  39.752  1.00  0.00     0.240 C 
ATOM   2045  O   ALA X 250       4.814  -4.201  40.404  1.00  0.00    -0.271 OA
ATOM   2046  N   GLY X 251       2.978  -4.778  39.270  1.00  0.00    -0.351 N 
ATOM   2047  HN  GLY X 251       2.576  -5.491  38.701  1.00  0.00     0.163 HD
ATOM   2048  CA  GLY X 251       2.261  -3.525  39.657  1.00  0.00     0.225 C 
ATOM   2049  C   GLY X 251       1.851  -3.556  41.046  1.00  0.00     0.236 C 
ATOM   2050  O   GLY X 251       2.172  -2.651  41.827  1.00  0.00    -0.272 OA
ATOM   2051  N   ALA X 252       1.244  -4.702  41.418  1.00  0.00    -0.347 N 
ATOM   2052  HN  ALA X 252       1.158  -5.413  40.725  1.00  0.00     0.163 HD
ATOM   2053  CA  ALA X 252       0.930  -5.118  42.688  1.00  0.00     0.172 C 
ATOM   2054  CB  ALA X 252       0.348  -6.522  42.576  1.00  0.00     0.042 C 
ATOM   2055  C   ALA X 252       2.092  -4.925  43.700  1.00  0.00     0.240 C 
ATOM   2056  O   ALA X 252       1.831  -4.236  44.694  1.00  0.00    -0.271 OA
ATOM   2057  N   VAL X 253       3.391  -5.418  43.425  1.00  0.00    -0.346 N 
ATOM   2058  HN  VAL X 253       3.591  -6.069  42.698  1.00  0.00     0.163 HD
ATOM   2059  CA  VAL X 253       4.491  -5.093  44.275  1.00  0.00     0.180 C 
ATOM   2060  CB  VAL X 253       5.855  -5.755  43.852  1.00  0.00     0.009 C 
ATOM   2061  CG1 VAL X 253       7.045  -5.351  44.781  1.00  0.00     0.012 C 
ATOM   2062  CG2 VAL X 253       5.633  -7.285  43.901  1.00  0.00     0.012 C 
ATOM   2063  C   VAL X 253       4.748  -3.599  44.481  1.00  0.00     0.241 C 
ATOM   2064  O   VAL X 253       5.098  -3.058  45.529  1.00  0.00    -0.271 OA
ATOM   2065  N   ALA X 254       4.644  -2.818  43.395  1.00  0.00    -0.346 N 
ATOM   2066  HN  ALA X 254       4.442  -3.218  42.504  1.00  0.00     0.163 HD
ATOM   2067  CA  ALA X 254       4.848  -1.377  43.473  1.00  0.00     0.172 C 
ATOM   2068  CB  ALA X 254       4.935  -0.862  42.016  1.00  0.00     0.042 C 
ATOM   2069  C   ALA X 254       3.796  -0.700  44.304  1.00  0.00     0.240 C 
ATOM   2070  O   ALA X 254       4.042  -0.067  45.252  1.00  0.00    -0.271 OA
ATOM   2071  N   GLU X 255       2.499  -0.850  43.950  1.00  0.00    -0.346 N 
ATOM   2072  HN  GLU X 255       2.144  -1.345  43.161  1.00  0.00     0.163 HD
ATOM   2073  CA  GLU X 255       1.402  -0.262  44.733  1.00  0.00     0.177 C 
ATOM   2074  CB  GLU X 255       0.106  -0.311  43.936  1.00  0.00     0.045 C 
ATOM   2075  CG  GLU X 255       0.316   0.400  42.563  1.00  0.00     0.116 C 
ATOM   2076  CD  GLU X 255      -0.607   0.078  41.483  1.00  0.00     0.172 C 
ATOM   2077  OE1 GLU X 255      -1.734  -0.466  41.749  1.00  0.00    -0.648 OA
ATOM   2078  OE2 GLU X 255      -0.273   0.406  40.337  1.00  0.00    -0.648 OA
ATOM   2079  C   GLU X 255       1.358  -0.777  46.196  1.00  0.00     0.241 C 
ATOM   2080  O   GLU X 255       1.029  -0.039  47.102  1.00  0.00    -0.271 OA
ATOM   2081  N   GLU X 256       1.936  -1.979  46.435  1.00  0.00    -0.346 N 
ATOM   2082  HN  GLU X 256       2.306  -2.542  45.700  1.00  0.00     0.163 HD
ATOM   2083  CA  GLU X 256       2.282  -2.479  47.763  1.00  0.00     0.177 C 
ATOM   2084  CB  GLU X 256       2.659  -4.045  47.791  1.00  0.00     0.045 C 
ATOM   2085  CG  GLU X 256       1.515  -4.987  48.236  1.00  0.00     0.116 C 
ATOM   2086  CD  GLU X 256       1.426  -4.990  49.758  1.00  0.00     0.172 C 
ATOM   2087  OE1 GLU X 256       2.008  -5.886  50.384  1.00  0.00    -0.648 OA
ATOM   2088  OE2 GLU X 256       0.655  -4.188  50.282  1.00  0.00    -0.648 OA
ATOM   2089  C   GLU X 256       3.339  -1.723  48.421  1.00  0.00     0.241 C 
ATOM   2090  O   GLU X 256       3.094  -1.013  49.428  1.00  0.00    -0.271 OA
ATOM   2091  N   VAL X 257       4.549  -1.826  48.015  1.00  0.00    -0.346 N 
ATOM   2092  HN  VAL X 257       4.662  -2.226  47.109  1.00  0.00     0.163 HD
ATOM   2093  CA  VAL X 257       5.725  -1.173  48.540  1.00  0.00     0.180 C 
ATOM   2094  CB  VAL X 257       6.945  -1.558  47.746  1.00  0.00     0.009 C 
ATOM   2095  CG1 VAL X 257       8.202  -0.882  48.228  1.00  0.00     0.012 C 
ATOM   2096  CG2 VAL X 257       7.205  -3.107  47.802  1.00  0.00     0.012 C 
ATOM   2097  C   VAL X 257       5.609   0.341  48.573  1.00  0.00     0.241 C 
ATOM   2098  O   VAL X 257       5.941   0.958  49.597  1.00  0.00    -0.271 OA
ATOM   2099  N   LEU X 258       5.159   1.098  47.473  1.00  0.00    -0.346 N 
ATOM   2100  HN  LEU X 258       4.751   0.657  46.678  1.00  0.00     0.163 HD
ATOM   2101  CA  LEU X 258       5.182   2.570  47.373  1.00  0.00     0.177 C 
ATOM   2102  CB  LEU X 258       5.044   3.028  45.948  1.00  0.00     0.038 C 
ATOM   2103  CG  LEU X 258       6.140   2.510  44.984  1.00  0.00    -0.020 C 
ATOM   2104  CD1 LEU X 258       5.991   3.146  43.549  1.00  0.00     0.009 C 
ATOM   2105  CD2 LEU X 258       7.587   2.745  45.467  1.00  0.00     0.009 C 
ATOM   2106  C   LEU X 258       4.084   3.117  48.355  1.00  0.00     0.241 C 
ATOM   2107  O   LEU X 258       4.150   4.249  48.764  1.00  0.00    -0.271 OA
ATOM   2108  N   ALA X 259       2.999   2.345  48.716  1.00  0.00    -0.346 N 
ATOM   2109  HN  ALA X 259       2.880   1.440  48.315  1.00  0.00     0.163 HD
ATOM   2110  CA  ALA X 259       2.024   2.768  49.656  1.00  0.00     0.172 C 
ATOM   2111  CB  ALA X 259       0.676   2.072  49.433  1.00  0.00     0.042 C 
ATOM   2112  C   ALA X 259       2.511   2.331  51.053  1.00  0.00     0.240 C 
ATOM   2113  O   ALA X 259       1.913   2.779  52.063  1.00  0.00    -0.271 OA
ATOM   2114  N   ALA X 260       3.568   1.495  51.152  1.00  0.00    -0.346 N 
ATOM   2115  HN  ALA X 260       4.021   1.183  50.321  1.00  0.00     0.163 HD
ATOM   2116  CA  ALA X 260       4.106   1.033  52.469  1.00  0.00     0.172 C 
ATOM   2117  CB  ALA X 260       3.943  -0.546  52.680  1.00  0.00     0.042 C 
ATOM   2118  C   ALA X 260       5.651   1.492  52.408  1.00  0.00     0.240 C 
ATOM   2119  O   ALA X 260       6.564   0.657  52.633  1.00  0.00    -0.271 OA
ATOM   2120  N   ILE X 261       5.908   2.743  52.001  1.00  0.00    -0.346 N 
ATOM   2121  HN  ILE X 261       5.186   3.418  51.870  1.00  0.00     0.163 HD
ATOM   2122  CA  ILE X 261       7.300   3.140  51.955  1.00  0.00     0.180 C 
ATOM   2123  CB  ILE X 261       7.688   3.924  50.663  1.00  0.00     0.013 C 
ATOM   2124  CG2 ILE X 261       7.950   5.451  50.955  1.00  0.00     0.012 C 
ATOM   2125  CG1 ILE X 261       8.852   3.209  49.971  1.00  0.00     0.002 C 
ATOM   2126  CD  ILE X 261       9.371   3.778  48.696  1.00  0.00     0.005 C 
ATOM   2127  C   ILE X 261       7.888   3.661  53.207  1.00  0.00     0.241 C 
ATOM   2128  O   ILE X 261       9.024   3.355  53.516  1.00  0.00    -0.271 OA
ATOM   2129  N   ARG X 262       7.083   4.419  53.990  1.00  0.00    -0.346 N 
ATOM   2130  HN  ARG X 262       6.162   4.667  53.698  1.00  0.00     0.163 HD
ATOM   2131  CA  ARG X 262       7.495   4.961  55.288  1.00  0.00     0.176 C 
ATOM   2132  CB  ARG X 262       6.321   5.594  56.073  1.00  0.00     0.036 C 
ATOM   2133  CG  ARG X 262       6.748   6.376  57.405  1.00  0.00     0.023 C 
ATOM   2134  CD  ARG X 262       5.707   6.355  58.560  1.00  0.00     0.138 C 
ATOM   2135  NE  ARG X 262       6.306   5.986  59.889  1.00  0.00    -0.227 N 
ATOM   2136  HE  ARG X 262       6.899   5.182  59.843  1.00  0.00     0.177 HD
ATOM   2137  CZ  ARG X 262       6.412   6.685  61.010  1.00  0.00     0.665 C 
ATOM   2138  NH1 ARG X 262       7.500   6.462  61.783  1.00  0.00    -0.235 N 
ATOM   2139 1HH1 ARG X 262       8.141   5.822  61.360  1.00  0.00     0.174 HD
ATOM   2140 2HH1 ARG X 262       7.819   7.261  62.293  1.00  0.00     0.174 HD
ATOM   2141  NH2 ARG X 262       5.591   7.678  61.381  1.00  0.00    -0.235 N 
ATOM   2142 1HH2 ARG X 262       4.677   7.511  61.013  1.00  0.00     0.174 HD
ATOM   2143 2HH2 ARG X 262       5.733   8.123  62.265  1.00  0.00     0.174 HD
ATOM   2144  C   ARG X 262       8.173   3.899  56.138  1.00  0.00     0.241 C 
ATOM   2145  O   ARG X 262       9.294   4.077  56.665  1.00  0.00    -0.271 OA
ATOM   2146  N   THR X 263       7.540   2.693  56.258  1.00  0.00    -0.344 N 
ATOM   2147  HN  THR X 263       6.638   2.808  55.848  1.00  0.00     0.163 HD
ATOM   2148  CA  THR X 263       8.127   1.433  56.734  1.00  0.00     0.205 C 
ATOM   2149  CB  THR X 263       7.217   0.273  56.546  1.00  0.00     0.146 C 
ATOM   2150  OG1 THR X 263       5.982   0.591  57.173  1.00  0.00    -0.393 OA
ATOM   2151  HG1 THR X 263       5.369   1.050  56.596  1.00  0.00     0.210 HD
ATOM   2152  CG2 THR X 263       7.754  -0.969  57.308  1.00  0.00     0.042 C 
ATOM   2153  C   THR X 263       9.433   1.032  56.106  1.00  0.00     0.243 C 
ATOM   2154  O   THR X 263      10.435   1.055  56.844  1.00  0.00    -0.271 OA
ATOM   2155  N   VAL X 264       9.540   0.757  54.826  1.00  0.00    -0.346 N 
ATOM   2156  HN  VAL X 264       8.765   0.830  54.203  1.00  0.00     0.163 HD
ATOM   2157  CA  VAL X 264      10.798   0.523  54.171  1.00  0.00     0.180 C 
ATOM   2158  CB  VAL X 264      10.622   0.542  52.661  1.00  0.00     0.009 C 
ATOM   2159  CG1 VAL X 264      11.921   0.068  51.942  1.00  0.00     0.012 C 
ATOM   2160  CG2 VAL X 264       9.531  -0.499  52.094  1.00  0.00     0.012 C 
ATOM   2161  C   VAL X 264      11.970   1.437  54.474  1.00  0.00     0.241 C 
ATOM   2162  O   VAL X 264      13.133   1.085  54.736  1.00  0.00    -0.271 OA
ATOM   2163  N   ILE X 265      11.670   2.715  54.462  1.00  0.00    -0.346 N 
ATOM   2164  HN  ILE X 265      10.709   2.903  54.271  1.00  0.00     0.163 HD
ATOM   2165  CA  ILE X 265      12.659   3.768  54.630  1.00  0.00     0.180 C 
ATOM   2166  CB  ILE X 265      12.218   5.099  54.045  1.00  0.00     0.013 C 
ATOM   2167  CG2 ILE X 265      12.202   4.779  52.506  1.00  0.00     0.012 C 
ATOM   2168  CG1 ILE X 265      10.959   5.846  54.646  1.00  0.00     0.002 C 
ATOM   2169  CD  ILE X 265      10.577   7.154  53.939  1.00  0.00     0.005 C 
ATOM   2170  C   ILE X 265      13.014   3.941  56.090  1.00  0.00     0.241 C 
ATOM   2171  O   ILE X 265      14.131   4.400  56.354  1.00  0.00    -0.271 OA
ATOM   2172  N   ALA X 266      12.087   3.540  57.024  1.00  0.00    -0.346 N 
ATOM   2173  HN  ALA X 266      11.190   3.120  56.909  1.00  0.00     0.163 HD
ATOM   2174  CA  ALA X 266      12.356   3.614  58.390  1.00  0.00     0.172 C 
ATOM   2175  CB  ALA X 266      11.135   2.949  59.089  1.00  0.00     0.042 C 
ATOM   2176  C   ALA X 266      13.565   2.767  58.852  1.00  0.00     0.240 C 
ATOM   2177  O   ALA X 266      14.118   3.115  59.930  1.00  0.00    -0.271 OA
ATOM   2178  N   PHE X 267      13.904   1.695  58.105  1.00  0.00    -0.346 N 
ATOM   2179  HN  PHE X 267      13.283   1.366  57.398  1.00  0.00     0.163 HD
ATOM   2180  CA  PHE X 267      15.093   0.833  58.253  1.00  0.00     0.180 C 
ATOM   2181  CB  PHE X 267      14.617  -0.369  57.363  1.00  0.00     0.073 C 
ATOM   2182  CG  PHE X 267      13.293  -1.030  57.631  1.00  0.00    -0.056 A 
ATOM   2183  CD1 PHE X 267      12.415  -0.768  58.713  1.00  0.00     0.007 A 
ATOM   2184  CE1 PHE X 267      11.155  -1.342  58.703  1.00  0.00     0.001 A 
ATOM   2185  CZ  PHE X 267      10.705  -2.121  57.575  1.00  0.00     0.000 A 
ATOM   2186  CD2 PHE X 267      12.850  -1.682  56.509  1.00  0.00     0.007 A 
ATOM   2187  CE2 PHE X 267      11.606  -2.305  56.494  1.00  0.00     0.001 A 
ATOM   2188  C   PHE X 267      16.396   1.397  57.692  1.00  0.00     0.241 C 
ATOM   2189  O   PHE X 267      17.462   1.141  58.267  1.00  0.00    -0.271 OA
ATOM   2190  N   GLY X 268      16.334   2.021  56.463  1.00  0.00    -0.351 N 
ATOM   2191  HN  GLY X 268      15.507   2.547  56.278  1.00  0.00     0.163 HD
ATOM   2192  CA  GLY X 268      17.399   2.112  55.518  1.00  0.00     0.225 C 
ATOM   2193  C   GLY X 268      17.404   0.881  54.600  1.00  0.00     0.235 C 
ATOM   2194  O   GLY X 268      18.381   0.465  54.062  1.00  0.00    -0.272 OA
ATOM   2195  N   GLY X 269      16.242   0.156  54.461  1.00  0.00    -0.351 N 
ATOM   2196  HN  GLY X 269      15.396   0.516  54.845  1.00  0.00     0.163 HD
ATOM   2197  CA  GLY X 269      16.164  -1.234  53.997  1.00  0.00     0.225 C 
ATOM   2198  C   GLY X 269      15.762  -1.341  52.588  1.00  0.00     0.236 C 
ATOM   2199  O   GLY X 269      15.017  -2.275  52.268  1.00  0.00    -0.272 OA
ATOM   2200  N   GLN X 270      16.166  -0.318  51.759  1.00  0.00    -0.346 N 
ATOM   2201  HN  GLN X 270      16.734   0.369  52.205  1.00  0.00     0.163 HD
ATOM   2202  CA  GLN X 270      15.879   0.054  50.395  1.00  0.00     0.177 C 
ATOM   2203  CB  GLN X 270      16.669   1.327  50.138  1.00  0.00     0.044 C 
ATOM   2204  CG  GLN X 270      18.132   1.414  50.673  1.00  0.00     0.105 C 
ATOM   2205  CD  GLN X 270      18.769   2.571  49.927  1.00  0.00     0.215 C 
ATOM   2206  OE1 GLN X 270      18.524   3.760  50.018  1.00  0.00    -0.274 OA
ATOM   2207  NE2 GLN X 270      19.809   2.175  49.080  1.00  0.00    -0.370 N 
ATOM   2208 1HE2 GLN X 270      20.048   1.233  48.842  1.00  0.00     0.159 HD
ATOM   2209 2HE2 GLN X 270      20.108   2.948  48.521  1.00  0.00     0.159 HD
ATOM   2210  C   GLN X 270      16.365  -0.986  49.353  1.00  0.00     0.241 C 
ATOM   2211  O   GLN X 270      15.682  -1.216  48.349  1.00  0.00    -0.271 OA
ATOM   2212  N   LYS X 271      17.517  -1.613  49.661  1.00  0.00    -0.346 N 
ATOM   2213  HN  LYS X 271      17.953  -1.422  50.537  1.00  0.00     0.163 HD
ATOM   2214  CA  LYS X 271      18.335  -2.422  48.676  1.00  0.00     0.176 C 
ATOM   2215  CB  LYS X 271      19.836  -2.726  49.109  1.00  0.00     0.035 C 
ATOM   2216  CG  LYS X 271      20.736  -3.672  48.323  1.00  0.00     0.004 C 
ATOM   2217  CD  LYS X 271      21.965  -4.167  49.133  1.00  0.00     0.027 C 
ATOM   2218  CE  LYS X 271      22.782  -5.181  48.384  1.00  0.00     0.229 C 
ATOM   2219  NZ  LYS X 271      23.761  -5.829  49.219  1.00  0.00    -0.079 N 
ATOM   2220  HZ1 LYS X 271      24.294  -5.119  49.761  1.00  0.00     0.274 HD
ATOM   2221  HZ2 LYS X 271      24.426  -6.378  48.638  1.00  0.00     0.274 HD
ATOM   2222  HZ3 LYS X 271      23.346  -6.570  49.820  1.00  0.00     0.274 HD
ATOM   2223  C   LYS X 271      17.710  -3.783  48.576  1.00  0.00     0.241 C 
ATOM   2224  O   LYS X 271      17.362  -4.277  47.536  1.00  0.00    -0.271 OA
ATOM   2225  N   LYS X 272      17.584  -4.472  49.770  1.00  0.00    -0.346 N 
ATOM   2226  HN  LYS X 272      17.880  -4.026  50.611  1.00  0.00     0.163 HD
ATOM   2227  CA  LYS X 272      16.826  -5.754  49.948  1.00  0.00     0.176 C 
ATOM   2228  CB  LYS X 272      17.007  -6.359  51.335  1.00  0.00     0.035 C 
ATOM   2229  CG  LYS X 272      16.538  -7.854  51.428  1.00  0.00     0.004 C 
ATOM   2230  CD  LYS X 272      16.604  -8.332  52.862  1.00  0.00     0.027 C 
ATOM   2231  CE  LYS X 272      15.692  -9.530  53.154  1.00  0.00     0.229 C 
ATOM   2232  NZ  LYS X 272      14.247  -9.159  53.284  1.00  0.00    -0.079 N 
ATOM   2233  HZ1 LYS X 272      13.676  -9.905  52.839  1.00  0.00     0.274 HD
ATOM   2234  HZ2 LYS X 272      13.994  -8.302  52.751  1.00  0.00     0.274 HD
ATOM   2235  HZ3 LYS X 272      13.986  -9.017  54.280  1.00  0.00     0.274 HD
ATOM   2236  C   LYS X 272      15.384  -5.723  49.318  1.00  0.00     0.241 C 
ATOM   2237  O   LYS X 272      15.044  -6.680  48.620  1.00  0.00    -0.271 OA
ATOM   2238  N   GLU X 273      14.625  -4.592  49.302  1.00  0.00    -0.346 N 
ATOM   2239  HN  GLU X 273      14.830  -3.786  49.853  1.00  0.00     0.163 HD
ATOM   2240  CA  GLU X 273      13.297  -4.572  48.632  1.00  0.00     0.177 C 
ATOM   2241  CB  GLU X 273      12.353  -3.469  49.245  1.00  0.00     0.045 C 
ATOM   2242  CG  GLU X 273      11.665  -3.852  50.649  1.00  0.00     0.116 C 
ATOM   2243  CD  GLU X 273      11.059  -5.257  50.755  1.00  0.00     0.172 C 
ATOM   2244  OE1 GLU X 273      11.632  -6.248  51.327  1.00  0.00    -0.648 OA
ATOM   2245  OE2 GLU X 273       9.921  -5.436  50.197  1.00  0.00    -0.648 OA
ATOM   2246  C   GLU X 273      13.408  -4.356  47.167  1.00  0.00     0.241 C 
ATOM   2247  O   GLU X 273      12.653  -4.861  46.364  1.00  0.00    -0.271 OA
ATOM   2248  N   LEU X 274      14.475  -3.622  46.768  1.00  0.00    -0.346 N 
ATOM   2249  HN  LEU X 274      15.159  -3.244  47.386  1.00  0.00     0.163 HD
ATOM   2250  CA  LEU X 274      14.838  -3.421  45.357  1.00  0.00     0.177 C 
ATOM   2251  CB  LEU X 274      15.856  -2.300  45.263  1.00  0.00     0.038 C 
ATOM   2252  CG  LEU X 274      16.172  -1.791  43.808  1.00  0.00    -0.020 C 
ATOM   2253  CD1 LEU X 274      14.985  -1.103  43.052  1.00  0.00     0.009 C 
ATOM   2254  CD2 LEU X 274      17.198  -0.645  44.052  1.00  0.00     0.009 C 
ATOM   2255  C   LEU X 274      15.300  -4.692  44.672  1.00  0.00     0.241 C 
ATOM   2256  O   LEU X 274      14.884  -4.993  43.547  1.00  0.00    -0.271 OA
ATOM   2257  N   GLU X 275      16.008  -5.573  45.410  1.00  0.00    -0.346 N 
ATOM   2258  HN  GLU X 275      16.521  -5.246  46.199  1.00  0.00     0.163 HD
ATOM   2259  CA  GLU X 275      16.102  -7.018  45.058  1.00  0.00     0.177 C 
ATOM   2260  CB  GLU X 275      17.054  -7.725  46.073  1.00  0.00     0.045 C 
ATOM   2261  CG  GLU X 275      18.566  -7.435  45.843  1.00  0.00     0.116 C 
ATOM   2262  CD  GLU X 275      19.012  -8.023  44.518  1.00  0.00     0.172 C 
ATOM   2263  OE1 GLU X 275      18.901  -9.263  44.365  1.00  0.00    -0.648 OA
ATOM   2264  OE2 GLU X 275      19.410  -7.316  43.577  1.00  0.00    -0.648 OA
ATOM   2265  C   GLU X 275      14.849  -7.799  44.873  1.00  0.00     0.241 C 
ATOM   2266  O   GLU X 275      14.621  -8.471  43.822  1.00  0.00    -0.271 OA
ATOM   2267  N   ARG X 276      13.848  -7.715  45.771  1.00  0.00    -0.346 N 
ATOM   2268  HN  ARG X 276      14.047  -7.203  46.603  1.00  0.00     0.163 HD
ATOM   2269  CA  ARG X 276      12.500  -8.373  45.683  1.00  0.00     0.176 C 
ATOM   2270  CB  ARG X 276      11.715  -8.176  47.134  1.00  0.00     0.036 C 
ATOM   2271  CG  ARG X 276      10.680  -9.202  47.577  1.00  0.00     0.023 C 
ATOM   2272  CD  ARG X 276       9.914  -8.751  48.907  1.00  0.00     0.138 C 
ATOM   2273  NE  ARG X 276       9.012  -9.935  49.250  1.00  0.00    -0.227 N 
ATOM   2274  HE  ARG X 276       9.354 -10.725  49.760  1.00  0.00     0.177 HD
ATOM   2275  CZ  ARG X 276       7.681  -9.928  49.116  1.00  0.00     0.665 C 
ATOM   2276  NH1 ARG X 276       7.007 -11.079  49.227  1.00  0.00    -0.235 N 
ATOM   2277 1HH1 ARG X 276       7.555 -11.915  49.214  1.00  0.00     0.174 HD
ATOM   2278 2HH1 ARG X 276       6.024 -11.127  49.049  1.00  0.00     0.174 HD
ATOM   2279  NH2 ARG X 276       6.950  -8.854  48.853  1.00  0.00    -0.235 N 
ATOM   2280 1HH2 ARG X 276       7.355  -7.940  48.833  1.00  0.00     0.174 HD
ATOM   2281 2HH2 ARG X 276       5.970  -9.038  48.926  1.00  0.00     0.174 HD
ATOM   2282  C   ARG X 276      11.647  -7.742  44.517  1.00  0.00     0.241 C 
ATOM   2283  O   ARG X 276      11.005  -8.428  43.750  1.00  0.00    -0.271 OA
ATOM   2284  N   TYR X 277      11.625  -6.374  44.408  1.00  0.00    -0.346 N 
ATOM   2285  HN  TYR X 277      12.150  -5.811  45.042  1.00  0.00     0.163 HD
ATOM   2286  CA  TYR X 277      10.983  -5.708  43.302  1.00  0.00     0.180 C 
ATOM   2287  CB  TYR X 277      11.145  -4.172  43.361  1.00  0.00     0.073 C 
ATOM   2288  CG  TYR X 277      10.360  -3.426  42.356  1.00  0.00    -0.056 A 
ATOM   2289  CD1 TYR X 277      10.955  -2.772  41.250  1.00  0.00     0.010 A 
ATOM   2290  CE1 TYR X 277      10.160  -2.180  40.286  1.00  0.00     0.037 A 
ATOM   2291  CZ  TYR X 277       8.810  -2.327  40.279  1.00  0.00     0.065 A 
ATOM   2292  OH  TYR X 277       8.087  -1.810  39.178  1.00  0.00    -0.361 OA
ATOM   2293  HH  TYR X 277       7.169  -2.028  39.357  1.00  0.00     0.217 HD
ATOM   2294  CD2 TYR X 277       8.930  -3.420  42.449  1.00  0.00     0.010 A 
ATOM   2295  CE2 TYR X 277       8.162  -2.837  41.404  1.00  0.00     0.037 A 
ATOM   2296  C   TYR X 277      11.551  -6.088  41.922  1.00  0.00     0.241 C 
ATOM   2297  O   TYR X 277      10.804  -6.427  41.018  1.00  0.00    -0.271 OA
ATOM   2298  N   ASN X 278      12.893  -6.111  41.794  1.00  0.00    -0.346 N 
ATOM   2299  HN  ASN X 278      13.527  -5.759  42.478  1.00  0.00     0.163 HD
ATOM   2300  CA  ASN X 278      13.654  -6.577  40.568  1.00  0.00     0.185 C 
ATOM   2301  CB  ASN X 278      15.129  -6.451  40.786  1.00  0.00     0.137 C 
ATOM   2302  CG  ASN X 278      15.984  -6.890  39.583  1.00  0.00     0.217 C 
ATOM   2303  OD1 ASN X 278      15.812  -6.503  38.456  1.00  0.00    -0.274 OA
ATOM   2304  ND2 ASN X 278      16.912  -7.825  39.816  1.00  0.00    -0.370 N 
ATOM   2305 1HD2 ASN X 278      16.956  -8.201  40.742  1.00  0.00     0.159 HD
ATOM   2306 2HD2 ASN X 278      17.631  -8.061  39.163  1.00  0.00     0.159 HD
ATOM   2307  C   ASN X 278      13.263  -8.065  40.260  1.00  0.00     0.241 C 
ATOM   2308  O   ASN X 278      13.320  -8.563  39.123  1.00  0.00    -0.271 OA
ATOM   2309  N   LYS X 279      12.879  -8.840  41.328  1.00  0.00    -0.346 N 
ATOM   2310  HN  LYS X 279      13.024  -8.537  42.267  1.00  0.00     0.163 HD
ATOM   2311  CA  LYS X 279      12.519 -10.240  41.267  1.00  0.00     0.176 C 
ATOM   2312  CB  LYS X 279      12.510 -10.883  42.668  1.00  0.00     0.035 C 
ATOM   2313  CG  LYS X 279      12.607 -12.387  42.677  1.00  0.00     0.004 C 
ATOM   2314  CD  LYS X 279      12.940 -13.048  43.971  1.00  0.00     0.027 C 
ATOM   2315  CE  LYS X 279      13.000 -14.584  44.034  1.00  0.00     0.229 C 
ATOM   2316  NZ  LYS X 279      11.594 -15.136  43.925  1.00  0.00    -0.079 N 
ATOM   2317  HZ1 LYS X 279      11.284 -15.304  42.947  1.00  0.00     0.274 HD
ATOM   2318  HZ2 LYS X 279      10.926 -14.480  44.380  1.00  0.00     0.274 HD
ATOM   2319  HZ3 LYS X 279      11.454 -16.027  44.443  1.00  0.00     0.274 HD
ATOM   2320  C   LYS X 279      11.205 -10.406  40.417  1.00  0.00     0.241 C 
ATOM   2321  O   LYS X 279      11.074 -11.310  39.596  1.00  0.00    -0.271 OA
ATOM   2322  N   ASN X 280      10.261  -9.480  40.762  1.00  0.00    -0.346 N 
ATOM   2323  HN  ASN X 280      10.487  -8.849  41.500  1.00  0.00     0.163 HD
ATOM   2324  CA  ASN X 280       8.987  -9.412  40.008  1.00  0.00     0.185 C 
ATOM   2325  CB  ASN X 280       7.794  -8.855  40.983  1.00  0.00     0.137 C 
ATOM   2326  CG  ASN X 280       7.125 -10.065  41.602  1.00  0.00     0.217 C 
ATOM   2327  OD1 ASN X 280       7.581 -11.141  41.969  1.00  0.00    -0.274 OA
ATOM   2328  ND2 ASN X 280       5.760  -9.834  41.868  1.00  0.00    -0.370 N 
ATOM   2329 1HD2 ASN X 280       5.254  -9.075  41.457  1.00  0.00     0.159 HD
ATOM   2330 2HD2 ASN X 280       5.277 -10.379  42.553  1.00  0.00     0.159 HD
ATOM   2331  C   ASN X 280       9.037  -8.643  38.660  1.00  0.00     0.241 C 
ATOM   2332  O   ASN X 280       8.262  -8.998  37.781  1.00  0.00    -0.271 OA
ATOM   2333  N   LEU X 281      10.025  -7.638  38.521  1.00  0.00    -0.346 N 
ATOM   2334  HN  LEU X 281      10.614  -7.473  39.309  1.00  0.00     0.163 HD
ATOM   2335  CA  LEU X 281      10.349  -7.032  37.205  1.00  0.00     0.177 C 
ATOM   2336  CB  LEU X 281      11.489  -5.963  37.320  1.00  0.00     0.038 C 
ATOM   2337  CG  LEU X 281      11.171  -4.611  37.944  1.00  0.00    -0.020 C 
ATOM   2338  CD1 LEU X 281      12.349  -3.652  37.771  1.00  0.00     0.009 C 
ATOM   2339  CD2 LEU X 281       9.926  -3.977  37.321  1.00  0.00     0.009 C 
ATOM   2340  C   LEU X 281      10.908  -8.026  36.160  1.00  0.00     0.241 C 
ATOM   2341  O   LEU X 281      10.579  -7.920  35.017  1.00  0.00    -0.271 OA
ATOM   2342  N   GLU X 282      11.776  -8.931  36.605  1.00  0.00    -0.346 N 
ATOM   2343  HN  GLU X 282      12.184  -8.701  37.485  1.00  0.00     0.163 HD
ATOM   2344  CA  GLU X 282      12.325  -9.996  35.770  1.00  0.00     0.177 C 
ATOM   2345  CB  GLU X 282      13.656 -10.427  36.447  1.00  0.00     0.045 C 
ATOM   2346  CG  GLU X 282      14.566 -11.150  35.490  1.00  0.00     0.116 C 
ATOM   2347  CD  GLU X 282      15.911 -11.369  36.076  1.00  0.00     0.172 C 
ATOM   2348  OE1 GLU X 282      16.898 -10.842  35.458  1.00  0.00    -0.648 OA
ATOM   2349  OE2 GLU X 282      16.023 -12.120  37.064  1.00  0.00    -0.648 OA
ATOM   2350  C   GLU X 282      11.366 -11.096  35.627  1.00  0.00     0.241 C 
ATOM   2351  O   GLU X 282      11.432 -11.814  34.587  1.00  0.00    -0.271 OA
ATOM   2352  N   GLU X 283      10.340 -11.207  36.528  1.00  0.00    -0.346 N 
ATOM   2353  HN  GLU X 283      10.417 -10.895  37.472  1.00  0.00     0.163 HD
ATOM   2354  CA  GLU X 283       9.257 -12.119  36.261  1.00  0.00     0.177 C 
ATOM   2355  CB  GLU X 283       8.424 -12.321  37.466  1.00  0.00     0.045 C 
ATOM   2356  CG  GLU X 283       7.484 -13.481  37.322  1.00  0.00     0.116 C 
ATOM   2357  CD  GLU X 283       8.264 -14.785  37.080  1.00  0.00     0.172 C 
ATOM   2358  OE1 GLU X 283       7.813 -15.632  36.279  1.00  0.00    -0.648 OA
ATOM   2359  OE2 GLU X 283       9.348 -15.000  37.709  1.00  0.00    -0.648 OA
ATOM   2360  C   GLU X 283       8.456 -11.798  34.985  1.00  0.00     0.241 C 
ATOM   2361  O   GLU X 283       8.515 -12.518  34.002  1.00  0.00    -0.271 OA
ATOM   2362  N   ALA X 284       7.851 -10.611  35.012  1.00  0.00    -0.346 N 
ATOM   2363  HN  ALA X 284       7.964 -10.121  35.873  1.00  0.00     0.163 HD
ATOM   2364  CA  ALA X 284       7.157  -9.994  33.941  1.00  0.00     0.172 C 
ATOM   2365  CB  ALA X 284       7.098  -8.501  34.370  1.00  0.00     0.042 C 
ATOM   2366  C   ALA X 284       7.882 -10.009  32.588  1.00  0.00     0.240 C 
ATOM   2367  O   ALA X 284       7.339 -10.365  31.543  1.00  0.00    -0.271 OA
ATOM   2368  N   LYS X 285       9.201  -9.600  32.638  1.00  0.00    -0.346 N 
ATOM   2369  HN  LYS X 285       9.647  -9.314  33.483  1.00  0.00     0.163 HD
ATOM   2370  CA  LYS X 285       9.933  -9.473  31.446  1.00  0.00     0.176 C 
ATOM   2371  CB  LYS X 285      11.067  -8.369  31.719  1.00  0.00     0.035 C 
ATOM   2372  CG  LYS X 285      11.689  -8.089  30.345  1.00  0.00     0.004 C 
ATOM   2373  CD  LYS X 285      10.657  -7.353  29.438  1.00  0.00     0.027 C 
ATOM   2374  CE  LYS X 285      10.434  -7.968  28.062  1.00  0.00     0.229 C 
ATOM   2375  NZ  LYS X 285       9.396  -7.196  27.357  1.00  0.00    -0.079 N 
ATOM   2376  HZ1 LYS X 285       8.464  -7.225  27.818  1.00  0.00     0.274 HD
ATOM   2377  HZ2 LYS X 285       9.266  -7.609  26.411  1.00  0.00     0.274 HD
ATOM   2378  HZ3 LYS X 285       9.664  -6.193  27.304  1.00  0.00     0.274 HD
ATOM   2379  C   LYS X 285      10.406 -10.856  30.924  1.00  0.00     0.241 C 
ATOM   2380  O   LYS X 285      10.377 -11.130  29.738  1.00  0.00    -0.271 OA
ATOM   2381  N   ARG X 286      10.866 -11.777  31.868  1.00  0.00    -0.346 N 
ATOM   2382  HN  ARG X 286      10.963 -11.508  32.823  1.00  0.00     0.163 HD
ATOM   2383  CA  ARG X 286      11.373 -13.098  31.351  1.00  0.00     0.176 C 
ATOM   2384  CB  ARG X 286      12.368 -13.789  32.341  1.00  0.00     0.036 C 
ATOM   2385  CG  ARG X 286      13.748 -13.022  32.489  1.00  0.00     0.023 C 
ATOM   2386  CD  ARG X 286      14.706 -13.305  31.285  1.00  0.00     0.138 C 
ATOM   2387  NE  ARG X 286      15.950 -12.446  31.434  1.00  0.00    -0.227 N 
ATOM   2388  HE  ARG X 286      15.968 -11.661  30.813  1.00  0.00     0.177 HD
ATOM   2389  CZ  ARG X 286      16.762 -12.296  32.472  1.00  0.00     0.665 C 
ATOM   2390  NH1 ARG X 286      17.204 -11.075  32.609  1.00  0.00    -0.235 N 
ATOM   2391 1HH1 ARG X 286      17.041 -10.376  31.913  1.00  0.00     0.174 HD
ATOM   2392 2HH1 ARG X 286      17.239 -10.692  33.532  1.00  0.00     0.174 HD
ATOM   2393  NH2 ARG X 286      16.976 -13.220  33.382  1.00  0.00    -0.235 N 
ATOM   2394 1HH2 ARG X 286      16.566 -14.116  33.209  1.00  0.00     0.174 HD
ATOM   2395 2HH2 ARG X 286      17.741 -13.123  34.019  1.00  0.00     0.174 HD
ATOM   2396  C   ARG X 286      10.286 -14.057  31.021  1.00  0.00     0.241 C 
ATOM   2397  O   ARG X 286      10.495 -15.084  30.362  1.00  0.00    -0.271 OA
ATOM   2398  N   ILE X 287       8.977 -13.767  31.342  1.00  0.00    -0.346 N 
ATOM   2399  HN  ILE X 287       9.001 -13.013  31.993  1.00  0.00     0.163 HD
ATOM   2400  CA  ILE X 287       7.798 -14.373  30.660  1.00  0.00     0.180 C 
ATOM   2401  CB  ILE X 287       6.473 -14.531  31.458  1.00  0.00     0.013 C 
ATOM   2402  CG2 ILE X 287       5.973 -13.211  32.100  1.00  0.00     0.012 C 
ATOM   2403  CG1 ILE X 287       5.245 -15.108  30.690  1.00  0.00     0.002 C 
ATOM   2404  CD  ILE X 287       5.469 -16.377  29.841  1.00  0.00     0.005 C 
ATOM   2405  C   ILE X 287       7.520 -13.637  29.308  1.00  0.00     0.241 C 
ATOM   2406  O   ILE X 287       7.201 -14.297  28.312  1.00  0.00    -0.271 OA
ATOM   2407  N   GLY X 288       7.611 -12.218  29.362  1.00  0.00    -0.351 N 
ATOM   2408  HN  GLY X 288       7.930 -11.732  30.172  1.00  0.00     0.163 HD
ATOM   2409  CA  GLY X 288       7.387 -11.405  28.201  1.00  0.00     0.225 C 
ATOM   2410  C   GLY X 288       8.232 -11.681  26.982  1.00  0.00     0.236 C 
ATOM   2411  O   GLY X 288       7.683 -11.782  25.859  1.00  0.00    -0.272 OA
ATOM   2412  N   ILE X 289       9.534 -11.973  27.197  1.00  0.00    -0.346 N 
ATOM   2413  HN  ILE X 289       9.888 -11.953  28.129  1.00  0.00     0.163 HD
ATOM   2414  CA  ILE X 289      10.411 -12.549  26.223  1.00  0.00     0.180 C 
ATOM   2415  CB  ILE X 289      11.891 -12.600  26.680  1.00  0.00     0.013 C 
ATOM   2416  CG2 ILE X 289      12.417 -11.163  27.045  1.00  0.00     0.012 C 
ATOM   2417  CG1 ILE X 289      12.203 -13.654  27.763  1.00  0.00     0.002 C 
ATOM   2418  CD  ILE X 289      12.258 -15.147  27.336  1.00  0.00     0.005 C 
ATOM   2419  C   ILE X 289       9.921 -13.821  25.560  1.00  0.00     0.241 C 
ATOM   2420  O   ILE X 289      10.062 -13.956  24.337  1.00  0.00    -0.271 OA
ATOM   2421  N   LYS X 290       9.305 -14.737  26.296  1.00  0.00    -0.346 N 
ATOM   2422  HN  LYS X 290       9.236 -14.625  27.285  1.00  0.00     0.163 HD
ATOM   2423  CA  LYS X 290       8.806 -16.009  25.762  1.00  0.00     0.176 C 
ATOM   2424  CB  LYS X 290       8.611 -17.071  26.943  1.00  0.00     0.035 C 
ATOM   2425  CG  LYS X 290       8.209 -18.541  26.578  1.00  0.00     0.004 C 
ATOM   2426  CD  LYS X 290       9.447 -19.395  26.149  1.00  0.00     0.027 C 
ATOM   2427  CE  LYS X 290       9.030 -20.774  25.638  1.00  0.00     0.229 C 
ATOM   2428  NZ  LYS X 290      10.240 -21.518  25.084  1.00  0.00    -0.079 N 
ATOM   2429  HZ1 LYS X 290      10.243 -22.535  24.868  1.00  0.00     0.274 HD
ATOM   2430  HZ2 LYS X 290      10.963 -21.568  25.830  1.00  0.00     0.274 HD
ATOM   2431  HZ3 LYS X 290      10.550 -20.959  24.264  1.00  0.00     0.274 HD
ATOM   2432  C   LYS X 290       7.541 -15.734  24.988  1.00  0.00     0.241 C 
ATOM   2433  O   LYS X 290       7.214 -16.359  23.981  1.00  0.00    -0.271 OA
ATOM   2434  N   LYS X 291       6.787 -14.745  25.311  1.00  0.00    -0.346 N 
ATOM   2435  HN  LYS X 291       7.013 -14.337  26.192  1.00  0.00     0.163 HD
ATOM   2436  CA  LYS X 291       5.622 -14.260  24.490  1.00  0.00     0.176 C 
ATOM   2437  CB  LYS X 291       4.802 -13.172  25.239  1.00  0.00     0.035 C 
ATOM   2438  CG  LYS X 291       3.420 -12.894  24.704  1.00  0.00     0.004 C 
ATOM   2439  CD  LYS X 291       2.730 -11.713  25.507  1.00  0.00     0.027 C 
ATOM   2440  CE  LYS X 291       3.382 -10.353  25.036  1.00  0.00     0.229 C 
ATOM   2441  NZ  LYS X 291       2.469  -9.336  25.378  1.00  0.00    -0.079 N 
ATOM   2442  HZ1 LYS X 291       2.832  -8.445  24.982  1.00  0.00     0.274 HD
ATOM   2443  HZ2 LYS X 291       2.155  -9.245  26.365  1.00  0.00     0.274 HD
ATOM   2444  HZ3 LYS X 291       1.615  -9.562  24.830  1.00  0.00     0.274 HD
ATOM   2445  C   LYS X 291       6.179 -13.723  23.113  1.00  0.00     0.241 C 
ATOM   2446  O   LYS X 291       5.724 -14.082  22.068  1.00  0.00    -0.271 OA
ATOM   2447  N   ALA X 292       7.251 -12.868  23.172  1.00  0.00    -0.346 N 
ATOM   2448  HN  ALA X 292       7.601 -12.543  24.047  1.00  0.00     0.163 HD
ATOM   2449  CA  ALA X 292       7.895 -12.188  22.102  1.00  0.00     0.172 C 
ATOM   2450  CB  ALA X 292       8.880 -11.165  22.727  1.00  0.00     0.042 C 
ATOM   2451  C   ALA X 292       8.472 -13.234  21.144  1.00  0.00     0.240 C 
ATOM   2452  O   ALA X 292       8.092 -13.267  19.972  1.00  0.00    -0.271 OA
ATOM   2453  N   ILE X 293       9.297 -14.216  21.626  1.00  0.00    -0.346 N 
ATOM   2454  HN  ILE X 293       9.491 -14.157  22.602  1.00  0.00     0.163 HD
ATOM   2455  CA  ILE X 293       9.965 -15.233  20.852  1.00  0.00     0.180 C 
ATOM   2456  CB  ILE X 293      10.712 -16.217  21.802  1.00  0.00     0.013 C 
ATOM   2457  CG2 ILE X 293      11.135 -17.543  21.102  1.00  0.00     0.012 C 
ATOM   2458  CG1 ILE X 293      11.963 -15.415  22.392  1.00  0.00     0.002 C 
ATOM   2459  CD  ILE X 293      12.495 -15.979  23.630  1.00  0.00     0.005 C 
ATOM   2460  C   ILE X 293       8.923 -16.057  20.041  1.00  0.00     0.241 C 
ATOM   2461  O   ILE X 293       9.141 -16.237  18.852  1.00  0.00    -0.271 OA
ATOM   2462  N   THR X 294       7.869 -16.577  20.739  1.00  0.00    -0.344 N 
ATOM   2463  HN  THR X 294       7.763 -16.168  21.642  1.00  0.00     0.163 HD
ATOM   2464  CA  THR X 294       6.877 -17.502  20.268  1.00  0.00     0.205 C 
ATOM   2465  CB  THR X 294       5.925 -17.727  21.416  1.00  0.00     0.146 C 
ATOM   2466  OG1 THR X 294       6.646 -18.327  22.454  1.00  0.00    -0.393 OA
ATOM   2467  HG1 THR X 294       6.879 -17.665  23.109  1.00  0.00     0.210 HD
ATOM   2468  CG2 THR X 294       4.919 -18.774  21.098  1.00  0.00     0.042 C 
ATOM   2469  C   THR X 294       6.040 -16.896  19.144  1.00  0.00     0.243 C 
ATOM   2470  O   THR X 294       5.725 -17.607  18.173  1.00  0.00    -0.271 OA
ATOM   2471  N   ALA X 295       5.753 -15.578  19.251  1.00  0.00    -0.346 N 
ATOM   2472  HN  ALA X 295       5.988 -15.142  20.116  1.00  0.00     0.163 HD
ATOM   2473  CA  ALA X 295       5.212 -14.808  18.167  1.00  0.00     0.172 C 
ATOM   2474  CB  ALA X 295       4.827 -13.465  18.760  1.00  0.00     0.042 C 
ATOM   2475  C   ALA X 295       6.195 -14.532  17.009  1.00  0.00     0.240 C 
ATOM   2476  O   ALA X 295       5.753 -14.582  15.847  1.00  0.00    -0.271 OA
ATOM   2477  N   ASN X 296       7.500 -14.353  17.325  1.00  0.00    -0.346 N 
ATOM   2478  HN  ASN X 296       7.745 -14.236  18.284  1.00  0.00     0.163 HD
ATOM   2479  CA  ASN X 296       8.552 -14.259  16.269  1.00  0.00     0.185 C 
ATOM   2480  CB  ASN X 296      10.007 -13.911  16.705  1.00  0.00     0.137 C 
ATOM   2481  CG  ASN X 296       9.966 -12.635  17.594  1.00  0.00     0.217 C 
ATOM   2482  OD1 ASN X 296      10.658 -12.568  18.604  1.00  0.00    -0.274 OA
ATOM   2483  ND2 ASN X 296       9.115 -11.605  17.206  1.00  0.00    -0.370 N 
ATOM   2484 1HD2 ASN X 296       8.368 -11.892  16.606  1.00  0.00     0.159 HD
ATOM   2485 2HD2 ASN X 296       8.961 -10.851  17.844  1.00  0.00     0.159 HD
ATOM   2486  C   ASN X 296       8.606 -15.509  15.437  1.00  0.00     0.241 C 
ATOM   2487  O   ASN X 296       8.744 -15.479  14.231  1.00  0.00    -0.271 OA
ATOM   2488  N   ILE X 297       8.558 -16.695  16.098  1.00  0.00    -0.346 N 
ATOM   2489  HN  ILE X 297       8.693 -16.689  17.086  1.00  0.00     0.163 HD
ATOM   2490  CA  ILE X 297       8.426 -17.964  15.442  1.00  0.00     0.180 C 
ATOM   2491  CB  ILE X 297       8.626 -19.002  16.585  1.00  0.00     0.013 C 
ATOM   2492  CG2 ILE X 297       7.787 -20.280  16.226  1.00  0.00     0.012 C 
ATOM   2493  CG1 ILE X 297      10.111 -19.353  16.663  1.00  0.00     0.002 C 
ATOM   2494  CD  ILE X 297      10.384 -20.200  17.872  1.00  0.00     0.005 C 
ATOM   2495  C   ILE X 297       7.148 -18.108  14.611  1.00  0.00     0.241 C 
ATOM   2496  O   ILE X 297       7.271 -18.709  13.531  1.00  0.00    -0.271 OA
ATOM   2497  N   SER X 298       5.978 -17.721  15.124  1.00  0.00    -0.344 N 
ATOM   2498  HN  SER X 298       6.065 -17.109  15.906  1.00  0.00     0.163 HD
ATOM   2499  CA  SER X 298       4.645 -17.828  14.537  1.00  0.00     0.200 C 
ATOM   2500  CB  SER X 298       3.609 -17.141  15.514  1.00  0.00     0.199 C 
ATOM   2501  OG  SER X 298       3.445 -18.007  16.728  1.00  0.00    -0.398 OA
ATOM   2502  HG1 SER X 298       4.303 -17.959  17.154  1.00  0.00     0.209 HD
ATOM   2503  C   SER X 298       4.604 -17.155  13.158  1.00  0.00     0.243 C 
ATOM   2504  O   SER X 298       4.260 -17.710  12.137  1.00  0.00    -0.271 OA
ATOM   2505  N   ILE X 299       4.938 -15.857  13.129  1.00  0.00    -0.346 N 
ATOM   2506  HN  ILE X 299       5.335 -15.343  13.886  1.00  0.00     0.163 HD
ATOM   2507  CA  ILE X 299       5.022 -15.067  11.852  1.00  0.00     0.180 C 
ATOM   2508  CB  ILE X 299       5.231 -13.569  12.078  1.00  0.00     0.013 C 
ATOM   2509  CG2 ILE X 299       6.565 -13.347  12.862  1.00  0.00     0.012 C 
ATOM   2510  CG1 ILE X 299       5.232 -12.713  10.823  1.00  0.00     0.002 C 
ATOM   2511  CD  ILE X 299       3.979 -12.798   9.918  1.00  0.00     0.005 C 
ATOM   2512  C   ILE X 299       6.033 -15.625  10.937  1.00  0.00     0.241 C 
ATOM   2513  O   ILE X 299       5.833 -15.744   9.719  1.00  0.00    -0.271 OA
ATOM   2514  N   GLY X 300       7.187 -16.024  11.457  1.00  0.00    -0.351 N 
ATOM   2515  HN  GLY X 300       7.262 -15.849  12.435  1.00  0.00     0.163 HD
ATOM   2516  CA  GLY X 300       8.167 -16.852  10.673  1.00  0.00     0.225 C 
ATOM   2517  C   GLY X 300       7.502 -17.992   9.928  1.00  0.00     0.236 C 
ATOM   2518  O   GLY X 300       7.620 -18.064   8.719  1.00  0.00    -0.272 OA
ATOM   2519  N   ALA X 301       6.827 -18.899  10.698  1.00  0.00    -0.347 N 
ATOM   2520  HN  ALA X 301       6.795 -18.731  11.680  1.00  0.00     0.163 HD
ATOM   2521  CA  ALA X 301       6.083 -20.065  10.263  1.00  0.00     0.172 C 
ATOM   2522  CB  ALA X 301       5.707 -20.803  11.461  1.00  0.00     0.042 C 
ATOM   2523  C   ALA X 301       4.897 -19.742   9.405  1.00  0.00     0.240 C 
ATOM   2524  O   ALA X 301       4.581 -20.560   8.539  1.00  0.00    -0.271 OA
ATOM   2525  N   ALA X 302       4.259 -18.569   9.581  1.00  0.00    -0.346 N 
ATOM   2526  HN  ALA X 302       4.503 -18.024  10.380  1.00  0.00     0.163 HD
ATOM   2527  CA  ALA X 302       3.220 -18.137   8.673  1.00  0.00     0.172 C 
ATOM   2528  CB  ALA X 302       2.336 -17.045   9.220  1.00  0.00     0.042 C 
ATOM   2529  C   ALA X 302       3.779 -17.642   7.262  1.00  0.00     0.240 C 
ATOM   2530  O   ALA X 302       3.259 -18.065   6.246  1.00  0.00    -0.271 OA
ATOM   2531  N   PHE X 303       4.728 -16.727   7.263  1.00  0.00    -0.346 N 
ATOM   2532  HN  PHE X 303       5.101 -16.300   8.084  1.00  0.00     0.163 HD
ATOM   2533  CA  PHE X 303       5.311 -16.056   6.109  1.00  0.00     0.180 C 
ATOM   2534  CB  PHE X 303       6.291 -14.905   6.421  1.00  0.00     0.073 C 
ATOM   2535  CG  PHE X 303       6.343 -13.938   5.246  1.00  0.00    -0.056 A 
ATOM   2536  CD1 PHE X 303       7.586 -13.734   4.556  1.00  0.00     0.007 A 
ATOM   2537  CE1 PHE X 303       7.700 -12.909   3.414  1.00  0.00     0.001 A 
ATOM   2538  CZ  PHE X 303       6.504 -12.382   2.960  1.00  0.00     0.000 A 
ATOM   2539  CD2 PHE X 303       5.233 -13.284   4.890  1.00  0.00     0.007 A 
ATOM   2540  CE2 PHE X 303       5.269 -12.557   3.656  1.00  0.00     0.001 A 
ATOM   2541  C   PHE X 303       5.913 -17.090   5.116  1.00  0.00     0.241 C 
ATOM   2542  O   PHE X 303       5.699 -16.950   3.893  1.00  0.00    -0.271 OA
ATOM   2543  N   LEU X 304       6.506 -18.173   5.608  1.00  0.00    -0.346 N 
ATOM   2544  HN  LEU X 304       6.702 -18.157   6.585  1.00  0.00     0.163 HD
ATOM   2545  CA  LEU X 304       6.959 -19.362   4.938  1.00  0.00     0.177 C 
ATOM   2546  CB  LEU X 304       7.430 -20.377   5.985  1.00  0.00     0.038 C 
ATOM   2547  CG  LEU X 304       8.147 -21.619   5.382  1.00  0.00    -0.020 C 
ATOM   2548  CD1 LEU X 304       9.203 -22.049   6.388  1.00  0.00     0.009 C 
ATOM   2549  CD2 LEU X 304       7.141 -22.711   5.027  1.00  0.00     0.009 C 
ATOM   2550  C   LEU X 304       5.888 -19.999   4.077  1.00  0.00     0.241 C 
ATOM   2551  O   LEU X 304       6.150 -20.337   2.925  1.00  0.00    -0.271 OA
ATOM   2552  N   LEU X 305       4.654 -20.054   4.547  1.00  0.00    -0.346 N 
ATOM   2553  HN  LEU X 305       4.333 -19.684   5.415  1.00  0.00     0.163 HD
ATOM   2554  CA  LEU X 305       3.592 -20.618   3.773  1.00  0.00     0.177 C 
ATOM   2555  CB  LEU X 305       2.491 -21.123   4.813  1.00  0.00     0.038 C 
ATOM   2556  CG  LEU X 305       2.940 -22.456   5.440  1.00  0.00    -0.020 C 
ATOM   2557  CD1 LEU X 305       1.945 -22.854   6.546  1.00  0.00     0.009 C 
ATOM   2558  CD2 LEU X 305       2.783 -23.556   4.352  1.00  0.00     0.009 C 
ATOM   2559  C   LEU X 305       3.011 -19.619   2.820  1.00  0.00     0.241 C 
ATOM   2560  O   LEU X 305       2.743 -19.947   1.637  1.00  0.00    -0.271 OA
ATOM   2561  N   ILE X 306       2.672 -18.403   3.284  1.00  0.00    -0.346 N 
ATOM   2562  HN  ILE X 306       2.763 -18.170   4.249  1.00  0.00     0.163 HD
ATOM   2563  CA  ILE X 306       2.149 -17.401   2.355  1.00  0.00     0.180 C 
ATOM   2564  CB  ILE X 306       1.474 -16.173   3.031  1.00  0.00     0.013 C 
ATOM   2565  CG2 ILE X 306       2.607 -15.214   3.501  1.00  0.00     0.012 C 
ATOM   2566  CG1 ILE X 306       0.552 -15.431   2.157  1.00  0.00     0.002 C 
ATOM   2567  CD  ILE X 306      -0.541 -16.252   1.423  1.00  0.00     0.005 C 
ATOM   2568  C   ILE X 306       2.989 -17.076   1.169  1.00  0.00     0.241 C 
ATOM   2569  O   ILE X 306       2.549 -16.797   0.047  1.00  0.00    -0.271 OA
ATOM   2570  N   TYR X 307       4.344 -17.097   1.328  1.00  0.00    -0.346 N 
ATOM   2571  HN  TYR X 307       4.875 -17.217   2.163  1.00  0.00     0.163 HD
ATOM   2572  CA  TYR X 307       5.298 -16.926   0.192  1.00  0.00     0.180 C 
ATOM   2573  CB  TYR X 307       6.756 -17.000   0.808  1.00  0.00     0.073 C 
ATOM   2574  CG  TYR X 307       7.634 -16.209  -0.087  1.00  0.00    -0.056 A 
ATOM   2575  CD1 TYR X 307       7.970 -16.737  -1.337  1.00  0.00     0.010 A 
ATOM   2576  CE1 TYR X 307       8.557 -16.012  -2.304  1.00  0.00     0.037 A 
ATOM   2577  CZ  TYR X 307       8.814 -14.619  -2.121  1.00  0.00     0.065 A 
ATOM   2578  OH  TYR X 307       9.265 -13.809  -3.146  1.00  0.00    -0.361 OA
ATOM   2579  HH  TYR X 307       9.728 -13.047  -2.791  1.00  0.00     0.217 HD
ATOM   2580  CD2 TYR X 307       7.866 -14.838   0.155  1.00  0.00     0.010 A 
ATOM   2581  CE2 TYR X 307       8.516 -14.086  -0.910  1.00  0.00     0.037 A 
ATOM   2582  C   TYR X 307       5.070 -18.093  -0.863  1.00  0.00     0.241 C 
ATOM   2583  O   TYR X 307       5.095 -17.900  -2.068  1.00  0.00    -0.271 OA
ATOM   2584  N   ALA X 308       4.772 -19.313  -0.324  1.00  0.00    -0.346 N 
ATOM   2585  HN  ALA X 308       4.772 -19.483   0.658  1.00  0.00     0.163 HD
ATOM   2586  CA  ALA X 308       4.611 -20.460  -1.096  1.00  0.00     0.172 C 
ATOM   2587  CB  ALA X 308       4.641 -21.805  -0.458  1.00  0.00     0.042 C 
ATOM   2588  C   ALA X 308       3.411 -20.435  -2.089  1.00  0.00     0.240 C 
ATOM   2589  O   ALA X 308       3.456 -21.096  -3.116  1.00  0.00    -0.271 OA
ATOM   2590  N   SER X 309       2.391 -19.582  -1.831  1.00  0.00    -0.344 N 
ATOM   2591  HN  SER X 309       2.492 -19.110  -0.958  1.00  0.00     0.163 HD
ATOM   2592  CA  SER X 309       1.349 -19.319  -2.766  1.00  0.00     0.200 C 
ATOM   2593  CB  SER X 309       0.385 -18.270  -2.205  1.00  0.00     0.199 C 
ATOM   2594  OG  SER X 309      -0.849 -18.236  -2.921  1.00  0.00    -0.398 OA
ATOM   2595  HG1 SER X 309      -1.425 -18.837  -2.444  1.00  0.00     0.209 HD
ATOM   2596  C   SER X 309       1.789 -18.796  -4.100  1.00  0.00     0.243 C 
ATOM   2597  O   SER X 309       1.465 -19.371  -5.149  1.00  0.00    -0.271 OA
ATOM   2598  N   TYR X 310       2.728 -17.826  -4.143  1.00  0.00    -0.346 N 
ATOM   2599  HN  TYR X 310       3.085 -17.301  -3.374  1.00  0.00     0.163 HD
ATOM   2600  CA  TYR X 310       3.326 -17.353  -5.417  1.00  0.00     0.180 C 
ATOM   2601  CB  TYR X 310       4.098 -16.023  -5.057  1.00  0.00     0.073 C 
ATOM   2602  CG  TYR X 310       3.791 -15.056  -6.116  1.00  0.00    -0.056 A 
ATOM   2603  CD1 TYR X 310       3.191 -13.858  -5.719  1.00  0.00     0.010 A 
ATOM   2604  CE1 TYR X 310       2.767 -12.969  -6.739  1.00  0.00     0.037 A 
ATOM   2605  CZ  TYR X 310       2.806 -13.314  -8.124  1.00  0.00     0.065 A 
ATOM   2606  OH  TYR X 310       2.436 -12.355  -9.018  1.00  0.00    -0.361 OA
ATOM   2607  HH  TYR X 310       2.201 -11.511  -8.625  1.00  0.00     0.217 HD
ATOM   2608  CD2 TYR X 310       3.918 -15.381  -7.497  1.00  0.00     0.010 A 
ATOM   2609  CE2 TYR X 310       3.391 -14.579  -8.469  1.00  0.00     0.037 A 
ATOM   2610  C   TYR X 310       4.161 -18.434  -6.116  1.00  0.00     0.241 C 
ATOM   2611  O   TYR X 310       4.092 -18.754  -7.324  1.00  0.00    -0.271 OA
ATOM   2612  N   ALA X 311       4.999 -19.179  -5.253  1.00  0.00    -0.346 N 
ATOM   2613  HN  ALA X 311       5.086 -18.925  -4.293  1.00  0.00     0.163 HD
ATOM   2614  CA  ALA X 311       5.960 -20.164  -5.704  1.00  0.00     0.172 C 
ATOM   2615  CB  ALA X 311       6.920 -20.440  -4.635  1.00  0.00     0.042 C 
ATOM   2616  C   ALA X 311       5.467 -21.513  -6.249  1.00  0.00     0.240 C 
ATOM   2617  O   ALA X 311       6.025 -22.086  -7.146  1.00  0.00    -0.271 OA
ATOM   2618  N   LEU X 312       4.308 -21.947  -5.736  1.00  0.00    -0.346 N 
ATOM   2619  HN  LEU X 312       3.841 -21.455  -5.005  1.00  0.00     0.163 HD
ATOM   2620  CA  LEU X 312       3.649 -23.155  -6.122  1.00  0.00     0.177 C 
ATOM   2621  CB  LEU X 312       2.850 -23.719  -4.961  1.00  0.00     0.038 C 
ATOM   2622  CG  LEU X 312       2.282 -25.139  -5.183  1.00  0.00    -0.020 C 
ATOM   2623  CD1 LEU X 312       3.271 -26.267  -5.237  1.00  0.00     0.009 C 
ATOM   2624  CD2 LEU X 312       1.129 -25.485  -4.198  1.00  0.00     0.009 C 
ATOM   2625  C   LEU X 312       2.731 -22.742  -7.290  1.00  0.00     0.241 C 
ATOM   2626  O   LEU X 312       2.532 -23.531  -8.167  1.00  0.00    -0.271 OA
ATOM   2627  N   ALA X 313       2.196 -21.537  -7.318  1.00  0.00    -0.346 N 
ATOM   2628  HN  ALA X 313       2.225 -20.942  -6.518  1.00  0.00     0.163 HD
ATOM   2629  CA  ALA X 313       1.372 -21.051  -8.428  1.00  0.00     0.172 C 
ATOM   2630  CB  ALA X 313       0.694 -19.718  -8.070  1.00  0.00     0.042 C 
ATOM   2631  C   ALA X 313       2.116 -20.836  -9.759  1.00  0.00     0.240 C 
ATOM   2632  O   ALA X 313       1.629 -21.323 -10.817  1.00  0.00    -0.271 OA
ATOM   2633  N   PHE X 314       3.286 -20.187  -9.800  1.00  0.00    -0.346 N 
ATOM   2634  HN  PHE X 314       3.644 -19.688  -9.014  1.00  0.00     0.163 HD
ATOM   2635  CA  PHE X 314       4.325 -20.447 -10.781  1.00  0.00     0.180 C 
ATOM   2636  CB  PHE X 314       5.702 -19.908 -10.280  1.00  0.00     0.073 C 
ATOM   2637  CG  PHE X 314       5.794 -18.446 -10.185  1.00  0.00    -0.056 A 
ATOM   2638  CD1 PHE X 314       6.444 -18.008  -8.976  1.00  0.00     0.007 A 
ATOM   2639  CE1 PHE X 314       6.683 -16.595  -8.795  1.00  0.00     0.001 A 
ATOM   2640  CZ  PHE X 314       6.240 -15.690  -9.775  1.00  0.00     0.000 A 
ATOM   2641  CD2 PHE X 314       5.411 -17.487 -11.129  1.00  0.00     0.007 A 
ATOM   2642  CE2 PHE X 314       5.637 -16.146 -10.924  1.00  0.00     0.001 A 
ATOM   2643  C   PHE X 314       4.547 -21.870 -11.186  1.00  0.00     0.241 C 
ATOM   2644  O   PHE X 314       4.409 -22.259 -12.340  1.00  0.00    -0.271 OA
ATOM   2645  N   TRP X 315       4.884 -22.799 -10.171  1.00  0.00    -0.346 N 
ATOM   2646  HN  TRP X 315       4.901 -22.524  -9.213  1.00  0.00     0.163 HD
ATOM   2647  CA  TRP X 315       5.302 -24.245 -10.372  1.00  0.00     0.181 C 
ATOM   2648  CB  TRP X 315       5.412 -25.006  -8.980  1.00  0.00     0.075 C 
ATOM   2649  CG  TRP X 315       6.358 -26.200  -8.862  1.00  0.00    -0.028 A 
ATOM   2650  CD1 TRP X 315       7.519 -26.091  -8.256  1.00  0.00     0.096 A 
ATOM   2651  NE1 TRP X 315       8.317 -27.197  -8.456  1.00  0.00    -0.365 N 
ATOM   2652  HE1 TRP X 315       9.164 -27.456  -8.044  1.00  0.00     0.165 HD
ATOM   2653  CE2 TRP X 315       7.613 -28.024  -9.311  1.00  0.00     0.042 A 
ATOM   2654  CD2 TRP X 315       6.326 -27.448  -9.521  1.00  0.00    -0.002 A 
ATOM   2655  CE3 TRP X 315       5.405 -28.112 -10.382  1.00  0.00     0.014 A 
ATOM   2656  CZ3 TRP X 315       5.847 -29.349 -10.938  1.00  0.00     0.001 A 
ATOM   2657  CZ2 TRP X 315       8.018 -29.188  -9.899  1.00  0.00     0.030 A 
ATOM   2658  CH2 TRP X 315       7.054 -29.873 -10.616  1.00  0.00     0.002 A 
ATOM   2659  C   TRP X 315       4.401 -25.050 -11.261  1.00  0.00     0.241 C 
ATOM   2660  O   TRP X 315       4.741 -25.700 -12.262  1.00  0.00    -0.271 OA
ATOM   2661  N   TYR X 316       3.092 -25.106 -10.951  1.00  0.00    -0.346 N 
ATOM   2662  HN  TYR X 316       2.806 -24.649 -10.113  1.00  0.00     0.163 HD
ATOM   2663  CA  TYR X 316       2.076 -25.829 -11.731  1.00  0.00     0.180 C 
ATOM   2664  CB  TYR X 316       0.843 -26.276 -10.921  1.00  0.00     0.073 C 
ATOM   2665  CG  TYR X 316       0.325 -27.547 -11.435  1.00  0.00    -0.056 A 
ATOM   2666  CD1 TYR X 316      -0.645 -28.190 -10.551  1.00  0.00     0.010 A 
ATOM   2667  CE1 TYR X 316      -1.322 -29.405 -10.913  1.00  0.00     0.037 A 
ATOM   2668  CZ  TYR X 316      -1.033 -29.971 -12.179  1.00  0.00     0.065 A 
ATOM   2669  OH  TYR X 316      -1.829 -31.062 -12.618  1.00  0.00    -0.361 OA
ATOM   2670  HH  TYR X 316      -1.623 -31.286 -13.528  1.00  0.00     0.217 HD
ATOM   2671  CD2 TYR X 316       0.619 -28.259 -12.649  1.00  0.00     0.010 A 
ATOM   2672  CE2 TYR X 316       0.004 -29.449 -13.001  1.00  0.00     0.037 A 
ATOM   2673  C   TYR X 316       1.726 -25.051 -13.026  1.00  0.00     0.241 C 
ATOM   2674  O   TYR X 316       1.687 -25.549 -14.137  1.00  0.00    -0.271 OA
ATOM   2675  N   GLY X 317       1.496 -23.736 -12.911  1.00  0.00    -0.351 N 
ATOM   2676  HN  GLY X 317       1.569 -23.317 -12.009  1.00  0.00     0.163 HD
ATOM   2677  CA  GLY X 317       1.066 -22.908 -14.074  1.00  0.00     0.225 C 
ATOM   2678  C   GLY X 317       1.971 -22.777 -15.270  1.00  0.00     0.236 C 
ATOM   2679  O   GLY X 317       1.582 -22.683 -16.455  1.00  0.00    -0.272 OA
ATOM   2680  N   THR X 318       3.290 -22.714 -14.945  1.00  0.00    -0.344 N 
ATOM   2681  HN  THR X 318       3.546 -22.741 -13.982  1.00  0.00     0.163 HD
ATOM   2682  CA  THR X 318       4.325 -22.841 -15.991  1.00  0.00     0.205 C 
ATOM   2683  CB  THR X 318       5.782 -22.467 -15.547  1.00  0.00     0.146 C 
ATOM   2684  OG1 THR X 318       6.353 -23.367 -14.605  1.00  0.00    -0.393 OA
ATOM   2685  HG1 THR X 318       7.197 -22.917 -14.524  1.00  0.00     0.210 HD
ATOM   2686  CG2 THR X 318       5.755 -21.112 -15.003  1.00  0.00     0.042 C 
ATOM   2687  C   THR X 318       4.378 -24.185 -16.685  1.00  0.00     0.243 C 
ATOM   2688  O   THR X 318       4.628 -24.304 -17.871  1.00  0.00    -0.271 OA
ATOM   2689  N   THR X 319       4.147 -25.233 -15.872  1.00  0.00    -0.344 N 
ATOM   2690  HN  THR X 319       4.080 -24.988 -14.909  1.00  0.00     0.163 HD
ATOM   2691  CA  THR X 319       4.342 -26.646 -16.363  1.00  0.00     0.205 C 
ATOM   2692  CB  THR X 319       4.296 -27.760 -15.307  1.00  0.00     0.146 C 
ATOM   2693  OG1 THR X 319       5.382 -27.547 -14.371  1.00  0.00    -0.393 OA
ATOM   2694  HG1 THR X 319       5.091 -26.873 -13.752  1.00  0.00     0.210 HD
ATOM   2695  CG2 THR X 319       4.476 -29.195 -15.784  1.00  0.00     0.042 C 
ATOM   2696  C   THR X 319       3.159 -26.949 -17.189  1.00  0.00     0.243 C 
ATOM   2697  O   THR X 319       3.252 -27.487 -18.297  1.00  0.00    -0.271 OA
ATOM   2698  N   LEU X 320       1.941 -26.489 -16.749  1.00  0.00    -0.346 N 
ATOM   2699  HN  LEU X 320       1.984 -26.032 -15.865  1.00  0.00     0.163 HD
ATOM   2700  CA  LEU X 320       0.657 -26.549 -17.485  1.00  0.00     0.177 C 
ATOM   2701  CB  LEU X 320      -0.543 -25.864 -16.822  1.00  0.00     0.038 C 
ATOM   2702  CG  LEU X 320      -1.049 -26.493 -15.558  1.00  0.00    -0.020 C 
ATOM   2703  CD1 LEU X 320      -2.125 -25.687 -14.919  1.00  0.00     0.009 C 
ATOM   2704  CD2 LEU X 320      -1.606 -27.848 -15.844  1.00  0.00     0.009 C 
ATOM   2705  C   LEU X 320       0.678 -26.095 -18.947  1.00  0.00     0.241 C 
ATOM   2706  O   LEU X 320       0.188 -26.791 -19.845  1.00  0.00    -0.271 OA
ATOM   2707  N   VAL X 321       1.240 -24.926 -19.170  1.00  0.00    -0.346 N 
ATOM   2708  HN  VAL X 321       1.644 -24.458 -18.388  1.00  0.00     0.163 HD
ATOM   2709  CA  VAL X 321       1.206 -24.216 -20.461  1.00  0.00     0.180 C 
ATOM   2710  CB  VAL X 321       1.496 -22.733 -20.386  1.00  0.00     0.009 C 
ATOM   2711  CG1 VAL X 321       0.367 -22.049 -19.593  1.00  0.00     0.012 C 
ATOM   2712  CG2 VAL X 321       2.914 -22.467 -19.721  1.00  0.00     0.012 C 
ATOM   2713  C   VAL X 321       1.990 -25.021 -21.555  1.00  0.00     0.241 C 
ATOM   2714  O   VAL X 321       1.608 -25.193 -22.657  1.00  0.00    -0.271 OA
ATOM   2715  N   LEU X 322       3.222 -25.574 -21.215  1.00  0.00    -0.346 N 
ATOM   2716  HN  LEU X 322       3.757 -25.308 -20.417  1.00  0.00     0.163 HD
ATOM   2717  CA  LEU X 322       4.047 -26.317 -22.221  1.00  0.00     0.177 C 
ATOM   2718  CB  LEU X 322       5.485 -26.578 -21.714  1.00  0.00     0.038 C 
ATOM   2719  CG  LEU X 322       6.348 -27.527 -22.623  1.00  0.00    -0.020 C 
ATOM   2720  CD1 LEU X 322       6.469 -27.122 -24.091  1.00  0.00     0.009 C 
ATOM   2721  CD2 LEU X 322       7.786 -27.817 -22.090  1.00  0.00     0.009 C 
ATOM   2722  C   LEU X 322       3.254 -27.609 -22.518  1.00  0.00     0.241 C 
ATOM   2723  O   LEU X 322       3.360 -28.167 -23.648  1.00  0.00    -0.271 OA
ATOM   2724  N   SER X 323       2.437 -28.063 -21.502  1.00  0.00    -0.344 N 
ATOM   2725  HN  SER X 323       2.372 -27.579 -20.633  1.00  0.00     0.163 HD
ATOM   2726  CA  SER X 323       1.668 -29.298 -21.562  1.00  0.00     0.200 C 
ATOM   2727  CB  SER X 323       1.370 -29.922 -20.172  1.00  0.00     0.199 C 
ATOM   2728  OG  SER X 323       0.962 -31.268 -20.299  1.00  0.00    -0.398 OA
ATOM   2729  HG1 SER X 323       1.157 -31.689 -19.459  1.00  0.00     0.209 HD
ATOM   2730  C   SER X 323       0.412 -29.241 -22.331  1.00  0.00     0.242 C 
ATOM   2731  O   SER X 323      -0.019 -30.228 -22.919  1.00  0.00    -0.271 OA
ATOM   2732  N   GLY X 324      -0.280 -28.057 -22.457  1.00  0.00    -0.350 N 
ATOM   2733  HN  GLY X 324      -0.002 -27.254 -21.936  1.00  0.00     0.163 HD
ATOM   2734  CA  GLY X 324      -1.320 -27.863 -23.508  1.00  0.00     0.225 C 
ATOM   2735  C   GLY X 324      -2.606 -27.283 -23.003  1.00  0.00     0.236 C 
ATOM   2736  O   GLY X 324      -3.694 -27.357 -23.574  1.00  0.00    -0.272 OA
ATOM   2737  N   GLU X 325      -2.452 -26.624 -21.892  1.00  0.00    -0.346 N 
ATOM   2738  HN  GLU X 325      -1.563 -26.724 -21.451  1.00  0.00     0.163 HD
ATOM   2739  CA  GLU X 325      -3.443 -25.931 -21.130  1.00  0.00     0.177 C 
ATOM   2740  CB  GLU X 325      -3.645 -26.674 -19.794  1.00  0.00     0.045 C 
ATOM   2741  CG  GLU X 325      -4.809 -26.037 -18.967  1.00  0.00     0.116 C 
ATOM   2742  CD  GLU X 325      -6.173 -25.889 -19.638  1.00  0.00     0.172 C 
ATOM   2743  OE1 GLU X 325      -6.367 -25.013 -20.495  1.00  0.00    -0.648 OA
ATOM   2744  OE2 GLU X 325      -7.032 -26.795 -19.322  1.00  0.00    -0.648 OA
ATOM   2745  C   GLU X 325      -3.160 -24.472 -21.063  1.00  0.00     0.241 C 
ATOM   2746  O   GLU X 325      -2.118 -24.036 -20.653  1.00  0.00    -0.271 OA
ATOM   2747  N   TYR X 326      -4.055 -23.597 -21.511  1.00  0.00    -0.346 N 
ATOM   2748  HN  TYR X 326      -5.046 -23.698 -21.466  1.00  0.00     0.163 HD
ATOM   2749  CA  TYR X 326      -3.691 -22.306 -22.078  1.00  0.00     0.180 C 
ATOM   2750  CB  TYR X 326      -4.934 -21.781 -22.875  1.00  0.00     0.073 C 
ATOM   2751  CG  TYR X 326      -5.018 -22.345 -24.278  1.00  0.00    -0.056 A 
ATOM   2752  CD1 TYR X 326      -4.741 -23.606 -24.737  1.00  0.00     0.010 A 
ATOM   2753  CE1 TYR X 326      -5.067 -24.055 -26.066  1.00  0.00     0.037 A 
ATOM   2754  CZ  TYR X 326      -5.531 -23.178 -26.993  1.00  0.00     0.065 A 
ATOM   2755  OH  TYR X 326      -5.873 -23.717 -28.292  1.00  0.00    -0.361 OA
ATOM   2756  HH  TYR X 326      -5.938 -24.674 -28.283  1.00  0.00     0.217 HD
ATOM   2757  CD2 TYR X 326      -5.571 -21.467 -25.268  1.00  0.00     0.010 A 
ATOM   2758  CE2 TYR X 326      -5.817 -21.811 -26.663  1.00  0.00     0.037 A 
ATOM   2759  C   TYR X 326      -3.249 -21.291 -20.932  1.00  0.00     0.241 C 
ATOM   2760  O   TYR X 326      -3.715 -21.265 -19.774  1.00  0.00    -0.271 OA
ATOM   2761  N   SER X 327      -2.286 -20.365 -21.106  1.00  0.00    -0.344 N 
ATOM   2762  HN  SER X 327      -1.837 -19.962 -20.312  1.00  0.00     0.163 HD
ATOM   2763  CA  SER X 327      -1.504 -20.028 -22.330  1.00  0.00     0.200 C 
ATOM   2764  CB  SER X 327      -2.229 -19.351 -23.550  1.00  0.00     0.199 C 
ATOM   2765  OG  SER X 327      -3.033 -18.228 -23.068  1.00  0.00    -0.398 OA
ATOM   2766  HG1 SER X 327      -3.647 -18.107 -23.796  1.00  0.00     0.209 HD
ATOM   2767  C   SER X 327      -0.524 -19.020 -21.792  1.00  0.00     0.243 C 
ATOM   2768  O   SER X 327      -0.654 -18.633 -20.656  1.00  0.00    -0.271 OA
ATOM   2769  N   ILE X 328       0.470 -18.556 -22.559  1.00  0.00    -0.346 N 
ATOM   2770  HN  ILE X 328       0.576 -18.890 -23.492  1.00  0.00     0.163 HD
ATOM   2771  CA  ILE X 328       1.325 -17.375 -22.219  1.00  0.00     0.180 C 
ATOM   2772  CB  ILE X 328       2.525 -16.955 -23.159  1.00  0.00     0.013 C 
ATOM   2773  CG2 ILE X 328       3.583 -16.353 -22.214  1.00  0.00     0.012 C 
ATOM   2774  CG1 ILE X 328       2.992 -18.031 -24.167  1.00  0.00     0.002 C 
ATOM   2775  CD  ILE X 328       3.855 -17.461 -25.293  1.00  0.00     0.005 C 
ATOM   2776  C   ILE X 328       0.550 -16.117 -21.771  1.00  0.00     0.241 C 
ATOM   2777  O   ILE X 328       0.711 -15.537 -20.694  1.00  0.00    -0.271 OA
ATOM   2778  N   GLY X 329      -0.379 -15.664 -22.596  1.00  0.00    -0.351 N 
ATOM   2779  HN  GLY X 329      -0.304 -15.918 -23.557  1.00  0.00     0.163 HD
ATOM   2780  CA  GLY X 329      -1.373 -14.627 -22.223  1.00  0.00     0.225 C 
ATOM   2781  C   GLY X 329      -2.170 -14.881 -20.926  1.00  0.00     0.236 C 
ATOM   2782  O   GLY X 329      -2.200 -14.054 -20.030  1.00  0.00    -0.272 OA
ATOM   2783  N   GLN X 330      -2.664 -16.103 -20.765  1.00  0.00    -0.346 N 
ATOM   2784  HN  GLN X 330      -2.520 -16.809 -21.454  1.00  0.00     0.163 HD
ATOM   2785  CA  GLN X 330      -3.439 -16.486 -19.608  1.00  0.00     0.177 C 
ATOM   2786  CB  GLN X 330      -4.217 -17.856 -19.609  1.00  0.00     0.044 C 
ATOM   2787  CG  GLN X 330      -5.390 -17.973 -20.683  1.00  0.00     0.105 C 
ATOM   2788  CD  GLN X 330      -6.619 -17.117 -20.352  1.00  0.00     0.215 C 
ATOM   2789  OE1 GLN X 330      -6.573 -15.898 -20.166  1.00  0.00    -0.274 OA
ATOM   2790  NE2 GLN X 330      -7.788 -17.758 -20.322  1.00  0.00    -0.370 N 
ATOM   2791 1HE2 GLN X 330      -7.845 -18.700 -20.654  1.00  0.00     0.159 HD
ATOM   2792 2HE2 GLN X 330      -8.561 -17.181 -20.059  1.00  0.00     0.159 HD
ATOM   2793  C   GLN X 330      -2.556 -16.547 -18.354  1.00  0.00     0.241 C 
ATOM   2794  O   GLN X 330      -2.885 -15.930 -17.268  1.00  0.00    -0.271 OA
ATOM   2795  N   VAL X 331      -1.375 -17.107 -18.342  1.00  0.00    -0.346 N 
ATOM   2796  HN  VAL X 331      -1.073 -17.403 -19.245  1.00  0.00     0.163 HD
ATOM   2797  CA  VAL X 331      -0.359 -17.195 -17.287  1.00  0.00     0.180 C 
ATOM   2798  CB  VAL X 331       0.652 -18.255 -17.610  1.00  0.00     0.009 C 
ATOM   2799  CG1 VAL X 331       1.736 -17.817 -18.589  1.00  0.00     0.012 C 
ATOM   2800  CG2 VAL X 331       1.205 -18.928 -16.353  1.00  0.00     0.012 C 
ATOM   2801  C   VAL X 331       0.169 -15.857 -16.850  1.00  0.00     0.241 C 
ATOM   2802  O   VAL X 331       0.047 -15.490 -15.700  1.00  0.00    -0.271 OA
ATOM   2803  N   LEU X 332       0.593 -14.976 -17.825  1.00  0.00    -0.346 N 
ATOM   2804  HN  LEU X 332       0.563 -15.230 -18.789  1.00  0.00     0.163 HD
ATOM   2805  CA  LEU X 332       0.876 -13.572 -17.587  1.00  0.00     0.177 C 
ATOM   2806  CB  LEU X 332       1.135 -12.900 -18.970  1.00  0.00     0.038 C 
ATOM   2807  CG  LEU X 332       2.407 -13.253 -19.801  1.00  0.00    -0.020 C 
ATOM   2808  CD1 LEU X 332       2.186 -12.626 -21.121  1.00  0.00     0.009 C 
ATOM   2809  CD2 LEU X 332       3.572 -12.723 -19.085  1.00  0.00     0.009 C 
ATOM   2810  C   LEU X 332      -0.348 -12.873 -16.893  1.00  0.00     0.241 C 
ATOM   2811  O   LEU X 332      -0.154 -12.167 -15.892  1.00  0.00    -0.271 OA
ATOM   2812  N   THR X 333      -1.526 -13.099 -17.450  1.00  0.00    -0.344 N 
ATOM   2813  HN  THR X 333      -1.664 -13.660 -18.262  1.00  0.00     0.163 HD
ATOM   2814  CA  THR X 333      -2.688 -12.414 -17.023  1.00  0.00     0.205 C 
ATOM   2815  CB  THR X 333      -3.977 -12.503 -17.947  1.00  0.00     0.146 C 
ATOM   2816  OG1 THR X 333      -3.715 -12.033 -19.273  1.00  0.00    -0.393 OA
ATOM   2817  HG1 THR X 333      -3.102 -12.696 -19.598  1.00  0.00     0.210 HD
ATOM   2818  CG2 THR X 333      -5.165 -11.765 -17.406  1.00  0.00     0.042 C 
ATOM   2819  C   THR X 333      -2.956 -12.738 -15.508  1.00  0.00     0.243 C 
ATOM   2820  O   THR X 333      -3.041 -11.745 -14.804  1.00  0.00    -0.271 OA
ATOM   2821  N   VAL X 334      -3.175 -14.027 -15.119  1.00  0.00    -0.346 N 
ATOM   2822  HN  VAL X 334      -3.170 -14.795 -15.754  1.00  0.00     0.163 HD
ATOM   2823  CA  VAL X 334      -3.386 -14.436 -13.745  1.00  0.00     0.180 C 
ATOM   2824  CB  VAL X 334      -3.536 -15.888 -13.509  1.00  0.00     0.009 C 
ATOM   2825  CG1 VAL X 334      -3.745 -16.186 -12.001  1.00  0.00     0.012 C 
ATOM   2826  CG2 VAL X 334      -4.771 -16.463 -14.290  1.00  0.00     0.012 C 
ATOM   2827  C   VAL X 334      -2.405 -13.864 -12.721  1.00  0.00     0.241 C 
ATOM   2828  O   VAL X 334      -2.789 -13.229 -11.748  1.00  0.00    -0.271 OA
ATOM   2829  N   PHE X 335      -1.127 -14.025 -12.955  1.00  0.00    -0.346 N 
ATOM   2830  HN  PHE X 335      -0.758 -14.282 -13.845  1.00  0.00     0.163 HD
ATOM   2831  CA  PHE X 335      -0.063 -13.621 -12.035  1.00  0.00     0.180 C 
ATOM   2832  CB  PHE X 335       1.237 -14.294 -12.482  1.00  0.00     0.073 C 
ATOM   2833  CG  PHE X 335       1.125 -15.766 -12.252  1.00  0.00    -0.056 A 
ATOM   2834  CD1 PHE X 335       0.134 -16.396 -11.467  1.00  0.00     0.007 A 
ATOM   2835  CE1 PHE X 335      -0.056 -17.810 -11.434  1.00  0.00     0.001 A 
ATOM   2836  CZ  PHE X 335       0.754 -18.598 -12.308  1.00  0.00     0.000 A 
ATOM   2837  CD2 PHE X 335       1.936 -16.631 -12.994  1.00  0.00     0.007 A 
ATOM   2838  CE2 PHE X 335       1.754 -17.996 -13.030  1.00  0.00     0.001 A 
ATOM   2839  C   PHE X 335       0.271 -12.153 -12.040  1.00  0.00     0.241 C 
ATOM   2840  O   PHE X 335       1.233 -11.777 -11.469  1.00  0.00    -0.271 OA
ATOM   2841  N   PHE X 336      -0.613 -11.336 -12.557  1.00  0.00    -0.346 N 
ATOM   2842  HN  PHE X 336      -1.380 -11.742 -13.048  1.00  0.00     0.163 HD
ATOM   2843  CA  PHE X 336      -0.725  -9.974 -12.208  1.00  0.00     0.180 C 
ATOM   2844  CB  PHE X 336      -1.659  -9.186 -13.177  1.00  0.00     0.073 C 
ATOM   2845  CG  PHE X 336      -0.894  -8.591 -14.306  1.00  0.00    -0.056 A 
ATOM   2846  CD1 PHE X 336      -0.815  -9.211 -15.538  1.00  0.00     0.007 A 
ATOM   2847  CE1 PHE X 336      -0.159  -8.567 -16.596  1.00  0.00     0.001 A 
ATOM   2848  CZ  PHE X 336       0.384  -7.299 -16.366  1.00  0.00     0.000 A 
ATOM   2849  CD2 PHE X 336      -0.299  -7.344 -14.097  1.00  0.00     0.007 A 
ATOM   2850  CE2 PHE X 336       0.272  -6.658 -15.163  1.00  0.00     0.001 A 
ATOM   2851  C   PHE X 336      -1.291  -9.951 -10.818  1.00  0.00     0.241 C 
ATOM   2852  O   PHE X 336      -0.750  -9.298  -9.966  1.00  0.00    -0.271 OA
ATOM   2853  N   SER X 337      -2.358 -10.665 -10.603  1.00  0.00    -0.344 N 
ATOM   2854  HN  SER X 337      -2.648 -11.270 -11.340  1.00  0.00     0.163 HD
ATOM   2855  CA  SER X 337      -3.297 -10.445  -9.529  1.00  0.00     0.200 C 
ATOM   2856  CB  SER X 337      -4.749 -10.631 -10.088  1.00  0.00     0.199 C 
ATOM   2857  OG  SER X 337      -4.994  -9.504 -10.863  1.00  0.00    -0.398 OA
ATOM   2858  HG1 SER X 337      -5.068  -9.713 -11.797  1.00  0.00     0.209 HD
ATOM   2859  C   SER X 337      -3.156 -11.283  -8.313  1.00  0.00     0.243 C 
ATOM   2860  O   SER X 337      -4.014 -11.136  -7.491  1.00  0.00    -0.271 OA
ATOM   2861  N   VAL X 338      -2.064 -12.086  -8.145  1.00  0.00    -0.346 N 
ATOM   2862  HN  VAL X 338      -1.475 -12.196  -8.942  1.00  0.00     0.163 HD
ATOM   2863  CA  VAL X 338      -1.792 -12.879  -7.024  1.00  0.00     0.180 C 
ATOM   2864  CB  VAL X 338      -0.951 -13.983  -7.195  1.00  0.00     0.009 C 
ATOM   2865  CG1 VAL X 338      -0.964 -15.106  -6.114  1.00  0.00     0.012 C 
ATOM   2866  CG2 VAL X 338      -1.272 -14.786  -8.448  1.00  0.00     0.012 C 
ATOM   2867  C   VAL X 338      -1.287 -12.081  -5.841  1.00  0.00     0.241 C 
ATOM   2868  O   VAL X 338      -1.356 -12.483  -4.678  1.00  0.00    -0.271 OA
ATOM   2869  N   LEU X 339      -0.845 -10.863  -6.095  1.00  0.00    -0.346 N 
ATOM   2870  HN  LEU X 339      -0.839 -10.439  -6.997  1.00  0.00     0.163 HD
ATOM   2871  CA  LEU X 339      -0.619  -9.876  -5.044  1.00  0.00     0.177 C 
ATOM   2872  CB  LEU X 339      -0.215  -8.637  -5.867  1.00  0.00     0.038 C 
ATOM   2873  CG  LEU X 339      -0.044  -7.389  -5.076  1.00  0.00    -0.020 C 
ATOM   2874  CD1 LEU X 339       0.902  -6.505  -5.981  1.00  0.00     0.009 C 
ATOM   2875  CD2 LEU X 339      -1.278  -6.495  -4.744  1.00  0.00     0.009 C 
ATOM   2876  C   LEU X 339      -1.891  -9.697  -4.223  1.00  0.00     0.241 C 
ATOM   2877  O   LEU X 339      -1.869  -9.538  -2.994  1.00  0.00    -0.271 OA
ATOM   2878  N   ILE X 340      -3.094  -9.678  -4.844  1.00  0.00    -0.346 N 
ATOM   2879  HN  ILE X 340      -3.215  -9.857  -5.818  1.00  0.00     0.163 HD
ATOM   2880  CA  ILE X 340      -4.306  -9.370  -4.134  1.00  0.00     0.180 C 
ATOM   2881  CB  ILE X 340      -5.565  -9.160  -5.070  1.00  0.00     0.013 C 
ATOM   2882  CG2 ILE X 340      -6.669  -8.529  -4.292  1.00  0.00     0.012 C 
ATOM   2883  CG1 ILE X 340      -5.173  -8.186  -6.196  1.00  0.00     0.002 C 
ATOM   2884  CD  ILE X 340      -6.313  -7.622  -7.057  1.00  0.00     0.005 C 
ATOM   2885  C   ILE X 340      -4.672 -10.338  -3.020  1.00  0.00     0.241 C 
ATOM   2886  O   ILE X 340      -5.039  -9.949  -1.905  1.00  0.00    -0.271 OA
ATOM   2887  N   GLY X 341      -4.487 -11.654  -3.242  1.00  0.00    -0.351 N 
ATOM   2888  HN  GLY X 341      -4.131 -12.027  -4.095  1.00  0.00     0.163 HD
ATOM   2889  CA  GLY X 341      -4.737 -12.745  -2.290  1.00  0.00     0.225 C 
ATOM   2890  C   GLY X 341      -3.564 -12.925  -1.391  1.00  0.00     0.236 C 
ATOM   2891  O   GLY X 341      -3.704 -12.912  -0.201  1.00  0.00    -0.272 OA
ATOM   2892  N   ALA X 342      -2.362 -12.855  -1.980  1.00  0.00    -0.347 N 
ATOM   2893  HN  ALA X 342      -2.250 -12.758  -2.965  1.00  0.00     0.163 HD
ATOM   2894  CA  ALA X 342      -1.191 -13.042  -1.124  1.00  0.00     0.172 C 
ATOM   2895  CB  ALA X 342       0.091 -13.222  -2.053  1.00  0.00     0.042 C 
ATOM   2896  C   ALA X 342      -0.995 -11.911  -0.095  1.00  0.00     0.240 C 
ATOM   2897  O   ALA X 342      -0.734 -12.205   1.062  1.00  0.00    -0.271 OA
ATOM   2898  N   PHE X 343      -1.084 -10.636  -0.502  1.00  0.00    -0.346 N 
ATOM   2899  HN  PHE X 343      -1.253 -10.336  -1.438  1.00  0.00     0.163 HD
ATOM   2900  CA  PHE X 343      -0.843  -9.612   0.361  1.00  0.00     0.180 C 
ATOM   2901  CB  PHE X 343      -0.701  -8.209  -0.321  1.00  0.00     0.073 C 
ATOM   2902  CG  PHE X 343       0.594  -7.952  -1.104  1.00  0.00    -0.056 A 
ATOM   2903  CD1 PHE X 343       1.455  -8.926  -1.681  1.00  0.00     0.007 A 
ATOM   2904  CE1 PHE X 343       2.674  -8.470  -2.287  1.00  0.00     0.001 A 
ATOM   2905  CZ  PHE X 343       2.826  -7.115  -2.667  1.00  0.00     0.000 A 
ATOM   2906  CD2 PHE X 343       0.838  -6.547  -1.441  1.00  0.00     0.007 A 
ATOM   2907  CE2 PHE X 343       1.929  -6.152  -2.214  1.00  0.00     0.001 A 
ATOM   2908  C   PHE X 343      -1.920  -9.468   1.423  1.00  0.00     0.241 C 
ATOM   2909  O   PHE X 343      -1.578  -9.217   2.567  1.00  0.00    -0.271 OA
ATOM   2910  N   SER X 344      -3.187  -9.753   1.053  1.00  0.00    -0.344 N 
ATOM   2911  HN  SER X 344      -3.553 -10.005   0.160  1.00  0.00     0.163 HD
ATOM   2912  CA  SER X 344      -4.168  -9.667   2.097  1.00  0.00     0.200 C 
ATOM   2913  CB  SER X 344      -5.625  -9.516   1.480  1.00  0.00     0.199 C 
ATOM   2914  OG  SER X 344      -5.838  -8.238   1.036  1.00  0.00    -0.398 OA
ATOM   2915  HG1 SER X 344      -5.151  -8.080   0.384  1.00  0.00     0.209 HD
ATOM   2916  C   SER X 344      -4.191 -10.832   3.106  1.00  0.00     0.243 C 
ATOM   2917  O   SER X 344      -4.575 -10.665   4.269  1.00  0.00    -0.271 OA
ATOM   2918  N   VAL X 345      -3.687 -11.973   2.655  1.00  0.00    -0.346 N 
ATOM   2919  HN  VAL X 345      -3.450 -12.206   1.715  1.00  0.00     0.163 HD
ATOM   2920  CA  VAL X 345      -3.426 -13.066   3.631  1.00  0.00     0.180 C 
ATOM   2921  CB  VAL X 345      -3.013 -14.393   2.980  1.00  0.00     0.009 C 
ATOM   2922  CG1 VAL X 345      -2.609 -15.487   4.086  1.00  0.00     0.012 C 
ATOM   2923  CG2 VAL X 345      -4.246 -14.917   2.225  1.00  0.00     0.012 C 
ATOM   2924  C   VAL X 345      -2.168 -12.664   4.441  1.00  0.00     0.241 C 
ATOM   2925  O   VAL X 345      -2.085 -12.850   5.680  1.00  0.00    -0.271 OA
ATOM   2926  N   GLY X 346      -1.176 -11.972   3.839  1.00  0.00    -0.351 N 
ATOM   2927  HN  GLY X 346      -1.175 -11.901   2.844  1.00  0.00     0.163 HD
ATOM   2928  CA  GLY X 346       0.066 -11.483   4.501  1.00  0.00     0.225 C 
ATOM   2929  C   GLY X 346      -0.134 -10.388   5.557  1.00  0.00     0.236 C 
ATOM   2930  O   GLY X 346       0.706 -10.125   6.423  1.00  0.00    -0.272 OA
ATOM   2931  N   GLN X 347      -1.247  -9.742   5.524  1.00  0.00    -0.346 N 
ATOM   2932  HN  GLN X 347      -1.797  -9.961   4.721  1.00  0.00     0.163 HD
ATOM   2933  CA  GLN X 347      -1.832  -8.696   6.369  1.00  0.00     0.177 C 
ATOM   2934  CB  GLN X 347      -2.611  -7.673   5.534  1.00  0.00     0.044 C 
ATOM   2935  CG  GLN X 347      -1.743  -6.755   4.740  1.00  0.00     0.105 C 
ATOM   2936  CD  GLN X 347      -1.365  -5.523   5.594  1.00  0.00     0.215 C 
ATOM   2937  OE1 GLN X 347      -0.323  -5.699   6.240  1.00  0.00    -0.274 OA
ATOM   2938  NE2 GLN X 347      -2.262  -4.604   5.840  1.00  0.00    -0.370 N 
ATOM   2939 1HE2 GLN X 347      -3.085  -4.536   5.275  1.00  0.00     0.159 HD
ATOM   2940 2HE2 GLN X 347      -2.010  -3.915   6.519  1.00  0.00     0.159 HD
ATOM   2941  C   GLN X 347      -2.757  -9.367   7.409  1.00  0.00     0.241 C 
ATOM   2942  O   GLN X 347      -2.829  -8.840   8.499  1.00  0.00    -0.271 OA
ATOM   2943  N   ALA X 348      -3.381 -10.430   7.027  1.00  0.00    -0.346 N 
ATOM   2944  HN  ALA X 348      -3.286 -10.737   6.083  1.00  0.00     0.163 HD
ATOM   2945  CA  ALA X 348      -4.270 -11.205   7.915  1.00  0.00     0.172 C 
ATOM   2946  CB  ALA X 348      -4.932 -12.309   7.069  1.00  0.00     0.042 C 
ATOM   2947  C   ALA X 348      -3.470 -11.872   8.979  1.00  0.00     0.240 C 
ATOM   2948  O   ALA X 348      -3.878 -11.942  10.114  1.00  0.00    -0.271 OA
ATOM   2949  N   SER X 349      -2.246 -12.386   8.642  1.00  0.00    -0.344 N 
ATOM   2950  HN  SER X 349      -1.991 -12.339   7.680  1.00  0.00     0.163 HD
ATOM   2951  CA  SER X 349      -1.348 -13.066   9.599  1.00  0.00     0.200 C 
ATOM   2952  CB  SER X 349       0.005 -13.512   8.884  1.00  0.00     0.199 C 
ATOM   2953  OG  SER X 349      -0.022 -14.902   8.629  1.00  0.00    -0.398 OA
ATOM   2954  HG1 SER X 349      -0.236 -15.338   9.457  1.00  0.00     0.209 HD
ATOM   2955  C   SER X 349      -0.849 -12.111  10.685  1.00  0.00     0.245 C 
ATOM   2956  O   SER X 349      -0.814 -12.537  11.816  1.00  0.00    -0.271 OA
ATOM   2957  N   PRO X 350      -0.349 -10.853  10.592  1.00  0.00    -0.337 N 
ATOM   2958  CD  PRO X 350       0.244 -10.217   9.377  1.00  0.00     0.127 C 
ATOM   2959  CA  PRO X 350      -0.142 -10.041  11.752  1.00  0.00     0.179 C 
ATOM   2960  CB  PRO X 350       0.638  -8.795  11.191  1.00  0.00     0.037 C 
ATOM   2961  CG  PRO X 350       1.284  -9.307   9.893  1.00  0.00     0.022 C 
ATOM   2962  C   PRO X 350      -1.410  -9.695  12.451  1.00  0.00     0.241 C 
ATOM   2963  O   PRO X 350      -1.354  -9.426  13.623  1.00  0.00    -0.271 OA
ATOM   2964  N   SER X 351      -2.546  -9.761  11.766  1.00  0.00    -0.344 N 
ATOM   2965  HN  SER X 351      -2.512  -9.856  10.774  1.00  0.00     0.163 HD
ATOM   2966  CA  SER X 351      -3.852  -9.420  12.443  1.00  0.00     0.200 C 
ATOM   2967  CB  SER X 351      -4.991  -9.077  11.371  1.00  0.00     0.199 C 
ATOM   2968  OG  SER X 351      -6.116  -8.520  11.927  1.00  0.00    -0.398 OA
ATOM   2969  HG1 SER X 351      -5.887  -7.591  11.999  1.00  0.00     0.209 HD
ATOM   2970  C   SER X 351      -4.318 -10.541  13.399  1.00  0.00     0.243 C 
ATOM   2971  O   SER X 351      -4.621 -10.291  14.529  1.00  0.00    -0.271 OA
ATOM   2972  N   ILE X 352      -4.206 -11.786  12.869  1.00  0.00    -0.346 N 
ATOM   2973  HN  ILE X 352      -3.848 -11.823  11.939  1.00  0.00     0.163 HD
ATOM   2974  CA  ILE X 352      -4.621 -13.011  13.577  1.00  0.00     0.180 C 
ATOM   2975  CB  ILE X 352      -4.573 -14.272  12.660  1.00  0.00     0.013 C 
ATOM   2976  CG2 ILE X 352      -3.161 -14.819  12.448  1.00  0.00     0.012 C 
ATOM   2977  CG1 ILE X 352      -5.526 -15.375  13.122  1.00  0.00     0.002 C 
ATOM   2978  CD  ILE X 352      -7.016 -15.208  12.950  1.00  0.00     0.005 C 
ATOM   2979  C   ILE X 352      -3.870 -13.215  14.831  1.00  0.00     0.241 C 
ATOM   2980  O   ILE X 352      -4.396 -13.592  15.920  1.00  0.00    -0.271 OA
ATOM   2981  N   GLU X 353      -2.585 -12.940  14.850  1.00  0.00    -0.346 N 
ATOM   2982  HN  GLU X 353      -2.194 -12.753  13.953  1.00  0.00     0.163 HD
ATOM   2983  CA  GLU X 353      -1.730 -13.125  15.965  1.00  0.00     0.177 C 
ATOM   2984  CB  GLU X 353      -0.280 -13.204  15.409  1.00  0.00     0.045 C 
ATOM   2985  CG  GLU X 353       0.403 -14.612  15.470  1.00  0.00     0.116 C 
ATOM   2986  CD  GLU X 353      -0.340 -15.608  14.700  1.00  0.00     0.172 C 
ATOM   2987  OE1 GLU X 353      -1.163 -16.314  15.370  1.00  0.00    -0.648 OA
ATOM   2988  OE2 GLU X 353       0.008 -15.855  13.489  1.00  0.00    -0.648 OA
ATOM   2989  C   GLU X 353      -1.819 -12.061  17.013  1.00  0.00     0.241 C 
ATOM   2990  O   GLU X 353      -1.579 -12.251  18.245  1.00  0.00    -0.271 OA
ATOM   2991  N   ALA X 354      -2.374 -10.937  16.568  1.00  0.00    -0.346 N 
ATOM   2992  HN  ALA X 354      -2.509 -10.762  15.595  1.00  0.00     0.163 HD
ATOM   2993  CA  ALA X 354      -2.756  -9.875  17.465  1.00  0.00     0.172 C 
ATOM   2994  CB  ALA X 354      -2.714  -8.557  16.576  1.00  0.00     0.042 C 
ATOM   2995  C   ALA X 354      -4.152 -10.098  18.037  1.00  0.00     0.240 C 
ATOM   2996  O   ALA X 354      -4.453  -9.855  19.198  1.00  0.00    -0.271 OA
ATOM   2997  N   PHE X 355      -5.031 -10.796  17.337  1.00  0.00    -0.346 N 
ATOM   2998  HN  PHE X 355      -4.842 -11.265  16.478  1.00  0.00     0.163 HD
ATOM   2999  CA  PHE X 355      -6.341 -11.218  17.854  1.00  0.00     0.180 C 
ATOM   3000  CB  PHE X 355      -7.061 -11.817  16.638  1.00  0.00     0.073 C 
ATOM   3001  CG  PHE X 355      -8.434 -12.401  16.854  1.00  0.00    -0.056 A 
ATOM   3002  CD1 PHE X 355      -9.335 -11.725  17.625  1.00  0.00     0.007 A 
ATOM   3003  CE1 PHE X 355     -10.692 -12.211  17.696  1.00  0.00     0.001 A 
ATOM   3004  CZ  PHE X 355     -11.043 -13.424  16.934  1.00  0.00     0.000 A 
ATOM   3005  CD2 PHE X 355      -8.784 -13.567  16.121  1.00  0.00     0.007 A 
ATOM   3006  CE2 PHE X 355     -10.071 -14.049  16.179  1.00  0.00     0.001 A 
ATOM   3007  C   PHE X 355      -6.234 -12.195  19.059  1.00  0.00     0.241 C 
ATOM   3008  O   PHE X 355      -7.083 -12.102  19.921  1.00  0.00    -0.271 OA
ATOM   3009  N   ALA X 356      -5.255 -13.022  19.153  1.00  0.00    -0.348 N 
ATOM   3010  HN  ALA X 356      -4.735 -13.116  18.308  1.00  0.00     0.163 HD
ATOM   3011  CA  ALA X 356      -5.056 -13.744  20.418  1.00  0.00     0.155 C 
ATOM   3012  CB  ALA X 356      -4.108 -14.864  20.251  1.00  0.00     0.041 C 
ATOM   3013  C   ALA X 356      -4.602 -12.878  21.557  1.00  0.00     0.135 C 
ATOM   3014  O   ALA X 356      -4.780 -13.233  22.796  1.00  0.00    -0.348 OA
ATOM   3015  HO  ALA X 356      -4.493 -12.685  23.517  1.00  0.00     0.219 HD
ATOM   3016  N   ASN X 357      -4.063 -11.696  21.381  1.00  0.00    -0.359 N 
ATOM   3017  HN  ASN X 357      -3.920 -11.496  20.415  1.00  0.00     0.162 HD
ATOM   3018  CA  ASN X 357      -3.755 -10.811  22.449  1.00  0.00     0.184 C 
ATOM   3019  CB  ASN X 357      -2.626  -9.722  22.083  1.00  0.00     0.137 C 
ATOM   3020  CG  ASN X 357      -1.381 -10.189  21.351  1.00  0.00     0.217 C 
ATOM   3021  OD1 ASN X 357      -0.883 -11.325  21.343  1.00  0.00    -0.274 OA
ATOM   3022  ND2 ASN X 357      -0.773  -9.183  20.728  1.00  0.00    -0.370 N 
ATOM   3023 1HD2 ASN X 357      -1.155  -8.283  20.518  1.00  0.00     0.159 HD
ATOM   3024 2HD2 ASN X 357       0.054  -9.505  20.267  1.00  0.00     0.159 HD
ATOM   3025  C   ASN X 357      -4.996 -10.055  22.930  1.00  0.00     0.241 C 
ATOM   3026  O   ASN X 357      -5.088  -9.663  24.060  1.00  0.00    -0.271 OA
ATOM   3027  N   ALA X 358      -6.025  -9.820  22.122  1.00  0.00    -0.346 N 
ATOM   3028  HN  ALA X 358      -5.898  -9.932  21.139  1.00  0.00     0.163 HD
ATOM   3029  CA  ALA X 358      -7.322  -9.354  22.561  1.00  0.00     0.172 C 
ATOM   3030  CB  ALA X 358      -8.322  -9.037  21.392  1.00  0.00     0.042 C 
ATOM   3031  C   ALA X 358      -8.048 -10.392  23.286  1.00  0.00     0.240 C 
ATOM   3032  O   ALA X 358      -8.454 -10.212  24.402  1.00  0.00    -0.271 OA
ATOM   3033  N   ARG X 359      -8.091 -11.609  22.735  1.00  0.00    -0.346 N 
ATOM   3034  HN  ARG X 359      -7.772 -11.720  21.797  1.00  0.00     0.163 HD
ATOM   3035  CA  ARG X 359      -8.885 -12.679  23.295  1.00  0.00     0.176 C 
ATOM   3036  CB  ARG X 359      -9.081 -13.712  22.145  1.00  0.00     0.036 C 
ATOM   3037  CG  ARG X 359      -9.791 -15.038  22.531  1.00  0.00     0.023 C 
ATOM   3038  CD  ARG X 359     -10.412 -15.815  21.348  1.00  0.00     0.138 C 
ATOM   3039  NE  ARG X 359      -9.288 -16.301  20.487  1.00  0.00    -0.227 N 
ATOM   3040  HE  ARG X 359      -8.373 -16.288  20.891  1.00  0.00     0.177 HD
ATOM   3041  CZ  ARG X 359      -9.274 -16.513  19.179  1.00  0.00     0.665 C 
ATOM   3042  NH1 ARG X 359      -8.073 -16.862  18.643  1.00  0.00    -0.235 N 
ATOM   3043 1HH1 ARG X 359      -7.382 -17.239  19.260  1.00  0.00     0.174 HD
ATOM   3044 2HH1 ARG X 359      -7.828 -16.764  17.679  1.00  0.00     0.174 HD
ATOM   3045  NH2 ARG X 359     -10.319 -16.441  18.379  1.00  0.00    -0.235 N 
ATOM   3046 1HH2 ARG X 359     -11.232 -16.186  18.696  1.00  0.00     0.174 HD
ATOM   3047 2HH2 ARG X 359     -10.257 -16.834  17.461  1.00  0.00     0.174 HD
ATOM   3048  C   ARG X 359      -8.274 -13.316  24.591  1.00  0.00     0.240 C 
ATOM   3049  O   ARG X 359      -9.008 -13.658  25.524  1.00  0.00    -0.271 OA
ATOM   3050  N   GLY X 360      -6.961 -13.325  24.678  1.00  0.00    -0.351 N 
ATOM   3051  HN  GLY X 360      -6.376 -13.016  23.932  1.00  0.00     0.163 HD
ATOM   3052  CA  GLY X 360      -6.197 -13.821  25.774  1.00  0.00     0.225 C 
ATOM   3053  C   GLY X 360      -6.486 -12.807  26.961  1.00  0.00     0.236 C 
ATOM   3054  O   GLY X 360      -6.830 -13.269  28.056  1.00  0.00    -0.272 OA
ATOM   3055  N   ALA X 361      -6.408 -11.514  26.690  1.00  0.00    -0.347 N 
ATOM   3056  HN  ALA X 361      -6.163 -11.305  25.747  1.00  0.00     0.163 HD
ATOM   3057  CA  ALA X 361      -6.697 -10.437  27.625  1.00  0.00     0.172 C 
ATOM   3058  CB  ALA X 361      -6.246  -9.149  27.048  1.00  0.00     0.042 C 
ATOM   3059  C   ALA X 361      -8.085 -10.364  28.055  1.00  0.00     0.240 C 
ATOM   3060  O   ALA X 361      -8.274 -10.172  29.258  1.00  0.00    -0.271 OA
ATOM   3061  N   ALA X 362      -9.063 -10.468  27.102  1.00  0.00    -0.346 N 
ATOM   3062  HN  ALA X 362      -8.820 -10.484  26.135  1.00  0.00     0.163 HD
ATOM   3063  CA  ALA X 362     -10.507 -10.555  27.344  1.00  0.00     0.172 C 
ATOM   3064  CB  ALA X 362     -11.244 -10.843  26.032  1.00  0.00     0.042 C 
ATOM   3065  C   ALA X 362     -10.969 -11.560  28.313  1.00  0.00     0.240 C 
ATOM   3066  O   ALA X 362     -11.885 -11.309  29.069  1.00  0.00    -0.271 OA
ATOM   3067  N   TYR X 363     -10.245 -12.682  28.274  1.00  0.00    -0.346 N 
ATOM   3068  HN  TYR X 363      -9.479 -12.782  27.644  1.00  0.00     0.163 HD
ATOM   3069  CA  TYR X 363     -10.514 -13.828  29.145  1.00  0.00     0.180 C 
ATOM   3070  CB  TYR X 363      -9.814 -15.132  28.588  1.00  0.00     0.073 C 
ATOM   3071  CG  TYR X 363     -10.505 -16.310  29.140  1.00  0.00    -0.056 A 
ATOM   3072  CD1 TYR X 363     -10.131 -16.918  30.348  1.00  0.00     0.010 A 
ATOM   3073  CE1 TYR X 363     -10.736 -18.090  30.845  1.00  0.00     0.037 A 
ATOM   3074  CZ  TYR X 363     -11.743 -18.694  30.066  1.00  0.00     0.065 A 
ATOM   3075  OH  TYR X 363     -12.464 -19.862  30.489  1.00  0.00    -0.361 OA
ATOM   3076  HH  TYR X 363     -13.390 -19.639  30.367  1.00  0.00     0.217 HD
ATOM   3077  CD2 TYR X 363     -11.547 -16.938  28.404  1.00  0.00     0.010 A 
ATOM   3078  CE2 TYR X 363     -12.052 -18.189  28.842  1.00  0.00     0.037 A 
ATOM   3079  C   TYR X 363     -10.092 -13.435  30.606  1.00  0.00     0.241 C 
ATOM   3080  O   TYR X 363     -10.927 -13.680  31.503  1.00  0.00    -0.271 OA
ATOM   3081  N   GLU X 364      -8.970 -12.797  30.824  1.00  0.00    -0.346 N 
ATOM   3082  HN  GLU X 364      -8.335 -12.570  30.090  1.00  0.00     0.163 HD
ATOM   3083  CA  GLU X 364      -8.507 -12.222  32.035  1.00  0.00     0.177 C 
ATOM   3084  CB  GLU X 364      -7.069 -11.707  31.889  1.00  0.00     0.045 C 
ATOM   3085  CG  GLU X 364      -6.016 -12.743  31.524  1.00  0.00     0.116 C 
ATOM   3086  CD  GLU X 364      -6.114 -13.876  32.521  1.00  0.00     0.172 C 
ATOM   3087  OE1 GLU X 364      -5.800 -13.675  33.733  1.00  0.00    -0.648 OA
ATOM   3088  OE2 GLU X 364      -6.304 -15.064  32.043  1.00  0.00    -0.648 OA
ATOM   3089  C   GLU X 364      -9.366 -11.075  32.583  1.00  0.00     0.241 C 
ATOM   3090  O   GLU X 364      -9.517 -10.901  33.777  1.00  0.00    -0.271 OA
ATOM   3091  N   ILE X 365     -10.118 -10.348  31.674  1.00  0.00    -0.346 N 
ATOM   3092  HN  ILE X 365      -9.905 -10.541  30.719  1.00  0.00     0.163 HD
ATOM   3093  CA  ILE X 365     -11.278  -9.563  32.082  1.00  0.00     0.180 C 
ATOM   3094  CB  ILE X 365     -11.974  -8.697  31.048  1.00  0.00     0.013 C 
ATOM   3095  CG2 ILE X 365     -12.857  -7.552  31.679  1.00  0.00     0.012 C 
ATOM   3096  CG1 ILE X 365     -10.963  -8.047  30.035  1.00  0.00     0.002 C 
ATOM   3097  CD  ILE X 365     -11.611  -7.240  28.922  1.00  0.00     0.005 C 
ATOM   3098  C   ILE X 365     -12.499 -10.341  32.683  1.00  0.00     0.241 C 
ATOM   3099  O   ILE X 365     -12.902 -10.039  33.781  1.00  0.00    -0.271 OA
ATOM   3100  N   PHE X 366     -12.927 -11.321  31.864  1.00  0.00    -0.346 N 
ATOM   3101  HN  PHE X 366     -12.462 -11.461  30.993  1.00  0.00     0.163 HD
ATOM   3102  CA  PHE X 366     -14.133 -12.153  32.045  1.00  0.00     0.180 C 
ATOM   3103  CB  PHE X 366     -14.320 -13.182  30.919  1.00  0.00     0.073 C 
ATOM   3104  CG  PHE X 366     -15.673 -13.808  30.825  1.00  0.00    -0.056 A 
ATOM   3105  CD1 PHE X 366     -16.834 -13.267  31.222  1.00  0.00     0.007 A 
ATOM   3106  CE1 PHE X 366     -18.094 -13.879  31.028  1.00  0.00     0.001 A 
ATOM   3107  CZ  PHE X 366     -18.138 -15.164  30.474  1.00  0.00     0.000 A 
ATOM   3108  CD2 PHE X 366     -15.758 -15.067  30.206  1.00  0.00     0.007 A 
ATOM   3109  CE2 PHE X 366     -16.990 -15.736  29.986  1.00  0.00     0.001 A 
ATOM   3110  C   PHE X 366     -14.068 -12.794  33.444  1.00  0.00     0.241 C 
ATOM   3111  O   PHE X 366     -15.021 -12.557  34.222  1.00  0.00    -0.271 OA
ATOM   3112  N   LYS X 367     -12.999 -13.550  33.741  1.00  0.00    -0.346 N 
ATOM   3113  HN  LYS X 367     -12.286 -13.820  33.098  1.00  0.00     0.163 HD
ATOM   3114  CA  LYS X 367     -12.848 -14.230  34.999  1.00  0.00     0.176 C 
ATOM   3115  CB  LYS X 367     -11.447 -14.879  35.053  1.00  0.00     0.035 C 
ATOM   3116  CG  LYS X 367     -10.266 -13.949  34.823  1.00  0.00     0.004 C 
ATOM   3117  CD  LYS X 367      -8.865 -14.523  35.267  1.00  0.00     0.027 C 
ATOM   3118  CE  LYS X 367      -8.705 -15.978  34.795  1.00  0.00     0.229 C 
ATOM   3119  NZ  LYS X 367      -7.330 -16.234  34.696  1.00  0.00    -0.079 N 
ATOM   3120  HZ1 LYS X 367      -6.836 -15.403  34.314  1.00  0.00     0.274 HD
ATOM   3121  HZ2 LYS X 367      -7.245 -17.083  34.100  1.00  0.00     0.274 HD
ATOM   3122  HZ3 LYS X 367      -6.912 -16.462  35.620  1.00  0.00     0.274 HD
ATOM   3123  C   LYS X 367     -13.095 -13.393  36.311  1.00  0.00     0.241 C 
ATOM   3124  O   LYS X 367     -13.791 -13.813  37.234  1.00  0.00    -0.271 OA
ATOM   3125  N   ILE X 368     -12.545 -12.172  36.393  1.00  0.00    -0.346 N 
ATOM   3126  HN  ILE X 368     -12.037 -11.817  35.611  1.00  0.00     0.163 HD
ATOM   3127  CA  ILE X 368     -12.585 -11.197  37.488  1.00  0.00     0.180 C 
ATOM   3128  CB  ILE X 368     -11.441 -10.241  37.538  1.00  0.00     0.013 C 
ATOM   3129  CG2 ILE X 368     -11.822  -9.011  38.360  1.00  0.00     0.012 C 
ATOM   3130  CG1 ILE X 368     -10.343 -10.969  38.440  1.00  0.00     0.002 C 
ATOM   3131  CD  ILE X 368      -9.680 -12.189  37.897  1.00  0.00     0.005 C 
ATOM   3132  C   ILE X 368     -13.968 -10.591  37.646  1.00  0.00     0.241 C 
ATOM   3133  O   ILE X 368     -14.533 -10.563  38.720  1.00  0.00    -0.271 OA
ATOM   3134  N   ILE X 369     -14.656 -10.253  36.503  1.00  0.00    -0.346 N 
ATOM   3135  HN  ILE X 369     -14.193 -10.271  35.620  1.00  0.00     0.163 HD
ATOM   3136  CA  ILE X 369     -16.077 -10.072  36.418  1.00  0.00     0.180 C 
ATOM   3137  CB  ILE X 369     -16.531  -9.543  35.106  1.00  0.00     0.013 C 
ATOM   3138  CG2 ILE X 369     -18.036  -9.361  35.038  1.00  0.00     0.012 C 
ATOM   3139  CG1 ILE X 369     -15.750  -8.195  34.964  1.00  0.00     0.002 C 
ATOM   3140  CD  ILE X 369     -16.135  -7.454  33.663  1.00  0.00     0.005 C 
ATOM   3141  C   ILE X 369     -16.906 -11.270  36.895  1.00  0.00     0.241 C 
ATOM   3142  O   ILE X 369     -17.832 -11.192  37.708  1.00  0.00    -0.271 OA
ATOM   3143  N   ASP X 370     -16.506 -12.425  36.545  1.00  0.00    -0.345 N 
ATOM   3144  HN  ASP X 370     -15.645 -12.590  36.069  1.00  0.00     0.163 HD
ATOM   3145  CA  ASP X 370     -17.173 -13.723  36.945  1.00  0.00     0.186 C 
ATOM   3146  CB  ASP X 370     -17.033 -14.829  35.928  1.00  0.00     0.147 C 
ATOM   3147  CG  ASP X 370     -18.055 -15.912  36.100  1.00  0.00     0.175 C 
ATOM   3148  OD1 ASP X 370     -17.687 -17.103  36.238  1.00  0.00    -0.648 OA
ATOM   3149  OD2 ASP X 370     -19.251 -15.660  36.119  1.00  0.00    -0.648 OA
ATOM   3150  C   ASP X 370     -16.938 -14.178  38.398  1.00  0.00     0.241 C 
ATOM   3151  O   ASP X 370     -17.732 -15.001  38.913  1.00  0.00    -0.271 OA
ATOM   3152  N   ASN X 371     -16.016 -13.520  39.121  1.00  0.00    -0.346 N 
ATOM   3153  HN  ASN X 371     -15.578 -12.659  38.874  1.00  0.00     0.163 HD
ATOM   3154  CA  ASN X 371     -15.833 -13.943  40.544  1.00  0.00     0.185 C 
ATOM   3155  CB  ASN X 371     -14.697 -13.118  41.213  1.00  0.00     0.137 C 
ATOM   3156  CG  ASN X 371     -13.427 -13.990  41.085  1.00  0.00     0.217 C 
ATOM   3157  OD1 ASN X 371     -13.255 -14.886  41.946  1.00  0.00    -0.274 OA
ATOM   3158  ND2 ASN X 371     -12.655 -13.855  39.957  1.00  0.00    -0.370 N 
ATOM   3159 1HD2 ASN X 371     -12.972 -13.275  39.207  1.00  0.00     0.159 HD
ATOM   3160 2HD2 ASN X 371     -11.853 -14.450  39.894  1.00  0.00     0.159 HD
ATOM   3161  C   ASN X 371     -17.118 -13.720  41.403  1.00  0.00     0.241 C 
ATOM   3162  O   ASN X 371     -17.987 -12.965  41.004  1.00  0.00    -0.271 OA
ATOM   3163  N   LYS X 372     -17.250 -14.362  42.578  1.00  0.00    -0.346 N 
ATOM   3164  HN  LYS X 372     -16.454 -14.845  42.935  1.00  0.00     0.163 HD
ATOM   3165  CA  LYS X 372     -18.544 -14.522  43.180  1.00  0.00     0.176 C 
ATOM   3166  CB  LYS X 372     -18.640 -15.917  43.963  1.00  0.00     0.035 C 
ATOM   3167  CG  LYS X 372     -18.182 -17.158  43.122  1.00  0.00     0.004 C 
ATOM   3168  CD  LYS X 372     -18.645 -17.202  41.682  1.00  0.00     0.027 C 
ATOM   3169  CE  LYS X 372     -18.410 -18.599  41.024  1.00  0.00     0.229 C 
ATOM   3170  NZ  LYS X 372     -17.054 -19.009  41.125  1.00  0.00    -0.079 N 
ATOM   3171  HZ1 LYS X 372     -16.852 -19.056  42.144  1.00  0.00     0.274 HD
ATOM   3172  HZ2 LYS X 372     -16.545 -18.258  40.616  1.00  0.00     0.274 HD
ATOM   3173  HZ3 LYS X 372     -16.925 -19.943  40.685  1.00  0.00     0.274 HD
ATOM   3174  C   LYS X 372     -19.025 -13.454  44.164  1.00  0.00     0.243 C 
ATOM   3175  O   LYS X 372     -18.285 -13.132  45.041  1.00  0.00    -0.271 OA
ATOM   3176  N   PRO X 373     -20.199 -12.959  43.991  1.00  0.00    -0.337 N 
ATOM   3177  CD  PRO X 373     -21.180 -13.072  42.904  1.00  0.00     0.127 C 
ATOM   3178  CA  PRO X 373     -20.831 -12.242  45.138  1.00  0.00     0.179 C 
ATOM   3179  CB  PRO X 373     -22.110 -11.627  44.598  1.00  0.00     0.037 C 
ATOM   3180  CG  PRO X 373     -22.505 -12.543  43.420  1.00  0.00     0.022 C 
ATOM   3181  C   PRO X 373     -21.174 -13.177  46.358  1.00  0.00     0.241 C 
ATOM   3182  O   PRO X 373     -22.000 -14.045  46.249  1.00  0.00    -0.271 OA
ATOM   3183  N   SER X 374     -20.358 -13.030  47.444  1.00  0.00    -0.344 N 
ATOM   3184  HN  SER X 374     -19.654 -12.325  47.396  1.00  0.00     0.163 HD
ATOM   3185  CA  SER X 374     -20.509 -13.820  48.637  1.00  0.00     0.200 C 
ATOM   3186  CB  SER X 374     -19.405 -13.624  49.657  1.00  0.00     0.199 C 
ATOM   3187  OG  SER X 374     -19.172 -14.741  50.539  1.00  0.00    -0.398 OA
ATOM   3188  HG1 SER X 374     -18.420 -14.377  51.013  1.00  0.00     0.209 HD
ATOM   3189  C   SER X 374     -21.790 -13.512  49.344  1.00  0.00     0.243 C 
ATOM   3190  O   SER X 374     -22.667 -14.431  49.502  1.00  0.00    -0.271 OA
ATOM   3191  N   ILE X 375     -22.006 -12.204  49.730  1.00  0.00    -0.346 N 
ATOM   3192  HN  ILE X 375     -21.349 -11.461  49.637  1.00  0.00     0.163 HD
ATOM   3193  CA  ILE X 375     -23.227 -11.794  50.310  1.00  0.00     0.180 C 
ATOM   3194  CB  ILE X 375     -23.213 -10.888  51.501  1.00  0.00     0.013 C 
ATOM   3195  CG2 ILE X 375     -24.605 -10.346  51.922  1.00  0.00     0.012 C 
ATOM   3196  CG1 ILE X 375     -22.686 -11.705  52.713  1.00  0.00     0.002 C 
ATOM   3197  CD  ILE X 375     -21.154 -11.876  52.826  1.00  0.00     0.005 C 
ATOM   3198  C   ILE X 375     -24.063 -11.291  49.143  1.00  0.00     0.241 C 
ATOM   3199  O   ILE X 375     -23.798 -10.197  48.684  1.00  0.00    -0.271 OA
ATOM   3200  N   ASP X 376     -25.043 -12.051  48.693  1.00  0.00    -0.345 N 
ATOM   3201  HN  ASP X 376     -25.311 -12.902  49.139  1.00  0.00     0.163 HD
ATOM   3202  CA  ASP X 376     -25.839 -11.703  47.559  1.00  0.00     0.186 C 
ATOM   3203  CB  ASP X 376     -26.493 -13.000  47.090  1.00  0.00     0.147 C 
ATOM   3204  CG  ASP X 376     -26.811 -14.062  48.145  1.00  0.00     0.175 C 
ATOM   3205  OD1 ASP X 376     -27.616 -13.763  49.065  1.00  0.00    -0.648 OA
ATOM   3206  OD2 ASP X 376     -26.189 -15.127  48.111  1.00  0.00    -0.648 OA
ATOM   3207  C   ASP X 376     -26.925 -10.638  47.963  1.00  0.00     0.241 C 
ATOM   3208  O   ASP X 376     -26.798  -9.408  47.771  1.00  0.00    -0.271 OA
ATOM   3209  N   SER X 377     -28.004 -11.133  48.571  1.00  0.00    -0.344 N 
ATOM   3210  HN  SER X 377     -27.937 -12.078  48.881  1.00  0.00     0.163 HD
ATOM   3211  CA  SER X 377     -29.180 -10.521  48.987  1.00  0.00     0.200 C 
ATOM   3212  CB  SER X 377     -29.823  -9.651  47.812  1.00  0.00     0.199 C 
ATOM   3213  OG  SER X 377     -30.989  -8.970  48.212  1.00  0.00    -0.398 OA
ATOM   3214  HG1 SER X 377     -31.475  -8.795  47.402  1.00  0.00     0.209 HD
ATOM   3215  C   SER X 377     -29.970 -11.575  49.594  1.00  0.00     0.243 C 
ATOM   3216  O   SER X 377     -30.032 -11.694  50.823  1.00  0.00    -0.271 OA
ATOM   3217  N   TYR X 378     -30.620 -12.510  48.888  1.00  0.00    -0.346 N 
ATOM   3218  HN  TYR X 378     -31.079 -13.112  49.537  1.00  0.00     0.163 HD
ATOM   3219  CA  TYR X 378     -30.971 -12.669  47.505  1.00  0.00     0.180 C 
ATOM   3220  CB  TYR X 378     -31.115 -14.196  47.101  1.00  0.00     0.073 C 
ATOM   3221  CG  TYR X 378     -30.332 -14.510  45.839  1.00  0.00    -0.056 A 
ATOM   3222  CD1 TYR X 378     -30.715 -14.009  44.523  1.00  0.00     0.010 A 
ATOM   3223  CE1 TYR X 378     -29.891 -14.252  43.481  1.00  0.00     0.037 A 
ATOM   3224  CZ  TYR X 378     -28.681 -14.920  43.605  1.00  0.00     0.065 A 
ATOM   3225  OH  TYR X 378     -27.748 -15.299  42.605  1.00  0.00    -0.361 OA
ATOM   3226  HH  TYR X 378     -26.944 -15.544  43.068  1.00  0.00     0.217 HD
ATOM   3227  CD2 TYR X 378     -29.203 -15.240  45.966  1.00  0.00     0.010 A 
ATOM   3228  CE2 TYR X 378     -28.344 -15.464  44.840  1.00  0.00     0.037 A 
ATOM   3229  C   TYR X 378     -32.205 -11.861  47.261  1.00  0.00     0.241 C 
ATOM   3230  O   TYR X 378     -33.192 -11.806  48.076  1.00  0.00    -0.271 OA
ATOM   3231  N   SER X 379     -32.372 -11.156  46.174  1.00  0.00    -0.344 N 
ATOM   3232  HN  SER X 379     -31.584 -11.026  45.577  1.00  0.00     0.163 HD
ATOM   3233  CA  SER X 379     -33.512 -10.266  46.014  1.00  0.00     0.200 C 
ATOM   3234  CB  SER X 379     -33.201  -9.025  45.221  1.00  0.00     0.199 C 
ATOM   3235  OG  SER X 379     -32.243  -8.192  45.875  1.00  0.00    -0.398 OA
ATOM   3236  HG1 SER X 379     -32.007  -7.445  45.322  1.00  0.00     0.209 HD
ATOM   3237  C   SER X 379     -34.760 -11.007  45.478  1.00  0.00     0.243 C 
ATOM   3238  O   SER X 379     -35.645 -10.347  44.925  1.00  0.00    -0.271 OA
ATOM   3239  N   LYS X 380     -34.818 -12.297  45.629  1.00  0.00    -0.346 N 
ATOM   3240  HN  LYS X 380     -34.074 -12.867  45.968  1.00  0.00     0.163 HD
ATOM   3241  CA  LYS X 380     -35.980 -13.148  45.722  1.00  0.00     0.176 C 
ATOM   3242  CB  LYS X 380     -35.511 -14.636  45.818  1.00  0.00     0.035 C 
ATOM   3243  CG  LYS X 380     -34.768 -15.199  44.542  1.00  0.00     0.004 C 
ATOM   3244  CD  LYS X 380     -34.423 -16.651  44.597  1.00  0.00     0.027 C 
ATOM   3245  CE  LYS X 380     -33.091 -16.912  45.457  1.00  0.00     0.229 C 
ATOM   3246  NZ  LYS X 380     -32.757 -18.367  45.348  1.00  0.00    -0.079 N 
ATOM   3247  HZ1 LYS X 380     -32.000 -18.606  46.021  1.00  0.00     0.274 HD
ATOM   3248  HZ2 LYS X 380     -32.471 -18.631  44.383  1.00  0.00     0.274 HD
ATOM   3249  HZ3 LYS X 380     -33.553 -18.972  45.633  1.00  0.00     0.274 HD
ATOM   3250  C   LYS X 380     -36.801 -12.785  46.937  1.00  0.00     0.241 C 
ATOM   3251  O   LYS X 380     -38.038 -12.578  46.963  1.00  0.00    -0.271 OA
ATOM   3252  N   SER X 381     -36.068 -12.553  48.082  1.00  0.00    -0.344 N 
ATOM   3253  HN  SER X 381     -35.079 -12.674  48.119  1.00  0.00     0.163 HD
ATOM   3254  CA  SER X 381     -36.578 -12.040  49.339  1.00  0.00     0.200 C 
ATOM   3255  CB  SER X 381     -35.913 -12.718  50.595  1.00  0.00     0.199 C 
ATOM   3256  OG  SER X 381     -36.215 -14.094  50.748  1.00  0.00    -0.398 OA
ATOM   3257  HG1 SER X 381     -35.946 -14.342  51.636  1.00  0.00     0.209 HD
ATOM   3258  C   SER X 381     -36.428 -10.601  49.505  1.00  0.00     0.242 C 
ATOM   3259  O   SER X 381     -37.341  -9.891  49.976  1.00  0.00    -0.271 OA
ATOM   3260  N   GLY X 382     -35.189 -10.056  49.232  1.00  0.00    -0.350 N 
ATOM   3261  HN  GLY X 382     -34.479 -10.671  48.898  1.00  0.00     0.163 HD
ATOM   3262  CA  GLY X 382     -34.719  -8.721  49.398  1.00  0.00     0.225 C 
ATOM   3263  C   GLY X 382     -35.675  -7.603  49.557  1.00  0.00     0.236 C 
ATOM   3264  O   GLY X 382     -36.447  -7.272  48.682  1.00  0.00    -0.272 OA
ATOM   3265  N   HSE X 383     -35.706  -7.011  50.751  1.00  0.00    -0.346 N 
ATOM   3266  HN  HSE X 383     -35.098  -7.322  51.478  1.00  0.00     0.163 HD
ATOM   3267  CA  HSE X 383     -36.626  -6.005  51.179  1.00  0.00     0.182 C 
ATOM   3268  CB  HSE X 383     -37.422  -6.759  52.301  1.00  0.00     0.093 C 
ATOM   3269  ND1 HSE X 383     -39.353  -5.138  52.202  1.00  0.00    -0.354 N 
ATOM   3270  HD1 HSE X 383     -39.373  -5.002  51.191  1.00  0.00     0.166 HD
ATOM   3271  CG  HSE X 383     -38.381  -5.832  52.966  1.00  0.00     0.028 A 
ATOM   3272  CE1 HSE X 383     -40.231  -4.705  53.099  1.00  0.00     0.180 A 
ATOM   3273  NE2 HSE X 383     -39.945  -5.161  54.369  1.00  0.00    -0.360 N 
ATOM   3274  HE2 HSE X 383     -40.406  -4.891  55.215  1.00  0.00     0.166 HD
ATOM   3275  CD2 HSE X 383     -38.769  -5.854  54.284  1.00  0.00     0.114 A 
ATOM   3276  C   HSE X 383     -35.891  -4.779  51.737  1.00  0.00     0.241 C 
ATOM   3277  O   HSE X 383     -34.971  -4.944  52.538  1.00  0.00    -0.271 OA
ATOM   3278  N   LYS X 384     -36.313  -3.548  51.440  1.00  0.00    -0.346 N 
ATOM   3279  HN  LYS X 384     -36.955  -3.332  50.709  1.00  0.00     0.163 HD
ATOM   3280  CA  LYS X 384     -36.200  -2.443  52.388  1.00  0.00     0.176 C 
ATOM   3281  CB  LYS X 384     -36.257  -1.127  51.536  1.00  0.00     0.035 C 
ATOM   3282  CG  LYS X 384     -35.899   0.092  52.376  1.00  0.00     0.004 C 
ATOM   3283  CD  LYS X 384     -35.080   1.133  51.626  1.00  0.00     0.027 C 
ATOM   3284  CE  LYS X 384     -35.555   2.536  52.017  1.00  0.00     0.229 C 
ATOM   3285  NZ  LYS X 384     -34.960   3.457  51.066  1.00  0.00    -0.079 N 
ATOM   3286  HZ1 LYS X 384     -35.587   4.271  50.901  1.00  0.00     0.274 HD
ATOM   3287  HZ2 LYS X 384     -34.697   2.972  50.185  1.00  0.00     0.274 HD
ATOM   3288  HZ3 LYS X 384     -34.044   3.771  51.445  1.00  0.00     0.274 HD
ATOM   3289  C   LYS X 384     -37.310  -2.363  53.506  1.00  0.00     0.243 C 
ATOM   3290  O   LYS X 384     -38.445  -1.994  53.238  1.00  0.00    -0.271 OA
ATOM   3291  N   PRO X 385     -37.114  -2.725  54.690  1.00  0.00    -0.337 N 
ATOM   3292  CD  PRO X 385     -36.008  -3.522  55.149  1.00  0.00     0.127 C 
ATOM   3293  CA  PRO X 385     -38.068  -2.513  55.777  1.00  0.00     0.179 C 
ATOM   3294  CB  PRO X 385     -37.750  -3.572  56.826  1.00  0.00     0.037 C 
ATOM   3295  CG  PRO X 385     -36.294  -3.856  56.581  1.00  0.00     0.022 C 
ATOM   3296  C   PRO X 385     -37.751  -1.166  56.447  1.00  0.00     0.241 C 
ATOM   3297  O   PRO X 385     -37.090  -0.299  55.836  1.00  0.00    -0.271 OA
ATOM   3298  N   ASP X 386     -38.273  -1.013  57.666  1.00  0.00    -0.346 N 
ATOM   3299  HN  ASP X 386     -38.896  -1.648  58.114  1.00  0.00     0.163 HD
ATOM   3300  CA  ASP X 386     -37.922  -0.015  58.668  1.00  0.00     0.186 C 
ATOM   3301  CB  ASP X 386     -39.009   0.970  59.152  1.00  0.00     0.147 C 
ATOM   3302  CG  ASP X 386     -40.269   0.321  59.532  1.00  0.00     0.175 C 
ATOM   3303  OD1 ASP X 386     -40.733  -0.715  58.936  1.00  0.00    -0.648 OA
ATOM   3304  OD2 ASP X 386     -40.995   0.973  60.349  1.00  0.00    -0.648 OA
ATOM   3305  C   ASP X 386     -37.128  -0.596  59.841  1.00  0.00     0.241 C 
ATOM   3306  O   ASP X 386     -37.176  -1.816  60.126  1.00  0.00    -0.271 OA
ATOM   3307  N   ASN X 387     -36.414   0.283  60.656  1.00  0.00    -0.346 N 
ATOM   3308  HN  ASN X 387     -36.561   1.248  60.452  1.00  0.00     0.163 HD
ATOM   3309  CA  ASN X 387     -35.596  -0.118  61.765  1.00  0.00     0.185 C 
ATOM   3310  CB  ASN X 387     -34.197   0.659  61.959  1.00  0.00     0.137 C 
ATOM   3311  CG  ASN X 387     -34.275   2.217  62.074  1.00  0.00     0.217 C 
ATOM   3312  OD1 ASN X 387     -34.247   2.966  61.186  1.00  0.00    -0.274 OA
ATOM   3313  ND2 ASN X 387     -34.393   2.662  63.350  1.00  0.00    -0.370 N 
ATOM   3314 1HD2 ASN X 387     -34.648   2.035  64.086  1.00  0.00     0.159 HD
ATOM   3315 2HD2 ASN X 387     -34.449   3.653  63.475  1.00  0.00     0.159 HD
ATOM   3316  C   ASN X 387     -36.373  -0.127  63.086  1.00  0.00     0.241 C 
ATOM   3317  O   ASN X 387     -36.193  -1.005  63.865  1.00  0.00    -0.271 OA
ATOM   3318  N   ILE X 388     -37.132   0.910  63.345  1.00  0.00    -0.346 N 
ATOM   3319  HN  ILE X 388     -37.298   1.547  62.597  1.00  0.00     0.163 HD
ATOM   3320  CA  ILE X 388     -37.970   1.202  64.469  1.00  0.00     0.180 C 
ATOM   3321  CB  ILE X 388     -39.416   0.586  64.540  1.00  0.00     0.013 C 
ATOM   3322  CG2 ILE X 388     -40.197   1.225  63.337  1.00  0.00     0.012 C 
ATOM   3323  CG1 ILE X 388     -39.585  -0.947  64.599  1.00  0.00     0.002 C 
ATOM   3324  CD  ILE X 388     -39.450  -1.741  63.311  1.00  0.00     0.005 C 
ATOM   3325  C   ILE X 388     -37.227   1.280  65.872  1.00  0.00     0.241 C 
ATOM   3326  O   ILE X 388     -36.999   2.342  66.462  1.00  0.00    -0.271 OA
ATOM   3327  N   LYS X 389     -36.920   0.146  66.492  1.00  0.00    -0.346 N 
ATOM   3328  HN  LYS X 389     -37.062  -0.746  66.070  1.00  0.00     0.163 HD
ATOM   3329  CA  LYS X 389     -36.460   0.102  67.852  1.00  0.00     0.176 C 
ATOM   3330  CB  LYS X 389     -37.220  -0.936  68.759  1.00  0.00     0.035 C 
ATOM   3331  CG  LYS X 389     -38.645  -0.501  69.044  1.00  0.00     0.004 C 
ATOM   3332  CD  LYS X 389     -39.416  -1.428  69.961  1.00  0.00     0.027 C 
ATOM   3333  CE  LYS X 389     -40.323  -2.590  69.431  1.00  0.00     0.229 C 
ATOM   3334  NZ  LYS X 389     -41.188  -3.033  70.475  1.00  0.00    -0.079 N 
ATOM   3335  HZ1 LYS X 389     -40.696  -3.209  71.374  1.00  0.00     0.274 HD
ATOM   3336  HZ2 LYS X 389     -41.644  -3.925  70.196  1.00  0.00     0.274 HD
ATOM   3337  HZ3 LYS X 389     -41.883  -2.291  70.696  1.00  0.00     0.274 HD
ATOM   3338  C   LYS X 389     -34.962  -0.250  67.747  1.00  0.00     0.240 C 
ATOM   3339  O   LYS X 389     -34.157   0.675  67.513  1.00  0.00    -0.271 OA
ATOM   3340  N   GLY X 390     -34.573  -1.502  67.845  1.00  0.00    -0.351 N 
ATOM   3341  HN  GLY X 390     -35.251  -2.218  67.701  1.00  0.00     0.163 HD
ATOM   3342  CA  GLY X 390     -33.207  -1.955  67.644  1.00  0.00     0.225 C 
ATOM   3343  C   GLY X 390     -32.884  -3.005  68.680  1.00  0.00     0.236 C 
ATOM   3344  O   GLY X 390     -31.842  -2.888  69.295  1.00  0.00    -0.272 OA
ATOM   3345  N   ASN X 391     -33.708  -4.026  68.730  1.00  0.00    -0.346 N 
ATOM   3346  HN  ASN X 391     -34.560  -3.957  68.216  1.00  0.00     0.163 HD
ATOM   3347  CA  ASN X 391     -33.496  -5.159  69.601  1.00  0.00     0.185 C 
ATOM   3348  CB  ASN X 391     -34.813  -5.842  69.766  1.00  0.00     0.137 C 
ATOM   3349  CG  ASN X 391     -35.729  -5.005  70.654  1.00  0.00     0.217 C 
ATOM   3350  OD1 ASN X 391     -35.481  -4.821  71.890  1.00  0.00    -0.274 OA
ATOM   3351  ND2 ASN X 391     -36.744  -4.364  70.062  1.00  0.00    -0.370 N 
ATOM   3352 1HD2 ASN X 391     -36.815  -4.178  69.081  1.00  0.00     0.159 HD
ATOM   3353 2HD2 ASN X 391     -37.451  -4.034  70.687  1.00  0.00     0.159 HD
ATOM   3354  C   ASN X 391     -32.694  -6.161  68.840  1.00  0.00     0.241 C 
ATOM   3355  O   ASN X 391     -33.140  -6.697  67.828  1.00  0.00    -0.271 OA
ATOM   3356  N   LEU X 392     -31.496  -6.434  69.318  1.00  0.00    -0.346 N 
ATOM   3357  HN  LEU X 392     -31.220  -5.900  70.114  1.00  0.00     0.163 HD
ATOM   3358  CA  LEU X 392     -30.450  -7.178  68.677  1.00  0.00     0.177 C 
ATOM   3359  CB  LEU X 392     -29.026  -6.469  68.551  1.00  0.00     0.038 C 
ATOM   3360  CG  LEU X 392     -29.180  -4.919  68.146  1.00  0.00    -0.020 C 
ATOM   3361  CD1 LEU X 392     -27.891  -4.238  67.987  1.00  0.00     0.009 C 
ATOM   3362  CD2 LEU X 392     -30.015  -4.649  66.904  1.00  0.00     0.009 C 
ATOM   3363  C   LEU X 392     -30.211  -8.612  69.310  1.00  0.00     0.241 C 
ATOM   3364  O   LEU X 392     -29.822  -8.668  70.462  1.00  0.00    -0.271 OA
ATOM   3365  N   GLU X 393     -30.462  -9.672  68.561  1.00  0.00    -0.346 N 
ATOM   3366  HN  GLU X 393     -30.734  -9.678  67.601  1.00  0.00     0.163 HD
ATOM   3367  CA  GLU X 393     -30.556 -11.016  69.157  1.00  0.00     0.177 C 
ATOM   3368  CB  GLU X 393     -31.937 -11.720  69.183  1.00  0.00     0.045 C 
ATOM   3369  CG  GLU X 393     -31.909 -13.192  69.646  1.00  0.00     0.116 C 
ATOM   3370  CD  GLU X 393     -33.279 -13.918  69.554  1.00  0.00     0.172 C 
ATOM   3371  OE1 GLU X 393     -33.419 -15.142  69.617  1.00  0.00    -0.648 OA
ATOM   3372  OE2 GLU X 393     -34.318 -13.180  69.317  1.00  0.00    -0.648 OA
ATOM   3373  C   GLU X 393     -29.617 -11.723  68.362  1.00  0.00     0.241 C 
ATOM   3374  O   GLU X 393     -29.791 -12.028  67.175  1.00  0.00    -0.271 OA
ATOM   3375  N   PHE X 394     -28.519 -12.179  69.023  1.00  0.00    -0.346 N 
ATOM   3376  HN  PHE X 394     -28.474 -12.089  70.015  1.00  0.00     0.163 HD
ATOM   3377  CA  PHE X 394     -27.606 -13.153  68.448  1.00  0.00     0.180 C 
ATOM   3378  CB  PHE X 394     -26.064 -12.867  68.965  1.00  0.00     0.073 C 
ATOM   3379  CG  PHE X 394     -25.571 -11.596  68.487  1.00  0.00    -0.056 A 
ATOM   3380  CD1 PHE X 394     -24.688 -11.516  67.390  1.00  0.00     0.007 A 
ATOM   3381  CE1 PHE X 394     -24.185 -10.253  66.988  1.00  0.00     0.001 A 
ATOM   3382  CZ  PHE X 394     -24.525  -9.084  67.726  1.00  0.00     0.000 A 
ATOM   3383  CD2 PHE X 394     -25.737 -10.421  69.317  1.00  0.00     0.007 A 
ATOM   3384  CE2 PHE X 394     -25.186  -9.241  68.947  1.00  0.00     0.001 A 
ATOM   3385  C   PHE X 394     -27.996 -14.510  68.832  1.00  0.00     0.241 C 
ATOM   3386  O   PHE X 394     -27.974 -14.855  70.033  1.00  0.00    -0.271 OA
ATOM   3387  N   ARG X 395     -28.397 -15.403  67.887  1.00  0.00    -0.346 N 
ATOM   3388  HN  ARG X 395     -28.496 -15.024  66.971  1.00  0.00     0.163 HD
ATOM   3389  CA  ARG X 395     -28.971 -16.683  68.201  1.00  0.00     0.176 C 
ATOM   3390  CB  ARG X 395     -30.349 -16.763  67.504  1.00  0.00     0.036 C 
ATOM   3391  CG  ARG X 395     -31.230 -17.863  68.134  1.00  0.00     0.023 C 
ATOM   3392  CD  ARG X 395     -32.624 -18.189  67.434  1.00  0.00     0.138 C 
ATOM   3393  NE  ARG X 395     -33.542 -17.167  67.926  1.00  0.00    -0.227 N 
ATOM   3394  HE  ARG X 395     -33.234 -16.413  68.506  1.00  0.00     0.177 HD
ATOM   3395  CZ  ARG X 395     -34.699 -16.872  67.291  1.00  0.00     0.665 C 
ATOM   3396  NH1 ARG X 395     -35.330 -15.753  67.632  1.00  0.00    -0.235 N 
ATOM   3397 1HH1 ARG X 395     -34.928 -15.206  68.367  1.00  0.00     0.174 HD
ATOM   3398 2HH1 ARG X 395     -36.278 -15.567  67.373  1.00  0.00     0.174 HD
ATOM   3399  NH2 ARG X 395     -35.297 -17.760  66.577  1.00  0.00    -0.235 N 
ATOM   3400 1HH2 ARG X 395     -35.060 -18.701  66.817  1.00  0.00     0.174 HD
ATOM   3401 2HH2 ARG X 395     -36.184 -17.519  66.184  1.00  0.00     0.174 HD
ATOM   3402  C   ARG X 395     -28.153 -17.914  67.790  1.00  0.00     0.241 C 
ATOM   3403  O   ARG X 395     -28.002 -18.016  66.576  1.00  0.00    -0.271 OA
ATOM   3404  N   ASN X 396     -27.630 -18.755  68.727  1.00  0.00    -0.346 N 
ATOM   3405  HN  ASN X 396     -27.733 -18.527  69.691  1.00  0.00     0.163 HD
ATOM   3406  CA  ASN X 396     -26.644 -19.803  68.571  1.00  0.00     0.185 C 
ATOM   3407  CB  ASN X 396     -27.212 -21.232  68.391  1.00  0.00     0.137 C 
ATOM   3408  CG  ASN X 396     -28.232 -21.619  69.426  1.00  0.00     0.217 C 
ATOM   3409  OD1 ASN X 396     -29.447 -21.321  69.355  1.00  0.00    -0.274 OA
ATOM   3410  ND2 ASN X 396     -27.838 -22.191  70.594  1.00  0.00    -0.370 N 
ATOM   3411 1HD2 ASN X 396     -26.948 -21.971  70.994  1.00  0.00     0.159 HD
ATOM   3412 2HD2 ASN X 396     -28.511 -22.540  71.246  1.00  0.00     0.159 HD
ATOM   3413  C   ASN X 396     -25.583 -19.538  67.531  1.00  0.00     0.241 C 
ATOM   3414  O   ASN X 396     -25.324 -20.407  66.714  1.00  0.00    -0.271 OA
ATOM   3415  N   VAL X 397     -24.924 -18.335  67.547  1.00  0.00    -0.346 N 
ATOM   3416  HN  VAL X 397     -25.050 -17.714  68.317  1.00  0.00     0.163 HD
ATOM   3417  CA  VAL X 397     -23.991 -17.789  66.468  1.00  0.00     0.180 C 
ATOM   3418  CB  VAL X 397     -23.831 -16.255  66.323  1.00  0.00     0.009 C 
ATOM   3419  CG1 VAL X 397     -23.071 -15.851  65.059  1.00  0.00     0.012 C 
ATOM   3420  CG2 VAL X 397     -25.144 -15.480  66.433  1.00  0.00     0.012 C 
ATOM   3421  C   VAL X 397     -22.599 -18.366  66.657  1.00  0.00     0.241 C 
ATOM   3422  O   VAL X 397     -21.964 -18.243  67.746  1.00  0.00    -0.271 OA
ATOM   3423  N   HSE X 398     -22.174 -19.152  65.662  1.00  0.00    -0.346 N 
ATOM   3424  HN  HSE X 398     -22.805 -19.287  64.901  1.00  0.00     0.163 HD
ATOM   3425  CA  HSE X 398     -20.817 -19.573  65.338  1.00  0.00     0.182 C 
ATOM   3426  CB  HSE X 398     -20.605 -21.125  65.274  1.00  0.00     0.093 C 
ATOM   3427  ND1 HSE X 398     -20.019 -22.754  67.094  1.00  0.00    -0.354 N 
ATOM   3428  HD1 HSE X 398     -19.002 -22.738  67.011  1.00  0.00     0.166 HD
ATOM   3429  CG  HSE X 398     -20.914 -21.910  66.484  1.00  0.00     0.028 A 
ATOM   3430  CE1 HSE X 398     -20.739 -23.582  67.802  1.00  0.00     0.180 A 
ATOM   3431  NE2 HSE X 398     -22.014 -23.353  67.676  1.00  0.00    -0.360 N 
ATOM   3432  HE2 HSE X 398     -22.727 -23.665  68.304  1.00  0.00     0.166 HD
ATOM   3433  CD2 HSE X 398     -22.163 -22.341  66.829  1.00  0.00     0.114 A 
ATOM   3434  C   HSE X 398     -20.314 -18.997  64.033  1.00  0.00     0.241 C 
ATOM   3435  O   HSE X 398     -20.912 -19.146  62.965  1.00  0.00    -0.271 OA
ATOM   3436  N   PHE X 399     -19.097 -18.391  64.074  1.00  0.00    -0.346 N 
ATOM   3437  HN  PHE X 399     -18.552 -18.245  64.897  1.00  0.00     0.163 HD
ATOM   3438  CA  PHE X 399     -18.540 -17.809  62.870  1.00  0.00     0.180 C 
ATOM   3439  CB  PHE X 399     -18.581 -16.299  63.174  1.00  0.00     0.073 C 
ATOM   3440  CG  PHE X 399     -18.006 -15.418  62.070  1.00  0.00    -0.056 A 
ATOM   3441  CD1 PHE X 399     -16.618 -15.331  61.926  1.00  0.00     0.007 A 
ATOM   3442  CE1 PHE X 399     -16.091 -14.394  61.013  1.00  0.00     0.001 A 
ATOM   3443  CZ  PHE X 399     -16.968 -13.569  60.249  1.00  0.00     0.000 A 
ATOM   3444  CD2 PHE X 399     -18.895 -14.771  61.218  1.00  0.00     0.007 A 
ATOM   3445  CE2 PHE X 399     -18.361 -13.831  60.347  1.00  0.00     0.001 A 
ATOM   3446  C   PHE X 399     -17.134 -18.366  62.564  1.00  0.00     0.241 C 
ATOM   3447  O   PHE X 399     -16.301 -18.494  63.479  1.00  0.00    -0.271 OA
ATOM   3448  N   SER X 400     -16.928 -18.539  61.240  1.00  0.00    -0.344 N 
ATOM   3449  HN  SER X 400     -17.644 -18.377  60.566  1.00  0.00     0.163 HD
ATOM   3450  CA  SER X 400     -15.693 -19.099  60.727  1.00  0.00     0.200 C 
ATOM   3451  CB  SER X 400     -16.015 -20.534  60.180  1.00  0.00     0.199 C 
ATOM   3452  OG  SER X 400     -14.935 -21.242  59.538  1.00  0.00    -0.398 OA
ATOM   3453  HG1 SER X 400     -14.377 -20.615  59.073  1.00  0.00     0.209 HD
ATOM   3454  C   SER X 400     -15.347 -18.303  59.525  1.00  0.00     0.243 C 
ATOM   3455  O   SER X 400     -16.250 -17.985  58.791  1.00  0.00    -0.271 OA
ATOM   3456  N   TYR X 401     -14.042 -18.028  59.227  1.00  0.00    -0.346 N 
ATOM   3457  HN  TYR X 401     -13.418 -18.404  59.908  1.00  0.00     0.163 HD
ATOM   3458  CA  TYR X 401     -13.596 -17.652  57.886  1.00  0.00     0.181 C 
ATOM   3459  CB  TYR X 401     -12.324 -16.728  57.735  1.00  0.00     0.073 C 
ATOM   3460  CG  TYR X 401     -12.854 -15.384  58.020  1.00  0.00    -0.056 A 
ATOM   3461  CD1 TYR X 401     -13.814 -14.699  57.100  1.00  0.00     0.010 A 
ATOM   3462  CE1 TYR X 401     -14.311 -13.461  57.463  1.00  0.00     0.037 A 
ATOM   3463  CZ  TYR X 401     -13.820 -12.782  58.655  1.00  0.00     0.065 A 
ATOM   3464  OH  TYR X 401     -14.304 -11.503  58.868  1.00  0.00    -0.361 OA
ATOM   3465  HH  TYR X 401     -13.940 -11.160  59.687  1.00  0.00     0.217 HD
ATOM   3466  CD2 TYR X 401     -12.485 -14.790  59.271  1.00  0.00     0.010 A 
ATOM   3467  CE2 TYR X 401     -12.978 -13.457  59.548  1.00  0.00     0.037 A 
ATOM   3468  C   TYR X 401     -13.344 -19.036  57.213  1.00  0.00     0.243 C 
ATOM   3469  O   TYR X 401     -13.106 -20.026  57.898  1.00  0.00    -0.271 OA
ATOM   3470  N   PRO X 402     -13.518 -19.161  55.919  1.00  0.00    -0.337 N 
ATOM   3471  CD  PRO X 402     -13.467 -18.131  54.885  1.00  0.00     0.127 C 
ATOM   3472  CA  PRO X 402     -14.052 -20.428  55.427  1.00  0.00     0.179 C 
ATOM   3473  CB  PRO X 402     -14.253 -20.100  53.850  1.00  0.00     0.037 C 
ATOM   3474  CG  PRO X 402     -14.465 -18.573  53.895  1.00  0.00     0.022 C 
ATOM   3475  C   PRO X 402     -13.295 -21.724  55.607  1.00  0.00     0.241 C 
ATOM   3476  O   PRO X 402     -12.106 -21.745  55.927  1.00  0.00    -0.271 OA
ATOM   3477  N   SER X 403     -13.947 -22.883  55.230  1.00  0.00    -0.344 N 
ATOM   3478  HN  SER X 403     -14.893 -22.883  54.916  1.00  0.00     0.163 HD
ATOM   3479  CA  SER X 403     -13.458 -24.290  55.200  1.00  0.00     0.200 C 
ATOM   3480  CB  SER X 403     -14.706 -25.163  55.054  1.00  0.00     0.199 C 
ATOM   3481  OG  SER X 403     -15.699 -24.692  54.108  1.00  0.00    -0.398 OA
ATOM   3482  HG1 SER X 403     -16.463 -25.222  54.345  1.00  0.00     0.209 HD
ATOM   3483  C   SER X 403     -12.458 -24.693  54.195  1.00  0.00     0.243 C 
ATOM   3484  O   SER X 403     -12.335 -25.855  53.760  1.00  0.00    -0.271 OA
ATOM   3485  N   ARG X 404     -11.616 -23.709  53.889  1.00  0.00    -0.346 N 
ATOM   3486  HN  ARG X 404     -12.036 -22.880  54.250  1.00  0.00     0.163 HD
ATOM   3487  CA  ARG X 404     -10.241 -23.529  53.394  1.00  0.00     0.176 C 
ATOM   3488  CB  ARG X 404     -10.252 -22.008  52.938  1.00  0.00     0.036 C 
ATOM   3489  CG  ARG X 404      -8.969 -21.202  52.678  1.00  0.00     0.023 C 
ATOM   3490  CD  ARG X 404      -9.231 -19.722  52.359  1.00  0.00     0.138 C 
ATOM   3491  NE  ARG X 404      -7.979 -18.972  52.424  1.00  0.00    -0.227 N 
ATOM   3492  HE  ARG X 404      -7.390 -19.231  51.658  1.00  0.00     0.177 HD
ATOM   3493  CZ  ARG X 404      -7.910 -17.740  52.850  1.00  0.00     0.665 C 
ATOM   3494  NH1 ARG X 404      -7.011 -16.918  52.280  1.00  0.00    -0.235 N 
ATOM   3495 1HH1 ARG X 404      -6.802 -17.224  51.351  1.00  0.00     0.174 HD
ATOM   3496 2HH1 ARG X 404      -6.971 -15.958  52.558  1.00  0.00     0.174 HD
ATOM   3497  NH2 ARG X 404      -8.668 -17.265  53.809  1.00  0.00    -0.235 N 
ATOM   3498 1HH2 ARG X 404      -9.278 -17.806  54.387  1.00  0.00     0.174 HD
ATOM   3499 2HH2 ARG X 404      -8.768 -16.274  53.904  1.00  0.00     0.174 HD
ATOM   3500  C   ARG X 404      -9.412 -23.765  54.599  1.00  0.00     0.241 C 
ATOM   3501  O   ARG X 404      -8.946 -22.869  55.313  1.00  0.00    -0.271 OA
ATOM   3502  N   LYS X 405      -9.318 -25.089  54.952  1.00  0.00    -0.346 N 
ATOM   3503  HN  LYS X 405      -9.458 -25.846  54.318  1.00  0.00     0.163 HD
ATOM   3504  CA  LYS X 405      -9.293 -25.553  56.357  1.00  0.00     0.176 C 
ATOM   3505  CB  LYS X 405      -8.960 -27.057  56.355  1.00  0.00     0.035 C 
ATOM   3506  CG  LYS X 405      -9.355 -27.699  57.695  1.00  0.00     0.004 C 
ATOM   3507  CD  LYS X 405      -8.771 -29.096  57.728  1.00  0.00     0.027 C 
ATOM   3508  CE  LYS X 405      -9.106 -29.985  58.956  1.00  0.00     0.229 C 
ATOM   3509  NZ  LYS X 405      -8.269 -29.700  60.102  1.00  0.00    -0.079 N 
ATOM   3510  HZ1 LYS X 405      -8.253 -28.735  60.491  1.00  0.00     0.274 HD
ATOM   3511  HZ2 LYS X 405      -7.246 -29.848  59.985  1.00  0.00     0.274 HD
ATOM   3512  HZ3 LYS X 405      -8.622 -30.235  60.921  1.00  0.00     0.274 HD
ATOM   3513  C   LYS X 405      -8.705 -24.753  57.547  1.00  0.00     0.241 C 
ATOM   3514  O   LYS X 405      -7.647 -25.154  58.075  1.00  0.00    -0.271 OA
ATOM   3515  N   GLU X 406      -9.523 -23.847  58.140  1.00  0.00    -0.346 N 
ATOM   3516  HN  GLU X 406     -10.069 -23.271  57.536  1.00  0.00     0.163 HD
ATOM   3517  CA  GLU X 406      -9.405 -23.362  59.475  1.00  0.00     0.177 C 
ATOM   3518  CB  GLU X 406      -9.579 -21.771  59.542  1.00  0.00     0.045 C 
ATOM   3519  CG  GLU X 406      -8.506 -20.964  58.838  1.00  0.00     0.116 C 
ATOM   3520  CD  GLU X 406      -8.638 -19.444  58.989  1.00  0.00     0.172 C 
ATOM   3521  OE1 GLU X 406      -8.909 -18.806  57.930  1.00  0.00    -0.648 OA
ATOM   3522  OE2 GLU X 406      -8.341 -19.039  60.084  1.00  0.00    -0.648 OA
ATOM   3523  C   GLU X 406     -10.432 -23.984  60.360  1.00  0.00     0.241 C 
ATOM   3524  O   GLU X 406     -11.486 -24.575  60.051  1.00  0.00    -0.271 OA
ATOM   3525  N   VAL X 407     -10.201 -23.790  61.701  1.00  0.00    -0.346 N 
ATOM   3526  HN  VAL X 407      -9.311 -23.454  61.999  1.00  0.00     0.163 HD
ATOM   3527  CA  VAL X 407     -11.175 -24.001  62.701  1.00  0.00     0.180 C 
ATOM   3528  CB  VAL X 407     -10.532 -24.652  63.816  1.00  0.00     0.009 C 
ATOM   3529  CG1 VAL X 407      -9.680 -25.772  63.403  1.00  0.00     0.012 C 
ATOM   3530  CG2 VAL X 407      -9.733 -23.562  64.585  1.00  0.00     0.012 C 
ATOM   3531  C   VAL X 407     -11.992 -22.736  62.869  1.00  0.00     0.241 C 
ATOM   3532  O   VAL X 407     -11.892 -21.838  62.034  1.00  0.00    -0.271 OA
ATOM   3533  N   LYS X 408     -13.015 -22.626  63.858  1.00  0.00    -0.346 N 
ATOM   3534  HN  LYS X 408     -13.115 -23.373  64.510  1.00  0.00     0.163 HD
ATOM   3535  CA  LYS X 408     -13.770 -21.384  63.989  1.00  0.00     0.176 C 
ATOM   3536  CB  LYS X 408     -15.163 -21.808  64.598  1.00  0.00     0.035 C 
ATOM   3537  CG  LYS X 408     -15.983 -22.981  63.898  1.00  0.00     0.004 C 
ATOM   3538  CD  LYS X 408     -17.239 -23.288  64.763  1.00  0.00     0.027 C 
ATOM   3539  CE  LYS X 408     -17.964 -24.635  64.454  1.00  0.00     0.229 C 
ATOM   3540  NZ  LYS X 408     -19.287 -24.718  65.119  1.00  0.00    -0.079 N 
ATOM   3541  HZ1 LYS X 408     -19.872 -25.118  64.357  1.00  0.00     0.274 HD
ATOM   3542  HZ2 LYS X 408     -19.698 -23.789  65.341  1.00  0.00     0.274 HD
ATOM   3543  HZ3 LYS X 408     -19.159 -25.363  65.925  1.00  0.00     0.274 HD
ATOM   3544  C   LYS X 408     -13.159 -20.365  64.774  1.00  0.00     0.241 C 
ATOM   3545  O   LYS X 408     -12.080 -20.526  65.341  1.00  0.00    -0.271 OA
ATOM   3546  N   ILE X 409     -13.797 -19.168  64.922  1.00  0.00    -0.346 N 
ATOM   3547  HN  ILE X 409     -14.698 -18.996  64.533  1.00  0.00     0.163 HD
ATOM   3548  CA  ILE X 409     -13.308 -18.100  65.730  1.00  0.00     0.180 C 
ATOM   3549  CB  ILE X 409     -13.224 -16.701  65.080  1.00  0.00     0.013 C 
ATOM   3550  CG2 ILE X 409     -12.687 -15.612  66.061  1.00  0.00     0.012 C 
ATOM   3551  CG1 ILE X 409     -12.229 -16.721  63.904  1.00  0.00     0.002 C 
ATOM   3552  CD  ILE X 409     -12.506 -15.719  62.749  1.00  0.00     0.005 C 
ATOM   3553  C   ILE X 409     -14.277 -18.007  66.848  1.00  0.00     0.241 C 
ATOM   3554  O   ILE X 409     -13.968 -18.150  68.045  1.00  0.00    -0.271 OA
ATOM   3555  N   LEU X 410     -15.532 -17.724  66.480  1.00  0.00    -0.346 N 
ATOM   3556  HN  LEU X 410     -15.634 -17.575  65.500  1.00  0.00     0.163 HD
ATOM   3557  CA  LEU X 410     -16.720 -17.542  67.339  1.00  0.00     0.177 C 
ATOM   3558  CB  LEU X 410     -17.844 -16.622  66.772  1.00  0.00     0.038 C 
ATOM   3559  CG  LEU X 410     -18.979 -16.079  67.670  1.00  0.00    -0.020 C 
ATOM   3560  CD1 LEU X 410     -18.365 -15.248  68.816  1.00  0.00     0.009 C 
ATOM   3561  CD2 LEU X 410     -19.936 -15.162  66.905  1.00  0.00     0.009 C 
ATOM   3562  C   LEU X 410     -17.291 -18.851  67.513  1.00  0.00     0.241 C 
ATOM   3563  O   LEU X 410     -17.491 -19.629  66.549  1.00  0.00    -0.271 OA
ATOM   3564  N   LYS X 411     -17.703 -19.273  68.782  1.00  0.00    -0.346 N 
ATOM   3565  HN  LYS X 411     -17.585 -18.603  69.510  1.00  0.00     0.163 HD
ATOM   3566  CA  LYS X 411     -18.397 -20.468  69.079  1.00  0.00     0.176 C 
ATOM   3567  CB  LYS X 411     -17.460 -21.424  69.808  1.00  0.00     0.035 C 
ATOM   3568  CG  LYS X 411     -16.292 -21.843  68.830  1.00  0.00     0.004 C 
ATOM   3569  CD  LYS X 411     -15.497 -23.098  69.304  1.00  0.00     0.027 C 
ATOM   3570  CE  LYS X 411     -14.294 -23.481  68.483  1.00  0.00     0.229 C 
ATOM   3571  NZ  LYS X 411     -12.992 -23.306  69.336  1.00  0.00    -0.079 N 
ATOM   3572  HZ1 LYS X 411     -12.975 -23.927  70.170  1.00  0.00     0.274 HD
ATOM   3573  HZ2 LYS X 411     -12.919 -22.299  69.582  1.00  0.00     0.274 HD
ATOM   3574  HZ3 LYS X 411     -12.149 -23.589  68.797  1.00  0.00     0.274 HD
ATOM   3575  C   LYS X 411     -19.592 -20.265  70.018  1.00  0.00     0.240 C 
ATOM   3576  O   LYS X 411     -19.430 -19.776  71.146  1.00  0.00    -0.271 OA
ATOM   3577  N   GLY X 412     -20.836 -20.732  69.533  1.00  0.00    -0.351 N 
ATOM   3578  HN  GLY X 412     -20.808 -21.240  68.676  1.00  0.00     0.163 HD
ATOM   3579  CA  GLY X 412     -22.036 -20.814  70.438  1.00  0.00     0.225 C 
ATOM   3580  C   GLY X 412     -22.555 -19.542  71.095  1.00  0.00     0.236 C 
ATOM   3581  O   GLY X 412     -23.027 -19.552  72.224  1.00  0.00    -0.272 OA
ATOM   3582  N   LEU X 413     -22.501 -18.436  70.386  1.00  0.00    -0.346 N 
ATOM   3583  HN  LEU X 413     -22.112 -18.571  69.478  1.00  0.00     0.163 HD
ATOM   3584  CA  LEU X 413     -22.954 -17.178  70.887  1.00  0.00     0.177 C 
ATOM   3585  CB  LEU X 413     -22.167 -15.968  70.192  1.00  0.00     0.038 C 
ATOM   3586  CG  LEU X 413     -22.583 -14.575  70.685  1.00  0.00    -0.020 C 
ATOM   3587  CD1 LEU X 413     -21.790 -14.148  71.987  1.00  0.00     0.009 C 
ATOM   3588  CD2 LEU X 413     -22.330 -13.573  69.582  1.00  0.00     0.009 C 
ATOM   3589  C   LEU X 413     -24.457 -16.953  70.899  1.00  0.00     0.241 C 
ATOM   3590  O   LEU X 413     -25.206 -16.859  69.850  1.00  0.00    -0.271 OA
ATOM   3591  N   ASN X 414     -25.025 -17.045  72.135  1.00  0.00    -0.346 N 
ATOM   3592  HN  ASN X 414     -24.370 -17.342  72.826  1.00  0.00     0.163 HD
ATOM   3593  CA  ASN X 414     -26.348 -16.616  72.420  1.00  0.00     0.185 C 
ATOM   3594  CB  ASN X 414     -27.092 -17.659  73.318  1.00  0.00     0.137 C 
ATOM   3595  CG  ASN X 414     -27.564 -18.945  72.600  1.00  0.00     0.217 C 
ATOM   3596  OD1 ASN X 414     -28.262 -18.943  71.574  1.00  0.00    -0.274 OA
ATOM   3597  ND2 ASN X 414     -27.136 -20.073  73.180  1.00  0.00    -0.370 N 
ATOM   3598 1HD2 ASN X 414     -26.507 -19.962  73.950  1.00  0.00     0.159 HD
ATOM   3599 2HD2 ASN X 414     -27.497 -20.969  72.924  1.00  0.00     0.159 HD
ATOM   3600  C   ASN X 414     -26.242 -15.396  73.225  1.00  0.00     0.241 C 
ATOM   3601  O   ASN X 414     -25.675 -15.324  74.306  1.00  0.00    -0.271 OA
ATOM   3602  N   LEU X 415     -26.802 -14.316  72.769  1.00  0.00    -0.346 N 
ATOM   3603  HN  LEU X 415     -27.420 -14.423  71.994  1.00  0.00     0.163 HD
ATOM   3604  CA  LEU X 415     -26.716 -12.979  73.442  1.00  0.00     0.177 C 
ATOM   3605  CB  LEU X 415     -25.427 -12.253  73.054  1.00  0.00     0.038 C 
ATOM   3606  CG  LEU X 415     -25.193 -10.917  73.716  1.00  0.00    -0.020 C 
ATOM   3607  CD1 LEU X 415     -25.085 -10.925  75.298  1.00  0.00     0.009 C 
ATOM   3608  CD2 LEU X 415     -23.955 -10.233  73.125  1.00  0.00     0.009 C 
ATOM   3609  C   LEU X 415     -27.864 -12.087  72.970  1.00  0.00     0.241 C 
ATOM   3610  O   LEU X 415     -28.063 -11.721  71.780  1.00  0.00    -0.271 OA
ATOM   3611  N   LYS X 416     -28.767 -11.716  73.890  1.00  0.00    -0.346 N 
ATOM   3612  HN  LYS X 416     -28.553 -12.062  74.800  1.00  0.00     0.163 HD
ATOM   3613  CA  LYS X 416     -29.881 -10.891  73.630  1.00  0.00     0.176 C 
ATOM   3614  CB  LYS X 416     -31.200 -11.583  74.144  1.00  0.00     0.035 C 
ATOM   3615  CG  LYS X 416     -32.541 -10.854  73.684  1.00  0.00     0.004 C 
ATOM   3616  CD  LYS X 416     -33.919 -11.601  73.936  1.00  0.00     0.027 C 
ATOM   3617  CE  LYS X 416     -34.007 -12.090  75.410  1.00  0.00     0.229 C 
ATOM   3618  NZ  LYS X 416     -35.355 -12.707  75.461  1.00  0.00    -0.079 N 
ATOM   3619  HZ1 LYS X 416     -36.059 -12.135  74.952  1.00  0.00     0.274 HD
ATOM   3620  HZ2 LYS X 416     -35.491 -12.993  76.452  1.00  0.00     0.274 HD
ATOM   3621  HZ3 LYS X 416     -35.292 -13.576  74.893  1.00  0.00     0.274 HD
ATOM   3622  C   LYS X 416     -29.779  -9.442  74.205  1.00  0.00     0.241 C 
ATOM   3623  O   LYS X 416     -29.782  -9.157  75.390  1.00  0.00    -0.271 OA
ATOM   3624  N   VAL X 417     -29.804  -8.428  73.313  1.00  0.00    -0.346 N 
ATOM   3625  HN  VAL X 417     -29.831  -8.583  72.329  1.00  0.00     0.163 HD
ATOM   3626  CA  VAL X 417     -29.684  -7.041  73.589  1.00  0.00     0.180 C 
ATOM   3627  CB  VAL X 417     -28.559  -6.421  72.815  1.00  0.00     0.009 C 
ATOM   3628  CG1 VAL X 417     -28.428  -4.918  73.134  1.00  0.00     0.012 C 
ATOM   3629  CG2 VAL X 417     -27.287  -7.345  72.935  1.00  0.00     0.012 C 
ATOM   3630  C   VAL X 417     -30.961  -6.372  73.248  1.00  0.00     0.241 C 
ATOM   3631  O   VAL X 417     -31.440  -6.493  72.136  1.00  0.00    -0.271 OA
ATOM   3632  N   GLN X 418     -31.615  -5.561  74.134  1.00  0.00    -0.346 N 
ATOM   3633  HN  GLN X 418     -31.322  -5.545  75.087  1.00  0.00     0.163 HD
ATOM   3634  CA  GLN X 418     -32.829  -4.864  73.745  1.00  0.00     0.177 C 
ATOM   3635  CB  GLN X 418     -33.845  -4.794  74.931  1.00  0.00     0.044 C 
ATOM   3636  CG  GLN X 418     -33.312  -3.967  76.161  1.00  0.00     0.105 C 
ATOM   3637  CD  GLN X 418     -34.352  -4.253  77.232  1.00  0.00     0.215 C 
ATOM   3638  OE1 GLN X 418     -34.708  -5.424  77.459  1.00  0.00    -0.274 OA
ATOM   3639  NE2 GLN X 418     -34.881  -3.240  77.858  1.00  0.00    -0.370 N 
ATOM   3640 1HE2 GLN X 418     -34.980  -2.328  77.460  1.00  0.00     0.159 HD
ATOM   3641 2HE2 GLN X 418     -35.386  -3.449  78.696  1.00  0.00     0.159 HD
ATOM   3642  C   GLN X 418     -32.551  -3.481  73.192  1.00  0.00     0.241 C 
ATOM   3643  O   GLN X 418     -31.490  -2.911  73.387  1.00  0.00    -0.271 OA
ATOM   3644  N   SER X 419     -33.588  -2.864  72.614  1.00  0.00    -0.344 N 
ATOM   3645  HN  SER X 419     -34.281  -3.462  72.218  1.00  0.00     0.163 HD
ATOM   3646  CA  SER X 419     -33.839  -1.454  72.494  1.00  0.00     0.200 C 
ATOM   3647  CB  SER X 419     -35.315  -0.988  72.297  1.00  0.00     0.199 C 
ATOM   3648  OG  SER X 419     -35.332   0.290  71.687  1.00  0.00    -0.398 OA
ATOM   3649  HG1 SER X 419     -36.208   0.676  71.615  1.00  0.00     0.209 HD
ATOM   3650  C   SER X 419     -33.193  -0.641  73.622  1.00  0.00     0.242 C 
ATOM   3651  O   SER X 419     -33.373  -0.870  74.791  1.00  0.00    -0.271 OA
ATOM   3652  N   GLY X 420     -32.364   0.305  73.284  1.00  0.00    -0.350 N 
ATOM   3653  HN  GLY X 420     -32.032   0.188  72.352  1.00  0.00     0.163 HD
ATOM   3654  CA  GLY X 420     -31.682   1.293  74.187  1.00  0.00     0.225 C 
ATOM   3655  C   GLY X 420     -30.585   0.766  75.093  1.00  0.00     0.236 C 
ATOM   3656  O   GLY X 420     -29.906   1.549  75.758  1.00  0.00    -0.272 OA
ATOM   3657  N   GLN X 421     -30.419  -0.579  75.227  1.00  0.00    -0.346 N 
ATOM   3658  HN  GLN X 421     -30.918  -1.244  74.677  1.00  0.00     0.163 HD
ATOM   3659  CA  GLN X 421     -29.396  -1.033  76.150  1.00  0.00     0.177 C 
ATOM   3660  CB  GLN X 421     -29.673  -2.584  76.406  1.00  0.00     0.044 C 
ATOM   3661  CG  GLN X 421     -28.678  -3.325  77.337  1.00  0.00     0.105 C 
ATOM   3662  CD  GLN X 421     -28.984  -4.817  77.405  1.00  0.00     0.215 C 
ATOM   3663  OE1 GLN X 421     -28.399  -5.564  76.653  1.00  0.00    -0.274 OA
ATOM   3664  NE2 GLN X 421     -29.924  -5.279  78.245  1.00  0.00    -0.370 N 
ATOM   3665 1HE2 GLN X 421     -30.395  -4.702  78.912  1.00  0.00     0.159 HD
ATOM   3666 2HE2 GLN X 421     -30.021  -6.274  78.215  1.00  0.00     0.159 HD
ATOM   3667  C   GLN X 421     -28.034  -0.873  75.583  1.00  0.00     0.241 C 
ATOM   3668  O   GLN X 421     -27.744  -0.982  74.399  1.00  0.00    -0.271 OA
ATOM   3669  N   THR X 422     -27.101  -0.661  76.483  1.00  0.00    -0.344 N 
ATOM   3670  HN  THR X 422     -27.351  -0.634  77.448  1.00  0.00     0.163 HD
ATOM   3671  CA  THR X 422     -25.793  -0.394  76.120  1.00  0.00     0.205 C 
ATOM   3672  CB  THR X 422     -25.300   0.821  76.772  1.00  0.00     0.146 C 
ATOM   3673  OG1 THR X 422     -25.659   0.789  78.119  1.00  0.00    -0.393 OA
ATOM   3674  HG1 THR X 422     -26.602   0.613  78.155  1.00  0.00     0.210 HD
ATOM   3675  CG2 THR X 422     -26.193   1.965  76.222  1.00  0.00     0.042 C 
ATOM   3676  C   THR X 422     -24.954  -1.644  76.471  1.00  0.00     0.243 C 
ATOM   3677  O   THR X 422     -24.987  -2.114  77.609  1.00  0.00    -0.271 OA
ATOM   3678  N   VAL X 423     -24.300  -2.289  75.488  1.00  0.00    -0.346 N 
ATOM   3679  HN  VAL X 423     -24.290  -1.893  74.572  1.00  0.00     0.163 HD
ATOM   3680  CA  VAL X 423     -23.559  -3.488  75.697  1.00  0.00     0.180 C 
ATOM   3681  CB  VAL X 423     -24.130  -4.590  74.735  1.00  0.00     0.009 C 
ATOM   3682  CG1 VAL X 423     -23.284  -5.900  74.611  1.00  0.00     0.012 C 
ATOM   3683  CG2 VAL X 423     -25.573  -4.904  75.159  1.00  0.00     0.012 C 
ATOM   3684  C   VAL X 423     -22.138  -3.159  75.498  1.00  0.00     0.241 C 
ATOM   3685  O   VAL X 423     -21.837  -2.484  74.532  1.00  0.00    -0.271 OA
ATOM   3686  N   ALA X 424     -21.228  -3.634  76.439  1.00  0.00    -0.346 N 
ATOM   3687  HN  ALA X 424     -21.514  -4.141  77.249  1.00  0.00     0.163 HD
ATOM   3688  CA  ALA X 424     -19.832  -3.435  76.127  1.00  0.00     0.172 C 
ATOM   3689  CB  ALA X 424     -19.103  -2.442  77.050  1.00  0.00     0.042 C 
ATOM   3690  C   ALA X 424     -19.053  -4.720  76.044  1.00  0.00     0.240 C 
ATOM   3691  O   ALA X 424     -19.241  -5.635  76.832  1.00  0.00    -0.271 OA
ATOM   3692  N   LEU X 425     -18.192  -4.898  75.023  1.00  0.00    -0.346 N 
ATOM   3693  HN  LEU X 425     -17.954  -4.179  74.376  1.00  0.00     0.163 HD
ATOM   3694  CA  LEU X 425     -17.435  -6.125  74.805  1.00  0.00     0.177 C 
ATOM   3695  CB  LEU X 425     -17.385  -6.375  73.340  1.00  0.00     0.038 C 
ATOM   3696  CG  LEU X 425     -18.796  -6.498  72.703  1.00  0.00    -0.020 C 
ATOM   3697  CD1 LEU X 425     -18.531  -7.085  71.292  1.00  0.00     0.009 C 
ATOM   3698  CD2 LEU X 425     -19.905  -7.437  73.363  1.00  0.00     0.009 C 
ATOM   3699  C   LEU X 425     -16.149  -5.953  75.432  1.00  0.00     0.241 C 
ATOM   3700  O   LEU X 425     -15.307  -5.100  75.034  1.00  0.00    -0.271 OA
ATOM   3701  N   VAL X 426     -15.831  -6.723  76.540  1.00  0.00    -0.346 N 
ATOM   3702  HN  VAL X 426     -16.495  -7.339  76.955  1.00  0.00     0.163 HD
ATOM   3703  CA  VAL X 426     -14.553  -6.802  77.264  1.00  0.00     0.180 C 
ATOM   3704  CB  VAL X 426     -14.844  -6.730  78.750  1.00  0.00     0.009 C 
ATOM   3705  CG1 VAL X 426     -13.577  -6.854  79.574  1.00  0.00     0.012 C 
ATOM   3706  CG2 VAL X 426     -15.375  -5.302  78.944  1.00  0.00     0.012 C 
ATOM   3707  C   VAL X 426     -13.941  -8.115  76.851  1.00  0.00     0.241 C 
ATOM   3708  O   VAL X 426     -14.596  -9.196  76.634  1.00  0.00    -0.271 OA
ATOM   3709  N   GLY X 427     -12.605  -8.159  76.833  1.00  0.00    -0.351 N 
ATOM   3710  HN  GLY X 427     -11.978  -7.401  76.997  1.00  0.00     0.163 HD
ATOM   3711  CA  GLY X 427     -11.966  -9.443  76.847  1.00  0.00     0.225 C 
ATOM   3712  C   GLY X 427     -10.493  -9.293  76.910  1.00  0.00     0.236 C 
ATOM   3713  O   GLY X 427      -9.909  -8.442  77.511  1.00  0.00    -0.272 OA
ATOM   3714  N   ASN X 428      -9.812 -10.372  76.312  1.00  0.00    -0.346 N 
ATOM   3715  HN  ASN X 428     -10.306 -11.103  75.847  1.00  0.00     0.163 HD
ATOM   3716  CA  ASN X 428      -8.412 -10.285  75.982  1.00  0.00     0.185 C 
ATOM   3717  CB  ASN X 428      -7.539 -11.252  76.851  1.00  0.00     0.137 C 
ATOM   3718  CG  ASN X 428      -7.835 -10.873  78.369  1.00  0.00     0.217 C 
ATOM   3719  OD1 ASN X 428      -7.041 -10.208  78.994  1.00  0.00    -0.274 OA
ATOM   3720  ND2 ASN X 428      -8.971 -11.269  78.947  1.00  0.00    -0.370 N 
ATOM   3721 1HD2 ASN X 428      -9.233 -10.875  79.828  1.00  0.00     0.159 HD
ATOM   3722 2HD2 ASN X 428      -9.651 -11.833  78.478  1.00  0.00     0.159 HD
ATOM   3723  C   ASN X 428      -8.324 -10.504  74.488  1.00  0.00     0.241 C 
ATOM   3724  O   ASN X 428      -9.313 -10.553  73.697  1.00  0.00    -0.271 OA
ATOM   3725  N   SER X 429      -7.048 -10.543  73.999  1.00  0.00    -0.344 N 
ATOM   3726  HN  SER X 429      -6.249 -10.489  74.593  1.00  0.00     0.163 HD
ATOM   3727  CA  SER X 429      -6.550 -10.326  72.614  1.00  0.00     0.200 C 
ATOM   3728  CB  SER X 429      -5.017 -10.445  72.583  1.00  0.00     0.199 C 
ATOM   3729  OG  SER X 429      -4.512  -9.914  73.802  1.00  0.00    -0.398 OA
ATOM   3730  HG1 SER X 429      -4.570  -8.957  73.756  1.00  0.00     0.209 HD
ATOM   3731  C   SER X 429      -6.953 -11.422  71.609  1.00  0.00     0.242 C 
ATOM   3732  O   SER X 429      -6.755 -12.602  71.868  1.00  0.00    -0.271 OA
ATOM   3733  N   GLY X 430      -7.490 -11.110  70.461  1.00  0.00    -0.350 N 
ATOM   3734  HN  GLY X 430      -7.595 -10.139  70.259  1.00  0.00     0.163 HD
ATOM   3735  CA  GLY X 430      -7.594 -11.954  69.289  1.00  0.00     0.225 C 
ATOM   3736  C   GLY X 430      -8.565 -13.078  69.257  1.00  0.00     0.236 C 
ATOM   3737  O   GLY X 430      -8.396 -14.040  68.525  1.00  0.00    -0.272 OA
ATOM   3738  N   CYS X 431      -9.642 -12.928  70.071  1.00  0.00    -0.346 N 
ATOM   3739  HN  CYS X 431      -9.693 -11.970  70.343  1.00  0.00     0.163 HD
ATOM   3740  CA  CYS X 431     -10.559 -13.970  70.418  1.00  0.00     0.185 C 
ATOM   3741  CB  CYS X 431     -10.088 -14.703  71.687  1.00  0.00     0.105 C 
ATOM   3742  SG  CYS X 431      -8.646 -15.718  71.607  1.00  0.00    -0.180 SA
ATOM   3743  HG1 CYS X 431      -8.600 -15.928  72.915  1.00  0.00     0.101 HD
ATOM   3744  C   CYS X 431     -11.926 -13.407  70.505  1.00  0.00     0.241 C 
ATOM   3745  O   CYS X 431     -12.639 -13.563  71.489  1.00  0.00    -0.271 OA
ATOM   3746  N   GLY X 432     -12.350 -12.750  69.501  1.00  0.00    -0.351 N 
ATOM   3747  HN  GLY X 432     -11.704 -12.230  68.947  1.00  0.00     0.163 HD
ATOM   3748  CA  GLY X 432     -13.745 -12.780  69.000  1.00  0.00     0.225 C 
ATOM   3749  C   GLY X 432     -14.646 -11.632  69.151  1.00  0.00     0.236 C 
ATOM   3750  O   GLY X 432     -15.904 -11.761  69.256  1.00  0.00    -0.272 OA
ATOM   3751  N   LYS X 433     -14.147 -10.390  69.184  1.00  0.00    -0.346 N 
ATOM   3752  HN  LYS X 433     -13.174 -10.217  69.054  1.00  0.00     0.163 HD
ATOM   3753  CA  LYS X 433     -15.047  -9.262  69.129  1.00  0.00     0.176 C 
ATOM   3754  CB  LYS X 433     -14.473  -8.203  70.102  1.00  0.00     0.035 C 
ATOM   3755  CG  LYS X 433     -14.598  -8.579  71.594  1.00  0.00     0.004 C 
ATOM   3756  CD  LYS X 433     -13.400  -8.250  72.460  1.00  0.00     0.027 C 
ATOM   3757  CE  LYS X 433     -12.561  -9.565  72.745  1.00  0.00     0.229 C 
ATOM   3758  NZ  LYS X 433     -11.153  -9.384  72.277  1.00  0.00    -0.079 N 
ATOM   3759  HZ1 LYS X 433     -10.804  -8.407  72.215  1.00  0.00     0.274 HD
ATOM   3760  HZ2 LYS X 433     -10.544  -9.992  72.862  1.00  0.00     0.274 HD
ATOM   3761  HZ3 LYS X 433     -11.152  -9.506  71.244  1.00  0.00     0.274 HD
ATOM   3762  C   LYS X 433     -15.304  -8.665  67.764  1.00  0.00     0.241 C 
ATOM   3763  O   LYS X 433     -16.437  -8.561  67.374  1.00  0.00    -0.271 OA
ATOM   3764  N   SER X 434     -14.237  -8.343  66.989  1.00  0.00    -0.344 N 
ATOM   3765  HN  SER X 434     -13.285  -8.288  67.279  1.00  0.00     0.163 HD
ATOM   3766  CA  SER X 434     -14.429  -7.521  65.775  1.00  0.00     0.200 C 
ATOM   3767  CB  SER X 434     -13.118  -7.146  65.181  1.00  0.00     0.199 C 
ATOM   3768  OG  SER X 434     -13.251  -6.266  63.994  1.00  0.00    -0.398 OA
ATOM   3769  HG1 SER X 434     -12.414  -5.795  63.997  1.00  0.00     0.209 HD
ATOM   3770  C   SER X 434     -15.214  -8.256  64.690  1.00  0.00     0.243 C 
ATOM   3771  O   SER X 434     -16.190  -7.764  64.099  1.00  0.00    -0.271 OA
ATOM   3772  N   THR X 435     -14.964  -9.581  64.602  1.00  0.00    -0.344 N 
ATOM   3773  HN  THR X 435     -14.150  -9.994  65.003  1.00  0.00     0.163 HD
ATOM   3774  CA  THR X 435     -15.937 -10.521  63.859  1.00  0.00     0.205 C 
ATOM   3775  CB  THR X 435     -15.527 -11.934  64.017  1.00  0.00     0.146 C 
ATOM   3776  OG1 THR X 435     -15.148 -12.264  65.352  1.00  0.00    -0.393 OA
ATOM   3777  HG1 THR X 435     -14.216 -12.035  65.322  1.00  0.00     0.210 HD
ATOM   3778  CG2 THR X 435     -14.268 -12.139  63.224  1.00  0.00     0.042 C 
ATOM   3779  C   THR X 435     -17.354 -10.400  64.338  1.00  0.00     0.243 C 
ATOM   3780  O   THR X 435     -18.257 -10.189  63.509  1.00  0.00    -0.271 OA
ATOM   3781  N   THR X 436     -17.579 -10.530  65.659  1.00  0.00    -0.344 N 
ATOM   3782  HN  THR X 436     -16.894 -10.940  66.257  1.00  0.00     0.163 HD
ATOM   3783  CA  THR X 436     -18.869 -10.456  66.268  1.00  0.00     0.205 C 
ATOM   3784  CB  THR X 436     -18.807 -10.643  67.678  1.00  0.00     0.146 C 
ATOM   3785  OG1 THR X 436     -18.134 -11.874  67.909  1.00  0.00    -0.393 OA
ATOM   3786  HG1 THR X 436     -17.550 -11.789  68.666  1.00  0.00     0.210 HD
ATOM   3787  CG2 THR X 436     -20.117 -10.655  68.488  1.00  0.00     0.042 C 
ATOM   3788  C   THR X 436     -19.612  -9.127  66.002  1.00  0.00     0.243 C 
ATOM   3789  O   THR X 436     -20.826  -9.127  65.835  1.00  0.00    -0.271 OA
ATOM   3790  N   VAL X 437     -18.910  -8.047  65.923  1.00  0.00    -0.346 N 
ATOM   3791  HN  VAL X 437     -17.952  -8.057  66.197  1.00  0.00     0.163 HD
ATOM   3792  CA  VAL X 437     -19.579  -6.730  65.796  1.00  0.00     0.180 C 
ATOM   3793  CB  VAL X 437     -18.811  -5.625  66.601  1.00  0.00     0.009 C 
ATOM   3794  CG1 VAL X 437     -19.448  -4.263  66.291  1.00  0.00     0.012 C 
ATOM   3795  CG2 VAL X 437     -18.954  -5.958  68.069  1.00  0.00     0.012 C 
ATOM   3796  C   VAL X 437     -19.924  -6.431  64.385  1.00  0.00     0.241 C 
ATOM   3797  O   VAL X 437     -20.909  -5.796  64.074  1.00  0.00    -0.271 OA
ATOM   3798  N   GLN X 438     -19.195  -7.058  63.425  1.00  0.00    -0.346 N 
ATOM   3799  HN  GLN X 438     -18.376  -7.492  63.792  1.00  0.00     0.163 HD
ATOM   3800  CA  GLN X 438     -19.387  -6.812  62.001  1.00  0.00     0.177 C 
ATOM   3801  CB  GLN X 438     -18.014  -6.397  61.256  1.00  0.00     0.044 C 
ATOM   3802  CG  GLN X 438     -17.452  -5.338  62.201  1.00  0.00     0.105 C 
ATOM   3803  CD  GLN X 438     -16.113  -4.610  61.731  1.00  0.00     0.215 C 
ATOM   3804  OE1 GLN X 438     -15.465  -5.004  60.800  1.00  0.00    -0.274 OA
ATOM   3805  NE2 GLN X 438     -15.715  -3.394  62.285  1.00  0.00    -0.370 N 
ATOM   3806 1HE2 GLN X 438     -16.337  -2.810  62.807  1.00  0.00     0.159 HD
ATOM   3807 2HE2 GLN X 438     -14.789  -3.129  62.019  1.00  0.00     0.159 HD
ATOM   3808  C   GLN X 438     -20.086  -7.936  61.235  1.00  0.00     0.241 C 
ATOM   3809  O   GLN X 438     -20.409  -7.833  60.036  1.00  0.00    -0.271 OA
ATOM   3810  N   LEU X 439     -20.404  -9.107  61.877  1.00  0.00    -0.346 N 
ATOM   3811  HN  LEU X 439     -19.859  -9.386  62.665  1.00  0.00     0.163 HD
ATOM   3812  CA  LEU X 439     -21.380 -10.082  61.343  1.00  0.00     0.177 C 
ATOM   3813  CB  LEU X 439     -21.149 -11.508  61.811  1.00  0.00     0.038 C 
ATOM   3814  CG  LEU X 439     -21.192 -11.693  63.376  1.00  0.00    -0.020 C 
ATOM   3815  CD1 LEU X 439     -22.669 -12.021  63.701  1.00  0.00     0.009 C 
ATOM   3816  CD2 LEU X 439     -20.199 -12.755  63.835  1.00  0.00     0.009 C 
ATOM   3817  C   LEU X 439     -22.854  -9.590  61.560  1.00  0.00     0.241 C 
ATOM   3818  O   LEU X 439     -23.795 -10.090  60.927  1.00  0.00    -0.271 OA
ATOM   3819  N   MET X 440     -23.092  -8.669  62.493  1.00  0.00    -0.346 N 
ATOM   3820  HN  MET X 440     -22.339  -8.368  63.072  1.00  0.00     0.163 HD
ATOM   3821  CA  MET X 440     -24.412  -8.102  62.830  1.00  0.00     0.177 C 
ATOM   3822  CB  MET X 440     -24.557  -7.528  64.246  1.00  0.00     0.045 C 
ATOM   3823  CG  MET X 440     -25.313  -6.191  64.508  1.00  0.00     0.076 C 
ATOM   3824  SD  MET X 440     -27.060  -6.300  63.853  1.00  0.00    -0.173 SA
ATOM   3825  CE  MET X 440     -27.619  -7.473  65.107  1.00  0.00     0.089 C 
ATOM   3826  C   MET X 440     -24.627  -7.030  61.685  1.00  0.00     0.241 C 
ATOM   3827  O   MET X 440     -25.657  -6.976  61.061  1.00  0.00    -0.271 OA
ATOM   3828  N   GLN X 441     -23.583  -6.290  61.363  1.00  0.00    -0.346 N 
ATOM   3829  HN  GLN X 441     -22.725  -6.328  61.868  1.00  0.00     0.163 HD
ATOM   3830  CA  GLN X 441     -23.471  -5.474  60.169  1.00  0.00     0.177 C 
ATOM   3831  CB  GLN X 441     -22.144  -4.710  60.318  1.00  0.00     0.044 C 
ATOM   3832  CG  GLN X 441     -21.942  -3.493  59.333  1.00  0.00     0.105 C 
ATOM   3833  CD  GLN X 441     -20.514  -2.962  59.409  1.00  0.00     0.215 C 
ATOM   3834  OE1 GLN X 441     -19.807  -3.150  60.445  1.00  0.00    -0.274 OA
ATOM   3835  NE2 GLN X 441     -20.020  -2.343  58.333  1.00  0.00    -0.370 N 
ATOM   3836 1HE2 GLN X 441     -20.533  -2.126  57.503  1.00  0.00     0.159 HD
ATOM   3837 2HE2 GLN X 441     -19.151  -1.850  58.385  1.00  0.00     0.159 HD
ATOM   3838  C   GLN X 441     -23.627  -6.175  58.823  1.00  0.00     0.241 C 
ATOM   3839  O   GLN X 441     -24.108  -5.640  57.796  1.00  0.00    -0.271 OA
ATOM   3840  N   ARG X 442     -23.341  -7.470  58.806  1.00  0.00    -0.346 N 
ATOM   3841  HN  ARG X 442     -23.076  -7.890  59.671  1.00  0.00     0.163 HD
ATOM   3842  CA  ARG X 442     -23.347  -8.464  57.754  1.00  0.00     0.176 C 
ATOM   3843  CB  ARG X 442     -24.801  -8.692  57.132  1.00  0.00     0.036 C 
ATOM   3844  CG  ARG X 442     -24.901 -10.016  56.376  1.00  0.00     0.023 C 
ATOM   3845  CD  ARG X 442     -26.426 -10.447  56.066  1.00  0.00     0.138 C 
ATOM   3846  NE  ARG X 442     -26.329 -11.496  54.972  1.00  0.00    -0.227 N 
ATOM   3847  HE  ARG X 442     -26.468 -11.092  54.068  1.00  0.00     0.177 HD
ATOM   3848  CZ  ARG X 442     -25.770 -12.717  55.022  1.00  0.00     0.665 C 
ATOM   3849  NH1 ARG X 442     -25.901 -13.564  54.008  1.00  0.00    -0.235 N 
ATOM   3850 1HH1 ARG X 442     -26.527 -13.324  53.266  1.00  0.00     0.174 HD
ATOM   3851 2HH1 ARG X 442     -25.436 -14.448  53.975  1.00  0.00     0.174 HD
ATOM   3852  NH2 ARG X 442     -25.313 -13.168  56.254  1.00  0.00    -0.235 N 
ATOM   3853 1HH2 ARG X 442     -25.545 -12.667  57.088  1.00  0.00     0.174 HD
ATOM   3854 2HH2 ARG X 442     -25.349 -14.165  56.310  1.00  0.00     0.174 HD
ATOM   3855  C   ARG X 442     -22.331  -8.130  56.743  1.00  0.00     0.241 C 
ATOM   3856  O   ARG X 442     -22.603  -8.013  55.554  1.00  0.00    -0.271 OA
ATOM   3857  N   LEU X 443     -21.116  -8.061  57.206  1.00  0.00    -0.346 N 
ATOM   3858  HN  LEU X 443     -20.876  -8.048  58.173  1.00  0.00     0.163 HD
ATOM   3859  CA  LEU X 443     -19.962  -7.938  56.355  1.00  0.00     0.177 C 
ATOM   3860  CB  LEU X 443     -18.690  -7.344  56.989  1.00  0.00     0.038 C 
ATOM   3861  CG  LEU X 443     -18.313  -5.961  56.599  1.00  0.00    -0.020 C 
ATOM   3862  CD1 LEU X 443     -19.542  -5.084  56.213  1.00  0.00     0.009 C 
ATOM   3863  CD2 LEU X 443     -17.652  -5.182  57.816  1.00  0.00     0.009 C 
ATOM   3864  C   LEU X 443     -19.605  -9.362  55.864  1.00  0.00     0.241 C 
ATOM   3865  O   LEU X 443     -19.637  -9.696  54.707  1.00  0.00    -0.271 OA
ATOM   3866  N   TYR X 444     -19.503 -10.300  56.848  1.00  0.00    -0.346 N 
ATOM   3867  HN  TYR X 444     -19.424 -10.058  57.812  1.00  0.00     0.163 HD
ATOM   3868  CA  TYR X 444     -19.457 -11.733  56.536  1.00  0.00     0.180 C 
ATOM   3869  CB  TYR X 444     -18.056 -12.306  56.905  1.00  0.00     0.073 C 
ATOM   3870  CG  TYR X 444     -17.806 -13.546  56.063  1.00  0.00    -0.056 A 
ATOM   3871  CD1 TYR X 444     -17.429 -14.744  56.715  1.00  0.00     0.010 A 
ATOM   3872  CE1 TYR X 444     -17.407 -15.947  55.988  1.00  0.00     0.037 A 
ATOM   3873  CZ  TYR X 444     -17.714 -15.959  54.642  1.00  0.00     0.065 A 
ATOM   3874  OH  TYR X 444     -17.678 -17.195  53.909  1.00  0.00    -0.361 OA
ATOM   3875  HH  TYR X 444     -17.727 -17.945  54.506  1.00  0.00     0.217 HD
ATOM   3876  CD2 TYR X 444     -17.952 -13.565  54.666  1.00  0.00     0.010 A 
ATOM   3877  CE2 TYR X 444     -17.981 -14.827  53.969  1.00  0.00     0.037 A 
ATOM   3878  C   TYR X 444     -20.662 -12.432  57.108  1.00  0.00     0.241 C 
ATOM   3879  O   TYR X 444     -21.445 -11.960  57.969  1.00  0.00    -0.271 OA
ATOM   3880  N   ASP X 445     -20.988 -13.559  56.535  1.00  0.00    -0.345 N 
ATOM   3881  HN  ASP X 445     -20.349 -13.848  55.826  1.00  0.00     0.163 HD
ATOM   3882  CA  ASP X 445     -22.131 -14.449  56.807  1.00  0.00     0.186 C 
ATOM   3883  CB  ASP X 445     -22.641 -15.121  55.465  1.00  0.00     0.147 C 
ATOM   3884  CG  ASP X 445     -23.780 -16.094  55.582  1.00  0.00     0.175 C 
ATOM   3885  OD1 ASP X 445     -24.952 -15.695  55.749  1.00  0.00    -0.648 OA
ATOM   3886  OD2 ASP X 445     -23.526 -17.303  55.389  1.00  0.00    -0.648 OA
ATOM   3887  C   ASP X 445     -21.759 -15.521  57.828  1.00  0.00     0.243 C 
ATOM   3888  O   ASP X 445     -20.670 -16.071  57.563  1.00  0.00    -0.271 OA
ATOM   3889  N   PRO X 446     -22.394 -15.776  58.907  1.00  0.00    -0.337 N 
ATOM   3890  CD  PRO X 446     -23.162 -14.745  59.579  1.00  0.00     0.127 C 
ATOM   3891  CA  PRO X 446     -22.084 -16.902  59.838  1.00  0.00     0.179 C 
ATOM   3892  CB  PRO X 446     -22.871 -16.679  61.207  1.00  0.00     0.037 C 
ATOM   3893  CG  PRO X 446     -23.710 -15.366  60.943  1.00  0.00     0.022 C 
ATOM   3894  C   PRO X 446     -22.391 -18.290  59.210  1.00  0.00     0.241 C 
ATOM   3895  O   PRO X 446     -23.375 -18.512  58.499  1.00  0.00    -0.271 OA
ATOM   3896  N   THR X 447     -21.610 -19.355  59.525  1.00  0.00    -0.344 N 
ATOM   3897  HN  THR X 447     -20.848 -19.278  60.163  1.00  0.00     0.163 HD
ATOM   3898  CA  THR X 447     -21.888 -20.767  59.165  1.00  0.00     0.205 C 
ATOM   3899  CB  THR X 447     -20.752 -21.699  59.688  1.00  0.00     0.146 C 
ATOM   3900  OG1 THR X 447     -20.187 -21.229  60.956  1.00  0.00    -0.393 OA
ATOM   3901  HG1 THR X 447     -19.993 -22.012  61.476  1.00  0.00     0.210 HD
ATOM   3902  CG2 THR X 447     -19.654 -21.546  58.635  1.00  0.00     0.042 C 
ATOM   3903  C   THR X 447     -23.178 -21.261  59.755  1.00  0.00     0.243 C 
ATOM   3904  O   THR X 447     -23.878 -22.033  59.129  1.00  0.00    -0.271 OA
ATOM   3905  N   GLU X 448     -23.509 -20.949  61.026  1.00  0.00    -0.346 N 
ATOM   3906  HN  GLU X 448     -22.739 -20.614  61.564  1.00  0.00     0.163 HD
ATOM   3907  CA  GLU X 448     -24.810 -21.264  61.595  1.00  0.00     0.177 C 
ATOM   3908  CB  GLU X 448     -24.810 -22.790  61.974  1.00  0.00     0.045 C 
ATOM   3909  CG  GLU X 448     -23.652 -23.198  62.989  1.00  0.00     0.116 C 
ATOM   3910  CD  GLU X 448     -23.771 -24.560  63.709  1.00  0.00     0.172 C 
ATOM   3911  OE1 GLU X 448     -23.536 -25.589  63.065  1.00  0.00    -0.648 OA
ATOM   3912  OE2 GLU X 448     -24.141 -24.562  64.919  1.00  0.00    -0.648 OA
ATOM   3913  C   GLU X 448     -25.001 -20.396  62.884  1.00  0.00     0.240 C 
ATOM   3914  O   GLU X 448     -23.976 -20.207  63.528  1.00  0.00    -0.271 OA
ATOM   3915  N   GLY X 449     -26.153 -19.837  63.314  1.00  0.00    -0.351 N 
ATOM   3916  HN  GLY X 449     -26.029 -19.325  64.161  1.00  0.00     0.163 HD
ATOM   3917  CA  GLY X 449     -27.497 -19.857  62.641  1.00  0.00     0.225 C 
ATOM   3918  C   GLY X 449     -28.005 -18.592  62.038  1.00  0.00     0.236 C 
ATOM   3919  O   GLY X 449     -28.201 -18.522  60.862  1.00  0.00    -0.272 OA
ATOM   3920  N   MET X 450     -28.507 -17.681  62.926  1.00  0.00    -0.346 N 
ATOM   3921  HN  MET X 450     -28.480 -17.937  63.889  1.00  0.00     0.163 HD
ATOM   3922  CA  MET X 450     -29.261 -16.491  62.566  1.00  0.00     0.177 C 
ATOM   3923  CB  MET X 450     -30.821 -16.708  62.564  1.00  0.00     0.045 C 
ATOM   3924  CG  MET X 450     -31.687 -15.532  62.096  1.00  0.00     0.076 C 
ATOM   3925  SD  MET X 450     -33.467 -15.713  62.454  1.00  0.00    -0.173 SA
ATOM   3926  CE  MET X 450     -33.341 -15.697  64.242  1.00  0.00     0.089 C 
ATOM   3927  C   MET X 450     -28.963 -15.362  63.573  1.00  0.00     0.241 C 
ATOM   3928  O   MET X 450     -28.935 -15.490  64.778  1.00  0.00    -0.271 OA
ATOM   3929  N   VAL X 451     -28.784 -14.116  63.000  1.00  0.00    -0.346 N 
ATOM   3930  HN  VAL X 451     -28.791 -13.946  62.018  1.00  0.00     0.163 HD
ATOM   3931  CA  VAL X 451     -28.678 -12.814  63.773  1.00  0.00     0.180 C 
ATOM   3932  CB  VAL X 451     -27.335 -12.143  63.436  1.00  0.00     0.009 C 
ATOM   3933  CG1 VAL X 451     -27.124 -11.123  64.594  1.00  0.00     0.012 C 
ATOM   3934  CG2 VAL X 451     -26.170 -13.174  63.216  1.00  0.00     0.012 C 
ATOM   3935  C   VAL X 451     -29.902 -11.936  63.403  1.00  0.00     0.241 C 
ATOM   3936  O   VAL X 451     -30.399 -11.939  62.278  1.00  0.00    -0.271 OA
ATOM   3937  N   SER X 452     -30.489 -11.250  64.432  1.00  0.00    -0.344 N 
ATOM   3938  HN  SER X 452     -30.085 -11.239  65.343  1.00  0.00     0.163 HD
ATOM   3939  CA  SER X 452     -31.755 -10.598  64.236  1.00  0.00     0.200 C 
ATOM   3940  CB  SER X 452     -32.831 -11.311  65.110  1.00  0.00     0.199 C 
ATOM   3941  OG  SER X 452     -34.181 -10.800  64.995  1.00  0.00    -0.398 OA
ATOM   3942  HG1 SER X 452     -34.809 -11.330  65.490  1.00  0.00     0.209 HD
ATOM   3943  C   SER X 452     -31.700  -9.077  64.576  1.00  0.00     0.243 C 
ATOM   3944  O   SER X 452     -30.998  -8.581  65.449  1.00  0.00    -0.271 OA
ATOM   3945  N   VAL X 453     -32.622  -8.337  63.874  1.00  0.00    -0.346 N 
ATOM   3946  HN  VAL X 453     -33.252  -8.744  63.217  1.00  0.00     0.163 HD
ATOM   3947  CA  VAL X 453     -32.825  -6.975  64.292  1.00  0.00     0.180 C 
ATOM   3948  CB  VAL X 453     -32.115  -5.922  63.394  1.00  0.00     0.009 C 
ATOM   3949  CG1 VAL X 453     -32.222  -6.186  61.932  1.00  0.00     0.012 C 
ATOM   3950  CG2 VAL X 453     -32.555  -4.508  63.864  1.00  0.00     0.012 C 
ATOM   3951  C   VAL X 453     -34.296  -6.775  64.377  1.00  0.00     0.241 C 
ATOM   3952  O   VAL X 453     -34.995  -6.779  63.376  1.00  0.00    -0.271 OA
ATOM   3953  N   ASP X 454     -34.864  -6.654  65.614  1.00  0.00    -0.345 N 
ATOM   3954  HN  ASP X 454     -34.228  -6.832  66.362  1.00  0.00     0.163 HD
ATOM   3955  CA  ASP X 454     -36.276  -6.351  65.819  1.00  0.00     0.186 C 
ATOM   3956  CB  ASP X 454     -36.490  -4.863  65.421  1.00  0.00     0.147 C 
ATOM   3957  CG  ASP X 454     -37.055  -4.282  66.696  1.00  0.00     0.175 C 
ATOM   3958  OD1 ASP X 454     -36.140  -3.590  67.280  1.00  0.00    -0.648 OA
ATOM   3959  OD2 ASP X 454     -38.165  -4.682  67.181  1.00  0.00    -0.648 OA
ATOM   3960  C   ASP X 454     -37.221  -7.292  65.104  1.00  0.00     0.241 C 
ATOM   3961  O   ASP X 454     -38.272  -6.909  64.600  1.00  0.00    -0.271 OA
ATOM   3962  N   GLY X 455     -36.944  -8.555  65.298  1.00  0.00    -0.351 N 
ATOM   3963  HN  GLY X 455     -36.016  -8.598  65.660  1.00  0.00     0.163 HD
ATOM   3964  CA  GLY X 455     -37.659  -9.826  64.943  1.00  0.00     0.225 C 
ATOM   3965  C   GLY X 455     -37.060 -10.417  63.661  1.00  0.00     0.236 C 
ATOM   3966  O   GLY X 455     -36.997 -11.693  63.562  1.00  0.00    -0.272 OA
ATOM   3967  N   GLN X 456     -36.795  -9.592  62.630  1.00  0.00    -0.346 N 
ATOM   3968  HN  GLN X 456     -36.693  -8.602  62.691  1.00  0.00     0.163 HD
ATOM   3969  CA  GLN X 456     -36.336 -10.095  61.356  1.00  0.00     0.177 C 
ATOM   3970  CB  GLN X 456     -36.446  -9.084  60.154  1.00  0.00     0.044 C 
ATOM   3971  CG  GLN X 456     -37.889  -8.599  59.875  1.00  0.00     0.105 C 
ATOM   3972  CD  GLN X 456     -37.906  -7.572  58.754  1.00  0.00     0.215 C 
ATOM   3973  OE1 GLN X 456     -37.657  -7.989  57.603  1.00  0.00    -0.274 OA
ATOM   3974  NE2 GLN X 456     -38.510  -6.362  58.933  1.00  0.00    -0.370 N 
ATOM   3975 1HE2 GLN X 456     -38.815  -6.083  59.843  1.00  0.00     0.159 HD
ATOM   3976 2HE2 GLN X 456     -38.704  -5.761  58.157  1.00  0.00     0.159 HD
ATOM   3977  C   GLN X 456     -34.842 -10.436  61.289  1.00  0.00     0.241 C 
ATOM   3978  O   GLN X 456     -34.030  -9.788  61.947  1.00  0.00    -0.271 OA
ATOM   3979  N   ASP X 457     -34.549 -11.575  60.609  1.00  0.00    -0.346 N 
ATOM   3980  HN  ASP X 457     -35.230 -12.030  60.040  1.00  0.00     0.163 HD
ATOM   3981  CA  ASP X 457     -33.164 -11.828  60.398  1.00  0.00     0.186 C 
ATOM   3982  CB  ASP X 457     -33.104 -13.285  59.786  1.00  0.00     0.147 C 
ATOM   3983  CG  ASP X 457     -33.932 -13.320  58.455  1.00  0.00     0.175 C 
ATOM   3984  OD1 ASP X 457     -33.317 -13.017  57.394  1.00  0.00    -0.648 OA
ATOM   3985  OD2 ASP X 457     -35.141 -13.628  58.489  1.00  0.00    -0.648 OA
ATOM   3986  C   ASP X 457     -32.357 -10.817  59.460  1.00  0.00     0.241 C 
ATOM   3987  O   ASP X 457     -32.942  -9.986  58.826  1.00  0.00    -0.271 OA
ATOM   3988  N   ILE X 458     -31.032 -11.072  59.498  1.00  0.00    -0.346 N 
ATOM   3989  HN  ILE X 458     -30.737 -11.882  59.999  1.00  0.00     0.163 HD
ATOM   3990  CA  ILE X 458     -30.090 -10.126  58.836  1.00  0.00     0.180 C 
ATOM   3991  CB  ILE X 458     -28.735  -9.945  59.466  1.00  0.00     0.013 C 
ATOM   3992  CG2 ILE X 458     -28.860  -9.109  60.753  1.00  0.00     0.012 C 
ATOM   3993  CG1 ILE X 458     -27.971 -11.286  59.701  1.00  0.00     0.002 C 
ATOM   3994  CD  ILE X 458     -26.501 -11.102  60.055  1.00  0.00     0.005 C 
ATOM   3995  C   ILE X 458     -29.856 -10.437  57.340  1.00  0.00     0.241 C 
ATOM   3996  O   ILE X 458     -29.293  -9.612  56.586  1.00  0.00    -0.271 OA
ATOM   3997  N   ARG X 459     -30.303 -11.640  56.876  1.00  0.00    -0.346 N 
ATOM   3998  HN  ARG X 459     -30.827 -12.271  57.443  1.00  0.00     0.163 HD
ATOM   3999  CA  ARG X 459     -30.222 -12.007  55.448  1.00  0.00     0.176 C 
ATOM   4000  CB  ARG X 459     -30.328 -13.513  55.211  1.00  0.00     0.036 C 
ATOM   4001  CG  ARG X 459     -29.113 -14.379  55.748  1.00  0.00     0.023 C 
ATOM   4002  CD  ARG X 459     -28.906 -15.516  54.820  1.00  0.00     0.138 C 
ATOM   4003  NE  ARG X 459     -27.699 -16.278  55.212  1.00  0.00    -0.227 N 
ATOM   4004  HE  ARG X 459     -26.826 -15.794  55.157  1.00  0.00     0.177 HD
ATOM   4005  CZ  ARG X 459     -27.605 -17.572  55.449  1.00  0.00     0.665 C 
ATOM   4006  NH1 ARG X 459     -26.410 -18.104  55.700  1.00  0.00    -0.235 N 
ATOM   4007 1HH1 ARG X 459     -25.596 -17.602  55.408  1.00  0.00     0.174 HD
ATOM   4008 2HH1 ARG X 459     -26.331 -19.064  55.970  1.00  0.00     0.174 HD
ATOM   4009  NH2 ARG X 459     -28.682 -18.254  55.790  1.00  0.00    -0.235 N 
ATOM   4010 1HH2 ARG X 459     -29.585 -17.826  55.825  1.00  0.00     0.174 HD
ATOM   4011 2HH2 ARG X 459     -28.627 -19.222  56.034  1.00  0.00     0.174 HD
ATOM   4012  C   ARG X 459     -31.511 -11.344  54.774  1.00  0.00     0.241 C 
ATOM   4013  O   ARG X 459     -31.388 -10.830  53.694  1.00  0.00    -0.271 OA
ATOM   4014  N   THR X 460     -32.778 -11.490  55.311  1.00  0.00    -0.344 N 
ATOM   4015  HN  THR X 460     -32.819 -12.040  56.142  1.00  0.00     0.163 HD
ATOM   4016  CA  THR X 460     -33.975 -10.952  54.617  1.00  0.00     0.205 C 
ATOM   4017  CB  THR X 460     -35.236 -11.463  55.355  1.00  0.00     0.146 C 
ATOM   4018  OG1 THR X 460     -35.197 -12.891  55.650  1.00  0.00    -0.393 OA
ATOM   4019  HG1 THR X 460     -34.598 -12.907  56.401  1.00  0.00     0.210 HD
ATOM   4020  CG2 THR X 460     -36.368 -11.175  54.383  1.00  0.00     0.042 C 
ATOM   4021  C   THR X 460     -33.862  -9.474  54.369  1.00  0.00     0.243 C 
ATOM   4022  O   THR X 460     -34.260  -8.967  53.315  1.00  0.00    -0.271 OA
ATOM   4023  N   ILE X 461     -33.311  -8.665  55.272  1.00  0.00    -0.346 N 
ATOM   4024  HN  ILE X 461     -32.985  -8.964  56.165  1.00  0.00     0.163 HD
ATOM   4025  CA  ILE X 461     -32.968  -7.266  55.025  1.00  0.00     0.180 C 
ATOM   4026  CB  ILE X 461     -32.560  -6.546  56.377  1.00  0.00     0.013 C 
ATOM   4027  CG2 ILE X 461     -31.293  -7.220  56.948  1.00  0.00     0.012 C 
ATOM   4028  CG1 ILE X 461     -32.433  -5.061  56.245  1.00  0.00     0.002 C 
ATOM   4029  CD  ILE X 461     -32.258  -4.304  57.542  1.00  0.00     0.005 C 
ATOM   4030  C   ILE X 461     -32.048  -7.014  53.882  1.00  0.00     0.241 C 
ATOM   4031  O   ILE X 461     -30.918  -7.458  53.882  1.00  0.00    -0.271 OA
ATOM   4032  N   ASN X 462     -32.440  -6.067  52.964  1.00  0.00    -0.346 N 
ATOM   4033  HN  ASN X 462     -33.305  -5.577  53.035  1.00  0.00     0.163 HD
ATOM   4034  CA  ASN X 462     -31.601  -5.594  51.846  1.00  0.00     0.185 C 
ATOM   4035  CB  ASN X 462     -32.437  -4.417  51.181  1.00  0.00     0.137 C 
ATOM   4036  CG  ASN X 462     -31.810  -3.387  50.179  1.00  0.00     0.217 C 
ATOM   4037  OD1 ASN X 462     -31.619  -2.293  50.584  1.00  0.00    -0.274 OA
ATOM   4038  ND2 ASN X 462     -31.279  -3.804  49.023  1.00  0.00    -0.370 N 
ATOM   4039 1HD2 ASN X 462     -30.937  -4.744  49.046  1.00  0.00     0.159 HD
ATOM   4040 2HD2 ASN X 462     -30.815  -3.210  48.366  1.00  0.00     0.159 HD
ATOM   4041  C   ASN X 462     -30.214  -5.126  52.445  1.00  0.00     0.241 C 
ATOM   4042  O   ASN X 462     -30.165  -4.506  53.470  1.00  0.00    -0.271 OA
ATOM   4043  N   VAL X 463     -29.124  -5.474  51.812  1.00  0.00    -0.346 N 
ATOM   4044  HN  VAL X 463     -29.261  -6.077  51.030  1.00  0.00     0.163 HD
ATOM   4045  CA  VAL X 463     -27.772  -5.098  52.200  1.00  0.00     0.180 C 
ATOM   4046  CB  VAL X 463     -26.818  -5.743  51.087  1.00  0.00     0.009 C 
ATOM   4047  CG1 VAL X 463     -25.388  -5.251  51.366  1.00  0.00     0.012 C 
ATOM   4048  CG2 VAL X 463     -26.985  -7.202  51.133  1.00  0.00     0.012 C 
ATOM   4049  C   VAL X 463     -27.622  -3.592  52.430  1.00  0.00     0.241 C 
ATOM   4050  O   VAL X 463     -27.328  -3.173  53.550  1.00  0.00    -0.271 OA
ATOM   4051  N   ARG X 464     -28.140  -2.792  51.478  1.00  0.00    -0.346 N 
ATOM   4052  HN  ARG X 464     -28.411  -3.203  50.611  1.00  0.00     0.163 HD
ATOM   4053  CA  ARG X 464     -28.042  -1.361  51.551  1.00  0.00     0.176 C 
ATOM   4054  CB  ARG X 464     -28.654  -0.638  50.301  1.00  0.00     0.036 C 
ATOM   4055  CG  ARG X 464     -28.190   0.791  50.056  1.00  0.00     0.023 C 
ATOM   4056  CD  ARG X 464     -28.957   1.576  48.942  1.00  0.00     0.138 C 
ATOM   4057  NE  ARG X 464     -28.806   0.701  47.703  1.00  0.00    -0.227 N 
ATOM   4058  HE  ARG X 464     -29.418  -0.062  47.497  1.00  0.00     0.177 HD
ATOM   4059  CZ  ARG X 464     -27.643   0.584  46.994  1.00  0.00     0.665 C 
ATOM   4060  NH1 ARG X 464     -27.517  -0.449  46.179  1.00  0.00    -0.235 N 
ATOM   4061 1HH1 ARG X 464     -28.209  -1.159  46.309  1.00  0.00     0.174 HD
ATOM   4062 2HH1 ARG X 464     -26.614  -0.465  45.749  1.00  0.00     0.174 HD
ATOM   4063  NH2 ARG X 464     -26.732   1.568  46.921  1.00  0.00    -0.235 N 
ATOM   4064 1HH2 ARG X 464     -27.027   2.431  47.331  1.00  0.00     0.174 HD
ATOM   4065 2HH2 ARG X 464     -26.101   1.484  46.150  1.00  0.00     0.174 HD
ATOM   4066  C   ARG X 464     -28.584  -0.700  52.765  1.00  0.00     0.241 C 
ATOM   4067  O   ARG X 464     -28.033   0.305  53.181  1.00  0.00    -0.271 OA
ATOM   4068  N   PHE X 465     -29.752  -1.182  53.332  1.00  0.00    -0.346 N 
ATOM   4069  HN  PHE X 465     -30.204  -1.963  52.909  1.00  0.00     0.163 HD
ATOM   4070  CA  PHE X 465     -30.519  -0.663  54.467  1.00  0.00     0.180 C 
ATOM   4071  CB  PHE X 465     -32.102  -1.131  54.432  1.00  0.00     0.073 C 
ATOM   4072  CG  PHE X 465     -32.868  -0.055  55.243  1.00  0.00    -0.056 A 
ATOM   4073  CD1 PHE X 465     -32.898   1.285  54.815  1.00  0.00     0.007 A 
ATOM   4074  CE1 PHE X 465     -33.576   2.281  55.580  1.00  0.00     0.001 A 
ATOM   4075  CZ  PHE X 465     -34.303   1.846  56.796  1.00  0.00     0.000 A 
ATOM   4076  CD2 PHE X 465     -33.522  -0.425  56.452  1.00  0.00     0.007 A 
ATOM   4077  CE2 PHE X 465     -34.182   0.551  57.254  1.00  0.00     0.001 A 
ATOM   4078  C   PHE X 465     -29.829  -1.061  55.841  1.00  0.00     0.241 C 
ATOM   4079  O   PHE X 465     -29.536  -0.218  56.686  1.00  0.00    -0.271 OA
ATOM   4080  N   LEU X 466     -29.324  -2.396  56.064  1.00  0.00    -0.346 N 
ATOM   4081  HN  LEU X 466     -29.449  -3.200  55.488  1.00  0.00     0.163 HD
ATOM   4082  CA  LEU X 466     -28.582  -2.638  57.292  1.00  0.00     0.177 C 
ATOM   4083  CB  LEU X 466     -28.310  -4.100  57.315  1.00  0.00     0.038 C 
ATOM   4084  CG  LEU X 466     -27.738  -4.656  58.598  1.00  0.00    -0.020 C 
ATOM   4085  CD1 LEU X 466     -28.636  -4.498  59.802  1.00  0.00     0.009 C 
ATOM   4086  CD2 LEU X 466     -27.637  -6.160  58.502  1.00  0.00     0.009 C 
ATOM   4087  C   LEU X 466     -27.245  -1.842  57.346  1.00  0.00     0.241 C 
ATOM   4088  O   LEU X 466     -26.789  -1.461  58.408  1.00  0.00    -0.271 OA
ATOM   4089  N   ARG X 467     -26.620  -1.540  56.198  1.00  0.00    -0.346 N 
ATOM   4090  HN  ARG X 467     -27.079  -1.869  55.376  1.00  0.00     0.163 HD
ATOM   4091  CA  ARG X 467     -25.371  -0.847  56.098  1.00  0.00     0.176 C 
ATOM   4092  CB  ARG X 467     -24.657  -1.238  54.854  1.00  0.00     0.036 C 
ATOM   4093  CG  ARG X 467     -24.278  -2.784  54.827  1.00  0.00     0.023 C 
ATOM   4094  CD  ARG X 467     -23.529  -3.215  53.540  1.00  0.00     0.138 C 
ATOM   4095  NE  ARG X 467     -23.093  -4.659  53.835  1.00  0.00    -0.227 N 
ATOM   4096  HE  ARG X 467     -23.590  -5.179  54.529  1.00  0.00     0.177 HD
ATOM   4097  CZ  ARG X 467     -22.452  -5.332  52.858  1.00  0.00     0.665 C 
ATOM   4098  NH1 ARG X 467     -22.111  -6.552  53.039  1.00  0.00    -0.235 N 
ATOM   4099 1HH1 ARG X 467     -22.416  -7.007  53.875  1.00  0.00     0.174 HD
ATOM   4100 2HH1 ARG X 467     -21.697  -7.097  52.310  1.00  0.00     0.174 HD
ATOM   4101  NH2 ARG X 467     -22.177  -4.711  51.686  1.00  0.00    -0.235 N 
ATOM   4102 1HH2 ARG X 467     -22.571  -3.812  51.492  1.00  0.00     0.174 HD
ATOM   4103 2HH2 ARG X 467     -21.633  -5.215  51.015  1.00  0.00     0.174 HD
ATOM   4104  C   ARG X 467     -25.609   0.657  56.244  1.00  0.00     0.241 C 
ATOM   4105  O   ARG X 467     -24.688   1.423  56.491  1.00  0.00    -0.271 OA
ATOM   4106  N   GLU X 468     -26.838   1.112  55.985  1.00  0.00    -0.346 N 
ATOM   4107  HN  GLU X 468     -27.505   0.378  55.888  1.00  0.00     0.163 HD
ATOM   4108  CA  GLU X 468     -27.311   2.525  55.974  1.00  0.00     0.177 C 
ATOM   4109  CB  GLU X 468     -28.474   2.786  54.960  1.00  0.00     0.045 C 
ATOM   4110  CG  GLU X 468     -29.310   4.087  55.346  1.00  0.00     0.116 C 
ATOM   4111  CD  GLU X 468     -30.229   4.536  54.206  1.00  0.00     0.172 C 
ATOM   4112  OE1 GLU X 468     -30.780   5.642  54.329  1.00  0.00    -0.648 OA
ATOM   4113  OE2 GLU X 468     -30.352   3.838  53.161  1.00  0.00    -0.648 OA
ATOM   4114  C   GLU X 468     -27.655   2.993  57.408  1.00  0.00     0.241 C 
ATOM   4115  O   GLU X 468     -27.193   3.963  57.880  1.00  0.00    -0.271 OA
ATOM   4116  N   ILE X 469     -28.376   2.078  58.139  1.00  0.00    -0.346 N 
ATOM   4117  HN  ILE X 469     -28.782   1.282  57.696  1.00  0.00     0.163 HD
ATOM   4118  CA  ILE X 469     -28.758   2.388  59.556  1.00  0.00     0.180 C 
ATOM   4119  CB  ILE X 469     -29.918   1.471  60.039  1.00  0.00     0.013 C 
ATOM   4120  CG2 ILE X 469     -30.273   1.815  61.507  1.00  0.00     0.012 C 
ATOM   4121  CG1 ILE X 469     -31.034   1.686  59.051  1.00  0.00     0.002 C 
ATOM   4122  CD  ILE X 469     -31.657   3.119  58.937  1.00  0.00     0.005 C 
ATOM   4123  C   ILE X 469     -27.654   2.047  60.485  1.00  0.00     0.241 C 
ATOM   4124  O   ILE X 469     -27.425   2.768  61.454  1.00  0.00    -0.271 OA
ATOM   4125  N   ILE X 470     -26.961   0.938  60.104  1.00  0.00    -0.346 N 
ATOM   4126  HN  ILE X 470     -27.315   0.273  59.450  1.00  0.00     0.163 HD
ATOM   4127  CA  ILE X 470     -25.833   0.469  60.783  1.00  0.00     0.180 C 
ATOM   4128  CB  ILE X 470     -26.119  -0.291  62.053  1.00  0.00     0.013 C 
ATOM   4129  CG2 ILE X 470     -27.392  -1.238  61.752  1.00  0.00     0.012 C 
ATOM   4130  CG1 ILE X 470     -24.945  -1.178  62.487  1.00  0.00     0.002 C 
ATOM   4131  CD  ILE X 470     -24.514  -2.064  61.314  1.00  0.00     0.005 C 
ATOM   4132  C   ILE X 470     -24.580   1.395  60.956  1.00  0.00     0.241 C 
ATOM   4133  O   ILE X 470     -23.630   1.192  60.231  1.00  0.00    -0.271 OA
ATOM   4134  N   GLY X 471     -24.606   2.425  61.819  1.00  0.00    -0.351 N 
ATOM   4135  HN  GLY X 471     -25.412   2.449  62.406  1.00  0.00     0.163 HD
ATOM   4136  CA  GLY X 471     -23.553   3.370  61.990  1.00  0.00     0.225 C 
ATOM   4137  C   GLY X 471     -22.295   2.837  62.775  1.00  0.00     0.236 C 
ATOM   4138  O   GLY X 471     -22.338   2.632  64.013  1.00  0.00    -0.272 OA
ATOM   4139  N   VAL X 472     -21.195   2.559  62.032  1.00  0.00    -0.346 N 
ATOM   4140  HN  VAL X 472     -21.213   2.839  61.075  1.00  0.00     0.163 HD
ATOM   4141  CA  VAL X 472     -20.046   1.784  62.521  1.00  0.00     0.180 C 
ATOM   4142  CB  VAL X 472     -19.791   0.509  61.730  1.00  0.00     0.009 C 
ATOM   4143  CG1 VAL X 472     -18.651  -0.330  62.303  1.00  0.00     0.012 C 
ATOM   4144  CG2 VAL X 472     -21.039  -0.344  61.622  1.00  0.00     0.012 C 
ATOM   4145  C   VAL X 472     -18.783   2.643  62.673  1.00  0.00     0.241 C 
ATOM   4146  O   VAL X 472     -18.269   3.204  61.721  1.00  0.00    -0.271 OA
ATOM   4147  N   VAL X 473     -18.240   2.736  63.899  1.00  0.00    -0.346 N 
ATOM   4148  HN  VAL X 473     -18.495   2.207  64.704  1.00  0.00     0.163 HD
ATOM   4149  CA  VAL X 473     -17.010   3.500  64.222  1.00  0.00     0.180 C 
ATOM   4150  CB  VAL X 473     -17.054   4.378  65.422  1.00  0.00     0.009 C 
ATOM   4151  CG1 VAL X 473     -15.815   5.350  65.325  1.00  0.00     0.012 C 
ATOM   4152  CG2 VAL X 473     -18.229   5.334  65.149  1.00  0.00     0.012 C 
ATOM   4153  C   VAL X 473     -15.965   2.468  64.316  1.00  0.00     0.241 C 
ATOM   4154  O   VAL X 473     -15.731   1.968  65.437  1.00  0.00    -0.271 OA
ATOM   4155  N   SER X 474     -15.434   2.050  63.200  1.00  0.00    -0.344 N 
ATOM   4156  HN  SER X 474     -15.811   2.095  62.278  1.00  0.00     0.163 HD
ATOM   4157  CA  SER X 474     -14.432   1.049  63.234  1.00  0.00     0.200 C 
ATOM   4158  CB  SER X 474     -14.167   0.534  61.763  1.00  0.00     0.199 C 
ATOM   4159  OG  SER X 474     -15.373   0.133  61.160  1.00  0.00    -0.398 OA
ATOM   4160  HG1 SER X 474     -15.197  -0.806  61.058  1.00  0.00     0.209 HD
ATOM   4161  C   SER X 474     -13.136   1.526  63.936  1.00  0.00     0.243 C 
ATOM   4162  O   SER X 474     -12.961   2.682  64.247  1.00  0.00    -0.271 OA
ATOM   4163  N   GLN X 475     -12.237   0.596  64.186  1.00  0.00    -0.346 N 
ATOM   4164  HN  GLN X 475     -12.486  -0.339  63.946  1.00  0.00     0.163 HD
ATOM   4165  CA  GLN X 475     -11.036   0.775  65.014  1.00  0.00     0.177 C 
ATOM   4166  CB  GLN X 475     -10.577  -0.655  65.427  1.00  0.00     0.044 C 
ATOM   4167  CG  GLN X 475      -9.626  -0.446  66.682  1.00  0.00     0.105 C 
ATOM   4168  CD  GLN X 475      -8.259   0.037  66.428  1.00  0.00     0.215 C 
ATOM   4169  OE1 GLN X 475      -7.878   1.202  66.554  1.00  0.00    -0.274 OA
ATOM   4170  NE2 GLN X 475      -7.297  -0.877  66.229  1.00  0.00    -0.370 N 
ATOM   4171 1HE2 GLN X 475      -7.363  -1.777  66.660  1.00  0.00     0.159 HD
ATOM   4172 2HE2 GLN X 475      -6.404  -0.472  66.034  1.00  0.00     0.159 HD
ATOM   4173  C   GLN X 475     -10.054   1.479  64.133  1.00  0.00     0.241 C 
ATOM   4174  O   GLN X 475      -9.519   2.529  64.463  1.00  0.00    -0.271 OA
ATOM   4175  N   GLU X 476      -9.732   0.965  62.942  1.00  0.00    -0.346 N 
ATOM   4176  HN  GLU X 476     -10.259   0.151  62.710  1.00  0.00     0.163 HD
ATOM   4177  CA  GLU X 476      -8.968   1.724  61.993  1.00  0.00     0.177 C 
ATOM   4178  CB  GLU X 476      -8.204   0.722  61.147  1.00  0.00     0.045 C 
ATOM   4179  CG  GLU X 476      -7.115   1.294  60.221  1.00  0.00     0.116 C 
ATOM   4180  CD  GLU X 476      -6.310   0.215  59.485  1.00  0.00     0.172 C 
ATOM   4181  OE1 GLU X 476      -5.249   0.525  58.881  1.00  0.00    -0.648 OA
ATOM   4182  OE2 GLU X 476      -6.692  -0.969  59.435  1.00  0.00    -0.648 OA
ATOM   4183  C   GLU X 476      -9.866   2.566  61.063  1.00  0.00     0.243 C 
ATOM   4184  O   GLU X 476     -10.370   2.003  60.083  1.00  0.00    -0.271 OA
ATOM   4185  N   PRO X 477     -10.089   3.910  61.258  1.00  0.00    -0.337 N 
ATOM   4186  CD  PRO X 477      -9.889   4.705  62.488  1.00  0.00     0.127 C 
ATOM   4187  CA  PRO X 477     -10.734   4.716  60.240  1.00  0.00     0.179 C 
ATOM   4188  CB  PRO X 477     -11.033   6.100  60.869  1.00  0.00     0.037 C 
ATOM   4189  CG  PRO X 477     -10.040   6.160  62.028  1.00  0.00     0.022 C 
ATOM   4190  C   PRO X 477      -9.832   4.868  58.967  1.00  0.00     0.241 C 
ATOM   4191  O   PRO X 477      -8.631   4.804  59.157  1.00  0.00    -0.271 OA
ATOM   4192  N   VAL X 478     -10.441   5.030  57.770  1.00  0.00    -0.346 N 
ATOM   4193  HN  VAL X 478     -11.415   5.206  57.654  1.00  0.00     0.163 HD
ATOM   4194  CA  VAL X 478      -9.633   5.203  56.498  1.00  0.00     0.180 C 
ATOM   4195  CB  VAL X 478      -9.447   3.917  55.709  1.00  0.00     0.009 C 
ATOM   4196  CG1 VAL X 478      -8.516   2.911  56.428  1.00  0.00     0.012 C 
ATOM   4197  CG2 VAL X 478     -10.782   3.153  55.372  1.00  0.00     0.012 C 
ATOM   4198  C   VAL X 478     -10.468   6.339  55.899  1.00  0.00     0.241 C 
ATOM   4199  O   VAL X 478     -11.723   6.422  55.851  1.00  0.00    -0.271 OA
ATOM   4200  N   LEU X 479      -9.673   7.345  55.438  1.00  0.00    -0.346 N 
ATOM   4201  HN  LEU X 479      -8.691   7.201  55.342  1.00  0.00     0.163 HD
ATOM   4202  CA  LEU X 479     -10.172   8.682  54.928  1.00  0.00     0.177 C 
ATOM   4203  CB  LEU X 479      -9.720   9.820  55.854  1.00  0.00     0.038 C 
ATOM   4204  CG  LEU X 479     -10.456   9.736  57.234  1.00  0.00    -0.020 C 
ATOM   4205  CD1 LEU X 479      -9.585  10.605  58.263  1.00  0.00     0.009 C 
ATOM   4206  CD2 LEU X 479     -11.921  10.239  57.179  1.00  0.00     0.009 C 
ATOM   4207  C   LEU X 479      -9.681   8.948  53.471  1.00  0.00     0.241 C 
ATOM   4208  O   LEU X 479      -8.616   8.601  53.049  1.00  0.00    -0.271 OA
ATOM   4209  N   PHE X 480     -10.541   9.533  52.553  1.00  0.00    -0.346 N 
ATOM   4210  HN  PHE X 480     -11.312  10.054  52.909  1.00  0.00     0.163 HD
ATOM   4211  CA  PHE X 480     -10.232   9.785  51.120  1.00  0.00     0.180 C 
ATOM   4212  CB  PHE X 480     -11.409  10.250  50.220  1.00  0.00     0.073 C 
ATOM   4213  CG  PHE X 480     -12.417   9.196  50.377  1.00  0.00    -0.056 A 
ATOM   4214  CD1 PHE X 480     -13.670   9.408  51.013  1.00  0.00     0.007 A 
ATOM   4215  CE1 PHE X 480     -14.627   8.410  50.735  1.00  0.00     0.001 A 
ATOM   4216  CZ  PHE X 480     -14.333   7.282  50.058  1.00  0.00     0.000 A 
ATOM   4217  CD2 PHE X 480     -12.068   7.965  49.783  1.00  0.00     0.007 A 
ATOM   4218  CE2 PHE X 480     -13.093   6.955  49.648  1.00  0.00     0.001 A 
ATOM   4219  C   PHE X 480      -9.392  10.974  51.115  1.00  0.00     0.241 C 
ATOM   4220  O   PHE X 480      -9.257  11.780  52.058  1.00  0.00    -0.271 OA
ATOM   4221  N   ALA X 481      -8.647  11.157  49.941  1.00  0.00    -0.346 N 
ATOM   4222  HN  ALA X 481      -8.502  10.341  49.387  1.00  0.00     0.163 HD
ATOM   4223  CA  ALA X 481      -7.632  12.209  49.603  1.00  0.00     0.172 C 
ATOM   4224  CB  ALA X 481      -7.401  12.187  48.001  1.00  0.00     0.042 C 
ATOM   4225  C   ALA X 481      -7.926  13.580  50.053  1.00  0.00     0.240 C 
ATOM   4226  O   ALA X 481      -7.070  14.173  50.717  1.00  0.00    -0.271 OA
ATOM   4227  N   THR X 482      -9.078  14.151  49.692  1.00  0.00    -0.344 N 
ATOM   4228  HN  THR X 482      -9.743  13.553  49.250  1.00  0.00     0.163 HD
ATOM   4229  CA  THR X 482      -9.421  15.584  49.494  1.00  0.00     0.205 C 
ATOM   4230  CB  THR X 482     -10.673  15.771  48.616  1.00  0.00     0.146 C 
ATOM   4231  OG1 THR X 482     -11.718  14.875  48.888  1.00  0.00    -0.393 OA
ATOM   4232  HG1 THR X 482     -12.539  15.270  48.587  1.00  0.00     0.210 HD
ATOM   4233  CG2 THR X 482     -10.235  15.360  47.235  1.00  0.00     0.042 C 
ATOM   4234  C   THR X 482      -9.510  16.306  50.702  1.00  0.00     0.243 C 
ATOM   4235  O   THR X 482      -8.429  16.592  51.274  1.00  0.00    -0.271 OA
ATOM   4236  N   THR X 483     -10.680  16.758  51.146  1.00  0.00    -0.344 N 
ATOM   4237  HN  THR X 483     -11.512  16.420  50.714  1.00  0.00     0.163 HD
ATOM   4238  CA  THR X 483     -10.745  17.734  52.239  1.00  0.00     0.205 C 
ATOM   4239  CB  THR X 483     -11.472  18.925  51.754  1.00  0.00     0.146 C 
ATOM   4240  OG1 THR X 483     -12.716  18.625  51.191  1.00  0.00    -0.393 OA
ATOM   4241  HG1 THR X 483     -13.137  19.463  50.985  1.00  0.00     0.210 HD
ATOM   4242  CG2 THR X 483     -10.684  19.538  50.580  1.00  0.00     0.042 C 
ATOM   4243  C   THR X 483     -11.357  17.217  53.515  1.00  0.00     0.243 C 
ATOM   4244  O   THR X 483     -11.754  16.043  53.729  1.00  0.00    -0.271 OA
ATOM   4245  N   ILE X 484     -11.467  18.059  54.545  1.00  0.00    -0.346 N 
ATOM   4246  HN  ILE X 484     -10.934  18.897  54.635  1.00  0.00     0.163 HD
ATOM   4247  CA  ILE X 484     -12.132  17.619  55.825  1.00  0.00     0.180 C 
ATOM   4248  CB  ILE X 484     -11.607  18.300  57.080  1.00  0.00     0.013 C 
ATOM   4249  CG2 ILE X 484     -12.559  18.045  58.282  1.00  0.00     0.012 C 
ATOM   4250  CG1 ILE X 484     -10.134  17.970  57.396  1.00  0.00     0.002 C 
ATOM   4251  CD  ILE X 484      -9.553  18.713  58.545  1.00  0.00     0.005 C 
ATOM   4252  C   ILE X 484     -13.627  17.591  55.674  1.00  0.00     0.241 C 
ATOM   4253  O   ILE X 484     -14.362  16.647  56.133  1.00  0.00    -0.271 OA
ATOM   4254  N   ALA X 485     -14.166  18.625  54.965  1.00  0.00    -0.346 N 
ATOM   4255  HN  ALA X 485     -13.547  19.388  54.798  1.00  0.00     0.163 HD
ATOM   4256  CA  ALA X 485     -15.567  18.771  54.667  1.00  0.00     0.172 C 
ATOM   4257  CB  ALA X 485     -15.772  20.053  53.948  1.00  0.00     0.042 C 
ATOM   4258  C   ALA X 485     -16.208  17.618  53.870  1.00  0.00     0.240 C 
ATOM   4259  O   ALA X 485     -17.347  17.258  54.120  1.00  0.00    -0.271 OA
ATOM   4260  N   GLU X 486     -15.402  17.057  52.969  1.00  0.00    -0.346 N 
ATOM   4261  HN  GLU X 486     -14.673  17.704  52.760  1.00  0.00     0.163 HD
ATOM   4262  CA  GLU X 486     -15.863  15.982  52.110  1.00  0.00     0.177 C 
ATOM   4263  CB  GLU X 486     -14.994  15.953  50.864  1.00  0.00     0.045 C 
ATOM   4264  CG  GLU X 486     -15.524  15.001  49.752  1.00  0.00     0.116 C 
ATOM   4265  CD  GLU X 486     -15.276  15.516  48.327  1.00  0.00     0.172 C 
ATOM   4266  OE1 GLU X 486     -14.134  15.894  48.101  1.00  0.00    -0.648 OA
ATOM   4267  OE2 GLU X 486     -16.195  15.403  47.491  1.00  0.00    -0.648 OA
ATOM   4268  C   GLU X 486     -15.772  14.677  52.828  1.00  0.00     0.241 C 
ATOM   4269  O   GLU X 486     -16.699  13.859  52.742  1.00  0.00    -0.271 OA
ATOM   4270  N   ASN X 487     -14.673  14.452  53.626  1.00  0.00    -0.346 N 
ATOM   4271  HN  ASN X 487     -13.934  15.104  53.776  1.00  0.00     0.163 HD
ATOM   4272  CA  ASN X 487     -14.591  13.225  54.430  1.00  0.00     0.185 C 
ATOM   4273  CB  ASN X 487     -13.211  13.094  55.015  1.00  0.00     0.137 C 
ATOM   4274  CG  ASN X 487     -12.213  12.460  54.070  1.00  0.00     0.217 C 
ATOM   4275  OD1 ASN X 487     -12.408  11.324  53.761  1.00  0.00    -0.274 OA
ATOM   4276  ND2 ASN X 487     -11.124  13.136  53.632  1.00  0.00    -0.370 N 
ATOM   4277 1HD2 ASN X 487     -11.011  14.049  54.023  1.00  0.00     0.159 HD
ATOM   4278 2HD2 ASN X 487     -10.417  12.619  53.149  1.00  0.00     0.159 HD
ATOM   4279  C   ASN X 487     -15.667  13.116  55.482  1.00  0.00     0.241 C 
ATOM   4280  O   ASN X 487     -16.208  12.067  55.651  1.00  0.00    -0.271 OA
ATOM   4281  N   ILE X 488     -16.102  14.237  56.251  1.00  0.00    -0.346 N 
ATOM   4282  HN  ILE X 488     -15.548  15.064  56.193  1.00  0.00     0.163 HD
ATOM   4283  CA  ILE X 488     -17.316  14.247  57.079  1.00  0.00     0.180 C 
ATOM   4284  CB  ILE X 488     -17.452  15.595  57.762  1.00  0.00     0.013 C 
ATOM   4285  CG2 ILE X 488     -18.742  15.651  58.663  1.00  0.00     0.012 C 
ATOM   4286  CG1 ILE X 488     -16.225  15.839  58.596  1.00  0.00     0.002 C 
ATOM   4287  CD  ILE X 488     -16.108  17.335  58.888  1.00  0.00     0.005 C 
ATOM   4288  C   ILE X 488     -18.662  13.960  56.403  1.00  0.00     0.241 C 
ATOM   4289  O   ILE X 488     -19.487  13.142  56.806  1.00  0.00    -0.271 OA
ATOM   4290  N   ARG X 489     -18.799  14.649  55.264  1.00  0.00    -0.346 N 
ATOM   4291  HN  ARG X 489     -17.962  15.047  54.895  1.00  0.00     0.163 HD
ATOM   4292  CA  ARG X 489     -19.904  14.538  54.331  1.00  0.00     0.176 C 
ATOM   4293  CB  ARG X 489     -19.830  15.679  53.238  1.00  0.00     0.036 C 
ATOM   4294  CG  ARG X 489     -21.110  15.745  52.381  1.00  0.00     0.023 C 
ATOM   4295  CD  ARG X 489     -20.807  16.870  51.392  1.00  0.00     0.138 C 
ATOM   4296  NE  ARG X 489     -21.706  16.685  50.197  1.00  0.00    -0.227 N 
ATOM   4297  HE  ARG X 489     -22.609  16.270  50.304  1.00  0.00     0.177 HD
ATOM   4298  CZ  ARG X 489     -21.503  17.284  48.995  1.00  0.00     0.665 C 
ATOM   4299  NH1 ARG X 489     -22.422  17.032  48.086  1.00  0.00    -0.235 N 
ATOM   4300 1HH1 ARG X 489     -23.240  16.492  48.286  1.00  0.00     0.174 HD
ATOM   4301 2HH1 ARG X 489     -22.340  17.449  47.181  1.00  0.00     0.174 HD
ATOM   4302  NH2 ARG X 489     -20.402  17.927  48.692  1.00  0.00    -0.235 N 
ATOM   4303 1HH2 ARG X 489     -19.716  18.046  49.409  1.00  0.00     0.174 HD
ATOM   4304 2HH2 ARG X 489     -20.426  18.434  47.831  1.00  0.00     0.174 HD
ATOM   4305  C   ARG X 489     -19.883  13.160  53.725  1.00  0.00     0.241 C 
ATOM   4306  O   ARG X 489     -20.826  12.746  53.019  1.00  0.00    -0.271 OA
ATOM   4307  N   TYR X 490     -18.845  12.303  53.899  1.00  0.00    -0.346 N 
ATOM   4308  HN  TYR X 490     -18.086  12.607  54.470  1.00  0.00     0.163 HD
ATOM   4309  CA  TYR X 490     -18.800  10.866  53.596  1.00  0.00     0.180 C 
ATOM   4310  CB  TYR X 490     -17.493  10.362  52.978  1.00  0.00     0.073 C 
ATOM   4311  CG  TYR X 490     -17.572  10.492  51.426  1.00  0.00    -0.056 A 
ATOM   4312  CD1 TYR X 490     -18.450   9.699  50.715  1.00  0.00     0.010 A 
ATOM   4313  CE1 TYR X 490     -18.511   9.844  49.330  1.00  0.00     0.037 A 
ATOM   4314  CZ  TYR X 490     -17.765  10.790  48.688  1.00  0.00     0.065 A 
ATOM   4315  OH  TYR X 490     -18.191  11.135  47.346  1.00  0.00    -0.361 OA
ATOM   4316  HH  TYR X 490     -17.540  11.716  46.945  1.00  0.00     0.217 HD
ATOM   4317  CD2 TYR X 490     -16.695  11.401  50.711  1.00  0.00     0.010 A 
ATOM   4318  CE2 TYR X 490     -16.723  11.461  49.334  1.00  0.00     0.037 A 
ATOM   4319  C   TYR X 490     -19.260  10.044  54.810  1.00  0.00     0.241 C 
ATOM   4320  O   TYR X 490     -18.566   9.227  55.423  1.00  0.00    -0.271 OA
ATOM   4321  N   GLY X 491     -20.576  10.227  55.124  1.00  0.00    -0.351 N 
ATOM   4322  HN  GLY X 491     -21.143  10.756  54.497  1.00  0.00     0.163 HD
ATOM   4323  CA  GLY X 491     -21.192   9.567  56.271  1.00  0.00     0.225 C 
ATOM   4324  C   GLY X 491     -22.637   9.867  56.416  1.00  0.00     0.236 C 
ATOM   4325  O   GLY X 491     -23.556   9.092  56.822  1.00  0.00    -0.272 OA
ATOM   4326  N   ARG X 492     -23.049  10.999  55.873  1.00  0.00    -0.346 N 
ATOM   4327  HN  ARG X 492     -22.347  11.704  55.808  1.00  0.00     0.163 HD
ATOM   4328  CA  ARG X 492     -24.283  11.063  55.111  1.00  0.00     0.176 C 
ATOM   4329  CB  ARG X 492     -25.338  12.002  55.736  1.00  0.00     0.036 C 
ATOM   4330  CG  ARG X 492     -26.762  11.672  55.096  1.00  0.00     0.022 C 
ATOM   4331  CD  ARG X 492     -27.872  11.896  56.121  1.00  0.00     0.122 C 
ATOM   4332  NE  ARG X 492     -28.356  13.347  55.944  1.00  0.00    -0.367 N 
ATOM   4333  HE  ARG X 492     -28.870  13.541  55.108  1.00  0.00     0.162 HD
ATOM   4334  CZ  ARG X 492     -28.240  14.331  56.815  1.00  0.00     0.143 C 
ATOM   4335  NH1 ARG X 492     -29.075  15.363  56.815  1.00  0.00    -0.274 NA
ATOM   4336 1HH1 ARG X 492     -30.040  15.101  56.829  1.00  0.00     0.127 HD
ATOM   4337 2HH1 ARG X 492     -28.879  16.095  57.468  1.00  0.00     0.127 HD
ATOM   4338  NH2 ARG X 492     -27.292  14.259  57.739  1.00  0.00    -0.376 N 
ATOM   4339 1HH2 ARG X 492     -26.871  13.362  57.874  1.00  0.00     0.158 HD
ATOM   4340 2HH2 ARG X 492     -27.210  14.911  58.493  1.00  0.00     0.158 HD
ATOM   4341  C   ARG X 492     -23.861  11.383  53.651  1.00  0.00     0.241 C 
ATOM   4342  O   ARG X 492     -22.893  10.812  53.234  1.00  0.00    -0.271 OA
ATOM   4343  N   GLU X 493     -24.434  12.390  52.937  1.00  0.00    -0.346 N 
ATOM   4344  HN  GLU X 493     -25.155  12.973  53.305  1.00  0.00     0.163 HD
ATOM   4345  CA  GLU X 493     -24.020  12.605  51.513  1.00  0.00     0.177 C 
ATOM   4346  CB  GLU X 493     -24.417  11.430  50.583  1.00  0.00     0.045 C 
ATOM   4347  CG  GLU X 493     -25.790  10.777  50.844  1.00  0.00     0.116 C 
ATOM   4348  CD  GLU X 493     -26.547  10.087  49.810  1.00  0.00     0.172 C 
ATOM   4349  OE1 GLU X 493     -26.257  10.092  48.568  1.00  0.00    -0.648 OA
ATOM   4350  OE2 GLU X 493     -27.563   9.522  50.224  1.00  0.00    -0.648 OA
ATOM   4351  C   GLU X 493     -24.535  13.972  51.060  1.00  0.00     0.241 C 
ATOM   4352  O   GLU X 493     -23.861  14.967  51.142  1.00  0.00    -0.271 OA
ATOM   4353  N   ASN X 494     -25.839  13.971  50.692  1.00  0.00    -0.346 N 
ATOM   4354  HN  ASN X 494     -26.107  13.078  50.340  1.00  0.00     0.163 HD
ATOM   4355  CA  ASN X 494     -26.754  15.105  50.734  1.00  0.00     0.185 C 
ATOM   4356  CB  ASN X 494     -28.176  14.816  50.055  1.00  0.00     0.137 C 
ATOM   4357  CG  ASN X 494     -29.064  16.063  49.900  1.00  0.00     0.217 C 
ATOM   4358  OD1 ASN X 494     -28.453  17.138  49.944  1.00  0.00    -0.274 OA
ATOM   4359  ND2 ASN X 494     -30.384  15.975  49.753  1.00  0.00    -0.370 N 
ATOM   4360 1HD2 ASN X 494     -30.745  15.046  49.664  1.00  0.00     0.159 HD
ATOM   4361 2HD2 ASN X 494     -30.978  16.778  49.801  1.00  0.00     0.159 HD
ATOM   4362  C   ASN X 494     -26.988  15.543  52.158  1.00  0.00     0.241 C 
ATOM   4363  O   ASN X 494     -27.869  15.110  52.878  1.00  0.00    -0.271 OA
ATOM   4364  N   VAL X 495     -26.140  16.448  52.600  1.00  0.00    -0.346 N 
ATOM   4365  HN  VAL X 495     -25.349  16.711  52.053  1.00  0.00     0.163 HD
ATOM   4366  CA  VAL X 495     -26.268  17.134  53.896  1.00  0.00     0.180 C 
ATOM   4367  CB  VAL X 495     -25.512  16.392  54.948  1.00  0.00     0.009 C 
ATOM   4368  CG1 VAL X 495     -24.044  16.152  54.550  1.00  0.00     0.012 C 
ATOM   4369  CG2 VAL X 495     -25.636  17.030  56.330  1.00  0.00     0.012 C 
ATOM   4370  C   VAL X 495     -25.701  18.469  53.708  1.00  0.00     0.241 C 
ATOM   4371  O   VAL X 495     -24.786  18.681  52.879  1.00  0.00    -0.271 OA
ATOM   4372  N   THR X 496     -26.174  19.464  54.551  1.00  0.00    -0.344 N 
ATOM   4373  HN  THR X 496     -26.940  19.317  55.173  1.00  0.00     0.163 HD
ATOM   4374  CA  THR X 496     -25.794  20.885  54.464  1.00  0.00     0.205 C 
ATOM   4375  CB  THR X 496     -26.898  21.872  54.819  1.00  0.00     0.146 C 
ATOM   4376  OG1 THR X 496     -27.489  21.574  56.123  1.00  0.00    -0.393 OA
ATOM   4377  HG1 THR X 496     -27.560  22.383  56.635  1.00  0.00     0.210 HD
ATOM   4378  CG2 THR X 496     -28.002  21.696  53.766  1.00  0.00     0.042 C 
ATOM   4379  C   THR X 496     -24.586  21.246  55.353  1.00  0.00     0.243 C 
ATOM   4380  O   THR X 496     -24.245  20.588  56.329  1.00  0.00    -0.271 OA
ATOM   4381  N   MET X 497     -23.904  22.318  55.065  1.00  0.00    -0.346 N 
ATOM   4382  HN  MET X 497     -24.146  22.940  54.325  1.00  0.00     0.163 HD
ATOM   4383  CA  MET X 497     -22.720  22.820  55.788  1.00  0.00     0.177 C 
ATOM   4384  CB  MET X 497     -22.116  24.085  54.950  1.00  0.00     0.045 C 
ATOM   4385  CG  MET X 497     -20.694  23.765  54.428  1.00  0.00     0.076 C 
ATOM   4386  SD  MET X 497     -19.490  23.725  55.827  1.00  0.00    -0.173 SA
ATOM   4387  CE  MET X 497     -18.121  23.318  54.676  1.00  0.00     0.089 C 
ATOM   4388  C   MET X 497     -22.834  23.039  57.283  1.00  0.00     0.241 C 
ATOM   4389  O   MET X 497     -21.868  22.715  57.931  1.00  0.00    -0.271 OA
ATOM   4390  N   ASP X 498     -24.009  23.496  57.739  1.00  0.00    -0.346 N 
ATOM   4391  HN  ASP X 498     -24.806  23.493  57.140  1.00  0.00     0.163 HD
ATOM   4392  CA  ASP X 498     -24.348  23.639  59.096  1.00  0.00     0.186 C 
ATOM   4393  CB  ASP X 498     -25.521  24.639  59.257  1.00  0.00     0.147 C 
ATOM   4394  CG  ASP X 498     -26.770  24.023  58.614  1.00  0.00     0.175 C 
ATOM   4395  OD1 ASP X 498     -27.438  23.347  59.413  1.00  0.00    -0.648 OA
ATOM   4396  OD2 ASP X 498     -27.048  24.097  57.390  1.00  0.00    -0.648 OA
ATOM   4397  C   ASP X 498     -24.496  22.251  59.768  1.00  0.00     0.241 C 
ATOM   4398  O   ASP X 498     -24.111  22.101  60.872  1.00  0.00    -0.271 OA
ATOM   4399  N   GLU X 499     -25.010  21.245  59.092  1.00  0.00    -0.346 N 
ATOM   4400  HN  GLU X 499     -25.434  21.294  58.191  1.00  0.00     0.163 HD
ATOM   4401  CA  GLU X 499     -25.198  19.921  59.699  1.00  0.00     0.177 C 
ATOM   4402  CB  GLU X 499     -26.410  19.173  59.139  1.00  0.00     0.045 C 
ATOM   4403  CG  GLU X 499     -27.213  18.334  60.106  1.00  0.00     0.116 C 
ATOM   4404  CD  GLU X 499     -27.785  17.102  59.491  1.00  0.00     0.172 C 
ATOM   4405  OE1 GLU X 499     -27.399  15.926  59.911  1.00  0.00    -0.648 OA
ATOM   4406  OE2 GLU X 499     -28.518  17.228  58.479  1.00  0.00    -0.648 OA
ATOM   4407  C   GLU X 499     -23.850  19.193  59.689  1.00  0.00     0.241 C 
ATOM   4408  O   GLU X 499     -23.648  18.345  60.542  1.00  0.00    -0.271 OA
ATOM   4409  N   ILE X 500     -22.958  19.625  58.796  1.00  0.00    -0.346 N 
ATOM   4410  HN  ILE X 500     -23.216  20.270  58.081  1.00  0.00     0.163 HD
ATOM   4411  CA  ILE X 500     -21.614  19.162  58.669  1.00  0.00     0.180 C 
ATOM   4412  CB  ILE X 500     -20.892  19.467  57.330  1.00  0.00     0.013 C 
ATOM   4413  CG2 ILE X 500     -19.327  19.510  57.411  1.00  0.00     0.012 C 
ATOM   4414  CG1 ILE X 500     -21.453  18.494  56.325  1.00  0.00     0.002 C 
ATOM   4415  CD  ILE X 500     -21.285  18.851  54.892  1.00  0.00     0.005 C 
ATOM   4416  C   ILE X 500     -20.803  19.738  59.832  1.00  0.00     0.241 C 
ATOM   4417  O   ILE X 500     -20.095  19.016  60.528  1.00  0.00    -0.271 OA
ATOM   4418  N   GLU X 501     -20.943  21.052  60.073  1.00  0.00    -0.346 N 
ATOM   4419  HN  GLU X 501     -21.402  21.624  59.397  1.00  0.00     0.163 HD
ATOM   4420  CA  GLU X 501     -20.470  21.732  61.271  1.00  0.00     0.177 C 
ATOM   4421  CB  GLU X 501     -20.863  23.205  61.152  1.00  0.00     0.045 C 
ATOM   4422  CG  GLU X 501     -20.148  24.065  62.311  1.00  0.00     0.116 C 
ATOM   4423  CD  GLU X 501     -20.237  25.558  62.007  1.00  0.00     0.172 C 
ATOM   4424  OE1 GLU X 501     -20.564  26.342  62.915  1.00  0.00    -0.648 OA
ATOM   4425  OE2 GLU X 501     -19.843  25.939  60.882  1.00  0.00    -0.648 OA
ATOM   4426  C   GLU X 501     -21.008  21.194  62.608  1.00  0.00     0.241 C 
ATOM   4427  O   GLU X 501     -20.238  20.971  63.535  1.00  0.00    -0.271 OA
ATOM   4428  N   LYS X 502     -22.278  20.862  62.693  1.00  0.00    -0.346 N 
ATOM   4429  HN  LYS X 502     -22.820  21.182  61.920  1.00  0.00     0.163 HD
ATOM   4430  CA  LYS X 502     -22.919  20.116  63.779  1.00  0.00     0.176 C 
ATOM   4431  CB  LYS X 502     -24.385  19.772  63.457  1.00  0.00     0.035 C 
ATOM   4432  CG  LYS X 502     -25.231  19.328  64.646  1.00  0.00     0.004 C 
ATOM   4433  CD  LYS X 502     -26.655  18.888  64.243  1.00  0.00     0.027 C 
ATOM   4434  CE  LYS X 502     -27.486  18.281  65.417  1.00  0.00     0.229 C 
ATOM   4435  NZ  LYS X 502     -27.949  19.390  66.377  1.00  0.00    -0.079 N 
ATOM   4436  HZ1 LYS X 502     -27.938  20.298  65.870  1.00  0.00     0.274 HD
ATOM   4437  HZ2 LYS X 502     -27.367  19.390  67.238  1.00  0.00     0.274 HD
ATOM   4438  HZ3 LYS X 502     -28.946  19.119  66.495  1.00  0.00     0.274 HD
ATOM   4439  C   LYS X 502     -22.202  18.849  64.188  1.00  0.00     0.241 C 
ATOM   4440  O   LYS X 502     -21.983  18.550  65.412  1.00  0.00    -0.271 OA
ATOM   4441  N   ALA X 503     -21.841  18.025  63.221  1.00  0.00    -0.346 N 
ATOM   4442  HN  ALA X 503     -21.892  18.399  62.298  1.00  0.00     0.163 HD
ATOM   4443  CA  ALA X 503     -21.240  16.748  63.532  1.00  0.00     0.172 C 
ATOM   4444  CB  ALA X 503     -21.139  16.055  62.177  1.00  0.00     0.042 C 
ATOM   4445  C   ALA X 503     -19.862  16.829  64.174  1.00  0.00     0.240 C 
ATOM   4446  O   ALA X 503     -19.597  16.244  65.214  1.00  0.00    -0.271 OA
ATOM   4447  N   VAL X 504     -18.951  17.554  63.552  1.00  0.00    -0.346 N 
ATOM   4448  HN  VAL X 504     -19.311  17.894  62.686  1.00  0.00     0.163 HD
ATOM   4449  CA  VAL X 504     -17.692  17.838  64.124  1.00  0.00     0.180 C 
ATOM   4450  CB  VAL X 504     -16.551  18.364  63.245  1.00  0.00     0.009 C 
ATOM   4451  CG1 VAL X 504     -16.077  17.345  62.190  1.00  0.00     0.012 C 
ATOM   4452  CG2 VAL X 504     -17.001  19.666  62.561  1.00  0.00     0.012 C 
ATOM   4453  C   VAL X 504     -17.690  18.696  65.442  1.00  0.00     0.241 C 
ATOM   4454  O   VAL X 504     -16.758  18.569  66.250  1.00  0.00    -0.271 OA
ATOM   4455  N   LYS X 505     -18.632  19.507  65.717  1.00  0.00    -0.346 N 
ATOM   4456  HN  LYS X 505     -19.346  19.642  65.034  1.00  0.00     0.163 HD
ATOM   4457  CA  LYS X 505     -18.829  20.141  67.100  1.00  0.00     0.176 C 
ATOM   4458  CB  LYS X 505     -19.946  21.140  66.921  1.00  0.00     0.035 C 
ATOM   4459  CG  LYS X 505     -19.379  22.569  66.519  1.00  0.00     0.004 C 
ATOM   4460  CD  LYS X 505     -20.539  23.490  66.152  1.00  0.00     0.027 C 
ATOM   4461  CE  LYS X 505     -20.144  24.995  66.140  1.00  0.00     0.229 C 
ATOM   4462  NZ  LYS X 505     -21.325  25.678  65.481  1.00  0.00    -0.079 N 
ATOM   4463  HZ1 LYS X 505     -22.134  25.026  65.426  1.00  0.00     0.274 HD
ATOM   4464  HZ2 LYS X 505     -20.990  25.891  64.520  1.00  0.00     0.274 HD
ATOM   4465  HZ3 LYS X 505     -21.611  26.541  65.986  1.00  0.00     0.274 HD
ATOM   4466  C   LYS X 505     -19.150  19.099  68.169  1.00  0.00     0.241 C 
ATOM   4467  O   LYS X 505     -18.556  19.049  69.255  1.00  0.00    -0.271 OA
ATOM   4468  N   GLU X 506     -20.181  18.169  67.883  1.00  0.00    -0.346 N 
ATOM   4469  HN  GLU X 506     -20.677  18.211  67.019  1.00  0.00     0.163 HD
ATOM   4470  CA  GLU X 506     -20.442  17.017  68.673  1.00  0.00     0.177 C 
ATOM   4471  CB  GLU X 506     -21.651  16.227  68.153  1.00  0.00     0.045 C 
ATOM   4472  CG  GLU X 506     -22.921  17.031  68.172  1.00  0.00     0.116 C 
ATOM   4473  CD  GLU X 506     -23.529  17.274  69.511  1.00  0.00     0.172 C 
ATOM   4474  OE1 GLU X 506     -23.149  18.306  70.193  1.00  0.00    -0.648 OA
ATOM   4475  OE2 GLU X 506     -24.299  16.389  70.034  1.00  0.00    -0.648 OA
ATOM   4476  C   GLU X 506     -19.262  16.114  68.847  1.00  0.00     0.241 C 
ATOM   4477  O   GLU X 506     -18.897  15.973  69.989  1.00  0.00    -0.271 OA
ATOM   4478  N   ALA X 507     -18.606  15.581  67.788  1.00  0.00    -0.346 N 
ATOM   4479  HN  ALA X 507     -18.867  15.817  66.855  1.00  0.00     0.163 HD
ATOM   4480  CA  ALA X 507     -17.480  14.724  67.790  1.00  0.00     0.172 C 
ATOM   4481  CB  ALA X 507     -17.155  14.354  66.377  1.00  0.00     0.042 C 
ATOM   4482  C   ALA X 507     -16.215  15.395  68.426  1.00  0.00     0.240 C 
ATOM   4483  O   ALA X 507     -15.216  14.729  68.797  1.00  0.00    -0.271 OA
ATOM   4484  N   ASN X 508     -16.199  16.751  68.626  1.00  0.00    -0.346 N 
ATOM   4485  HN  ASN X 508     -16.980  17.264  68.279  1.00  0.00     0.163 HD
ATOM   4486  CA  ASN X 508     -15.146  17.566  69.187  1.00  0.00     0.185 C 
ATOM   4487  CB  ASN X 508     -14.759  17.283  70.674  1.00  0.00     0.137 C 
ATOM   4488  CG  ASN X 508     -15.985  16.947  71.524  1.00  0.00     0.217 C 
ATOM   4489  OD1 ASN X 508     -16.645  17.845  72.067  1.00  0.00    -0.274 OA
ATOM   4490  ND2 ASN X 508     -16.244  15.625  71.704  1.00  0.00    -0.370 N 
ATOM   4491 1HD2 ASN X 508     -16.844  15.250  72.411  1.00  0.00     0.159 HD
ATOM   4492 2HD2 ASN X 508     -15.836  14.917  71.126  1.00  0.00     0.159 HD
ATOM   4493  C   ASN X 508     -13.893  17.667  68.302  1.00  0.00     0.241 C 
ATOM   4494  O   ASN X 508     -12.741  17.678  68.807  1.00  0.00    -0.271 OA
ATOM   4495  N   ALA X 509     -14.054  17.835  66.961  1.00  0.00    -0.346 N 
ATOM   4496  HN  ALA X 509     -14.990  17.738  66.630  1.00  0.00     0.163 HD
ATOM   4497  CA  ALA X 509     -13.009  18.081  66.047  1.00  0.00     0.172 C 
ATOM   4498  CB  ALA X 509     -13.178  17.147  64.845  1.00  0.00     0.042 C 
ATOM   4499  C   ALA X 509     -12.922  19.570  65.681  1.00  0.00     0.240 C 
ATOM   4500  O   ALA X 509     -11.865  20.099  65.477  1.00  0.00    -0.271 OA
ATOM   4501  N   TYR X 510     -14.072  20.238  65.719  1.00  0.00    -0.346 N 
ATOM   4502  HN  TYR X 510     -14.847  19.617  65.792  1.00  0.00     0.163 HD
ATOM   4503  CA  TYR X 510     -14.352  21.630  65.239  1.00  0.00     0.180 C 
ATOM   4504  CB  TYR X 510     -15.637  22.132  65.762  1.00  0.00     0.073 C 
ATOM   4505  CG  TYR X 510     -16.056  23.458  65.166  1.00  0.00    -0.056 A 
ATOM   4506  CD1 TYR X 510     -16.588  23.484  63.881  1.00  0.00     0.010 A 
ATOM   4507  CE1 TYR X 510     -17.031  24.756  63.424  1.00  0.00     0.037 A 
ATOM   4508  CZ  TYR X 510     -16.882  25.949  64.175  1.00  0.00     0.065 A 
ATOM   4509  OH  TYR X 510     -17.161  27.238  63.788  1.00  0.00    -0.361 OA
ATOM   4510  HH  TYR X 510     -17.015  27.793  64.558  1.00  0.00     0.217 HD
ATOM   4511  CD2 TYR X 510     -15.967  24.620  65.957  1.00  0.00     0.010 A 
ATOM   4512  CE2 TYR X 510     -16.389  25.869  65.463  1.00  0.00     0.037 A 
ATOM   4513  C   TYR X 510     -13.199  22.678  65.463  1.00  0.00     0.241 C 
ATOM   4514  O   TYR X 510     -12.614  23.126  64.521  1.00  0.00    -0.271 OA
ATOM   4515  N   ASP X 511     -12.835  22.958  66.739  1.00  0.00    -0.345 N 
ATOM   4516  HN  ASP X 511     -13.167  22.379  67.481  1.00  0.00     0.163 HD
ATOM   4517  CA  ASP X 511     -11.822  23.946  67.185  1.00  0.00     0.186 C 
ATOM   4518  CB  ASP X 511     -11.632  23.849  68.737  1.00  0.00     0.147 C 
ATOM   4519  CG  ASP X 511     -11.401  22.449  69.215  1.00  0.00     0.175 C 
ATOM   4520  OD1 ASP X 511     -10.246  21.976  69.139  1.00  0.00    -0.648 OA
ATOM   4521  OD2 ASP X 511     -12.416  21.771  69.482  1.00  0.00    -0.648 OA
ATOM   4522  C   ASP X 511     -10.449  23.884  66.498  1.00  0.00     0.241 C 
ATOM   4523  O   ASP X 511      -9.878  24.906  66.140  1.00  0.00    -0.271 OA
ATOM   4524  N   PHE X 512      -9.892  22.600  66.334  1.00  0.00    -0.346 N 
ATOM   4525  HN  PHE X 512     -10.338  21.746  66.590  1.00  0.00     0.163 HD
ATOM   4526  CA  PHE X 512      -8.715  22.354  65.514  1.00  0.00     0.180 C 
ATOM   4527  CB  PHE X 512      -7.987  21.052  66.015  1.00  0.00     0.073 C 
ATOM   4528  CG  PHE X 512      -7.043  21.379  67.165  1.00  0.00    -0.056 A 
ATOM   4529  CD1 PHE X 512      -7.199  20.795  68.441  1.00  0.00     0.007 A 
ATOM   4530  CE1 PHE X 512      -6.210  21.042  69.413  1.00  0.00     0.001 A 
ATOM   4531  CZ  PHE X 512      -5.055  21.764  69.083  1.00  0.00     0.000 A 
ATOM   4532  CD2 PHE X 512      -5.922  22.200  66.928  1.00  0.00     0.007 A 
ATOM   4533  CE2 PHE X 512      -4.885  22.323  67.823  1.00  0.00     0.001 A 
ATOM   4534  C   PHE X 512      -8.992  22.296  64.007  1.00  0.00     0.241 C 
ATOM   4535  O   PHE X 512      -8.116  22.767  63.215  1.00  0.00    -0.271 OA
ATOM   4536  N   ILE X 513     -10.212  21.986  63.513  1.00  0.00    -0.346 N 
ATOM   4537  HN  ILE X 513     -11.024  21.863  64.078  1.00  0.00     0.163 HD
ATOM   4538  CA  ILE X 513     -10.481  22.162  62.086  1.00  0.00     0.180 C 
ATOM   4539  CB  ILE X 513     -11.837  21.502  61.660  1.00  0.00     0.013 C 
ATOM   4540  CG2 ILE X 513     -12.330  21.814  60.164  1.00  0.00     0.012 C 
ATOM   4541  CG1 ILE X 513     -11.730  20.012  61.986  1.00  0.00     0.002 C 
ATOM   4542  CD  ILE X 513     -13.014  19.224  61.980  1.00  0.00     0.005 C 
ATOM   4543  C   ILE X 513     -10.501  23.613  61.649  1.00  0.00     0.241 C 
ATOM   4544  O   ILE X 513     -10.014  23.998  60.565  1.00  0.00    -0.271 OA
ATOM   4545  N   MET X 514     -10.976  24.495  62.476  1.00  0.00    -0.346 N 
ATOM   4546  HN  MET X 514     -11.522  24.184  63.250  1.00  0.00     0.163 HD
ATOM   4547  CA  MET X 514     -10.939  25.952  62.336  1.00  0.00     0.177 C 
ATOM   4548  CB  MET X 514     -11.962  26.653  63.235  1.00  0.00     0.045 C 
ATOM   4549  CG  MET X 514     -13.349  26.117  63.062  1.00  0.00     0.076 C 
ATOM   4550  SD  MET X 514     -14.153  26.942  61.670  1.00  0.00    -0.173 SA
ATOM   4551  CE  MET X 514     -14.524  25.654  60.441  1.00  0.00     0.089 C 
ATOM   4552  C   MET X 514      -9.456  26.532  62.478  1.00  0.00     0.241 C 
ATOM   4553  O   MET X 514      -9.146  27.562  61.932  1.00  0.00    -0.271 OA
ATOM   4554  N   LYS X 515      -8.548  25.817  63.201  1.00  0.00    -0.346 N 
ATOM   4555  HN  LYS X 515      -8.852  24.904  63.462  1.00  0.00     0.163 HD
ATOM   4556  CA  LYS X 515      -7.130  26.238  63.338  1.00  0.00     0.176 C 
ATOM   4557  CB  LYS X 515      -6.526  25.457  64.480  1.00  0.00     0.035 C 
ATOM   4558  CG  LYS X 515      -5.100  25.673  64.884  1.00  0.00     0.004 C 
ATOM   4559  CD  LYS X 515      -4.692  27.068  65.219  1.00  0.00     0.027 C 
ATOM   4560  CE  LYS X 515      -5.474  27.749  66.356  1.00  0.00     0.229 C 
ATOM   4561  NZ  LYS X 515      -5.155  27.115  67.686  1.00  0.00    -0.079 N 
ATOM   4562  HZ1 LYS X 515      -4.941  27.852  68.387  1.00  0.00     0.274 HD
ATOM   4563  HZ2 LYS X 515      -4.244  26.630  67.558  1.00  0.00     0.274 HD
ATOM   4564  HZ3 LYS X 515      -5.821  26.444  68.119  1.00  0.00     0.274 HD
ATOM   4565  C   LYS X 515      -6.248  25.890  62.159  1.00  0.00     0.241 C 
ATOM   4566  O   LYS X 515      -5.254  26.600  61.919  1.00  0.00    -0.271 OA
ATOM   4567  N   LEU X 516      -6.517  24.873  61.359  1.00  0.00    -0.346 N 
ATOM   4568  HN  LEU X 516      -7.384  24.410  61.525  1.00  0.00     0.163 HD
ATOM   4569  CA  LEU X 516      -5.607  24.398  60.308  1.00  0.00     0.177 C 
ATOM   4570  CB  LEU X 516      -5.933  22.946  59.900  1.00  0.00     0.038 C 
ATOM   4571  CG  LEU X 516      -5.506  21.868  60.920  1.00  0.00    -0.020 C 
ATOM   4572  CD1 LEU X 516      -6.214  20.529  60.673  1.00  0.00     0.009 C 
ATOM   4573  CD2 LEU X 516      -3.981  21.585  60.819  1.00  0.00     0.009 C 
ATOM   4574  C   LEU X 516      -5.699  25.245  59.052  1.00  0.00     0.243 C 
ATOM   4575  O   LEU X 516      -6.793  25.833  58.944  1.00  0.00    -0.271 OA
ATOM   4576  N   PRO X 517      -4.800  25.356  58.099  1.00  0.00    -0.337 N 
ATOM   4577  CD  PRO X 517      -3.480  24.585  58.166  1.00  0.00     0.127 C 
ATOM   4578  CA  PRO X 517      -4.841  26.311  57.012  1.00  0.00     0.179 C 
ATOM   4579  CB  PRO X 517      -3.424  26.226  56.488  1.00  0.00     0.037 C 
ATOM   4580  CG  PRO X 517      -2.946  24.808  56.788  1.00  0.00     0.022 C 
ATOM   4581  C   PRO X 517      -5.882  25.867  56.095  1.00  0.00     0.241 C 
ATOM   4582  O   PRO X 517      -6.034  24.666  55.860  1.00  0.00    -0.271 OA
ATOM   4583  N   HSE X 518      -6.663  26.844  55.510  1.00  0.00    -0.346 N 
ATOM   4584  HN  HSE X 518      -6.640  27.801  55.789  1.00  0.00     0.163 HD
ATOM   4585  CA  HSE X 518      -7.831  26.518  54.701  1.00  0.00     0.182 C 
ATOM   4586  CB  HSE X 518      -7.575  25.736  53.413  1.00  0.00     0.093 C 
ATOM   4587  ND1 HSE X 518      -6.629  27.444  51.808  1.00  0.00    -0.354 N 
ATOM   4588  HD1 HSE X 518      -7.509  27.942  51.670  1.00  0.00     0.166 HD
ATOM   4589  CG  HSE X 518      -6.389  26.338  52.635  1.00  0.00     0.028 A 
ATOM   4590  CE1 HSE X 518      -5.457  27.697  51.247  1.00  0.00     0.180 A 
ATOM   4591  NE2 HSE X 518      -4.453  26.875  51.727  1.00  0.00    -0.360 N 
ATOM   4592  HE2 HSE X 518      -3.643  26.656  51.184  1.00  0.00     0.166 HD
ATOM   4593  CD2 HSE X 518      -5.069  26.010  52.634  1.00  0.00     0.114 A 
ATOM   4594  C   HSE X 518      -9.125  26.023  55.429  1.00  0.00     0.241 C 
ATOM   4595  O   HSE X 518     -10.134  25.890  54.772  1.00  0.00    -0.271 OA
ATOM   4596  N   LYS X 519      -9.065  25.892  56.852  1.00  0.00    -0.346 N 
ATOM   4597  HN  LYS X 519      -8.262  25.998  57.434  1.00  0.00     0.163 HD
ATOM   4598  CA  LYS X 519     -10.193  25.359  57.645  1.00  0.00     0.176 C 
ATOM   4599  CB  LYS X 519     -11.212  26.531  58.019  1.00  0.00     0.035 C 
ATOM   4600  CG  LYS X 519     -10.438  27.829  58.309  1.00  0.00     0.004 C 
ATOM   4601  CD  LYS X 519     -11.333  28.992  58.749  1.00  0.00     0.027 C 
ATOM   4602  CE  LYS X 519     -12.189  29.598  57.592  1.00  0.00     0.229 C 
ATOM   4603  NZ  LYS X 519     -12.908  30.772  58.206  1.00  0.00    -0.079 N 
ATOM   4604  HZ1 LYS X 519     -13.296  30.639  59.161  1.00  0.00     0.274 HD
ATOM   4605  HZ2 LYS X 519     -13.653  31.208  57.626  1.00  0.00     0.274 HD
ATOM   4606  HZ3 LYS X 519     -12.228  31.553  58.303  1.00  0.00     0.274 HD
ATOM   4607  C   LYS X 519     -10.838  24.159  56.923  1.00  0.00     0.241 C 
ATOM   4608  O   LYS X 519     -10.079  23.215  56.557  1.00  0.00    -0.271 OA
ATOM   4609  N   PHE X 520     -12.149  24.092  56.666  1.00  0.00    -0.346 N 
ATOM   4610  HN  PHE X 520     -12.713  24.906  56.782  1.00  0.00     0.163 HD
ATOM   4611  CA  PHE X 520     -12.911  22.933  56.225  1.00  0.00     0.180 C 
ATOM   4612  CB  PHE X 520     -14.387  23.228  56.052  1.00  0.00     0.073 C 
ATOM   4613  CG  PHE X 520     -15.249  22.890  57.257  1.00  0.00    -0.056 A 
ATOM   4614  CD1 PHE X 520     -15.125  21.547  57.712  1.00  0.00     0.007 A 
ATOM   4615  CE1 PHE X 520     -15.971  21.102  58.792  1.00  0.00     0.001 A 
ATOM   4616  CZ  PHE X 520     -16.799  22.058  59.445  1.00  0.00     0.000 A 
ATOM   4617  CD2 PHE X 520     -16.180  23.751  57.839  1.00  0.00     0.007 A 
ATOM   4618  CE2 PHE X 520     -16.813  23.326  59.011  1.00  0.00     0.001 A 
ATOM   4619  C   PHE X 520     -12.421  22.244  54.934  1.00  0.00     0.241 C 
ATOM   4620  O   PHE X 520     -12.490  20.996  54.777  1.00  0.00    -0.271 OA
ATOM   4621  N   ASP X 521     -11.898  23.139  54.036  1.00  0.00    -0.345 N 
ATOM   4622  HN  ASP X 521     -12.018  24.110  54.229  1.00  0.00     0.163 HD
ATOM   4623  CA  ASP X 521     -11.542  22.603  52.721  1.00  0.00     0.186 C 
ATOM   4624  CB  ASP X 521     -11.738  23.761  51.665  1.00  0.00     0.147 C 
ATOM   4625  CG  ASP X 521     -13.086  24.213  51.801  1.00  0.00     0.175 C 
ATOM   4626  OD1 ASP X 521     -14.086  23.556  51.428  1.00  0.00    -0.648 OA
ATOM   4627  OD2 ASP X 521     -13.270  25.356  52.324  1.00  0.00    -0.648 OA
ATOM   4628  C   ASP X 521     -10.080  22.267  52.687  1.00  0.00     0.241 C 
ATOM   4629  O   ASP X 521      -9.475  22.183  51.651  1.00  0.00    -0.271 OA
ATOM   4630  N   THR X 522      -9.378  22.103  53.824  1.00  0.00    -0.344 N 
ATOM   4631  HN  THR X 522      -9.823  22.165  54.714  1.00  0.00     0.163 HD
ATOM   4632  CA  THR X 522      -7.891  21.809  53.824  1.00  0.00     0.205 C 
ATOM   4633  CB  THR X 522      -7.337  22.095  55.252  1.00  0.00     0.146 C 
ATOM   4634  OG1 THR X 522      -5.860  22.159  55.217  1.00  0.00    -0.393 OA
ATOM   4635  HG1 THR X 522      -5.655  23.076  55.413  1.00  0.00     0.210 HD
ATOM   4636  CG2 THR X 522      -7.595  21.193  56.416  1.00  0.00     0.042 C 
ATOM   4637  C   THR X 522      -7.704  20.420  53.379  1.00  0.00     0.243 C 
ATOM   4638  O   THR X 522      -8.244  19.416  53.800  1.00  0.00    -0.271 OA
ATOM   4639  N   LEU X 523      -6.784  20.292  52.335  1.00  0.00    -0.346 N 
ATOM   4640  HN  LEU X 523      -6.308  21.087  51.968  1.00  0.00     0.163 HD
ATOM   4641  CA  LEU X 523      -6.484  18.962  51.827  1.00  0.00     0.177 C 
ATOM   4642  CB  LEU X 523      -5.601  19.053  50.506  1.00  0.00     0.038 C 
ATOM   4643  CG  LEU X 523      -6.277  19.892  49.325  1.00  0.00    -0.020 C 
ATOM   4644  CD1 LEU X 523      -5.201  20.222  48.241  1.00  0.00     0.009 C 
ATOM   4645  CD2 LEU X 523      -7.411  19.071  48.710  1.00  0.00     0.009 C 
ATOM   4646  C   LEU X 523      -5.676  18.031  52.802  1.00  0.00     0.241 C 
ATOM   4647  O   LEU X 523      -4.630  18.397  53.259  1.00  0.00    -0.271 OA
ATOM   4648  N   VAL X 524      -6.290  16.866  53.134  1.00  0.00    -0.346 N 
ATOM   4649  HN  VAL X 524      -7.087  16.514  52.651  1.00  0.00     0.163 HD
ATOM   4650  CA  VAL X 524      -5.807  16.062  54.198  1.00  0.00     0.180 C 
ATOM   4651  CB  VAL X 524      -6.951  15.291  54.915  1.00  0.00     0.009 C 
ATOM   4652  CG1 VAL X 524      -7.503  16.244  56.006  1.00  0.00     0.012 C 
ATOM   4653  CG2 VAL X 524      -8.047  14.844  53.967  1.00  0.00     0.012 C 
ATOM   4654  C   VAL X 524      -4.752  15.074  53.908  1.00  0.00     0.241 C 
ATOM   4655  O   VAL X 524      -4.143  14.518  54.791  1.00  0.00    -0.271 OA
ATOM   4656  N   GLY X 525      -4.495  14.825  52.607  1.00  0.00    -0.351 N 
ATOM   4657  HN  GLY X 525      -5.152  15.245  51.986  1.00  0.00     0.163 HD
ATOM   4658  CA  GLY X 525      -3.265  14.120  52.156  1.00  0.00     0.225 C 
ATOM   4659  C   GLY X 525      -3.461  12.678  52.183  1.00  0.00     0.236 C 
ATOM   4660  O   GLY X 525      -2.846  11.932  52.923  1.00  0.00    -0.272 OA
ATOM   4661  N   GLU X 526      -4.287  12.277  51.286  1.00  0.00    -0.346 N 
ATOM   4662  HN  GLU X 526      -4.735  12.948  50.701  1.00  0.00     0.163 HD
ATOM   4663  CA  GLU X 526      -4.270  10.943  50.656  1.00  0.00     0.177 C 
ATOM   4664  CB  GLU X 526      -3.144  10.682  49.640  1.00  0.00     0.045 C 
ATOM   4665  CG  GLU X 526      -3.576  11.262  48.214  1.00  0.00     0.116 C 
ATOM   4666  CD  GLU X 526      -3.861  12.713  47.913  1.00  0.00     0.172 C 
ATOM   4667  OE1 GLU X 526      -3.971  13.570  48.809  1.00  0.00    -0.648 OA
ATOM   4668  OE2 GLU X 526      -3.909  13.017  46.653  1.00  0.00    -0.648 OA
ATOM   4669  C   GLU X 526      -4.763   9.760  51.462  1.00  0.00     0.241 C 
ATOM   4670  O   GLU X 526      -5.591   8.997  51.006  1.00  0.00    -0.271 OA
ATOM   4671  N   ARG X 527      -4.285   9.516  52.722  1.00  0.00    -0.346 N 
ATOM   4672  HN  ARG X 527      -3.702  10.237  53.089  1.00  0.00     0.163 HD
ATOM   4673  CA  ARG X 527      -4.740   8.453  53.556  1.00  0.00     0.176 C 
ATOM   4674  CB  ARG X 527      -3.753   7.304  53.787  1.00  0.00     0.036 C 
ATOM   4675  CG  ARG X 527      -3.099   6.742  52.524  1.00  0.00     0.023 C 
ATOM   4676  CD  ARG X 527      -1.876   7.592  52.078  1.00  0.00     0.138 C 
ATOM   4677  NE  ARG X 527      -1.650   7.171  50.656  1.00  0.00    -0.227 N 
ATOM   4678  HE  ARG X 527      -2.081   6.351  50.280  1.00  0.00     0.177 HD
ATOM   4679  CZ  ARG X 527      -0.762   7.675  49.798  1.00  0.00     0.665 C 
ATOM   4680  NH1 ARG X 527      -0.508   7.091  48.638  1.00  0.00    -0.235 N 
ATOM   4681 1HH1 ARG X 527      -0.949   6.234  48.372  1.00  0.00     0.174 HD
ATOM   4682 2HH1 ARG X 527       0.398   7.343  48.300  1.00  0.00     0.174 HD
ATOM   4683  NH2 ARG X 527      -0.048   8.790  49.996  1.00  0.00    -0.235 N 
ATOM   4684 1HH2 ARG X 527      -0.180   9.346  50.817  1.00  0.00     0.174 HD
ATOM   4685 2HH2 ARG X 527       0.485   9.183  49.247  1.00  0.00     0.174 HD
ATOM   4686  C   ARG X 527      -5.025   9.069  54.890  1.00  0.00     0.240 C 
ATOM   4687  O   ARG X 527      -4.932   8.475  55.954  1.00  0.00    -0.271 OA
ATOM   4688  N   GLY X 528      -5.398  10.389  54.896  1.00  0.00    -0.351 N 
ATOM   4689  HN  GLY X 528      -5.579  10.886  54.050  1.00  0.00     0.163 HD
ATOM   4690  CA  GLY X 528      -5.651  11.200  56.050  1.00  0.00     0.225 C 
ATOM   4691  C   GLY X 528      -4.467  11.770  56.742  1.00  0.00     0.236 C 
ATOM   4692  O   GLY X 528      -4.578  12.263  57.831  1.00  0.00    -0.272 OA
ATOM   4693  N   ALA X 529      -3.293  11.717  56.069  1.00  0.00    -0.347 N 
ATOM   4694  HN  ALA X 529      -3.420  11.450  55.117  1.00  0.00     0.163 HD
ATOM   4695  CA  ALA X 529      -1.935  11.903  56.421  1.00  0.00     0.172 C 
ATOM   4696  CB  ALA X 529      -1.113  11.410  55.164  1.00  0.00     0.042 C 
ATOM   4697  C   ALA X 529      -1.494  13.215  57.009  1.00  0.00     0.240 C 
ATOM   4698  O   ALA X 529      -0.592  13.234  57.856  1.00  0.00    -0.271 OA
ATOM   4699  N   GLN X 530      -2.134  14.321  56.630  1.00  0.00    -0.346 N 
ATOM   4700  HN  GLN X 530      -2.760  14.360  55.856  1.00  0.00     0.163 HD
ATOM   4701  CA  GLN X 530      -1.866  15.583  57.191  1.00  0.00     0.177 C 
ATOM   4702  CB  GLN X 530      -2.518  16.690  56.353  1.00  0.00     0.043 C 
ATOM   4703  CG  GLN X 530      -2.298  18.117  56.806  1.00  0.00     0.086 C 
ATOM   4704  CD  GLN X 530      -3.133  19.191  56.067  1.00  0.00     0.108 C 
ATOM   4705  OE1 GLN X 530      -2.560  19.753  55.043  1.00  0.00    -0.350 OA
ATOM   4706  HE1 GLN X 530      -3.072  20.412  54.590  1.00  0.00     0.219 HD
ATOM   4707  NE2 GLN X 530      -4.432  19.384  56.419  1.00  0.00    -0.384 N 
ATOM   4708 1HE2 GLN X 530      -4.757  19.216  57.350  1.00  0.00     0.157 HD
ATOM   4709 2HE2 GLN X 530      -4.862  20.042  55.801  1.00  0.00     0.157 HD
ATOM   4710  C   GLN X 530      -2.310  15.616  58.709  1.00  0.00     0.241 C 
ATOM   4711  O   GLN X 530      -1.725  16.317  59.472  1.00  0.00    -0.271 OA
ATOM   4712  N   LEU X 531      -3.314  14.817  59.086  1.00  0.00    -0.346 N 
ATOM   4713  HN  LEU X 531      -3.784  14.290  58.382  1.00  0.00     0.163 HD
ATOM   4714  CA  LEU X 531      -3.905  14.846  60.384  1.00  0.00     0.177 C 
ATOM   4715  CB  LEU X 531      -5.389  14.739  60.322  1.00  0.00     0.038 C 
ATOM   4716  CG  LEU X 531      -6.034  15.833  59.488  1.00  0.00    -0.020 C 
ATOM   4717  CD1 LEU X 531      -7.542  15.651  59.530  1.00  0.00     0.009 C 
ATOM   4718  CD2 LEU X 531      -5.697  17.264  59.872  1.00  0.00     0.009 C 
ATOM   4719  C   LEU X 531      -3.324  13.771  61.296  1.00  0.00     0.241 C 
ATOM   4720  O   LEU X 531      -2.672  12.826  60.871  1.00  0.00    -0.271 OA
ATOM   4721  N   SER X 532      -3.503  13.976  62.542  1.00  0.00    -0.344 N 
ATOM   4722  HN  SER X 532      -3.921  14.727  63.047  1.00  0.00     0.163 HD
ATOM   4723  CA  SER X 532      -3.116  12.982  63.530  1.00  0.00     0.200 C 
ATOM   4724  CB  SER X 532      -2.785  13.680  64.912  1.00  0.00     0.199 C 
ATOM   4725  OG  SER X 532      -3.838  13.868  65.786  1.00  0.00    -0.398 OA
ATOM   4726  HG1 SER X 532      -3.406  13.968  66.638  1.00  0.00     0.209 HD
ATOM   4727  C   SER X 532      -4.123  11.859  63.732  1.00  0.00     0.242 C 
ATOM   4728  O   SER X 532      -5.263  11.978  63.183  1.00  0.00    -0.271 OA
ATOM   4729  N   GLY X 533      -3.886  10.720  64.465  1.00  0.00    -0.350 N 
ATOM   4730  HN  GLY X 533      -2.969  10.521  64.804  1.00  0.00     0.163 HD
ATOM   4731  CA  GLY X 533      -4.910   9.760  64.785  1.00  0.00     0.225 C 
ATOM   4732  C   GLY X 533      -6.031  10.289  65.636  1.00  0.00     0.235 C 
ATOM   4733  O   GLY X 533      -7.202  10.164  65.262  1.00  0.00    -0.272 OA
ATOM   4734  N   GLY X 534      -5.753  10.999  66.667  1.00  0.00    -0.351 N 
ATOM   4735  HN  GLY X 534      -4.841  11.089  67.059  1.00  0.00     0.163 HD
ATOM   4736  CA  GLY X 534      -6.753  11.719  67.440  1.00  0.00     0.225 C 
ATOM   4737  C   GLY X 534      -7.579  12.755  66.674  1.00  0.00     0.236 C 
ATOM   4738  O   GLY X 534      -8.634  13.041  67.122  1.00  0.00    -0.272 OA
ATOM   4739  N   GLN X 535      -7.058  13.304  65.515  1.00  0.00    -0.346 N 
ATOM   4740  HN  GLN X 535      -6.113  13.073  65.296  1.00  0.00     0.163 HD
ATOM   4741  CA  GLN X 535      -7.780  14.151  64.549  1.00  0.00     0.177 C 
ATOM   4742  CB  GLN X 535      -6.847  15.011  63.791  1.00  0.00     0.044 C 
ATOM   4743  CG  GLN X 535      -6.264  16.117  64.652  1.00  0.00     0.105 C 
ATOM   4744  CD  GLN X 535      -5.412  16.976  63.788  1.00  0.00     0.215 C 
ATOM   4745  OE1 GLN X 535      -4.458  16.407  63.307  1.00  0.00    -0.274 OA
ATOM   4746  NE2 GLN X 535      -5.807  18.299  63.615  1.00  0.00    -0.370 N 
ATOM   4747 1HE2 GLN X 535      -6.745  18.569  63.831  1.00  0.00     0.159 HD
ATOM   4748 2HE2 GLN X 535      -5.132  18.923  63.220  1.00  0.00     0.159 HD
ATOM   4749  C   GLN X 535      -8.685  13.255  63.643  1.00  0.00     0.241 C 
ATOM   4750  O   GLN X 535      -9.862  13.406  63.608  1.00  0.00    -0.271 OA
ATOM   4751  N   LYS X 536      -8.012  12.349  63.012  1.00  0.00    -0.346 N 
ATOM   4752  HN  LYS X 536      -7.016  12.322  63.010  1.00  0.00     0.163 HD
ATOM   4753  CA  LYS X 536      -8.608  11.280  62.165  1.00  0.00     0.176 C 
ATOM   4754  CB  LYS X 536      -7.648  10.214  61.716  1.00  0.00     0.035 C 
ATOM   4755  CG  LYS X 536      -6.708  10.767  60.584  1.00  0.00     0.004 C 
ATOM   4756  CD  LYS X 536      -5.754   9.670  59.977  1.00  0.00     0.027 C 
ATOM   4757  CE  LYS X 536      -4.483   9.504  60.776  1.00  0.00     0.229 C 
ATOM   4758  NZ  LYS X 536      -3.632   8.573  60.067  1.00  0.00    -0.079 N 
ATOM   4759  HZ1 LYS X 536      -3.112   9.046  59.301  1.00  0.00     0.274 HD
ATOM   4760  HZ2 LYS X 536      -4.299   7.862  59.703  1.00  0.00     0.274 HD
ATOM   4761  HZ3 LYS X 536      -2.979   8.232  60.800  1.00  0.00     0.274 HD
ATOM   4762  C   LYS X 536      -9.775  10.625  62.829  1.00  0.00     0.241 C 
ATOM   4763  O   LYS X 536     -10.909  10.721  62.286  1.00  0.00    -0.271 OA
ATOM   4764  N   GLN X 537      -9.594   9.988  64.058  1.00  0.00    -0.346 N 
ATOM   4765  HN  GLN X 537      -8.717  10.002  64.532  1.00  0.00     0.163 HD
ATOM   4766  CA  GLN X 537     -10.667   9.235  64.668  1.00  0.00     0.177 C 
ATOM   4767  CB  GLN X 537     -10.100   8.287  65.825  1.00  0.00     0.044 C 
ATOM   4768  CG  GLN X 537     -11.170   7.225  66.337  1.00  0.00     0.105 C 
ATOM   4769  CD  GLN X 537     -11.638   6.118  65.445  1.00  0.00     0.215 C 
ATOM   4770  OE1 GLN X 537     -12.388   6.337  64.503  1.00  0.00    -0.274 OA
ATOM   4771  NE2 GLN X 537     -11.245   4.876  65.749  1.00  0.00    -0.370 N 
ATOM   4772 1HE2 GLN X 537     -11.618   4.130  65.198  1.00  0.00     0.159 HD
ATOM   4773 2HE2 GLN X 537     -10.550   4.739  66.456  1.00  0.00     0.159 HD
ATOM   4774  C   GLN X 537     -11.868  10.070  65.132  1.00  0.00     0.241 C 
ATOM   4775  O   GLN X 537     -13.025   9.623  65.204  1.00  0.00    -0.271 OA
ATOM   4776  N   ARG X 538     -11.676  11.396  65.365  1.00  0.00    -0.346 N 
ATOM   4777  HN  ARG X 538     -10.735  11.673  65.189  1.00  0.00     0.163 HD
ATOM   4778  CA  ARG X 538     -12.694  12.380  65.774  1.00  0.00     0.176 C 
ATOM   4779  CB  ARG X 538     -12.187  13.558  66.660  1.00  0.00     0.036 C 
ATOM   4780  CG  ARG X 538     -11.688  13.164  68.120  1.00  0.00     0.023 C 
ATOM   4781  CD  ARG X 538     -11.752  14.350  69.012  1.00  0.00     0.138 C 
ATOM   4782  NE  ARG X 538     -10.644  15.293  68.606  1.00  0.00    -0.227 N 
ATOM   4783  HE  ARG X 538     -10.035  14.961  67.886  1.00  0.00     0.177 HD
ATOM   4784  CZ  ARG X 538     -10.107  16.102  69.482  1.00  0.00     0.665 C 
ATOM   4785  NH1 ARG X 538      -8.873  16.538  69.424  1.00  0.00    -0.235 N 
ATOM   4786 1HH1 ARG X 538      -8.147  16.108  68.887  1.00  0.00     0.174 HD
ATOM   4787 2HH1 ARG X 538      -8.632  17.160  70.169  1.00  0.00     0.174 HD
ATOM   4788  NH2 ARG X 538     -10.871  16.532  70.515  1.00  0.00    -0.235 N 
ATOM   4789 1HH2 ARG X 538     -11.812  16.655  70.200  1.00  0.00     0.174 HD
ATOM   4790 2HH2 ARG X 538     -10.558  17.211  71.180  1.00  0.00     0.174 HD
ATOM   4791  C   ARG X 538     -13.475  12.911  64.510  1.00  0.00     0.241 C 
ATOM   4792  O   ARG X 538     -14.686  13.071  64.556  1.00  0.00    -0.271 OA
ATOM   4793  N   ILE X 539     -12.807  13.061  63.347  1.00  0.00    -0.346 N 
ATOM   4794  HN  ILE X 539     -11.819  12.961  63.255  1.00  0.00     0.163 HD
ATOM   4795  CA  ILE X 539     -13.495  13.329  62.079  1.00  0.00     0.180 C 
ATOM   4796  CB  ILE X 539     -12.514  13.698  60.922  1.00  0.00     0.013 C 
ATOM   4797  CG2 ILE X 539     -13.068  13.502  59.417  1.00  0.00     0.012 C 
ATOM   4798  CG1 ILE X 539     -12.210  15.197  61.136  1.00  0.00     0.002 C 
ATOM   4799  CD  ILE X 539     -10.894  15.763  60.465  1.00  0.00     0.005 C 
ATOM   4800  C   ILE X 539     -14.325  12.182  61.653  1.00  0.00     0.241 C 
ATOM   4801  O   ILE X 539     -15.361  12.298  60.981  1.00  0.00    -0.271 OA
ATOM   4802  N   ALA X 540     -13.866  11.004  61.992  1.00  0.00    -0.346 N 
ATOM   4803  HN  ALA X 540     -12.960  11.075  62.402  1.00  0.00     0.163 HD
ATOM   4804  CA  ALA X 540     -14.390   9.705  61.699  1.00  0.00     0.172 C 
ATOM   4805  CB  ALA X 540     -13.311   8.645  61.966  1.00  0.00     0.042 C 
ATOM   4806  C   ALA X 540     -15.654   9.457  62.538  1.00  0.00     0.240 C 
ATOM   4807  O   ALA X 540     -16.691   9.049  62.084  1.00  0.00    -0.271 OA
ATOM   4808  N   ILE X 541     -15.626   9.753  63.930  1.00  0.00    -0.346 N 
ATOM   4809  HN  ILE X 541     -14.752  10.012  64.336  1.00  0.00     0.163 HD
ATOM   4810  CA  ILE X 541     -16.765   9.784  64.895  1.00  0.00     0.180 C 
ATOM   4811  CB  ILE X 541     -16.242   9.992  66.350  1.00  0.00     0.013 C 
ATOM   4812  CG2 ILE X 541     -17.348  10.540  67.325  1.00  0.00     0.012 C 
ATOM   4813  CG1 ILE X 541     -15.773   8.629  66.912  1.00  0.00     0.002 C 
ATOM   4814  CD  ILE X 541     -15.252   8.581  68.406  1.00  0.00     0.005 C 
ATOM   4815  C   ILE X 541     -17.779  10.779  64.477  1.00  0.00     0.241 C 
ATOM   4816  O   ILE X 541     -18.983  10.601  64.658  1.00  0.00    -0.271 OA
ATOM   4817  N   ALA X 542     -17.458  11.856  63.835  1.00  0.00    -0.346 N 
ATOM   4818  HN  ALA X 542     -16.465  11.939  63.849  1.00  0.00     0.163 HD
ATOM   4819  CA  ALA X 542     -18.326  12.833  63.204  1.00  0.00     0.172 C 
ATOM   4820  CB  ALA X 542     -17.533  14.071  62.582  1.00  0.00     0.042 C 
ATOM   4821  C   ALA X 542     -19.055  12.194  62.037  1.00  0.00     0.240 C 
ATOM   4822  O   ALA X 542     -20.075  12.709  61.611  1.00  0.00    -0.271 OA
ATOM   4823  N   ARG X 543     -18.555  11.074  61.413  1.00  0.00    -0.346 N 
ATOM   4824  HN  ARG X 543     -17.619  10.830  61.655  1.00  0.00     0.163 HD
ATOM   4825  CA  ARG X 543     -19.248  10.392  60.332  1.00  0.00     0.176 C 
ATOM   4826  CB  ARG X 543     -18.304   9.616  59.372  1.00  0.00     0.036 C 
ATOM   4827  CG  ARG X 543     -17.130  10.418  58.803  1.00  0.00     0.023 C 
ATOM   4828  CD  ARG X 543     -16.193   9.599  57.844  1.00  0.00     0.138 C 
ATOM   4829  NE  ARG X 543     -15.644   8.390  58.610  1.00  0.00    -0.227 N 
ATOM   4830  HE  ARG X 543     -16.075   8.136  59.476  1.00  0.00     0.177 HD
ATOM   4831  CZ  ARG X 543     -14.661   7.619  58.193  1.00  0.00     0.665 C 
ATOM   4832  NH1 ARG X 543     -14.292   6.582  58.899  1.00  0.00    -0.235 N 
ATOM   4833 1HH1 ARG X 543     -14.863   6.294  59.668  1.00  0.00     0.174 HD
ATOM   4834 2HH1 ARG X 543     -13.683   5.877  58.537  1.00  0.00     0.174 HD
ATOM   4835  NH2 ARG X 543     -14.001   7.844  57.041  1.00  0.00    -0.235 N 
ATOM   4836 1HH2 ARG X 543     -14.446   8.349  56.302  1.00  0.00     0.174 HD
ATOM   4837 2HH2 ARG X 543     -13.215   7.347  56.674  1.00  0.00     0.174 HD
ATOM   4838  C   ARG X 543     -20.372   9.575  60.937  1.00  0.00     0.241 C 
ATOM   4839  O   ARG X 543     -21.442   9.398  60.368  1.00  0.00    -0.271 OA
ATOM   4840  N   ALA X 544     -20.171   9.080  62.180  1.00  0.00    -0.346 N 
ATOM   4841  HN  ALA X 544     -19.307   9.129  62.675  1.00  0.00     0.163 HD
ATOM   4842  CA  ALA X 544     -21.242   8.439  62.919  1.00  0.00     0.172 C 
ATOM   4843  CB  ALA X 544     -20.738   7.766  64.199  1.00  0.00     0.042 C 
ATOM   4844  C   ALA X 544     -22.315   9.375  63.224  1.00  0.00     0.240 C 
ATOM   4845  O   ALA X 544     -23.500   9.252  62.927  1.00  0.00    -0.271 OA
ATOM   4846  N   LEU X 545     -21.953  10.590  63.759  1.00  0.00    -0.346 N 
ATOM   4847  HN  LEU X 545     -21.006  10.808  63.982  1.00  0.00     0.163 HD
ATOM   4848  CA  LEU X 545     -22.879  11.672  64.032  1.00  0.00     0.177 C 
ATOM   4849  CB  LEU X 545     -22.311  12.884  64.812  1.00  0.00     0.038 C 
ATOM   4850  CG  LEU X 545     -22.223  12.775  66.339  1.00  0.00    -0.020 C 
ATOM   4851  CD1 LEU X 545     -23.575  12.953  67.004  1.00  0.00     0.009 C 
ATOM   4852  CD2 LEU X 545     -21.348  11.578  66.870  1.00  0.00     0.009 C 
ATOM   4853  C   LEU X 545     -23.668  12.263  62.852  1.00  0.00     0.241 C 
ATOM   4854  O   LEU X 545     -24.864  12.329  63.053  1.00  0.00    -0.271 OA
ATOM   4855  N   VAL X 546     -23.067  12.619  61.731  1.00  0.00    -0.346 N 
ATOM   4856  HN  VAL X 546     -22.084  12.610  61.564  1.00  0.00     0.163 HD
ATOM   4857  CA  VAL X 546     -23.859  13.179  60.632  1.00  0.00     0.180 C 
ATOM   4858  CB  VAL X 546     -22.923  13.906  59.661  1.00  0.00     0.009 C 
ATOM   4859  CG1 VAL X 546     -21.856  13.036  59.047  1.00  0.00     0.012 C 
ATOM   4860  CG2 VAL X 546     -23.711  14.703  58.618  1.00  0.00     0.012 C 
ATOM   4861  C   VAL X 546     -24.654  12.066  59.867  1.00  0.00     0.241 C 
ATOM   4862  O   VAL X 546     -25.642  12.372  59.192  1.00  0.00    -0.271 OA
ATOM   4863  N   ARG X 547     -24.261  10.773  59.974  1.00  0.00    -0.346 N 
ATOM   4864  HN  ARG X 547     -23.323  10.577  60.248  1.00  0.00     0.163 HD
ATOM   4865  CA  ARG X 547     -25.140   9.717  59.632  1.00  0.00     0.176 C 
ATOM   4866  CB  ARG X 547     -24.388   8.331  59.797  1.00  0.00     0.036 C 
ATOM   4867  CG  ARG X 547     -25.122   6.902  59.544  1.00  0.00     0.023 C 
ATOM   4868  CD  ARG X 547     -25.488   6.752  58.117  1.00  0.00     0.138 C 
ATOM   4869  NE  ARG X 547     -26.724   7.540  57.871  1.00  0.00    -0.227 N 
ATOM   4870  HE  ARG X 547     -27.130   8.140  58.561  1.00  0.00     0.177 HD
ATOM   4871  CZ  ARG X 547     -27.311   7.930  56.730  1.00  0.00     0.665 C 
ATOM   4872  NH1 ARG X 547     -28.378   8.673  56.677  1.00  0.00    -0.235 N 
ATOM   4873 1HH1 ARG X 547     -28.789   9.080  57.494  1.00  0.00     0.174 HD
ATOM   4874 2HH1 ARG X 547     -29.026   8.609  55.918  1.00  0.00     0.174 HD
ATOM   4875  NH2 ARG X 547     -26.830   7.545  55.502  1.00  0.00    -0.235 N 
ATOM   4876 1HH2 ARG X 547     -25.915   7.153  55.599  1.00  0.00     0.174 HD
ATOM   4877 2HH2 ARG X 547     -27.409   7.692  54.700  1.00  0.00     0.174 HD
ATOM   4878  C   ARG X 547     -26.375   9.604  60.537  1.00  0.00     0.241 C 
ATOM   4879  O   ARG X 547     -27.552   9.467  60.063  1.00  0.00    -0.271 OA
ATOM   4880  N   ASN X 548     -26.257   9.676  61.860  1.00  0.00    -0.346 N 
ATOM   4881  HN  ASN X 548     -25.310   9.798  62.148  1.00  0.00     0.163 HD
ATOM   4882  CA  ASN X 548     -27.253   9.820  62.848  1.00  0.00     0.185 C 
ATOM   4883  CB  ASN X 548     -28.178  11.127  62.609  1.00  0.00     0.137 C 
ATOM   4884  CG  ASN X 548     -28.947  11.555  63.855  1.00  0.00     0.217 C 
ATOM   4885  OD1 ASN X 548     -28.781  11.180  65.028  1.00  0.00    -0.274 OA
ATOM   4886  ND2 ASN X 548     -29.827  12.573  63.608  1.00  0.00    -0.370 N 
ATOM   4887 1HD2 ASN X 548     -29.931  12.809  62.642  1.00  0.00     0.159 HD
ATOM   4888 2HD2 ASN X 548     -30.282  12.939  64.420  1.00  0.00     0.159 HD
ATOM   4889  C   ASN X 548     -27.988   8.497  63.032  1.00  0.00     0.243 C 
ATOM   4890  O   ASN X 548     -29.122   8.411  62.677  1.00  0.00    -0.271 OA
ATOM   4891  N   PRO X 549     -27.295   7.445  63.437  1.00  0.00    -0.337 N 
ATOM   4892  CD  PRO X 549     -26.049   7.495  64.072  1.00  0.00     0.127 C 
ATOM   4893  CA  PRO X 549     -27.844   6.080  63.339  1.00  0.00     0.179 C 
ATOM   4894  CB  PRO X 549     -26.539   5.301  63.522  1.00  0.00     0.037 C 
ATOM   4895  CG  PRO X 549     -25.707   6.092  64.545  1.00  0.00     0.022 C 
ATOM   4896  C   PRO X 549     -28.845   5.809  64.423  1.00  0.00     0.241 C 
ATOM   4897  O   PRO X 549     -29.089   6.748  65.213  1.00  0.00    -0.271 OA
ATOM   4898  N   LYS X 550     -29.498   4.586  64.434  1.00  0.00    -0.346 N 
ATOM   4899  HN  LYS X 550     -29.275   3.844  63.807  1.00  0.00     0.163 HD
ATOM   4900  CA  LYS X 550     -30.159   4.161  65.648  1.00  0.00     0.176 C 
ATOM   4901  CB  LYS X 550     -31.536   3.551  65.283  1.00  0.00     0.035 C 
ATOM   4902  CG  LYS X 550     -32.561   3.578  66.419  1.00  0.00     0.004 C 
ATOM   4903  CD  LYS X 550     -33.334   4.866  66.671  1.00  0.00     0.027 C 
ATOM   4904  CE  LYS X 550     -34.186   4.794  67.976  1.00  0.00     0.229 C 
ATOM   4905  NZ  LYS X 550     -34.882   6.113  68.229  1.00  0.00    -0.079 N 
ATOM   4906  HZ1 LYS X 550     -35.495   6.303  67.411  1.00  0.00     0.274 HD
ATOM   4907  HZ2 LYS X 550     -34.217   6.906  68.334  1.00  0.00     0.274 HD
ATOM   4908  HZ3 LYS X 550     -35.526   6.079  69.045  1.00  0.00     0.274 HD
ATOM   4909  C   LYS X 550     -29.306   3.156  66.353  1.00  0.00     0.241 C 
ATOM   4910  O   LYS X 550     -28.822   3.355  67.503  1.00  0.00    -0.271 OA
ATOM   4911  N   ILE X 551     -28.927   2.076  65.635  1.00  0.00    -0.346 N 
ATOM   4912  HN  ILE X 551     -29.301   1.971  64.716  1.00  0.00     0.163 HD
ATOM   4913  CA  ILE X 551     -28.004   1.041  66.056  1.00  0.00     0.180 C 
ATOM   4914  CB  ILE X 551     -28.109  -0.264  65.230  1.00  0.00     0.013 C 
ATOM   4915  CG2 ILE X 551     -27.097  -1.345  65.766  1.00  0.00     0.012 C 
ATOM   4916  CG1 ILE X 551     -29.587  -0.795  65.210  1.00  0.00     0.002 C 
ATOM   4917  CD  ILE X 551     -29.958  -1.801  64.084  1.00  0.00     0.005 C 
ATOM   4918  C   ILE X 551     -26.561   1.570  65.925  1.00  0.00     0.241 C 
ATOM   4919  O   ILE X 551     -26.171   1.799  64.764  1.00  0.00    -0.271 OA
ATOM   4920  N   LEU X 552     -25.872   1.721  67.028  1.00  0.00    -0.346 N 
ATOM   4921  HN  LEU X 552     -26.287   1.484  67.903  1.00  0.00     0.163 HD
ATOM   4922  CA  LEU X 552     -24.569   2.289  67.188  1.00  0.00     0.177 C 
ATOM   4923  CB  LEU X 552     -24.744   3.269  68.341  1.00  0.00     0.038 C 
ATOM   4924  CG  LEU X 552     -23.574   4.307  68.418  1.00  0.00    -0.020 C 
ATOM   4925  CD1 LEU X 552     -23.354   5.060  67.036  1.00  0.00     0.009 C 
ATOM   4926  CD2 LEU X 552     -23.724   5.336  69.487  1.00  0.00     0.009 C 
ATOM   4927  C   LEU X 552     -23.600   1.137  67.317  1.00  0.00     0.241 C 
ATOM   4928  O   LEU X 552     -23.699   0.357  68.322  1.00  0.00    -0.271 OA
ATOM   4929  N   LEU X 553     -22.712   0.928  66.317  1.00  0.00    -0.346 N 
ATOM   4930  HN  LEU X 553     -22.600   1.390  65.441  1.00  0.00     0.163 HD
ATOM   4931  CA  LEU X 553     -21.688  -0.108  66.574  1.00  0.00     0.177 C 
ATOM   4932  CB  LEU X 553     -21.589  -1.208  65.457  1.00  0.00     0.038 C 
ATOM   4933  CG  LEU X 553     -22.903  -2.093  65.287  1.00  0.00    -0.020 C 
ATOM   4934  CD1 LEU X 553     -23.284  -2.717  66.665  1.00  0.00     0.009 C 
ATOM   4935  CD2 LEU X 553     -22.748  -3.170  64.248  1.00  0.00     0.009 C 
ATOM   4936  C   LEU X 553     -20.290   0.638  66.756  1.00  0.00     0.241 C 
ATOM   4937  O   LEU X 553     -19.716   1.104  65.767  1.00  0.00    -0.271 OA
ATOM   4938  N   LEU X 554     -19.740   0.733  67.925  1.00  0.00    -0.346 N 
ATOM   4939  HN  LEU X 554     -20.233   0.465  68.749  1.00  0.00     0.163 HD
ATOM   4940  CA  LEU X 554     -18.389   1.218  68.103  1.00  0.00     0.177 C 
ATOM   4941  CB  LEU X 554     -18.240   1.932  69.407  1.00  0.00     0.038 C 
ATOM   4942  CG  LEU X 554     -19.297   3.096  69.735  1.00  0.00    -0.020 C 
ATOM   4943  CD1 LEU X 554     -19.262   4.121  68.640  1.00  0.00     0.009 C 
ATOM   4944  CD2 LEU X 554     -19.169   3.687  71.143  1.00  0.00     0.009 C 
ATOM   4945  C   LEU X 554     -17.335   0.120  68.217  1.00  0.00     0.241 C 
ATOM   4946  O   LEU X 554     -17.587  -0.860  68.888  1.00  0.00    -0.271 OA
ATOM   4947  N   ASP X 555     -16.196   0.172  67.554  1.00  0.00    -0.346 N 
ATOM   4948  HN  ASP X 555     -16.172   0.842  66.817  1.00  0.00     0.163 HD
ATOM   4949  CA  ASP X 555     -15.127  -0.699  67.795  1.00  0.00     0.186 C 
ATOM   4950  CB  ASP X 555     -14.280  -0.833  66.531  1.00  0.00     0.147 C 
ATOM   4951  CG  ASP X 555     -13.530  -2.201  66.498  1.00  0.00     0.175 C 
ATOM   4952  OD1 ASP X 555     -13.426  -2.841  65.419  1.00  0.00    -0.648 OA
ATOM   4953  OD2 ASP X 555     -13.001  -2.572  67.562  1.00  0.00    -0.648 OA
ATOM   4954  C   ASP X 555     -14.245   0.001  68.883  1.00  0.00     0.241 C 
ATOM   4955  O   ASP X 555     -14.625   0.941  69.599  1.00  0.00    -0.271 OA
ATOM   4956  N   GLU X 556     -12.917  -0.291  68.955  1.00  0.00    -0.346 N 
ATOM   4957  HN  GLU X 556     -12.650  -1.047  68.363  1.00  0.00     0.163 HD
ATOM   4958  CA  GLU X 556     -11.967   0.438  69.838  1.00  0.00     0.177 C 
ATOM   4959  CB  GLU X 556     -10.668  -0.321  70.204  1.00  0.00     0.045 C 
ATOM   4960  CG  GLU X 556     -10.923  -1.801  70.715  1.00  0.00     0.116 C 
ATOM   4961  CD  GLU X 556      -9.815  -2.756  70.449  1.00  0.00     0.172 C 
ATOM   4962  OE1 GLU X 556     -10.077  -3.913  69.952  1.00  0.00    -0.648 OA
ATOM   4963  OE2 GLU X 556      -8.636  -2.351  70.625  1.00  0.00    -0.648 OA
ATOM   4964  C   GLU X 556     -11.605   1.864  69.357  1.00  0.00     0.241 C 
ATOM   4965  O   GLU X 556     -10.464   2.198  69.031  1.00  0.00    -0.271 OA
ATOM   4966  N   ALA X 557     -12.629   2.714  69.391  1.00  0.00    -0.346 N 
ATOM   4967  HN  ALA X 557     -13.471   2.232  69.621  1.00  0.00     0.163 HD
ATOM   4968  CA  ALA X 557     -12.704   4.028  68.868  1.00  0.00     0.172 C 
ATOM   4969  CB  ALA X 557     -14.171   4.294  68.519  1.00  0.00     0.042 C 
ATOM   4970  C   ALA X 557     -12.149   5.168  69.733  1.00  0.00     0.240 C 
ATOM   4971  O   ALA X 557     -12.177   6.333  69.264  1.00  0.00    -0.271 OA
ATOM   4972  N   THR X 558     -11.613   4.853  71.015  1.00  0.00    -0.344 N 
ATOM   4973  HN  THR X 558     -11.915   4.070  71.553  1.00  0.00     0.163 HD
ATOM   4974  CA  THR X 558     -10.949   5.984  71.760  1.00  0.00     0.205 C 
ATOM   4975  CB  THR X 558     -11.644   6.513  73.009  1.00  0.00     0.146 C 
ATOM   4976  OG1 THR X 558     -11.935   5.570  73.998  1.00  0.00    -0.393 OA
ATOM   4977  HG1 THR X 558     -11.492   5.952  74.759  1.00  0.00     0.210 HD
ATOM   4978  CG2 THR X 558     -13.094   7.024  72.538  1.00  0.00     0.042 C 
ATOM   4979  C   THR X 558      -9.434   5.719  72.110  1.00  0.00     0.243 C 
ATOM   4980  O   THR X 558      -8.836   6.196  73.021  1.00  0.00    -0.271 OA
ATOM   4981  N   SER X 559      -8.864   4.849  71.280  1.00  0.00    -0.344 N 
ATOM   4982  HN  SER X 559      -9.485   4.371  70.663  1.00  0.00     0.163 HD
ATOM   4983  CA  SER X 559      -7.510   4.317  71.275  1.00  0.00     0.200 C 
ATOM   4984  CB  SER X 559      -7.286   3.046  70.312  1.00  0.00     0.199 C 
ATOM   4985  OG  SER X 559      -7.185   3.325  68.952  1.00  0.00    -0.398 OA
ATOM   4986  HG1 SER X 559      -6.313   3.675  68.759  1.00  0.00     0.209 HD
ATOM   4987  C   SER X 559      -6.474   5.268  70.832  1.00  0.00     0.243 C 
ATOM   4988  O   SER X 559      -5.339   5.163  71.290  1.00  0.00    -0.271 OA
ATOM   4989  N   ALA X 560      -6.800   6.274  69.963  1.00  0.00    -0.346 N 
ATOM   4990  HN  ALA X 560      -7.672   6.193  69.488  1.00  0.00     0.163 HD
ATOM   4991  CA  ALA X 560      -5.879   7.259  69.378  1.00  0.00     0.172 C 
ATOM   4992  CB  ALA X 560      -6.379   7.637  67.956  1.00  0.00     0.042 C 
ATOM   4993  C   ALA X 560      -5.827   8.535  70.192  1.00  0.00     0.240 C 
ATOM   4994  O   ALA X 560      -5.218   9.520  69.730  1.00  0.00    -0.271 OA
ATOM   4995  N   LEU X 561      -6.653   8.551  71.293  1.00  0.00    -0.346 N 
ATOM   4996  HN  LEU X 561      -7.173   7.734  71.527  1.00  0.00     0.163 HD
ATOM   4997  CA  LEU X 561      -7.081   9.751  71.957  1.00  0.00     0.177 C 
ATOM   4998  CB  LEU X 561      -8.573   9.721  72.385  1.00  0.00     0.038 C 
ATOM   4999  CG  LEU X 561      -9.668   9.602  71.395  1.00  0.00    -0.020 C
[truncated: 503,417 more chars]
