# Supplementary material for: Computationally accelerated identification of P-glycoprotein inhibitors
Source: PLoS One. 2025 Aug 13;20(8):e0325121. doi: 10.1371/journal.pone.0325121 (PMC12349723; doi:10.1371/journal.pone.0325121)
Supplement: S9 File — We have provided the full dataset for the docking studies presented in this paper, as defined by the journal’s definition of a complete minimal dataset. (ZIP) [file pone.0325121.s013.zip › S9_Docking_Data_Receptors_Ligands/3B5X.pdbqt]

REMARK   4 XXXX COMPLIES WITH FORMAT V. 2.0
ATOM      1  N   PHE X  37     -14.712 -21.233  26.993  0.00  0.00    -0.066 N 
ATOM      2  HN1 PHE X  37     -14.961 -20.957  26.022  0.00  0.00     0.275 HD
ATOM      3  HN3 PHE X  37     -15.007 -22.228  27.051  0.00  0.00     0.275 HD
ATOM      4  HN2 PHE X  37     -13.694 -21.345  27.174  0.00  0.00     0.275 HD
ATOM      5  CA  PHE X  37     -15.260 -20.411  28.076  0.00  0.00     0.278 C 
ATOM      6  CB  PHE X  37     -14.521 -19.047  28.246  0.00  0.00     0.081 C 
ATOM      7  CG  PHE X  37     -14.525 -18.117  27.075  0.00  0.00    -0.056 A 
ATOM      8  CD1 PHE X  37     -15.669 -17.442  26.769  0.00  0.00     0.007 A 
ATOM      9  CE1 PHE X  37     -15.798 -16.532  25.735  0.00  0.00     0.001 A 
ATOM     10  CZ  PHE X  37     -14.643 -16.177  25.011  0.00  0.00     0.000 A 
ATOM     11  CD2 PHE X  37     -13.368 -17.715  26.300  0.00  0.00     0.007 A 
ATOM     12  CE2 PHE X  37     -13.490 -16.841  25.259  0.00  0.00     0.001 A 
ATOM     13  C   PHE X  37     -16.796 -20.293  27.970  0.00  0.00     0.249 C 
ATOM     14  O   PHE X  37     -17.371 -20.663  26.931  0.00  0.00    -0.271 OA
ATOM     15  N   SER X  38     -17.448 -19.765  29.093  0.00  0.00    -0.344 N 
ATOM     16  HN  SER X  38     -16.992 -19.261  29.823  0.00  0.00     0.163 HD
ATOM     17  CA  SER X  38     -18.830 -19.760  29.306  0.00  0.00     0.200 C 
ATOM     18  CB  SER X  38     -19.246 -20.607  30.601  0.00  0.00     0.199 C 
ATOM     19  OG  SER X  38     -18.602 -19.973  31.683  0.00  0.00    -0.398 OA
ATOM     20  HG1 SER X  38     -18.982 -20.314  32.496  0.00  0.00     0.209 HD
ATOM     21  C   SER X  38     -19.555 -18.433  29.297  0.00  0.00     0.243 C 
ATOM     22  O   SER X  38     -20.415 -18.191  28.513  0.00  0.00    -0.271 OA
ATOM     23  N   MET X  39     -19.026 -17.503  30.175  0.00  0.00    -0.346 N 
ATOM     24  HN  MET X  39     -18.243 -17.826  30.702  0.00  0.00     0.163 HD
ATOM     25  CA  MET X  39     -19.595 -16.201  30.380  0.00  0.00     0.177 C 
ATOM     26  CB  MET X  39     -19.408 -15.726  31.762  0.00  0.00     0.045 C 
ATOM     27  CG  MET X  39     -19.892 -16.702  32.826  0.00  0.00     0.076 C 
ATOM     28  SD  MET X  39     -19.965 -16.112  34.522  0.00  0.00    -0.173 SA
ATOM     29  CE  MET X  39     -20.511 -17.721  35.175  0.00  0.00     0.089 C 
ATOM     30  C   MET X  39     -19.097 -15.129  29.359  0.00  0.00     0.241 C 
ATOM     31  O   MET X  39     -18.884 -15.529  28.199  0.00  0.00    -0.271 OA
ATOM     32  N   PHE X  40     -18.869 -13.880  29.707  0.00  0.00    -0.346 N 
ATOM     33  HN  PHE X  40     -18.912 -13.659  30.679  0.00  0.00     0.163 HD
ATOM     34  CA  PHE X  40     -18.357 -12.769  28.893  0.00  0.00     0.180 C 
ATOM     35  CB  PHE X  40     -16.868 -12.890  28.672  0.00  0.00     0.073 C 
ATOM     36  CG  PHE X  40     -16.432 -11.757  27.800  0.00  0.00    -0.056 A 
ATOM     37  CD1 PHE X  40     -16.163 -10.534  28.383  0.00  0.00     0.007 A 
ATOM     38  CE1 PHE X  40     -15.940  -9.366  27.613  0.00  0.00     0.001 A 
ATOM     39  CZ  PHE X  40     -15.840  -9.544  26.180  0.00  0.00     0.000 A 
ATOM     40  CD2 PHE X  40     -16.063 -11.927  26.416  0.00  0.00     0.007 A 
ATOM     41  CE2 PHE X  40     -15.840 -10.820  25.591  0.00  0.00     0.001 A 
ATOM     42  C   PHE X  40     -19.252 -12.490  27.729  0.00  0.00     0.241 C 
ATOM     43  O   PHE X  40     -20.038 -11.531  27.770  0.00  0.00    -0.271 OA
ATOM     44  N   ARG X  41     -19.220 -13.278  26.583  0.00  0.00    -0.346 N 
ATOM     45  HN  ARG X  41     -18.691 -14.121  26.629  0.00  0.00     0.163 HD
ATOM     46  CA  ARG X  41     -19.854 -12.897  25.374  0.00  0.00     0.176 C 
ATOM     47  CB  ARG X  41     -19.435 -13.973  24.316  0.00  0.00     0.036 C 
ATOM     48  CG  ARG X  41     -20.036 -13.692  22.912  0.00  0.00     0.023 C 
ATOM     49  CD  ARG X  41     -19.445 -14.477  21.788  0.00  0.00     0.138 C 
ATOM     50  NE  ARG X  41     -18.163 -13.805  21.358  0.00  0.00    -0.227 N 
ATOM     51  HE  ARG X  41     -18.165 -12.869  21.006  0.00  0.00     0.177 HD
ATOM     52  CZ  ARG X  41     -16.913 -14.190  21.610  0.00  0.00     0.665 C 
ATOM     53  NH1 ARG X  41     -15.924 -13.414  21.181  0.00  0.00    -0.235 N 
ATOM     54 1HH1 ARG X  41     -16.100 -12.509  20.794  0.00  0.00     0.174 HD
ATOM     55 2HH1 ARG X  41     -14.975 -13.722  21.238  0.00  0.00     0.174 HD
ATOM     56  NH2 ARG X  41     -16.579 -15.348  22.134  0.00  0.00    -0.235 N 
ATOM     57 1HH2 ARG X  41     -17.233 -16.104  22.154  0.00  0.00     0.174 HD
ATOM     58 2HH2 ARG X  41     -15.627 -15.647  22.068  0.00  0.00     0.174 HD
ATOM     59  C   ARG X  41     -21.317 -12.714  25.435  0.00  0.00     0.241 C 
ATOM     60  O   ARG X  41     -21.826 -11.776  24.857  0.00  0.00    -0.271 OA
ATOM     61  N   TYR X  42     -22.031 -13.700  26.072  0.00  0.00    -0.346 N 
ATOM     62  HN  TYR X  42     -21.480 -14.463  26.403  0.00  0.00     0.163 HD
ATOM     63  CA  TYR X  42     -23.463 -13.766  26.186  0.00  0.00     0.180 C 
ATOM     64  CB  TYR X  42     -24.039 -15.103  26.923  0.00  0.00     0.073 C 
ATOM     65  CG  TYR X  42     -25.430 -15.518  26.509  0.00  0.00    -0.056 A 
ATOM     66  CD1 TYR X  42     -25.704 -15.883  25.178  0.00  0.00     0.010 A 
ATOM     67  CE1 TYR X  42     -27.015 -16.468  24.892  0.00  0.00     0.037 A 
ATOM     68  CZ  TYR X  42     -27.984 -16.703  25.846  0.00  0.00     0.065 A 
ATOM     69  OH  TYR X  42     -29.212 -17.226  25.555  0.00  0.00    -0.361 OA
ATOM     70  HH  TYR X  42     -29.607 -17.525  26.377  0.00  0.00     0.217 HD
ATOM     71  CD2 TYR X  42     -26.391 -15.808  27.486  0.00  0.00     0.010 A 
ATOM     72  CE2 TYR X  42     -27.634 -16.340  27.175  0.00  0.00     0.037 A 
ATOM     73  C   TYR X  42     -24.091 -12.576  26.823  0.00  0.00     0.241 C 
ATOM     74  O   TYR X  42     -25.163 -12.080  26.443  0.00  0.00    -0.271 OA
ATOM     75  N   SER X  43     -23.491 -11.951  27.852  0.00  0.00    -0.344 N 
ATOM     76  HN  SER X  43     -22.754 -12.487  28.255  0.00  0.00     0.163 HD
ATOM     77  CA  SER X  43     -24.111 -10.701  28.526  0.00  0.00     0.200 C 
ATOM     78  CB  SER X  43     -23.683 -10.450  30.017  0.00  0.00     0.199 C 
ATOM     79  OG  SER X  43     -22.294 -10.093  30.153  0.00  0.00    -0.398 OA
ATOM     80  HG1 SER X  43     -22.079 -10.196  31.083  0.00  0.00     0.209 HD
ATOM     81  C   SER X  43     -23.860  -9.414  27.689  0.00  0.00     0.243 C 
ATOM     82  O   SER X  43     -24.819  -8.650  27.497  0.00  0.00    -0.271 OA
ATOM     83  N   ASN X  44     -22.633  -9.163  27.150  0.00  0.00    -0.345 N 
ATOM     84  HN  ASN X  44     -21.920  -9.856  27.075  0.00  0.00     0.163 HD
ATOM     85  CA  ASN X  44     -22.339  -7.978  26.322  0.00  0.00     0.185 C 
ATOM     86  CB  ASN X  44     -20.861  -7.931  25.961  0.00  0.00     0.137 C 
ATOM     87  CG  ASN X  44     -20.051  -7.756  27.213  0.00  0.00     0.217 C 
ATOM     88  OD1 ASN X  44     -20.379  -6.843  28.039  0.00  0.00    -0.274 OA
ATOM     89  ND2 ASN X  44     -19.096  -8.634  27.414  0.00  0.00    -0.370 N 
ATOM     90 1HD2 ASN X  44     -19.023  -9.443  26.832  0.00  0.00     0.159 HD
ATOM     91 2HD2 ASN X  44     -18.735  -8.670  28.346  0.00  0.00     0.159 HD
ATOM     92  C   ASN X  44     -23.140  -7.938  25.011  0.00  0.00     0.241 C 
ATOM     93  O   ASN X  44     -23.536  -6.873  24.593  0.00  0.00    -0.271 OA
ATOM     94  N   TRP X  45     -23.463  -9.093  24.416  0.00  0.00    -0.346 N 
ATOM     95  HN  TRP X  45     -22.978  -9.918  24.693  0.00  0.00     0.163 HD
ATOM     96  CA  TRP X  45     -24.177  -9.301  23.230  0.00  0.00     0.181 C 
ATOM     97  CB  TRP X  45     -24.434 -10.793  22.968  0.00  0.00     0.075 C 
ATOM     98  CG  TRP X  45     -25.063 -11.113  21.594  0.00  0.00    -0.028 A 
ATOM     99  CD1 TRP X  45     -24.383 -11.251  20.412  0.00  0.00     0.096 A 
ATOM    100  NE1 TRP X  45     -25.230 -11.465  19.335  0.00  0.00    -0.365 N 
ATOM    101  HE1 TRP X  45     -24.998 -11.592  18.396  0.00  0.00     0.165 HD
ATOM    102  CE2 TRP X  45     -26.515 -11.440  19.771  0.00  0.00     0.042 A 
ATOM    103  CD2 TRP X  45     -26.422 -11.284  21.191  0.00  0.00    -0.002 A 
ATOM    104  CE3 TRP X  45     -27.599 -11.163  21.919  0.00  0.00     0.014 A 
ATOM    105  CZ3 TRP X  45     -28.807 -11.354  21.198  0.00  0.00     0.001 A 
ATOM    106  CZ2 TRP X  45     -27.659 -11.774  19.140  0.00  0.00     0.030 A 
ATOM    107  CH2 TRP X  45     -28.824 -11.700  19.805  0.00  0.00     0.002 A 
ATOM    108  C   TRP X  45     -25.590  -8.632  23.346  0.00  0.00     0.241 C 
ATOM    109  O   TRP X  45     -25.957  -7.962  22.373  0.00  0.00    -0.271 OA
ATOM    110  N   LEU X  46     -26.286  -8.636  24.452  0.00  0.00    -0.346 N 
ATOM    111  HN  LEU X  46     -25.867  -9.141  25.202  0.00  0.00     0.163 HD
ATOM    112  CA  LEU X  46     -27.637  -8.075  24.590  0.00  0.00     0.177 C 
ATOM    113  CB  LEU X  46     -28.157  -8.304  26.060  0.00  0.00     0.038 C 
ATOM    114  CG  LEU X  46     -28.477  -9.723  26.461  0.00  0.00    -0.020 C 
ATOM    115  CD1 LEU X  46     -28.532  -9.941  27.963  0.00  0.00     0.009 C 
ATOM    116  CD2 LEU X  46     -29.783 -10.297  25.853  0.00  0.00     0.009 C 
ATOM    117  C   LEU X  46     -27.629  -6.517  24.419  0.00  0.00     0.241 C 
ATOM    118  O   LEU X  46     -28.648  -5.902  24.114  0.00  0.00    -0.271 OA
ATOM    119  N   ASP X  47     -26.489  -5.893  24.686  0.00  0.00    -0.346 N 
ATOM    120  HN  ASP X  47     -25.654  -6.379  24.931  0.00  0.00     0.163 HD
ATOM    121  CA  ASP X  47     -26.355  -4.435  24.725  0.00  0.00     0.186 C 
ATOM    122  CB  ASP X  47     -25.768  -4.076  26.110  0.00  0.00     0.147 C 
ATOM    123  CG  ASP X  47     -26.310  -2.735  26.529  0.00  0.00     0.175 C 
ATOM    124  OD1 ASP X  47     -27.538  -2.479  26.587  0.00  0.00    -0.648 OA
ATOM    125  OD2 ASP X  47     -25.401  -1.866  26.541  0.00  0.00    -0.648 OA
ATOM    126  C   ASP X  47     -25.430  -4.097  23.548  0.00  0.00     0.241 C 
ATOM    127  O   ASP X  47     -24.409  -3.461  23.629  0.00  0.00    -0.271 OA
ATOM    128  N   LYS X  48     -25.932  -4.487  22.392  0.00  0.00    -0.346 N 
ATOM    129  HN  LYS X  48     -26.793  -4.985  22.463  0.00  0.00     0.163 HD
ATOM    130  CA  LYS X  48     -25.221  -4.335  21.185  0.00  0.00     0.176 C 
ATOM    131  CB  LYS X  48     -24.302  -5.506  20.897  0.00  0.00     0.035 C 
ATOM    132  CG  LYS X  48     -23.269  -5.464  19.727  0.00  0.00     0.004 C 
ATOM    133  CD  LYS X  48     -22.611  -6.746  19.449  0.00  0.00     0.027 C 
ATOM    134  CE  LYS X  48     -23.667  -7.799  18.959  0.00  0.00     0.229 C 
ATOM    135  NZ  LYS X  48     -23.039  -8.929  18.289  0.00  0.00    -0.079 N 
ATOM    136  HZ1 LYS X  48     -22.295  -9.243  18.943  0.00  0.00     0.274 HD
ATOM    137  HZ2 LYS X  48     -22.714  -8.524  17.387  0.00  0.00     0.274 HD
ATOM    138  HZ3 LYS X  48     -23.666  -9.757  18.223  0.00  0.00     0.274 HD
ATOM    139  C   LYS X  48     -26.043  -4.027  20.027  0.00  0.00     0.241 C 
ATOM    140  O   LYS X  48     -25.732  -3.217  19.191  0.00  0.00    -0.271 OA
ATOM    141  N   LEU X  49     -27.153  -4.776  19.837  0.00  0.00    -0.346 N 
ATOM    142  HN  LEU X  49     -27.257  -5.487  20.527  0.00  0.00     0.163 HD
ATOM    143  CA  LEU X  49     -28.043  -4.864  18.662  0.00  0.00     0.177 C 
ATOM    144  CB  LEU X  49     -29.421  -5.359  19.135  0.00  0.00     0.038 C 
ATOM    145  CG  LEU X  49     -29.552  -6.878  19.343  0.00  0.00    -0.020 C 
ATOM    146  CD1 LEU X  49     -28.577  -7.526  20.391  0.00  0.00     0.009 C 
ATOM    147  CD2 LEU X  49     -30.958  -7.168  19.770  0.00  0.00     0.009 C 
ATOM    148  C   LEU X  49     -28.149  -3.753  17.595  0.00  0.00     0.241 C 
ATOM    149  O   LEU X  49     -28.073  -4.024  16.372  0.00  0.00    -0.271 OA
ATOM    150  N   TYR X  50     -28.277  -2.459  17.992  0.00  0.00    -0.346 N 
ATOM    151  HN  TYR X  50     -28.471  -2.236  18.944  0.00  0.00     0.163 HD
ATOM    152  CA  TYR X  50     -28.210  -1.283  17.122  0.00  0.00     0.180 C 
ATOM    153  CB  TYR X  50     -28.278   0.075  17.968  0.00  0.00     0.073 C 
ATOM    154  CG  TYR X  50     -29.429  -0.094  18.970  0.00  0.00    -0.056 A 
ATOM    155  CD1 TYR X  50     -29.108   0.018  20.330  0.00  0.00     0.010 A 
ATOM    156  CE1 TYR X  50     -30.099  -0.234  21.310  0.00  0.00     0.037 A 
ATOM    157  CZ  TYR X  50     -31.377  -0.650  20.905  0.00  0.00     0.065 A 
ATOM    158  OH  TYR X  50     -32.358  -0.978  21.812  0.00  0.00    -0.361 OA
ATOM    159  HH  TYR X  50     -32.700  -1.849  21.597  0.00  0.00     0.217 HD
ATOM    160  CD2 TYR X  50     -30.710  -0.361  18.565  0.00  0.00     0.010 A 
ATOM    161  CE2 TYR X  50     -31.678  -0.717  19.499  0.00  0.00     0.037 A 
ATOM    162  C   TYR X  50     -26.979  -1.243  16.228  0.00  0.00     0.241 C 
ATOM    163  O   TYR X  50     -26.972  -0.801  15.100  0.00  0.00    -0.271 OA
ATOM    164  N   MET X  51     -25.840  -1.756  16.740  0.00  0.00    -0.346 N 
ATOM    165  HN  MET X  51     -25.803  -1.947  17.718  0.00  0.00     0.163 HD
ATOM    166  CA  MET X  51     -24.514  -1.737  16.118  0.00  0.00     0.177 C 
ATOM    167  CB  MET X  51     -23.471  -2.182  17.175  0.00  0.00     0.045 C 
ATOM    168  CG  MET X  51     -21.985  -2.415  16.796  0.00  0.00     0.076 C 
ATOM    169  SD  MET X  51     -21.486  -3.976  16.151  0.00  0.00    -0.173 SA
ATOM    170  CE  MET X  51     -19.753  -3.658  16.009  0.00  0.00     0.089 C 
ATOM    171  C   MET X  51     -24.407  -2.675  14.965  0.00  0.00     0.241 C 
ATOM    172  O   MET X  51     -23.674  -2.550  14.005  0.00  0.00    -0.271 OA
ATOM    173  N   VAL X  52     -25.232  -3.727  14.950  0.00  0.00    -0.346 N 
ATOM    174  HN  VAL X  52     -25.866  -3.927  15.693  0.00  0.00     0.163 HD
ATOM    175  CA  VAL X  52     -25.318  -4.783  13.940  0.00  0.00     0.180 C 
ATOM    176  CB  VAL X  52     -26.094  -5.942  14.541  0.00  0.00     0.009 C 
ATOM    177  CG1 VAL X  52     -26.183  -7.134  13.472  0.00  0.00     0.012 C 
ATOM    178  CG2 VAL X  52     -25.519  -6.405  15.879  0.00  0.00     0.012 C 
ATOM    179  C   VAL X  52     -26.009  -4.257  12.684  0.00  0.00     0.241 C 
ATOM    180  O   VAL X  52     -25.899  -4.761  11.551  0.00  0.00    -0.271 OA
ATOM    181  N   VAL X  53     -26.780  -3.118  12.898  0.00  0.00    -0.346 N 
ATOM    182  HN  VAL X  53     -26.724  -2.650  13.776  0.00  0.00     0.163 HD
ATOM    183  CA  VAL X  53     -27.344  -2.365  11.791  0.00  0.00     0.180 C 
ATOM    184  CB  VAL X  53     -28.530  -1.501  12.264  0.00  0.00     0.009 C 
ATOM    185  CG1 VAL X  53     -29.244  -0.836  11.117  0.00  0.00     0.012 C 
ATOM    186  CG2 VAL X  53     -29.474  -2.370  13.225  0.00  0.00     0.012 C 
ATOM    187  C   VAL X  53     -26.348  -1.616  10.985  0.00  0.00     0.241 C 
ATOM    188  O   VAL X  53     -26.093  -1.872   9.848  0.00  0.00    -0.271 OA
ATOM    189  N   GLY X  54     -25.654  -0.649  11.670  0.00  0.00    -0.351 N 
ATOM    190  HN  GLY X  54     -25.939  -0.428  12.599  0.00  0.00     0.163 HD
ATOM    191  CA  GLY X  54     -24.574   0.213  11.214  0.00  0.00     0.225 C 
ATOM    192  C   GLY X  54     -23.267  -0.532  10.774  0.00  0.00     0.236 C 
ATOM    193  O   GLY X  54     -22.791  -0.538   9.665  0.00  0.00    -0.272 OA
ATOM    194  N   THR X  55     -22.563  -1.119  11.747  0.00  0.00    -0.344 N 
ATOM    195  HN  THR X  55     -23.046  -1.287  12.603  0.00  0.00     0.163 HD
ATOM    196  CA  THR X  55     -21.122  -1.466  11.576  0.00  0.00     0.205 C 
ATOM    197  CB  THR X  55     -20.350  -1.750  12.799  0.00  0.00     0.146 C 
ATOM    198  OG1 THR X  55     -20.073  -0.519  13.438  0.00  0.00    -0.393 OA
ATOM    199  HG1 THR X  55     -19.367  -0.689  14.067  0.00  0.00     0.210 HD
ATOM    200  CG2 THR X  55     -18.959  -2.364  12.604  0.00  0.00     0.042 C 
ATOM    201  C   THR X  55     -21.035  -2.682  10.653  0.00  0.00     0.243 C 
ATOM    202  O   THR X  55     -20.183  -2.915   9.880  0.00  0.00    -0.271 OA
ATOM    203  N   LEU X  56     -22.001  -3.657  10.739  0.00  0.00    -0.346 N 
ATOM    204  HN  LEU X  56     -22.803  -3.349  11.244  0.00  0.00     0.163 HD
ATOM    205  CA  LEU X  56     -22.095  -4.762   9.746  0.00  0.00     0.177 C 
ATOM    206  CB  LEU X  56     -22.926  -5.890  10.423  0.00  0.00     0.038 C 
ATOM    207  CG  LEU X  56     -22.834  -7.182   9.677  0.00  0.00    -0.020 C 
ATOM    208  CD1 LEU X  56     -21.396  -7.719   9.551  0.00  0.00     0.009 C 
ATOM    209  CD2 LEU X  56     -23.730  -8.149  10.409  0.00  0.00     0.009 C 
ATOM    210  C   LEU X  56     -22.576  -4.240   8.386  0.00  0.00     0.241 C 
ATOM    211  O   LEU X  56     -22.097  -4.752   7.394  0.00  0.00    -0.271 OA
ATOM    212  N   ALA X  57     -23.425  -3.214   8.182  0.00  0.00    -0.346 N 
ATOM    213  HN  ALA X  57     -23.952  -2.818   8.929  0.00  0.00     0.163 HD
ATOM    214  CA  ALA X  57     -23.626  -2.699   6.832  0.00  0.00     0.172 C 
ATOM    215  CB  ALA X  57     -24.854  -1.735   6.806  0.00  0.00     0.042 C 
ATOM    216  C   ALA X  57     -22.344  -2.024   6.241  0.00  0.00     0.240 C 
ATOM    217  O   ALA X  57     -22.038  -2.209   5.068  0.00  0.00    -0.271 OA
ATOM    218  N   ALA X  58     -21.642  -1.281   7.079  0.00  0.00    -0.346 N 
ATOM    219  HN  ALA X  58     -22.051  -0.958   7.929  0.00  0.00     0.163 HD
ATOM    220  CA  ALA X  58     -20.436  -0.642   6.748  0.00  0.00     0.172 C 
ATOM    221  CB  ALA X  58     -19.962   0.211   7.993  0.00  0.00     0.042 C 
ATOM    222  C   ALA X  58     -19.271  -1.534   6.200  0.00  0.00     0.240 C 
ATOM    223  O   ALA X  58     -18.398  -1.050   5.471  0.00  0.00    -0.271 OA
ATOM    224  N   ILE X  59     -19.247  -2.921   6.545  0.00  0.00    -0.346 N 
ATOM    225  HN  ILE X  59     -19.972  -3.334   7.091  0.00  0.00     0.163 HD
ATOM    226  CA  ILE X  59     -18.202  -3.889   6.282  0.00  0.00     0.180 C 
ATOM    227  CB  ILE X  59     -18.034  -4.865   7.403  0.00  0.00     0.013 C 
ATOM    228  CG2 ILE X  59     -17.757  -6.395   7.084  0.00  0.00     0.012 C 
ATOM    229  CG1 ILE X  59     -16.783  -4.399   8.283  0.00  0.00     0.002 C 
ATOM    230  CD  ILE X  59     -16.873  -2.933   8.795  0.00  0.00     0.005 C 
ATOM    231  C   ILE X  59     -18.422  -4.599   4.913  0.00  0.00     0.241 C 
ATOM    232  O   ILE X  59     -17.493  -4.842   4.149  0.00  0.00    -0.271 OA
ATOM    233  N   ILE X  60     -19.682  -4.938   4.568  0.00  0.00    -0.346 N 
ATOM    234  HN  ILE X  60     -20.402  -4.832   5.249  0.00  0.00     0.163 HD
ATOM    235  CA  ILE X  60     -20.128  -5.332   3.237  0.00  0.00     0.180 C 
ATOM    236  CB  ILE X  60     -21.547  -5.799   3.298  0.00  0.00     0.013 C 
ATOM    237  CG2 ILE X  60     -21.834  -6.481   1.980  0.00  0.00     0.012 C 
ATOM    238  CG1 ILE X  60     -21.823  -6.710   4.562  0.00  0.00     0.002 C 
ATOM    239  CD  ILE X  60     -20.956  -7.974   4.518  0.00  0.00     0.005 C 
ATOM    240  C   ILE X  60     -20.051  -4.103   2.292  0.00  0.00     0.241 C 
ATOM    241  O   ILE X  60     -19.521  -4.253   1.194  0.00  0.00    -0.271 OA
ATOM    242  N   HSE X  61     -20.534  -2.846   2.689  0.00  0.00    -0.346 N 
ATOM    243  HN  HSE X  61     -21.038  -2.838   3.549  0.00  0.00     0.163 HD
ATOM    244  CA  HSE X  61     -20.377  -1.587   1.913  0.00  0.00     0.182 C 
ATOM    245  CB  HSE X  61     -21.087  -0.427   2.644  0.00  0.00     0.093 C 
ATOM    246  ND1 HSE X  61     -22.474   0.702   1.038  0.00  0.00    -0.354 N 
ATOM    247  HD1 HSE X  61     -23.138  -0.072   0.999  1.00  0.00     0.166 HD
ATOM    248  CG  HSE X  61     -21.278   0.717   1.702  0.00  0.00     0.028 A 
ATOM    249  CE1 HSE X  61     -22.602   1.854   0.471  0.00  0.00     0.180 A 
ATOM    250  NE2 HSE X  61     -21.478   2.585   0.654  0.00  0.00    -0.360 N 
ATOM    251  HE2 HSE X  61     -21.387   3.535   0.352  0.00  0.00     0.166 HD
ATOM    252  CD2 HSE X  61     -20.598   1.851   1.445  0.00  0.00     0.114 A 
ATOM    253  C   HSE X  61     -18.985  -1.262   1.656  0.00  0.00     0.241 C 
ATOM    254  O   HSE X  61     -18.604  -0.758   0.590  0.00  0.00    -0.271 OA
ATOM    255  N   GLY X  62     -18.094  -1.549   2.645  0.00  0.00    -0.351 N 
ATOM    256  HN  GLY X  62     -18.342  -1.932   3.532  0.00  0.00     0.163 HD
ATOM    257  CA  GLY X  62     -16.643  -1.303   2.499  0.00  0.00     0.225 C 
ATOM    258  C   GLY X  62     -16.007  -2.428   1.658  0.00  0.00     0.236 C 
ATOM    259  O   GLY X  62     -14.875  -2.306   1.237  0.00  0.00    -0.272 OA
ATOM    260  N   ALA X  63     -16.718  -3.519   1.260  0.00  0.00    -0.347 N 
ATOM    261  HN  ALA X  63     -17.619  -3.769   1.606  0.00  0.00     0.163 HD
ATOM    262  CA  ALA X  63     -16.209  -4.449   0.243  0.00  0.00     0.172 C 
ATOM    263  CB  ALA X  63     -16.918  -5.832   0.197  0.00  0.00     0.042 C 
ATOM    264  C   ALA X  63     -16.093  -3.823  -1.265  0.00  0.00     0.240 C 
ATOM    265  O   ALA X  63     -15.524  -4.439  -2.155  0.00  0.00    -0.271 OA
ATOM    266  N   GLY X  64     -16.615  -2.617  -1.434  0.00  0.00    -0.351 N 
ATOM    267  HN  GLY X  64     -17.210  -2.348  -0.681  0.00  0.00     0.163 HD
ATOM    268  CA  GLY X  64     -16.475  -1.727  -2.596  0.00  0.00     0.225 C 
ATOM    269  C   GLY X  64     -15.063  -1.313  -2.945  0.00  0.00     0.236 C 
ATOM    270  O   GLY X  64     -14.602  -1.154  -4.097  0.00  0.00    -0.272 OA
ATOM    271  N   LEU X  65     -14.187  -1.364  -1.944  0.00  0.00    -0.346 N 
ATOM    272  HN  LEU X  65     -14.485  -1.665  -1.041  0.00  0.00     0.163 HD
ATOM    273  CA  LEU X  65     -12.826  -1.134  -2.225  0.00  0.00     0.177 C 
ATOM    274  CB  LEU X  65     -12.153  -0.435  -0.989  0.00  0.00     0.038 C 
ATOM    275  CG  LEU X  65     -10.723   0.030  -1.247  0.00  0.00    -0.020 C 
ATOM    276  CD1 LEU X  65     -10.289   1.446  -0.678  0.00  0.00     0.009 C 
ATOM    277  CD2 LEU X  65      -9.662  -0.970  -0.889  0.00  0.00     0.009 C 
ATOM    278  C   LEU X  65     -11.987  -2.332  -2.772  0.00  0.00     0.243 C 
ATOM    279  O   LEU X  65     -11.303  -2.203  -3.785  0.00  0.00    -0.271 OA
ATOM    280  N   PRO X  66     -12.104  -3.630  -2.242  0.00  0.00    -0.337 N 
ATOM    281  CD  PRO X  66     -12.360  -3.927  -0.854  0.00  0.00     0.127 C 
ATOM    282  CA  PRO X  66     -11.556  -4.809  -2.953  0.00  0.00     0.179 C 
ATOM    283  CB  PRO X  66     -11.824  -6.057  -2.042  0.00  0.00     0.037 C 
ATOM    284  CG  PRO X  66     -11.830  -5.407  -0.670  0.00  0.00     0.022 C 
ATOM    285  C   PRO X  66     -12.162  -5.105  -4.293  0.00  0.00     0.241 C 
ATOM    286  O   PRO X  66     -11.574  -5.736  -5.154  0.00  0.00    -0.271 OA
ATOM    287  N   LEU X  67     -13.449  -4.664  -4.484  0.00  0.00    -0.346 N 
ATOM    288  HN  LEU X  67     -13.925  -4.386  -3.654  0.00  0.00     0.163 HD
ATOM    289  CA  LEU X  67     -14.075  -4.598  -5.820  0.00  0.00     0.177 C 
ATOM    290  CB  LEU X  67     -15.487  -4.044  -5.704  0.00  0.00     0.038 C 
ATOM    291  CG  LEU X  67     -16.460  -4.150  -6.814  0.00  0.00    -0.020 C 
ATOM    292  CD1 LEU X  67     -16.674  -5.590  -7.310  0.00  0.00     0.009 C 
ATOM    293  CD2 LEU X  67     -17.838  -3.734  -6.375  0.00  0.00     0.009 C 
ATOM    294  C   LEU X  67     -13.366  -3.733  -6.834  0.00  0.00     0.241 C 
ATOM    295  O   LEU X  67     -13.117  -4.182  -7.972  0.00  0.00    -0.271 OA
ATOM    296  N   MET X  68     -12.911  -2.565  -6.434  0.00  0.00    -0.346 N 
ATOM    297  HN  MET X  68     -12.860  -2.202  -5.507  0.00  0.00     0.163 HD
ATOM    298  CA  MET X  68     -12.259  -1.599  -7.364  0.00  0.00     0.177 C 
ATOM    299  CB  MET X  68     -12.498  -0.167  -6.850  0.00  0.00     0.045 C 
ATOM    300  CG  MET X  68     -11.524   0.409  -5.816  0.00  0.00     0.076 C 
ATOM    301  SD  MET X  68     -11.841   2.154  -5.278  0.00  0.00    -0.173 SA
ATOM    302  CE  MET X  68     -10.285   2.629  -4.454  0.00  0.00     0.089 C 
ATOM    303  C   MET X  68     -10.862  -2.043  -7.801  0.00  0.00     0.241 C 
ATOM    304  O   MET X  68     -10.508  -2.138  -8.979  0.00  0.00    -0.271 OA
ATOM    305  N   MET X  69     -10.044  -2.412  -6.738  0.00  0.00    -0.346 N 
ATOM    306  HN  MET X  69     -10.369  -2.425  -5.795  0.00  0.00     0.163 HD
ATOM    307  CA  MET X  69      -8.698  -2.934  -6.938  0.00  0.00     0.177 C 
ATOM    308  CB  MET X  69      -8.080  -3.255  -5.571  0.00  0.00     0.045 C 
ATOM    309  CG  MET X  69      -8.023  -2.076  -4.725  0.00  0.00     0.076 C 
ATOM    310  SD  MET X  69      -7.092  -2.292  -3.213  0.00  0.00    -0.173 SA
ATOM    311  CE  MET X  69      -7.751  -3.790  -2.367  0.00  0.00     0.089 C 
ATOM    312  C   MET X  69      -8.702  -4.234  -7.794  0.00  0.00     0.241 C 
ATOM    313  O   MET X  69      -7.720  -4.541  -8.498  0.00  0.00    -0.271 OA
ATOM    314  N   LEU X  70      -9.782  -5.042  -7.766  0.00  0.00    -0.346 N 
ATOM    315  HN  LEU X  70     -10.511  -4.669  -7.197  0.00  0.00     0.163 HD
ATOM    316  CA  LEU X  70      -9.934  -6.193  -8.657  0.00  0.00     0.177 C 
ATOM    317  CB  LEU X  70     -11.110  -7.079  -8.248  0.00  0.00     0.038 C 
ATOM    318  CG  LEU X  70     -11.122  -8.447  -8.936  0.00  0.00    -0.020 C 
ATOM    319  CD1 LEU X  70     -10.155  -9.525  -8.410  0.00  0.00     0.009 C 
ATOM    320  CD2 LEU X  70     -12.497  -9.150  -8.871  0.00  0.00     0.009 C 
ATOM    321  C   LEU X  70     -10.065  -5.783 -10.111  0.00  0.00     0.241 C 
ATOM    322  O   LEU X  70      -9.582  -6.474 -11.026  0.00  0.00    -0.271 OA
ATOM    323  N   VAL X  71     -10.898  -4.754 -10.388  0.00  0.00    -0.346 N 
ATOM    324  HN  VAL X  71     -11.288  -4.294  -9.594  0.00  0.00     0.163 HD
ATOM    325  CA  VAL X  71     -11.295  -4.345 -11.762  0.00  0.00     0.180 C 
ATOM    326  CB  VAL X  71     -12.771  -3.957 -11.842  0.00  0.00     0.009 C 
ATOM    327  CG1 VAL X  71     -13.564  -5.122 -11.235  0.00  0.00     0.012 C 
ATOM    328  CG2 VAL X  71     -13.107  -2.748 -11.013  0.00  0.00     0.012 C 
ATOM    329  C   VAL X  71     -10.430  -3.322 -12.471  0.00  0.00     0.241 C 
ATOM    330  O   VAL X  71     -10.248  -3.350 -13.715  0.00  0.00    -0.271 OA
ATOM    331  N   PHE X  72      -9.841  -2.344 -11.746  0.00  0.00    -0.346 N 
ATOM    332  HN  PHE X  72     -10.125  -2.161 -10.807  0.00  0.00     0.163 HD
ATOM    333  CA  PHE X  72      -8.843  -1.448 -12.252  0.00  0.00     0.180 C 
ATOM    334  CB  PHE X  72      -8.132  -0.901 -11.000  0.00  0.00     0.073 C 
ATOM    335  CG  PHE X  72      -7.306   0.364 -11.150  0.00  0.00    -0.056 A 
ATOM    336  CD1 PHE X  72      -6.010   0.276 -11.678  0.00  0.00     0.007 A 
ATOM    337  CE1 PHE X  72      -5.194   1.384 -11.613  0.00  0.00     0.001 A 
ATOM    338  CZ  PHE X  72      -5.568   2.644 -11.126  0.00  0.00     0.000 A 
ATOM    339  CD2 PHE X  72      -7.735   1.656 -10.614  0.00  0.00     0.007 A 
ATOM    340  CE2 PHE X  72      -6.903   2.791 -10.592  0.00  0.00     0.001 A 
ATOM    341  C   PHE X  72      -7.910  -1.966 -13.370  0.00  0.00     0.241 C 
ATOM    342  O   PHE X  72      -7.775  -1.419 -14.466  0.00  0.00    -0.271 OA
ATOM    343  N   GLY X  73      -7.193  -3.027 -13.054  0.00  0.00    -0.351 N 
ATOM    344  HN  GLY X  73      -7.220  -3.360 -12.115  0.00  0.00     0.163 HD
ATOM    345  CA  GLY X  73      -6.134  -3.421 -13.976  0.00  0.00     0.225 C 
ATOM    346  C   GLY X  73      -6.413  -4.742 -14.705  0.00  0.00     0.236 C 
ATOM    347  O   GLY X  73      -5.486  -5.445 -15.144  0.00  0.00    -0.272 OA
ATOM    348  N   GLU X  74      -7.725  -5.131 -14.833  0.00  0.00    -0.346 N 
ATOM    349  HN  GLU X  74      -8.391  -4.455 -14.528  0.00  0.00     0.163 HD
ATOM    350  CA  GLU X  74      -8.101  -6.467 -15.333  0.00  0.00     0.177 C 
ATOM    351  CB  GLU X  74      -9.411  -7.025 -14.705  0.00  0.00     0.045 C 
ATOM    352  CG  GLU X  74      -9.949  -8.366 -15.288  0.00  0.00     0.116 C 
ATOM    353  CD  GLU X  74     -10.943  -8.995 -14.325  0.00  0.00     0.172 C 
ATOM    354  OE1 GLU X  74     -10.631  -9.685 -13.341  0.00  0.00    -0.648 OA
ATOM    355  OE2 GLU X  74     -12.185  -8.935 -14.633  0.00  0.00    -0.648 OA
ATOM    356  C   GLU X  74      -8.201  -6.383 -16.845  0.00  0.00     0.241 C 
ATOM    357  O   GLU X  74      -7.151  -6.644 -17.467  0.00  0.00    -0.271 OA
ATOM    358  N   MET X  75      -9.305  -6.101 -17.536  0.00  0.00    -0.346 N 
ATOM    359  HN  MET X  75     -10.190  -5.993 -17.091  0.00  0.00     0.163 HD
ATOM    360  CA  MET X  75      -9.282  -5.813 -18.935  0.00  0.00     0.177 C 
ATOM    361  CB  MET X  75     -10.614  -6.302 -19.464  0.00  0.00     0.045 C 
ATOM    362  CG  MET X  75     -10.452  -6.726 -20.951  0.00  0.00     0.076 C 
ATOM    363  SD  MET X  75      -9.451  -8.194 -21.357  0.00  0.00    -0.173 SA
ATOM    364  CE  MET X  75     -10.414  -8.940 -22.737  0.00  0.00     0.089 C 
ATOM    365  C   MET X  75      -9.087  -4.302 -19.224  0.00  0.00     0.241 C 
ATOM    366  O   MET X  75      -8.631  -3.866 -20.266  0.00  0.00    -0.271 OA
ATOM    367  N   THR X  76      -9.473  -3.538 -18.230  0.00  0.00    -0.344 N 
ATOM    368  HN  THR X  76      -9.639  -4.039 -17.384  0.00  0.00     0.163 HD
ATOM    369  CA  THR X  76      -9.585  -2.100 -18.190  0.00  0.00     0.205 C 
ATOM    370  CB  THR X  76     -10.215  -1.635 -16.837  0.00  0.00     0.146 C 
ATOM    371  OG1 THR X  76     -11.244  -2.580 -16.549  0.00  0.00    -0.393 OA
ATOM    372  HG1 THR X  76     -11.150  -2.720 -15.604  0.00  0.00     0.210 HD
ATOM    373  CG2 THR X  76     -10.861  -0.211 -17.061  0.00  0.00     0.042 C 
ATOM    374  C   THR X  76      -8.236  -1.387 -18.290  0.00  0.00     0.243 C 
ATOM    375  O   THR X  76      -8.179  -0.156 -18.668  0.00  0.00    -0.271 OA
ATOM    376  N   ASP X  77      -7.136  -2.082 -18.034  0.00  0.00    -0.345 N 
ATOM    377  HN  ASP X  77      -7.253  -3.018 -17.713  0.00  0.00     0.163 HD
ATOM    378  CA  ASP X  77      -5.789  -1.661 -17.939  0.00  0.00     0.186 C 
ATOM    379  CB  ASP X  77      -4.844  -2.900 -17.799  0.00  0.00     0.147 C 
ATOM    380  CG  ASP X  77      -3.393  -2.713 -17.502  0.00  0.00     0.175 C 
ATOM    381  OD1 ASP X  77      -2.581  -3.057 -18.412  0.00  0.00    -0.648 OA
ATOM    382  OD2 ASP X  77      -2.998  -2.393 -16.356  0.00  0.00    -0.648 OA
ATOM    383  C   ASP X  77      -5.235  -0.716 -19.034  0.00  0.00     0.241 C 
ATOM    384  O   ASP X  77      -4.426   0.211 -18.754  0.00  0.00    -0.271 OA
ATOM    385  N   ILE X  78      -5.878  -0.819 -20.231  0.00  0.00    -0.346 N 
ATOM    386  HN  ILE X  78      -6.579  -1.523 -20.312  0.00  0.00     0.163 HD
ATOM    387  CA  ILE X  78      -5.794  -0.019 -21.432  0.00  0.00     0.180 C 
ATOM    388  CB  ILE X  78      -6.709  -0.517 -22.576  0.00  0.00     0.013 C 
ATOM    389  CG2 ILE X  78      -6.366   0.286 -23.871  0.00  0.00     0.012 C 
ATOM    390  CG1 ILE X  78      -6.440  -2.111 -22.764  0.00  0.00     0.002 C 
ATOM    391  CD  ILE X  78      -4.968  -2.545 -22.873  0.00  0.00     0.005 C 
ATOM    392  C   ILE X  78      -5.932   1.485 -21.297  0.00  0.00     0.241 C 
ATOM    393  O   ILE X  78      -5.329   2.338 -21.964  0.00  0.00    -0.271 OA
ATOM    394  N   PHE X  79      -6.833   1.834 -20.261  0.00  0.00    -0.346 N 
ATOM    395  HN  PHE X  79      -7.150   1.019 -19.783  0.00  0.00     0.163 HD
ATOM    396  CA  PHE X  79      -7.567   2.960 -20.124  0.00  0.00     0.180 C 
ATOM    397  CB  PHE X  79      -8.760   2.868 -19.079  0.00  0.00     0.073 C 
ATOM    398  CG  PHE X  79      -8.360   3.012 -17.605  0.00  0.00    -0.056 A 
ATOM    399  CD1 PHE X  79      -7.362   2.272 -16.903  0.00  0.00     0.007 A 
ATOM    400  CE1 PHE X  79      -7.001   2.565 -15.634  0.00  0.00     0.001 A 
ATOM    401  CZ  PHE X  79      -7.738   3.493 -14.895  0.00  0.00     0.000 A 
ATOM    402  CD2 PHE X  79      -9.124   3.884 -16.810  0.00  0.00     0.007 A 
ATOM    403  CE2 PHE X  79      -8.849   4.062 -15.470  0.00  0.00     0.001 A 
ATOM    404  C   PHE X  79      -6.776   4.310 -20.040  0.00  0.00     0.241 C 
ATOM    405  O   PHE X  79      -7.047   5.275 -20.751  0.00  0.00    -0.271 OA
ATOM    406  N   ALA X  80      -5.723   4.327 -19.167  0.00  0.00    -0.346 N 
ATOM    407  HN  ALA X  80      -5.367   3.522 -18.699  0.00  0.00     0.163 HD
ATOM    408  CA  ALA X  80      -4.981   5.487 -18.945  0.00  0.00     0.172 C 
ATOM    409  CB  ALA X  80      -3.898   5.149 -17.868  0.00  0.00     0.042 C 
ATOM    410  C   ALA X  80      -4.247   5.890 -20.229  0.00  0.00     0.240 C 
ATOM    411  O   ALA X  80      -4.408   7.079 -20.628  0.00  0.00    -0.271 OA
ATOM    412  N   ASN X  81      -3.506   5.009 -20.899  0.00  0.00    -0.346 N 
ATOM    413  HN  ASN X  81      -3.586   4.037 -20.691  0.00  0.00     0.163 HD
ATOM    414  CA  ASN X  81      -2.714   5.294 -22.090  0.00  0.00     0.185 C 
ATOM    415  CB  ASN X  81      -1.520   4.409 -22.280  0.00  0.00     0.137 C 
ATOM    416  CG  ASN X  81      -0.644   4.312 -21.020  0.00  0.00     0.217 C 
ATOM    417  OD1 ASN X  81       0.347   5.016 -20.818  0.00  0.00    -0.274 OA
ATOM    418  ND2 ASN X  81      -0.891   3.368 -20.034  0.00  0.00    -0.370 N 
ATOM    419 1HD2 ASN X  81      -1.585   2.666 -20.192  0.00  0.00     0.159 HD
ATOM    420 2HD2 ASN X  81      -0.274   3.291 -19.250  0.00  0.00     0.159 HD
ATOM    421  C   ASN X  81      -3.553   5.207 -23.354  0.00  0.00     0.241 C 
ATOM    422  O   ASN X  81      -3.569   4.227 -24.126  0.00  0.00    -0.271 OA
ATOM    423  N   ALA X  82      -4.388   6.207 -23.542  0.00  0.00    -0.346 N 
ATOM    424  HN  ALA X  82      -4.381   6.824 -22.759  0.00  0.00     0.163 HD
ATOM    425  CA  ALA X  82      -5.387   6.336 -24.481  0.00  0.00     0.172 C 
ATOM    426  CB  ALA X  82      -5.931   7.769 -24.537  0.00  0.00     0.042 C 
ATOM    427  C   ALA X  82      -4.901   6.060 -25.915  0.00  0.00     0.240 C 
ATOM    428  O   ALA X  82      -5.419   5.153 -26.601  0.00  0.00    -0.271 OA
ATOM    429  N   GLY X  83      -3.874   6.813 -26.468  0.00  0.00    -0.351 N 
ATOM    430  HN  GLY X  83      -3.647   7.656 -25.986  0.00  0.00     0.163 HD
ATOM    431  CA  GLY X  83      -3.247   6.670 -27.772  0.00  0.00     0.225 C 
ATOM    432  C   GLY X  83      -2.049   5.830 -27.734  0.00  0.00     0.236 C 
ATOM    433  O   GLY X  83      -1.063   6.123 -28.376  0.00  0.00    -0.272 OA
ATOM    434  N   ASN X  84      -2.119   4.689 -27.006  0.00  0.00    -0.346 N 
ATOM    435  HN  ASN X  84      -3.014   4.457 -26.635  0.00  0.00     0.163 HD
ATOM    436  CA  ASN X  84      -1.083   3.651 -27.105  0.00  0.00     0.185 C 
ATOM    437  CB  ASN X  84      -0.995   2.862 -25.805  0.00  0.00     0.137 C 
ATOM    438  CG  ASN X  84       0.362   2.072 -25.522  0.00  0.00     0.217 C 
ATOM    439  OD1 ASN X  84       0.362   0.877 -25.485  0.00  0.00    -0.274 OA
ATOM    440  ND2 ASN X  84       1.420   2.800 -25.372  0.00  0.00    -0.370 N 
ATOM    441 1HD2 ASN X  84       1.440   3.789 -25.227  0.00  0.00     0.159 HD
ATOM    442 2HD2 ASN X  84       2.326   2.379 -25.418  0.00  0.00     0.159 HD
ATOM    443  C   ASN X  84      -1.455   2.711 -28.267  0.00  0.00     0.241 C 
ATOM    444  O   ASN X  84      -2.590   2.581 -28.641  0.00  0.00    -0.271 OA
ATOM    445  N   LEU X  85      -0.527   2.153 -29.048  0.00  0.00    -0.346 N 
ATOM    446  HN  LEU X  85      -0.846   1.699 -29.876  0.00  0.00     0.163 HD
ATOM    447  CA  LEU X  85       0.863   2.023 -28.848  0.00  0.00     0.177 C 
ATOM    448  CB  LEU X  85       1.308   0.751 -29.601  0.00  0.00     0.038 C 
ATOM    449  CG  LEU X  85       1.016   0.517 -31.115  0.00  0.00    -0.020 C 
ATOM    450  CD1 LEU X  85       1.681   1.536 -32.013  0.00  0.00     0.009 C 
ATOM    451  CD2 LEU X  85       1.283  -0.957 -31.572  0.00  0.00     0.009 C 
ATOM    452  C   LEU X  85       1.619   3.303 -29.306  0.00  0.00     0.241 C 
ATOM    453  O   LEU X  85       1.031   4.282 -29.866  0.00  0.00    -0.271 OA
ATOM    454  N   GLU X  86       2.937   3.341 -29.041  0.00  0.00    -0.346 N 
ATOM    455  HN  GLU X  86       3.395   2.510 -28.734  0.00  0.00     0.163 HD
ATOM    456  CA  GLU X  86       3.694   4.537 -28.820  0.00  0.00     0.177 C 
ATOM    457  CB  GLU X  86       4.065   4.741 -27.263  0.00  0.00     0.045 C 
ATOM    458  CG  GLU X  86       5.039   3.734 -26.655  0.00  0.00     0.116 C 
ATOM    459  CD  GLU X  86       4.577   2.260 -26.608  0.00  0.00     0.172 C 
ATOM    460  OE1 GLU X  86       4.356   1.585 -27.661  0.00  0.00    -0.648 OA
ATOM    461  OE2 GLU X  86       4.452   1.689 -25.503  0.00  0.00    -0.648 OA
ATOM    462  C   GLU X  86       5.044   4.615 -29.565  0.00  0.00     0.241 C 
ATOM    463  O   GLU X  86       5.552   3.647 -30.066  0.00  0.00    -0.271 OA
ATOM    464  N   ASP X  87       5.495   5.895 -29.834  0.00  0.00    -0.346 N 
ATOM    465  HN  ASP X  87       4.923   6.596 -29.415  0.00  0.00     0.163 HD
ATOM    466  CA  ASP X  87       6.730   6.234 -30.466  0.00  0.00     0.186 C 
ATOM    467  CB  ASP X  87       7.953   5.774 -29.621  0.00  0.00     0.147 C 
ATOM    468  CG  ASP X  87       8.263   6.651 -28.413  0.00  0.00     0.175 C 
ATOM    469  OD1 ASP X  87       8.461   6.129 -27.309  0.00  0.00    -0.648 OA
ATOM    470  OD2 ASP X  87       8.185   7.931 -28.483  0.00  0.00    -0.648 OA
ATOM    471  C   ASP X  87       6.957   6.154 -31.899  0.00  0.00     0.241 C 
ATOM    472  O   ASP X  87       6.514   6.942 -32.720  0.00  0.00    -0.271 OA
ATOM    473  N   LEU X  88       7.770   5.241 -32.269  0.00  0.00    -0.346 N 
ATOM    474  HN  LEU X  88       8.008   4.490 -31.658  0.00  0.00     0.163 HD
ATOM    475  CA  LEU X  88       8.490   5.252 -33.549  0.00  0.00     0.177 C 
ATOM    476  CB  LEU X  88       9.445   4.085 -33.523  0.00  0.00     0.038 C 
ATOM    477  CG  LEU X  88      10.283   3.847 -34.826  0.00  0.00    -0.020 C 
ATOM    478  CD1 LEU X  88      11.265   4.979 -35.097  0.00  0.00     0.009 C 
ATOM    479  CD2 LEU X  88      10.869   2.430 -34.700  0.00  0.00     0.009 C 
ATOM    480  C   LEU X  88       7.676   5.251 -34.791  0.00  0.00     0.241 C 
ATOM    481  O   LEU X  88       7.868   6.140 -35.602  0.00  0.00    -0.271 OA
ATOM    482  N   MET X  89       6.735   4.278 -35.145  0.00  0.00    -0.346 N 
ATOM    483  HN  MET X  89       6.286   4.464 -36.016  0.00  0.00     0.163 HD
ATOM    484  CA  MET X  89       6.253   3.204 -34.355  0.00  0.00     0.177 C 
ATOM    485  CB  MET X  89       4.718   3.353 -34.339  0.00  0.00     0.045 C 
ATOM    486  CG  MET X  89       4.228   4.592 -33.607  0.00  0.00     0.076 C 
ATOM    487  SD  MET X  89       2.528   5.053 -33.815  0.00  0.00    -0.173 SA
ATOM    488  CE  MET X  89       2.769   6.424 -32.652  0.00  0.00     0.089 C 
ATOM    489  C   MET X  89       6.758   1.905 -34.919  0.00  0.00     0.241 C 
ATOM    490  O   MET X  89       6.988   1.715 -36.119  0.00  0.00    -0.271 OA
ATOM    491  N   SER X  90       6.903   0.894 -34.069  0.00  0.00    -0.344 N 
ATOM    492  HN  SER X  90       6.497   0.844 -33.160  0.00  0.00     0.163 HD
ATOM    493  CA  SER X  90       7.593  -0.272 -34.557  0.00  0.00     0.200 C 
ATOM    494  CB  SER X  90       8.072  -1.085 -33.322  0.00  0.00     0.199 C 
ATOM    495  OG  SER X  90       8.932  -0.281 -32.441  0.00  0.00    -0.398 OA
ATOM    496  HG1 SER X  90       9.851  -0.491 -32.623  0.00  0.00     0.209 HD
ATOM    497  C   SER X  90       6.735  -1.199 -35.414  0.00  0.00     0.243 C 
ATOM    498  O   SER X  90       7.195  -1.628 -36.432  0.00  0.00    -0.271 OA
ATOM    499  N   ASN X  91       5.507  -1.433 -35.033  0.00  0.00    -0.345 N 
ATOM    500  HN  ASN X  91       5.206  -1.187 -34.115  0.00  0.00     0.163 HD
ATOM    501  CA  ASN X  91       4.598  -2.304 -35.761  0.00  0.00     0.185 C 
ATOM    502  CB  ASN X  91       3.329  -2.591 -34.857  0.00  0.00     0.137 C 
ATOM    503  CG  ASN X  91       3.698  -3.539 -33.748  0.00  0.00     0.217 C 
ATOM    504  OD1 ASN X  91       4.683  -3.350 -32.962  0.00  0.00    -0.274 OA
ATOM    505  ND2 ASN X  91       2.901  -4.572 -33.611  0.00  0.00    -0.370 N 
ATOM    506 1HD2 ASN X  91       2.090  -4.709 -34.180  0.00  0.00     0.159 HD
ATOM    507 2HD2 ASN X  91       3.079  -5.233 -32.882  0.00  0.00     0.159 HD
ATOM    508  C   ASN X  91       4.108  -1.589 -37.034  0.00  0.00     0.241 C 
ATOM    509  O   ASN X  91       4.106  -2.159 -38.122  0.00  0.00    -0.271 OA
ATOM    510  N   ILE X  92       3.584  -0.328 -36.905  0.00  0.00    -0.346 N 
ATOM    511  HN  ILE X  92       3.969   0.253 -36.193  0.00  0.00     0.163 HD
ATOM    512  CA  ILE X  92       3.111   0.446 -38.095  0.00  0.00     0.180 C 
ATOM    513  CB  ILE X  92       1.834   1.319 -37.899  0.00  0.00     0.013 C 
ATOM    514  CG2 ILE X  92       0.592   0.377 -37.885  0.00  0.00     0.012 C 
ATOM    515  CG1 ILE X  92       1.967   2.152 -36.567  0.00  0.00     0.002 C 
ATOM    516  CD  ILE X  92       0.714   2.676 -35.935  0.00  0.00     0.005 C 
ATOM    517  C   ILE X  92       4.241   1.332 -38.709  0.00  0.00     0.241 C 
ATOM    518  O   ILE X  92       4.905   2.038 -38.032  0.00  0.00    -0.271 OA
ATOM    519  N   THR X  93       4.383   1.268 -40.036  0.00  0.00    -0.344 N 
ATOM    520  HN  THR X  93       3.743   0.735 -40.584  0.00  0.00     0.163 HD
ATOM    521  CA  THR X  93       5.368   1.992 -40.746  0.00  0.00     0.205 C 
ATOM    522  CB  THR X  93       6.442   1.248 -41.520  0.00  0.00     0.146 C 
ATOM    523  OG1 THR X  93       7.208   2.155 -42.397  0.00  0.00    -0.393 OA
ATOM    524  HG1 THR X  93       7.777   1.516 -42.830  0.00  0.00     0.210 HD
ATOM    525  CG2 THR X  93       5.801   0.172 -42.376  0.00  0.00     0.042 C 
ATOM    526  C   THR X  93       4.603   2.991 -41.591  0.00  0.00     0.243 C 
ATOM    527  O   THR X  93       4.583   4.157 -41.252  0.00  0.00    -0.271 OA
ATOM    528  N   ASN X  94       3.883   2.559 -42.680  0.00  0.00    -0.345 N 
ATOM    529  HN  ASN X  94       3.843   1.626 -43.029  0.00  0.00     0.163 HD
ATOM    530  CA  ASN X  94       3.195   3.540 -43.454  0.00  0.00     0.185 C 
ATOM    531  CB  ASN X  94       3.286   3.268 -44.925  0.00  0.00     0.137 C 
ATOM    532  CG  ASN X  94       4.685   3.027 -45.301  0.00  0.00     0.217 C 
ATOM    533  OD1 ASN X  94       5.009   1.990 -45.838  0.00  0.00    -0.274 OA
ATOM    534  ND2 ASN X  94       5.572   4.061 -45.162  0.00  0.00    -0.370 N 
ATOM    535 1HD2 ASN X  94       5.133   4.929 -44.932  0.00  0.00     0.159 HD
ATOM    536 2HD2 ASN X  94       6.500   4.060 -45.534  0.00  0.00     0.159 HD
ATOM    537  C   ASN X  94       1.754   3.567 -43.051  0.00  0.00     0.241 C 
ATOM    538  O   ASN X  94       0.940   2.724 -43.527  0.00  0.00    -0.271 OA
ATOM    539  N   ARG X  95       1.305   4.628 -42.299  0.00  0.00    -0.346 N 
ATOM    540  HN  ARG X  95       1.910   5.377 -42.038  0.00  0.00     0.163 HD
ATOM    541  CA  ARG X  95       0.005   4.404 -41.671  0.00  0.00     0.176 C 
ATOM    542  CB  ARG X  95      -0.074   5.251 -40.296  0.00  0.00     0.034 C 
ATOM    543  CG  ARG X  95       1.192   5.098 -39.409  0.00  0.00    -0.002 C 
ATOM    544  CD  ARG X  95       1.136   5.948 -38.131  0.00  0.00     0.005 C 
ATOM    545  NE  ARG X  95       2.655   6.140 -37.719  0.00  0.00    -0.235 N 
ATOM    546  HE  ARG X  95       1.686   6.186 -38.035  1.00  0.00     0.174 HD
ATOM    547  HE  ARG X  95       3.241   5.381 -38.002  0.00  0.00     0.174 HD
ATOM    548  CZ  ARG X  95       3.146   7.087 -36.930  0.00  0.00     0.663 C 
ATOM    549  NH1 ARG X  95       4.484   7.090 -36.667  0.00  0.00    -0.235 N 
ATOM    550 1HH1 ARG X  95       5.031   6.472 -37.231  0.00  0.00     0.174 HD
ATOM    551 2HH1 ARG X  95       4.952   7.885 -36.281  0.00  0.00     0.174 HD
ATOM    552  NH2 ARG X  95       2.373   8.022 -36.420  0.00  0.00    -0.235 N 
ATOM    553 1HH2 ARG X  95       1.384   7.889 -36.347  0.00  0.00     0.174 HD
ATOM    554 2HH2 ARG X  95       2.795   8.732 -35.857  0.00  0.00     0.174 HD
ATOM    555  C   ARG X  95      -1.312   4.721 -42.555  0.00  0.00     0.241 C 
ATOM    556  O   ARG X  95      -1.660   5.873 -42.793  0.00  0.00    -0.271 OA
ATOM    557  N   SER X  96      -2.063   3.713 -42.904  0.00  0.00    -0.344 N 
ATOM    558  HN  SER X  96      -1.723   2.800 -42.689  0.00  0.00     0.163 HD
ATOM    559  CA  SER X  96      -3.306   3.863 -43.700  0.00  0.00     0.200 C 
ATOM    560  CB  SER X  96      -3.546   2.591 -44.501  0.00  0.00     0.199 C 
ATOM    561  OG  SER X  96      -3.061   1.411 -43.810  0.00  0.00    -0.398 OA
ATOM    562  HG1 SER X  96      -3.835   0.872 -43.631  0.00  0.00     0.209 HD
ATOM    563  C   SER X  96      -4.566   4.207 -42.924  0.00  0.00     0.243 C 
ATOM    564  O   SER X  96      -5.512   4.734 -43.481  0.00  0.00    -0.271 OA
ATOM    565  N   ASP X  97      -4.495   3.942 -41.564  0.00  0.00    -0.345 N 
ATOM    566  HN  ASP X  97      -3.733   3.410 -41.203  0.00  0.00     0.163 HD
ATOM    567  CA  ASP X  97      -5.681   3.992 -40.716  0.00  0.00     0.186 C 
ATOM    568  CB  ASP X  97      -6.050   2.580 -40.301  0.00  0.00     0.147 C 
ATOM    569  CG  ASP X  97      -6.520   1.665 -41.402  0.00  0.00     0.175 C 
ATOM    570  OD1 ASP X  97      -7.185   2.081 -42.364  0.00  0.00    -0.648 OA
ATOM    571  OD2 ASP X  97      -6.271   0.435 -41.309  0.00  0.00    -0.648 OA
ATOM    572  C   ASP X  97      -5.515   4.912 -39.544  0.00  0.00     0.241 C 
ATOM    573  O   ASP X  97      -6.421   5.625 -39.194  0.00  0.00    -0.271 OA
ATOM    574  N   ILE X  98      -4.343   4.778 -38.852  0.00  0.00    -0.346 N 
ATOM    575  HN  ILE X  98      -3.571   4.282 -39.241  0.00  0.00     0.163 HD
ATOM    576  CA  ILE X  98      -4.087   5.446 -37.627  0.00  0.00     0.180 C 
ATOM    577  CB  ILE X  98      -3.265   4.657 -36.619  0.00  0.00     0.013 C 
ATOM    578  CG2 ILE X  98      -3.188   5.608 -35.402  0.00  0.00     0.012 C 
ATOM    579  CG1 ILE X  98      -4.056   3.391 -36.217  0.00  0.00     0.002 C 
ATOM    580  CD  ILE X  98      -3.208   2.453 -35.249  0.00  0.00     0.005 C 
ATOM    581  C   ILE X  98      -3.536   6.823 -37.951  0.00  0.00     0.241 C 
ATOM    582  O   ILE X  98      -2.464   6.949 -38.527  0.00  0.00    -0.271 OA
ATOM    583  N   ASN X  99      -4.329   7.879 -37.649  0.00  0.00    -0.346 N 
ATOM    584  HN  ASN X  99      -5.196   7.643 -37.217  0.00  0.00     0.163 HD
ATOM    585  CA  ASN X  99      -4.131   9.137 -38.140  0.00  0.00     0.185 C 
ATOM    586  CB  ASN X  99      -5.501   9.813 -38.448  0.00  0.00     0.137 C 
ATOM    587  CG  ASN X  99      -6.470   9.607 -37.342  0.00  0.00     0.217 C 
ATOM    588  OD1 ASN X  99      -7.266   8.660 -37.349  0.00  0.00    -0.274 OA
ATOM    589  ND2 ASN X  99      -6.585  10.572 -36.440  0.00  0.00    -0.370 N 
ATOM    590 1HD2 ASN X  99      -6.092  11.433 -36.567  0.00  0.00     0.159 HD
ATOM    591 2HD2 ASN X  99      -7.368  10.550 -35.818  0.00  0.00     0.159 HD
ATOM    592  C   ASN X  99      -3.336   9.912 -37.088  0.00  0.00     0.241 C 
ATOM    593  O   ASN X  99      -2.726   9.383 -36.157  0.00  0.00    -0.271 OA
ATOM    594  N   ASP X 100      -3.333  11.261 -37.205  0.00  0.00    -0.345 N 
ATOM    595  HN  ASP X 100      -3.800  11.680 -37.979  0.00  0.00     0.163 HD
ATOM    596  CA  ASP X 100      -2.536  12.108 -36.242  0.00  0.00     0.186 C 
ATOM    597  CB  ASP X 100      -2.120  13.444 -37.065  0.00  0.00     0.147 C 
ATOM    598  CG  ASP X 100      -1.116  13.166 -38.131  0.00  0.00     0.175 C 
ATOM    599  OD1 ASP X 100       0.002  12.667 -37.754  0.00  0.00    -0.648 OA
ATOM    600  OD2 ASP X 100      -1.329  13.564 -39.252  0.00  0.00    -0.648 OA
ATOM    601  C   ASP X 100      -3.232  12.468 -34.874  0.00  0.00     0.241 C 
ATOM    602  O   ASP X 100      -2.700  12.138 -33.828  0.00  0.00    -0.271 OA
ATOM    603  N   THR X 101      -4.403  13.067 -34.839  0.00  0.00    -0.344 N 
ATOM    604  HN  THR X 101      -4.931  13.270 -35.660  0.00  0.00     0.163 HD
ATOM    605  CA  THR X 101      -5.035  13.497 -33.567  0.00  0.00     0.205 C 
ATOM    606  CB  THR X 101      -5.924  14.676 -33.691  0.00  0.00     0.146 C 
ATOM    607  OG1 THR X 101      -6.916  14.523 -34.776  0.00  0.00    -0.393 OA
ATOM    608  HG1 THR X 101      -7.380  15.364 -34.769  0.00  0.00     0.210 HD
ATOM    609  CG2 THR X 101      -5.252  16.045 -33.922  0.00  0.00     0.042 C 
ATOM    610  C   THR X 101      -5.657  12.273 -32.974  0.00  0.00     0.243 C 
ATOM    611  O   THR X 101      -5.904  11.308 -33.621  0.00  0.00    -0.271 OA
ATOM    612  N   GLY X 102      -5.781  12.378 -31.577  0.00  0.00    -0.350 N 
ATOM    613  HN  GLY X 102      -5.441  13.166 -31.070  0.00  0.00     0.163 HD
ATOM    614  CA  GLY X 102      -6.412  11.152 -30.889  0.00  0.00     0.225 C 
ATOM    615  C   GLY X 102      -6.277  11.303 -29.435  0.00  0.00     0.236 C 
ATOM    616  O   GLY X 102      -7.226  11.639 -28.735  0.00  0.00    -0.272 OA
ATOM    617  N   PHE X 103      -5.064  10.898 -28.969  0.00  0.00    -0.346 N 
ATOM    618  HN  PHE X 103      -4.318  10.695 -29.599  0.00  0.00     0.163 HD
ATOM    619  CA  PHE X 103      -4.513  10.562 -27.685  0.00  0.00     0.180 C 
ATOM    620  CB  PHE X 103      -2.931  10.719 -27.697  0.00  0.00     0.073 C 
ATOM    621  CG  PHE X 103      -2.055   9.969 -26.645  0.00  0.00    -0.056 A 
ATOM    622  CD1 PHE X 103      -0.779   9.518 -27.065  0.00  0.00     0.007 A 
ATOM    623  CE1 PHE X 103       0.134   8.833 -26.232  0.00  0.00     0.001 A 
ATOM    624  CZ  PHE X 103      -0.308   8.597 -24.946  0.00  0.00     0.000 A 
ATOM    625  CD2 PHE X 103      -2.423   9.648 -25.310  0.00  0.00     0.007 A 
ATOM    626  CE2 PHE X 103      -1.571   8.905 -24.539  0.00  0.00     0.001 A 
ATOM    627  C   PHE X 103      -5.030  11.454 -26.502  0.00  0.00     0.241 C 
ATOM    628  O   PHE X 103      -5.697  11.067 -25.528  0.00  0.00    -0.271 OA
ATOM    629  N   PHE X 104      -4.764  12.816 -26.572  0.00  0.00    -0.346 N 
ATOM    630  HN  PHE X 104      -4.272  13.209 -27.346  0.00  0.00     0.163 HD
ATOM    631  CA  PHE X 104      -5.102  13.598 -25.342  0.00  0.00     0.180 C 
ATOM    632  CB  PHE X 104      -4.348  14.888 -25.218  0.00  0.00     0.073 C 
ATOM    633  CG  PHE X 104      -2.947  14.851 -25.812  0.00  0.00    -0.056 A 
ATOM    634  CD1 PHE X 104      -2.144  13.680 -25.718  0.00  0.00     0.007 A 
ATOM    635  CE1 PHE X 104      -0.816  13.644 -26.124  0.00  0.00     0.001 A 
ATOM    636  CZ  PHE X 104      -0.253  14.814 -26.703  0.00  0.00     0.000 A 
ATOM    637  CD2 PHE X 104      -2.316  15.953 -26.332  0.00  0.00     0.007 A 
ATOM    638  CE2 PHE X 104      -0.979  15.952 -26.768  0.00  0.00     0.001 A 
ATOM    639  C   PHE X 104      -6.615  13.871 -25.246  0.00  0.00     0.241 C 
ATOM    640  O   PHE X 104      -7.216  13.738 -24.173  0.00  0.00    -0.271 OA
ATOM    641  N   MET X 105      -7.310  14.031 -26.318  0.00  0.00    -0.346 N 
ATOM    642  HN  MET X 105      -6.806  14.022 -27.178  0.00  0.00     0.163 HD
ATOM    643  CA  MET X 105      -8.712  14.406 -26.406  0.00  0.00     0.177 C 
ATOM    644  CB  MET X 105      -9.055  15.216 -27.650  0.00  0.00     0.045 C 
ATOM    645  CG  MET X 105      -8.962  14.513 -29.047  0.00  0.00     0.076 C 
ATOM    646  SD  MET X 105      -9.221  15.477 -30.524  0.00  0.00    -0.173 SA
ATOM    647  CE  MET X 105      -9.317  13.998 -31.610  0.00  0.00     0.089 C 
ATOM    648  C   MET X 105      -9.703  13.223 -26.249  0.00  0.00     0.241 C 
ATOM    649  O   MET X 105     -10.735  13.473 -25.688  0.00  0.00    -0.271 OA
ATOM    650  N   ASN X 106      -9.363  12.027 -26.765  0.00  0.00    -0.346 N 
ATOM    651  HN  ASN X 106      -8.488  11.909 -27.228  0.00  0.00     0.163 HD
ATOM    652  CA  ASN X 106     -10.275  10.880 -26.785  0.00  0.00     0.185 C 
ATOM    653  CB  ASN X 106      -9.877   9.894 -27.979  0.00  0.00     0.137 C 
ATOM    654  CG  ASN X 106     -10.336  10.545 -29.308  0.00  0.00     0.217 C 
ATOM    655  OD1 ASN X 106     -11.027  11.539 -29.388  0.00  0.00    -0.274 OA
ATOM    656  ND2 ASN X 106     -10.008   9.810 -30.392  0.00  0.00    -0.370 N 
ATOM    657 1HD2 ASN X 106      -9.294   9.111 -30.371  0.00  0.00     0.159 HD
ATOM    658 2HD2 ASN X 106     -10.494   9.881 -31.264  0.00  0.00     0.159 HD
ATOM    659  C   ASN X 106     -10.410  10.154 -25.484  0.00  0.00     0.241 C 
ATOM    660  O   ASN X 106     -11.109   9.138 -25.369  0.00  0.00    -0.271 OA
ATOM    661  N   LEU X 107      -9.674  10.673 -24.440  0.00  0.00    -0.346 N 
ATOM    662  HN  LEU X 107      -8.986  11.339 -24.718  0.00  0.00     0.163 HD
ATOM    663  CA  LEU X 107      -9.865  10.160 -23.071  0.00  0.00     0.177 C 
ATOM    664  CB  LEU X 107      -8.643  10.541 -22.112  0.00  0.00     0.038 C 
ATOM    665  CG  LEU X 107      -8.728   9.755 -20.851  0.00  0.00    -0.020 C 
ATOM    666  CD1 LEU X 107      -8.163   8.386 -21.127  0.00  0.00     0.009 C 
ATOM    667  CD2 LEU X 107      -7.802  10.432 -19.824  0.00  0.00     0.009 C 
ATOM    668  C   LEU X 107     -11.101  10.819 -22.447  0.00  0.00     0.241 C 
ATOM    669  O   LEU X 107     -11.055  11.959 -21.904  0.00  0.00    -0.271 OA
ATOM    670  N   GLU X 108     -12.228  10.092 -22.460  0.00  0.00    -0.346 N 
ATOM    671  HN  GLU X 108     -12.216   9.248 -22.991  0.00  0.00     0.163 HD
ATOM    672  CA  GLU X 108     -13.491  10.635 -21.955  0.00  0.00     0.177 C 
ATOM    673  CB  GLU X 108     -14.328  11.224 -23.090  0.00  0.00     0.045 C 
ATOM    674  CG  GLU X 108     -15.757  11.767 -22.638  0.00  0.00     0.116 C 
ATOM    675  CD  GLU X 108     -16.684  12.053 -23.830  0.00  0.00     0.172 C 
ATOM    676  OE1 GLU X 108     -17.928  11.693 -23.821  0.00  0.00    -0.648 OA
ATOM    677  OE2 GLU X 108     -16.211  12.674 -24.810  0.00  0.00    -0.648 OA
ATOM    678  C   GLU X 108     -14.179   9.671 -21.109  0.00  0.00     0.241 C 
ATOM    679  O   GLU X 108     -14.065   9.735 -19.884  0.00  0.00    -0.271 OA
ATOM    680  N   GLU X 109     -14.880   8.597 -21.631  0.00  0.00    -0.346 N 
ATOM    681  HN  GLU X 109     -15.207   8.729 -22.563  0.00  0.00     0.163 HD
ATOM    682  CA  GLU X 109     -15.419   7.528 -20.831  0.00  0.00     0.177 C 
ATOM    683  CB  GLU X 109     -15.815   6.338 -21.794  0.00  0.00     0.045 C 
ATOM    684  CG  GLU X 109     -16.637   5.141 -21.192  0.00  0.00     0.116 C 
ATOM    685  CD  GLU X 109     -18.116   5.618 -21.048  0.00  0.00     0.172 C 
ATOM    686  OE1 GLU X 109     -18.466   6.371 -20.146  0.00  0.00    -0.648 OA
ATOM    687  OE2 GLU X 109     -18.922   5.134 -21.870  0.00  0.00    -0.648 OA
ATOM    688  C   GLU X 109     -14.473   6.837 -19.937  0.00  0.00     0.241 C 
ATOM    689  O   GLU X 109     -14.758   6.303 -18.849  0.00  0.00    -0.271 OA
ATOM    690  N   ASP X 110     -13.192   6.812 -20.354  0.00  0.00    -0.346 N 
ATOM    691  HN  ASP X 110     -13.081   7.025 -21.322  0.00  0.00     0.163 HD
ATOM    692  CA  ASP X 110     -12.069   6.335 -19.533  0.00  0.00     0.186 C 
ATOM    693  CB  ASP X 110     -10.899   6.050 -20.457  0.00  0.00     0.147 C 
ATOM    694  CG  ASP X 110     -11.113   4.849 -21.282  0.00  0.00     0.175 C 
ATOM    695  OD1 ASP X 110     -10.936   4.968 -22.533  0.00  0.00    -0.648 OA
ATOM    696  OD2 ASP X 110     -11.380   3.704 -20.758  0.00  0.00    -0.648 OA
ATOM    697  C   ASP X 110     -11.762   7.217 -18.363  0.00  0.00     0.241 C 
ATOM    698  O   ASP X 110     -11.372   6.682 -17.326  0.00  0.00    -0.271 OA
ATOM    699  N   MET X 111     -11.953   8.549 -18.462  0.00  0.00    -0.346 N 
ATOM    700  HN  MET X 111     -12.477   8.939 -19.215  0.00  0.00     0.163 HD
ATOM    701  CA  MET X 111     -11.762   9.399 -17.319  0.00  0.00     0.177 C 
ATOM    702  CB  MET X 111     -11.491  10.801 -17.922  0.00  0.00     0.045 C 
ATOM    703  CG  MET X 111     -10.917  11.806 -16.883  0.00  0.00     0.076 C 
ATOM    704  SD  MET X 111      -9.326  11.205 -15.960  0.00  0.00    -0.173 SA
ATOM    705  CE  MET X 111      -9.190  12.499 -14.738  0.00  0.00     0.089 C 
ATOM    706  C   MET X 111     -12.886   9.396 -16.280  0.00  0.00     0.241 C 
ATOM    707  O   MET X 111     -12.696   9.458 -15.124  0.00  0.00    -0.271 OA
ATOM    708  N   THR X 112     -14.075   8.967 -16.820  0.00  0.00    -0.344 N 
ATOM    709  HN  THR X 112     -14.207   8.822 -17.798  0.00  0.00     0.163 HD
ATOM    710  CA  THR X 112     -15.315   8.610 -16.094  0.00  0.00     0.205 C 
ATOM    711  CB  THR X 112     -16.457   8.389 -17.038  0.00  0.00     0.146 C 
ATOM    712  OG1 THR X 112     -16.523   9.550 -17.851  0.00  0.00    -0.393 OA
ATOM    713  HG1 THR X 112     -17.302   9.252 -18.326  0.00  0.00     0.210 HD
ATOM    714  CG2 THR X 112     -17.772   8.454 -16.233  0.00  0.00     0.042 C 
ATOM    715  C   THR X 112     -15.098   7.310 -15.336  0.00  0.00     0.243 C 
ATOM    716  O   THR X 112     -15.594   7.308 -14.214  0.00  0.00    -0.271 OA
ATOM    717  N   ARG X 113     -14.416   6.248 -15.816  0.00  0.00    -0.346 N 
ATOM    718  HN  ARG X 113     -14.140   6.356 -16.768  0.00  0.00     0.163 HD
ATOM    719  CA  ARG X 113     -13.916   5.036 -15.163  0.00  0.00     0.176 C 
ATOM    720  CB  ARG X 113     -13.195   4.034 -16.037  0.00  0.00     0.036 C 
ATOM    721  CG  ARG X 113     -14.176   3.438 -17.098  0.00  0.00     0.023 C 
ATOM    722  CD  ARG X 113     -13.503   2.559 -18.099  0.00  0.00     0.138 C 
ATOM    723  NE  ARG X 113     -14.731   2.267 -18.972  0.00  0.00    -0.227 N 
ATOM    724  HE  ARG X 113     -15.587   2.219 -18.457  0.00  0.00     0.177 HD
ATOM    725  CZ  ARG X 113     -14.801   2.369 -20.296  0.00  0.00     0.665 C 
ATOM    726  NH1 ARG X 113     -15.980   1.945 -20.797  0.00  0.00    -0.235 N 
ATOM    727 1HH1 ARG X 113     -16.643   1.617 -20.124  0.00  0.00     0.174 HD
ATOM    728 2HH1 ARG X 113     -16.120   1.959 -21.787  0.00  0.00     0.174 HD
ATOM    729  NH2 ARG X 113     -13.811   2.661 -21.119  0.00  0.00    -0.235 N 
ATOM    730 1HH2 ARG X 113     -12.984   3.100 -20.769  0.00  0.00     0.174 HD
ATOM    731 2HH2 ARG X 113     -13.894   2.644 -22.116  0.00  0.00     0.174 HD
ATOM    732  C   ARG X 113     -13.067   5.417 -13.951  0.00  0.00     0.241 C 
ATOM    733  O   ARG X 113     -13.344   4.974 -12.832  0.00  0.00    -0.271 OA
ATOM    734  N   TYR X 114     -12.007   6.257 -14.114  0.00  0.00    -0.346 N 
ATOM    735  HN  TYR X 114     -11.840   6.659 -15.011  0.00  0.00     0.163 HD
ATOM    736  CA  TYR X 114     -11.123   6.753 -13.035  0.00  0.00     0.180 C 
ATOM    737  CB  TYR X 114     -10.081   7.814 -13.606  0.00  0.00     0.073 C 
ATOM    738  CG  TYR X 114      -8.724   7.305 -13.842  0.00  0.00    -0.056 A 
ATOM    739  CD1 TYR X 114      -7.961   6.511 -13.015  0.00  0.00     0.010 A 
ATOM    740  CE1 TYR X 114      -6.630   6.180 -13.360  0.00  0.00     0.037 A 
ATOM    741  CZ  TYR X 114      -6.061   6.631 -14.553  0.00  0.00     0.065 A 
ATOM    742  OH  TYR X 114      -4.710   6.383 -14.917  0.00  0.00    -0.361 OA
ATOM    743  HH  TYR X 114      -4.307   6.057 -14.109  0.00  0.00     0.217 HD
ATOM    744  CD2 TYR X 114      -8.170   7.763 -15.084  0.00  0.00     0.010 A 
ATOM    745  CE2 TYR X 114      -6.862   7.289 -15.446  0.00  0.00     0.037 A 
ATOM    746  C   TYR X 114     -11.971   7.587 -12.033  0.00  0.00     0.241 C 
ATOM    747  O   TYR X 114     -11.815   7.353 -10.828  0.00  0.00    -0.271 OA
ATOM    748  N   ALA X 115     -12.844   8.487 -12.469  0.00  0.00    -0.346 N 
ATOM    749  HN  ALA X 115     -12.785   8.709 -13.439  0.00  0.00     0.163 HD
ATOM    750  CA  ALA X 115     -13.707   9.188 -11.581  0.00  0.00     0.172 C 
ATOM    751  CB  ALA X 115     -14.589  10.038 -12.485  0.00  0.00     0.042 C 
ATOM    752  C   ALA X 115     -14.539   8.346 -10.664  0.00  0.00     0.240 C 
ATOM    753  O   ALA X 115     -14.795   8.734  -9.572  0.00  0.00    -0.271 OA
ATOM    754  N   TYR X 116     -14.993   7.115 -11.040  0.00  0.00    -0.346 N 
ATOM    755  HN  TYR X 116     -14.802   6.864 -11.986  0.00  0.00     0.163 HD
ATOM    756  CA  TYR X 116     -15.630   6.159 -10.243  0.00  0.00     0.180 C 
ATOM    757  CB  TYR X 116     -16.518   5.258 -11.108  0.00  0.00     0.073 C 
ATOM    758  CG  TYR X 116     -17.914   5.768 -11.125  0.00  0.00    -0.056 A 
ATOM    759  CD1 TYR X 116     -18.736   5.404 -10.040  0.00  0.00     0.010 A 
ATOM    760  CE1 TYR X 116     -20.105   5.758 -10.092  0.00  0.00     0.037 A 
ATOM    761  CZ  TYR X 116     -20.654   6.422 -11.199  0.00  0.00     0.065 A 
ATOM    762  OH  TYR X 116     -22.015   6.852 -11.130  0.00  0.00    -0.361 OA
ATOM    763  HH  TYR X 116     -22.108   7.439 -11.885  0.00  0.00     0.217 HD
ATOM    764  CD2 TYR X 116     -18.428   6.507 -12.191  0.00  0.00     0.010 A 
ATOM    765  CE2 TYR X 116     -19.821   6.794 -12.225  0.00  0.00     0.037 A 
ATOM    766  C   TYR X 116     -14.777   5.327  -9.376  0.00  0.00     0.241 C 
ATOM    767  O   TYR X 116     -15.230   4.817  -8.366  0.00  0.00    -0.271 OA
ATOM    768  N   TYR X 117     -13.464   5.115  -9.736  0.00  0.00    -0.346 N 
ATOM    769  HN  TYR X 117     -13.203   5.358 -10.667  0.00  0.00     0.163 HD
ATOM    770  CA  TYR X 117     -12.503   4.522  -8.804  0.00  0.00     0.180 C 
ATOM    771  CB  TYR X 117     -11.193   3.824  -9.484  0.00  0.00     0.073 C 
ATOM    772  CG  TYR X 117     -11.619   2.921 -10.608  0.00  0.00    -0.056 A 
ATOM    773  CD1 TYR X 117     -12.706   1.995 -10.533  0.00  0.00     0.010 A 
ATOM    774  CE1 TYR X 117     -12.874   1.069 -11.516  0.00  0.00     0.037 A 
ATOM    775  CZ  TYR X 117     -12.148   1.137 -12.781  0.00  0.00     0.065 A 
ATOM    776  OH  TYR X 117     -12.529   0.351 -13.899  0.00  0.00    -0.361 OA
ATOM    777  HH  TYR X 117     -13.332  -0.122 -13.667  0.00  0.00     0.217 HD
ATOM    778  CD2 TYR X 117     -10.859   2.962 -11.800  0.00  0.00     0.010 A 
ATOM    779  CE2 TYR X 117     -11.124   2.081 -12.883  0.00  0.00     0.037 A 
ATOM    780  C   TYR X 117     -12.104   5.534  -7.783  0.00  0.00     0.241 C 
ATOM    781  O   TYR X 117     -12.023   5.215  -6.625  0.00  0.00    -0.271 OA
ATOM    782  N   TYR X 118     -11.901   6.855  -8.068  0.00  0.00    -0.346 N 
ATOM    783  HN  TYR X 118     -11.925   7.108  -9.032  0.00  0.00     0.163 HD
ATOM    784  CA  TYR X 118     -11.783   7.921  -7.037  0.00  0.00     0.180 C 
ATOM    785  CB  TYR X 118     -11.541   9.320  -7.706  0.00  0.00     0.073 C 
ATOM    786  CG  TYR X 118     -10.335   9.370  -8.683  0.00  0.00    -0.056 A 
ATOM    787  CD1 TYR X 118     -10.169  10.538  -9.532  0.00  0.00     0.010 A 
ATOM    788  CE1 TYR X 118      -9.148  10.688 -10.418  0.00  0.00     0.037 A 
ATOM    789  CZ  TYR X 118      -8.239   9.653 -10.580  0.00  0.00     0.065 A 
ATOM    790  OH  TYR X 118      -7.131   9.840 -11.351  0.00  0.00    -0.361 OA
ATOM    791  HH  TYR X 118      -6.764   8.953 -11.340  0.00  0.00     0.217 HD
ATOM    792  CD2 TYR X 118      -9.297   8.403  -8.816  0.00  0.00     0.010 A 
ATOM    793  CE2 TYR X 118      -8.296   8.552  -9.758  0.00  0.00     0.037 A 
ATOM    794  C   TYR X 118     -13.033   7.961  -6.100  0.00  0.00     0.241 C 
ATOM    795  O   TYR X 118     -12.996   8.229  -4.876  0.00  0.00    -0.271 OA
ATOM    796  N   SER X 119     -14.235   7.788  -6.627  0.00  0.00    -0.344 N 
ATOM    797  HN  SER X 119     -14.361   7.850  -7.614  0.00  0.00     0.163 HD
ATOM    798  CA  SER X 119     -15.434   7.680  -5.817  0.00  0.00     0.200 C 
ATOM    799  CB  SER X 119     -16.789   7.821  -6.701  0.00  0.00     0.199 C 
ATOM    800  OG  SER X 119     -16.911   9.050  -7.335  0.00  0.00    -0.398 OA
ATOM    801  HG1 SER X 119     -16.531   8.961  -8.212  0.00  0.00     0.209 HD
ATOM    802  C   SER X 119     -15.486   6.429  -5.026  0.00  0.00     0.242 C 
ATOM    803  O   SER X 119     -16.133   6.439  -3.940  0.00  0.00    -0.271 OA
ATOM    804  N   GLY X 120     -14.719   5.415  -5.400  0.00  0.00    -0.350 N 
ATOM    805  HN  GLY X 120     -14.166   5.451  -6.229  0.00  0.00     0.163 HD
ATOM    806  CA  GLY X 120     -14.673   4.239  -4.613  0.00  0.00     0.225 C 
ATOM    807  C   GLY X 120     -13.939   4.388  -3.325  0.00  0.00     0.236 C 
ATOM    808  O   GLY X 120     -14.155   3.746  -2.338  0.00  0.00    -0.272 OA
ATOM    809  N   ILE X 121     -12.944   5.244  -3.353  0.00  0.00    -0.346 N 
ATOM    810  HN  ILE X 121     -12.679   5.729  -4.183  0.00  0.00     0.163 HD
ATOM    811  CA  ILE X 121     -12.147   5.666  -2.193  0.00  0.00     0.180 C 
ATOM    812  CB  ILE X 121     -10.980   6.643  -2.433  0.00  0.00     0.013 C 
ATOM    813  CG2 ILE X 121     -10.441   7.112  -1.085  0.00  0.00     0.012 C 
ATOM    814  CG1 ILE X 121      -9.789   6.036  -3.153  0.00  0.00     0.002 C 
ATOM    815  CD  ILE X 121      -8.780   7.088  -3.740  0.00  0.00     0.005 C 
ATOM    816  C   ILE X 121     -13.035   6.250  -1.101  0.00  0.00     0.241 C 
ATOM    817  O   ILE X 121     -13.071   5.685   0.018  0.00  0.00    -0.271 OA
ATOM    818  N   GLY X 122     -13.794   7.272  -1.392  0.00  0.00    -0.351 N 
ATOM    819  HN  GLY X 122     -13.686   7.650  -2.308  0.00  0.00     0.163 HD
ATOM    820  CA  GLY X 122     -14.816   7.695  -0.514  0.00  0.00     0.225 C 
ATOM    821  C   GLY X 122     -15.895   6.817  -0.062  0.00  0.00     0.236 C 
ATOM    822  O   GLY X 122     -16.311   6.911   1.076  0.00  0.00    -0.272 OA
ATOM    823  N   ALA X 123     -16.451   5.921  -0.916  0.00  0.00    -0.347 N 
ATOM    824  HN  ALA X 123     -16.159   5.847  -1.867  0.00  0.00     0.163 HD
ATOM    825  CA  ALA X 123     -17.417   4.965  -0.397  0.00  0.00     0.172 C 
ATOM    826  CB  ALA X 123     -18.203   4.396  -1.607  0.00  0.00     0.042 C 
ATOM    827  C   ALA X 123     -16.813   3.758   0.325  0.00  0.00     0.240 C 
ATOM    828  O   ALA X 123     -17.446   3.173   1.267  0.00  0.00    -0.271 OA
ATOM    829  N   GLY X 124     -15.628   3.294  -0.052  0.00  0.00    -0.351 N 
ATOM    830  HN  GLY X 124     -15.127   3.583  -0.864  0.00  0.00     0.163 HD
ATOM    831  CA  GLY X 124     -15.007   2.157   0.566  0.00  0.00     0.225 C 
ATOM    832  C   GLY X 124     -14.255   2.458   1.934  0.00  0.00     0.236 C 
ATOM    833  O   GLY X 124     -14.122   1.611   2.806  0.00  0.00    -0.272 OA
ATOM    834  N   VAL X 125     -13.727   3.666   2.127  0.00  0.00    -0.346 N 
ATOM    835  HN  VAL X 125     -13.784   4.384   1.438  0.00  0.00     0.163 HD
ATOM    836  CA  VAL X 125     -13.052   4.221   3.294  0.00  0.00     0.180 C 
ATOM    837  CB  VAL X 125     -11.805   4.901   2.886  0.00  0.00     0.009 C 
ATOM    838  CG1 VAL X 125     -10.963   5.154   4.172  0.00  0.00     0.012 C 
ATOM    839  CG2 VAL X 125     -10.898   4.123   1.933  0.00  0.00     0.012 C 
ATOM    840  C   VAL X 125     -13.972   5.204   4.062  0.00  0.00     0.241 C 
ATOM    841  O   VAL X 125     -14.357   4.989   5.200  0.00  0.00    -0.271 OA
ATOM    842  N   LEU X 126     -14.337   6.322   3.434  0.00  0.00    -0.346 N 
ATOM    843  HN  LEU X 126     -14.144   6.605   2.498  0.00  0.00     0.163 HD
ATOM    844  CA  LEU X 126     -14.887   7.429   4.240  0.00  0.00     0.177 C 
ATOM    845  CB  LEU X 126     -14.860   8.759   3.454  0.00  0.00     0.038 C 
ATOM    846  CG  LEU X 126     -13.510   9.538   3.414  0.00  0.00    -0.020 C 
ATOM    847  CD1 LEU X 126     -12.430   8.860   2.526  0.00  0.00     0.009 C 
ATOM    848  CD2 LEU X 126     -13.822  10.965   2.959  0.00  0.00     0.009 C 
ATOM    849  C   LEU X 126     -16.383   7.232   4.835  0.00  0.00     0.241 C 
ATOM    850  O   LEU X 126     -16.599   7.273   6.021  0.00  0.00    -0.271 OA
ATOM    851  N   VAL X 127     -17.327   6.812   3.971  0.00  0.00    -0.346 N 
ATOM    852  HN  VAL X 127     -17.187   6.923   2.990  0.00  0.00     0.163 HD
ATOM    853  CA  VAL X 127     -18.571   6.333   4.395  0.00  0.00     0.180 C 
ATOM    854  CB  VAL X 127     -19.401   5.984   3.221  0.00  0.00     0.009 C 
ATOM    855  CG1 VAL X 127     -20.740   5.180   3.505  0.00  0.00     0.012 C 
ATOM    856  CG2 VAL X 127     -19.892   7.348   2.541  0.00  0.00     0.012 C 
ATOM    857  C   VAL X 127     -18.484   5.183   5.314  0.00  0.00     0.241 C 
ATOM    858  O   VAL X 127     -19.148   5.114   6.373  0.00  0.00    -0.271 OA
ATOM    859  N   ALA X 128     -17.609   4.159   5.029  0.00  0.00    -0.346 N 
ATOM    860  HN  ALA X 128     -17.078   4.140   4.186  0.00  0.00     0.163 HD
ATOM    861  CA  ALA X 128     -17.463   2.968   5.809  0.00  0.00     0.172 C 
ATOM    862  CB  ALA X 128     -16.625   1.821   5.038  0.00  0.00     0.042 C 
ATOM    863  C   ALA X 128     -16.842   3.258   7.160  0.00  0.00     0.240 C 
ATOM    864  O   ALA X 128     -17.307   2.715   8.172  0.00  0.00    -0.271 OA
ATOM    865  N   ALA X 129     -15.937   4.261   7.229  0.00  0.00    -0.346 N 
ATOM    866  HN  ALA X 129     -15.464   4.720   6.481  0.00  0.00     0.163 HD
ATOM    867  CA  ALA X 129     -15.407   4.805   8.517  0.00  0.00     0.172 C 
ATOM    868  CB  ALA X 129     -14.176   5.789   8.349  0.00  0.00     0.042 C 
ATOM    869  C   ALA X 129     -16.453   5.488   9.251  0.00  0.00     0.240 C 
ATOM    870  O   ALA X 129     -16.563   5.266  10.446  0.00  0.00    -0.271 OA
ATOM    871  N   TYR X 130     -17.314   6.335   8.607  0.00  0.00    -0.346 N 
ATOM    872  HN  TYR X 130     -17.166   6.492   7.634  0.00  0.00     0.163 HD
ATOM    873  CA  TYR X 130     -18.278   7.162   9.319  0.00  0.00     0.180 C 
ATOM    874  CB  TYR X 130     -18.741   8.376   8.478  0.00  0.00     0.073 C 
ATOM    875  CG  TYR X 130     -19.630   9.403   9.216  0.00  0.00    -0.056 A 
ATOM    876  CD1 TYR X 130     -21.046   9.312   9.305  0.00  0.00     0.010 A 
ATOM    877  CE1 TYR X 130     -21.794  10.244  10.087  0.00  0.00     0.037 A 
ATOM    878  CZ  TYR X 130     -21.050  11.022  11.059  0.00  0.00     0.065 A 
ATOM    879  OH  TYR X 130     -21.738  11.847  11.930  0.00  0.00    -0.361 OA
ATOM    880  HH  TYR X 130     -21.044  12.243  12.462  0.00  0.00     0.217 HD
ATOM    881  CD2 TYR X 130     -18.913  10.214  10.106  0.00  0.00     0.010 A 
ATOM    882  CE2 TYR X 130     -19.624  10.965  11.082  0.00  0.00     0.037 A 
ATOM    883  C   TYR X 130     -19.459   6.292   9.864  0.00  0.00     0.241 C 
ATOM    884  O   TYR X 130     -19.747   6.376  11.052  0.00  0.00    -0.271 OA
ATOM    885  N   ILE X 131     -20.113   5.395   9.128  0.00  0.00    -0.346 N 
ATOM    886  HN  ILE X 131     -19.821   5.314   8.178  0.00  0.00     0.163 HD
ATOM    887  CA  ILE X 131     -21.169   4.407   9.595  0.00  0.00     0.180 C 
ATOM    888  CB  ILE X 131     -21.917   3.665   8.503  0.00  0.00     0.013 C 
ATOM    889  CG2 ILE X 131     -23.198   3.119   9.148  0.00  0.00     0.012 C 
ATOM    890  CG1 ILE X 131     -22.305   4.727   7.429  0.00  0.00     0.002 C 
ATOM    891  CD  ILE X 131     -23.340   4.254   6.436  0.00  0.00     0.005 C 
ATOM    892  C   ILE X 131     -20.590   3.512  10.757  0.00  0.00     0.241 C 
ATOM    893  O   ILE X 131     -21.325   3.224  11.736  0.00  0.00    -0.271 OA
ATOM    894  N   GLN X 132     -19.386   3.058  10.564  0.00  0.00    -0.346 N 
ATOM    895  HN  GLN X 132     -18.797   3.304   9.799  0.00  0.00     0.163 HD
ATOM    896  CA  GLN X 132     -18.708   2.237  11.626  0.00  0.00     0.177 C 
ATOM    897  CB  GLN X 132     -17.461   1.525  11.181  0.00  0.00     0.044 C 
ATOM    898  CG  GLN X 132     -16.882   0.579  12.175  0.00  0.00     0.105 C 
ATOM    899  CD  GLN X 132     -15.810  -0.311  11.506  0.00  0.00     0.215 C 
ATOM    900  OE1 GLN X 132     -15.773  -1.516  11.787  0.00  0.00    -0.274 OA
ATOM    901  NE2 GLN X 132     -14.989   0.300  10.646  0.00  0.00    -0.370 N 
ATOM    902 1HE2 GLN X 132     -14.947   1.299  10.645  0.00  0.00     0.159 HD
ATOM    903 2HE2 GLN X 132     -14.407  -0.237  10.034  0.00  0.00     0.159 HD
ATOM    904  C   GLN X 132     -18.435   3.000  12.884  0.00  0.00     0.241 C 
ATOM    905  O   GLN X 132     -18.839   2.642  13.992  0.00  0.00    -0.271 OA
ATOM    906  N   VAL X 133     -17.741   4.159  12.868  0.00  0.00    -0.346 N 
ATOM    907  HN  VAL X 133     -17.458   4.518  11.982  0.00  0.00     0.163 HD
ATOM    908  CA  VAL X 133     -17.390   4.894  14.110  0.00  0.00     0.180 C 
ATOM    909  CB  VAL X 133     -16.302   5.894  13.977  0.00  0.00     0.009 C 
ATOM    910  CG1 VAL X 133     -15.014   5.186  13.643  0.00  0.00     0.012 C 
ATOM    911  CG2 VAL X 133     -16.570   7.020  12.902  0.00  0.00     0.012 C 
ATOM    912  C   VAL X 133     -18.700   5.550  14.749  0.00  0.00     0.241 C 
ATOM    913  O   VAL X 133     -18.801   5.515  15.936  0.00  0.00    -0.271 OA
ATOM    914  N   SER X 134     -19.572   6.048  13.933  0.00  0.00    -0.344 N 
ATOM    915  HN  SER X 134     -19.293   6.239  12.995  0.00  0.00     0.163 HD
ATOM    916  CA  SER X 134     -20.733   6.709  14.509  0.00  0.00     0.200 C 
ATOM    917  CB  SER X 134     -21.580   7.560  13.502  0.00  0.00     0.199 C 
ATOM    918  OG  SER X 134     -22.053   6.811  12.321  0.00  0.00    -0.398 OA
ATOM    919  HG1 SER X 134     -21.279   6.481  11.859  0.00  0.00     0.209 HD
ATOM    920  C   SER X 134     -21.723   5.754  15.154  0.00  0.00     0.243 C 
ATOM    921  O   SER X 134     -22.153   6.119  16.227  0.00  0.00    -0.271 OA
ATOM    922  N   PHE X 135     -21.879   4.486  14.662  0.00  0.00    -0.346 N 
ATOM    923  HN  PHE X 135     -21.333   4.226  13.869  0.00  0.00     0.163 HD
ATOM    924  CA  PHE X 135     -22.622   3.543  15.493  0.00  0.00     0.180 C 
ATOM    925  CB  PHE X 135     -23.139   2.393  14.621  0.00  0.00     0.073 C 
ATOM    926  CG  PHE X 135     -24.478   2.750  14.119  0.00  0.00    -0.056 A 
ATOM    927  CD1 PHE X 135     -24.686   3.448  12.852  0.00  0.00     0.007 A 
ATOM    928  CE1 PHE X 135     -25.988   3.575  12.351  0.00  0.00     0.001 A 
ATOM    929  CZ  PHE X 135     -27.103   3.148  13.072  0.00  0.00     0.000 A 
ATOM    930  CD2 PHE X 135     -25.636   2.502  14.899  0.00  0.00     0.007 A 
ATOM    931  CE2 PHE X 135     -26.952   2.554  14.345  0.00  0.00     0.001 A 
ATOM    932  C   PHE X 135     -21.759   2.918  16.612  0.00  0.00     0.241 C 
ATOM    933  O   PHE X 135     -22.260   2.891  17.732  0.00  0.00    -0.271 OA
ATOM    934  N   TRP X 136     -20.613   2.320  16.278  0.00  0.00    -0.346 N 
ATOM    935  HN  TRP X 136     -20.338   2.562  15.351  0.00  0.00     0.163 HD
ATOM    936  CA  TRP X 136     -19.944   1.412  17.266  0.00  0.00     0.181 C 
ATOM    937  CB  TRP X 136     -19.041   0.380  16.525  0.00  0.00     0.075 C 
ATOM    938  CG  TRP X 136     -18.233  -0.719  17.333  0.00  0.00    -0.028 A 
ATOM    939  CD1 TRP X 136     -16.965  -1.080  16.987  0.00  0.00     0.096 A 
ATOM    940  NE1 TRP X 136     -16.548  -2.186  17.718  0.00  0.00    -0.365 N 
ATOM    941  HE1 TRP X 136     -15.688  -2.648  17.731  0.00  0.00     0.165 HD
ATOM    942  CE2 TRP X 136     -17.512  -2.427  18.742  0.00  0.00     0.042 A 
ATOM    943  CD2 TRP X 136     -18.572  -1.475  18.506  0.00  0.00    -0.002 A 
ATOM    944  CE3 TRP X 136     -19.670  -1.360  19.313  0.00  0.00     0.014 A 
ATOM    945  CZ3 TRP X 136     -19.869  -2.405  20.254  0.00  0.00     0.001 A 
ATOM    946  CZ2 TRP X 136     -17.626  -3.284  19.838  0.00  0.00     0.030 A 
ATOM    947  CH2 TRP X 136     -18.865  -3.364  20.525  0.00  0.00     0.002 A 
ATOM    948  C   TRP X 136     -19.183   2.234  18.331  0.00  0.00     0.241 C 
ATOM    949  O   TRP X 136     -19.201   1.874  19.512  0.00  0.00    -0.271 OA
ATOM    950  N   CYS X 137     -18.457   3.304  17.919  0.00  0.00    -0.345 N 
ATOM    951  HN  CYS X 137     -18.585   3.771  17.047  0.00  0.00     0.163 HD
ATOM    952  CA  CYS X 137     -17.491   3.841  18.860  0.00  0.00     0.185 C 
ATOM    953  CB  CYS X 137     -16.540   4.855  18.095  0.00  0.00     0.105 C 
ATOM    954  SG  CYS X 137     -15.143   5.607  19.011  0.00  0.00    -0.180 SA
ATOM    955  HG1 CYS X 137     -14.306   4.582  19.067  0.00  0.00     0.101 HD
ATOM    956  C   CYS X 137     -18.214   4.553  20.038  0.00  0.00     0.241 C 
ATOM    957  O   CYS X 137     -17.766   4.459  21.165  0.00  0.00    -0.271 OA
ATOM    958  N   LEU X 138     -19.358   5.249  19.756  0.00  0.00    -0.346 N 
ATOM    959  HN  LEU X 138     -19.689   5.466  18.841  0.00  0.00     0.163 HD
ATOM    960  CA  LEU X 138     -20.235   5.673  20.781  0.00  0.00     0.177 C 
ATOM    961  CB  LEU X 138     -21.277   6.693  20.273  0.00  0.00     0.038 C 
ATOM    962  CG  LEU X 138     -20.645   7.935  19.570  0.00  0.00    -0.020 C 
ATOM    963  CD1 LEU X 138     -21.756   9.024  19.083  0.00  0.00     0.009 C 
ATOM    964  CD2 LEU X 138     -19.535   8.635  20.420  0.00  0.00     0.009 C 
ATOM    965  C   LEU X 138     -20.944   4.542  21.505  0.00  0.00     0.241 C 
ATOM    966  O   LEU X 138     -21.079   4.683  22.692  0.00  0.00    -0.271 OA
ATOM    967  N   ALA X 139     -21.435   3.479  20.840  0.00  0.00    -0.346 N 
ATOM    968  HN  ALA X 139     -21.330   3.424  19.850  0.00  0.00     0.163 HD
ATOM    969  CA  ALA X 139     -21.870   2.241  21.453  0.00  0.00     0.172 C 
ATOM    970  CB  ALA X 139     -22.364   1.232  20.451  0.00  0.00     0.042 C 
ATOM    971  C   ALA X 139     -20.988   1.639  22.559  0.00  0.00     0.240 C 
ATOM    972  O   ALA X 139     -21.319   1.483  23.742  0.00  0.00    -0.271 OA
ATOM    973  N   ALA X 140     -19.718   1.306  22.066  0.00  0.00    -0.346 N 
ATOM    974  HN  ALA X 140     -19.511   1.703  21.175  0.00  0.00     0.163 HD
ATOM    975  CA  ALA X 140     -18.594   0.718  22.826  0.00  0.00     0.172 C 
ATOM    976  CB  ALA X 140     -17.340   0.465  21.945  0.00  0.00     0.042 C 
ATOM    977  C   ALA X 140     -18.186   1.570  23.972  0.00  0.00     0.240 C 
ATOM    978  O   ALA X 140     -18.082   1.104  25.064  0.00  0.00    -0.271 OA
ATOM    979  N   GLY X 141     -17.993   2.903  23.693  0.00  0.00    -0.351 N 
ATOM    980  HN  GLY X 141     -17.863   3.236  22.762  0.00  0.00     0.163 HD
ATOM    981  CA  GLY X 141     -17.716   3.835  24.780  0.00  0.00     0.225 C 
ATOM    982  C   GLY X 141     -18.671   3.947  25.832  0.00  0.00     0.236 C 
ATOM    983  O   GLY X 141     -18.359   3.905  27.040  0.00  0.00    -0.272 OA
ATOM    984  N   ARG X 142     -20.019   4.121  25.537  0.00  0.00    -0.346 N 
ATOM    985  HN  ARG X 142     -20.377   4.245  24.615  0.00  0.00     0.163 HD
ATOM    986  CA  ARG X 142     -21.150   4.028  26.517  0.00  0.00     0.176 C 
ATOM    987  CB  ARG X 142     -22.420   4.531  25.833  0.00  0.00     0.036 C 
ATOM    988  CG  ARG X 142     -22.423   6.054  25.479  0.00  0.00     0.022 C 
ATOM    989  CD  ARG X 142     -23.589   6.369  24.475  0.00  0.00     0.122 C 
ATOM    990  NE  ARG X 142     -24.880   6.395  25.357  0.00  0.00    -0.367 N 
ATOM    991  HE  ARG X 142     -24.746   6.455  26.346  0.00  0.00     0.162 HD
ATOM    992  CZ  ARG X 142     -26.016   6.852  24.862  0.00  0.00     0.143 C 
ATOM    993  NH1 ARG X 142     -26.961   7.257  25.682  0.00  0.00    -0.376 N 
ATOM    994 1HH1 ARG X 142     -26.731   7.406  26.644  0.00  0.00     0.158 HD
ATOM    995 2HH1 ARG X 142     -27.848   7.508  25.294  0.00  0.00     0.158 HD
ATOM    996  NH2 ARG X 142     -26.282   6.894  23.537  0.00  0.00    -0.274 NA
ATOM    997 1HH2 ARG X 142     -25.562   6.436  23.014  0.00  0.00     0.127 HD
ATOM    998 2HH2 ARG X 142     -27.192   6.659  23.195  0.00  0.00     0.127 HD
ATOM    999  C   ARG X 142     -21.268   2.659  27.190  0.00  0.00     0.241 C 
ATOM   1000  O   ARG X 142     -21.556   2.641  28.398  0.00  0.00    -0.271 OA
ATOM   1001  N   GLN X 143     -20.940   1.546  26.448  0.00  0.00    -0.346 N 
ATOM   1002  HN  GLN X 143     -20.868   1.681  25.463  0.00  0.00     0.163 HD
ATOM   1003  CA  GLN X 143     -20.775   0.170  27.057  0.00  0.00     0.177 C 
ATOM   1004  CB  GLN X 143     -20.633  -0.924  25.877  0.00  0.00     0.044 C 
ATOM   1005  CG  GLN X 143     -20.271  -2.387  26.297  0.00  0.00     0.105 C 
ATOM   1006  CD  GLN X 143     -20.978  -3.300  25.301  0.00  0.00     0.215 C 
ATOM   1007  OE1 GLN X 143     -20.492  -3.882  24.316  0.00  0.00    -0.274 OA
ATOM   1008  NE2 GLN X 143     -22.296  -3.537  25.580  0.00  0.00    -0.370 N 
ATOM   1009 1HE2 GLN X 143     -22.692  -3.365  26.483  0.00  0.00     0.159 HD
ATOM   1010 2HE2 GLN X 143     -22.874  -3.952  24.877  0.00  0.00     0.159 HD
ATOM   1011  C   GLN X 143     -19.618   0.030  28.052  0.00  0.00     0.241 C 
ATOM   1012  O   GLN X 143     -19.771  -0.479  29.165  0.00  0.00    -0.271 OA
ATOM   1013  N   ILE X 144     -18.383   0.404  27.722  0.00  0.00    -0.346 N 
ATOM   1014  HN  ILE X 144     -18.254   0.672  26.770  0.00  0.00     0.163 HD
ATOM   1015  CA  ILE X 144     -17.285   0.485  28.658  0.00  0.00     0.180 C 
ATOM   1016  CB  ILE X 144     -15.921   0.739  28.024  0.00  0.00     0.013 C 
ATOM   1017  CG2 ILE X 144     -14.763   0.576  29.035  0.00  0.00     0.012 C 
ATOM   1018  CG1 ILE X 144     -15.598  -0.271  26.841  0.00  0.00     0.002 C 
ATOM   1019  CD  ILE X 144     -15.735  -1.718  27.156  0.00  0.00     0.005 C 
ATOM   1020  C   ILE X 144     -17.516   1.516  29.871  0.00  0.00     0.241 C 
ATOM   1021  O   ILE X 144     -17.148   1.275  30.994  0.00  0.00    -0.271 OA
ATOM   1022  N   HSE X 145     -18.338   2.579  29.626  0.00  0.00    -0.346 N 
ATOM   1023  HN  HSE X 145     -18.478   2.853  28.678  0.00  0.00     0.163 HD
ATOM   1024  CA  HSE X 145     -18.929   3.341  30.716  0.00  0.00     0.182 C 
ATOM   1025  CB  HSE X 145     -19.469   4.633  30.173  0.00  0.00     0.093 C 
ATOM   1026  ND1 HSE X 145     -21.260   5.873  31.291  0.00  0.00    -0.354 N 
ATOM   1027  HD1 HSE X 145     -21.980   5.708  30.588  1.00  0.00     0.166 HD
ATOM   1028  CG  HSE X 145     -19.970   5.369  31.326  0.00  0.00     0.028 A 
ATOM   1029  CE1 HSE X 145     -21.341   6.623  32.390  0.00  0.00     0.180 A 
ATOM   1030  NE2 HSE X 145     -20.158   6.697  33.012  0.00  0.00    -0.360 N 
ATOM   1031  HE2 HSE X 145     -19.804   7.463  33.549  0.00  0.00     0.166 HD
ATOM   1032  CD2 HSE X 145     -19.273   5.862  32.384  0.00  0.00     0.114 A 
ATOM   1033  C   HSE X 145     -20.008   2.583  31.541  0.00  0.00     0.241 C 
ATOM   1034  O   HSE X 145     -19.942   2.583  32.748  0.00  0.00    -0.271 OA
ATOM   1035  N   LYS X 146     -20.901   1.842  30.911  0.00  0.00    -0.346 N 
ATOM   1036  HN  LYS X 146     -21.008   1.954  29.926  0.00  0.00     0.163 HD
ATOM   1037  CA  LYS X 146     -21.839   0.955  31.543  0.00  0.00     0.176 C 
ATOM   1038  CB  LYS X 146     -22.771   0.340  30.472  0.00  0.00     0.035 C 
ATOM   1039  CG  LYS X 146     -23.918   1.137  29.946  0.00  0.00     0.004 C 
ATOM   1040  CD  LYS X 146     -24.695   0.349  28.892  0.00  0.00     0.027 C 
ATOM   1041  CE  LYS X 146     -25.746   1.238  28.248  0.00  0.00     0.229 C 
ATOM   1042  NZ  LYS X 146     -26.761   0.430  27.483  0.00  0.00    -0.079 N 
ATOM   1043  HZ1 LYS X 146     -26.307  -0.364  26.987  0.00  0.00     0.274 HD
ATOM   1044  HZ2 LYS X 146     -27.130   0.967  26.672  0.00  0.00     0.274 HD
ATOM   1045  HZ3 LYS X 146     -27.554   0.155  28.096  0.00  0.00     0.274 HD
ATOM   1046  C   LYS X 146     -21.205  -0.029  32.436  0.00  0.00     0.241 C 
ATOM   1047  O   LYS X 146     -21.640  -0.208  33.577  0.00  0.00    -0.271 OA
ATOM   1048  N   ILE X 147     -20.112  -0.763  32.046  0.00  0.00    -0.346 N 
ATOM   1049  HN  ILE X 147     -19.735  -0.736  31.123  0.00  0.00     0.163 HD
ATOM   1050  CA  ILE X 147     -19.306  -1.506  32.946  0.00  0.00     0.180 C 
ATOM   1051  CB  ILE X 147     -18.365  -2.591  32.364  0.00  0.00     0.013 C 
ATOM   1052  CG2 ILE X 147     -19.117  -3.464  31.400  0.00  0.00     0.012 C 
ATOM   1053  CG1 ILE X 147     -16.995  -1.969  31.878  0.00  0.00     0.002 C 
ATOM   1054  CD  ILE X 147     -15.802  -1.792  32.823  0.00  0.00     0.005 C 
ATOM   1055  C   ILE X 147     -18.704  -0.748  34.112  0.00  0.00     0.241 C 
ATOM   1056  O   ILE X 147     -18.777  -1.258  35.266  0.00  0.00    -0.271 OA
ATOM   1057  N   ARG X 148     -18.234   0.539  33.932  0.00  0.00    -0.346 N 
ATOM   1058  HN  ARG X 148     -18.337   0.949  33.029  0.00  0.00     0.163 HD
ATOM   1059  CA  ARG X 148     -17.823   1.395  35.042  0.00  0.00     0.176 C 
ATOM   1060  CB  ARG X 148     -17.216   2.688  34.531  0.00  0.00     0.036 C 
ATOM   1061  CG  ARG X 148     -15.786   2.520  33.842  0.00  0.00     0.023 C 
ATOM   1062  CD  ARG X 148     -15.318   3.484  32.763  0.00  0.00     0.138 C 
ATOM   1063  NE  ARG X 148     -14.986   4.781  33.443  0.00  0.00    -0.227 N 
ATOM   1064  HE  ARG X 148     -15.451   5.054  34.285  0.00  0.00     0.177 HD
ATOM   1065  CZ  ARG X 148     -13.961   5.609  33.155  0.00  0.00     0.665 C 
ATOM   1066  NH1 ARG X 148     -13.713   6.671  33.928  0.00  0.00    -0.235 N 
ATOM   1067 1HH1 ARG X 148     -14.111   6.844  34.829  0.00  0.00     0.174 HD
ATOM   1068 2HH1 ARG X 148     -12.850   7.129  33.715  0.00  0.00     0.174 HD
ATOM   1069  NH2 ARG X 148     -13.099   5.300  32.198  0.00  0.00    -0.235 N 
ATOM   1070 1HH2 ARG X 148     -13.317   4.630  31.488  0.00  0.00     0.174 HD
ATOM   1071 2HH2 ARG X 148     -12.347   5.931  32.008  0.00  0.00     0.174 HD
ATOM   1072  C   ARG X 148     -18.928   1.691  36.080  0.00  0.00     0.241 C 
ATOM   1073  O   ARG X 148     -18.736   1.567  37.309  0.00  0.00    -0.271 OA
ATOM   1074  N   LYS X 149     -20.090   2.074  35.631  0.00  0.00    -0.346 N 
ATOM   1075  HN  LYS X 149     -20.238   2.152  34.648  0.00  0.00     0.163 HD
ATOM   1076  CA  LYS X 149     -21.255   2.280  36.535  0.00  0.00     0.176 C 
ATOM   1077  CB  LYS X 149     -22.319   3.262  35.782  0.00  0.00     0.035 C 
ATOM   1078  CG  LYS X 149     -22.941   2.895  34.397  0.00  0.00     0.004 C 
ATOM   1079  CD  LYS X 149     -24.389   3.361  34.152  0.00  0.00     0.027 C 
ATOM   1080  CE  LYS X 149     -24.552   4.202  32.902  0.00  0.00     0.229 C 
ATOM   1081  NZ  LYS X 149     -25.953   4.424  32.610  0.00  0.00    -0.079 N 
ATOM   1082  HZ1 LYS X 149     -26.085   4.958  31.728  0.00  0.00     0.274 HD
ATOM   1083  HZ2 LYS X 149     -26.420   4.962  33.368  0.00  0.00     0.274 HD
ATOM   1084  HZ3 LYS X 149     -26.583   3.597  32.637  0.00  0.00     0.274 HD
ATOM   1085  C   LYS X 149     -21.866   1.038  37.217  0.00  0.00     0.241 C 
ATOM   1086  O   LYS X 149     -22.399   1.121  38.343  0.00  0.00    -0.271 OA
ATOM   1087  N   GLN X 150     -21.833  -0.183  36.601  0.00  0.00    -0.346 N 
ATOM   1088  HN  GLN X 150     -21.513  -0.359  35.674  0.00  0.00     0.163 HD
ATOM   1089  CA  GLN X 150     -22.227  -1.330  37.396  0.00  0.00     0.177 C 
ATOM   1090  CB  GLN X 150     -22.519  -2.444  36.375  0.00  0.00     0.044 C 
ATOM   1091  CG  GLN X 150     -23.714  -2.255  35.392  0.00  0.00     0.105 C 
ATOM   1092  CD  GLN X 150     -23.657  -3.354  34.382  0.00  0.00     0.215 C 
ATOM   1093  OE1 GLN X 150     -24.217  -4.430  34.540  0.00  0.00    -0.274 OA
ATOM   1094  NE2 GLN X 150     -22.895  -3.148  33.320  0.00  0.00    -0.370 N 
ATOM   1095 1HE2 GLN X 150     -22.547  -2.228  33.140  0.00  0.00     0.159 HD
ATOM   1096 2HE2 GLN X 150     -22.449  -3.960  32.942  0.00  0.00     0.159 HD
ATOM   1097  C   GLN X 150     -21.240  -1.740  38.487  0.00  0.00     0.241 C 
ATOM   1098  O   GLN X 150     -21.591  -2.234  39.562  0.00  0.00    -0.271 OA
ATOM   1099  N   PHE X 151     -19.919  -1.487  38.221  0.00  0.00    -0.346 N 
ATOM   1100  HN  PHE X 151     -19.636  -1.256  37.294  0.00  0.00     0.163 HD
ATOM   1101  CA  PHE X 151     -18.931  -1.447  39.259  0.00  0.00     0.180 C 
ATOM   1102  CB  PHE X 151     -17.607  -1.399  38.515  0.00  0.00     0.073 C 
ATOM   1103  CG  PHE X 151     -16.348  -1.618  39.293  0.00  0.00    -0.056 A 
ATOM   1104  CD1 PHE X 151     -15.852  -2.919  39.563  0.00  0.00     0.007 A 
ATOM   1105  CE1 PHE X 151     -14.692  -3.154  40.286  0.00  0.00     0.001 A 
ATOM   1106  CZ  PHE X 151     -13.843  -2.083  40.580  0.00  0.00     0.000 A 
ATOM   1107  CD2 PHE X 151     -15.565  -0.585  39.723  0.00  0.00     0.007 A 
ATOM   1108  CE2 PHE X 151     -14.276  -0.753  40.290  0.00  0.00     0.001 A 
ATOM   1109  C   PHE X 151     -19.126  -0.363  40.316  0.00  0.00     0.241 C 
ATOM   1110  O   PHE X 151     -19.020  -0.734  41.443  0.00  0.00    -0.271 OA
ATOM   1111  N   PHE X 152     -19.313   0.941  39.974  0.00  0.00    -0.346 N 
ATOM   1112  HN  PHE X 152     -19.132   1.175  39.022  0.00  0.00     0.163 HD
ATOM   1113  CA  PHE X 152     -19.735   1.958  40.963  0.00  0.00     0.180 C 
ATOM   1114  CB  PHE X 152     -19.889   3.363  40.273  0.00  0.00     0.073 C 
ATOM   1115  CG  PHE X 152     -21.011   4.302  40.829  0.00  0.00    -0.056 A 
ATOM   1116  CD1 PHE X 152     -22.052   4.590  39.933  0.00  0.00     0.007 A 
ATOM   1117  CE1 PHE X 152     -23.264   5.161  40.344  0.00  0.00     0.001 A 
ATOM   1118  CZ  PHE X 152     -23.390   5.410  41.662  0.00  0.00     0.000 A 
ATOM   1119  CD2 PHE X 152     -21.160   4.611  42.178  0.00  0.00     0.007 A 
ATOM   1120  CE2 PHE X 152     -22.420   5.137  42.550  0.00  0.00     0.001 A 
ATOM   1121  C   PHE X 152     -20.918   1.475  41.825  0.00  0.00     0.241 C 
ATOM   1122  O   PHE X 152     -20.821   1.445  43.048  0.00  0.00    -0.271 OA
ATOM   1123  N   HSE X 153     -22.066   1.054  41.252  0.00  0.00    -0.346 N 
ATOM   1124  HN  HSE X 153     -22.184   1.098  40.263  0.00  0.00     0.163 HD
ATOM   1125  CA  HSE X 153     -23.169   0.495  41.956  0.00  0.00     0.182 C 
ATOM   1126  CB  HSE X 153     -24.331   0.181  40.917  0.00  0.00     0.093 C 
ATOM   1127  ND1 HSE X 153     -26.453   0.799  42.049  0.00  0.00    -0.354 N 
ATOM   1128  HD1 HSE X 153     -26.205   1.786  42.122  1.00  0.00     0.166 HD
ATOM   1129  CG  HSE X 153     -25.679  -0.231  41.541  0.00  0.00     0.028 A 
ATOM   1130  CE1 HSE X 153     -27.557   0.237  42.409  0.00  0.00     0.180 A 
ATOM   1131  NE2 HSE X 153     -27.508  -1.102  42.195  0.00  0.00    -0.360 N 
ATOM   1132  HE2 HSE X 153     -27.984  -1.807  42.720  0.00  0.00     0.166 HD
ATOM   1133  CD2 HSE X 153     -26.294  -1.397  41.578  0.00  0.00     0.114 A 
ATOM   1134  C   HSE X 153     -22.902  -0.745  42.795  0.00  0.00     0.241 C 
ATOM   1135  O   HSE X 153     -23.647  -1.043  43.712  0.00  0.00    -0.271 OA
ATOM   1136  N   ALA X 154     -21.893  -1.524  42.336  0.00  0.00    -0.346 N 
ATOM   1137  HN  ALA X 154     -21.335  -1.480  41.512  0.00  0.00     0.163 HD
ATOM   1138  CA  ALA X 154     -21.488  -2.713  43.155  0.00  0.00     0.172 C 
ATOM   1139  CB  ALA X 154     -20.385  -3.525  42.470  0.00  0.00     0.042 C 
ATOM   1140  C   ALA X 154     -20.978  -2.269  44.506  0.00  0.00     0.240 C 
ATOM   1141  O   ALA X 154     -21.354  -2.828  45.559  0.00  0.00    -0.271 OA
ATOM   1142  N   ILE X 155     -20.117  -1.187  44.456  0.00  0.00    -0.346 N 
ATOM   1143  HN  ILE X 155     -19.763  -0.896  43.571  0.00  0.00     0.163 HD
ATOM   1144  CA  ILE X 155     -19.454  -0.765  45.595  0.00  0.00     0.180 C 
ATOM   1145  CB  ILE X 155     -18.214   0.056  45.127  0.00  0.00     0.013 C 
ATOM   1146  CG2 ILE X 155     -17.632   0.711  46.400  0.00  0.00     0.012 C 
ATOM   1147  CG1 ILE X 155     -17.166  -0.916  44.453  0.00  0.00     0.002 C 
ATOM   1148  CD  ILE X 155     -16.045  -0.170  43.706  0.00  0.00     0.005 C 
ATOM   1149  C   ILE X 155     -20.389  -0.019  46.429  0.00  0.00     0.241 C 
ATOM   1150  O   ILE X 155     -20.269   0.069  47.636  0.00  0.00    -0.271 OA
ATOM   1151  N   MET X 156     -21.437   0.574  45.816  0.00  0.00    -0.346 N 
ATOM   1152  HN  MET X 156     -21.498   0.484  44.825  0.00  0.00     0.163 HD
ATOM   1153  CA  MET X 156     -22.431   1.397  46.502  0.00  0.00     0.177 C 
ATOM   1154  CB  MET X 156     -23.053   2.342  45.498  0.00  0.00     0.045 C 
ATOM   1155  CG  MET X 156     -23.522   3.671  45.995  0.00  0.00     0.076 C 
ATOM   1156  SD  MET X 156     -24.903   4.330  44.997  0.00  0.00    -0.173 SA
ATOM   1157  CE  MET X 156     -24.950   6.066  45.452  0.00  0.00     0.089 C 
ATOM   1158  C   MET X 156     -23.435   0.656  47.278  0.00  0.00     0.241 C 
ATOM   1159  O   MET X 156     -23.769   1.103  48.385  0.00  0.00    -0.271 OA
ATOM   1160  N   ARG X 157     -23.947  -0.518  46.798  0.00  0.00    -0.346 N 
ATOM   1161  HN  ARG X 157     -23.599  -0.959  45.974  0.00  0.00     0.163 HD
ATOM   1162  CA  ARG X 157     -24.905  -1.331  47.525  0.00  0.00     0.176 C 
ATOM   1163  CB  ARG X 157     -25.520  -2.383  46.554  0.00  0.00     0.036 C 
ATOM   1164  CG  ARG X 157     -24.675  -3.544  46.131  0.00  0.00     0.023 C 
ATOM   1165  CD  ARG X 157     -25.379  -4.306  45.034  0.00  0.00     0.138 C 
ATOM   1166  NE  ARG X 157     -24.327  -5.359  44.567  0.00  0.00    -0.227 N 
ATOM   1167  HE  ARG X 157     -23.942  -5.865  45.338  0.00  0.00     0.177 HD
ATOM   1168  CZ  ARG X 157     -23.920  -5.506  43.302  0.00  0.00     0.665 C 
ATOM   1169  NH1 ARG X 157     -22.777  -6.207  43.190  0.00  0.00    -0.235 N 
ATOM   1170 1HH1 ARG X 157     -22.143  -6.493  43.908  0.00  0.00     0.174 HD
ATOM   1171 2HH1 ARG X 157     -22.553  -6.515  42.265  0.00  0.00     0.174 HD
ATOM   1172  NH2 ARG X 157     -24.537  -5.185  42.226  0.00  0.00    -0.235 N 
ATOM   1173 1HH2 ARG X 157     -25.449  -4.777  42.182  0.00  0.00     0.174 HD
ATOM   1174 2HH2 ARG X 157     -24.042  -5.230  41.358  0.00  0.00     0.174 HD
ATOM   1175  C   ARG X 157     -24.238  -2.038  48.719  0.00  0.00     0.241 C 
ATOM   1176  O   ARG X 157     -24.948  -2.141  49.700  0.00  0.00    -0.271 OA
ATOM   1177  N   GLN X 158     -23.013  -2.579  48.660  0.00  0.00    -0.346 N 
ATOM   1178  HN  GLN X 158     -22.530  -2.551  47.788  0.00  0.00     0.163 HD
ATOM   1179  CA  GLN X 158     -22.443  -3.300  49.828  0.00  0.00     0.177 C 
ATOM   1180  CB  GLN X 158     -21.449  -4.332  49.258  0.00  0.00     0.044 C 
ATOM   1181  CG  GLN X 158     -20.252  -3.713  48.557  0.00  0.00     0.105 C 
ATOM   1182  CD  GLN X 158     -19.220  -4.656  48.035  0.00  0.00     0.215 C 
ATOM   1183  OE1 GLN X 158     -18.297  -5.043  48.744  0.00  0.00    -0.274 OA
ATOM   1184  NE2 GLN X 158     -19.381  -5.017  46.667  0.00  0.00    -0.370 N 
ATOM   1185 1HE2 GLN X 158     -19.870  -4.485  45.975  0.00  0.00     0.159 HD
ATOM   1186 2HE2 GLN X 158     -18.802  -5.722  46.256  0.00  0.00     0.159 HD
ATOM   1187  C   GLN X 158     -21.998  -2.292  50.866  0.00  0.00     0.241 C 
ATOM   1188  O   GLN X 158     -21.853  -1.106  50.646  0.00  0.00    -0.271 OA
ATOM   1189  N   GLU X 159     -21.802  -2.801  52.113  0.00  0.00    -0.346 N 
ATOM   1190  HN  GLU X 159     -21.971  -3.773  52.255  0.00  0.00     0.163 HD
ATOM   1191  CA  GLU X 159     -21.160  -2.149  53.201  0.00  0.00     0.177 C 
ATOM   1192  CB  GLU X 159     -21.562  -2.899  54.533  0.00  0.00     0.045 C 
ATOM   1193  CG  GLU X 159     -20.640  -4.046  54.993  0.00  0.00     0.116 C 
ATOM   1194  CD  GLU X 159     -20.475  -5.205  53.995  0.00  0.00     0.172 C 
ATOM   1195  OE1 GLU X 159     -19.514  -5.985  54.260  0.00  0.00    -0.648 OA
ATOM   1196  OE2 GLU X 159     -21.378  -5.415  53.116  0.00  0.00    -0.648 OA
ATOM   1197  C   GLU X 159     -19.737  -1.954  52.955  0.00  0.00     0.241 C 
ATOM   1198  O   GLU X 159     -19.253  -2.516  52.011  0.00  0.00    -0.271 OA
ATOM   1199  N   ILE X 160     -19.023  -1.165  53.742  0.00  0.00    -0.346 N 
ATOM   1200  HN  ILE X 160     -19.271  -0.797  54.635  0.00  0.00     0.163 HD
ATOM   1201  CA  ILE X 160     -17.623  -0.826  53.323  0.00  0.00     0.180 C 
ATOM   1202  CB  ILE X 160     -17.177   0.509  53.822  0.00  0.00     0.013 C 
ATOM   1203  CG2 ILE X 160     -18.026   1.695  53.220  0.00  0.00     0.012 C 
ATOM   1204  CG1 ILE X 160     -16.895   0.642  55.302  0.00  0.00     0.002 C 
ATOM   1205  CD  ILE X 160     -16.065   1.896  55.598  0.00  0.00     0.005 C 
ATOM   1206  C   ILE X 160     -16.593  -1.905  53.671  0.00  0.00     0.241 C 
ATOM   1207  O   ILE X 160     -16.855  -2.784  54.485  0.00  0.00    -0.271 OA
ATOM   1208  N   GLY X 161     -15.440  -1.840  53.007  0.00  0.00    -0.351 N 
ATOM   1209  HN  GLY X 161     -15.151  -1.030  52.503  0.00  0.00     0.163 HD
ATOM   1210  CA  GLY X 161     -14.596  -2.964  52.998  0.00  0.00     0.225 C 
ATOM   1211  C   GLY X 161     -13.474  -2.979  52.009  0.00  0.00     0.236 C 
ATOM   1212  O   GLY X 161     -12.335  -2.874  52.449  0.00  0.00    -0.272 OA
ATOM   1213  N   TRP X 162     -13.771  -3.008  50.696  0.00  0.00    -0.346 N 
ATOM   1214  HN  TRP X 162     -14.687  -3.121  50.318  0.00  0.00     0.163 HD
ATOM   1215  CA  TRP X 162     -12.737  -3.327  49.737  0.00  0.00     0.181 C 
ATOM   1216  CB  TRP X 162     -13.443  -3.512  48.357  0.00  0.00     0.075 C 
ATOM   1217  CG  TRP X 162     -12.582  -4.277  47.453  0.00  0.00    -0.028 A 
ATOM   1218  CD1 TRP X 162     -12.577  -5.628  47.305  0.00  0.00     0.096 A 
ATOM   1219  NE1 TRP X 162     -11.654  -6.006  46.491  0.00  0.00    -0.365 N 
ATOM   1220  HE1 TRP X 162     -11.532  -6.882  46.078  0.00  0.00     0.165 HD
ATOM   1221  CE2 TRP X 162     -10.936  -4.916  46.050  0.00  0.00     0.042 A 
ATOM   1222  CD2 TRP X 162     -11.602  -3.753  46.536  0.00  0.00    -0.002 A 
ATOM   1223  CE3 TRP X 162     -11.142  -2.498  46.256  0.00  0.00     0.014 A 
ATOM   1224  CZ3 TRP X 162      -9.969  -2.392  45.454  0.00  0.00     0.001 A 
ATOM   1225  CZ2 TRP X 162      -9.805  -4.816  45.160  0.00  0.00     0.030 A 
ATOM   1226  CH2 TRP X 162      -9.291  -3.466  44.965  0.00  0.00     0.002 A 
ATOM   1227  C   TRP X 162     -11.623  -2.315  49.690  0.00  0.00     0.241 C 
ATOM   1228  O   TRP X 162     -10.451  -2.676  49.712  0.00  0.00    -0.271 OA
ATOM   1229  N   PHE X 163     -12.057  -0.972  49.609  0.00  0.00    -0.346 N 
ATOM   1230  HN  PHE X 163     -13.040  -0.873  49.749  0.00  0.00     0.163 HD
ATOM   1231  CA  PHE X 163     -11.194   0.245  49.428  0.00  0.00     0.180 C 
ATOM   1232  CB  PHE X 163     -12.172   1.386  49.001  0.00  0.00     0.073 C 
ATOM   1233  CG  PHE X 163     -11.687   2.698  48.665  0.00  0.00    -0.056 A 
ATOM   1234  CD1 PHE X 163     -12.238   3.905  49.245  0.00  0.00     0.007 A 
ATOM   1235  CE1 PHE X 163     -11.788   5.160  48.936  0.00  0.00     0.001 A 
ATOM   1236  CZ  PHE X 163     -10.673   5.264  48.147  0.00  0.00     0.000 A 
ATOM   1237  CD2 PHE X 163     -10.677   2.869  47.726  0.00  0.00     0.007 A 
ATOM   1238  CE2 PHE X 163     -10.153   4.151  47.481  0.00  0.00     0.001 A 
ATOM   1239  C   PHE X 163     -10.396   0.485  50.704  0.00  0.00     0.241 C 
ATOM   1240  O   PHE X 163      -9.351   1.171  50.647  0.00  0.00    -0.271 OA
ATOM   1241  N   ASP X 164     -10.842  -0.044  51.824  0.00  0.00    -0.345 N 
ATOM   1242  HN  ASP X 164     -11.736  -0.459  51.971  0.00  0.00     0.163 HD
ATOM   1243  CA  ASP X 164     -10.255   0.131  53.151  0.00  0.00     0.186 C 
ATOM   1244  CB  ASP X 164     -11.296  -0.082  54.248  0.00  0.00     0.147 C 
ATOM   1245  CG  ASP X 164     -10.603   0.243  55.594  0.00  0.00     0.175 C 
ATOM   1246  OD1 ASP X 164     -10.549   1.421  55.953  0.00  0.00    -0.648 OA
ATOM   1247  OD2 ASP X 164     -10.307  -0.750  56.320  0.00  0.00    -0.648 OA
ATOM   1248  C   ASP X 164      -9.112  -0.920  53.271  0.00  0.00     0.241 C 
ATOM   1249  O   ASP X 164      -7.988  -0.507  53.601  0.00  0.00    -0.271 OA
ATOM   1250  N   VAL X 165      -9.342  -2.171  52.833  0.00  0.00    -0.346 N 
ATOM   1251  HN  VAL X 165     -10.267  -2.486  52.636  0.00  0.00     0.163 HD
ATOM   1252  CA  VAL X 165      -8.254  -3.218  52.718  0.00  0.00     0.180 C 
ATOM   1253  CB  VAL X 165      -8.904  -4.577  52.326  0.00  0.00     0.009 C 
ATOM   1254  CG1 VAL X 165      -7.769  -5.685  52.202  0.00  0.00     0.012 C 
ATOM   1255  CG2 VAL X 165      -9.858  -5.000  53.409  0.00  0.00     0.012 C 
ATOM   1256  C   VAL X 165      -7.150  -2.841  51.705  0.00  0.00     0.241 C 
ATOM   1257  O   VAL X 165      -5.972  -2.738  52.065  0.00  0.00    -0.271 OA
ATOM   1258  N   HSE X 166      -7.485  -2.572  50.429  0.00  0.00    -0.346 N 
ATOM   1259  HN  HSE X 166      -8.478  -2.484  50.392  0.00  0.00     0.163 HD
ATOM   1260  CA  HSE X 166      -6.573  -2.521  49.257  0.00  0.00     0.182 C 
ATOM   1261  CB  HSE X 166      -7.300  -3.059  48.009  0.00  0.00     0.093 C 
ATOM   1262  ND1 HSE X 166      -6.502  -5.403  48.071  0.00  0.00    -0.354 N 
ATOM   1263  HD1 HSE X 166      -5.542  -5.206  47.787  1.00  0.00     0.166 HD
ATOM   1264  CG  HSE X 166      -7.543  -4.509  48.136  0.00  0.00     0.028 A 
ATOM   1265  CE1 HSE X 166      -6.995  -6.574  48.451  0.00  0.00     0.180 A 
ATOM   1266  NE2 HSE X 166      -8.339  -6.473  48.708  0.00  0.00    -0.360 N 
ATOM   1267  HE2 HSE X 166      -8.928  -7.217  49.022  0.00  0.00     0.166 HD
ATOM   1268  CD2 HSE X 166      -8.683  -5.122  48.541  0.00  0.00     0.114 A 
ATOM   1269  C   HSE X 166      -6.135  -1.091  49.063  0.00  0.00     0.241 C 
ATOM   1270  O   HSE X 166      -6.381  -0.176  49.851  0.00  0.00    -0.271 OA
ATOM   1271  N   ASP X 167      -5.362  -0.895  47.943  0.00  0.00    -0.345 N 
ATOM   1272  HN  ASP X 167      -5.148  -1.663  47.344  0.00  0.00     0.163 HD
ATOM   1273  CA  ASP X 167      -4.836   0.463  47.719  0.00  0.00     0.186 C 
ATOM   1274  CB  ASP X 167      -3.429   0.192  46.933  0.00  0.00     0.147 C 
ATOM   1275  CG  ASP X 167      -2.497  -0.763  47.711  0.00  0.00     0.175 C 
ATOM   1276  OD1 ASP X 167      -2.342  -0.646  48.946  0.00  0.00    -0.648 OA
ATOM   1277  OD2 ASP X 167      -1.875  -1.633  47.008  0.00  0.00    -0.648 OA
ATOM   1278  C   ASP X 167      -5.664   1.489  46.877  0.00  0.00     0.241 C 
ATOM   1279  O   ASP X 167      -6.385   1.118  45.974  0.00  0.00    -0.271 OA
ATOM   1280  N   VAL X 168      -5.691   2.835  47.297  0.00  0.00    -0.346 N 
ATOM   1281  HN  VAL X 168      -5.404   3.022  48.233  0.00  0.00     0.163 HD
ATOM   1282  CA  VAL X 168      -6.351   3.872  46.530  0.00  0.00     0.180 C 
ATOM   1283  CB  VAL X 168      -6.333   5.219  47.217  0.00  0.00     0.009 C 
ATOM   1284  CG1 VAL X 168      -4.879   5.574  47.628  0.00  0.00     0.012 C 
ATOM   1285  CG2 VAL X 168      -7.010   6.291  46.380  0.00  0.00     0.012 C 
ATOM   1286  C   VAL X 168      -5.888   4.016  45.069  0.00  0.00     0.241 C 
ATOM   1287  O   VAL X 168      -6.623   4.253  44.146  0.00  0.00    -0.271 OA
ATOM   1288  N   GLY X 169      -4.573   3.836  44.805  0.00  0.00    -0.351 N 
ATOM   1289  HN  GLY X 169      -3.935   3.828  45.572  0.00  0.00     0.163 HD
ATOM   1290  CA  GLY X 169      -4.044   3.910  43.487  0.00  0.00     0.225 C 
ATOM   1291  C   GLY X 169      -4.434   2.802  42.589  0.00  0.00     0.236 C 
ATOM   1292  O   GLY X 169      -4.504   2.936  41.375  0.00  0.00    -0.272 OA
ATOM   1293  N   GLU X 170      -4.710   1.637  43.173  0.00  0.00    -0.346 N 
ATOM   1294  HN  GLU X 170      -4.552   1.477  44.144  0.00  0.00     0.163 HD
ATOM   1295  CA  GLU X 170      -4.988   0.369  42.526  0.00  0.00     0.177 C 
ATOM   1296  CB  GLU X 170      -4.822  -0.783  43.526  0.00  0.00     0.045 C 
ATOM   1297  CG  GLU X 170      -5.329  -2.094  42.963  0.00  0.00     0.116 C 
ATOM   1298  CD  GLU X 170      -4.670  -3.394  43.498  0.00  0.00     0.172 C 
ATOM   1299  OE1 GLU X 170      -5.324  -4.434  43.692  0.00  0.00    -0.648 OA
ATOM   1300  OE2 GLU X 170      -3.408  -3.389  43.547  0.00  0.00    -0.648 OA
ATOM   1301  C   GLU X 170      -6.408   0.478  41.847  0.00  0.00     0.241 C 
ATOM   1302  O   GLU X 170      -6.638   0.083  40.683  0.00  0.00    -0.271 OA
ATOM   1303  N   LEU X 171      -7.351   1.017  42.604  0.00  0.00    -0.346 N 
ATOM   1304  HN  LEU X 171      -7.227   1.196  43.577  0.00  0.00     0.163 HD
ATOM   1305  CA  LEU X 171      -8.736   1.156  42.129  0.00  0.00     0.177 C 
ATOM   1306  CB  LEU X 171      -9.631   1.397  43.324  0.00  0.00     0.038 C 
ATOM   1307  CG  LEU X 171     -11.136   1.125  43.150  0.00  0.00    -0.020 C 
ATOM   1308  CD1 LEU X 171     -11.479  -0.357  42.981  0.00  0.00     0.009 C 
ATOM   1309  CD2 LEU X 171     -11.982   1.617  44.333  0.00  0.00     0.009 C 
ATOM   1310  C   LEU X 171      -8.809   2.249  40.951  0.00  0.00     0.241 C 
ATOM   1311  O   LEU X 171      -9.352   2.078  39.852  0.00  0.00    -0.271 OA
ATOM   1312  N   ASN X 172      -8.045   3.340  41.162  0.00  0.00    -0.346 N 
ATOM   1313  HN  ASN X 172      -7.593   3.338  42.051  0.00  0.00     0.163 HD
ATOM   1314  CA  ASN X 172      -7.682   4.421  40.244  0.00  0.00     0.185 C 
ATOM   1315  CB  ASN X 172      -6.867   5.573  40.877  0.00  0.00     0.137 C 
ATOM   1316  CG  ASN X 172      -7.064   6.839  39.971  0.00  0.00     0.217 C 
ATOM   1317  OD1 ASN X 172      -7.586   6.843  38.896  0.00  0.00    -0.274 OA
ATOM   1318  ND2 ASN X 172      -6.682   7.975  40.578  0.00  0.00    -0.370 N 
ATOM   1319 1HD2 ASN X 172      -6.376   7.945  41.530  0.00  0.00     0.159 HD
ATOM   1320 2HD2 ASN X 172      -7.019   8.845  40.218  0.00  0.00     0.159 HD
ATOM   1321  C   ASN X 172      -7.152   3.894  38.875  0.00  0.00     0.241 C 
ATOM   1322  O   ASN X 172      -7.718   4.049  37.831  0.00  0.00    -0.271 OA
ATOM   1323  N   THR X 173      -6.088   3.119  38.970  0.00  0.00    -0.344 N 
ATOM   1324  HN  THR X 173      -5.701   2.938  39.871  0.00  0.00     0.163 HD
ATOM   1325  CA  THR X 173      -5.434   2.272  37.955  0.00  0.00     0.205 C 
ATOM   1326  CB  THR X 173      -4.246   1.466  38.425  0.00  0.00     0.146 C 
ATOM   1327  OG1 THR X 173      -3.368   2.294  39.058  0.00  0.00    -0.393 OA
ATOM   1328  HG1 THR X 173      -3.718   2.585  39.903  0.00  0.00     0.210 HD
ATOM   1329  CG2 THR X 173      -3.458   0.932  37.276  0.00  0.00     0.042 C 
ATOM   1330  C   THR X 173      -6.442   1.369  37.213  0.00  0.00     0.243 C 
ATOM   1331  O   THR X 173      -6.396   1.350  35.990  0.00  0.00    -0.271 OA
ATOM   1332  N   ARG X 174      -7.349   0.673  37.900  0.00  0.00    -0.346 N 
ATOM   1333  HN  ARG X 174      -7.284   0.501  38.880  0.00  0.00     0.163 HD
ATOM   1334  CA  ARG X 174      -8.314  -0.092  37.217  0.00  0.00     0.176 C 
ATOM   1335  CB  ARG X 174      -9.179  -1.113  38.144  0.00  0.00     0.036 C 
ATOM   1336  CG  ARG X 174      -8.444  -2.141  39.064  0.00  0.00     0.023 C 
ATOM   1337  CD  ARG X 174      -7.782  -3.271  38.255  0.00  0.00     0.138 C 
ATOM   1338  NE  ARG X 174      -7.025  -4.265  39.058  0.00  0.00    -0.227 N 
ATOM   1339  HE  ARG X 174      -7.194  -4.287  40.043  0.00  0.00     0.177 HD
ATOM   1340  CZ  ARG X 174      -6.598  -5.405  38.584  0.00  0.00     0.665 C 
ATOM   1341  NH1 ARG X 174      -6.170  -6.386  39.406  0.00  0.00    -0.235 N 
ATOM   1342 1HH1 ARG X 174      -5.653  -6.121  40.220  0.00  0.00     0.174 HD
ATOM   1343 2HH1 ARG X 174      -6.019  -7.248  38.920  0.00  0.00     0.174 HD
ATOM   1344  NH2 ARG X 174      -6.698  -5.699  37.310  0.00  0.00    -0.235 N 
ATOM   1345 1HH2 ARG X 174      -6.868  -5.033  36.584  0.00  0.00     0.174 HD
ATOM   1346 2HH2 ARG X 174      -6.398  -6.598  36.991  0.00  0.00     0.174 HD
ATOM   1347  C   ARG X 174      -9.261   0.794  36.428  0.00  0.00     0.241 C 
ATOM   1348  O   ARG X 174      -9.267   0.725  35.193  0.00  0.00    -0.271 OA
ATOM   1349  N   LEU X 175      -9.965   1.779  37.082  0.00  0.00    -0.346 N 
ATOM   1350  HN  LEU X 175      -9.830   1.952  38.055  0.00  0.00     0.163 HD
ATOM   1351  CA  LEU X 175     -10.842   2.828  36.545  0.00  0.00     0.177 C 
ATOM   1352  CB  LEU X 175     -11.459   3.780  37.599  0.00  0.00     0.038 C 
ATOM   1353  CG  LEU X 175     -12.303   2.995  38.649  0.00  0.00    -0.020 C 
ATOM   1354  CD1 LEU X 175     -12.486   3.749  39.971  0.00  0.00     0.009 C 
ATOM   1355  CD2 LEU X 175     -13.580   2.506  38.017  0.00  0.00     0.009 C 
ATOM   1356  C   LEU X 175     -10.235   3.712  35.463  0.00  0.00     0.241 C 
ATOM   1357  O   LEU X 175     -10.935   4.417  34.794  0.00  0.00    -0.271 OA
ATOM   1358  N   THR X 176      -8.892   3.683  35.301  0.00  0.00    -0.344 N 
ATOM   1359  HN  THR X 176      -8.388   3.147  35.975  0.00  0.00     0.163 HD
ATOM   1360  CA  THR X 176      -8.213   4.384  34.240  0.00  0.00     0.205 C 
ATOM   1361  CB  THR X 176      -7.024   5.113  34.847  0.00  0.00     0.146 C 
ATOM   1362  OG1 THR X 176      -7.376   5.989  35.974  0.00  0.00    -0.393 OA
ATOM   1363  HG1 THR X 176      -7.525   5.450  36.754  0.00  0.00     0.210 HD
ATOM   1364  CG2 THR X 176      -6.402   6.083  33.848  0.00  0.00     0.042 C 
ATOM   1365  C   THR X 176      -7.679   3.505  33.083  0.00  0.00     0.243 C 
ATOM   1366  O   THR X 176      -7.877   3.769  31.887  0.00  0.00    -0.271 OA
ATOM   1367  N   ASP X 177      -6.914   2.462  33.473  0.00  0.00    -0.345 N 
ATOM   1368  HN  ASP X 177      -6.869   2.277  34.451  0.00  0.00     0.163 HD
ATOM   1369  CA  ASP X 177      -5.904   1.880  32.693  0.00  0.00     0.186 C 
ATOM   1370  CB  ASP X 177      -4.732   1.615  33.587  0.00  0.00     0.147 C 
ATOM   1371  CG  ASP X 177      -3.464   1.581  32.777  0.00  0.00     0.175 C 
ATOM   1372  OD1 ASP X 177      -3.364   2.491  31.932  0.00  0.00    -0.648 OA
ATOM   1373  OD2 ASP X 177      -2.619   0.708  32.941  0.00  0.00    -0.648 OA
ATOM   1374  C   ASP X 177      -6.409   0.545  32.131  0.00  0.00     0.241 C 
ATOM   1375  O   ASP X 177      -6.436   0.248  30.943  0.00  0.00    -0.271 OA
ATOM   1376  N   ASP X 178      -6.963  -0.255  33.078  0.00  0.00    -0.345 N 
ATOM   1377  HN  ASP X 178      -6.952  -0.029  34.049  0.00  0.00     0.163 HD
ATOM   1378  CA  ASP X 178      -7.675  -1.518  32.866  0.00  0.00     0.186 C 
ATOM   1379  CB  ASP X 178      -8.104  -2.354  34.102  0.00  0.00     0.147 C 
ATOM   1380  CG  ASP X 178      -6.950  -2.854  34.915  0.00  0.00     0.175 C 
ATOM   1381  OD1 ASP X 178      -6.974  -4.095  35.262  0.00  0.00    -0.648 OA
ATOM   1382  OD2 ASP X 178      -6.016  -2.078  35.220  0.00  0.00    -0.648 OA
ATOM   1383  C   ASP X 178      -8.856  -1.294  31.937  0.00  0.00     0.241 C 
ATOM   1384  O   ASP X 178      -9.075  -2.011  30.972  0.00  0.00    -0.271 OA
ATOM   1385  N   VAL X 179      -9.778  -0.351  32.245  0.00  0.00    -0.346 N 
ATOM   1386  HN  VAL X 179      -9.723   0.223  33.058  0.00  0.00     0.163 HD
ATOM   1387  CA  VAL X 179     -10.791  -0.002  31.271  0.00  0.00     0.180 C 
ATOM   1388  CB  VAL X 179     -11.799   0.995  31.971  0.00  0.00     0.009 C 
ATOM   1389  CG1 VAL X 179     -12.387   0.422  33.238  0.00  0.00     0.012 C 
ATOM   1390  CG2 VAL X 179     -11.251   2.397  32.076  0.00  0.00     0.012 C 
ATOM   1391  C   VAL X 179     -10.423   0.555  29.887  0.00  0.00     0.241 C 
ATOM   1392  O   VAL X 179     -11.080   0.353  28.889  0.00  0.00    -0.271 OA
ATOM   1393  N   SER X 180      -9.188   1.106  29.817  0.00  0.00    -0.344 N 
ATOM   1394  HN  SER X 180      -8.572   1.356  30.561  0.00  0.00     0.163 HD
ATOM   1395  CA  SER X 180      -8.521   1.313  28.555  0.00  0.00     0.200 C 
ATOM   1396  CB  SER X 180      -7.397   2.356  28.733  0.00  0.00     0.199 C 
ATOM   1397  OG  SER X 180      -7.157   2.972  27.446  0.00  0.00    -0.398 OA
ATOM   1398  HG1 SER X 180      -6.740   2.361  26.836  0.00  0.00     0.209 HD
ATOM   1399  C   SER X 180      -7.986   0.105  27.866  0.00  0.00     0.243 C 
ATOM   1400  O   SER X 180      -8.215   0.075  26.717  0.00  0.00    -0.271 OA
ATOM   1401  N   LYS X 181      -7.299  -0.857  28.477  0.00  0.00    -0.346 N 
ATOM   1402  HN  LYS X 181      -7.013  -0.632  29.405  0.00  0.00     0.163 HD
ATOM   1403  CA  LYS X 181      -6.943  -2.182  27.744  0.00  0.00     0.176 C 
ATOM   1404  CB  LYS X 181      -6.042  -3.056  28.722  0.00  0.00     0.035 C 
ATOM   1405  CG  LYS X 181      -4.724  -2.421  29.126  0.00  0.00     0.004 C 
ATOM   1406  CD  LYS X 181      -4.019  -3.208  30.260  0.00  0.00     0.027 C 
ATOM   1407  CE  LYS X 181      -2.765  -2.498  30.799  0.00  0.00     0.229 C 
ATOM   1408  NZ  LYS X 181      -2.102  -3.310  31.871  0.00  0.00    -0.079 N 
ATOM   1409  HZ1 LYS X 181      -2.759  -3.544  32.643  0.00  0.00     0.274 HD
ATOM   1410  HZ2 LYS X 181      -1.310  -2.840  32.353  0.00  0.00     0.274 HD
ATOM   1411  HZ3 LYS X 181      -1.670  -4.129  31.396  0.00  0.00     0.274 HD
ATOM   1412  C   LYS X 181      -8.108  -3.094  27.203  0.00  0.00     0.241 C 
ATOM   1413  O   LYS X 181      -8.026  -3.876  26.278  0.00  0.00    -0.271 OA
ATOM   1414  N   ILE X 182      -9.379  -3.046  27.823  0.00  0.00    -0.346 N 
ATOM   1415  HN  ILE X 182      -9.423  -2.530  28.675  0.00  0.00     0.163 HD
ATOM   1416  CA  ILE X 182     -10.595  -3.631  27.360  0.00  0.00     0.180 C 
ATOM   1417  CB  ILE X 182     -11.622  -3.605  28.573  0.00  0.00     0.013 C 
ATOM   1418  CG2 ILE X 182     -13.003  -4.267  28.183  0.00  0.00     0.012 C 
ATOM   1419  CG1 ILE X 182     -11.205  -4.299  29.915  0.00  0.00     0.002 C 
ATOM   1420  CD  ILE X 182     -12.056  -3.815  31.154  0.00  0.00     0.005 C 
ATOM   1421  C   ILE X 182     -11.117  -2.879  26.110  0.00  0.00     0.241 C 
ATOM   1422  O   ILE X 182     -11.475  -3.550  25.118  0.00  0.00    -0.271 OA
ATOM   1423  N   ASN X 183     -11.107  -1.548  26.179  0.00  0.00    -0.346 N 
ATOM   1424  HN  ASN X 183     -10.652  -1.092  26.939  0.00  0.00     0.163 HD
ATOM   1425  CA  ASN X 183     -11.644  -0.661  25.139  0.00  0.00     0.185 C 
ATOM   1426  CB  ASN X 183     -11.643   0.767  25.649  0.00  0.00     0.137 C 
ATOM   1427  CG  ASN X 183     -12.445   1.804  24.764  0.00  0.00     0.217 C 
ATOM   1428  OD1 ASN X 183     -13.568   1.519  24.341  0.00  0.00    -0.274 OA
ATOM   1429  ND2 ASN X 183     -11.792   2.955  24.552  0.00  0.00    -0.370 N 
ATOM   1430 1HD2 ASN X 183     -10.807   3.038  24.706  0.00  0.00     0.159 HD
ATOM   1431 2HD2 ASN X 183     -12.359   3.643  24.100  0.00  0.00     0.159 HD
ATOM   1432  C   ASN X 183     -10.941  -0.841  23.767  0.00  0.00     0.241 C 
ATOM   1433  O   ASN X 183     -11.507  -0.954  22.678  0.00  0.00    -0.271 OA
ATOM   1434  N   GLU X 184      -9.588  -0.937  23.808  0.00  0.00    -0.346 N 
ATOM   1435  HN  GLU X 184      -9.046  -0.781  24.630  0.00  0.00     0.163 HD
ATOM   1436  CA  GLU X 184      -8.813  -1.455  22.659  0.00  0.00     0.177 C 
ATOM   1437  CB  GLU X 184      -7.328  -1.020  22.685  0.00  0.00     0.045 C 
ATOM   1438  CG  GLU X 184      -6.634  -1.795  23.798  0.00  0.00     0.116 C 
ATOM   1439  CD  GLU X 184      -5.149  -1.630  24.062  0.00  0.00     0.172 C 
ATOM   1440  OE1 GLU X 184      -4.381  -2.308  23.359  0.00  0.00    -0.648 OA
ATOM   1441  OE2 GLU X 184      -4.676  -0.863  24.932  0.00  0.00    -0.648 OA
ATOM   1442  C   GLU X 184      -9.057  -2.890  22.248  0.00  0.00     0.240 C 
ATOM   1443  O   GLU X 184      -8.861  -3.205  21.088  0.00  0.00    -0.271 OA
ATOM   1444  N   GLY X 185      -9.565  -3.709  23.123  0.00  0.00    -0.351 N 
ATOM   1445  HN  GLY X 185      -9.694  -3.452  24.078  0.00  0.00     0.163 HD
ATOM   1446  CA  GLY X 185      -9.784  -5.101  22.847  0.00  0.00     0.225 C 
ATOM   1447  C   GLY X 185     -11.134  -5.413  22.213  0.00  0.00     0.236 C 
ATOM   1448  O   GLY X 185     -11.342  -6.433  21.545  0.00  0.00    -0.272 OA
ATOM   1449  N   ILE X 186     -12.112  -4.600  22.524  0.00  0.00    -0.346 N 
ATOM   1450  HN  ILE X 186     -11.851  -3.849  23.126  0.00  0.00     0.163 HD
ATOM   1451  CA  ILE X 186     -13.494  -4.744  22.184  0.00  0.00     0.180 C 
ATOM   1452  CB  ILE X 186     -14.477  -4.336  23.329  0.00  0.00     0.013 C 
ATOM   1453  CG2 ILE X 186     -14.502  -2.786  23.563  0.00  0.00     0.012 C 
ATOM   1454  CG1 ILE X 186     -15.848  -4.916  23.047  0.00  0.00     0.002 C 
ATOM   1455  CD  ILE X 186     -16.625  -5.332  24.294  0.00  0.00     0.005 C 
ATOM   1456  C   ILE X 186     -13.703  -4.152  20.874  0.00  0.00     0.241 C 
ATOM   1457  O   ILE X 186     -14.175  -4.856  19.956  0.00  0.00    -0.271 OA
ATOM   1458  N   GLY X 187     -13.243  -2.933  20.661  0.00  0.00    -0.351 N 
ATOM   1459  HN  GLY X 187     -12.694  -2.559  21.405  0.00  0.00     0.163 HD
ATOM   1460  CA  GLY X 187     -13.597  -2.070  19.571  0.00  0.00     0.225 C 
ATOM   1461  C   GLY X 187     -13.188  -2.456  18.127  0.00  0.00     0.236 C 
ATOM   1462  O   GLY X 187     -13.976  -2.988  17.374  0.00  0.00    -0.272 OA
ATOM   1463  N   ASP X 188     -11.923  -2.230  17.809  0.00  0.00    -0.346 N 
ATOM   1464  HN  ASP X 188     -11.236  -1.839  18.417  0.00  0.00     0.163 HD
ATOM   1465  CA  ASP X 188     -11.408  -2.479  16.536  0.00  0.00     0.186 C 
ATOM   1466  CB  ASP X 188     -10.024  -1.780  16.241  0.00  0.00     0.147 C 
ATOM   1467  CG  ASP X 188      -8.902  -2.120  17.168  0.00  0.00     0.175 C 
ATOM   1468  OD1 ASP X 188      -7.947  -2.821  16.855  0.00  0.00    -0.648 OA
ATOM   1469  OD2 ASP X 188      -8.940  -1.570  18.354  0.00  0.00    -0.648 OA
ATOM   1470  C   ASP X 188     -11.215  -3.968  16.215  0.00  0.00     0.241 C 
ATOM   1471  O   ASP X 188     -11.219  -4.357  15.050  0.00  0.00    -0.271 OA
ATOM   1472  N   LYS X 189     -10.938  -4.770  17.214  0.00  0.00    -0.346 N 
ATOM   1473  HN  LYS X 189     -10.938  -4.429  18.151  0.00  0.00     0.163 HD
ATOM   1474  CA  LYS X 189     -10.654  -6.160  17.093  0.00  0.00     0.176 C 
ATOM   1475  CB  LYS X 189      -9.964  -6.603  18.446  0.00  0.00     0.035 C 
ATOM   1476  CG  LYS X 189      -8.802  -5.829  19.028  0.00  0.00     0.004 C 
ATOM   1477  CD  LYS X 189      -7.431  -5.877  18.480  0.00  0.00     0.027 C 
ATOM   1478  CE  LYS X 189      -6.413  -5.004  19.219  0.00  0.00     0.229 C 
ATOM   1479  NZ  LYS X 189      -6.881  -3.631  19.293  0.00  0.00    -0.079 N 
ATOM   1480  HZ1 LYS X 189      -7.265  -3.444  18.344  0.00  0.00     0.274 HD
ATOM   1481  HZ2 LYS X 189      -6.052  -3.085  19.603  0.00  0.00     0.274 HD
ATOM   1482  HZ3 LYS X 189      -7.733  -3.526  19.879  0.00  0.00     0.274 HD
ATOM   1483  C   LYS X 189     -11.886  -7.006  16.782  0.00  0.00     0.241 C 
ATOM   1484  O   LYS X 189     -11.767  -8.043  16.135  0.00  0.00    -0.271 OA
ATOM   1485  N   ILE X 190     -13.037  -6.601  17.263  0.00  0.00    -0.346 N 
ATOM   1486  HN  ILE X 190     -13.197  -5.813  17.852  0.00  0.00     0.163 HD
ATOM   1487  CA  ILE X 190     -14.276  -7.249  16.742  0.00  0.00     0.180 C 
ATOM   1488  CB  ILE X 190     -15.474  -7.082  17.711  0.00  0.00     0.013 C 
ATOM   1489  CG2 ILE X 190     -16.158  -5.716  17.458  0.00  0.00     0.012 C 
ATOM   1490  CG1 ILE X 190     -16.470  -8.277  17.409  0.00  0.00     0.002 C 
ATOM   1491  CD  ILE X 190     -17.748  -8.171  18.275  0.00  0.00     0.005 C 
ATOM   1492  C   ILE X 190     -14.466  -6.956  15.301  0.00  0.00     0.241 C 
ATOM   1493  O   ILE X 190     -14.577  -7.919  14.472  0.00  0.00    -0.271 OA
ATOM   1494  N   GLY X 191     -14.464  -5.628  14.932  0.00  0.00    -0.351 N 
ATOM   1495  HN  GLY X 191     -14.280  -4.945  15.634  0.00  0.00     0.163 HD
ATOM   1496  CA  GLY X 191     -14.344  -5.150  13.505  0.00  0.00     0.225 C 
ATOM   1497  C   GLY X 191     -13.396  -5.942  12.593  0.00  0.00     0.236 C 
ATOM   1498  O   GLY X 191     -13.716  -6.182  11.403  0.00  0.00    -0.272 OA
ATOM   1499  N   MET X 192     -12.265  -6.385  13.094  0.00  0.00    -0.346 N 
ATOM   1500  HN  MET X 192     -12.054  -6.295  14.064  0.00  0.00     0.163 HD
ATOM   1501  CA  MET X 192     -11.260  -7.201  12.500  0.00  0.00     0.177 C 
ATOM   1502  CB  MET X 192     -10.128  -7.373  13.523  0.00  0.00     0.045 C 
ATOM   1503  CG  MET X 192      -8.742  -7.256  12.936  0.00  0.00     0.076 C 
ATOM   1504  SD  MET X 192      -8.387  -8.777  11.900  0.00  0.00    -0.173 SA
ATOM   1505  CE  MET X 192      -6.761  -8.240  11.417  0.00  0.00     0.089 C 
ATOM   1506  C   MET X 192     -11.743  -8.531  11.998  0.00  0.00     0.241 C 
ATOM   1507  O   MET X 192     -11.595  -8.849  10.833  0.00  0.00    -0.271 OA
ATOM   1508  N   PHE X 193     -12.454  -9.290  12.817  0.00  0.00    -0.346 N 
ATOM   1509  HN  PHE X 193     -12.793  -9.046  13.722  0.00  0.00     0.163 HD
ATOM   1510  CA  PHE X 193     -12.889 -10.614  12.291  0.00  0.00     0.180 C 
ATOM   1511  CB  PHE X 193     -13.553 -11.365  13.514  0.00  0.00     0.073 C 
ATOM   1512  CG  PHE X 193     -12.767 -11.470  14.719  0.00  0.00    -0.056 A 
ATOM   1513  CD1 PHE X 193     -13.297 -10.949  15.952  0.00  0.00     0.007 A 
ATOM   1514  CE1 PHE X 193     -12.581 -10.935  17.137  0.00  0.00     0.001 A 
ATOM   1515  CZ  PHE X 193     -11.218 -11.277  17.086  0.00  0.00     0.000 A 
ATOM   1516  CD2 PHE X 193     -11.401 -11.798  14.689  0.00  0.00     0.007 A 
ATOM   1517  CE2 PHE X 193     -10.631 -11.747  15.884  0.00  0.00     0.001 A 
ATOM   1518  C   PHE X 193     -13.928 -10.452  11.190  0.00  0.00     0.241 C 
ATOM   1519  O   PHE X 193     -14.019 -11.184  10.217  0.00  0.00    -0.271 OA
ATOM   1520  N   PHE X 194     -14.749  -9.358  11.271  0.00  0.00    -0.346 N 
ATOM   1521  HN  PHE X 194     -14.634  -8.834  12.111  0.00  0.00     0.163 HD
ATOM   1522  CA  PHE X 194     -15.676  -8.990  10.157  0.00  0.00     0.180 C 
ATOM   1523  CB  PHE X 194     -16.754  -8.041  10.606  0.00  0.00     0.073 C 
ATOM   1524  CG  PHE X 194     -17.653  -8.494  11.768  0.00  0.00    -0.056 A 
ATOM   1525  CD1 PHE X 194     -17.747  -7.688  12.934  0.00  0.00     0.007 A 
ATOM   1526  CE1 PHE X 194     -18.569  -8.083  14.040  0.00  0.00     0.001 A 
ATOM   1527  CZ  PHE X 194     -19.416  -9.163  13.868  0.00  0.00     0.000 A 
ATOM   1528  CD2 PHE X 194     -18.461  -9.621  11.698  0.00  0.00     0.007 A 
ATOM   1529  CE2 PHE X 194     -19.282  -9.995  12.747  0.00  0.00     0.001 A 
ATOM   1530  C   PHE X 194     -15.041  -8.462   8.917  0.00  0.00     0.241 C 
ATOM   1531  O   PHE X 194     -15.486  -8.734   7.786  0.00  0.00    -0.271 OA
ATOM   1532  N   GLN X 195     -13.941  -7.671   9.076  0.00  0.00    -0.346 N 
ATOM   1533  HN  GLN X 195     -13.754  -7.286   9.976  0.00  0.00     0.163 HD
ATOM   1534  CA  GLN X 195     -13.033  -7.303   8.000  0.00  0.00     0.177 C 
ATOM   1535  CB  GLN X 195     -11.813  -6.419   8.603  0.00  0.00     0.044 C 
ATOM   1536  CG  GLN X 195     -10.946  -5.854   7.453  0.00  0.00     0.105 C 
ATOM   1537  CD  GLN X 195      -9.811  -5.017   7.958  0.00  0.00     0.215 C 
ATOM   1538  OE1 GLN X 195      -9.914  -3.837   8.304  0.00  0.00    -0.274 OA
ATOM   1539  NE2 GLN X 195      -8.583  -5.621   8.085  0.00  0.00    -0.370 N 
ATOM   1540 1HE2 GLN X 195      -8.580  -6.615   7.979  0.00  0.00     0.159 HD
ATOM   1541 2HE2 GLN X 195      -7.810  -5.124   8.481  0.00  0.00     0.159 HD
ATOM   1542  C   GLN X 195     -12.499  -8.502   7.258  0.00  0.00     0.241 C 
ATOM   1543  O   GLN X 195     -12.398  -8.583   6.032  0.00  0.00    -0.271 OA
ATOM   1544  N   SER X 196     -12.073  -9.504   8.021  0.00  0.00    -0.344 N 
ATOM   1545  HN  SER X 196     -12.132  -9.321   8.999  0.00  0.00     0.163 HD
ATOM   1546  CA  SER X 196     -11.501 -10.764   7.460  0.00  0.00     0.200 C 
ATOM   1547  CB  SER X 196     -10.871 -11.702   8.440  0.00  0.00     0.199 C 
ATOM   1548  OG  SER X 196      -9.886 -11.040   9.287  0.00  0.00    -0.398 OA
ATOM   1549  HG1 SER X 196     -10.383 -10.620   9.992  0.00  0.00     0.209 HD
ATOM   1550  C   SER X 196     -12.491 -11.576   6.747  0.00  0.00     0.243 C 
ATOM   1551  O   SER X 196     -12.327 -12.067   5.627  0.00  0.00    -0.271 OA
ATOM   1552  N   MET X 197     -13.766 -11.756   7.310  0.00  0.00    -0.346 N 
ATOM   1553  HN  MET X 197     -13.845 -11.368   8.225  0.00  0.00     0.163 HD
ATOM   1554  CA  MET X 197     -14.870 -12.344   6.617  0.00  0.00     0.177 C 
ATOM   1555  CB  MET X 197     -16.109 -12.534   7.577  0.00  0.00     0.045 C 
ATOM   1556  CG  MET X 197     -15.944 -13.670   8.632  0.00  0.00     0.076 C 
ATOM   1557  SD  MET X 197     -17.361 -13.853   9.853  0.00  0.00    -0.173 SA
ATOM   1558  CE  MET X 197     -16.860 -12.970  11.271  0.00  0.00     0.089 C 
ATOM   1559  C   MET X 197     -15.133 -11.623   5.359  0.00  0.00     0.241 C 
ATOM   1560  O   MET X 197     -15.061 -12.192   4.250  0.00  0.00    -0.271 OA
ATOM   1561  N   ALA X 198     -15.503 -10.303   5.372  0.00  0.00    -0.346 N 
ATOM   1562  HN  ALA X 198     -15.711  -9.867   6.245  0.00  0.00     0.163 HD
ATOM   1563  CA  ALA X 198     -15.643  -9.450   4.283  0.00  0.00     0.172 C 
ATOM   1564  CB  ALA X 198     -15.787  -7.979   4.558  0.00  0.00     0.042 C 
ATOM   1565  C   ALA X 198     -14.550  -9.616   3.222  0.00  0.00     0.240 C 
ATOM   1566  O   ALA X 198     -14.969  -9.874   2.074  0.00  0.00    -0.271 OA
ATOM   1567  N   THR X 199     -13.267  -9.436   3.558  0.00  0.00    -0.344 N 
ATOM   1568  HN  THR X 199     -12.998  -8.996   4.411  0.00  0.00     0.163 HD
ATOM   1569  CA  THR X 199     -12.163  -9.499   2.599  0.00  0.00     0.205 C 
ATOM   1570  CB  THR X 199     -10.794  -8.974   3.299  0.00  0.00     0.146 C 
ATOM   1571  OG1 THR X 199     -10.881  -7.718   3.974  0.00  0.00    -0.393 OA
ATOM   1572  HG1 THR X 199     -10.996  -8.099   4.847  0.00  0.00     0.210 HD
ATOM   1573  CG2 THR X 199      -9.672  -8.788   2.409  0.00  0.00     0.042 C 
ATOM   1574  C   THR X 199     -11.844 -10.930   2.112  0.00  0.00     0.243 C 
ATOM   1575  O   THR X 199     -11.528 -11.159   0.939  0.00  0.00    -0.271 OA
ATOM   1576  N   PHE X 200     -11.949 -11.973   3.009  0.00  0.00    -0.346 N 
ATOM   1577  HN  PHE X 200     -12.106 -11.882   3.990  0.00  0.00     0.163 HD
ATOM   1578  CA  PHE X 200     -11.675 -13.306   2.570  0.00  0.00     0.180 C 
ATOM   1579  CB  PHE X 200     -11.474 -14.328   3.776  0.00  0.00     0.073 C 
ATOM   1580  CG  PHE X 200     -11.000 -15.722   3.329  0.00  0.00    -0.056 A 
ATOM   1581  CD1 PHE X 200      -9.587 -15.968   3.248  0.00  0.00     0.007 A 
ATOM   1582  CE1 PHE X 200      -9.097 -17.288   3.035  0.00  0.00     0.001 A 
ATOM   1583  CZ  PHE X 200     -10.084 -18.358   2.945  0.00  0.00     0.000 A 
ATOM   1584  CD2 PHE X 200     -11.922 -16.783   3.196  0.00  0.00     0.007 A 
ATOM   1585  CE2 PHE X 200     -11.517 -18.069   2.959  0.00  0.00     0.001 A 
ATOM   1586  C   PHE X 200     -12.754 -13.846   1.656  0.00  0.00     0.241 C 
ATOM   1587  O   PHE X 200     -12.550 -14.367   0.565  0.00  0.00    -0.271 OA
ATOM   1588  N   PHE X 201     -14.028 -13.719   2.043  0.00  0.00    -0.346 N 
ATOM   1589  HN  PHE X 201     -14.396 -13.276   2.856  0.00  0.00     0.163 HD
ATOM   1590  CA  PHE X 201     -15.106 -14.064   1.122  0.00  0.00     0.180 C 
ATOM   1591  CB  PHE X 201     -16.479 -14.052   1.936  0.00  0.00     0.073 C 
ATOM   1592  CG  PHE X 201     -16.410 -15.159   2.962  0.00  0.00    -0.056 A 
ATOM   1593  CD1 PHE X 201     -16.292 -16.511   2.548  0.00  0.00     0.007 A 
ATOM   1594  CE1 PHE X 201     -16.236 -17.617   3.495  0.00  0.00     0.001 A 
ATOM   1595  CZ  PHE X 201     -16.480 -17.376   4.794  0.00  0.00     0.000 A 
ATOM   1596  CD2 PHE X 201     -16.721 -14.989   4.361  0.00  0.00     0.007 A 
ATOM   1597  CE2 PHE X 201     -16.697 -16.105   5.262  0.00  0.00     0.001 A 
ATOM   1598  C   PHE X 201     -15.187 -13.305  -0.216  0.00  0.00     0.241 C 
ATOM   1599  O   PHE X 201     -15.821 -13.774  -1.164  0.00  0.00    -0.271 OA
ATOM   1600  N   THR X 202     -14.590 -12.081  -0.370  0.00  0.00    -0.344 N 
ATOM   1601  HN  THR X 202     -14.080 -11.663   0.377  0.00  0.00     0.163 HD
ATOM   1602  CA  THR X 202     -14.764 -11.246  -1.573  0.00  0.00     0.205 C 
ATOM   1603  CB  THR X 202     -15.152  -9.792  -1.285  0.00  0.00     0.146 C 
ATOM   1604  OG1 THR X 202     -14.307  -9.214  -0.340  0.00  0.00    -0.393 OA
ATOM   1605  HG1 THR X 202     -14.685  -9.320   0.536  0.00  0.00     0.210 HD
ATOM   1606  CG2 THR X 202     -16.619  -9.777  -0.759  0.00  0.00     0.042 C 
ATOM   1607  C   THR X 202     -13.457 -11.500  -2.201  0.00  0.00     0.243 C 
ATOM   1608  O   THR X 202     -13.303 -12.395  -3.078  0.00  0.00    -0.271 OA
ATOM   1609  N   GLY X 203     -12.449 -10.702  -1.871  0.00  0.00    -0.350 N 
ATOM   1610  HN  GLY X 203     -12.672 -10.046  -1.155  0.00  0.00     0.163 HD
ATOM   1611  CA  GLY X 203     -11.150 -10.635  -2.473  0.00  0.00     0.225 C 
ATOM   1612  C   GLY X 203     -10.389 -11.948  -2.668  0.00  0.00     0.236 C 
ATOM   1613  O   GLY X 203      -9.948 -12.256  -3.750  0.00  0.00    -0.272 OA
ATOM   1614  N   PHE X 204     -10.170 -12.755  -1.594  0.00  0.00    -0.346 N 
ATOM   1615  HN  PHE X 204     -10.450 -12.362  -0.722  0.00  0.00     0.163 HD
ATOM   1616  CA  PHE X 204      -9.423 -14.001  -1.627  0.00  0.00     0.180 C 
ATOM   1617  CB  PHE X 204      -9.077 -14.453  -0.178  0.00  0.00     0.073 C 
ATOM   1618  CG  PHE X 204      -7.916 -15.478  -0.221  0.00  0.00    -0.056 A 
ATOM   1619  CD1 PHE X 204      -8.151 -16.861  -0.424  0.00  0.00     0.007 A 
ATOM   1620  CE1 PHE X 204      -7.053 -17.713  -0.370  0.00  0.00     0.001 A 
ATOM   1621  CZ  PHE X 204      -5.807 -17.259   0.007  0.00  0.00     0.000 A 
ATOM   1622  CD2 PHE X 204      -6.626 -14.950  -0.174  0.00  0.00     0.007 A 
ATOM   1623  CE2 PHE X 204      -5.524 -15.853   0.005  0.00  0.00     0.001 A 
ATOM   1624  C   PHE X 204     -10.247 -15.028  -2.437  0.00  0.00     0.241 C 
ATOM   1625  O   PHE X 204      -9.645 -15.677  -3.315  0.00  0.00    -0.271 OA
ATOM   1626  N   ILE X 205     -11.542 -15.240  -2.144  0.00  0.00    -0.346 N 
ATOM   1627  HN  ILE X 205     -12.046 -14.785  -1.413  0.00  0.00     0.163 HD
ATOM   1628  CA  ILE X 205     -12.396 -16.138  -2.906  0.00  0.00     0.180 C 
ATOM   1629  CB  ILE X 205     -13.803 -16.408  -2.296  0.00  0.00     0.013 C 
ATOM   1630  CG2 ILE X 205     -14.796 -17.048  -3.213  0.00  0.00     0.012 C 
ATOM   1631  CG1 ILE X 205     -13.725 -17.243  -0.960  0.00  0.00     0.002 C 
ATOM   1632  CD  ILE X 205     -13.338 -18.766  -1.180  0.00  0.00     0.005 C 
ATOM   1633  C   ILE X 205     -12.466 -15.946  -4.461  0.00  0.00     0.241 C 
ATOM   1634  O   ILE X 205     -12.249 -16.857  -5.245  0.00  0.00    -0.271 OA
ATOM   1635  N   VAL X 206     -12.746 -14.680  -5.000  0.00  0.00    -0.346 N 
ATOM   1636  HN  VAL X 206     -13.137 -14.064  -4.321  0.00  0.00     0.163 HD
ATOM   1637  CA  VAL X 206     -12.672 -14.442  -6.431  0.00  0.00     0.180 C 
ATOM   1638  CB  VAL X 206     -13.202 -13.061  -6.715  0.00  0.00     0.009 C 
ATOM   1639  CG1 VAL X 206     -13.156 -12.652  -8.230  0.00  0.00     0.012 C 
ATOM   1640  CG2 VAL X 206     -14.722 -12.964  -6.253  0.00  0.00     0.012 C 
ATOM   1641  C   VAL X 206     -11.220 -14.546  -6.927  0.00  0.00     0.241 C 
ATOM   1642  O   VAL X 206     -11.013 -14.975  -8.100  0.00  0.00    -0.271 OA
ATOM   1643  N   GLY X 207     -10.209 -14.279  -6.042  0.00  0.00    -0.351 N 
ATOM   1644  HN  GLY X 207     -10.437 -13.894  -5.151  0.00  0.00     0.163 HD
ATOM   1645  CA  GLY X 207      -8.770 -14.409  -6.431  0.00  0.00     0.225 C 
ATOM   1646  C   GLY X 207      -8.419 -15.883  -6.729  0.00  0.00     0.236 C 
ATOM   1647  O   GLY X 207      -7.746 -16.167  -7.731  0.00  0.00    -0.272 OA
ATOM   1648  N   PHE X 208      -8.959 -16.744  -5.816  0.00  0.00    -0.346 N 
ATOM   1649  HN  PHE X 208      -9.365 -16.397  -4.974  0.00  0.00     0.163 HD
ATOM   1650  CA  PHE X 208      -8.748 -18.157  -5.711  0.00  0.00     0.180 C 
ATOM   1651  CB  PHE X 208      -9.202 -18.676  -4.202  0.00  0.00     0.073 C 
ATOM   1652  CG  PHE X 208      -8.622 -20.050  -3.934  0.00  0.00    -0.056 A 
ATOM   1653  CD1 PHE X 208      -7.362 -20.176  -3.466  0.00  0.00     0.007 A 
ATOM   1654  CE1 PHE X 208      -6.730 -21.418  -3.365  0.00  0.00     0.001 A 
ATOM   1655  CZ  PHE X 208      -7.380 -22.578  -3.845  0.00  0.00     0.000 A 
ATOM   1656  CD2 PHE X 208      -9.345 -21.259  -4.318  0.00  0.00     0.007 A 
ATOM   1657  CE2 PHE X 208      -8.745 -22.504  -4.239  0.00  0.00     0.001 A 
ATOM   1658  C   PHE X 208      -9.590 -19.026  -6.659  0.00  0.00     0.241 C 
ATOM   1659  O   PHE X 208      -9.112 -20.119  -7.021  0.00  0.00    -0.271 OA
ATOM   1660  N   THR X 209     -10.847 -18.687  -7.025  0.00  0.00    -0.344 N 
ATOM   1661  HN  THR X 209     -11.177 -17.790  -6.741  0.00  0.00     0.163 HD
ATOM   1662  CA  THR X 209     -11.818 -19.486  -7.783  0.00  0.00     0.205 C 
ATOM   1663  CB  THR X 209     -13.254 -18.868  -7.828  0.00  0.00     0.146 C 
ATOM   1664  OG1 THR X 209     -13.308 -17.468  -7.994  0.00  0.00    -0.393 OA
ATOM   1665  HG1 THR X 209     -13.895 -17.418  -8.752  0.00  0.00     0.210 HD
ATOM   1666  CG2 THR X 209     -14.155 -19.228  -6.651  0.00  0.00     0.042 C 
ATOM   1667  C   THR X 209     -11.200 -19.558  -9.178  0.00  0.00     0.243 C 
ATOM   1668  O   THR X 209     -11.037 -20.578  -9.788  0.00  0.00    -0.271 OA
ATOM   1669  N   ARG X 210     -10.775 -18.374  -9.654  0.00  0.00    -0.346 N 
ATOM   1670  HN  ARG X 210     -11.079 -17.604  -9.097  0.00  0.00     0.163 HD
ATOM   1671  CA  ARG X 210     -10.119 -18.067 -10.870  0.00  0.00     0.176 C 
ATOM   1672  CB  ARG X 210     -10.304 -16.541 -11.253  0.00  0.00     0.036 C 
ATOM   1673  CG  ARG X 210     -11.772 -16.160 -11.517  0.00  0.00     0.023 C 
ATOM   1674  CD  ARG X 210     -12.114 -14.823 -12.251  0.00  0.00     0.138 C 
ATOM   1675  NE  ARG X 210     -11.521 -13.656 -11.472  0.00  0.00    -0.227 N 
ATOM   1676  HE  ARG X 210     -10.921 -13.841 -10.694  0.00  0.00     0.177 HD
ATOM   1677  CZ  ARG X 210     -11.350 -12.423 -11.934  0.00  0.00     0.665 C 
ATOM   1678  NH1 ARG X 210     -10.471 -11.547 -11.387  0.00  0.00    -0.235 N 
ATOM   1679 1HH1 ARG X 210      -9.757 -11.899 -10.783  0.00  0.00     0.174 HD
ATOM   1680 2HH1 ARG X 210     -10.405 -10.715 -11.939  0.00  0.00     0.174 HD
ATOM   1681  NH2 ARG X 210     -12.030 -11.924 -12.885  0.00  0.00    -0.235 N 
ATOM   1682 1HH2 ARG X 210     -12.897 -12.364 -13.121  0.00  0.00     0.174 HD
ATOM   1683 2HH2 ARG X 210     -11.824 -10.975 -13.122  0.00  0.00     0.174 HD
ATOM   1684  C   ARG X 210      -8.691 -18.469 -10.805  0.00  0.00     0.240 C 
ATOM   1685  O   ARG X 210      -7.945 -18.488 -11.819  0.00  0.00    -0.271 OA
ATOM   1686  N   GLY X 211      -8.199 -18.664  -9.560  0.00  0.00    -0.351 N 
ATOM   1687  HN  GLY X 211      -8.845 -18.637  -8.801  0.00  0.00     0.163 HD
ATOM   1688  CA  GLY X 211      -6.806 -19.003  -9.236  0.00  0.00     0.225 C 
ATOM   1689  C   GLY X 211      -6.640 -20.472  -9.465  0.00  0.00     0.236 C 
ATOM   1690  O   GLY X 211      -6.083 -20.901 -10.428  0.00  0.00    -0.272 OA
ATOM   1691  N   TRP X 212      -7.194 -21.308  -8.594  0.00  0.00    -0.346 N 
ATOM   1692  HN  TRP X 212      -7.846 -20.951  -7.929  0.00  0.00     0.163 HD
ATOM   1693  CA  TRP X 212      -6.892 -22.771  -8.558  0.00  0.00     0.181 C 
ATOM   1694  CB  TRP X 212      -7.738 -23.470  -7.402  0.00  0.00     0.075 C 
ATOM   1695  CG  TRP X 212      -9.170 -23.874  -7.762  0.00  0.00    -0.028 A 
ATOM   1696  CD1 TRP X 212     -10.371 -23.200  -7.527  0.00  0.00     0.096 A 
ATOM   1697  NE1 TRP X 212     -11.424 -24.034  -7.823  0.00  0.00    -0.365 N 
ATOM   1698  HE1 TRP X 212     -12.306 -23.708  -8.085  0.00  0.00     0.165 HD
ATOM   1699  CE2 TRP X 212     -10.902 -25.282  -8.158  0.00  0.00     0.042 A 
ATOM   1700  CD2 TRP X 212      -9.507 -25.232  -8.201  0.00  0.00    -0.002 A 
ATOM   1701  CE3 TRP X 212      -8.717 -26.310  -8.622  0.00  0.00     0.014 A 
ATOM   1702  CZ3 TRP X 212      -9.399 -27.537  -8.915  0.00  0.00     0.001 A 
ATOM   1703  CZ2 TRP X 212     -11.558 -26.426  -8.502  0.00  0.00     0.030 A 
ATOM   1704  CH2 TRP X 212     -10.780 -27.490  -9.024  0.00  0.00     0.002 A 
ATOM   1705  C   TRP X 212      -6.954 -23.620  -9.869  0.00  0.00     0.241 C 
ATOM   1706  O   TRP X 212      -6.076 -24.420 -10.155  0.00  0.00    -0.271 OA
ATOM   1707  N   LYS X 213      -8.052 -23.405 -10.693  0.00  0.00    -0.346 N 
ATOM   1708  HN  LYS X 213      -8.732 -22.741 -10.390  0.00  0.00     0.163 HD
ATOM   1709  CA  LYS X 213      -8.453 -24.312 -11.802  0.00  0.00     0.176 C 
ATOM   1710  CB  LYS X 213      -9.941 -24.053 -12.185  0.00  0.00     0.035 C 
ATOM   1711  CG  LYS X 213     -10.723 -25.224 -12.822  0.00  0.00     0.004 C 
ATOM   1712  CD  LYS X 213     -10.538 -25.226 -14.356  0.00  0.00     0.027 C 
ATOM   1713  CE  LYS X 213     -11.481 -26.181 -14.959  0.00  0.00     0.229 C 
ATOM   1714  NZ  LYS X 213     -11.389 -26.070 -16.474  0.00  0.00    -0.079 N 
ATOM   1715  HZ1 LYS X 213     -10.404 -26.177 -16.792  0.00  0.00     0.274 HD
ATOM   1716  HZ2 LYS X 213     -11.626 -25.113 -16.805  0.00  0.00     0.274 HD
ATOM   1717  HZ3 LYS X 213     -11.921 -26.827 -16.949  0.00  0.00     0.274 HD
ATOM   1718  C   LYS X 213      -7.669 -24.188 -13.105  0.00  0.00     0.241 C 
ATOM   1719  O   LYS X 213      -7.236 -25.230 -13.589  0.00  0.00    -0.271 OA
ATOM   1720  N   LEU X 214      -7.329 -22.978 -13.554  0.00  0.00    -0.346 N 
ATOM   1721  HN  LEU X 214      -7.544 -22.226 -12.935  0.00  0.00     0.163 HD
ATOM   1722  CA  LEU X 214      -6.561 -22.690 -14.743  0.00  0.00     0.177 C 
ATOM   1723  CB  LEU X 214      -7.487 -21.960 -15.726  0.00  0.00     0.038 C 
ATOM   1724  CG  LEU X 214      -6.924 -21.833 -17.220  0.00  0.00    -0.020 C 
ATOM   1725  CD1 LEU X 214      -6.986 -23.251 -17.929  0.00  0.00     0.009 C 
ATOM   1726  CD2 LEU X 214      -7.837 -20.845 -18.058  0.00  0.00     0.009 C 
ATOM   1727  C   LEU X 214      -5.341 -21.924 -14.334  0.00  0.00     0.241 C 
ATOM   1728  O   LEU X 214      -4.462 -21.675 -15.093  0.00  0.00    -0.271 OA
ATOM   1729  N   THR X 215      -5.124 -21.431 -13.116  0.00  0.00    -0.344 N 
ATOM   1730  HN  THR X 215      -5.841 -21.450 -12.424  0.00  0.00     0.163 HD
ATOM   1731  CA  THR X 215      -3.681 -21.280 -12.613  0.00  0.00     0.205 C 
ATOM   1732  CB  THR X 215      -3.517 -19.850 -12.008  0.00  0.00     0.146 C 
ATOM   1733  OG1 THR X 215      -3.850 -18.884 -12.941  0.00  0.00    -0.393 OA
ATOM   1734  HG1 THR X 215      -4.411 -18.184 -12.601  0.00  0.00     0.210 HD
ATOM   1735  CG2 THR X 215      -2.032 -19.722 -11.629  0.00  0.00     0.042 C 
ATOM   1736  C   THR X 215      -3.405 -22.386 -11.688  0.00  0.00     0.243 C 
ATOM   1737  O   THR X 215      -3.375 -22.239 -10.469  0.00  0.00    -0.271 OA
ATOM   1738  N   LEU X 216      -2.978 -23.550 -12.228  0.00  0.00    -0.346 N 
ATOM   1739  HN  LEU X 216      -2.922 -23.594 -13.222  0.00  0.00     0.163 HD
ATOM   1740  CA  LEU X 216      -2.657 -24.773 -11.476  0.00  0.00     0.177 C 
ATOM   1741  CB  LEU X 216      -2.591 -25.846 -12.519  0.00  0.00     0.038 C 
ATOM   1742  CG  LEU X 216      -3.937 -26.180 -13.212  0.00  0.00    -0.020 C 
ATOM   1743  CD1 LEU X 216      -3.724 -26.758 -14.647  0.00  0.00     0.009 C 
ATOM   1744  CD2 LEU X 216      -4.831 -27.208 -12.412  0.00  0.00     0.009 C 
ATOM   1745  C   LEU X 216      -1.318 -24.615 -10.629  0.00  0.00     0.241 C 
ATOM   1746  O   LEU X 216      -0.993 -25.307  -9.661  0.00  0.00    -0.271 OA
ATOM   1747  N   VAL X 217      -0.596 -23.556 -10.947  0.00  0.00    -0.346 N 
ATOM   1748  HN  VAL X 217      -0.810 -23.155 -11.834  0.00  0.00     0.163 HD
ATOM   1749  CA  VAL X 217       0.537 -23.072 -10.180  0.00  0.00     0.180 C 
ATOM   1750  CB  VAL X 217       1.301 -21.947 -10.987  0.00  0.00     0.009 C 
ATOM   1751  CG1 VAL X 217       2.296 -21.131 -10.202  0.00  0.00     0.012 C 
ATOM   1752  CG2 VAL X 217       1.894 -22.714 -12.201  0.00  0.00     0.012 C 
ATOM   1753  C   VAL X 217       0.171 -22.535  -8.812  0.00  0.00     0.241 C 
ATOM   1754  O   VAL X 217       0.832 -22.806  -7.816  0.00  0.00    -0.271 OA
ATOM   1755  N   ILE X 218      -1.048 -21.911  -8.754  0.00  0.00    -0.346 N 
ATOM   1756  HN  ILE X 218      -1.539 -21.536  -9.536  0.00  0.00     0.163 HD
ATOM   1757  CA  ILE X 218      -1.566 -21.690  -7.410  0.00  0.00     0.180 C 
ATOM   1758  CB  ILE X 218      -2.724 -20.713  -7.607  0.00  0.00     0.013 C 
ATOM   1759  CG2 ILE X 218      -3.877 -20.845  -6.666  0.00  0.00     0.012 C 
ATOM   1760  CG1 ILE X 218      -2.094 -19.256  -7.607  0.00  0.00     0.002 C 
ATOM   1761  CD  ILE X 218      -3.159 -18.188  -7.972  0.00  0.00     0.005 C 
ATOM   1762  C   ILE X 218      -1.967 -22.992  -6.671  0.00  0.00     0.241 C 
ATOM   1763  O   ILE X 218      -1.735 -23.246  -5.494  0.00  0.00    -0.271 OA
ATOM   1764  N   LEU X 219      -2.538 -23.987  -7.292  0.00  0.00    -0.346 N 
ATOM   1765  HN  LEU X 219      -2.733 -23.987  -8.270  0.00  0.00     0.163 HD
ATOM   1766  CA  LEU X 219      -2.940 -25.249  -6.677  0.00  0.00     0.177 C 
ATOM   1767  CB  LEU X 219      -3.745 -26.162  -7.590  0.00  0.00     0.038 C 
ATOM   1768  CG  LEU X 219      -4.562 -27.319  -6.852  0.00  0.00    -0.020 C 
ATOM   1769  CD1 LEU X 219      -5.544 -26.799  -5.824  0.00  0.00     0.009 C 
ATOM   1770  CD2 LEU X 219      -5.238 -28.248  -7.870  0.00  0.00     0.009 C 
ATOM   1771  C   LEU X 219      -1.728 -25.955  -6.069  0.00  0.00     0.241 C 
ATOM   1772  O   LEU X 219      -1.651 -26.388  -4.908  0.00  0.00    -0.271 OA
ATOM   1773  N   ALA X 220      -0.568 -25.988  -6.810  0.00  0.00    -0.346 N 
ATOM   1774  HN  ALA X 220      -0.566 -25.654  -7.750  0.00  0.00     0.163 HD
ATOM   1775  CA  ALA X 220       0.705 -26.437  -6.368  0.00  0.00     0.172 C 
ATOM   1776  CB  ALA X 220       1.700 -26.373  -7.529  0.00  0.00     0.042 C 
ATOM   1777  C   ALA X 220       1.402 -25.671  -5.242  0.00  0.00     0.240 C 
ATOM   1778  O   ALA X 220       2.074 -26.346  -4.378  0.00  0.00    -0.271 OA
ATOM   1779  N   ILE X 221       1.302 -24.289  -5.178  0.00  0.00    -0.346 N 
ATOM   1780  HN  ILE X 221       0.767 -23.791  -5.856  0.00  0.00     0.163 HD
ATOM   1781  CA  ILE X 221       2.130 -23.563  -4.262  0.00  0.00     0.180 C 
ATOM   1782  CB  ILE X 221       2.629 -22.217  -4.809  0.00  0.00     0.013 C 
ATOM   1783  CG2 ILE X 221       3.352 -21.376  -3.744  0.00  0.00     0.012 C 
ATOM   1784  CG1 ILE X 221       3.577 -22.509  -5.868  0.00  0.00     0.002 C 
ATOM   1785  CD  ILE X 221       4.360 -21.299  -6.484  0.00  0.00     0.005 C 
ATOM   1786  C   ILE X 221       1.350 -23.370  -3.020  0.00  0.00     0.241 C 
ATOM   1787  O   ILE X 221       1.832 -23.616  -1.921  0.00  0.00    -0.271 OA
ATOM   1788  N   SER X 222       0.012 -23.084  -3.061  0.00  0.00    -0.344 N 
ATOM   1789  HN  SER X 222      -0.412 -22.891  -3.942  0.00  0.00     0.163 HD
ATOM   1790  CA  SER X 222      -0.918 -22.965  -1.936  0.00  0.00     0.200 C 
ATOM   1791  CB  SER X 222      -2.406 -23.105  -2.288  0.00  0.00     0.199 C 
ATOM   1792  OG  SER X 222      -2.852 -22.076  -3.134  0.00  0.00    -0.398 OA
ATOM   1793  HG1 SER X 222      -2.934 -22.417  -4.028  0.00  0.00     0.209 HD
ATOM   1794  C   SER X 222      -0.717 -23.894  -0.647  0.00  0.00     0.245 C 
ATOM   1795  O   SER X 222      -0.720 -23.306   0.477  0.00  0.00    -0.271 OA
ATOM   1796  N   PRO X 223      -0.523 -25.301  -0.586  0.00  0.00    -0.337 N 
ATOM   1797  CD  PRO X 223      -0.595 -26.152  -1.842  0.00  0.00     0.127 C 
ATOM   1798  CA  PRO X 223      -0.318 -26.081   0.592  0.00  0.00     0.179 C 
ATOM   1799  CB  PRO X 223      -0.424 -27.520   0.155  0.00  0.00     0.037 C 
ATOM   1800  CG  PRO X 223      -0.024 -27.466  -1.325  0.00  0.00     0.022 C 
ATOM   1801  C   PRO X 223       1.036 -25.736   1.140  0.00  0.00     0.241 C 
ATOM   1802  O   PRO X 223       1.138 -25.751   2.388  0.00  0.00    -0.271 OA
ATOM   1803  N   VAL X 224       2.088 -25.226   0.404  0.00  0.00    -0.346 N 
ATOM   1804  HN  VAL X 224       1.948 -25.157  -0.581  0.00  0.00     0.163 HD
ATOM   1805  CA  VAL X 224       3.342 -24.937   1.079  0.00  0.00     0.180 C 
ATOM   1806  CB  VAL X 224       4.474 -24.798   0.116  0.00  0.00     0.009 C 
ATOM   1807  CG1 VAL X 224       5.947 -24.670   0.746  0.00  0.00     0.012 C 
ATOM   1808  CG2 VAL X 224       4.462 -26.016  -0.780  0.00  0.00     0.012 C 
ATOM   1809  C   VAL X 224       3.173 -23.586   1.654  0.00  0.00     0.241 C 
ATOM   1810  O   VAL X 224       3.573 -23.272   2.766  0.00  0.00    -0.271 OA
ATOM   1811  N   LEU X 225       2.440 -22.732   0.963  0.00  0.00    -0.346 N 
ATOM   1812  HN  LEU X 225       2.104 -22.984   0.059  0.00  0.00     0.163 HD
ATOM   1813  CA  LEU X 225       2.114 -21.381   1.407  0.00  0.00     0.177 C 
ATOM   1814  CB  LEU X 225       1.357 -20.706   0.258  0.00  0.00     0.038 C 
ATOM   1815  CG  LEU X 225       1.237 -19.154   0.520  0.00  0.00    -0.020 C 
ATOM   1816  CD1 LEU X 225       2.539 -18.359   0.654  0.00  0.00     0.009 C 
ATOM   1817  CD2 LEU X 225       0.424 -18.575  -0.678  0.00  0.00     0.009 C 
ATOM   1818  C   LEU X 225       1.346 -21.370   2.745  0.00  0.00     0.240 C 
ATOM   1819  O   LEU X 225       1.710 -20.707   3.679  0.00  0.00    -0.271 OA
ATOM   1820  N   GLY X 226       0.357 -22.288   2.972  0.00  0.00    -0.351 N 
ATOM   1821  HN  GLY X 226       0.183 -22.907   2.210  0.00  0.00     0.163 HD
ATOM   1822  CA  GLY X 226      -0.577 -22.314   4.086  0.00  0.00     0.225 C 
ATOM   1823  C   GLY X 226       0.040 -22.971   5.292  0.00  0.00     0.236 C 
ATOM   1824  O   GLY X 226      -0.427 -22.691   6.389  0.00  0.00    -0.272 OA
ATOM   1825  N   LEU X 227       1.028 -23.923   5.133  0.00  0.00    -0.346 N 
ATOM   1826  HN  LEU X 227       1.199 -24.284   4.220  0.00  0.00     0.163 HD
ATOM   1827  CA  LEU X 227       1.878 -24.407   6.219  0.00  0.00     0.177 C 
ATOM   1828  CB  LEU X 227       2.784 -25.523   5.530  0.00  0.00     0.038 C 
ATOM   1829  CG  LEU X 227       3.734 -26.232   6.594  0.00  0.00    -0.020 C 
ATOM   1830  CD1 LEU X 227       2.882 -26.730   7.798  0.00  0.00     0.009 C 
ATOM   1831  CD2 LEU X 227       4.404 -27.489   6.005  0.00  0.00     0.009 C 
ATOM   1832  C   LEU X 227       2.823 -23.307   6.802  0.00  0.00     0.241 C 
ATOM   1833  O   LEU X 227       2.977 -23.264   8.046  0.00  0.00    -0.271 OA
ATOM   1834  N   SER X 228       3.470 -22.471   5.917  0.00  0.00    -0.344 N 
ATOM   1835  HN  SER X 228       3.334 -22.545   4.932  0.00  0.00     0.163 HD
ATOM   1836  CA  SER X 228       4.422 -21.461   6.414  0.00  0.00     0.200 C 
ATOM   1837  CB  SER X 228       5.005 -20.729   5.201  0.00  0.00     0.199 C 
ATOM   1838  OG  SER X 228       5.656 -21.687   4.293  0.00  0.00    -0.398 OA
ATOM   1839  HG1 SER X 228       5.054 -21.826   3.558  0.00  0.00     0.209 HD
ATOM   1840  C   SER X 228       3.794 -20.523   7.386  0.00  0.00     0.243 C 
ATOM   1841  O   SER X 228       4.302 -20.230   8.462  0.00  0.00    -0.271 OA
ATOM   1842  N   ALA X 229       2.608 -19.950   6.959  0.00  0.00    -0.346 N 
ATOM   1843  HN  ALA X 229       2.390 -20.313   6.057  0.00  0.00     0.163 HD
ATOM   1844  CA  ALA X 229       1.719 -19.173   7.763  0.00  0.00     0.172 C 
ATOM   1845  CB  ALA X 229       0.472 -19.071   6.800  0.00  0.00     0.042 C 
ATOM   1846  C   ALA X 229       1.310 -19.763   9.093  0.00  0.00     0.240 C 
ATOM   1847  O   ALA X 229       1.405 -19.034  10.101  0.00  0.00    -0.271 OA
ATOM   1848  N   ALA X 230       0.916 -21.007   9.198  0.00  0.00    -0.346 N 
ATOM   1849  HN  ALA X 230       0.761 -21.608   8.417  0.00  0.00     0.163 HD
ATOM   1850  CA  ALA X 230       0.632 -21.730  10.444  0.00  0.00     0.172 C 
ATOM   1851  CB  ALA X 230       0.120 -23.150  10.162  0.00  0.00     0.042 C 
ATOM   1852  C   ALA X 230       1.836 -21.853  11.359  0.00  0.00     0.240 C 
ATOM   1853  O   ALA X 230       1.891 -21.385  12.492  0.00  0.00    -0.271 OA
ATOM   1854  N   VAL X 231       2.975 -22.396  10.895  0.00  0.00    -0.346 N 
ATOM   1855  HN  VAL X 231       2.955 -22.710   9.948  0.00  0.00     0.163 HD
ATOM   1856  CA  VAL X 231       4.240 -22.515  11.529  0.00  0.00     0.180 C 
ATOM   1857  CB  VAL X 231       5.238 -23.201  10.704  0.00  0.00     0.009 C 
ATOM   1858  CG1 VAL X 231       6.744 -23.161  11.229  0.00  0.00     0.012 C 
ATOM   1859  CG2 VAL X 231       4.842 -24.685  10.469  0.00  0.00     0.012 C 
ATOM   1860  C   VAL X 231       4.806 -21.168  12.028  0.00  0.00     0.241 C 
ATOM   1861  O   VAL X 231       5.084 -20.978  13.185  0.00  0.00    -0.271 OA
ATOM   1862  N   TRP X 232       4.950 -20.134  11.180  0.00  0.00    -0.346 N 
ATOM   1863  HN  TRP X 232       4.766 -20.380  10.232  0.00  0.00     0.163 HD
ATOM   1864  CA  TRP X 232       5.442 -18.797  11.586  0.00  0.00     0.181 C 
ATOM   1865  CB  TRP X 232       5.456 -17.896  10.382  0.00  0.00     0.075 C 
ATOM   1866  CG  TRP X 232       6.014 -16.454  10.565  0.00  0.00    -0.028 A 
ATOM   1867  CD1 TRP X 232       6.827 -15.821  11.531  0.00  0.00     0.096 A 
ATOM   1868  NE1 TRP X 232       6.876 -14.465  11.284  0.00  0.00    -0.365 N 
ATOM   1869  HE1 TRP X 232       7.051 -13.754  11.929  0.00  0.00     0.165 HD
ATOM   1870  CE2 TRP X 232       6.121 -14.179  10.180  0.00  0.00     0.042 A 
ATOM   1871  CD2 TRP X 232       5.583 -15.369   9.728  0.00  0.00    -0.002 A 
ATOM   1872  CE3 TRP X 232       4.781 -15.375   8.611  0.00  0.00     0.014 A 
ATOM   1873  CZ3 TRP X 232       4.629 -14.160   7.939  0.00  0.00     0.001 A 
ATOM   1874  CZ2 TRP X 232       5.759 -12.934   9.688  0.00  0.00     0.030 A 
ATOM   1875  CH2 TRP X 232       4.995 -12.941   8.488  0.00  0.00     0.002 A 
ATOM   1876  C   TRP X 232       4.600 -18.238  12.676  0.00  0.00     0.241 C 
ATOM   1877  O   TRP X 232       5.111 -17.520  13.527  0.00  0.00    -0.271 OA
ATOM   1878  N   ALA X 233       3.259 -18.449  12.703  0.00  0.00    -0.346 N 
ATOM   1879  HN  ALA X 233       2.778 -18.999  12.025  0.00  0.00     0.163 HD
ATOM   1880  CA  ALA X 233       2.483 -17.843  13.816  0.00  0.00     0.172 C 
ATOM   1881  CB  ALA X 233       1.007 -17.846  13.433  0.00  0.00     0.042 C 
ATOM   1882  C   ALA X 233       2.677 -18.583  15.181  0.00  0.00     0.240 C 
ATOM   1883  O   ALA X 233       2.632 -18.050  16.284  0.00  0.00    -0.271 OA
ATOM   1884  N   LYS X 234       2.976 -19.911  15.107  0.00  0.00    -0.346 N 
ATOM   1885  HN  LYS X 234       3.072 -20.176  14.151  0.00  0.00     0.163 HD
ATOM   1886  CA  LYS X 234       3.114 -20.737  16.274  0.00  0.00     0.176 C 
ATOM   1887  CB  LYS X 234       2.822 -22.203  16.065  0.00  0.00     0.035 C 
ATOM   1888  CG  LYS X 234       1.318 -22.556  16.033  0.00  0.00     0.004 C 
ATOM   1889  CD  LYS X 234       0.309 -22.040  17.089  0.00  0.00     0.027 C 
ATOM   1890  CE  LYS X 234      -0.978 -22.831  17.116  0.00  0.00     0.229 C 
ATOM   1891  NZ  LYS X 234      -1.830 -22.440  15.954  0.00  0.00    -0.079 N 
ATOM   1892  HZ1 LYS X 234      -1.883 -21.414  15.795  0.00  0.00     0.274 HD
ATOM   1893  HZ2 LYS X 234      -2.846 -22.649  16.030  0.00  0.00     0.274 HD
ATOM   1894  HZ3 LYS X 234      -1.430 -22.913  15.119  0.00  0.00     0.274 HD
ATOM   1895  C   LYS X 234       4.509 -20.528  16.927  0.00  0.00     0.241 C 
ATOM   1896  O   LYS X 234       4.589 -20.446  18.185  0.00  0.00    -0.271 OA
ATOM   1897  N   ILE X 235       5.527 -20.173  16.092  0.00  0.00    -0.346 N 
ATOM   1898  HN  ILE X 235       5.476 -20.199  15.097  0.00  0.00     0.163 HD
ATOM   1899  CA  ILE X 235       6.803 -19.861  16.714  0.00  0.00     0.180 C 
ATOM   1900  CB  ILE X 235       7.830 -19.670  15.585  0.00  0.00     0.013 C 
ATOM   1901  CG2 ILE X 235       9.184 -19.013  16.085  0.00  0.00     0.012 C 
ATOM   1902  CG1 ILE X 235       8.006 -21.041  15.006  0.00  0.00     0.002 C 
ATOM   1903  CD  ILE X 235       8.979 -21.028  13.844  0.00  0.00     0.005 C 
ATOM   1904  C   ILE X 235       6.699 -18.557  17.445  0.00  0.00     0.241 C 
ATOM   1905  O   ILE X 235       7.133 -18.533  18.622  0.00  0.00    -0.271 OA
ATOM   1906  N   LEU X 236       6.046 -17.577  16.881  0.00  0.00    -0.346 N 
ATOM   1907  HN  LEU X 236       5.551 -17.700  16.024  0.00  0.00     0.163 HD
ATOM   1908  CA  LEU X 236       5.838 -16.219  17.402  0.00  0.00     0.177 C 
ATOM   1909  CB  LEU X 236       5.472 -15.275  16.133  0.00  0.00     0.038 C 
ATOM   1910  CG  LEU X 236       5.871 -13.858  16.219  0.00  0.00    -0.020 C 
ATOM   1911  CD1 LEU X 236       7.068 -13.461  15.436  0.00  0.00     0.009 C 
ATOM   1912  CD2 LEU X 236       4.813 -12.854  15.788  0.00  0.00     0.009 C 
ATOM   1913  C   LEU X 236       4.886 -16.099  18.613  0.00  0.00     0.241 C 
ATOM   1914  O   LEU X 236       5.065 -15.241  19.436  0.00  0.00    -0.271 OA
ATOM   1915  N   SER X 237       4.046 -17.105  18.730  0.00  0.00    -0.344 N 
ATOM   1916  HN  SER X 237       3.869 -17.777  18.015  0.00  0.00     0.163 HD
ATOM   1917  CA  SER X 237       3.162 -17.250  19.858  0.00  0.00     0.200 C 
ATOM   1918  CB  SER X 237       1.867 -18.035  19.485  0.00  0.00     0.199 C 
ATOM   1919  OG  SER X 237       0.883 -18.057  20.521  0.00  0.00    -0.398 OA
ATOM   1920  HG1 SER X 237       0.205 -17.519  20.105  0.00  0.00     0.209 HD
ATOM   1921  C   SER X 237       3.886 -18.000  20.916  0.00  0.00     0.243 C 
ATOM   1922  O   SER X 237       3.888 -17.536  22.102  0.00  0.00    -0.271 OA
ATOM   1923  N   SER X 238       4.633 -19.073  20.571  0.00  0.00    -0.344 N 
ATOM   1924  HN  SER X 238       4.711 -19.500  19.674  0.00  0.00     0.163 HD
ATOM   1925  CA  SER X 238       5.588 -19.811  21.432  0.00  0.00     0.200 C 
ATOM   1926  CB  SER X 238       6.320 -20.837  20.674  0.00  0.00     0.199 C 
ATOM   1927  OG  SER X 238       5.429 -21.858  20.275  0.00  0.00    -0.398 OA
ATOM   1928  HG1 SER X 238       5.109 -21.579  19.413  0.00  0.00     0.209 HD
ATOM   1929  C   SER X 238       6.537 -18.834  22.074  0.00  0.00     0.243 C 
ATOM   1930  O   SER X 238       6.785 -19.021  23.278  0.00  0.00    -0.271 OA
ATOM   1931  N   PHE X 239       7.183 -17.899  21.339  0.00  0.00    -0.346 N 
ATOM   1932  HN  PHE X 239       6.988 -17.656  20.391  0.00  0.00     0.163 HD
ATOM   1933  CA  PHE X 239       8.144 -16.948  21.848  0.00  0.00     0.180 C 
ATOM   1934  CB  PHE X 239       8.936 -16.223  20.708  0.00  0.00     0.073 C 
ATOM   1935  CG  PHE X 239       9.730 -17.014  19.740  0.00  0.00    -0.056 A 
ATOM   1936  CD1 PHE X 239      10.148 -18.308  19.965  0.00  0.00     0.007 A 
ATOM   1937  CE1 PHE X 239      11.069 -18.934  19.052  0.00  0.00     0.001 A 
ATOM   1938  CZ  PHE X 239      11.547 -18.239  17.908  0.00  0.00     0.000 A 
ATOM   1939  CD2 PHE X 239      10.304 -16.273  18.631  0.00  0.00     0.007 A 
ATOM   1940  CE2 PHE X 239      11.149 -16.900  17.705  0.00  0.00     0.001 A 
ATOM   1941  C   PHE X 239       7.551 -15.756  22.684  0.00  0.00     0.241 C 
ATOM   1942  O   PHE X 239       8.118 -15.311  23.655  0.00  0.00    -0.271 OA
ATOM   1943  N   THR X 240       6.263 -15.407  22.466  0.00  0.00    -0.344 N 
ATOM   1944  HN  THR X 240       5.796 -15.875  21.719  0.00  0.00     0.163 HD
ATOM   1945  CA  THR X 240       5.382 -14.525  23.329  0.00  0.00     0.205 C 
ATOM   1946  CB  THR X 240       4.178 -14.096  22.462  0.00  0.00     0.146 C 
ATOM   1947  OG1 THR X 240       4.599 -13.384  21.261  0.00  0.00    -0.393 OA
ATOM   1948  HG1 THR X 240       4.685 -14.051  20.576  0.00  0.00     0.210 HD
ATOM   1949  CG2 THR X 240       3.171 -13.144  23.047  0.00  0.00     0.042 C 
ATOM   1950  C   THR X 240       5.087 -15.144  24.687  0.00  0.00     0.243 C 
ATOM   1951  O   THR X 240       5.487 -14.511  25.674  0.00  0.00    -0.271 OA
ATOM   1952  N   ASP X 241       4.587 -16.418  24.819  0.00  0.00    -0.345 N 
ATOM   1953  HN  ASP X 241       4.161 -16.878  24.043  0.00  0.00     0.163 HD
ATOM   1954  CA  ASP X 241       4.691 -17.203  26.061  0.00  0.00     0.186 C 
ATOM   1955  CB  ASP X 241       4.328 -18.720  25.819  0.00  0.00     0.147 C 
ATOM   1956  CG  ASP X 241       2.881 -18.869  25.751  0.00  0.00     0.175 C 
ATOM   1957  OD1 ASP X 241       2.385 -19.777  25.000  0.00  0.00    -0.648 OA
ATOM   1958  OD2 ASP X 241       2.107 -18.181  26.515  0.00  0.00    -0.648 OA
ATOM   1959  C   ASP X 241       6.037 -17.154  26.749  0.00  0.00     0.241 C 
ATOM   1960  O   ASP X 241       6.077 -16.952  27.948  0.00  0.00    -0.271 OA
ATOM   1961  N   LYS X 242       7.109 -17.267  26.018  0.00  0.00    -0.346 N 
ATOM   1962  HN  LYS X 242       7.055 -17.400  25.031  0.00  0.00     0.163 HD
ATOM   1963  CA  LYS X 242       8.444 -17.392  26.624  0.00  0.00     0.176 C 
ATOM   1964  CB  LYS X 242       9.459 -18.090  25.557  0.00  0.00     0.035 C 
ATOM   1965  CG  LYS X 242      10.627 -18.664  26.160  0.00  0.00     0.004 C 
ATOM   1966  CD  LYS X 242      11.354 -19.553  25.041  0.00  0.00     0.027 C 
ATOM   1967  CE  LYS X 242      12.545 -20.422  25.529  0.00  0.00     0.229 C 
ATOM   1968  NZ  LYS X 242      12.190 -21.430  26.492  0.00  0.00    -0.079 N 
ATOM   1969  HZ1 LYS X 242      12.313 -21.092  27.468  0.00  0.00     0.274 HD
ATOM   1970  HZ2 LYS X 242      12.839 -22.187  26.194  0.00  0.00     0.274 HD
ATOM   1971  HZ3 LYS X 242      11.182 -21.642  26.351  0.00  0.00     0.274 HD
ATOM   1972  C   LYS X 242       8.924 -16.108  27.161  0.00  0.00     0.241 C 
ATOM   1973  O   LYS X 242       9.570 -16.048  28.210  0.00  0.00    -0.271 OA
ATOM   1974  N   GLU X 243       8.780 -15.011  26.394  0.00  0.00    -0.346 N 
ATOM   1975  HN  GLU X 243       8.282 -15.014  25.531  0.00  0.00     0.163 HD
ATOM   1976  CA  GLU X 243       9.011 -13.674  26.793  0.00  0.00     0.177 C 
ATOM   1977  CB  GLU X 243       8.675 -12.775  25.607  0.00  0.00     0.045 C 
ATOM   1978  CG  GLU X 243       8.942 -11.262  25.657  0.00  0.00     0.116 C 
ATOM   1979  CD  GLU X 243       8.200 -10.524  24.583  0.00  0.00     0.172 C 
ATOM   1980  OE1 GLU X 243       8.984  -9.852  23.855  0.00  0.00    -0.648 OA
ATOM   1981  OE2 GLU X 243       6.945 -10.629  24.438  0.00  0.00    -0.648 OA
ATOM   1982  C   GLU X 243       8.142 -13.265  28.050  0.00  0.00     0.241 C 
ATOM   1983  O   GLU X 243       8.649 -12.645  28.920  0.00  0.00    -0.271 OA
ATOM   1984  N   LEU X 244       6.849 -13.697  28.055  0.00  0.00    -0.346 N 
ATOM   1985  HN  LEU X 244       6.595 -14.278  27.286  0.00  0.00     0.163 HD
ATOM   1986  CA  LEU X 244       5.827 -13.347  29.060  0.00  0.00     0.177 C 
ATOM   1987  CB  LEU X 244       4.469 -13.840  28.730  0.00  0.00     0.038 C 
ATOM   1988  CG  LEU X 244       3.294 -13.145  29.530  0.00  0.00    -0.020 C 
ATOM   1989  CD1 LEU X 244       3.154 -11.645  29.040  0.00  0.00     0.009 C 
ATOM   1990  CD2 LEU X 244       1.986 -13.855  29.264  0.00  0.00     0.009 C 
ATOM   1991  C   LEU X 244       6.236 -13.969  30.415  0.00  0.00     0.241 C 
ATOM   1992  O   LEU X 244       6.234 -13.278  31.387  0.00  0.00    -0.271 OA
ATOM   1993  N   LEU X 245       6.511 -15.324  30.498  0.00  0.00    -0.346 N 
ATOM   1994  HN  LEU X 245       6.382 -15.940  29.724  0.00  0.00     0.163 HD
ATOM   1995  CA  LEU X 245       6.824 -15.970  31.752  0.00  0.00     0.177 C 
ATOM   1996  CB  LEU X 245       6.774 -17.525  31.452  0.00  0.00     0.038 C 
ATOM   1997  CG  LEU X 245       7.089 -18.390  32.706  0.00  0.00    -0.020 C 
ATOM   1998  CD1 LEU X 245       6.190 -18.090  33.884  0.00  0.00     0.009 C 
ATOM   1999  CD2 LEU X 245       7.165 -19.815  32.228  0.00  0.00     0.009 C 
ATOM   2000  C   LEU X 245       8.161 -15.571  32.264  0.00  0.00     0.241 C 
ATOM   2001  O   LEU X 245       8.353 -15.370  33.475  0.00  0.00    -0.271 OA
ATOM   2002  N   ALA X 246       9.148 -15.233  31.340  0.00  0.00    -0.346 N 
ATOM   2003  HN  ALA X 246       8.963 -15.449  30.384  0.00  0.00     0.163 HD
ATOM   2004  CA  ALA X 246      10.457 -14.711  31.627  0.00  0.00     0.172 C 
ATOM   2005  CB  ALA X 246      11.230 -14.572  30.307  0.00  0.00     0.042 C 
ATOM   2006  C   ALA X 246      10.486 -13.435  32.382  0.00  0.00     0.240 C 
ATOM   2007  O   ALA X 246      11.332 -13.322  33.304  0.00  0.00    -0.271 OA
ATOM   2008  N   TYR X 247       9.490 -12.516  32.160  0.00  0.00    -0.346 N 
ATOM   2009  HN  TYR X 247       9.073 -12.564  31.256  0.00  0.00     0.163 HD
ATOM   2010  CA  TYR X 247       9.172 -11.307  32.965  0.00  0.00     0.180 C 
ATOM   2011  CB  TYR X 247       8.370 -10.318  32.108  0.00  0.00     0.073 C 
ATOM   2012  CG  TYR X 247       9.277  -9.598  31.138  0.00  0.00    -0.056 A 
ATOM   2013  CD1 TYR X 247       8.990  -9.599  29.791  0.00  0.00     0.010 A 
ATOM   2014  CE1 TYR X 247       9.705  -8.883  28.852  0.00  0.00     0.037 A 
ATOM   2015  CZ  TYR X 247      10.684  -7.994  29.292  0.00  0.00     0.065 A 
ATOM   2016  OH  TYR X 247      11.431  -7.217  28.460  0.00  0.00    -0.361 OA
ATOM   2017  HH  TYR X 247      11.001  -7.357  27.614  0.00  0.00     0.217 HD
ATOM   2018  CD2 TYR X 247      10.258  -8.749  31.634  0.00  0.00     0.010 A 
ATOM   2019  CE2 TYR X 247      10.998  -7.947  30.670  0.00  0.00     0.037 A 
ATOM   2020  C   TYR X 247       8.363 -11.616  34.244  0.00  0.00     0.241 C 
ATOM   2021  O   TYR X 247       8.442 -11.013  35.291  0.00  0.00    -0.271 OA
ATOM   2022  N   ALA X 248       7.576 -12.646  34.176  0.00  0.00    -0.346 N 
ATOM   2023  HN  ALA X 248       7.436 -13.173  33.341  0.00  0.00     0.163 HD
ATOM   2024  CA  ALA X 248       6.734 -13.030  35.349  0.00  0.00     0.172 C 
ATOM   2025  CB  ALA X 248       5.736 -14.071  34.827  0.00  0.00     0.042 C 
ATOM   2026  C   ALA X 248       7.562 -13.503  36.520  0.00  0.00     0.240 C 
ATOM   2027  O   ALA X 248       7.254 -13.339  37.684  0.00  0.00    -0.271 OA
ATOM   2028  N   LYS X 249       8.689 -14.115  36.095  0.00  0.00    -0.346 N 
ATOM   2029  HN  LYS X 249       8.841 -14.321  35.132  0.00  0.00     0.163 HD
ATOM   2030  CA  LYS X 249       9.731 -14.755  36.897  0.00  0.00     0.176 C 
ATOM   2031  CB  LYS X 249      10.694 -15.608  36.042  0.00  0.00     0.035 C 
ATOM   2032  CG  LYS X 249      10.097 -17.043  35.751  0.00  0.00     0.004 C 
ATOM   2033  CD  LYS X 249      10.723 -17.976  34.692  0.00  0.00     0.027 C 
ATOM   2034  CE  LYS X 249      12.141 -18.443  35.045  0.00  0.00     0.229 C 
ATOM   2035  NZ  LYS X 249      12.936 -18.899  33.834  0.00  0.00    -0.079 N 
ATOM   2036  HZ1 LYS X 249      13.305 -18.133  33.235  0.00  0.00     0.274 HD
ATOM   2037  HZ2 LYS X 249      12.415 -19.548  33.210  0.00  0.00     0.274 HD
ATOM   2038  HZ3 LYS X 249      13.816 -19.310  34.206  0.00  0.00     0.274 HD
ATOM   2039  C   LYS X 249      10.668 -13.706  37.468  0.00  0.00     0.241 C 
ATOM   2040  O   LYS X 249      10.910 -13.750  38.684  0.00  0.00    -0.271 OA
ATOM   2041  N   ALA X 250      11.128 -12.772  36.665  0.00  0.00    -0.346 N 
ATOM   2042  HN  ALA X 250      10.979 -12.682  35.683  0.00  0.00     0.163 HD
ATOM   2043  CA  ALA X 250      11.844 -11.628  37.152  0.00  0.00     0.172 C 
ATOM   2044  CB  ALA X 250      12.586 -10.896  35.977  0.00  0.00     0.042 C 
ATOM   2045  C   ALA X 250      11.011 -10.722  38.096  0.00  0.00     0.240 C 
ATOM   2046  O   ALA X 250      11.471 -10.373  39.209  0.00  0.00    -0.271 OA
ATOM   2047  N   GLY X 251       9.839 -10.196  37.728  0.00  0.00    -0.351 N 
ATOM   2048  HN  GLY X 251       9.400 -10.574  36.917  0.00  0.00     0.163 HD
ATOM   2049  CA  GLY X 251       9.308  -9.014  38.363  0.00  0.00     0.225 C 
ATOM   2050  C   GLY X 251       8.598  -9.280  39.719  0.00  0.00     0.236 C 
ATOM   2051  O   GLY X 251       8.610  -8.455  40.641  0.00  0.00    -0.272 OA
ATOM   2052  N   ALA X 252       7.969 -10.513  39.826  0.00  0.00    -0.347 N 
ATOM   2053  HN  ALA X 252       8.029 -11.121  39.038  0.00  0.00     0.163 HD
ATOM   2054  CA  ALA X 252       7.272 -11.041  41.036  0.00  0.00     0.172 C 
ATOM   2055  CB  ALA X 252       6.605 -12.389  40.628  0.00  0.00     0.042 C 
ATOM   2056  C   ALA X 252       8.149 -11.451  42.175  0.00  0.00     0.240 C 
ATOM   2057  O   ALA X 252       7.772 -11.380  43.334  0.00  0.00    -0.271 OA
ATOM   2058  N   VAL X 253       9.365 -11.892  41.921  0.00  0.00    -0.346 N 
ATOM   2059  HN  VAL X 253       9.749 -11.881  41.001  0.00  0.00     0.163 HD
ATOM   2060  CA  VAL X 253      10.334 -12.390  42.892  0.00  0.00     0.180 C 
ATOM   2061  CB  VAL X 253      11.303 -13.312  42.280  0.00  0.00     0.009 C 
ATOM   2062  CG1 VAL X 253      12.322 -13.722  43.409  0.00  0.00     0.012 C 
ATOM   2063  CG2 VAL X 253      10.447 -14.457  41.780  0.00  0.00     0.012 C 
ATOM   2064  C   VAL X 253      11.060 -11.207  43.467  0.00  0.00     0.241 C 
ATOM   2065  O   VAL X 253      11.077 -10.958  44.644  0.00  0.00    -0.271 OA
ATOM   2066  N   ALA X 254      11.643 -10.314  42.620  0.00  0.00    -0.346 N 
ATOM   2067  HN  ALA X 254      11.744 -10.549  41.656  0.00  0.00     0.163 HD
ATOM   2068  CA  ALA X 254      12.097  -8.991  42.883  0.00  0.00     0.172 C 
ATOM   2069  CB  ALA X 254      12.449  -8.394  41.553  0.00  0.00     0.042 C 
ATOM   2070  C   ALA X 254      11.180  -8.090  43.670  0.00  0.00     0.240 C 
ATOM   2071  O   ALA X 254      11.642  -7.362  44.548  0.00  0.00    -0.271 OA
ATOM   2072  N   GLU X 255       9.876  -8.147  43.493  0.00  0.00    -0.346 N 
ATOM   2073  HN  GLU X 255       9.529  -8.793  42.817  0.00  0.00     0.163 HD
ATOM   2074  CA  GLU X 255       8.834  -7.397  44.172  0.00  0.00     0.177 C 
ATOM   2075  CB  GLU X 255       7.443  -7.928  43.661  0.00  0.00     0.045 C 
ATOM   2076  CG  GLU X 255       6.185  -7.150  44.214  0.00  0.00     0.116 C 
ATOM   2077  CD  GLU X 255       4.868  -7.790  43.792  0.00  0.00     0.172 C 
ATOM   2078  OE1 GLU X 255       4.600  -7.836  42.588  0.00  0.00    -0.648 OA
ATOM   2079  OE2 GLU X 255       4.038  -8.154  44.691  0.00  0.00    -0.648 OA
ATOM   2080  C   GLU X 255       8.948  -7.483  45.696  0.00  0.00     0.241 C 
ATOM   2081  O   GLU X 255       8.804  -6.508  46.496  0.00  0.00    -0.271 OA
ATOM   2082  N   GLU X 256       9.291  -8.644  46.232  0.00  0.00    -0.346 N 
ATOM   2083  HN  GLU X 256       9.698  -9.423  45.760  0.00  0.00     0.163 HD
ATOM   2084  CA  GLU X 256       9.419  -8.771  47.688  0.00  0.00     0.177 C 
ATOM   2085  CB  GLU X 256       9.361 -10.266  48.064  0.00  0.00     0.045 C 
ATOM   2086  CG  GLU X 256       8.134 -10.965  47.411  0.00  0.00     0.116 C 
ATOM   2087  CD  GLU X 256       8.000 -12.429  47.821  0.00  0.00     0.172 C 
ATOM   2088  OE1 GLU X 256       7.868 -12.723  49.032  0.00  0.00    -0.648 OA
ATOM   2089  OE2 GLU X 256       7.976 -13.301  46.916  0.00  0.00    -0.648 OA
ATOM   2090  C   GLU X 256      10.716  -8.180  48.343  0.00  0.00     0.241 C 
ATOM   2091  O   GLU X 256      10.777  -7.702  49.493  0.00  0.00    -0.271 OA
ATOM   2092  N   VAL X 257      11.781  -8.251  47.534  0.00  0.00    -0.346 N 
ATOM   2093  HN  VAL X 257      11.798  -8.760  46.677  0.00  0.00     0.163 HD
ATOM   2094  CA  VAL X 257      13.030  -7.679  47.842  0.00  0.00     0.180 C 
ATOM   2095  CB  VAL X 257      14.101  -8.170  46.826  0.00  0.00     0.009 C 
ATOM   2096  CG1 VAL X 257      15.535  -7.509  47.197  0.00  0.00     0.012 C 
ATOM   2097  CG2 VAL X 257      14.255  -9.669  46.824  0.00  0.00     0.012 C 
ATOM   2098  C   VAL X 257      12.885  -6.140  47.814  0.00  0.00     0.241 C 
ATOM   2099  O   VAL X 257      13.159  -5.436  48.817  0.00  0.00    -0.271 OA
ATOM   2100  N   LEU X 258      12.305  -5.628  46.731  0.00  0.00    -0.346 N 
ATOM   2101  HN  LEU X 258      12.082  -6.282  46.012  0.00  0.00     0.163 HD
ATOM   2102  CA  LEU X 258      11.898  -4.233  46.508  0.00  0.00     0.177 C 
ATOM   2103  CB  LEU X 258      11.094  -4.132  45.162  0.00  0.00     0.038 C 
ATOM   2104  CG  LEU X 258      10.580  -2.707  44.729  0.00  0.00    -0.020 C 
ATOM   2105  CD1 LEU X 258      11.776  -1.816  44.281  0.00  0.00     0.009 C 
ATOM   2106  CD2 LEU X 258       9.461  -2.695  43.729  0.00  0.00     0.009 C 
ATOM   2107  C   LEU X 258      10.929  -3.632  47.646  0.00  0.00     0.241 C 
ATOM   2108  O   LEU X 258      11.085  -2.495  48.128  0.00  0.00    -0.271 OA
ATOM   2109  N   ALA X 259       9.971  -4.406  48.130  0.00  0.00    -0.346 N 
ATOM   2110  HN  ALA X 259       9.834  -5.312  47.736  0.00  0.00     0.163 HD
ATOM   2111  CA  ALA X 259       9.170  -3.950  49.241  0.00  0.00     0.172 C 
ATOM   2112  CB  ALA X 259       8.075  -5.026  49.285  0.00  0.00     0.042 C 
ATOM   2113  C   ALA X 259       9.737  -3.740  50.550  0.00  0.00     0.240 C 
ATOM   2114  O   ALA X 259       9.236  -2.951  51.377  0.00  0.00    -0.271 OA
ATOM   2115  N   ALA X 260      10.779  -4.591  50.800  0.00  0.00    -0.346 N 
ATOM   2116  HN  ALA X 260      11.051  -5.078  49.973  0.00  0.00     0.163 HD
ATOM   2117  CA  ALA X 260      11.286  -4.866  52.112  0.00  0.00     0.172 C 
ATOM   2118  CB  ALA X 260      11.921  -6.279  52.135  0.00  0.00     0.042 C 
ATOM   2119  C   ALA X 260      12.343  -3.861  52.543  0.00  0.00     0.240 C 
ATOM   2120  O   ALA X 260      13.530  -4.187  52.938  0.00  0.00    -0.271 OA
ATOM   2121  N   ILE X 261      11.987  -2.547  52.512  0.00  0.00    -0.346 N 
ATOM   2122  HN  ILE X 261      11.031  -2.270  52.461  0.00  0.00     0.163 HD
ATOM   2123  CA  ILE X 261      12.845  -1.315  52.690  0.00  0.00     0.180 C 
ATOM   2124  CB  ILE X 261      11.868  -0.176  52.649  0.00  0.00     0.013 C 
ATOM   2125  CG2 ILE X 261      10.920  -0.205  53.729  0.00  0.00     0.012 C 
ATOM   2126  CG1 ILE X 261      12.511   1.204  52.637  0.00  0.00     0.002 C 
ATOM   2127  CD  ILE X 261      13.302   1.534  51.402  0.00  0.00     0.005 C 
ATOM   2128  C   ILE X 261      13.886  -1.442  53.725  0.00  0.00     0.241 C 
ATOM   2129  O   ILE X 261      15.097  -1.240  53.593  0.00  0.00    -0.271 OA
ATOM   2130  N   ARG X 262      13.446  -1.858  54.927  0.00  0.00    -0.346 N 
ATOM   2131  HN  ARG X 262      12.530  -2.250  54.884  0.00  0.00     0.163 HD
ATOM   2132  CA  ARG X 262      14.223  -1.994  56.126  0.00  0.00     0.176 C 
ATOM   2133  CB  ARG X 262      13.244  -2.227  57.260  0.00  0.00     0.036 C 
ATOM   2134  CG  ARG X 262      12.167  -1.128  57.473  0.00  0.00     0.023 C 
ATOM   2135  CD  ARG X 262      11.123  -1.425  58.483  0.00  0.00     0.138 C 
ATOM   2136  NE  ARG X 262      11.737  -1.417  59.799  0.00  0.00    -0.227 N 
ATOM   2137  HE  ARG X 262      12.727  -1.298  59.874  0.00  0.00     0.177 HD
ATOM   2138  CZ  ARG X 262      11.056  -1.470  60.976  0.00  0.00     0.665 C 
ATOM   2139  NH1 ARG X 262      11.623  -1.088  62.111  0.00  0.00    -0.235 N 
ATOM   2140 1HH1 ARG X 262      12.592  -0.844  62.092  0.00  0.00     0.174 HD
ATOM   2141 2HH1 ARG X 262      11.164  -1.271  62.980  0.00  0.00     0.174 HD
ATOM   2142  NH2 ARG X 262       9.759  -1.844  61.090  0.00  0.00    -0.235 N 
ATOM   2143 1HH2 ARG X 262       9.315  -1.994  60.207  0.00  0.00     0.174 HD
ATOM   2144 2HH2 ARG X 262       9.174  -1.688  61.886  0.00  0.00     0.174 HD
ATOM   2145  C   ARG X 262      15.335  -3.053  56.011  0.00  0.00     0.241 C 
ATOM   2146  O   ARG X 262      16.444  -2.837  56.579  0.00  0.00    -0.271 OA
ATOM   2147  N   THR X 263      15.175  -4.213  55.387  0.00  0.00    -0.344 N 
ATOM   2148  HN  THR X 263      14.250  -4.506  55.158  0.00  0.00     0.163 HD
ATOM   2149  CA  THR X 263      16.318  -5.155  55.256  0.00  0.00     0.205 C 
ATOM   2150  CB  THR X 263      15.775  -6.511  54.678  0.00  0.00     0.146 C 
ATOM   2151  OG1 THR X 263      14.867  -7.059  55.659  0.00  0.00    -0.393 OA
ATOM   2152  HG1 THR X 263      14.001  -6.713  55.430  0.00  0.00     0.210 HD
ATOM   2153  CG2 THR X 263      16.897  -7.551  54.607  0.00  0.00     0.042 C 
ATOM   2154  C   THR X 263      17.349  -4.727  54.301  0.00  0.00     0.243 C 
ATOM   2155  O   THR X 263      18.530  -4.876  54.431  0.00  0.00    -0.271 OA
ATOM   2156  N   VAL X 264      16.830  -3.902  53.363  0.00  0.00    -0.346 N 
ATOM   2157  HN  VAL X 264      15.852  -3.760  53.233  0.00  0.00     0.163 HD
ATOM   2158  CA  VAL X 264      17.692  -3.525  52.218  0.00  0.00     0.180 C 
ATOM   2159  CB  VAL X 264      16.852  -3.395  50.930  0.00  0.00     0.009 C 
ATOM   2160  CG1 VAL X 264      17.792  -2.776  49.828  0.00  0.00     0.012 C 
ATOM   2161  CG2 VAL X 264      16.234  -4.836  50.539  0.00  0.00     0.012 C 
ATOM   2162  C   VAL X 264      18.546  -2.340  52.508  0.00  0.00     0.241 C 
ATOM   2163  O   VAL X 264      19.742  -2.248  52.281  0.00  0.00    -0.271 OA
ATOM   2164  N   ILE X 265      17.902  -1.420  53.256  0.00  0.00    -0.346 N 
ATOM   2165  HN  ILE X 265      16.926  -1.513  53.440  0.00  0.00     0.163 HD
ATOM   2166  CA  ILE X 265      18.674  -0.268  53.744  0.00  0.00     0.180 C 
ATOM   2167  CB  ILE X 265      17.885   0.976  54.274  0.00  0.00     0.013 C 
ATOM   2168  CG2 ILE X 265      17.011   1.462  53.088  0.00  0.00     0.012 C 
ATOM   2169  CG1 ILE X 265      17.100   0.726  55.617  0.00  0.00     0.002 C 
ATOM   2170  CD  ILE X 265      17.852   1.306  56.866  0.00  0.00     0.005 C 
ATOM   2171  C   ILE X 265      19.597  -0.666  54.919  0.00  0.00     0.241 C 
ATOM   2172  O   ILE X 265      20.598   0.026  55.150  0.00  0.00    -0.271 OA
ATOM   2173  N   ALA X 266      19.310  -1.756  55.614  0.00  0.00    -0.346 N 
ATOM   2174  HN  ALA X 266      18.446  -2.247  55.538  0.00  0.00     0.163 HD
ATOM   2175  CA  ALA X 266      20.206  -2.045  56.749  0.00  0.00     0.172 C 
ATOM   2176  CB  ALA X 266      19.410  -2.785  57.716  0.00  0.00     0.042 C 
ATOM   2177  C   ALA X 266      21.475  -2.918  56.460  0.00  0.00     0.240 C 
ATOM   2178  O   ALA X 266      22.599  -2.579  56.780  0.00  0.00    -0.271 OA
ATOM   2179  N   PHE X 267      21.313  -4.074  55.770  0.00  0.00    -0.346 N 
ATOM   2180  HN  PHE X 267      20.466  -4.446  55.399  0.00  0.00     0.163 HD
ATOM   2181  CA  PHE X 267      22.460  -4.943  55.497  0.00  0.00     0.180 C 
ATOM   2182  CB  PHE X 267      22.083  -6.403  55.167  0.00  0.00     0.073 C 
ATOM   2183  CG  PHE X 267      21.347  -7.092  56.325  0.00  0.00    -0.056 A 
ATOM   2184  CD1 PHE X 267      22.046  -7.218  57.575  0.00  0.00     0.007 A 
ATOM   2185  CE1 PHE X 267      21.364  -7.943  58.607  0.00  0.00     0.001 A 
ATOM   2186  CZ  PHE X 267      20.034  -8.221  58.503  0.00  0.00     0.000 A 
ATOM   2187  CD2 PHE X 267      20.007  -7.494  56.266  0.00  0.00     0.007 A 
ATOM   2188  CE2 PHE X 267      19.306  -7.976  57.328  0.00  0.00     0.001 A 
ATOM   2189  C   PHE X 267      23.161  -4.412  54.237  0.00  0.00     0.241 C 
ATOM   2190  O   PHE X 267      24.405  -4.231  54.223  0.00  0.00    -0.271 OA
ATOM   2191  N   GLY X 268      22.370  -4.165  53.161  0.00  0.00    -0.351 N 
ATOM   2192  HN  GLY X 268      21.409  -4.063  53.406  0.00  0.00     0.163 HD
ATOM   2193  CA  GLY X 268      22.816  -3.771  51.869  0.00  0.00     0.225 C 
ATOM   2194  C   GLY X 268      23.476  -4.865  51.124  0.00  0.00     0.235 C 
ATOM   2195  O   GLY X 268      24.323  -4.636  50.259  0.00  0.00    -0.272 OA
ATOM   2196  N   GLY X 269      23.136  -6.123  51.409  0.00  0.00    -0.351 N 
ATOM   2197  HN  GLY X 269      22.575  -6.366  52.196  0.00  0.00     0.163 HD
ATOM   2198  CA  GLY X 269      23.570  -7.265  50.592  0.00  0.00     0.225 C 
ATOM   2199  C   GLY X 269      22.463  -7.537  49.610  0.00  0.00     0.236 C 
ATOM   2200  O   GLY X 269      21.726  -8.563  49.771  0.00  0.00    -0.272 OA
ATOM   2201  N   GLN X 270      22.357  -6.746  48.552  0.00  0.00    -0.346 N 
ATOM   2202  HN  GLN X 270      23.016  -6.011  48.414  0.00  0.00     0.163 HD
ATOM   2203  CA  GLN X 270      21.339  -6.742  47.552  0.00  0.00     0.177 C 
ATOM   2204  CB  GLN X 270      20.767  -5.382  47.207  0.00  0.00     0.044 C 
ATOM   2205  CG  GLN X 270      19.384  -5.318  46.365  0.00  0.00     0.105 C 
ATOM   2206  CD  GLN X 270      19.129  -3.837  45.898  0.00  0.00     0.215 C 
ATOM   2207  OE1 GLN X 270      19.791  -2.873  46.326  0.00  0.00    -0.274 OA
ATOM   2208  NE2 GLN X 270      18.222  -3.621  44.964  0.00  0.00    -0.370 N 
ATOM   2209 1HE2 GLN X 270      17.641  -4.388  44.695  0.00  0.00     0.159 HD
ATOM   2210 2HE2 GLN X 270      17.921  -2.686  44.772  0.00  0.00     0.159 HD
ATOM   2211  C   GLN X 270      21.878  -7.313  46.246  0.00  0.00     0.241 C 
ATOM   2212  O   GLN X 270      21.183  -7.973  45.478  0.00  0.00    -0.271 OA
ATOM   2213  N   LYS X 271      23.209  -7.123  45.986  0.00  0.00    -0.346 N 
ATOM   2214  HN  LYS X 271      23.837  -6.716  46.645  0.00  0.00     0.163 HD
ATOM   2215  CA  LYS X 271      23.815  -7.253  44.655  0.00  0.00     0.176 C 
ATOM   2216  CB  LYS X 271      25.173  -6.655  44.839  0.00  0.00     0.035 C 
ATOM   2217  CG  LYS X 271      25.807  -6.356  43.506  0.00  0.00     0.004 C 
ATOM   2218  CD  LYS X 271      27.264  -5.789  43.627  0.00  0.00     0.027 C 
ATOM   2219  CE  LYS X 271      27.412  -4.354  43.375  0.00  0.00     0.229 C 
ATOM   2220  NZ  LYS X 271      26.810  -3.564  44.384  0.00  0.00    -0.079 N 
ATOM   2221  HZ1 LYS X 271      25.778  -3.656  44.294  0.00  0.00     0.274 HD
ATOM   2222  HZ2 LYS X 271      27.061  -2.584  44.139  0.00  0.00     0.274 HD
ATOM   2223  HZ3 LYS X 271      27.049  -3.818  45.364  0.00  0.00     0.274 HD
ATOM   2224  C   LYS X 271      23.866  -8.686  44.010  0.00  0.00     0.241 C 
ATOM   2225  O   LYS X 271      23.474  -8.820  42.856  0.00  0.00    -0.271 OA
ATOM   2226  N   LYS X 272      24.220  -9.737  44.811  0.00  0.00    -0.346 N 
ATOM   2227  HN  LYS X 272      24.358  -9.570  45.784  0.00  0.00     0.163 HD
ATOM   2228  CA  LYS X 272      24.007 -11.124  44.531  0.00  0.00     0.176 C 
ATOM   2229  CB  LYS X 272      24.369 -11.888  45.838  0.00  0.00     0.035 C 
ATOM   2230  CG  LYS X 272      25.883 -11.862  46.179  0.00  0.00     0.004 C 
ATOM   2231  CD  LYS X 272      26.682 -12.924  45.501  0.00  0.00     0.027 C 
ATOM   2232  CE  LYS X 272      26.244 -14.352  45.774  0.00  0.00     0.229 C 
ATOM   2233  NZ  LYS X 272      25.827 -14.631  47.178  0.00  0.00    -0.079 N 
ATOM   2234  HZ1 LYS X 272      24.844 -14.346  47.364  0.00  0.00     0.274 HD
ATOM   2235  HZ2 LYS X 272      26.397 -14.024  47.800  0.00  0.00     0.274 HD
ATOM   2236  HZ3 LYS X 272      25.853 -15.651  47.380  0.00  0.00     0.274 HD
ATOM   2237  C   LYS X 272      22.679 -11.476  43.907  0.00  0.00     0.241 C 
ATOM   2238  O   LYS X 272      22.607 -12.009  42.835  0.00  0.00    -0.271 OA
ATOM   2239  N   GLU X 273      21.518 -11.162  44.503  0.00  0.00    -0.346 N 
ATOM   2240  HN  GLU X 273      21.431 -10.772  45.417  0.00  0.00     0.163 HD
ATOM   2241  CA  GLU X 273      20.200 -11.453  43.855  0.00  0.00     0.177 C 
ATOM   2242  CB  GLU X 273      19.068 -11.558  44.970  0.00  0.00     0.045 C 
ATOM   2243  CG  GLU X 273      19.458 -12.455  46.127  0.00  0.00     0.116 C 
ATOM   2244  CD  GLU X 273      19.669 -13.916  45.763  0.00  0.00     0.172 C 
ATOM   2245  OE1 GLU X 273      20.714 -14.508  46.180  0.00  0.00    -0.648 OA
ATOM   2246  OE2 GLU X 273      18.742 -14.528  45.178  0.00  0.00    -0.648 OA
ATOM   2247  C   GLU X 273      19.811 -10.440  42.740  0.00  0.00     0.241 C 
ATOM   2248  O   GLU X 273      19.117 -10.708  41.747  0.00  0.00    -0.271 OA
ATOM   2249  N   LEU X 274      20.320  -9.207  42.747  0.00  0.00    -0.346 N 
ATOM   2250  HN  LEU X 274      20.787  -8.904  43.573  0.00  0.00     0.163 HD
ATOM   2251  CA  LEU X 274      19.932  -8.152  41.794  0.00  0.00     0.177 C 
ATOM   2252  CB  LEU X 274      20.470  -6.795  42.336  0.00  0.00     0.038 C 
ATOM   2253  CG  LEU X 274      20.271  -5.646  41.332  0.00  0.00    -0.020 C 
ATOM   2254  CD1 LEU X 274      18.779  -5.377  41.198  0.00  0.00     0.009 C 
ATOM   2255  CD2 LEU X 274      20.873  -4.423  41.986  0.00  0.00     0.009 C 
ATOM   2256  C   LEU X 274      20.553  -8.534  40.387  0.00  0.00     0.241 C 
ATOM   2257  O   LEU X 274      19.947  -8.336  39.369  0.00  0.00    -0.271 OA
ATOM   2258  N   GLU X 275      21.764  -9.071  40.363  0.00  0.00    -0.346 N 
ATOM   2259  HN  GLU X 275      22.349  -9.008  41.168  0.00  0.00     0.163 HD
ATOM   2260  CA  GLU X 275      22.391  -9.706  39.249  0.00  0.00     0.177 C 
ATOM   2261  CB  GLU X 275      23.798 -10.135  39.662  0.00  0.00     0.045 C 
ATOM   2262  CG  GLU X 275      24.765 -10.199  38.399  0.00  0.00     0.116 C 
ATOM   2263  CD  GLU X 275      26.218 -10.655  38.824  0.00  0.00     0.172 C 
ATOM   2264  OE1 GLU X 275      26.395 -11.837  39.227  0.00  0.00    -0.648 OA
ATOM   2265  OE2 GLU X 275      27.121  -9.753  38.838  0.00  0.00    -0.648 OA
ATOM   2266  C   GLU X 275      21.680 -10.913  38.701  0.00  0.00     0.241 C 
ATOM   2267  O   GLU X 275      21.596 -11.146  37.478  0.00  0.00    -0.271 OA
ATOM   2268  N   ARG X 276      21.007 -11.756  39.543  0.00  0.00    -0.346 N 
ATOM   2269  HN  ARG X 276      20.981 -11.433  40.486  0.00  0.00     0.163 HD
ATOM   2270  CA  ARG X 276      20.152 -12.846  39.140  0.00  0.00     0.176 C 
ATOM   2271  CB  ARG X 276      19.968 -13.723  40.444  0.00  0.00     0.036 C 
ATOM   2272  CG  ARG X 276      18.750 -14.707  40.359  0.00  0.00     0.023 C 
ATOM   2273  CD  ARG X 276      18.702 -15.664  41.555  0.00  0.00     0.138 C 
ATOM   2274  NE  ARG X 276      17.311 -16.182  41.649  0.00  0.00    -0.227 N 
ATOM   2275  HE  ARG X 276      17.193 -17.113  41.303  0.00  0.00     0.177 HD
ATOM   2276  CZ  ARG X 276      16.488 -16.001  42.669  0.00  0.00     0.665 C 
ATOM   2277  NH1 ARG X 276      15.253 -16.530  42.629  0.00  0.00    -0.235 N 
ATOM   2278 1HH1 ARG X 276      15.034 -17.182  41.904  0.00  0.00     0.174 HD
ATOM   2279 2HH1 ARG X 276      14.682 -16.605  43.446  0.00  0.00     0.174 HD
ATOM   2280  NH2 ARG X 276      16.670 -15.192  43.694  0.00  0.00    -0.235 N 
ATOM   2281 1HH2 ARG X 276      17.594 -14.922  43.963  0.00  0.00     0.174 HD
ATOM   2282 2HH2 ARG X 276      15.962 -15.203  44.401  0.00  0.00     0.174 HD
ATOM   2283  C   ARG X 276      18.822 -12.411  38.512  0.00  0.00     0.241 C 
ATOM   2284  O   ARG X 276      18.395 -13.011  37.544  0.00  0.00    -0.271 OA
ATOM   2285  N   TYR X 277      18.240 -11.306  39.049  0.00  0.00    -0.346 N 
ATOM   2286  HN  TYR X 277      18.714 -10.763  39.737  0.00  0.00     0.163 HD
ATOM   2287  CA  TYR X 277      17.028 -10.734  38.533  0.00  0.00     0.180 C 
ATOM   2288  CB  TYR X 277      16.380  -9.622  39.424  0.00  0.00     0.073 C 
ATOM   2289  CG  TYR X 277      16.044 -10.281  40.842  0.00  0.00    -0.056 A 
ATOM   2290  CD1 TYR X 277      15.400 -11.562  40.875  0.00  0.00     0.010 A 
ATOM   2291  CE1 TYR X 277      15.310 -12.251  42.054  0.00  0.00     0.037 A 
ATOM   2292  CZ  TYR X 277      15.544 -11.636  43.228  0.00  0.00     0.065 A 
ATOM   2293  OH  TYR X 277      15.124 -12.253  44.455  0.00  0.00    -0.361 OA
ATOM   2294  HH  TYR X 277      14.959 -13.156  44.174  0.00  0.00     0.217 HD
ATOM   2295  CD2 TYR X 277      16.377  -9.670  42.092  0.00  0.00     0.010 A 
ATOM   2296  CE2 TYR X 277      16.110 -10.367  43.277  0.00  0.00     0.037 A 
ATOM   2297  C   TYR X 277      17.314 -10.160  37.178  0.00  0.00     0.241 C 
ATOM   2298  O   TYR X 277      16.463 -10.239  36.304  0.00  0.00    -0.271 OA
ATOM   2299  N   ASN X 278      18.492  -9.471  37.024  0.00  0.00    -0.346 N 
ATOM   2300  HN  ASN X 278      19.065  -9.170  37.782  0.00  0.00     0.163 HD
ATOM   2301  CA  ASN X 278      19.018  -8.957  35.703  0.00  0.00     0.185 C 
ATOM   2302  CB  ASN X 278      20.423  -8.300  35.933  0.00  0.00     0.137 C 
ATOM   2303  CG  ASN X 278      20.871  -7.519  34.724  0.00  0.00     0.217 C 
ATOM   2304  OD1 ASN X 278      20.257  -6.529  34.255  0.00  0.00    -0.274 OA
ATOM   2305  ND2 ASN X 278      21.948  -8.056  34.050  0.00  0.00    -0.370 N 
ATOM   2306 1HD2 ASN X 278      22.392  -8.879  34.405  0.00  0.00     0.159 HD
ATOM   2307 2HD2 ASN X 278      22.119  -7.846  33.088  0.00  0.00     0.159 HD
ATOM   2308  C   ASN X 278      19.112 -10.065  34.647  0.00  0.00     0.241 C 
ATOM   2309  O   ASN X 278      18.592  -9.987  33.563  0.00  0.00    -0.271 OA
ATOM   2310  N   LYS X 279      19.763 -11.156  34.980  0.00  0.00    -0.346 N 
ATOM   2311  HN  LYS X 279      20.228 -11.151  35.861  0.00  0.00     0.163 HD
ATOM   2312  CA  LYS X 279      19.876 -12.254  33.997  0.00  0.00     0.176 C 
ATOM   2313  CB  LYS X 279      20.694 -13.375  34.734  0.00  0.00     0.035 C 
ATOM   2314  CG  LYS X 279      21.065 -14.738  34.039  0.00  0.00     0.004 C 
ATOM   2315  CD  LYS X 279      22.210 -15.437  34.848  0.00  0.00     0.027 C 
ATOM   2316  CE  LYS X 279      22.530 -16.846  34.395  0.00  0.00     0.229 C 
ATOM   2317  NZ  LYS X 279      23.671 -17.430  35.204  0.00  0.00    -0.079 N 
ATOM   2318  HZ1 LYS X 279      24.309 -18.068  34.687  0.00  0.00     0.274 HD
ATOM   2319  HZ2 LYS X 279      23.362 -17.900  36.079  0.00  0.00     0.274 HD
ATOM   2320  HZ3 LYS X 279      24.281 -16.702  35.626  0.00  0.00     0.274 HD
ATOM   2321  C   LYS X 279      18.539 -12.935  33.618  0.00  0.00     0.241 C 
ATOM   2322  O   LYS X 279      18.436 -13.321  32.434  0.00  0.00    -0.271 OA
ATOM   2323  N   ASN X 280      17.617 -13.078  34.610  0.00  0.00    -0.346 N 
ATOM   2324  HN  ASN X 280      17.868 -12.862  35.550  0.00  0.00     0.163 HD
ATOM   2325  CA  ASN X 280      16.264 -13.562  34.356  0.00  0.00     0.185 C 
ATOM   2326  CB  ASN X 280      15.564 -13.833  35.685  0.00  0.00     0.137 C 
ATOM   2327  CG  ASN X 280      16.021 -15.089  36.400  0.00  0.00     0.217 C 
ATOM   2328  OD1 ASN X 280      16.618 -15.929  35.704  0.00  0.00    -0.274 OA
ATOM   2329  ND2 ASN X 280      15.757 -15.184  37.729  0.00  0.00    -0.370 N 
ATOM   2330 1HD2 ASN X 280      14.984 -14.666  38.092  0.00  0.00     0.159 HD
ATOM   2331 2HD2 ASN X 280      16.076 -15.980  38.245  0.00  0.00     0.159 HD
ATOM   2332  C   ASN X 280      15.492 -12.540  33.457  0.00  0.00     0.241 C 
ATOM   2333  O   ASN X 280      14.536 -12.989  32.841  0.00  0.00    -0.271 OA
ATOM   2334  N   LEU X 281      15.934 -11.278  33.281  0.00  0.00    -0.346 N 
ATOM   2335  HN  LEU X 281      16.747 -10.942  33.750  0.00  0.00     0.163 HD
ATOM   2336  CA  LEU X 281      15.419 -10.291  32.291  0.00  0.00     0.177 C 
ATOM   2337  CB  LEU X 281      15.424  -9.005  33.068  0.00  0.00     0.038 C 
ATOM   2338  CG  LEU X 281      14.388  -7.912  32.663  0.00  0.00    -0.020 C 
ATOM   2339  CD1 LEU X 281      14.281  -6.910  33.848  0.00  0.00     0.009 C 
ATOM   2340  CD2 LEU X 281      14.525  -7.256  31.336  0.00  0.00     0.009 C 
ATOM   2341  C   LEU X 281      16.121 -10.147  30.994  0.00  0.00     0.241 C 
ATOM   2342  O   LEU X 281      15.486  -9.887  29.961  0.00  0.00    -0.271 OA
ATOM   2343  N   GLU X 282      17.430 -10.580  30.946  0.00  0.00    -0.346 N 
ATOM   2344  HN  GLU X 282      17.928 -10.611  31.809  0.00  0.00     0.163 HD
ATOM   2345  CA  GLU X 282      18.069 -10.885  29.714  0.00  0.00     0.177 C 
ATOM   2346  CB  GLU X 282      19.529 -11.545  29.875  0.00  0.00     0.045 C 
ATOM   2347  CG  GLU X 282      20.552 -10.563  30.467  0.00  0.00     0.116 C 
ATOM   2348  CD  GLU X 282      21.904 -11.186  30.659  0.00  0.00     0.172 C 
ATOM   2349  OE1 GLU X 282      22.351 -11.869  29.673  0.00  0.00    -0.648 OA
ATOM   2350  OE2 GLU X 282      22.522 -10.980  31.719  0.00  0.00    -0.648 OA
ATOM   2351  C   GLU X 282      17.280 -11.930  28.993  0.00  0.00     0.241 C 
ATOM   2352  O   GLU X 282      17.007 -11.812  27.776  0.00  0.00    -0.271 OA
ATOM   2353  N   GLU X 283      16.954 -13.037  29.739  0.00  0.00    -0.346 N 
ATOM   2354  HN  GLU X 283      17.139 -13.179  30.708  0.00  0.00     0.163 HD
ATOM   2355  CA  GLU X 283      16.170 -14.114  29.190  0.00  0.00     0.177 C 
ATOM   2356  CB  GLU X 283      15.619 -15.032  30.333  0.00  0.00     0.045 C 
ATOM   2357  CG  GLU X 283      15.040 -16.371  29.831  0.00  0.00     0.116 C 
ATOM   2358  CD  GLU X 283      14.775 -17.248  31.032  0.00  0.00     0.172 C 
ATOM   2359  OE1 GLU X 283      13.702 -17.361  31.619  0.00  0.00    -0.648 OA
ATOM   2360  OE2 GLU X 283      15.814 -17.938  31.287  0.00  0.00    -0.648 OA
ATOM   2361  C   GLU X 283      15.017 -13.726  28.290  0.00  0.00     0.241 C 
ATOM   2362  O   GLU X 283      14.725 -14.156  27.191  0.00  0.00    -0.271 OA
ATOM   2363  N   ALA X 284      14.254 -12.782  28.882  0.00  0.00    -0.346 N 
ATOM   2364  HN  ALA X 284      14.533 -12.481  29.791  0.00  0.00     0.163 HD
ATOM   2365  CA  ALA X 284      13.010 -12.123  28.369  0.00  0.00     0.172 C 
ATOM   2366  CB  ALA X 284      12.223 -11.338  29.492  0.00  0.00     0.042 C 
ATOM   2367  C   ALA X 284      13.334 -11.297  27.130  0.00  0.00     0.240 C 
ATOM   2368  O   ALA X 284      12.756 -11.589  26.032  0.00  0.00    -0.271 OA
ATOM   2369  N   LYS X 285      14.293 -10.287  27.206  0.00  0.00    -0.346 N 
ATOM   2370  HN  LYS X 285      14.896 -10.333  27.998  0.00  0.00     0.163 HD
ATOM   2371  CA  LYS X 285      14.659  -9.483  26.025  0.00  0.00     0.176 C 
ATOM   2372  CB  LYS X 285      15.477  -8.321  26.453  0.00  0.00     0.035 C 
ATOM   2373  CG  LYS X 285      15.712  -7.247  25.324  0.00  0.00     0.004 C 
ATOM   2374  CD  LYS X 285      14.429  -6.296  25.232  0.00  0.00     0.027 C 
ATOM   2375  CE  LYS X 285      14.636  -5.001  24.330  0.00  0.00     0.229 C 
ATOM   2376  NZ  LYS X 285      13.323  -4.496  23.954  0.00  0.00    -0.079 N 
ATOM   2377  HZ1 LYS X 285      12.763  -4.498  24.830  0.00  0.00     0.274 HD
ATOM   2378  HZ2 LYS X 285      12.835  -5.103  23.265  0.00  0.00     0.274 HD
ATOM   2379  HZ3 LYS X 285      13.375  -3.529  23.575  0.00  0.00     0.274 HD
ATOM   2380  C   LYS X 285      15.293 -10.198  24.874  0.00  0.00     0.241 C 
ATOM   2381  O   LYS X 285      14.964  -9.963  23.723  0.00  0.00    -0.271 OA
ATOM   2382  N   ARG X 286      16.127 -11.248  25.195  0.00  0.00    -0.346 N 
ATOM   2383  HN  ARG X 286      16.298 -11.509  26.142  0.00  0.00     0.163 HD
ATOM   2384  CA  ARG X 286      16.803 -12.147  24.305  0.00  0.00     0.176 C 
ATOM   2385  CB  ARG X 286      17.701 -13.019  25.205  0.00  0.00     0.036 C 
ATOM   2386  CG  ARG X 286      18.734 -13.761  24.337  0.00  0.00     0.023 C 
ATOM   2387  CD  ARG X 286      19.553 -14.752  25.130  0.00  0.00     0.138 C 
ATOM   2388  NE  ARG X 286      20.748 -13.863  25.629  0.00  0.00    -0.227 N 
ATOM   2389  HE  ARG X 286      21.149 -13.293  24.911  0.00  0.00     0.177 HD
ATOM   2390  CZ  ARG X 286      20.906 -13.554  26.875  0.00  0.00     0.665 C 
ATOM   2391  NH1 ARG X 286      21.688 -12.510  27.206  0.00  0.00    -0.235 N 
ATOM   2392 1HH1 ARG X 286      22.071 -11.967  26.458  0.00  0.00     0.174 HD
ATOM   2393 2HH1 ARG X 286      21.887 -12.288  28.160  0.00  0.00     0.174 HD
ATOM   2394  NH2 ARG X 286      20.601 -14.384  27.853  0.00  0.00    -0.235 N 
ATOM   2395 1HH2 ARG X 286      19.856 -15.032  27.697  0.00  0.00     0.174 HD
ATOM   2396 2HH2 ARG X 286      21.064 -14.284  28.734  0.00  0.00     0.174 HD
ATOM   2397  C   ARG X 286      15.792 -12.876  23.399  0.00  0.00     0.241 C 
ATOM   2398  O   ARG X 286      15.882 -12.930  22.181  0.00  0.00    -0.271 OA
ATOM   2399  N   ILE X 287      14.683 -13.459  23.910  0.00  0.00    -0.346 N 
ATOM   2400  HN  ILE X 287      14.482 -13.286  24.871  0.00  0.00     0.163 HD
ATOM   2401  CA  ILE X 287      13.583 -14.083  23.045  0.00  0.00     0.180 C 
ATOM   2402  CB  ILE X 287      12.828 -15.212  23.751  0.00  0.00     0.013 C 
ATOM   2403  CG2 ILE X 287      12.088 -14.575  24.954  0.00  0.00     0.012 C 
ATOM   2404  CG1 ILE X 287      11.950 -16.064  22.889  0.00  0.00     0.002 C 
ATOM   2405  CD  ILE X 287      12.693 -17.050  21.957  0.00  0.00     0.005 C 
ATOM   2406  C   ILE X 287      12.734 -13.123  22.286  0.00  0.00     0.241 C 
ATOM   2407  O   ILE X 287      12.229 -13.351  21.237  0.00  0.00    -0.271 OA
ATOM   2408  N   GLY X 288      12.645 -11.895  22.924  0.00  0.00    -0.351 N 
ATOM   2409  HN  GLY X 288      12.953 -11.822  23.869  0.00  0.00     0.163 HD
ATOM   2410  CA  GLY X 288      12.025 -10.743  22.299  0.00  0.00     0.225 C 
ATOM   2411  C   GLY X 288      12.692 -10.179  21.109  0.00  0.00     0.236 C 
ATOM   2412  O   GLY X 288      12.035  -9.603  20.228  0.00  0.00    -0.272 OA
ATOM   2413  N   ILE X 289      14.040 -10.228  20.966  0.00  0.00    -0.346 N 
ATOM   2414  HN  ILE X 289      14.553 -10.525  21.768  0.00  0.00     0.163 HD
ATOM   2415  CA  ILE X 289      14.714  -9.767  19.825  0.00  0.00     0.180 C 
ATOM   2416  CB  ILE X 289      16.097  -9.113  20.029  0.00  0.00     0.013 C 
ATOM   2417  CG2 ILE X 289      15.767  -7.833  20.871  0.00  0.00     0.012 C 
ATOM   2418  CG1 ILE X 289      17.083 -10.032  20.762  0.00  0.00     0.002 C 
ATOM   2419  CD  ILE X 289      18.517  -9.451  20.964  0.00  0.00     0.005 C 
ATOM   2420  C   ILE X 289      14.741 -10.885  18.809  0.00  0.00     0.241 C 
ATOM   2421  O   ILE X 289      14.816 -10.696  17.588  0.00  0.00    -0.271 OA
ATOM   2422  N   LYS X 290      14.627 -12.117  19.301  0.00  0.00    -0.346 N 
ATOM   2423  HN  LYS X 290      14.602 -12.113  20.298  0.00  0.00     0.163 HD
ATOM   2424  CA  LYS X 290      14.497 -13.316  18.542  0.00  0.00     0.176 C 
ATOM   2425  CB  LYS X 290      14.815 -14.614  19.327  0.00  0.00     0.035 C 
ATOM   2426  CG  LYS X 290      14.587 -15.909  18.616  0.00  0.00     0.004 C 
ATOM   2427  CD  LYS X 290      15.129 -17.092  19.361  0.00  0.00     0.027 C 
ATOM   2428  CE  LYS X 290      16.648 -17.190  19.266  0.00  0.00     0.229 C 
ATOM   2429  NZ  LYS X 290      17.228 -18.007  20.379  0.00  0.00    -0.079 N 
ATOM   2430  HZ1 LYS X 290      18.233 -18.140  20.146  0.00  0.00     0.274 HD
ATOM   2431  HZ2 LYS X 290      16.733 -18.922  20.370  0.00  0.00     0.274 HD
ATOM   2432  HZ3 LYS X 290      17.262 -17.600  21.335  0.00  0.00     0.274 HD
ATOM   2433  C   LYS X 290      13.175 -13.383  17.724  0.00  0.00     0.241 C 
ATOM   2434  O   LYS X 290      13.213 -13.448  16.481  0.00  0.00    -0.271 OA
ATOM   2435  N   LYS X 291      12.042 -13.171  18.441  0.00  0.00    -0.346 N 
ATOM   2436  HN  LYS X 291      12.193 -13.318  19.415  0.00  0.00     0.163 HD
ATOM   2437  CA  LYS X 291      10.772 -12.726  17.913  0.00  0.00     0.176 C 
ATOM   2438  CB  LYS X 291       9.989 -12.098  19.198  0.00  0.00     0.035 C 
ATOM   2439  CG  LYS X 291       8.413 -11.800  19.092  0.00  0.00     0.004 C 
ATOM   2440  CD  LYS X 291       7.690 -11.264  20.381  0.00  0.00     0.027 C 
ATOM   2441  CE  LYS X 291       7.880  -9.845  20.591  0.00  0.00     0.229 C 
ATOM   2442  NZ  LYS X 291       7.325  -9.438  21.875  0.00  0.00    -0.079 N 
ATOM   2443  HZ1 LYS X 291       7.970  -9.679  22.654  0.00  0.00     0.274 HD
ATOM   2444  HZ2 LYS X 291       6.429  -9.917  22.093  0.00  0.00     0.274 HD
ATOM   2445  HZ3 LYS X 291       7.170  -8.418  22.007  0.00  0.00     0.274 HD
ATOM   2446  C   LYS X 291      10.809 -11.790  16.757  0.00  0.00     0.241 C 
ATOM   2447  O   LYS X 291      10.360 -12.120  15.683  0.00  0.00    -0.271 OA
ATOM   2448  N   ALA X 292      11.353 -10.583  16.908  0.00  0.00    -0.346 N 
ATOM   2449  HN  ALA X 292      11.780 -10.326  17.771  0.00  0.00     0.163 HD
ATOM   2450  CA  ALA X 292      11.571  -9.553  15.859  0.00  0.00     0.172 C 
ATOM   2451  CB  ALA X 292      11.893  -8.146  16.430  0.00  0.00     0.042 C 
ATOM   2452  C   ALA X 292      12.501  -9.989  14.720  0.00  0.00     0.240 C 
ATOM   2453  O   ALA X 292      12.070  -9.699  13.606  0.00  0.00    -0.271 OA
ATOM   2454  N   ILE X 293      13.626 -10.734  14.996  0.00  0.00    -0.346 N 
ATOM   2455  HN  ILE X 293      13.731 -11.104  15.915  0.00  0.00     0.163 HD
ATOM   2456  CA  ILE X 293      14.526 -11.229  13.917  0.00  0.00     0.180 C 
ATOM   2457  CB  ILE X 293      15.676 -11.932  14.613  0.00  0.00     0.013 C 
ATOM   2458  CG2 ILE X 293      16.358 -12.896  13.671  0.00  0.00     0.012 C 
ATOM   2459  CG1 ILE X 293      16.692 -10.896  15.084  0.00  0.00     0.002 C 
ATOM   2460  CD  ILE X 293      17.756 -11.351  16.053  0.00  0.00     0.005 C 
ATOM   2461  C   ILE X 293      13.776 -12.208  13.036  0.00  0.00     0.241 C 
ATOM   2462  O   ILE X 293      13.736 -12.147  11.804  0.00  0.00    -0.271 OA
ATOM   2463  N   THR X 294      13.030 -13.162  13.661  0.00  0.00    -0.344 N 
ATOM   2464  HN  THR X 294      13.082 -13.084  14.653  0.00  0.00     0.163 HD
ATOM   2465  CA  THR X 294      12.121 -14.122  13.038  0.00  0.00     0.205 C 
ATOM   2466  CB  THR X 294      11.485 -15.093  14.059  0.00  0.00     0.146 C 
ATOM   2467  OG1 THR X 294      12.608 -15.847  14.622  0.00  0.00    -0.393 OA
ATOM   2468  HG1 THR X 294      12.939 -15.265  15.310  0.00  0.00     0.210 HD
ATOM   2469  CG2 THR X 294      10.635 -16.124  13.360  0.00  0.00     0.042 C 
ATOM   2470  C   THR X 294      11.043 -13.393  12.289  0.00  0.00     0.243 C 
ATOM   2471  O   THR X 294      10.934 -13.568  11.048  0.00  0.00    -0.271 OA
ATOM   2472  N   ALA X 295      10.221 -12.522  12.854  0.00  0.00    -0.346 N 
ATOM   2473  HN  ALA X 295      10.297 -12.367  13.836  0.00  0.00     0.163 HD
ATOM   2474  CA  ALA X 295       9.272 -11.628  12.155  0.00  0.00     0.172 C 
ATOM   2475  CB  ALA X 295       8.669 -10.541  13.142  0.00  0.00     0.042 C 
ATOM   2476  C   ALA X 295       9.819 -10.920  10.904  0.00  0.00     0.240 C 
ATOM   2477  O   ALA X 295       9.452 -11.259   9.782  0.00  0.00    -0.271 OA
ATOM   2478  N   ASN X 296      10.862 -10.057  11.049  0.00  0.00    -0.346 N 
ATOM   2479  HN  ASN X 296      11.177  -9.793  11.958  0.00  0.00     0.163 HD
ATOM   2480  CA  ASN X 296      11.435  -9.256   9.932  0.00  0.00     0.185 C 
ATOM   2481  CB  ASN X 296      12.611  -8.269  10.345  0.00  0.00     0.137 C 
ATOM   2482  CG  ASN X 296      11.963  -7.077  11.128  0.00  0.00     0.217 C 
ATOM   2483  OD1 ASN X 296      11.584  -6.144  10.408  0.00  0.00    -0.274 OA
ATOM   2484  ND2 ASN X 296      11.694  -7.198  12.405  0.00  0.00    -0.370 N 
ATOM   2485 1HD2 ASN X 296      11.753  -8.084  12.864  0.00  0.00     0.159 HD
ATOM   2486 2HD2 ASN X 296      11.405  -6.377  12.899  0.00  0.00     0.159 HD
ATOM   2487  C   ASN X 296      12.052 -10.020   8.784  0.00  0.00     0.241 C 
ATOM   2488  O   ASN X 296      12.000  -9.544   7.654  0.00  0.00    -0.271 OA
ATOM   2489  N   ILE X 297      12.568 -11.230   9.035  0.00  0.00    -0.346 N 
ATOM   2490  HN  ILE X 297      12.788 -11.562   9.949  0.00  0.00     0.163 HD
ATOM   2491  CA  ILE X 297      13.096 -12.067   8.011  0.00  0.00     0.180 C 
ATOM   2492  CB  ILE X 297      14.304 -12.801   8.389  0.00  0.00     0.013 C 
ATOM   2493  CG2 ILE X 297      13.925 -13.968   9.340  0.00  0.00     0.012 C 
ATOM   2494  CG1 ILE X 297      15.144 -13.385   7.220  0.00  0.00     0.002 C 
ATOM   2495  CD  ILE X 297      16.618 -13.246   7.497  0.00  0.00     0.005 C 
ATOM   2496  C   ILE X 297      12.043 -13.047   7.344  0.00  0.00     0.241 C 
ATOM   2497  O   ILE X 297      12.075 -13.243   6.128  0.00  0.00    -0.271 OA
ATOM   2498  N   SER X 298      11.103 -13.585   8.152  0.00  0.00    -0.344 N 
ATOM   2499  HN  SER X 298      11.150 -13.299   9.106  0.00  0.00     0.163 HD
ATOM   2500  CA  SER X 298      10.214 -14.674   7.821  0.00  0.00     0.200 C 
ATOM   2501  CB  SER X 298       9.376 -15.207   8.968  0.00  0.00     0.199 C 
ATOM   2502  OG  SER X 298      10.118 -15.876   9.991  0.00  0.00    -0.398 OA
ATOM   2503  HG1 SER X 298      10.497 -15.207  10.566  0.00  0.00     0.209 HD
ATOM   2504  C   SER X 298       9.120 -14.136   6.893  0.00  0.00     0.243 C 
ATOM   2505  O   SER X 298       8.714 -14.696   5.910  0.00  0.00    -0.271 OA
ATOM   2506  N   ILE X 299       8.602 -12.932   7.128  0.00  0.00    -0.346 N 
ATOM   2507  HN  ILE X 299       8.866 -12.468   7.970  0.00  0.00     0.163 HD
ATOM   2508  CA  ILE X 299       7.724 -12.182   6.241  0.00  0.00     0.180 C 
ATOM   2509  CB  ILE X 299       7.356 -10.799   6.885  0.00  0.00     0.013 C 
ATOM   2510  CG2 ILE X 299       8.603  -9.896   7.070  0.00  0.00     0.012 C 
ATOM   2511  CG1 ILE X 299       6.228 -10.146   6.042  0.00  0.00     0.002 C 
ATOM   2512  CD  ILE X 299       5.689  -8.837   6.694  0.00  0.00     0.005 C 
ATOM   2513  C   ILE X 299       8.321 -11.936   4.811  0.00  0.00     0.241 C 
ATOM   2514  O   ILE X 299       7.732 -11.969   3.744  0.00  0.00    -0.271 OA
ATOM   2515  N   GLY X 300       9.690 -11.723   4.728  0.00  0.00    -0.351 N 
ATOM   2516  HN  GLY X 300      10.239 -11.678   5.559  0.00  0.00     0.163 HD
ATOM   2517  CA  GLY X 300      10.454 -11.608   3.545  0.00  0.00     0.225 C 
ATOM   2518  C   GLY X 300      10.628 -12.830   2.708  0.00  0.00     0.236 C 
ATOM   2519  O   GLY X 300      10.515 -12.801   1.477  0.00  0.00    -0.272 OA
ATOM   2520  N   ALA X 301      10.828 -13.921   3.444  0.00  0.00    -0.347 N 
ATOM   2521  HN  ALA X 301      11.107 -13.827   4.397  0.00  0.00     0.163 HD
ATOM   2522  CA  ALA X 301      10.816 -15.291   3.060  0.00  0.00     0.172 C 
ATOM   2523  CB  ALA X 301      11.292 -16.088   4.286  0.00  0.00     0.042 C 
ATOM   2524  C   ALA X 301       9.559 -15.825   2.494  0.00  0.00     0.240 C 
ATOM   2525  O   ALA X 301       9.558 -16.325   1.387  0.00  0.00    -0.271 OA
ATOM   2526  N   ALA X 302       8.437 -15.566   3.194  0.00  0.00    -0.346 N 
ATOM   2527  HN  ALA X 302       8.517 -15.285   4.148  0.00  0.00     0.163 HD
ATOM   2528  CA  ALA X 302       7.043 -15.744   2.739  0.00  0.00     0.172 C 
ATOM   2529  CB  ALA X 302       5.980 -15.183   3.777  0.00  0.00     0.042 C 
ATOM   2530  C   ALA X 302       6.727 -14.922   1.491  0.00  0.00     0.240 C 
ATOM   2531  O   ALA X 302       6.176 -15.465   0.552  0.00  0.00    -0.271 OA
ATOM   2532  N   PHE X 303       7.114 -13.579   1.446  0.00  0.00    -0.346 N 
ATOM   2533  HN  PHE X 303       7.561 -13.207   2.255  0.00  0.00     0.163 HD
ATOM   2534  CA  PHE X 303       7.058 -12.703   0.335  0.00  0.00     0.180 C 
ATOM   2535  CB  PHE X 303       7.494 -11.197   0.609  0.00  0.00     0.073 C 
ATOM   2536  CG  PHE X 303       6.335 -10.190   0.764  0.00  0.00    -0.056 A 
ATOM   2537  CD1 PHE X 303       5.665 -10.132   2.012  0.00  0.00     0.007 A 
ATOM   2538  CE1 PHE X 303       4.697  -9.125   2.259  0.00  0.00     0.001 A 
ATOM   2539  CZ  PHE X 303       4.360  -8.204   1.217  0.00  0.00     0.000 A 
ATOM   2540  CD2 PHE X 303       6.006  -9.226  -0.205  0.00  0.00     0.007 A 
ATOM   2541  CE2 PHE X 303       5.037  -8.266   0.025  0.00  0.00     0.001 A 
ATOM   2542  C   PHE X 303       7.784 -13.281  -0.920  0.00  0.00     0.241 C 
ATOM   2543  O   PHE X 303       7.423 -12.940  -1.984  0.00  0.00    -0.271 OA
ATOM   2544  N   LEU X 304       8.889 -14.094  -0.796  0.00  0.00    -0.346 N 
ATOM   2545  HN  LEU X 304       9.291 -14.191   0.111  0.00  0.00     0.163 HD
ATOM   2546  CA  LEU X 304       9.628 -14.536  -1.926  0.00  0.00     0.177 C 
ATOM   2547  CB  LEU X 304      10.951 -15.110  -1.574  0.00  0.00     0.038 C 
ATOM   2548  CG  LEU X 304      11.796 -15.829  -2.628  0.00  0.00    -0.020 C 
ATOM   2549  CD1 LEU X 304      12.002 -15.043  -3.955  0.00  0.00     0.009 C 
ATOM   2550  CD2 LEU X 304      13.237 -16.092  -2.206  0.00  0.00     0.009 C 
ATOM   2551  C   LEU X 304       8.854 -15.605  -2.637  0.00  0.00     0.241 C 
ATOM   2552  O   LEU X 304       8.750 -15.634  -3.860  0.00  0.00    -0.271 OA
ATOM   2553  N   LEU X 305       8.189 -16.476  -1.860  0.00  0.00    -0.346 N 
ATOM   2554  HN  LEU X 305       8.360 -16.450  -0.878  0.00  0.00     0.163 HD
ATOM   2555  CA  LEU X 305       7.317 -17.466  -2.360  0.00  0.00     0.177 C 
ATOM   2556  CB  LEU X 305       7.093 -18.480  -1.227  0.00  0.00     0.038 C 
ATOM   2557  CG  LEU X 305       6.213 -19.694  -1.588  0.00  0.00    -0.020 C 
ATOM   2558  CD1 LEU X 305       6.797 -20.355  -2.879  0.00  0.00     0.009 C 
ATOM   2559  CD2 LEU X 305       6.312 -20.678  -0.375  0.00  0.00     0.009 C 
ATOM   2560  C   LEU X 305       6.032 -16.860  -3.009  0.00  0.00     0.241 C 
ATOM   2561  O   LEU X 305       5.459 -17.260  -3.997  0.00  0.00    -0.271 OA
ATOM   2562  N   ILE X 306       5.395 -15.835  -2.367  0.00  0.00    -0.346 N 
ATOM   2563  HN  ILE X 306       5.694 -15.533  -1.465  0.00  0.00     0.163 HD
ATOM   2564  CA  ILE X 306       4.356 -15.047  -2.938  0.00  0.00     0.180 C 
ATOM   2565  CB  ILE X 306       3.927 -14.005  -1.991  0.00  0.00     0.013 C 
ATOM   2566  CG2 ILE X 306       3.114 -12.924  -2.728  0.00  0.00     0.012 C 
ATOM   2567  CG1 ILE X 306       3.106 -14.675  -0.845  0.00  0.00     0.002 C 
ATOM   2568  CD  ILE X 306       2.969 -13.743   0.373  0.00  0.00     0.005 C 
ATOM   2569  C   ILE X 306       4.881 -14.472  -4.354  0.00  0.00     0.241 C 
ATOM   2570  O   ILE X 306       4.294 -14.780  -5.377  0.00  0.00    -0.271 OA
ATOM   2571  N   TYR X 307       5.977 -13.670  -4.403  0.00  0.00    -0.346 N 
ATOM   2572  HN  TYR X 307       6.588 -13.437  -3.650  0.00  0.00     0.163 HD
ATOM   2573  CA  TYR X 307       6.590 -13.336  -5.662  0.00  0.00     0.180 C 
ATOM   2574  CB  TYR X 307       7.982 -12.696  -5.403  0.00  0.00     0.073 C 
ATOM   2575  CG  TYR X 307       7.987 -11.478  -4.617  0.00  0.00    -0.056 A 
ATOM   2576  CD1 TYR X 307       6.937 -10.578  -4.339  0.00  0.00     0.010 A 
ATOM   2577  CE1 TYR X 307       7.156  -9.321  -3.675  0.00  0.00     0.037 A 
ATOM   2578  CZ  TYR X 307       8.466  -9.024  -3.258  0.00  0.00     0.065 A 
ATOM   2579  OH  TYR X 307       8.665  -7.732  -2.781  0.00  0.00    -0.361 OA
ATOM   2580  HH  TYR X 307       9.569  -7.664  -2.465  0.00  0.00     0.217 HD
ATOM   2581  CD2 TYR X 307       9.270 -11.070  -4.287  0.00  0.00     0.010 A 
ATOM   2582  CE2 TYR X 307       9.494  -9.951  -3.568  0.00  0.00     0.037 A 
ATOM   2583  C   TYR X 307       6.803 -14.520  -6.633  0.00  0.00     0.241 C 
ATOM   2584  O   TYR X 307       6.563 -14.436  -7.878  0.00  0.00    -0.271 OA
ATOM   2585  N   ALA X 308       7.222 -15.638  -6.132  0.00  0.00    -0.346 N 
ATOM   2586  HN  ALA X 308       7.445 -15.706  -5.163  0.00  0.00     0.163 HD
ATOM   2587  CA  ALA X 308       7.450 -16.770  -7.069  0.00  0.00     0.172 C 
ATOM   2588  CB  ALA X 308       8.189 -17.837  -6.244  0.00  0.00     0.042 C 
ATOM   2589  C   ALA X 308       6.186 -17.393  -7.589  0.00  0.00     0.240 C 
ATOM   2590  O   ALA X 308       6.206 -18.048  -8.630  0.00  0.00    -0.271 OA
ATOM   2591  N   SER X 309       5.054 -17.010  -7.058  0.00  0.00    -0.344 N 
ATOM   2592  HN  SER X 309       5.125 -16.449  -6.237  0.00  0.00     0.163 HD
ATOM   2593  CA  SER X 309       3.755 -17.535  -7.399  0.00  0.00     0.200 C 
ATOM   2594  CB  SER X 309       2.721 -17.553  -6.303  0.00  0.00     0.199 C 
ATOM   2595  OG  SER X 309       3.080 -18.316  -5.103  0.00  0.00    -0.398 OA
ATOM   2596  HG1 SER X 309       3.716 -17.778  -4.626  0.00  0.00     0.209 HD
ATOM   2597  C   SER X 309       3.306 -16.860  -8.706  0.00  0.00     0.243 C 
ATOM   2598  O   SER X 309       2.466 -17.412  -9.405  0.00  0.00    -0.271 OA
ATOM   2599  N   TYR X 310       3.816 -15.653  -9.070  0.00  0.00    -0.346 N 
ATOM   2600  HN  TYR X 310       4.423 -15.178  -8.438  0.00  0.00     0.163 HD
ATOM   2601  CA  TYR X 310       3.650 -15.017 -10.344  0.00  0.00     0.180 C 
ATOM   2602  CB  TYR X 310       3.252 -13.532 -10.082  0.00  0.00     0.073 C 
ATOM   2603  CG  TYR X 310       2.309 -13.341  -9.025  0.00  0.00    -0.056 A 
ATOM   2604  CD1 TYR X 310       0.988 -13.694  -9.300  0.00  0.00     0.010 A 
ATOM   2605  CE1 TYR X 310       0.048 -13.583  -8.216  0.00  0.00     0.037 A 
ATOM   2606  CZ  TYR X 310       0.466 -13.245  -6.926  0.00  0.00     0.065 A 
ATOM   2607  OH  TYR X 310      -0.372 -12.991  -5.880  0.00  0.00    -0.361 OA
ATOM   2608  HH  TYR X 310       0.130 -12.505  -5.222  0.00  0.00     0.217 HD
ATOM   2609  CD2 TYR X 310       2.791 -13.097  -7.736  0.00  0.00     0.010 A 
ATOM   2610  CE2 TYR X 310       1.800 -12.903  -6.737  0.00  0.00     0.037 A 
ATOM   2611  C   TYR X 310       4.817 -15.178 -11.324  0.00  0.00     0.241 C 
ATOM   2612  O   TYR X 310       4.681 -15.124 -12.549  0.00  0.00    -0.271 OA
ATOM   2613  N   ALA X 311       6.052 -15.348 -10.818  0.00  0.00    -0.346 N 
ATOM   2614  HN  ALA X 311       6.123 -15.265  -9.827  0.00  0.00     0.163 HD
ATOM   2615  CA  ALA X 311       7.224 -15.594 -11.613  0.00  0.00     0.172 C 
ATOM   2616  CB  ALA X 311       8.394 -15.562 -10.603  0.00  0.00     0.042 C 
ATOM   2617  C   ALA X 311       7.105 -16.926 -12.427  0.00  0.00     0.240 C 
ATOM   2618  O   ALA X 311       7.467 -16.950 -13.612  0.00  0.00    -0.271 OA
ATOM   2619  N   LEU X 312       6.586 -18.043 -11.878  0.00  0.00    -0.346 N 
ATOM   2620  HN  LEU X 312       6.412 -18.116 -10.899  0.00  0.00     0.163 HD
ATOM   2621  CA  LEU X 312       6.200 -19.239 -12.634  0.00  0.00     0.177 C 
ATOM   2622  CB  LEU X 312       5.588 -20.335 -11.700  0.00  0.00     0.038 C 
ATOM   2623  CG  LEU X 312       6.457 -21.558 -11.384  0.00  0.00    -0.020 C 
ATOM   2624  CD1 LEU X 312       7.595 -21.085 -10.496  0.00  0.00     0.009 C 
ATOM   2625  CD2 LEU X 312       5.638 -22.648 -10.690  0.00  0.00     0.009 C 
ATOM   2626  C   LEU X 312       5.335 -19.035 -13.809  0.00  0.00     0.241 C 
ATOM   2627  O   LEU X 312       5.318 -19.707 -14.832  0.00  0.00    -0.271 OA
ATOM   2628  N   ALA X 313       4.445 -17.997 -13.741  0.00  0.00    -0.346 N 
ATOM   2629  HN  ALA X 313       4.531 -17.384 -12.960  0.00  0.00     0.163 HD
ATOM   2630  CA  ALA X 313       3.493 -17.731 -14.819  0.00  0.00     0.172 C 
ATOM   2631  CB  ALA X 313       2.259 -17.034 -14.272  0.00  0.00     0.042 C 
ATOM   2632  C   ALA X 313       4.155 -16.878 -15.867  0.00  0.00     0.240 C 
ATOM   2633  O   ALA X 313       3.917 -16.874 -17.064  0.00  0.00    -0.271 OA
ATOM   2634  N   PHE X 314       5.085 -15.955 -15.354  0.00  0.00    -0.346 N 
ATOM   2635  HN  PHE X 314       5.178 -15.883 -14.364  0.00  0.00     0.163 HD
ATOM   2636  CA  PHE X 314       5.821 -14.838 -16.082  0.00  0.00     0.180 C 
ATOM   2637  CB  PHE X 314       6.525 -13.919 -14.972  0.00  0.00     0.073 C 
ATOM   2638  CG  PHE X 314       7.157 -12.806 -15.639  0.00  0.00    -0.056 A 
ATOM   2639  CD1 PHE X 314       6.428 -11.599 -15.922  0.00  0.00     0.007 A 
ATOM   2640  CE1 PHE X 314       7.020 -10.591 -16.622  0.00  0.00     0.001 A 
ATOM   2641  CZ  PHE X 314       8.406 -10.738 -17.040  0.00  0.00     0.000 A 
ATOM   2642  CD2 PHE X 314       8.478 -12.915 -15.954  0.00  0.00     0.007 A 
ATOM   2643  CE2 PHE X 314       9.095 -11.848 -16.680  0.00  0.00     0.001 A 
ATOM   2644  C   PHE X 314       6.755 -15.585 -16.991  0.00  0.00     0.241 C 
ATOM   2645  O   PHE X 314       6.719 -15.441 -18.203  0.00  0.00    -0.271 OA
ATOM   2646  N   TRP X 315       7.648 -16.394 -16.447  0.00  0.00    -0.346 N 
ATOM   2647  HN  TRP X 315       7.880 -16.509 -15.484  0.00  0.00     0.163 HD
ATOM   2648  CA  TRP X 315       8.451 -17.191 -17.296  0.00  0.00     0.181 C 
ATOM   2649  CB  TRP X 315       9.387 -18.013 -16.301  0.00  0.00     0.075 C 
ATOM   2650  CG  TRP X 315      10.355 -17.193 -15.481  0.00  0.00    -0.028 A 
ATOM   2651  CD1 TRP X 315      11.131 -16.123 -15.855  0.00  0.00     0.096 A 
ATOM   2652  NE1 TRP X 315      11.971 -15.789 -14.827  0.00  0.00    -0.365 N 
ATOM   2653  HE1 TRP X 315      12.643 -15.083 -14.771  0.00  0.00     0.165 HD
ATOM   2654  CE2 TRP X 315      11.750 -16.604 -13.762  0.00  0.00     0.042 A 
ATOM   2655  CD2 TRP X 315      10.690 -17.472 -14.097  0.00  0.00    -0.002 A 
ATOM   2656  CE3 TRP X 315      10.185 -18.448 -13.228  0.00  0.00     0.014 A 
ATOM   2657  CZ3 TRP X 315      10.693 -18.465 -11.985  0.00  0.00     0.001 A 
ATOM   2658  CZ2 TRP X 315      12.231 -16.613 -12.510  0.00  0.00     0.030 A 
ATOM   2659  CH2 TRP X 315      11.798 -17.606 -11.595  0.00  0.00     0.002 A 
ATOM   2660  C   TRP X 315       7.924 -18.169 -18.271  0.00  0.00     0.241 C 
ATOM   2661  O   TRP X 315       8.591 -18.593 -19.187  0.00  0.00    -0.271 OA
ATOM   2662  N   TYR X 316       6.657 -18.568 -18.023  0.00  0.00    -0.346 N 
ATOM   2663  HN  TYR X 316       6.216 -18.374 -17.150  0.00  0.00     0.163 HD
ATOM   2664  CA  TYR X 316       5.815 -19.315 -18.959  0.00  0.00     0.180 C 
ATOM   2665  CB  TYR X 316       4.619 -19.955 -18.181  0.00  0.00     0.073 C 
ATOM   2666  CG  TYR X 316       4.157 -21.222 -18.695  0.00  0.00    -0.056 A 
ATOM   2667  CD1 TYR X 316       3.254 -21.894 -17.925  0.00  0.00     0.010 A 
ATOM   2668  CE1 TYR X 316       2.681 -23.114 -18.291  0.00  0.00     0.037 A 
ATOM   2669  CZ  TYR X 316       3.090 -23.781 -19.476  0.00  0.00     0.065 A 
ATOM   2670  OH  TYR X 316       2.621 -25.118 -19.754  0.00  0.00    -0.361 OA
ATOM   2671  HH  TYR X 316       3.199 -25.430 -20.455  0.00  0.00     0.217 HD
ATOM   2672  CD2 TYR X 316       4.599 -21.854 -19.895  0.00  0.00     0.010 A 
ATOM   2673  CE2 TYR X 316       4.088 -23.188 -20.235  0.00  0.00     0.037 A 
ATOM   2674  C   TYR X 316       5.391 -18.386 -20.144  0.00  0.00     0.241 C 
ATOM   2675  O   TYR X 316       5.753 -18.615 -21.328  0.00  0.00    -0.271 OA
ATOM   2676  N   GLY X 317       4.686 -17.314 -19.870  0.00  0.00    -0.351 N 
ATOM   2677  HN  GLY X 317       4.317 -17.198 -18.951  0.00  0.00     0.163 HD
ATOM   2678  CA  GLY X 317       4.591 -16.160 -20.813  0.00  0.00     0.225 C 
ATOM   2679  C   GLY X 317       3.679 -16.401 -21.942  0.00  0.00     0.236 C 
ATOM   2680  O   GLY X 317       2.503 -16.619 -21.784  0.00  0.00    -0.272 OA
ATOM   2681  N   THR X 318       4.243 -16.350 -23.185  0.00  0.00    -0.344 N 
ATOM   2682  HN  THR X 318       5.207 -16.113 -23.270  0.00  0.00     0.163 HD
ATOM   2683  CA  THR X 318       3.583 -16.703 -24.409  0.00  0.00     0.205 C 
ATOM   2684  CB  THR X 318       4.602 -16.834 -25.501  0.00  0.00     0.146 C 
ATOM   2685  OG1 THR X 318       5.128 -15.568 -25.771  0.00  0.00    -0.393 OA
ATOM   2686  HG1 THR X 318       5.667 -15.402 -24.994  0.00  0.00     0.210 HD
ATOM   2687  CG2 THR X 318       3.976 -17.337 -26.885  0.00  0.00     0.042 C 
ATOM   2688  C   THR X 318       2.728 -17.986 -24.374  0.00  0.00     0.243 C 
ATOM   2689  O   THR X 318       1.583 -18.003 -24.851  0.00  0.00    -0.271 OA
ATOM   2690  N   THR X 319       3.312 -19.023 -23.835  0.00  0.00    -0.344 N 
ATOM   2691  HN  THR X 319       4.280 -18.935 -23.616  0.00  0.00     0.163 HD
ATOM   2692  CA  THR X 319       2.650 -20.332 -23.816  0.00  0.00     0.205 C 
ATOM   2693  CB  THR X 319       3.572 -21.476 -23.345  0.00  0.00     0.146 C 
ATOM   2694  OG1 THR X 319       4.928 -21.189 -23.665  0.00  0.00    -0.393 OA
ATOM   2695  HG1 THR X 319       5.536 -21.838 -23.304  0.00  0.00     0.210 HD
ATOM   2696  CG2 THR X 319       3.194 -22.730 -24.109  0.00  0.00     0.042 C 
ATOM   2697  C   THR X 319       1.442 -20.345 -22.868  0.00  0.00     0.243 C 
ATOM   2698  O   THR X 319       0.425 -20.979 -23.243  0.00  0.00    -0.271 OA
ATOM   2699  N   LEU X 320       1.514 -19.590 -21.770  0.00  0.00    -0.346 N 
ATOM   2700  HN  LEU X 320       2.372 -19.196 -21.447  0.00  0.00     0.163 HD
ATOM   2701  CA  LEU X 320       0.394 -19.383 -20.841  0.00  0.00     0.177 C 
ATOM   2702  CB  LEU X 320       0.944 -19.011 -19.487  0.00  0.00     0.038 C 
ATOM   2703  CG  LEU X 320      -0.055 -19.320 -18.339  0.00  0.00    -0.020 C 
ATOM   2704  CD1 LEU X 320      -0.492 -20.789 -18.227  0.00  0.00     0.009 C 
ATOM   2705  CD2 LEU X 320       0.687 -18.887 -17.074  0.00  0.00     0.009 C 
ATOM   2706  C   LEU X 320      -0.609 -18.353 -21.374  0.00  0.00     0.241 C 
ATOM   2707  O   LEU X 320      -1.848 -18.403 -21.294  0.00  0.00    -0.271 OA
ATOM   2708  N   VAL X 321      -0.149 -17.275 -22.075  0.00  0.00    -0.346 N 
ATOM   2709  HN  VAL X 321       0.846 -17.221 -22.109  0.00  0.00     0.163 HD
ATOM   2710  CA  VAL X 321      -0.989 -16.349 -22.826  0.00  0.00     0.180 C 
ATOM   2711  CB  VAL X 321      -0.102 -15.170 -23.361  0.00  0.00     0.009 C 
ATOM   2712  CG1 VAL X 321      -0.925 -14.135 -24.108  0.00  0.00     0.012 C 
ATOM   2713  CG2 VAL X 321       0.524 -14.416 -22.190  0.00  0.00     0.012 C 
ATOM   2714  C   VAL X 321      -1.969 -16.928 -23.778  0.00  0.00     0.241 C 
ATOM   2715  O   VAL X 321      -3.177 -16.710 -23.645  0.00  0.00    -0.271 OA
ATOM   2716  N   LEU X 322      -1.519 -17.677 -24.802  0.00  0.00    -0.346 N 
ATOM   2717  HN  LEU X 322      -0.545 -17.722 -25.012  0.00  0.00     0.163 HD
ATOM   2718  CA  LEU X 322      -2.366 -18.389 -25.773  0.00  0.00     0.177 C 
ATOM   2719  CB  LEU X 322      -1.502 -18.953 -26.957  0.00  0.00     0.038 C 
ATOM   2720  CG  LEU X 322      -0.734 -17.866 -27.698  0.00  0.00    -0.020 C 
ATOM   2721  CD1 LEU X 322       0.656 -18.289 -28.216  0.00  0.00     0.009 C 
ATOM   2722  CD2 LEU X 322      -1.652 -17.257 -28.812  0.00  0.00     0.009 C 
ATOM   2723  C   LEU X 322      -3.169 -19.529 -25.186  0.00  0.00     0.241 C 
ATOM   2724  O   LEU X 322      -4.058 -20.144 -25.762  0.00  0.00    -0.271 OA
ATOM   2725  N   SER X 323      -3.037 -19.901 -23.867  0.00  0.00    -0.344 N 
ATOM   2726  HN  SER X 323      -2.467 -19.226 -23.406  0.00  0.00     0.163 HD
ATOM   2727  CA  SER X 323      -3.586 -21.050 -23.150  0.00  0.00     0.200 C 
ATOM   2728  CB  SER X 323      -2.537 -21.902 -22.455  0.00  0.00     0.199 C 
ATOM   2729  OG  SER X 323      -1.686 -22.487 -23.431  0.00  0.00    -0.398 OA
ATOM   2730  HG1 SER X 323      -0.875 -21.976 -23.387  0.00  0.00     0.209 HD
ATOM   2731  C   SER X 323      -4.558 -20.598 -22.122  0.00  0.00     0.242 C 
ATOM   2732  O   SER X 323      -5.716 -21.016 -22.115  0.00  0.00    -0.271 OA
ATOM   2733  N   GLY X 324      -4.208 -19.673 -21.202  0.00  0.00    -0.350 N 
ATOM   2734  HN  GLY X 324      -3.330 -19.230 -21.366  0.00  0.00     0.163 HD
ATOM   2735  CA  GLY X 324      -4.999 -19.289 -19.988  0.00  0.00     0.225 C 
ATOM   2736  C   GLY X 324      -5.709 -17.961 -20.102  0.00  0.00     0.236 C 
ATOM   2737  O   GLY X 324      -5.035 -16.904 -20.169  0.00  0.00    -0.272 OA
ATOM   2738  N   GLU X 325      -7.039 -17.962 -20.127  0.00  0.00    -0.346 N 
ATOM   2739  HN  GLU X 325      -7.504 -18.843 -20.082  0.00  0.00     0.163 HD
ATOM   2740  CA  GLU X 325      -7.729 -16.646 -20.225  0.00  0.00     0.177 C 
ATOM   2741  CB  GLU X 325      -9.213 -16.816 -20.612  0.00  0.00     0.045 C 
ATOM   2742  CG  GLU X 325     -10.223 -17.469 -19.608  0.00  0.00     0.116 C 
ATOM   2743  CD  GLU X 325     -11.686 -17.454 -20.161  0.00  0.00     0.172 C 
ATOM   2744  OE1 GLU X 325     -12.102 -16.589 -21.004  0.00  0.00    -0.648 OA
ATOM   2745  OE2 GLU X 325     -12.404 -18.386 -19.711  0.00  0.00    -0.648 OA
ATOM   2746  C   GLU X 325      -7.496 -15.683 -19.024  0.00  0.00     0.241 C 
ATOM   2747  O   GLU X 325      -7.186 -14.503 -19.236  0.00  0.00    -0.271 OA
ATOM   2748  N   TYR X 326      -7.679 -16.262 -17.800  0.00  0.00    -0.346 N 
ATOM   2749  HN  TYR X 326      -8.083 -17.173 -17.821  0.00  0.00     0.163 HD
ATOM   2750  CA  TYR X 326      -7.182 -15.854 -16.520  0.00  0.00     0.180 C 
ATOM   2751  CB  TYR X 326      -8.324 -15.638 -15.484  0.00  0.00     0.073 C 
ATOM   2752  CG  TYR X 326      -9.249 -16.811 -15.445  0.00  0.00    -0.056 A 
ATOM   2753  CD1 TYR X 326     -10.480 -16.769 -16.044  0.00  0.00     0.010 A 
ATOM   2754  CE1 TYR X 326     -11.359 -17.911 -15.982  0.00  0.00     0.037 A 
ATOM   2755  CZ  TYR X 326     -11.008 -18.920 -15.174  0.00  0.00     0.065 A 
ATOM   2756  OH  TYR X 326     -11.973 -19.922 -14.907  0.00  0.00    -0.361 OA
ATOM   2757  HH  TYR X 326     -11.841 -20.344 -14.055  0.00  0.00     0.217 HD
ATOM   2758  CD2 TYR X 326      -8.882 -17.951 -14.642  0.00  0.00     0.010 A 
ATOM   2759  CE2 TYR X 326      -9.773 -19.030 -14.485  0.00  0.00     0.037 A 
ATOM   2760  C   TYR X 326      -6.147 -16.872 -16.068  0.00  0.00     0.241 C 
ATOM   2761  O   TYR X 326      -6.172 -18.032 -16.467  0.00  0.00    -0.271 OA
ATOM   2762  N   SER X 327      -5.092 -16.592 -15.217  0.00  0.00    -0.344 N 
ATOM   2763  HN  SER X 327      -4.453 -17.335 -15.033  0.00  0.00     0.163 HD
ATOM   2764  CA  SER X 327      -4.686 -15.228 -14.708  0.00  0.00     0.200 C 
ATOM   2765  CB  SER X 327      -3.878 -15.420 -13.366  0.00  0.00     0.199 C 
ATOM   2766  OG  SER X 327      -4.610 -16.209 -12.472  0.00  0.00    -0.398 OA
ATOM   2767  HG1 SER X 327      -4.490 -15.712 -11.660  0.00  0.00     0.209 HD
ATOM   2768  C   SER X 327      -3.837 -14.462 -15.698  0.00  0.00     0.243 C 
ATOM   2769  O   SER X 327      -4.441 -13.640 -16.359  0.00  0.00    -0.271 OA
ATOM   2770  N   ILE X 328      -2.482 -14.736 -15.909  0.00  0.00    -0.346 N 
ATOM   2771  HN  ILE X 328      -2.214 -15.538 -15.381  0.00  0.00     0.163 HD
ATOM   2772  CA  ILE X 328      -1.479 -14.016 -16.629  0.00  0.00     0.180 C 
ATOM   2773  CB  ILE X 328      -0.974 -14.866 -17.695  0.00  0.00     0.013 C 
ATOM   2774  CG2 ILE X 328      -2.070 -14.998 -18.795  0.00  0.00     0.012 C 
ATOM   2775  CG1 ILE X 328       0.438 -14.509 -18.240  0.00  0.00     0.002 C 
ATOM   2776  CD  ILE X 328       0.491 -13.117 -18.912  0.00  0.00     0.005 C 
ATOM   2777  C   ILE X 328      -1.542 -12.542 -16.821  0.00  0.00     0.241 C 
ATOM   2778  O   ILE X 328      -0.668 -11.812 -16.347  0.00  0.00    -0.271 OA
ATOM   2779  N   GLY X 329      -2.607 -12.000 -17.450  0.00  0.00    -0.351 N 
ATOM   2780  HN  GLY X 329      -3.271 -12.620 -17.860  0.00  0.00     0.163 HD
ATOM   2781  CA  GLY X 329      -2.911 -10.611 -17.640  0.00  0.00     0.225 C 
ATOM   2782  C   GLY X 329      -3.530  -9.940 -16.498  0.00  0.00     0.236 C 
ATOM   2783  O   GLY X 329      -3.331  -8.728 -16.252  0.00  0.00    -0.272 OA
ATOM   2784  N   GLN X 330      -4.219 -10.660 -15.648  0.00  0.00    -0.346 N 
ATOM   2785  HN  GLN X 330      -4.265 -11.643 -15.803  0.00  0.00     0.163 HD
ATOM   2786  CA  GLN X 330      -4.578 -10.297 -14.259  0.00  0.00     0.177 C 
ATOM   2787  CB  GLN X 330      -5.705 -11.177 -13.772  0.00  0.00     0.044 C 
ATOM   2788  CG  GLN X 330      -6.820 -11.550 -14.826  0.00  0.00     0.105 C 
ATOM   2789  CD  GLN X 330      -8.010 -12.381 -14.276  0.00  0.00     0.215 C 
ATOM   2790  OE1 GLN X 330      -7.859 -13.138 -13.286  0.00  0.00    -0.274 OA
ATOM   2791  NE2 GLN X 330      -9.234 -12.184 -14.756  0.00  0.00    -0.370 N 
ATOM   2792 1HE2 GLN X 330      -9.336 -11.659 -15.601  0.00  0.00     0.159 HD
ATOM   2793 2HE2 GLN X 330     -10.020 -12.326 -14.153  0.00  0.00     0.159 HD
ATOM   2794  C   GLN X 330      -3.313 -10.469 -13.386  0.00  0.00     0.241 C 
ATOM   2795  O   GLN X 330      -3.024 -11.552 -12.861  0.00  0.00    -0.271 OA
ATOM   2796  N   VAL X 331      -2.499  -9.415 -13.317  0.00  0.00    -0.346 N 
ATOM   2797  HN  VAL X 331      -2.632  -8.618 -13.900  0.00  0.00     0.163 HD
ATOM   2798  CA  VAL X 331      -1.211  -9.389 -12.629  0.00  0.00     0.180 C 
ATOM   2799  CB  VAL X 331      -0.048  -9.239 -13.546  0.00  0.00     0.009 C 
ATOM   2800  CG1 VAL X 331      -0.098  -7.943 -14.432  0.00  0.00     0.012 C 
ATOM   2801  CG2 VAL X 331       1.193  -9.275 -12.547  0.00  0.00     0.012 C 
ATOM   2802  C   VAL X 331      -1.339  -8.492 -11.444  0.00  0.00     0.241 C 
ATOM   2803  O   VAL X 331      -1.206  -9.005 -10.347  0.00  0.00    -0.271 OA
ATOM   2804  N   LEU X 332      -1.592  -7.142 -11.640  0.00  0.00    -0.346 N 
ATOM   2805  HN  LEU X 332      -1.934  -6.782 -12.505  0.00  0.00     0.163 HD
ATOM   2806  CA  LEU X 332      -1.452  -6.333 -10.479  0.00  0.00     0.177 C 
ATOM   2807  CB  LEU X 332      -1.160  -4.862 -10.938  0.00  0.00     0.038 C 
ATOM   2808  CG  LEU X 332       0.127  -4.745 -11.758  0.00  0.00    -0.020 C 
ATOM   2809  CD1 LEU X 332       0.262  -3.379 -12.473  0.00  0.00     0.009 C 
ATOM   2810  CD2 LEU X 332       1.390  -5.012 -10.920  0.00  0.00     0.009 C 
ATOM   2811  C   LEU X 332      -2.725  -6.320  -9.626  0.00  0.00     0.241 C 
ATOM   2812  O   LEU X 332      -2.610  -6.147  -8.467  0.00  0.00    -0.271 OA
ATOM   2813  N   THR X 333      -3.915  -6.628 -10.188  0.00  0.00    -0.344 N 
ATOM   2814  HN  THR X 333      -3.967  -6.895 -11.148  0.00  0.00     0.163 HD
ATOM   2815  CA  THR X 333      -5.150  -6.736  -9.514  0.00  0.00     0.205 C 
ATOM   2816  CB  THR X 333      -6.199  -7.133 -10.564  0.00  0.00     0.146 C 
ATOM   2817  OG1 THR X 333      -5.901  -8.206 -11.425  0.00  0.00    -0.393 OA
ATOM   2818  HG1 THR X 333      -6.759  -8.561 -11.669  0.00  0.00     0.210 HD
ATOM   2819  CG2 THR X 333      -6.344  -5.958 -11.532  0.00  0.00     0.042 C 
ATOM   2820  C   THR X 333      -5.144  -7.942  -8.479  0.00  0.00     0.243 C 
ATOM   2821  O   THR X 333      -5.427  -7.843  -7.281  0.00  0.00    -0.271 OA
ATOM   2822  N   VAL X 334      -4.846  -9.142  -8.980  0.00  0.00    -0.346 N 
ATOM   2823  HN  VAL X 334      -4.609  -9.258  -9.941  0.00  0.00     0.163 HD
ATOM   2824  CA  VAL X 334      -4.764 -10.341  -8.173  0.00  0.00     0.180 C 
ATOM   2825  CB  VAL X 334      -4.438 -11.506  -9.023  0.00  0.00     0.009 C 
ATOM   2826  CG1 VAL X 334      -5.691 -11.794  -9.889  0.00  0.00     0.012 C 
ATOM   2827  CG2 VAL X 334      -3.196 -11.377  -9.883  0.00  0.00     0.012 C 
ATOM   2828  C   VAL X 334      -3.645 -10.204  -7.055  0.00  0.00     0.241 C 
ATOM   2829  O   VAL X 334      -3.708 -10.811  -6.019  0.00  0.00    -0.271 OA
ATOM   2830  N   PHE X 335      -2.599  -9.395  -7.340  0.00  0.00    -0.346 N 
ATOM   2831  HN  PHE X 335      -2.325  -9.084  -8.247  0.00  0.00     0.163 HD
ATOM   2832  CA  PHE X 335      -1.481  -9.096  -6.377  0.00  0.00     0.180 C 
ATOM   2833  CB  PHE X 335      -0.293  -8.260  -7.033  0.00  0.00     0.073 C 
ATOM   2834  CG  PHE X 335       1.063  -8.292  -6.383  0.00  0.00    -0.056 A 
ATOM   2835  CD1 PHE X 335       1.260  -7.818  -5.052  0.00  0.00     0.007 A 
ATOM   2836  CE1 PHE X 335       2.514  -7.915  -4.394  0.00  0.00     0.001 A 
ATOM   2837  CZ  PHE X 335       3.636  -8.412  -5.088  0.00  0.00     0.000 A 
ATOM   2838  CD2 PHE X 335       2.233  -8.804  -7.065  0.00  0.00     0.007 A 
ATOM   2839  CE2 PHE X 335       3.514  -8.774  -6.449  0.00  0.00     0.001 A 
ATOM   2840  C   PHE X 335      -1.944  -8.367  -5.092  0.00  0.00     0.241 C 
ATOM   2841  O   PHE X 335      -1.469  -8.651  -4.020  0.00  0.00    -0.271 OA
ATOM   2842  N   PHE X 336      -2.933  -7.434  -5.209  0.00  0.00    -0.346 N 
ATOM   2843  HN  PHE X 336      -2.997  -7.014  -6.111  0.00  0.00     0.163 HD
ATOM   2844  CA  PHE X 336      -3.484  -6.902  -4.030  0.00  0.00     0.180 C 
ATOM   2845  CB  PHE X 336      -4.156  -5.586  -4.495  0.00  0.00     0.073 C 
ATOM   2846  CG  PHE X 336      -3.108  -4.494  -4.729  0.00  0.00    -0.056 A 
ATOM   2847  CD1 PHE X 336      -3.103  -3.889  -5.977  0.00  0.00     0.007 A 
ATOM   2848  CE1 PHE X 336      -2.131  -3.087  -6.458  0.00  0.00     0.001 A 
ATOM   2849  CZ  PHE X 336      -1.067  -2.872  -5.650  0.00  0.00     0.000 A 
ATOM   2850  CD2 PHE X 336      -1.977  -4.266  -3.932  0.00  0.00     0.007 A 
ATOM   2851  CE2 PHE X 336      -0.878  -3.518  -4.353  0.00  0.00     0.001 A 
ATOM   2852  C   PHE X 336      -4.449  -7.867  -3.372  0.00  0.00     0.241 C 
ATOM   2853  O   PHE X 336      -4.369  -8.128  -2.167  0.00  0.00    -0.271 OA
ATOM   2854  N   SER X 337      -5.367  -8.421  -4.213  0.00  0.00    -0.344 N 
ATOM   2855  HN  SER X 337      -5.364  -8.082  -5.150  0.00  0.00     0.163 HD
ATOM   2856  CA  SER X 337      -6.415  -9.276  -3.893  0.00  0.00     0.200 C 
ATOM   2857  CB  SER X 337      -7.191  -9.866  -5.103  0.00  0.00     0.199 C 
ATOM   2858  OG  SER X 337      -7.672  -8.929  -6.014  0.00  0.00    -0.398 OA
ATOM   2859  HG1 SER X 337      -6.877  -8.633  -6.465  0.00  0.00     0.209 HD
ATOM   2860  C   SER X 337      -6.058 -10.409  -3.000  0.00  0.00     0.243 C 
ATOM   2861  O   SER X 337      -6.651 -10.565  -1.956  0.00  0.00    -0.271 OA
ATOM   2862  N   VAL X 338      -4.998 -11.182  -3.311  0.00  0.00    -0.346 N 
ATOM   2863  HN  VAL X 338      -4.396 -11.044  -4.094  0.00  0.00     0.163 HD
ATOM   2864  CA  VAL X 338      -4.702 -12.292  -2.492  0.00  0.00     0.180 C 
ATOM   2865  CB  VAL X 338      -3.826 -13.257  -3.355  0.00  0.00     0.009 C 
ATOM   2866  CG1 VAL X 338      -3.144 -14.350  -2.519  0.00  0.00     0.012 C 
ATOM   2867  CG2 VAL X 338      -4.775 -13.928  -4.403  0.00  0.00     0.012 C 
ATOM   2868  C   VAL X 338      -3.922 -11.955  -1.217  0.00  0.00     0.241 C 
ATOM   2869  O   VAL X 338      -4.205 -12.476  -0.151  0.00  0.00    -0.271 OA
ATOM   2870  N   LEU X 339      -2.953 -10.996  -1.337  0.00  0.00    -0.346 N 
ATOM   2871  HN  LEU X 339      -2.698 -10.524  -2.178  0.00  0.00     0.163 HD
ATOM   2872  CA  LEU X 339      -2.200 -10.483  -0.255  0.00  0.00     0.177 C 
ATOM   2873  CB  LEU X 339      -1.229  -9.433  -0.857  0.00  0.00     0.038 C 
ATOM   2874  CG  LEU X 339      -0.099  -8.933   0.085  0.00  0.00    -0.020 C 
ATOM   2875  CD1 LEU X 339       0.917 -10.087   0.424  0.00  0.00     0.009 C 
ATOM   2876  CD2 LEU X 339       0.614  -7.690  -0.601  0.00  0.00     0.009 C 
ATOM   2877  C   LEU X 339      -2.924  -9.809   0.896  0.00  0.00     0.241 C 
ATOM   2878  O   LEU X 339      -2.617  -9.926   2.067  0.00  0.00    -0.271 OA
ATOM   2879  N   ILE X 340      -4.017  -9.101   0.618  0.00  0.00    -0.346 N 
ATOM   2880  HN  ILE X 340      -4.205  -8.986  -0.355  0.00  0.00     0.163 HD
ATOM   2881  CA  ILE X 340      -4.805  -8.427   1.693  0.00  0.00     0.180 C 
ATOM   2882  CB  ILE X 340      -5.795  -7.289   1.165  0.00  0.00     0.013 C 
ATOM   2883  CG2 ILE X 340      -6.782  -7.955   0.132  0.00  0.00     0.012 C 
ATOM   2884  CG1 ILE X 340      -6.325  -6.517   2.387  0.00  0.00     0.002 C 
ATOM   2885  CD  ILE X 340      -7.044  -5.207   2.074  0.00  0.00     0.005 C 
ATOM   2886  C   ILE X 340      -5.597  -9.485   2.445  0.00  0.00     0.241 C 
ATOM   2887  O   ILE X 340      -5.797  -9.439   3.647  0.00  0.00    -0.271 OA
ATOM   2888  N   GLY X 341      -6.086 -10.578   1.739  0.00  0.00    -0.351 N 
ATOM   2889  HN  GLY X 341      -6.035 -10.721   0.754  0.00  0.00     0.163 HD
ATOM   2890  CA  GLY X 341      -6.602 -11.854   2.323  0.00  0.00     0.225 C 
ATOM   2891  C   GLY X 341      -5.616 -12.523   3.158  0.00  0.00     0.236 C 
ATOM   2892  O   GLY X 341      -5.991 -13.077   4.174  0.00  0.00    -0.272 OA
ATOM   2893  N   ALA X 342      -4.309 -12.488   2.852  0.00  0.00    -0.347 N 
ATOM   2894  HN  ALA X 342      -4.159 -12.086   1.952  0.00  0.00     0.163 HD
ATOM   2895  CA  ALA X 342      -3.205 -13.131   3.542  0.00  0.00     0.172 C 
ATOM   2896  CB  ALA X 342      -2.061 -13.243   2.483  0.00  0.00     0.042 C 
ATOM   2897  C   ALA X 342      -2.824 -12.441   4.811  0.00  0.00     0.240 C 
ATOM   2898  O   ALA X 342      -2.521 -13.062   5.846  0.00  0.00    -0.271 OA
ATOM   2899  N   PHE X 343      -2.940 -11.054   4.788  0.00  0.00    -0.346 N 
ATOM   2900  HN  PHE X 343      -2.972 -10.532   3.939  0.00  0.00     0.163 HD
ATOM   2901  CA  PHE X 343      -2.767 -10.302   5.977  0.00  0.00     0.180 C 
ATOM   2902  CB  PHE X 343      -2.266  -8.854   5.625  0.00  0.00     0.073 C 
ATOM   2903  CG  PHE X 343      -0.863  -8.907   5.272  0.00  0.00    -0.056 A 
ATOM   2904  CD1 PHE X 343      -0.439  -8.614   3.940  0.00  0.00     0.007 A 
ATOM   2905  CE1 PHE X 343       0.940  -8.358   3.758  0.00  0.00     0.001 A 
ATOM   2906  CZ  PHE X 343       1.845  -8.557   4.808  0.00  0.00     0.000 A 
ATOM   2907  CD2 PHE X 343       0.062  -9.040   6.316  0.00  0.00     0.007 A 
ATOM   2908  CE2 PHE X 343       1.427  -8.832   6.119  0.00  0.00     0.001 A 
ATOM   2909  C   PHE X 343      -3.875 -10.417   7.002  0.00  0.00     0.241 C 
ATOM   2910  O   PHE X 343      -3.575 -10.406   8.163  0.00  0.00    -0.271 OA
ATOM   2911  N   SER X 344      -5.131 -10.538   6.519  0.00  0.00    -0.344 N 
ATOM   2912  HN  SER X 344      -5.203 -10.412   5.532  0.00  0.00     0.163 HD
ATOM   2913  CA  SER X 344      -6.321 -10.982   7.329  0.00  0.00     0.200 C 
ATOM   2914  CB  SER X 344      -7.521 -11.250   6.428  0.00  0.00     0.199 C 
ATOM   2915  OG  SER X 344      -7.913 -10.053   5.688  0.00  0.00    -0.398 OA
ATOM   2916  HG1 SER X 344      -7.233  -9.938   5.020  0.00  0.00     0.209 HD
ATOM   2917  C   SER X 344      -6.070 -12.282   8.078  0.00  0.00     0.243 C 
ATOM   2918  O   SER X 344      -6.127 -12.327   9.356  0.00  0.00    -0.271 OA
ATOM   2919  N   VAL X 345      -5.669 -13.377   7.342  0.00  0.00    -0.346 N 
ATOM   2920  HN  VAL X 345      -5.692 -13.364   6.346  0.00  0.00     0.163 HD
ATOM   2921  CA  VAL X 345      -5.247 -14.621   7.999  0.00  0.00     0.180 C 
ATOM   2922  CB  VAL X 345      -4.984 -15.669   6.961  0.00  0.00     0.009 C 
ATOM   2923  CG1 VAL X 345      -4.735 -16.914   7.699  0.00  0.00     0.012 C 
ATOM   2924  CG2 VAL X 345      -6.343 -15.897   6.216  0.00  0.00     0.012 C 
ATOM   2925  C   VAL X 345      -4.107 -14.475   9.044  0.00  0.00     0.241 C 
ATOM   2926  O   VAL X 345      -4.150 -14.989  10.107  0.00  0.00    -0.271 OA
ATOM   2927  N   GLY X 346      -2.958 -13.799   8.721  0.00  0.00    -0.351 N 
ATOM   2928  HN  GLY X 346      -2.891 -13.314   7.852  0.00  0.00     0.163 HD
ATOM   2929  CA  GLY X 346      -1.831 -13.655   9.536  0.00  0.00     0.225 C 
ATOM   2930  C   GLY X 346      -2.049 -12.821  10.723  0.00  0.00     0.236 C 
ATOM   2931  O   GLY X 346      -1.531 -13.078  11.818  0.00  0.00    -0.272 OA
ATOM   2932  N   GLN X 347      -2.871 -11.780  10.617  0.00  0.00    -0.346 N 
ATOM   2933  HN  GLN X 347      -3.256 -11.415   9.773  0.00  0.00     0.163 HD
ATOM   2934  CA  GLN X 347      -3.225 -10.992  11.746  0.00  0.00     0.177 C 
ATOM   2935  CB  GLN X 347      -3.491  -9.468  11.493  0.00  0.00     0.044 C 
ATOM   2936  CG  GLN X 347      -2.342  -8.787  10.778  0.00  0.00     0.105 C 
ATOM   2937  CD  GLN X 347      -1.000  -8.728  11.417  0.00  0.00     0.215 C 
ATOM   2938  OE1 GLN X 347       0.083  -9.086  10.809  0.00  0.00    -0.274 OA
ATOM   2939  NE2 GLN X 347      -1.031  -8.191  12.639  0.00  0.00    -0.370 N 
ATOM   2940 1HE2 GLN X 347      -1.916  -7.903  13.006  0.00  0.00     0.159 HD
ATOM   2941 2HE2 GLN X 347      -0.187  -8.157  13.175  0.00  0.00     0.159 HD
ATOM   2942  C   GLN X 347      -4.356 -11.393  12.612  0.00  0.00     0.241 C 
ATOM   2943  O   GLN X 347      -4.602 -10.746  13.636  0.00  0.00    -0.271 OA
ATOM   2944  N   ALA X 348      -5.068 -12.583  12.360  0.00  0.00    -0.346 N 
ATOM   2945  HN  ALA X 348      -4.982 -12.977  11.448  0.00  0.00     0.163 HD
ATOM   2946  CA  ALA X 348      -6.070 -13.090  13.338  0.00  0.00     0.172 C 
ATOM   2947  CB  ALA X 348      -6.991 -14.086  12.617  0.00  0.00     0.042 C 
ATOM   2948  C   ALA X 348      -5.414 -13.799  14.513  0.00  0.00     0.240 C 
ATOM   2949  O   ALA X 348      -5.931 -13.646  15.628  0.00  0.00    -0.271 OA
ATOM   2950  N   SER X 349      -4.271 -14.437  14.363  0.00  0.00    -0.344 N 
ATOM   2951  HN  SER X 349      -3.911 -14.726  13.479  0.00  0.00     0.163 HD
ATOM   2952  CA  SER X 349      -3.533 -14.921  15.552  0.00  0.00     0.200 C 
ATOM   2953  CB  SER X 349      -2.265 -15.852  15.200  0.00  0.00     0.199 C 
ATOM   2954  OG  SER X 349      -2.580 -16.997  14.412  0.00  0.00    -0.398 OA
ATOM   2955  HG1 SER X 349      -2.735 -16.727  13.503  0.00  0.00     0.209 HD
ATOM   2956  C   SER X 349      -3.146 -13.799  16.566  0.00  0.00     0.245 C 
ATOM   2957  O   SER X 349      -3.688 -14.001  17.677  0.00  0.00    -0.271 OA
ATOM   2958  N   PRO X 350      -2.463 -12.674  16.367  0.00  0.00    -0.337 N 
ATOM   2959  CD  PRO X 350      -1.676 -12.484  15.152  0.00  0.00     0.127 C 
ATOM   2960  CA  PRO X 350      -2.366 -11.583  17.326  0.00  0.00     0.179 C 
ATOM   2961  CB  PRO X 350      -1.336 -10.698  16.660  0.00  0.00     0.037 C 
ATOM   2962  CG  PRO X 350      -1.437 -11.006  15.155  0.00  0.00     0.022 C 
ATOM   2963  C   PRO X 350      -3.658 -10.898  17.600  0.00  0.00     0.241 C 
ATOM   2964  O   PRO X 350      -3.584 -10.257  18.647  0.00  0.00    -0.271 OA
ATOM   2965  N   SER X 351      -4.747 -11.013  16.792  0.00  0.00    -0.344 N 
ATOM   2966  HN  SER X 351      -4.533 -11.431  15.912  0.00  0.00     0.163 HD
ATOM   2967  CA  SER X 351      -6.026 -10.421  17.210  0.00  0.00     0.200 C 
ATOM   2968  CB  SER X 351      -7.118 -10.367  16.074  0.00  0.00     0.199 C 
ATOM   2969  OG  SER X 351      -6.601  -9.550  15.046  0.00  0.00    -0.398 OA
ATOM   2970  HG1 SER X 351      -5.980 -10.048  14.509  0.00  0.00     0.209 HD
ATOM   2971  C   SER X 351      -6.761 -11.192  18.257  0.00  0.00     0.243 C 
ATOM   2972  O   SER X 351      -7.182 -10.671  19.268  0.00  0.00    -0.271 OA
ATOM   2973  N   ILE X 352      -6.826 -12.559  18.087  0.00  0.00    -0.346 N 
ATOM   2974  HN  ILE X 352      -6.430 -13.005  17.289  0.00  0.00     0.163 HD
ATOM   2975  CA  ILE X 352      -7.336 -13.514  18.974  0.00  0.00     0.180 C 
ATOM   2976  CB  ILE X 352      -7.258 -14.998  18.436  0.00  0.00     0.013 C 
ATOM   2977  CG2 ILE X 352      -7.706 -16.015  19.579  0.00  0.00     0.012 C 
ATOM   2978  CG1 ILE X 352      -8.130 -15.253  17.156  0.00  0.00     0.002 C 
ATOM   2979  CD  ILE X 352      -9.655 -15.447  17.382  0.00  0.00     0.005 C 
ATOM   2980  C   ILE X 352      -6.760 -13.357  20.371  0.00  0.00     0.241 C 
ATOM   2981  O   ILE X 352      -7.364 -13.279  21.445  0.00  0.00    -0.271 OA
ATOM   2982  N   GLU X 353      -5.438 -13.377  20.370  0.00  0.00    -0.346 N 
ATOM   2983  HN  GLU X 353      -4.976 -13.367  19.487  0.00  0.00     0.163 HD
ATOM   2984  CA  GLU X 353      -4.503 -13.210  21.451  0.00  0.00     0.177 C 
ATOM   2985  CB  GLU X 353      -3.010 -13.216  20.999  0.00  0.00     0.045 C 
ATOM   2986  CG  GLU X 353      -1.838 -13.364  21.987  0.00  0.00     0.116 C 
ATOM   2987  CD  GLU X 353      -2.076 -14.551  22.916  0.00  0.00     0.172 C 
ATOM   2988  OE1 GLU X 353      -2.135 -14.388  24.183  0.00  0.00    -0.648 OA
ATOM   2989  OE2 GLU X 353      -2.210 -15.682  22.381  0.00  0.00    -0.648 OA
ATOM   2990  C   GLU X 353      -4.773 -11.954  22.248  0.00  0.00     0.241 C 
ATOM   2991  O   GLU X 353      -4.949 -12.010  23.476  0.00  0.00    -0.271 OA
ATOM   2992  N   ALA X 354      -4.843 -10.825  21.545  0.00  0.00    -0.346 N 
ATOM   2993  HN  ALA X 354      -4.432 -10.723  20.643  0.00  0.00     0.163 HD
ATOM   2994  CA  ALA X 354      -5.074  -9.533  22.087  0.00  0.00     0.172 C 
ATOM   2995  CB  ALA X 354      -4.631  -8.457  21.063  0.00  0.00     0.042 C 
ATOM   2996  C   ALA X 354      -6.514  -9.335  22.562  0.00  0.00     0.240 C 
ATOM   2997  O   ALA X 354      -6.763  -8.541  23.431  0.00  0.00    -0.271 OA
ATOM   2998  N   PHE X 355      -7.425 -10.119  22.031  0.00  0.00    -0.346 N 
ATOM   2999  HN  PHE X 355      -7.287 -10.557  21.146  0.00  0.00     0.163 HD
ATOM   3000  CA  PHE X 355      -8.802 -10.347  22.518  0.00  0.00     0.180 C 
ATOM   3001  CB  PHE X 355      -9.615 -11.093  21.464  0.00  0.00     0.073 C 
ATOM   3002  CG  PHE X 355     -11.057 -10.726  21.692  0.00  0.00    -0.056 A 
ATOM   3003  CD1 PHE X 355     -11.836 -11.439  22.676  0.00  0.00     0.007 A 
ATOM   3004  CE1 PHE X 355     -13.164 -11.159  22.819  0.00  0.00     0.001 A 
ATOM   3005  CZ  PHE X 355     -13.808 -10.326  21.894  0.00  0.00     0.000 A 
ATOM   3006  CD2 PHE X 355     -11.759  -9.799  20.863  0.00  0.00     0.007 A 
ATOM   3007  CE2 PHE X 355     -13.110  -9.614  20.977  0.00  0.00     0.001 A 
ATOM   3008  C   PHE X 355      -8.823 -11.132  23.864  0.00  0.00     0.241 C 
ATOM   3009  O   PHE X 355      -9.625 -10.859  24.723  0.00  0.00    -0.271 OA
ATOM   3010  N   ALA X 356      -7.972 -12.154  24.003  0.00  0.00    -0.346 N 
ATOM   3011  HN  ALA X 356      -7.234 -12.235  23.338  0.00  0.00     0.163 HD
ATOM   3012  CA  ALA X 356      -7.910 -12.986  25.114  0.00  0.00     0.172 C 
ATOM   3013  CB  ALA X 356      -6.916 -14.130  24.832  0.00  0.00     0.042 C 
ATOM   3014  C   ALA X 356      -7.538 -12.272  26.458  0.00  0.00     0.240 C 
ATOM   3015  O   ALA X 356      -8.127 -12.469  27.526  0.00  0.00    -0.271 OA
ATOM   3016  N   ASN X 357      -6.516 -11.352  26.302  0.00  0.00    -0.346 N 
ATOM   3017  HN  ASN X 357      -6.126 -11.264  25.389  0.00  0.00     0.163 HD
ATOM   3018  CA  ASN X 357      -6.093 -10.441  27.334  0.00  0.00     0.185 C 
ATOM   3019  CB  ASN X 357      -4.789  -9.688  26.885  0.00  0.00     0.137 C 
ATOM   3020  CG  ASN X 357      -3.579 -10.620  27.055  0.00  0.00     0.217 C 
ATOM   3021  OD1 ASN X 357      -2.992 -10.736  28.159  0.00  0.00    -0.274 OA
ATOM   3022  ND2 ASN X 357      -3.186 -11.271  25.921  0.00  0.00    -0.370 N 
ATOM   3023 1HD2 ASN X 357      -3.641 -11.164  25.037  0.00  0.00     0.159 HD
ATOM   3024 2HD2 ASN X 357      -2.420 -11.915  25.913  0.00  0.00     0.159 HD
ATOM   3025  C   ASN X 357      -7.109  -9.436  27.798  0.00  0.00     0.241 C 
ATOM   3026  O   ASN X 357      -7.237  -9.135  29.003  0.00  0.00    -0.271 OA
ATOM   3027  N   ALA X 358      -7.807  -8.866  26.890  0.00  0.00    -0.346 N 
ATOM   3028  HN  ALA X 358      -7.644  -9.162  25.952  0.00  0.00     0.163 HD
ATOM   3029  CA  ALA X 358      -8.903  -7.892  27.155  0.00  0.00     0.172 C 
ATOM   3030  CB  ALA X 358      -9.374  -7.381  25.805  0.00  0.00     0.042 C 
ATOM   3031  C   ALA X 358     -10.094  -8.576  27.770  0.00  0.00     0.240 C 
ATOM   3032  O   ALA X 358     -10.899  -8.026  28.550  0.00  0.00    -0.271 OA
ATOM   3033  N   ARG X 359     -10.253  -9.892  27.452  0.00  0.00    -0.346 N 
ATOM   3034  HN  ARG X 359      -9.684 -10.244  26.713  0.00  0.00     0.163 HD
ATOM   3035  CA  ARG X 359     -11.323 -10.757  27.944  0.00  0.00     0.176 C 
ATOM   3036  CB  ARG X 359     -11.605 -12.051  27.210  0.00  0.00     0.036 C 
ATOM   3037  CG  ARG X 359     -12.922 -12.772  27.492  0.00  0.00     0.023 C 
ATOM   3038  CD  ARG X 359     -12.800 -14.338  27.559  0.00  0.00     0.138 C 
ATOM   3039  NE  ARG X 359     -12.093 -14.679  28.872  0.00  0.00    -0.227 N 
ATOM   3040  HE  ARG X 359     -12.355 -14.371  29.786  0.00  0.00     0.177 HD
ATOM   3041  CZ  ARG X 359     -10.809 -15.131  28.927  0.00  0.00     0.665 C 
ATOM   3042  NH1 ARG X 359     -10.245 -15.219  30.123  0.00  0.00    -0.235 N 
ATOM   3043 1HH1 ARG X 359     -10.825 -15.385  30.921  0.00  0.00     0.174 HD
ATOM   3044 2HH1 ARG X 359      -9.275 -15.377  30.308  0.00  0.00     0.174 HD
ATOM   3045  NH2 ARG X 359     -10.036 -15.310  27.881  0.00  0.00    -0.235 N 
ATOM   3046 1HH2 ARG X 359     -10.353 -15.321  26.932  0.00  0.00     0.174 HD
ATOM   3047 2HH2 ARG X 359      -9.131 -15.586  28.203  0.00  0.00     0.174 HD
ATOM   3048  C   ARG X 359     -10.987 -11.097  29.404  0.00  0.00     0.240 C 
ATOM   3049  O   ARG X 359     -11.778 -10.972  30.331  0.00  0.00    -0.271 OA
ATOM   3050  N   GLY X 360      -9.749 -11.535  29.716  0.00  0.00    -0.351 N 
ATOM   3051  HN  GLY X 360      -9.130 -11.865  29.008  0.00  0.00     0.163 HD
ATOM   3052  CA  GLY X 360      -9.360 -11.664  31.126  0.00  0.00     0.225 C 
ATOM   3053  C   GLY X 360      -9.388 -10.287  31.832  0.00  0.00     0.236 C 
ATOM   3054  O   GLY X 360      -9.783 -10.188  32.988  0.00  0.00    -0.272 OA
ATOM   3055  N   ALA X 361      -9.065  -9.178  31.154  0.00  0.00    -0.347 N 
ATOM   3056  HN  ALA X 361      -8.596  -9.220  30.276  0.00  0.00     0.163 HD
ATOM   3057  CA  ALA X 361      -8.895  -7.948  31.838  0.00  0.00     0.172 C 
ATOM   3058  CB  ALA X 361      -8.039  -6.893  31.102  0.00  0.00     0.042 C 
ATOM   3059  C   ALA X 361     -10.227  -7.454  32.305  0.00  0.00     0.240 C 
ATOM   3060  O   ALA X 361     -10.388  -7.057  33.491  0.00  0.00    -0.271 OA
ATOM   3061  N   ALA X 362     -11.254  -7.678  31.443  0.00  0.00    -0.346 N 
ATOM   3062  HN  ALA X 362     -11.089  -8.058  30.537  0.00  0.00     0.163 HD
ATOM   3063  CA  ALA X 362     -12.676  -7.470  31.855  0.00  0.00     0.172 C 
ATOM   3064  CB  ALA X 362     -13.555  -7.643  30.595  0.00  0.00     0.042 C 
ATOM   3065  C   ALA X 362     -13.245  -8.452  32.926  0.00  0.00     0.240 C 
ATOM   3066  O   ALA X 362     -13.892  -7.979  33.849  0.00  0.00    -0.271 OA
ATOM   3067  N   TYR X 363     -13.009  -9.770  32.855  0.00  0.00    -0.346 N 
ATOM   3068  HN  TYR X 363     -12.450  -9.916  32.042  0.00  0.00     0.163 HD
ATOM   3069  CA  TYR X 363     -13.408 -10.800  33.827  0.00  0.00     0.180 C 
ATOM   3070  CB  TYR X 363     -13.243 -12.340  33.436  0.00  0.00     0.073 C 
ATOM   3071  CG  TYR X 363     -14.176 -13.249  34.196  0.00  0.00    -0.056 A 
ATOM   3072  CD1 TYR X 363     -15.369 -13.774  33.708  0.00  0.00     0.010 A 
ATOM   3073  CE1 TYR X 363     -16.099 -14.626  34.560  0.00  0.00     0.037 A 
ATOM   3074  CZ  TYR X 363     -15.695 -15.007  35.782  0.00  0.00     0.065 A 
ATOM   3075  OH  TYR X 363     -16.378 -15.908  36.667  0.00  0.00    -0.361 OA
ATOM   3076  HH  TYR X 363     -16.115 -15.650  37.553  0.00  0.00     0.217 HD
ATOM   3077  CD2 TYR X 363     -13.742 -13.568  35.510  0.00  0.00     0.010 A 
ATOM   3078  CE2 TYR X 363     -14.483 -14.472  36.285  0.00  0.00     0.037 A 
ATOM   3079  C   TYR X 363     -12.761 -10.456  35.197  0.00  0.00     0.241 C 
ATOM   3080  O   TYR X 363     -13.364 -10.702  36.249  0.00  0.00    -0.271 OA
ATOM   3081  N   GLU X 364     -11.503  -9.977  35.161  0.00  0.00    -0.346 N 
ATOM   3082  HN  GLU X 364     -11.046  -9.792  34.294  0.00  0.00     0.163 HD
ATOM   3083  CA  GLU X 364     -10.856  -9.593  36.377  0.00  0.00     0.177 C 
ATOM   3084  CB  GLU X 364      -9.403  -9.187  36.181  0.00  0.00     0.045 C 
ATOM   3085  CG  GLU X 364      -8.507  -9.060  37.451  0.00  0.00     0.116 C 
ATOM   3086  CD  GLU X 364      -6.968  -9.290  37.159  0.00  0.00     0.172 C 
ATOM   3087  OE1 GLU X 364      -6.663 -10.426  36.669  0.00  0.00    -0.648 OA
ATOM   3088  OE2 GLU X 364      -6.197  -8.391  37.393  0.00  0.00    -0.648 OA
ATOM   3089  C   GLU X 364     -11.478  -8.532  37.217  0.00  0.00     0.241 C 
ATOM   3090  O   GLU X 364     -11.610  -8.618  38.477  0.00  0.00    -0.271 OA
ATOM   3091  N   ILE X 365     -12.049  -7.587  36.528  0.00  0.00    -0.346 N 
ATOM   3092  HN  ILE X 365     -12.065  -7.573  35.531  0.00  0.00     0.163 HD
ATOM   3093  CA  ILE X 365     -12.958  -6.604  37.198  0.00  0.00     0.180 C 
ATOM   3094  CB  ILE X 365     -13.441  -5.468  36.212  0.00  0.00     0.013 C 
ATOM   3095  CG2 ILE X 365     -14.607  -4.649  36.747  0.00  0.00     0.012 C 
ATOM   3096  CG1 ILE X 365     -12.183  -4.545  35.661  0.00  0.00     0.002 C 
ATOM   3097  CD  ILE X 365     -11.573  -3.661  36.746  0.00  0.00     0.005 C 
ATOM   3098  C   ILE X 365     -14.140  -7.192  37.829  0.00  0.00     0.241 C 
ATOM   3099  O   ILE X 365     -14.637  -6.815  38.943  0.00  0.00    -0.271 OA
ATOM   3100  N   PHE X 366     -14.775  -8.245  37.162  0.00  0.00    -0.346 N 
ATOM   3101  HN  PHE X 366     -14.335  -8.444  36.290  0.00  0.00     0.163 HD
ATOM   3102  CA  PHE X 366     -15.947  -8.887  37.594  0.00  0.00     0.180 C 
ATOM   3103  CB  PHE X 366     -16.502  -9.827  36.489  0.00  0.00     0.073 C 
ATOM   3104  CG  PHE X 366     -16.800  -9.167  35.163  0.00  0.00    -0.056 A 
ATOM   3105  CD1 PHE X 366     -16.948  -9.793  33.951  0.00  0.00     0.007 A 
ATOM   3106  CE1 PHE X 366     -17.327  -9.151  32.791  0.00  0.00     0.001 A 
ATOM   3107  CZ  PHE X 366     -17.507  -7.793  32.720  0.00  0.00     0.000 A 
ATOM   3108  CD2 PHE X 366     -17.122  -7.751  35.087  0.00  0.00     0.007 A 
ATOM   3109  CE2 PHE X 366     -17.392  -7.013  33.920  0.00  0.00     0.001 A 
ATOM   3110  C   PHE X 366     -15.634  -9.689  38.862  0.00  0.00     0.241 C 
ATOM   3111  O   PHE X 366     -16.226  -9.563  39.929  0.00  0.00    -0.271 OA
ATOM   3112  N   LYS X 367     -14.678 -10.725  38.771  0.00  0.00    -0.346 N 
ATOM   3113  HN  LYS X 367     -14.095 -10.986  38.006  0.00  0.00     0.163 HD
ATOM   3114  CA  LYS X 367     -14.004 -11.448  39.880  0.00  0.00     0.176 C 
ATOM   3115  CB  LYS X 367     -12.511 -11.831  39.491  0.00  0.00     0.035 C 
ATOM   3116  CG  LYS X 367     -11.884 -12.941  40.315  0.00  0.00     0.004 C 
ATOM   3117  CD  LYS X 367     -10.481 -13.447  39.906  0.00  0.00     0.027 C 
ATOM   3118  CE  LYS X 367     -10.201 -13.782  38.411  0.00  0.00     0.229 C 
ATOM   3119  NZ  LYS X 367      -8.841 -14.530  38.261  0.00  0.00    -0.079 N 
ATOM   3120  HZ1 LYS X 367      -8.077 -13.900  38.578  0.00  0.00     0.274 HD
ATOM   3121  HZ2 LYS X 367      -8.766 -14.586  37.225  0.00  0.00     0.274 HD
ATOM   3122  HZ3 LYS X 367      -8.872 -15.516  38.590  0.00  0.00     0.274 HD
ATOM   3123  C   LYS X 367     -13.975 -10.812  41.211  0.00  0.00     0.241 C 
ATOM   3124  O   LYS X 367     -14.467 -11.360  42.254  0.00  0.00    -0.271 OA
ATOM   3125  N   ILE X 368     -13.306  -9.634  41.268  0.00  0.00    -0.346 N 
ATOM   3126  HN  ILE X 368     -12.885  -9.225  40.462  0.00  0.00     0.163 HD
ATOM   3127  CA  ILE X 368     -13.237  -8.644  42.427  0.00  0.00     0.180 C 
ATOM   3128  CB  ILE X 368     -12.438  -7.335  42.015  0.00  0.00     0.013 C 
ATOM   3129  CG2 ILE X 368     -12.721  -6.211  43.025  0.00  0.00     0.012 C 
ATOM   3130  CG1 ILE X 368     -10.914  -7.866  42.015  0.00  0.00     0.002 C 
ATOM   3131  CD  ILE X 368      -9.947  -6.796  41.438  0.00  0.00     0.005 C 
ATOM   3132  C   ILE X 368     -14.557  -8.331  43.214  0.00  0.00     0.241 C 
ATOM   3133  O   ILE X 368     -14.579  -8.404  44.485  0.00  0.00    -0.271 OA
ATOM   3134  N   ILE X 369     -15.613  -8.097  42.416  0.00  0.00    -0.346 N 
ATOM   3135  HN  ILE X 369     -15.487  -8.268  41.442  0.00  0.00     0.163 HD
ATOM   3136  CA  ILE X 369     -16.909  -7.851  42.938  0.00  0.00     0.180 C 
ATOM   3137  CB  ILE X 369     -17.626  -6.714  42.285  0.00  0.00     0.013 C 
ATOM   3138  CG2 ILE X 369     -16.832  -5.452  42.811  0.00  0.00     0.012 C 
ATOM   3139  CG1 ILE X 369     -17.717  -6.774  40.715  0.00  0.00     0.002 C 
ATOM   3140  CD  ILE X 369     -18.547  -5.699  40.136  0.00  0.00     0.005 C 
ATOM   3141  C   ILE X 369     -17.804  -9.047  43.117  0.00  0.00     0.241 C 
ATOM   3142  O   ILE X 369     -18.498  -8.989  44.145  0.00  0.00    -0.271 OA
ATOM   3143  N   ASP X 370     -17.809 -10.023  42.191  0.00  0.00    -0.345 N 
ATOM   3144  HN  ASP X 370     -17.202  -9.878  41.414  0.00  0.00     0.163 HD
ATOM   3145  CA  ASP X 370     -18.392 -11.315  42.375  0.00  0.00     0.186 C 
ATOM   3146  CB  ASP X 370     -18.122 -12.175  41.031  0.00  0.00     0.147 C 
ATOM   3147  CG  ASP X 370     -18.794 -13.526  40.954  0.00  0.00     0.175 C 
ATOM   3148  OD1 ASP X 370     -19.834 -13.691  41.621  0.00  0.00    -0.648 OA
ATOM   3149  OD2 ASP X 370     -18.354 -14.409  40.199  0.00  0.00    -0.648 OA
ATOM   3150  C   ASP X 370     -17.969 -12.151  43.635  0.00  0.00     0.241 C 
ATOM   3151  O   ASP X 370     -18.776 -12.552  44.437  0.00  0.00    -0.271 OA
ATOM   3152  N   ASN X 371     -16.652 -12.538  43.716  0.00  0.00    -0.346 N 
ATOM   3153  HN  ASN X 371     -16.038 -12.223  42.995  0.00  0.00     0.163 HD
ATOM   3154  CA  ASN X 371     -16.305 -13.703  44.605  0.00  0.00     0.185 C 
ATOM   3155  CB  ASN X 371     -15.099 -14.534  44.050  0.00  0.00     0.137 C 
ATOM   3156  CG  ASN X 371     -15.409 -15.053  42.635  0.00  0.00     0.217 C 
ATOM   3157  OD1 ASN X 371     -14.924 -14.577  41.578  0.00  0.00    -0.274 OA
ATOM   3158  ND2 ASN X 371     -16.279 -16.082  42.521  0.00  0.00    -0.370 N 
ATOM   3159 1HD2 ASN X 371     -16.710 -16.413  43.361  0.00  0.00     0.159 HD
ATOM   3160 2HD2 ASN X 371     -16.501 -16.495  41.637  0.00  0.00     0.159 HD
ATOM   3161  C   ASN X 371     -16.086 -13.464  46.044  0.00  0.00     0.241 C 
ATOM   3162  O   ASN X 371     -15.909 -14.491  46.711  0.00  0.00    -0.271 OA
ATOM   3163  N   LYS X 372     -16.199 -12.155  46.551  0.00  0.00    -0.346 N 
ATOM   3164  HN  LYS X 372     -16.476 -11.418  45.939  0.00  0.00     0.163 HD
ATOM   3165  CA  LYS X 372     -15.913 -11.846  47.970  0.00  0.00     0.176 C 
ATOM   3166  CB  LYS X 372     -15.307 -10.391  48.270  0.00  0.00     0.035 C 
ATOM   3167  CG  LYS X 372     -16.066  -9.267  47.576  0.00  0.00     0.004 C 
ATOM   3168  CD  LYS X 372     -17.505  -8.871  47.942  0.00  0.00     0.027 C 
ATOM   3169  CE  LYS X 372     -17.888  -8.513  49.418  0.00  0.00     0.229 C 
ATOM   3170  NZ  LYS X 372     -17.146  -7.352  49.942  0.00  0.00    -0.079 N 
ATOM   3171  HZ1 LYS X 372     -17.608  -7.111  50.842  0.00  0.00     0.274 HD
ATOM   3172  HZ2 LYS X 372     -17.257  -6.521  49.327  0.00  0.00     0.274 HD
ATOM   3173  HZ3 LYS X 372     -16.115  -7.399  50.073  0.00  0.00     0.274 HD
ATOM   3174  C   LYS X 372     -17.177 -12.252  48.834  0.00  0.00     0.243 C 
ATOM   3175  O   LYS X 372     -18.344 -12.144  48.359  0.00  0.00    -0.271 OA
ATOM   3176  N   PRO X 373     -17.084 -12.855  49.994  0.00  0.00    -0.337 N 
ATOM   3177  CD  PRO X 373     -15.946 -12.767  50.940  0.00  0.00     0.127 C 
ATOM   3178  CA  PRO X 373     -18.267 -13.331  50.669  0.00  0.00     0.179 C 
ATOM   3179  CB  PRO X 373     -17.701 -14.166  51.718  0.00  0.00     0.037 C 
ATOM   3180  CG  PRO X 373     -16.445 -13.497  52.187  0.00  0.00     0.022 C 
ATOM   3181  C   PRO X 373     -19.119 -12.143  51.220  0.00  0.00     0.241 C 
ATOM   3182  O   PRO X 373     -18.654 -10.988  51.353  0.00  0.00    -0.271 OA
ATOM   3183  N   SER X 374     -20.341 -12.415  51.553  0.00  0.00    -0.344 N 
ATOM   3184  HN  SER X 374     -20.497 -13.396  51.464  0.00  0.00     0.163 HD
ATOM   3185  CA  SER X 374     -21.294 -11.410  52.143  0.00  0.00     0.200 C 
ATOM   3186  CB  SER X 374     -22.063 -10.571  51.092  0.00  0.00     0.199 C 
ATOM   3187  OG  SER X 374     -22.623 -11.342  49.987  0.00  0.00    -0.398 OA
ATOM   3188  HG1 SER X 374     -23.425 -11.682  50.390  0.00  0.00     0.209 HD
ATOM   3189  C   SER X 374     -22.219 -12.121  53.018  0.00  0.00     0.243 C 
ATOM   3190  O   SER X 374     -22.331 -13.383  53.055  0.00  0.00    -0.271 OA
ATOM   3191  N   ILE X 375     -22.931 -11.350  53.910  0.00  0.00    -0.346 N 
ATOM   3192  HN  ILE X 375     -23.010 -10.357  53.872  0.00  0.00     0.163 HD
ATOM   3193  CA  ILE X 375     -23.868 -11.894  54.884  0.00  0.00     0.180 C 
ATOM   3194  CB  ILE X 375     -23.569 -11.404  56.287  0.00  0.00     0.013 C 
ATOM   3195  CG2 ILE X 375     -23.960 -12.538  57.360  0.00  0.00     0.012 C 
ATOM   3196  CG1 ILE X 375     -22.137 -10.939  56.617  0.00  0.00     0.002 C 
ATOM   3197  CD  ILE X 375     -22.010 -10.245  58.036  0.00  0.00     0.005 C 
ATOM   3198  C   ILE X 375     -25.219 -11.791  54.494  0.00  0.00     0.241 C 
ATOM   3199  O   ILE X 375     -25.607 -12.185  53.394  0.00  0.00    -0.271 OA
ATOM   3200  N   ASP X 376     -26.163 -11.202  55.305  0.00  0.00    -0.345 N 
ATOM   3201  HN  ASP X 376     -25.951 -10.899  56.231  0.00  0.00     0.163 HD
ATOM   3202  CA  ASP X 376     -27.593 -11.443  55.197  0.00  0.00     0.186 C 
ATOM   3203  CB  ASP X 376     -28.153 -11.798  56.620  0.00  0.00     0.147 C 
ATOM   3204  CG  ASP X 376     -27.965 -10.701  57.604  0.00  0.00     0.175 C 
ATOM   3205  OD1 ASP X 376     -28.944 -10.087  58.013  0.00  0.00    -0.648 OA
ATOM   3206  OD2 ASP X 376     -26.800 -10.300  57.883  0.00  0.00    -0.648 OA
ATOM   3207  C   ASP X 376     -28.434 -10.317  54.556  0.00  0.00     0.241 C 
ATOM   3208  O   ASP X 376     -29.410 -10.651  53.914  0.00  0.00    -0.271 OA
ATOM   3209  N   SER X 377     -27.949  -9.062  54.672  0.00  0.00    -0.344 N 
ATOM   3210  HN  SER X 377     -27.038  -9.025  55.074  0.00  0.00     0.163 HD
ATOM   3211  CA  SER X 377     -28.616  -7.792  54.350  0.00  0.00     0.200 C 
ATOM   3212  CB  SER X 377     -27.645  -6.578  54.506  0.00  0.00     0.199 C 
ATOM   3213  OG  SER X 377     -28.363  -5.338  54.620  0.00  0.00    -0.398 OA
ATOM   3214  HG1 SER X 377     -28.272  -4.880  53.782  0.00  0.00     0.209 HD
ATOM   3215  C   SER X 377     -29.205  -7.736  52.978  0.00  0.00     0.243 C 
ATOM   3216  O   SER X 377     -28.590  -7.818  51.952  0.00  0.00    -0.271 OA
ATOM   3217  N   TYR X 378     -30.524  -7.525  52.813  0.00  0.00    -0.346 N 
ATOM   3218  HN  TYR X 378     -30.806  -7.425  51.862  0.00  0.00     0.163 HD
ATOM   3219  CA  TYR X 378     -31.694  -7.723  53.744  0.00  0.00     0.180 C 
ATOM   3220  CB  TYR X 378     -32.494  -6.359  53.943  0.00  0.00     0.073 C 
ATOM   3221  CG  TYR X 378     -33.186  -5.751  52.684  0.00  0.00    -0.056 A 
ATOM   3222  CD1 TYR X 378     -34.533  -5.758  52.506  0.00  0.00     0.010 A 
ATOM   3223  CE1 TYR X 378     -35.082  -5.416  51.256  0.00  0.00     0.037 A 
ATOM   3224  CZ  TYR X 378     -34.239  -4.916  50.175  0.00  0.00     0.065 A 
ATOM   3225  OH  TYR X 378     -34.736  -4.558  48.914  0.00  0.00    -0.361 OA
ATOM   3226  HH  TYR X 378     -35.687  -4.499  49.030  0.00  0.00     0.217 HD
ATOM   3227  CD2 TYR X 378     -32.323  -5.215  51.693  0.00  0.00     0.010 A 
ATOM   3228  CE2 TYR X 378     -32.866  -4.825  50.433  0.00  0.00     0.037 A 
ATOM   3229  C   TYR X 378     -32.611  -8.934  53.381  0.00  0.00     0.241 C 
ATOM   3230  O   TYR X 378     -33.811  -8.863  53.744  0.00  0.00    -0.271 OA
ATOM   3231  N   SER X 379     -32.054 -10.017  52.801  0.00  0.00    -0.344 N 
ATOM   3232  HN  SER X 379     -31.092 -10.018  52.538  0.00  0.00     0.163 HD
ATOM   3233  CA  SER X 379     -32.930 -11.132  52.337  0.00  0.00     0.200 C 
ATOM   3234  CB  SER X 379     -32.118 -12.021  51.345  0.00  0.00     0.199 C 
ATOM   3235  OG  SER X 379     -32.692 -13.244  50.996  0.00  0.00    -0.398 OA
ATOM   3236  HG1 SER X 379     -32.232 -13.594  50.229  0.00  0.00     0.209 HD
ATOM   3237  C   SER X 379     -33.403 -11.937  53.503  0.00  0.00     0.243 C 
ATOM   3238  O   SER X 379     -34.639 -12.248  53.508  0.00  0.00    -0.271 OA
ATOM   3239  N   LYS X 380     -32.498 -12.403  54.437  0.00  0.00    -0.346 N 
ATOM   3240  HN  LYS X 380     -31.544 -12.116  54.398  0.00  0.00     0.163 HD
ATOM   3241  CA  LYS X 380     -32.955 -13.362  55.474  0.00  0.00     0.176 C 
ATOM   3242  CB  LYS X 380     -31.725 -14.105  56.002  0.00  0.00     0.035 C 
ATOM   3243  CG  LYS X 380     -30.876 -14.754  54.913  0.00  0.00     0.004 C 
ATOM   3244  CD  LYS X 380     -29.708 -15.394  55.579  0.00  0.00     0.027 C 
ATOM   3245  CE  LYS X 380     -28.821 -16.078  54.519  0.00  0.00     0.229 C 
ATOM   3246  NZ  LYS X 380     -27.755 -16.937  55.070  0.00  0.00    -0.079 N 
ATOM   3247  HZ1 LYS X 380     -27.002 -16.358  55.494  0.00  0.00     0.274 HD
ATOM   3248  HZ2 LYS X 380     -27.418 -17.500  54.263  0.00  0.00     0.274 HD
ATOM   3249  HZ3 LYS X 380     -28.199 -17.528  55.803  0.00  0.00     0.274 HD
ATOM   3250  C   LYS X 380     -33.802 -12.770  56.632  0.00  0.00     0.241 C 
ATOM   3251  O   LYS X 380     -34.707 -13.362  57.197  0.00  0.00    -0.271 OA
ATOM   3252  N   SER X 381     -33.481 -11.547  57.074  0.00  0.00    -0.344 N 
ATOM   3253  HN  SER X 381     -32.628 -11.164  56.727  0.00  0.00     0.163 HD
ATOM   3254  CA  SER X 381     -34.246 -10.895  58.190  0.00  0.00     0.200 C 
ATOM   3255  CB  SER X 381     -33.548 -10.850  59.566  0.00  0.00     0.199 C 
ATOM   3256  OG  SER X 381     -34.383 -10.316  60.615  0.00  0.00    -0.398 OA
ATOM   3257  HG1 SER X 381     -34.044 -10.723  61.416  0.00  0.00     0.209 HD
ATOM   3258  C   SER X 381     -34.611  -9.600  57.714  0.00  0.00     0.242 C 
ATOM   3259  O   SER X 381     -35.740  -9.370  57.272  0.00  0.00    -0.271 OA
ATOM   3260  N   GLY X 382     -33.739  -8.564  57.884  0.00  0.00    -0.350 N 
ATOM   3261  HN  GLY X 382     -32.832  -8.720  58.267  0.00  0.00     0.163 HD
ATOM   3262  CA  GLY X 382     -34.011  -7.201  57.440  0.00  0.00     0.225 C 
ATOM   3263  C   GLY X 382     -35.114  -6.454  58.217  0.00  0.00     0.236 C 
ATOM   3264  O   GLY X 382     -35.945  -5.713  57.656  0.00  0.00    -0.272 OA
ATOM   3265  N   HSE X 383     -35.188  -6.563  59.509  0.00  0.00    -0.346 N 
ATOM   3266  HN  HSE X 383     -34.399  -6.924  60.001  0.00  0.00     0.163 HD
ATOM   3267  CA  HSE X 383     -36.429  -6.285  60.197  0.00  0.00     0.182 C 
ATOM   3268  CB  HSE X 383     -36.615  -7.186  61.470  0.00  0.00     0.093 C 
ATOM   3269  ND1 HSE X 383     -38.995  -7.962  61.040  0.00  0.00    -0.354 N 
ATOM   3270  HD1 HSE X 383     -38.866  -8.323  60.095  1.00  0.00     0.166 HD
ATOM   3271  CG  HSE X 383     -38.018  -7.393  61.884  0.00  0.00     0.028 A 
ATOM   3272  CE1 HSE X 383     -40.171  -7.924  61.777  0.00  0.00     0.180 A 
ATOM   3273  NE2 HSE X 383     -39.936  -7.317  62.974  0.00  0.00    -0.360 N 
ATOM   3274  HE2 HSE X 383     -40.606  -6.890  63.582  0.00  0.00     0.166 HD
ATOM   3275  CD2 HSE X 383     -38.593  -7.023  63.041  0.00  0.00     0.114 A 
ATOM   3276  C   HSE X 383     -36.589  -4.791  60.572  0.00  0.00     0.241 C 
ATOM   3277  O   HSE X 383     -35.645  -4.087  60.925  0.00  0.00    -0.271 OA
ATOM   3278  N   LYS X 384     -37.822  -4.228  60.413  0.00  0.00    -0.346 N 
ATOM   3279  HN  LYS X 384     -38.481  -4.834  59.974  0.00  0.00     0.163 HD
ATOM   3280  CA  LYS X 384     -38.133  -2.793  60.743  0.00  0.00     0.176 C 
ATOM   3281  CB  LYS X 384     -39.383  -2.425  59.871  0.00  0.00     0.035 C 
ATOM   3282  CG  LYS X 384     -39.109  -2.631  58.337  0.00  0.00     0.004 C 
ATOM   3283  CD  LYS X 384     -40.233  -2.309  57.346  0.00  0.00     0.027 C 
ATOM   3284  CE  LYS X 384     -41.464  -3.168  57.520  0.00  0.00     0.229 C 
ATOM   3285  NZ  LYS X 384     -41.215  -4.591  57.178  0.00  0.00    -0.079 N 
ATOM   3286  HZ1 LYS X 384     -42.047  -5.179  57.387  0.00  0.00     0.274 HD
ATOM   3287  HZ2 LYS X 384     -40.420  -4.921  57.763  0.00  0.00     0.274 HD
ATOM   3288  HZ3 LYS X 384     -40.969  -4.725  56.177  0.00  0.00     0.274 HD
ATOM   3289  C   LYS X 384     -38.519  -2.483  62.197  0.00  0.00     0.243 C 
ATOM   3290  O   LYS X 384     -39.131  -3.377  62.781  0.00  0.00    -0.271 OA
ATOM   3291  N   PRO X 385     -38.194  -1.362  62.873  0.00  0.00    -0.337 N 
ATOM   3292  CD  PRO X 385     -37.496  -0.205  62.205  0.00  0.00     0.127 C 
ATOM   3293  CA  PRO X 385     -38.568  -1.100  64.216  0.00  0.00     0.179 C 
ATOM   3294  CB  PRO X 385     -37.791   0.182  64.486  0.00  0.00     0.037 C 
ATOM   3295  CG  PRO X 385     -37.751   0.925  63.107  0.00  0.00     0.022 C 
ATOM   3296  C   PRO X 385     -40.003  -0.868  64.438  0.00  0.00     0.241 C 
ATOM   3297  O   PRO X 385     -40.787  -0.950  63.492  0.00  0.00    -0.271 OA
ATOM   3298  N   ASP X 386     -40.444  -0.696  65.710  0.00  0.00    -0.346 N 
ATOM   3299  HN  ASP X 386     -39.760  -0.799  66.428  0.00  0.00     0.163 HD
ATOM   3300  CA  ASP X 386     -41.781  -0.287  66.016  0.00  0.00     0.186 C 
ATOM   3301  CB  ASP X 386     -42.465  -1.096  67.201  0.00  0.00     0.147 C 
ATOM   3302  CG  ASP X 386     -41.596  -1.217  68.425  0.00  0.00     0.175 C 
ATOM   3303  OD1 ASP X 386     -41.171  -0.253  69.135  0.00  0.00    -0.648 OA
ATOM   3304  OD2 ASP X 386     -41.132  -2.381  68.689  0.00  0.00    -0.648 OA
ATOM   3305  C   ASP X 386     -41.952   1.152  66.139  0.00  0.00     0.241 C 
ATOM   3306  O   ASP X 386     -41.986   1.823  65.121  0.00  0.00    -0.271 OA
ATOM   3307  N   ASN X 387     -42.252   1.732  67.344  0.00  0.00    -0.346 N 
ATOM   3308  HN  ASN X 387     -42.177   1.135  68.139  0.00  0.00     0.163 HD
ATOM   3309  CA  ASN X 387     -42.514   3.120  67.621  0.00  0.00     0.185 C 
ATOM   3310  CB  ASN X 387     -43.723   3.366  68.620  0.00  0.00     0.137 C 
ATOM   3311  CG  ASN X 387     -43.999   4.867  68.860  0.00  0.00     0.217 C 
ATOM   3312  OD1 ASN X 387     -43.226   5.451  69.617  0.00  0.00    -0.274 OA
ATOM   3313  ND2 ASN X 387     -44.967   5.507  68.145  0.00  0.00    -0.370 N 
ATOM   3314 1HD2 ASN X 387     -45.592   4.996  67.554  0.00  0.00     0.159 HD
ATOM   3315 2HD2 ASN X 387     -45.159   6.483  68.250  0.00  0.00     0.159 HD
ATOM   3316  C   ASN X 387     -41.235   3.584  68.295  0.00  0.00     0.241 C 
ATOM   3317  O   ASN X 387     -40.694   2.887  69.203  0.00  0.00    -0.271 OA
ATOM   3318  N   ILE X 388     -40.568   4.692  67.793  0.00  0.00    -0.346 N 
ATOM   3319  HN  ILE X 388     -41.043   5.154  67.048  0.00  0.00     0.163 HD
ATOM   3320  CA  ILE X 388     -39.203   4.851  68.108  0.00  0.00     0.180 C 
ATOM   3321  CB  ILE X 388     -38.390   5.156  66.885  0.00  0.00     0.013 C 
ATOM   3322  CG2 ILE X 388     -36.894   4.955  67.268  0.00  0.00     0.012 C 
ATOM   3323  CG1 ILE X 388     -38.551   4.177  65.753  0.00  0.00     0.002 C 
ATOM   3324  CD  ILE X 388     -37.722   4.437  64.498  0.00  0.00     0.005 C 
ATOM   3325  C   ILE X 388     -39.022   5.921  69.167  0.00  0.00     0.241 C 
ATOM   3326  O   ILE X 388     -39.237   7.147  68.952  0.00  0.00    -0.271 OA
ATOM   3327  N   LYS X 389     -38.609   5.518  70.379  0.00  0.00    -0.346 N 
ATOM   3328  HN  LYS X 389     -38.494   4.544  70.558  0.00  0.00     0.163 HD
ATOM   3329  CA  LYS X 389     -38.430   6.392  71.508  0.00  0.00     0.176 C 
ATOM   3330  CB  LYS X 389     -38.628   5.845  73.004  0.00  0.00     0.035 C 
ATOM   3331  CG  LYS X 389     -40.075   5.462  73.437  0.00  0.00     0.004 C 
ATOM   3332  CD  LYS X 389     -40.827   4.351  72.701  0.00  0.00     0.027 C 
ATOM   3333  CE  LYS X 389     -40.059   3.062  72.581  0.00  0.00     0.229 C 
ATOM   3334  NZ  LYS X 389     -40.683   1.983  71.737  0.00  0.00    -0.079 N 
ATOM   3335  HZ1 LYS X 389     -41.534   1.599  72.194  0.00  0.00     0.274 HD
ATOM   3336  HZ2 LYS X 389     -40.055   1.171  71.570  0.00  0.00     0.274 HD
ATOM   3337  HZ3 LYS X 389     -41.041   2.410  70.859  0.00  0.00     0.274 HD
ATOM   3338  C   LYS X 389     -36.994   7.022  71.402  0.00  0.00     0.240 C 
ATOM   3339  O   LYS X 389     -36.775   8.183  71.236  0.00  0.00    -0.271 OA
ATOM   3340  N   GLY X 390     -35.984   6.137  71.237  0.00  0.00    -0.351 N 
ATOM   3341  HN  GLY X 390     -36.192   5.163  71.282  0.00  0.00     0.163 HD
ATOM   3342  CA  GLY X 390     -34.597   6.586  70.845  0.00  0.00     0.225 C 
ATOM   3343  C   GLY X 390     -33.512   6.156  71.757  0.00  0.00     0.236 C 
ATOM   3344  O   GLY X 390     -32.538   6.899  71.829  0.00  0.00    -0.272 OA
ATOM   3345  N   ASN X 391     -33.718   5.008  72.481  0.00  0.00    -0.346 N 
ATOM   3346  HN  ASN X 391     -34.518   4.418  72.406  0.00  0.00     0.163 HD
ATOM   3347  CA  ASN X 391     -32.643   4.494  73.314  0.00  0.00     0.185 C 
ATOM   3348  CB  ASN X 391     -33.195   3.307  74.201  0.00  0.00     0.137 C 
ATOM   3349  CG  ASN X 391     -34.174   3.944  75.158  0.00  0.00     0.217 C 
ATOM   3350  OD1 ASN X 391     -33.857   4.680  76.043  0.00  0.00    -0.274 OA
ATOM   3351  ND2 ASN X 391     -35.457   3.618  74.934  0.00  0.00    -0.370 N 
ATOM   3352 1HD2 ASN X 391     -35.672   2.968  74.206  0.00  0.00     0.159 HD
ATOM   3353 2HD2 ASN X 391     -36.157   3.911  75.586  0.00  0.00     0.159 HD
ATOM   3354  C   ASN X 391     -31.473   3.906  72.491  0.00  0.00     0.241 C 
ATOM   3355  O   ASN X 391     -31.608   3.616  71.340  0.00  0.00    -0.271 OA
ATOM   3356  N   LEU X 392     -30.290   3.667  73.043  0.00  0.00    -0.346 N 
ATOM   3357  HN  LEU X 392     -30.299   3.729  74.038  0.00  0.00     0.163 HD
ATOM   3358  CA  LEU X 392     -29.079   3.044  72.481  0.00  0.00     0.177 C 
ATOM   3359  CB  LEU X 392     -28.060   4.162  72.016  0.00  0.00     0.038 C 
ATOM   3360  CG  LEU X 392     -28.373   5.037  70.829  0.00  0.00    -0.020 C 
ATOM   3361  CD1 LEU X 392     -27.262   6.148  70.707  0.00  0.00     0.009 C 
ATOM   3362  CD2 LEU X 392     -28.716   4.261  69.522  0.00  0.00     0.009 C 
ATOM   3363  C   LEU X 392     -28.439   2.098  73.513  0.00  0.00     0.241 C 
ATOM   3364  O   LEU X 392     -28.393   2.465  74.704  0.00  0.00    -0.271 OA
ATOM   3365  N   GLU X 393     -27.818   0.933  73.099  0.00  0.00    -0.346 N 
ATOM   3366  HN  GLU X 393     -27.902   0.602  72.162  0.00  0.00     0.163 HD
ATOM   3367  CA  GLU X 393     -27.089   0.176  74.173  0.00  0.00     0.177 C 
ATOM   3368  CB  GLU X 393     -28.069  -0.660  75.026  0.00  0.00     0.045 C 
ATOM   3369  CG  GLU X 393     -27.407  -1.424  76.146  0.00  0.00     0.116 C 
ATOM   3370  CD  GLU X 393     -28.375  -2.413  76.798  0.00  0.00     0.172 C 
ATOM   3371  OE1 GLU X 393     -29.584  -2.127  76.777  0.00  0.00    -0.648 OA
ATOM   3372  OE2 GLU X 393     -27.903  -3.436  77.371  0.00  0.00    -0.648 OA
ATOM   3373  C   GLU X 393     -25.994  -0.802  73.638  0.00  0.00     0.241 C 
ATOM   3374  O   GLU X 393     -26.191  -1.536  72.675  0.00  0.00    -0.271 OA
ATOM   3375  N   PHE X 394     -24.834  -0.837  74.243  0.00  0.00    -0.346 N 
ATOM   3376  HN  PHE X 394     -24.730  -0.237  75.032  0.00  0.00     0.163 HD
ATOM   3377  CA  PHE X 394     -23.831  -1.822  73.988  0.00  0.00     0.180 C 
ATOM   3378  CB  PHE X 394     -22.325  -1.294  74.089  0.00  0.00     0.073 C 
ATOM   3379  CG  PHE X 394     -22.044  -0.353  72.993  0.00  0.00    -0.056 A 
ATOM   3380  CD1 PHE X 394     -21.201  -0.732  71.900  0.00  0.00     0.007 A 
ATOM   3381  CE1 PHE X 394     -20.945   0.186  70.885  0.00  0.00     0.001 A 
ATOM   3382  CZ  PHE X 394     -21.476   1.498  70.976  0.00  0.00     0.000 A 
ATOM   3383  CD2 PHE X 394     -22.678   0.984  73.043  0.00  0.00     0.007 A 
ATOM   3384  CE2 PHE X 394     -22.312   1.869  72.058  0.00  0.00     0.001 A 
ATOM   3385  C   PHE X 394     -24.009  -2.912  75.115  0.00  0.00     0.241 C 
ATOM   3386  O   PHE X 394     -24.069  -2.695  76.313  0.00  0.00    -0.271 OA
ATOM   3387  N   ARG X 395     -24.103  -4.149  74.679  0.00  0.00    -0.346 N 
ATOM   3388  HN  ARG X 395     -24.091  -4.323  73.697  0.00  0.00     0.163 HD
ATOM   3389  CA  ARG X 395     -24.302  -5.363  75.574  0.00  0.00     0.176 C 
ATOM   3390  CB  ARG X 395     -25.811  -5.838  75.538  0.00  0.00     0.036 C 
ATOM   3391  CG  ARG X 395     -26.143  -6.707  76.755  0.00  0.00     0.023 C 
ATOM   3392  CD  ARG X 395     -27.688  -7.105  76.729  0.00  0.00     0.138 C 
ATOM   3393  NE  ARG X 395     -28.554  -5.948  76.685  0.00  0.00    -0.227 N 
ATOM   3394  HE  ARG X 395     -28.131  -5.083  76.953  0.00  0.00     0.177 HD
ATOM   3395  CZ  ARG X 395     -29.911  -5.912  76.498  0.00  0.00     0.665 C 
ATOM   3396  NH1 ARG X 395     -30.544  -4.803  76.748  0.00  0.00    -0.235 N 
ATOM   3397 1HH1 ARG X 395     -30.079  -3.922  76.831  0.00  0.00     0.174 HD
ATOM   3398 2HH1 ARG X 395     -31.541  -4.838  76.820  0.00  0.00     0.174 HD
ATOM   3399  NH2 ARG X 395     -30.606  -7.015  76.094  0.00  0.00    -0.235 N 
ATOM   3400 1HH2 ARG X 395     -30.161  -7.910  76.083  0.00  0.00     0.174 HD
ATOM   3401 2HH2 ARG X 395     -31.602  -7.004  76.007  0.00  0.00     0.174 HD
ATOM   3402  C   ARG X 395     -23.282  -6.451  75.368  0.00  0.00     0.241 C 
ATOM   3403  O   ARG X 395     -23.394  -7.248  74.509  0.00  0.00    -0.271 OA
ATOM   3404  N   ASN X 396     -22.272  -6.484  76.227  0.00  0.00    -0.346 N 
ATOM   3405  HN  ASN X 396     -22.226  -5.759  76.910  0.00  0.00     0.163 HD
ATOM   3406  CA  ASN X 396     -21.202  -7.488  76.170  0.00  0.00     0.185 C 
ATOM   3407  CB  ASN X 396     -21.664  -8.947  76.456  0.00  0.00     0.137 C 
ATOM   3408  CG  ASN X 396     -22.267  -9.070  77.861  0.00  0.00     0.217 C 
ATOM   3409  OD1 ASN X 396     -23.463  -9.014  78.051  0.00  0.00    -0.274 OA
ATOM   3410  ND2 ASN X 396     -21.334  -9.446  78.807  0.00  0.00    -0.370 N 
ATOM   3411 1HD2 ASN X 396     -20.394  -9.358  78.478  0.00  0.00     0.159 HD
ATOM   3412 2HD2 ASN X 396     -21.541  -9.401  79.784  0.00  0.00     0.159 HD
ATOM   3413  C   ASN X 396     -20.550  -7.477  74.761  0.00  0.00     0.241 C 
ATOM   3414  O   ASN X 396     -20.456  -8.473  74.063  0.00  0.00    -0.271 OA
ATOM   3415  N   VAL X 397     -20.119  -6.291  74.300  0.00  0.00    -0.346 N 
ATOM   3416  HN  VAL X 397     -20.246  -5.415  74.760  0.00  0.00     0.163 HD
ATOM   3417  CA  VAL X 397     -19.568  -6.101  72.946  0.00  0.00     0.180 C 
ATOM   3418  CB  VAL X 397     -19.888  -4.688  72.448  0.00  0.00     0.009 C 
ATOM   3419  CG1 VAL X 397     -19.462  -4.596  70.922  0.00  0.00     0.012 C 
ATOM   3420  CG2 VAL X 397     -21.426  -4.619  72.491  0.00  0.00     0.012 C 
ATOM   3421  C   VAL X 397     -18.151  -6.379  72.791  0.00  0.00     0.241 C 
ATOM   3422  O   VAL X 397     -17.299  -5.743  73.351  0.00  0.00    -0.271 OA
ATOM   3423  N   HSE X 398     -17.767  -7.306  71.847  0.00  0.00    -0.346 N 
ATOM   3424  HN  HSE X 398     -18.344  -8.004  71.428  0.00  0.00     0.163 HD
ATOM   3425  CA  HSE X 398     -16.380  -7.509  71.463  0.00  0.00     0.182 C 
ATOM   3426  CB  HSE X 398     -15.992  -8.980  71.518  0.00  0.00     0.093 C 
ATOM   3427  ND1 HSE X 398     -14.508  -9.297  73.409  0.00  0.00    -0.354 N 
ATOM   3428  HD1 HSE X 398     -13.650  -9.158  72.876  1.00  0.00     0.166 HD
ATOM   3429  CG  HSE X 398     -15.784  -9.434  72.930  0.00  0.00     0.028 A 
ATOM   3430  CE1 HSE X 398     -14.647  -9.388  74.749  0.00  0.00     0.180 A 
ATOM   3431  NE2 HSE X 398     -15.926  -9.649  75.120  0.00  0.00    -0.360 N 
ATOM   3432  HE2 HSE X 398     -16.346  -9.411  75.996  0.00  0.00     0.166 HD
ATOM   3433  CD2 HSE X 398     -16.645  -9.680  73.974  0.00  0.00     0.114 A 
ATOM   3434  C   HSE X 398     -16.317  -7.062  69.994  0.00  0.00     0.241 C 
ATOM   3435  O   HSE X 398     -17.222  -7.425  69.261  0.00  0.00    -0.271 OA
ATOM   3436  N   PHE X 399     -15.241  -6.308  69.591  0.00  0.00    -0.346 N 
ATOM   3437  HN  PHE X 399     -14.360  -6.271  70.057  0.00  0.00     0.163 HD
ATOM   3438  CA  PHE X 399     -15.120  -5.757  68.263  0.00  0.00     0.180 C 
ATOM   3439  CB  PHE X 399     -15.864  -4.403  68.151  0.00  0.00     0.073 C 
ATOM   3440  CG  PHE X 399     -15.933  -4.010  66.726  0.00  0.00    -0.056 A 
ATOM   3441  CD1 PHE X 399     -15.004  -3.086  66.222  0.00  0.00     0.007 A 
ATOM   3442  CE1 PHE X 399     -15.040  -2.739  64.879  0.00  0.00     0.001 A 
ATOM   3443  CZ  PHE X 399     -15.908  -3.400  64.041  0.00  0.00     0.000 A 
ATOM   3444  CD2 PHE X 399     -16.962  -4.532  65.917  0.00  0.00     0.007 A 
ATOM   3445  CE2 PHE X 399     -16.883  -4.286  64.490  0.00  0.00     0.001 A 
ATOM   3446  C   PHE X 399     -13.658  -5.671  67.881  0.00  0.00     0.241 C 
ATOM   3447  O   PHE X 399     -12.844  -5.006  68.481  0.00  0.00    -0.271 OA
ATOM   3448  N   SER X 400     -13.280  -6.342  66.817  0.00  0.00    -0.344 N 
ATOM   3449  HN  SER X 400     -13.900  -6.926  66.300  0.00  0.00     0.163 HD
ATOM   3450  CA  SER X 400     -11.974  -6.373  66.110  0.00  0.00     0.200 C 
ATOM   3451  CB  SER X 400     -11.480  -7.798  65.753  0.00  0.00     0.199 C 
ATOM   3452  OG  SER X 400     -10.156  -7.868  65.288  0.00  0.00    -0.398 OA
ATOM   3453  HG1 SER X 400      -9.920  -8.797  65.236  0.00  0.00     0.209 HD
ATOM   3454  C   SER X 400     -12.031  -5.564  64.849  0.00  0.00     0.243 C 
ATOM   3455  O   SER X 400     -13.106  -5.531  64.182  0.00  0.00    -0.271 OA
ATOM   3456  N   TYR X 401     -10.996  -4.780  64.466  0.00  0.00    -0.346 N 
ATOM   3457  HN  TYR X 401     -10.166  -4.716  65.014  0.00  0.00     0.163 HD
ATOM   3458  CA  TYR X 401     -11.115  -3.750  63.471  0.00  0.00     0.181 C 
ATOM   3459  CB  TYR X 401      -9.941  -2.786  63.518  0.00  0.00     0.073 C 
ATOM   3460  CG  TYR X 401      -9.931  -1.600  62.705  0.00  0.00    -0.056 A 
ATOM   3461  CD1 TYR X 401      -9.013  -1.519  61.622  0.00  0.00     0.010 A 
ATOM   3462  CE1 TYR X 401      -9.025  -0.367  60.863  0.00  0.00     0.037 A 
ATOM   3463  CZ  TYR X 401      -9.827   0.673  61.139  0.00  0.00     0.065 A 
ATOM   3464  OH  TYR X 401      -9.715   1.791  60.396  0.00  0.00    -0.361 OA
ATOM   3465  HH  TYR X 401      -9.164   1.589  59.637  0.00  0.00     0.217 HD
ATOM   3466  CD2 TYR X 401     -10.752  -0.433  62.995  0.00  0.00     0.010 A 
ATOM   3467  CE2 TYR X 401     -10.664   0.694  62.260  0.00  0.00     0.037 A 
ATOM   3468  C   TYR X 401     -11.028  -4.545  62.145  0.00  0.00     0.243 C 
ATOM   3469  O   TYR X 401     -10.385  -5.614  62.154  0.00  0.00    -0.271 OA
ATOM   3470  N   PRO X 402     -11.697  -4.165  61.011  0.00  0.00    -0.337 N 
ATOM   3471  CD  PRO X 402     -12.354  -2.839  60.804  0.00  0.00     0.127 C 
ATOM   3472  CA  PRO X 402     -12.029  -5.197  60.077  0.00  0.00     0.179 C 
ATOM   3473  CB  PRO X 402     -13.278  -4.650  59.404  0.00  0.00     0.037 C 
ATOM   3474  CG  PRO X 402     -13.093  -3.077  59.481  0.00  0.00     0.022 C 
ATOM   3475  C   PRO X 402     -10.866  -5.532  59.132  0.00  0.00     0.241 C 
ATOM   3476  O   PRO X 402     -10.946  -6.501  58.390  0.00  0.00    -0.271 OA
ATOM   3477  N   SER X 403      -9.741  -4.788  59.050  0.00  0.00    -0.344 N 
ATOM   3478  HN  SER X 403      -9.511  -4.105  59.739  0.00  0.00     0.163 HD
ATOM   3479  CA  SER X 403      -8.644  -5.112  58.175  0.00  0.00     0.200 C 
ATOM   3480  CB  SER X 403      -7.958  -3.826  57.568  0.00  0.00     0.199 C 
ATOM   3481  OG  SER X 403      -7.873  -2.780  58.545  0.00  0.00    -0.398 OA
ATOM   3482  HG1 SER X 403      -7.377  -2.065  58.140  0.00  0.00     0.209 HD
ATOM   3483  C   SER X 403      -7.460  -5.769  58.963  0.00  0.00     0.243 C 
ATOM   3484  O   SER X 403      -6.312  -5.856  58.492  0.00  0.00    -0.271 OA
ATOM   3485  N   ARG X 404      -7.725  -6.203  60.203  0.00  0.00    -0.346 N 
ATOM   3486  HN  ARG X 404      -8.682  -6.022  60.416  0.00  0.00     0.163 HD
ATOM   3487  CA  ARG X 404      -6.855  -6.869  61.083  0.00  0.00     0.176 C 
ATOM   3488  CB  ARG X 404      -6.483  -5.935  62.311  0.00  0.00     0.036 C 
ATOM   3489  CG  ARG X 404      -6.188  -4.446  61.885  0.00  0.00     0.023 C 
ATOM   3490  CD  ARG X 404      -5.947  -3.460  63.000  0.00  0.00     0.138 C 
ATOM   3491  NE  ARG X 404      -5.791  -2.122  62.364  0.00  0.00    -0.227 N 
ATOM   3492  HE  ARG X 404      -5.406  -2.074  61.442  0.00  0.00     0.177 HD
ATOM   3493  CZ  ARG X 404      -6.038  -0.945  62.902  0.00  0.00     0.665 C 
ATOM   3494  NH1 ARG X 404      -5.937   0.184  62.204  0.00  0.00    -0.235 N 
ATOM   3495 1HH1 ARG X 404      -5.464   0.260  61.326  0.00  0.00     0.174 HD
ATOM   3496 2HH1 ARG X 404      -6.124   1.077  62.613  0.00  0.00     0.174 HD
ATOM   3497  NH2 ARG X 404      -6.466  -0.916  64.135  0.00  0.00    -0.235 N 
ATOM   3498 1HH2 ARG X 404      -6.360  -1.680  64.773  0.00  0.00     0.174 HD
ATOM   3499 2HH2 ARG X 404      -6.563  -0.011  64.549  0.00  0.00     0.174 HD
ATOM   3500  C   ARG X 404      -7.517  -8.217  61.415  0.00  0.00     0.241 C 
ATOM   3501  O   ARG X 404      -8.420  -8.659  60.788  0.00  0.00    -0.271 OA
ATOM   3502  N   LYS X 405      -6.949  -8.834  62.455  0.00  0.00    -0.346 N 
ATOM   3503  HN  LYS X 405      -6.105  -8.458  62.828  0.00  0.00     0.163 HD
ATOM   3504  CA  LYS X 405      -7.361 -10.193  62.800  0.00  0.00     0.176 C 
ATOM   3505  CB  LYS X 405      -6.673 -11.265  61.988  0.00  0.00     0.035 C 
ATOM   3506  CG  LYS X 405      -7.402 -12.630  61.914  0.00  0.00     0.004 C 
ATOM   3507  CD  LYS X 405      -6.744 -13.653  62.796  0.00  0.00     0.027 C 
ATOM   3508  CE  LYS X 405      -5.427 -14.189  62.222  0.00  0.00     0.229 C 
ATOM   3509  NZ  LYS X 405      -4.923 -15.347  63.004  0.00  0.00    -0.079 N 
ATOM   3510  HZ1 LYS X 405      -5.611 -16.116  62.879  0.00  0.00     0.274 HD
ATOM   3511  HZ2 LYS X 405      -4.949 -15.089  64.011  0.00  0.00     0.274 HD
ATOM   3512  HZ3 LYS X 405      -4.025 -15.532  62.513  0.00  0.00     0.274 HD
ATOM   3513  C   LYS X 405      -7.160 -10.516  64.290  0.00  0.00     0.241 C 
ATOM   3514  O   LYS X 405      -8.112 -11.023  64.903  0.00  0.00    -0.271 OA
ATOM   3515  N   GLU X 406      -5.920 -10.320  64.886  0.00  0.00    -0.346 N 
ATOM   3516  HN  GLU X 406      -5.258  -9.700  64.470  0.00  0.00     0.163 HD
ATOM   3517  CA  GLU X 406      -5.629 -10.991  66.054  0.00  0.00     0.177 C 
ATOM   3518  CB  GLU X 406      -4.022 -11.009  66.095  0.00  0.00     0.045 C 
ATOM   3519  CG  GLU X 406      -3.434 -12.227  65.389  0.00  0.00     0.116 C 
ATOM   3520  CD  GLU X 406      -3.816 -13.524  65.997  0.00  0.00     0.172 C 
ATOM   3521  OE1 GLU X 406      -3.386 -13.845  67.165  0.00  0.00    -0.648 OA
ATOM   3522  OE2 GLU X 406      -4.556 -14.330  65.431  0.00  0.00    -0.648 OA
ATOM   3523  C   GLU X 406      -6.102 -10.237  67.278  0.00  0.00     0.241 C 
ATOM   3524  O   GLU X 406      -6.836 -10.783  68.128  0.00  0.00    -0.271 OA
ATOM   3525  N   VAL X 407      -5.781  -8.984  67.400  0.00  0.00    -0.346 N 
ATOM   3526  HN  VAL X 407      -5.293  -8.566  66.637  0.00  0.00     0.163 HD
ATOM   3527  CA  VAL X 407      -6.011  -8.249  68.611  0.00  0.00     0.180 C 
ATOM   3528  CB  VAL X 407      -4.827  -7.376  69.031  0.00  0.00     0.009 C 
ATOM   3529  CG1 VAL X 407      -5.014  -7.007  70.510  0.00  0.00     0.012 C 
ATOM   3530  CG2 VAL X 407      -3.595  -8.242  68.716  0.00  0.00     0.012 C 
ATOM   3531  C   VAL X 407      -7.275  -7.418  68.351  0.00  0.00     0.241 C 
ATOM   3532  O   VAL X 407      -7.487  -6.957  67.185  0.00  0.00    -0.271 OA
ATOM   3533  N   LYS X 408      -8.174  -7.282  69.363  0.00  0.00    -0.346 N 
ATOM   3534  HN  LYS X 408      -8.085  -7.734  70.247  0.00  0.00     0.163 HD
ATOM   3535  CA  LYS X 408      -9.456  -6.616  69.282  0.00  0.00     0.176 C 
ATOM   3536  CB  LYS X 408     -10.387  -7.238  70.387  0.00  0.00     0.035 C 
ATOM   3537  CG  LYS X 408     -10.608  -8.713  70.305  0.00  0.00     0.004 C 
ATOM   3538  CD  LYS X 408     -11.356  -9.204  71.514  0.00  0.00     0.027 C 
ATOM   3539  CE  LYS X 408     -11.627 -10.710  71.435  0.00  0.00     0.229 C 
ATOM   3540  NZ  LYS X 408     -12.297 -11.167  72.656  0.00  0.00    -0.079 N 
ATOM   3541  HZ1 LYS X 408     -11.629 -11.638  73.299  0.00  0.00     0.274 HD
ATOM   3542  HZ2 LYS X 408     -13.008 -11.901  72.460  0.00  0.00     0.274 HD
ATOM   3543  HZ3 LYS X 408     -12.919 -10.466  73.106  0.00  0.00     0.274 HD
ATOM   3544  C   LYS X 408      -9.291  -5.141  69.534  0.00  0.00     0.241 C 
ATOM   3545  O   LYS X 408      -8.301  -4.678  70.011  0.00  0.00    -0.271 OA
ATOM   3546  N   ILE X 409     -10.348  -4.371  69.253  0.00  0.00    -0.346 N 
ATOM   3547  HN  ILE X 409     -11.207  -4.729  68.896  0.00  0.00     0.163 HD
ATOM   3548  CA  ILE X 409     -10.514  -2.986  69.698  0.00  0.00     0.180 C 
ATOM   3549  CB  ILE X 409     -11.094  -2.071  68.525  0.00  0.00     0.013 C 
ATOM   3550  CG2 ILE X 409     -11.059  -0.594  68.846  0.00  0.00     0.012 C 
ATOM   3551  CG1 ILE X 409     -10.237  -2.370  67.261  0.00  0.00     0.002 C 
ATOM   3552  CD  ILE X 409      -8.692  -2.024  67.314  0.00  0.00     0.005 C 
ATOM   3553  C   ILE X 409     -11.343  -2.881  70.946  0.00  0.00     0.241 C 
ATOM   3554  O   ILE X 409     -10.862  -2.519  72.010  0.00  0.00    -0.271 OA
ATOM   3555  N   LEU X 410     -12.624  -3.300  70.894  0.00  0.00    -0.346 N 
ATOM   3556  HN  LEU X 410     -13.002  -3.533  70.001  0.00  0.00     0.163 HD
ATOM   3557  CA  LEU X 410     -13.550  -3.262  71.987  0.00  0.00     0.177 C 
ATOM   3558  CB  LEU X 410     -14.989  -2.758  71.525  0.00  0.00     0.038 C 
ATOM   3559  CG  LEU X 410     -15.032  -1.297  71.113  0.00  0.00    -0.020 C 
ATOM   3560  CD1 LEU X 410     -16.354  -0.917  70.428  0.00  0.00     0.009 C 
ATOM   3561  CD2 LEU X 410     -14.875  -0.465  72.406  0.00  0.00     0.009 C 
ATOM   3562  C   LEU X 410     -13.572  -4.654  72.615  0.00  0.00     0.241 C 
ATOM   3563  O   LEU X 410     -13.416  -5.615  71.833  0.00  0.00    -0.271 OA
ATOM   3564  N   LYS X 411     -13.754  -4.837  73.958  0.00  0.00    -0.346 N 
ATOM   3565  HN  LYS X 411     -13.845  -3.936  74.376  0.00  0.00     0.163 HD
ATOM   3566  CA  LYS X 411     -13.336  -6.049  74.592  0.00  0.00     0.176 C 
ATOM   3567  CB  LYS X 411     -11.852  -5.904  75.172  0.00  0.00     0.035 C 
ATOM   3568  CG  LYS X 411     -10.872  -5.421  74.083  0.00  0.00     0.004 C 
ATOM   3569  CD  LYS X 411      -9.420  -5.576  74.577  0.00  0.00     0.027 C 
ATOM   3570  CE  LYS X 411      -8.428  -4.789  73.648  0.00  0.00     0.229 C 
ATOM   3571  NZ  LYS X 411      -7.127  -4.727  74.284  0.00  0.00    -0.079 N 
ATOM   3572  HZ1 LYS X 411      -7.128  -4.061  75.083  0.00  0.00     0.274 HD
ATOM   3573  HZ2 LYS X 411      -6.428  -4.468  73.560  0.00  0.00     0.274 HD
ATOM   3574  HZ3 LYS X 411      -6.843  -5.639  74.697  0.00  0.00     0.274 HD
ATOM   3575  C   LYS X 411     -14.267  -6.403  75.811  0.00  0.00     0.240 C 
ATOM   3576  O   LYS X 411     -13.793  -6.899  76.864  0.00  0.00    -0.271 OA
ATOM   3577  N   GLY X 412     -15.565  -6.335  75.595  0.00  0.00    -0.351 N 
ATOM   3578  HN  GLY X 412     -15.855  -6.010  74.698  0.00  0.00     0.163 HD
ATOM   3579  CA  GLY X 412     -16.581  -6.731  76.582  0.00  0.00     0.225 C 
ATOM   3580  C   GLY X 412     -17.144  -5.407  77.065  0.00  0.00     0.236 C 
ATOM   3581  O   GLY X 412     -17.097  -5.098  78.253  0.00  0.00    -0.272 OA
ATOM   3582  N   LEU X 413     -17.578  -4.482  76.151  0.00  0.00    -0.346 N 
ATOM   3583  HN  LEU X 413     -17.467  -4.606  75.168  0.00  0.00     0.163 HD
ATOM   3584  CA  LEU X 413     -18.193  -3.219  76.517  0.00  0.00     0.177 C 
ATOM   3585  CB  LEU X 413     -17.811  -2.278  75.277  0.00  0.00     0.038 C 
ATOM   3586  CG  LEU X 413     -18.061  -0.810  75.402  0.00  0.00    -0.020 C 
ATOM   3587  CD1 LEU X 413     -16.943  -0.058  76.104  0.00  0.00     0.009 C 
ATOM   3588  CD2 LEU X 413     -18.336  -0.201  74.077  0.00  0.00     0.009 C 
ATOM   3589  C   LEU X 413     -19.727  -3.368  76.838  0.00  0.00     0.241 C 
ATOM   3590  O   LEU X 413     -20.491  -3.974  76.127  0.00  0.00    -0.271 OA
ATOM   3591  N   ASN X 414     -20.171  -2.575  77.823  0.00  0.00    -0.346 N 
ATOM   3592  HN  ASN X 414     -19.513  -2.004  78.308  0.00  0.00     0.163 HD
ATOM   3593  CA  ASN X 414     -21.466  -2.438  78.319  0.00  0.00     0.185 C 
ATOM   3594  CB  ASN X 414     -21.421  -3.110  79.764  0.00  0.00     0.137 C 
ATOM   3595  CG  ASN X 414     -21.573  -4.654  79.555  0.00  0.00     0.217 C 
ATOM   3596  OD1 ASN X 414     -22.341  -5.142  78.687  0.00  0.00    -0.274 OA
ATOM   3597  ND2 ASN X 414     -20.801  -5.446  80.333  0.00  0.00    -0.370 N 
ATOM   3598 1HD2 ASN X 414     -20.194  -5.134  81.064  0.00  0.00     0.159 HD
ATOM   3599 2HD2 ASN X 414     -21.066  -6.409  80.286  0.00  0.00     0.159 HD
ATOM   3600  C   ASN X 414     -21.809  -0.997  78.427  0.00  0.00     0.241 C 
ATOM   3601  O   ASN X 414     -21.046  -0.210  79.034  0.00  0.00    -0.271 OA
ATOM   3602  N   LEU X 415     -22.939  -0.501  77.986  0.00  0.00    -0.346 N 
ATOM   3603  HN  LEU X 415     -23.476  -1.124  77.423  0.00  0.00     0.163 HD
ATOM   3604  CA  LEU X 415     -23.152   0.971  78.012  0.00  0.00     0.177 C 
ATOM   3605  CB  LEU X 415     -22.288   1.694  76.897  0.00  0.00     0.038 C 
ATOM   3606  CG  LEU X 415     -22.622   3.147  76.640  0.00  0.00    -0.020 C 
ATOM   3607  CD1 LEU X 415     -22.161   4.002  77.795  0.00  0.00     0.009 C 
ATOM   3608  CD2 LEU X 415     -21.936   3.660  75.360  0.00  0.00     0.009 C 
ATOM   3609  C   LEU X 415     -24.697   1.153  77.727  0.00  0.00     0.241 C 
ATOM   3610  O   LEU X 415     -25.200   0.719  76.679  0.00  0.00    -0.271 OA
ATOM   3611  N   LYS X 416     -25.468   1.719  78.690  0.00  0.00    -0.346 N 
ATOM   3612  HN  LYS X 416     -25.129   2.113  79.541  0.00  0.00     0.163 HD
ATOM   3613  CA  LYS X 416     -26.881   1.812  78.466  0.00  0.00     0.176 C 
ATOM   3614  CB  LYS X 416     -27.677   1.243  79.678  0.00  0.00     0.035 C 
ATOM   3615  CG  LYS X 416     -27.579  -0.264  79.757  0.00  0.00     0.004 C 
ATOM   3616  CD  LYS X 416     -28.357  -0.892  80.986  0.00  0.00     0.027 C 
ATOM   3617  CE  LYS X 416     -28.161  -2.425  81.013  0.00  0.00     0.229 C 
ATOM   3618  NZ  LYS X 416     -28.945  -3.077  79.894  0.00  0.00    -0.079 N 
ATOM   3619  HZ1 LYS X 416     -29.046  -4.095  80.079  0.00  0.00     0.274 HD
ATOM   3620  HZ2 LYS X 416     -28.417  -3.052  78.999  0.00  0.00     0.274 HD
ATOM   3621  HZ3 LYS X 416     -29.883  -2.653  79.744  0.00  0.00     0.274 HD
ATOM   3622  C   LYS X 416     -27.156   3.297  78.257  0.00  0.00     0.241 C 
ATOM   3623  O   LYS X 416     -26.865   4.082  79.175  0.00  0.00    -0.271 OA
ATOM   3624  N   VAL X 417     -27.680   3.739  77.039  0.00  0.00    -0.346 N 
ATOM   3625  HN  VAL X 417     -27.809   3.102  76.283  0.00  0.00     0.163 HD
ATOM   3626  CA  VAL X 417     -28.090   5.092  76.867  0.00  0.00     0.180 C 
ATOM   3627  CB  VAL X 417     -27.513   5.792  75.709  0.00  0.00     0.009 C 
ATOM   3628  CG1 VAL X 417     -27.790   7.295  75.781  0.00  0.00     0.012 C 
ATOM   3629  CG2 VAL X 417     -25.965   5.571  75.586  0.00  0.00     0.012 C 
ATOM   3630  C   VAL X 417     -29.600   5.151  76.879  0.00  0.00     0.241 C 
ATOM   3631  O   VAL X 417     -30.295   4.458  76.118  0.00  0.00    -0.271 OA
ATOM   3632  N   GLN X 418     -30.149   6.016  77.677  0.00  0.00    -0.346 N 
ATOM   3633  HN  GLN X 418     -29.675   6.645  78.289  0.00  0.00     0.163 HD
ATOM   3634  CA  GLN X 418     -31.518   6.350  77.690  0.00  0.00     0.177 C 
ATOM   3635  CB  GLN X 418     -31.838   6.743  79.174  0.00  0.00     0.044 C 
ATOM   3636  CG  GLN X 418     -31.373   5.717  80.269  0.00  0.00     0.105 C 
ATOM   3637  CD  GLN X 418     -31.983   5.824  81.601  0.00  0.00     0.215 C 
ATOM   3638  OE1 GLN X 418     -32.417   4.858  82.215  0.00  0.00    -0.274 OA
ATOM   3639  NE2 GLN X 418     -32.002   6.992  82.188  0.00  0.00    -0.370 N 
ATOM   3640 1HE2 GLN X 418     -31.387   7.709  81.859  0.00  0.00     0.159 HD
ATOM   3641 2HE2 GLN X 418     -32.164   6.959  83.175  0.00  0.00     0.159 HD
ATOM   3642  C   GLN X 418     -32.018   7.373  76.669  0.00  0.00     0.241 C 
ATOM   3643  O   GLN X 418     -31.233   8.088  76.017  0.00  0.00    -0.271 OA
ATOM   3644  N   SER X 419     -33.367   7.490  76.367  0.00  0.00    -0.344 N 
ATOM   3645  HN  SER X 419     -33.930   6.862  76.898  0.00  0.00     0.163 HD
ATOM   3646  CA  SER X 419     -33.882   8.387  75.392  0.00  0.00     0.200 C 
ATOM   3647  CB  SER X 419     -35.373   7.948  75.209  0.00  0.00     0.199 C 
ATOM   3648  OG  SER X 419     -36.034   8.550  74.067  0.00  0.00    -0.398 OA
ATOM   3649  HG1 SER X 419     -35.585   8.331  73.247  0.00  0.00     0.209 HD
ATOM   3650  C   SER X 419     -33.728   9.880  75.834  0.00  0.00     0.242 C 
ATOM   3651  O   SER X 419     -34.248  10.354  76.854  0.00  0.00    -0.271 OA
ATOM   3652  N   GLY X 420     -32.991  10.682  75.051  0.00  0.00    -0.350 N 
ATOM   3653  HN  GLY X 420     -32.474  10.371  74.257  0.00  0.00     0.163 HD
ATOM   3654  CA  GLY X 420     -32.748  12.128  75.153  0.00  0.00     0.225 C 
ATOM   3655  C   GLY X 420     -31.580  12.444  75.951  0.00  0.00     0.236 C 
ATOM   3656  O   GLY X 420     -31.472  13.576  76.479  0.00  0.00    -0.272 OA
ATOM   3657  N   GLN X 421     -30.663  11.463  76.199  0.00  0.00    -0.346 N 
ATOM   3658  HN  GLN X 421     -30.845  10.487  76.114  0.00  0.00     0.163 HD
ATOM   3659  CA  GLN X 421     -29.394  11.835  76.787  0.00  0.00     0.177 C 
ATOM   3660  CB  GLN X 421     -28.723  10.637  77.521  0.00  0.00     0.044 C 
ATOM   3661  CG  GLN X 421     -29.671   9.974  78.579  0.00  0.00     0.105 C 
ATOM   3662  CD  GLN X 421     -28.843   9.112  79.473  0.00  0.00     0.215 C 
ATOM   3663  OE1 GLN X 421     -28.406   7.993  79.153  0.00  0.00    -0.274 OA
ATOM   3664  NE2 GLN X 421     -28.546   9.592  80.641  0.00  0.00    -0.370 N 
ATOM   3665 1HE2 GLN X 421     -29.158  10.258  81.069  0.00  0.00     0.159 HD
ATOM   3666 2HE2 GLN X 421     -27.782   9.120  81.081  0.00  0.00     0.159 HD
ATOM   3667  C   GLN X 421     -28.300  12.398  75.797  0.00  0.00     0.241 C 
ATOM   3668  O   GLN X 421     -28.007  11.711  74.801  0.00  0.00    -0.271 OA
ATOM   3669  N   THR X 422     -27.526  13.405  76.269  0.00  0.00    -0.344 N 
ATOM   3670  HN  THR X 422     -27.819  14.054  76.967  0.00  0.00     0.163 HD
ATOM   3671  CA  THR X 422     -26.204  13.695  75.782  0.00  0.00     0.205 C 
ATOM   3672  CB  THR X 422     -25.801  15.196  75.760  0.00  0.00     0.146 C 
ATOM   3673  OG1 THR X 422     -25.790  15.720  77.078  0.00  0.00    -0.393 OA
ATOM   3674  HG1 THR X 422     -26.695  15.706  77.397  0.00  0.00     0.210 HD
ATOM   3675  CG2 THR X 422     -26.800  16.084  74.954  0.00  0.00     0.042 C 
ATOM   3676  C   THR X 422     -25.096  12.897  76.426  0.00  0.00     0.243 C 
ATOM   3677  O   THR X 422     -24.840  13.027  77.642  0.00  0.00    -0.271 OA
ATOM   3678  N   VAL X 423     -24.429  12.002  75.648  0.00  0.00    -0.346 N 
ATOM   3679  HN  VAL X 423     -24.637  11.859  74.684  0.00  0.00     0.163 HD
ATOM   3680  CA  VAL X 423     -23.386  11.172  76.252  0.00  0.00     0.180 C 
ATOM   3681  CB  VAL X 423     -23.388   9.662  75.818  0.00  0.00     0.009 C 
ATOM   3682  CG1 VAL X 423     -22.290   8.853  76.525  0.00  0.00     0.012 C 
ATOM   3683  CG2 VAL X 423     -24.743   9.121  76.201  0.00  0.00     0.012 C 
ATOM   3684  C   VAL X 423     -22.111  11.692  75.739  0.00  0.00     0.241 C 
ATOM   3685  O   VAL X 423     -21.797  11.549  74.584  0.00  0.00    -0.271 OA
ATOM   3686  N   ALA X 424     -21.299  12.382  76.595  0.00  0.00    -0.346 N 
ATOM   3687  HN  ALA X 424     -21.638  12.697  77.478  0.00  0.00     0.163 HD
ATOM   3688  CA  ALA X 424     -19.918  12.525  76.377  0.00  0.00     0.172 C 
ATOM   3689  CB  ALA X 424     -19.233  13.567  77.374  0.00  0.00     0.042 C 
ATOM   3690  C   ALA X 424     -19.158  11.139  76.437  0.00  0.00     0.240 C 
ATOM   3691  O   ALA X 424     -18.639  10.701  77.461  0.00  0.00    -0.271 OA
ATOM   3692  N   LEU X 425     -18.988  10.519  75.262  0.00  0.00    -0.346 N 
ATOM   3693  HN  LEU X 425     -19.418  10.958  74.477  0.00  0.00     0.163 HD
ATOM   3694  CA  LEU X 425     -18.229   9.241  75.124  0.00  0.00     0.177 C 
ATOM   3695  CB  LEU X 425     -18.918   8.467  73.896  0.00  0.00     0.038 C 
ATOM   3696  CG  LEU X 425     -18.455   7.106  73.604  0.00  0.00    -0.020 C 
ATOM   3697  CD1 LEU X 425     -18.367   6.135  74.850  0.00  0.00     0.009 C 
ATOM   3698  CD2 LEU X 425     -19.306   6.528  72.468  0.00  0.00     0.009 C 
ATOM   3699  C   LEU X 425     -16.718   9.622  74.844  0.00  0.00     0.241 C 
ATOM   3700  O   LEU X 425     -16.158   9.333  73.735  0.00  0.00    -0.271 OA
ATOM   3701  N   VAL X 426     -16.094  10.139  75.852  0.00  0.00    -0.346 N 
ATOM   3702  HN  VAL X 426     -16.613  10.232  76.698  0.00  0.00     0.163 HD
ATOM   3703  CA  VAL X 426     -14.783  10.756  75.822  0.00  0.00     0.180 C 
ATOM   3704  CB  VAL X 426     -14.772  11.992  76.710  0.00  0.00     0.009 C 
ATOM   3705  CG1 VAL X 426     -15.695  13.019  75.955  0.00  0.00     0.012 C 
ATOM   3706  CG2 VAL X 426     -15.228  11.814  78.148  0.00  0.00     0.012 C 
ATOM   3707  C   VAL X 426     -13.679   9.800  76.262  0.00  0.00     0.241 C 
ATOM   3708  O   VAL X 426     -12.962   9.873  77.266  0.00  0.00    -0.271 OA
ATOM   3709  N   GLY X 427     -13.473   8.720  75.377  0.00  0.00    -0.351 N 
ATOM   3710  HN  GLY X 427     -14.085   8.700  74.590  0.00  0.00     0.163 HD
ATOM   3711  CA  GLY X 427     -12.696   7.534  75.823  0.00  0.00     0.225 C 
ATOM   3712  C   GLY X 427     -11.300   7.725  75.813  0.00  0.00     0.236 C 
ATOM   3713  O   GLY X 427     -10.830   8.667  75.181  0.00  0.00    -0.272 OA
ATOM   3714  N   ASN X 428     -10.540   6.851  76.417  0.00  0.00    -0.346 N 
ATOM   3715  HN  ASN X 428     -10.870   6.053  76.915  0.00  0.00     0.163 HD
ATOM   3716  CA  ASN X 428      -9.045   7.012  76.453  0.00  0.00     0.185 C 
ATOM   3717  CB  ASN X 428      -8.572   6.368  77.819  0.00  0.00     0.137 C 
ATOM   3718  CG  ASN X 428      -9.029   7.100  79.034  0.00  0.00     0.217 C 
ATOM   3719  OD1 ASN X 428      -8.424   8.072  79.441  0.00  0.00    -0.274 OA
ATOM   3720  ND2 ASN X 428     -10.137   6.697  79.623  0.00  0.00    -0.370 N 
ATOM   3721 1HD2 ASN X 428     -10.541   7.336  80.278  0.00  0.00     0.159 HD
ATOM   3722 2HD2 ASN X 428     -10.736   6.003  79.224  0.00  0.00     0.159 HD
ATOM   3723  C   ASN X 428      -8.476   6.469  75.127  0.00  0.00     0.241 C 
ATOM   3724  O   ASN X 428      -9.139   6.174  74.137  0.00  0.00    -0.271 OA
ATOM   3725  N   SER X 429      -7.126   6.645  74.958  0.00  0.00    -0.344 N 
ATOM   3726  HN  SER X 429      -6.601   6.872  75.775  0.00  0.00     0.163 HD
ATOM   3727  CA  SER X 429      -6.559   6.795  73.581  0.00  0.00     0.200 C 
ATOM   3728  CB  SER X 429      -5.058   7.287  73.531  0.00  0.00     0.199 C 
ATOM   3729  OG  SER X 429      -4.461   7.533  72.216  0.00  0.00    -0.398 OA
ATOM   3730  HG1 SER X 429      -4.955   8.221  71.763  0.00  0.00     0.209 HD
ATOM   3731  C   SER X 429      -6.622   5.482  72.841  0.00  0.00     0.242 C 
ATOM   3732  O   SER X 429      -6.868   5.379  71.610  0.00  0.00    -0.271 OA
ATOM   3733  N   GLY X 430      -6.484   4.373  73.573  0.00  0.00    -0.350 N 
ATOM   3734  HN  GLY X 430      -6.352   4.433  74.559  0.00  0.00     0.163 HD
ATOM   3735  CA  GLY X 430      -6.534   3.066  73.128  0.00  0.00     0.225 C 
ATOM   3736  C   GLY X 430      -7.928   2.357  73.436  0.00  0.00     0.236 C 
ATOM   3737  O   GLY X 430      -7.952   1.129  73.345  0.00  0.00    -0.272 OA
ATOM   3738  N   CYS X 431      -8.934   3.151  73.667  0.00  0.00    -0.346 N 
ATOM   3739  HN  CYS X 431      -8.813   4.141  73.658  0.00  0.00     0.163 HD
ATOM   3740  CA  CYS X 431     -10.320   2.737  73.842  0.00  0.00     0.185 C 
ATOM   3741  CB  CYS X 431     -11.210   3.945  74.199  0.00  0.00     0.105 C 
ATOM   3742  SG  CYS X 431     -12.961   3.466  74.570  0.00  0.00    -0.180 SA
ATOM   3743  HG1 CYS X 431     -13.237   3.735  73.302  0.00  0.00     0.101 HD
ATOM   3744  C   CYS X 431     -10.838   1.760  72.796  0.00  0.00     0.241 C 
ATOM   3745  O   CYS X 431     -10.994   0.600  73.000  0.00  0.00    -0.271 OA
ATOM   3746  N   GLY X 432     -11.219   2.157  71.561  0.00  0.00    -0.351 N 
ATOM   3747  HN  GLY X 432     -11.725   1.491  71.018  0.00  0.00     0.163 HD
ATOM   3748  CA  GLY X 432     -10.905   3.433  70.936  0.00  0.00     0.225 C 
ATOM   3749  C   GLY X 432     -12.156   4.179  70.537  0.00  0.00     0.236 C 
ATOM   3750  O   GLY X 432     -13.251   3.595  70.346  0.00  0.00    -0.272 OA
ATOM   3751  N   LYS X 433     -11.954   5.477  70.365  0.00  0.00    -0.346 N 
ATOM   3752  HN  LYS X 433     -11.052   5.887  70.252  0.00  0.00     0.163 HD
ATOM   3753  CA  LYS X 433     -13.056   6.383  70.276  0.00  0.00     0.176 C 
ATOM   3754  CB  LYS X 433     -12.611   7.836  70.516  0.00  0.00     0.035 C 
ATOM   3755  CG  LYS X 433     -12.215   8.093  71.995  0.00  0.00     0.004 C 
ATOM   3756  CD  LYS X 433     -11.547   9.498  72.212  0.00  0.00     0.027 C 
ATOM   3757  CE  LYS X 433     -10.041   9.367  71.839  0.00  0.00     0.229 C 
ATOM   3758  NZ  LYS X 433      -9.562  10.704  71.626  0.00  0.00    -0.079 N 
ATOM   3759  HZ1 LYS X 433      -8.758  10.714  70.966  0.00  0.00     0.274 HD
ATOM   3760  HZ2 LYS X 433     -10.183  11.347  71.095  0.00  0.00     0.274 HD
ATOM   3761  HZ3 LYS X 433      -9.304  11.195  72.506  0.00  0.00     0.274 HD
ATOM   3762  C   LYS X 433     -13.795   6.281  68.927  0.00  0.00     0.241 C 
ATOM   3763  O   LYS X 433     -14.960   6.042  68.905  0.00  0.00    -0.271 OA
ATOM   3764  N   SER X 434     -12.934   6.425  67.863  0.00  0.00    -0.344 N 
ATOM   3765  HN  SER X 434     -11.968   6.582  68.052  0.00  0.00     0.163 HD
ATOM   3766  CA  SER X 434     -13.411   6.402  66.499  0.00  0.00     0.200 C 
ATOM   3767  CB  SER X 434     -12.319   6.713  65.546  0.00  0.00     0.199 C 
ATOM   3768  OG  SER X 434     -11.412   5.628  65.646  0.00  0.00    -0.398 OA
ATOM   3769  HG1 SER X 434     -10.577   5.934  65.283  0.00  0.00     0.209 HD
ATOM   3770  C   SER X 434     -14.201   5.071  66.179  0.00  0.00     0.243 C 
ATOM   3771  O   SER X 434     -15.241   5.059  65.473  0.00  0.00    -0.271 OA
ATOM   3772  N   THR X 435     -13.715   3.936  66.754  0.00  0.00    -0.344 N 
ATOM   3773  HN  THR X 435     -12.926   3.970  67.363  0.00  0.00     0.163 HD
ATOM   3774  CA  THR X 435     -14.296   2.612  66.365  0.00  0.00     0.205 C 
ATOM   3775  CB  THR X 435     -13.424   1.480  66.508  0.00  0.00     0.146 C 
ATOM   3776  OG1 THR X 435     -12.255   1.803  65.773  0.00  0.00    -0.393 OA
ATOM   3777  HG1 THR X 435     -11.683   2.180  66.446  0.00  0.00     0.210 HD
ATOM   3778  CG2 THR X 435     -13.941   0.197  65.897  0.00  0.00     0.042 C 
ATOM   3779  C   THR X 435     -15.565   2.434  67.226  0.00  0.00     0.243 C 
ATOM   3780  O   THR X 435     -16.407   1.627  66.819  0.00  0.00    -0.271 OA
ATOM   3781  N   THR X 436     -15.728   3.124  68.389  0.00  0.00    -0.344 N 
ATOM   3782  HN  THR X 436     -15.187   3.907  68.687  0.00  0.00     0.163 HD
ATOM   3783  CA  THR X 436     -17.017   2.888  69.122  0.00  0.00     0.205 C 
ATOM   3784  CB  THR X 436     -16.891   3.609  70.494  0.00  0.00     0.146 C 
ATOM   3785  OG1 THR X 436     -15.800   3.072  71.230  0.00  0.00    -0.393 OA
ATOM   3786  HG1 THR X 436     -14.982   3.328  70.798  0.00  0.00     0.210 HD
ATOM   3787  CG2 THR X 436     -18.161   3.306  71.371  0.00  0.00     0.042 C 
ATOM   3788  C   THR X 436     -18.216   3.506  68.415  0.00  0.00     0.243 C 
ATOM   3789  O   THR X 436     -19.195   2.835  68.031  0.00  0.00    -0.271 OA
ATOM   3790  N   VAL X 437     -18.148   4.836  68.127  0.00  0.00    -0.346 N 
ATOM   3791  HN  VAL X 437     -17.489   5.467  68.528  0.00  0.00     0.163 HD
ATOM   3792  CA  VAL X 437     -19.102   5.638  67.370  0.00  0.00     0.180 C 
ATOM   3793  CB  VAL X 437     -18.744   7.175  67.332  0.00  0.00     0.009 C 
ATOM   3794  CG1 VAL X 437     -19.797   7.901  66.421  0.00  0.00     0.012 C 
ATOM   3795  CG2 VAL X 437     -18.953   7.734  68.800  0.00  0.00     0.012 C 
ATOM   3796  C   VAL X 437     -19.364   5.116  65.920  0.00  0.00     0.241 C 
ATOM   3797  O   VAL X 437     -20.469   4.823  65.501  0.00  0.00    -0.271 OA
ATOM   3798  N   GLN X 438     -18.294   4.815  65.168  0.00  0.00    -0.346 N 
ATOM   3799  HN  GLN X 438     -17.382   4.877  65.566  0.00  0.00     0.163 HD
ATOM   3800  CA  GLN X 438     -18.340   4.270  63.804  0.00  0.00     0.177 C 
ATOM   3801  CB  GLN X 438     -17.040   4.548  62.999  0.00  0.00     0.044 C 
ATOM   3802  CG  GLN X 438     -16.770   6.097  62.889  0.00  0.00     0.105 C 
ATOM   3803  CD  GLN X 438     -15.675   6.394  61.945  0.00  0.00     0.215 C 
ATOM   3804  OE1 GLN X 438     -15.692   7.234  61.062  0.00  0.00    -0.274 OA
ATOM   3805  NE2 GLN X 438     -14.575   5.602  62.119  0.00  0.00    -0.370 N 
ATOM   3806 1HE2 GLN X 438     -14.512   4.778  62.682  0.00  0.00     0.159 HD
ATOM   3807 2HE2 GLN X 438     -13.731   5.815  61.625  0.00  0.00     0.159 HD
ATOM   3808  C   GLN X 438     -18.752   2.716  63.850  0.00  0.00     0.241 C 
ATOM   3809  O   GLN X 438     -19.197   2.080  62.833  0.00  0.00    -0.271 OA
ATOM   3810  N   LEU X 439     -18.660   2.004  64.951  0.00  0.00    -0.346 N 
ATOM   3811  HN  LEU X 439     -18.254   2.329  65.802  0.00  0.00     0.163 HD
ATOM   3812  CA  LEU X 439     -19.321   0.693  65.151  0.00  0.00     0.177 C 
ATOM   3813  CB  LEU X 439     -19.038  -0.064  66.468  0.00  0.00     0.038 C 
ATOM   3814  CG  LEU X 439     -19.658  -1.425  66.756  0.00  0.00    -0.020 C 
ATOM   3815  CD1 LEU X 439     -19.775  -2.246  65.483  0.00  0.00     0.009 C 
ATOM   3816  CD2 LEU X 439     -18.926  -2.126  67.868  0.00  0.00     0.009 C 
ATOM   3817  C   LEU X 439     -20.853   0.864  65.069  0.00  0.00     0.241 C 
ATOM   3818  O   LEU X 439     -21.516   0.259  64.162  0.00  0.00    -0.271 OA
ATOM   3819  N   MET X 440     -21.416   1.653  66.009  0.00  0.00    -0.346 N 
ATOM   3820  HN  MET X 440     -20.871   2.206  66.635  0.00  0.00     0.163 HD
ATOM   3821  CA  MET X 440     -22.804   1.526  66.326  0.00  0.00     0.177 C 
ATOM   3822  CB  MET X 440     -23.067   2.227  67.646  0.00  0.00     0.045 C 
ATOM   3823  CG  MET X 440     -24.541   2.679  68.037  0.00  0.00     0.076 C 
ATOM   3824  SD  MET X 440     -24.642   3.225  69.807  0.00  0.00    -0.173 SA
ATOM   3825  CE  MET X 440     -23.472   4.623  69.580  0.00  0.00     0.089 C 
ATOM   3826  C   MET X 440     -23.777   2.079  65.245  0.00  0.00     0.241 C 
ATOM   3827  O   MET X 440     -24.888   1.647  65.150  0.00  0.00    -0.271 OA
ATOM   3828  N   GLN X 441     -23.213   2.945  64.346  0.00  0.00    -0.346 N 
ATOM   3829  HN  GLN X 441     -22.393   3.461  64.579  0.00  0.00     0.163 HD
ATOM   3830  CA  GLN X 441     -23.982   3.327  63.175  0.00  0.00     0.177 C 
ATOM   3831  CB  GLN X 441     -23.477   4.678  62.556  0.00  0.00     0.044 C 
ATOM   3832  CG  GLN X 441     -22.040   4.580  62.084  0.00  0.00     0.105 C 
ATOM   3833  CD  GLN X 441     -21.397   5.942  61.746  0.00  0.00     0.215 C 
ATOM   3834  OE1 GLN X 441     -20.615   6.486  62.479  0.00  0.00    -0.274 OA
ATOM   3835  NE2 GLN X 441     -21.539   6.226  60.442  0.00  0.00    -0.370 N 
ATOM   3836 1HE2 GLN X 441     -21.886   5.492  59.859  0.00  0.00     0.159 HD
ATOM   3837 2HE2 GLN X 441     -21.215   7.103  60.087  0.00  0.00     0.159 HD
ATOM   3838  C   GLN X 441     -24.062   2.344  61.994  0.00  0.00     0.241 C 
ATOM   3839  O   GLN X 441     -24.709   2.626  60.975  0.00  0.00    -0.271 OA
ATOM   3840  N   ARG X 442     -23.577   1.111  62.148  0.00  0.00    -0.346 N 
ATOM   3841  HN  ARG X 442     -22.861   0.991  62.832  0.00  0.00     0.163 HD
ATOM   3842  CA  ARG X 442     -23.871   0.040  61.218  0.00  0.00     0.176 C 
ATOM   3843  CB  ARG X 442     -25.386  -0.231  61.088  0.00  0.00     0.036 C 
ATOM   3844  CG  ARG X 442     -25.933  -1.236  60.064  0.00  0.00     0.023 C 
ATOM   3845  CD  ARG X 442     -25.229  -2.660  59.980  0.00  0.00     0.138 C 
ATOM   3846  NE  ARG X 442     -26.231  -3.456  59.104  0.00  0.00    -0.227 N 
ATOM   3847  HE  ARG X 442     -27.122  -3.670  59.504  0.00  0.00     0.177 HD
ATOM   3848  CZ  ARG X 442     -26.123  -3.457  57.741  0.00  0.00     0.665 C 
ATOM   3849  NH1 ARG X 442     -27.064  -4.026  56.998  0.00  0.00    -0.235 N 
ATOM   3850 1HH1 ARG X 442     -27.813  -4.506  57.455  0.00  0.00     0.174 HD
ATOM   3851 2HH1 ARG X 442     -26.814  -4.132  56.035  0.00  0.00     0.174 HD
ATOM   3852  NH2 ARG X 442     -25.047  -3.011  57.126  0.00  0.00    -0.235 N 
ATOM   3853 1HH2 ARG X 442     -24.212  -3.205  57.641  0.00  0.00     0.174 HD
ATOM   3854 2HH2 ARG X 442     -25.114  -3.103  56.133  0.00  0.00     0.174 HD
ATOM   3855  C   ARG X 442     -23.153   0.257  59.837  0.00  0.00     0.241 C 
ATOM   3856  O   ARG X 442     -23.744   0.655  58.867  0.00  0.00    -0.271 OA
ATOM   3857  N   LEU X 443     -21.863   0.016  59.761  0.00  0.00    -0.346 N 
ATOM   3858  HN  LEU X 443     -21.278  -0.381  60.464  0.00  0.00     0.163 HD
ATOM   3859  CA  LEU X 443     -21.144   0.413  58.581  0.00  0.00     0.177 C 
ATOM   3860  CB  LEU X 443     -20.563   1.854  58.849  0.00  0.00     0.038 C 
ATOM   3861  CG  LEU X 443     -19.979   2.676  57.647  0.00  0.00    -0.020 C 
ATOM   3862  CD1 LEU X 443     -20.949   3.071  56.488  0.00  0.00     0.009 C 
ATOM   3863  CD2 LEU X 443     -19.299   3.941  58.093  0.00  0.00     0.009 C 
ATOM   3864  C   LEU X 443     -19.945  -0.500  58.237  0.00  0.00     0.241 C 
ATOM   3865  O   LEU X 443     -19.723  -0.895  57.078  0.00  0.00    -0.271 OA
ATOM   3866  N   TYR X 444     -19.081  -0.890  59.196  0.00  0.00    -0.346 N 
ATOM   3867  HN  TYR X 444     -19.310  -0.580  60.116  0.00  0.00     0.163 HD
ATOM   3868  CA  TYR X 444     -18.138  -1.981  59.066  0.00  0.00     0.180 C 
ATOM   3869  CB  TYR X 444     -17.143  -1.879  60.298  0.00  0.00     0.073 C 
ATOM   3870  CG  TYR X 444     -16.390  -0.599  60.462  0.00  0.00    -0.056 A 
ATOM   3871  CD1 TYR X 444     -15.794  -0.120  59.314  0.00  0.00     0.010 A 
ATOM   3872  CE1 TYR X 444     -14.774   0.895  59.408  0.00  0.00     0.037 A 
ATOM   3873  CZ  TYR X 444     -14.443   1.444  60.714  0.00  0.00     0.065 A 
ATOM   3874  OH  TYR X 444     -13.525   2.485  60.764  0.00  0.00    -0.361 OA
ATOM   3875  HH  TYR X 444     -13.361   2.748  61.673  0.00  0.00     0.217 HD
ATOM   3876  CD2 TYR X 444     -16.056  -0.034  61.705  0.00  0.00     0.010 A 
ATOM   3877  CE2 TYR X 444     -15.173   1.027  61.806  0.00  0.00     0.037 A 
ATOM   3878  C   TYR X 444     -18.788  -3.345  58.969  0.00  0.00     0.241 C 
ATOM   3879  O   TYR X 444     -20.011  -3.509  59.159  0.00  0.00    -0.271 OA
ATOM   3880  N   ASP X 445     -17.879  -4.391  58.859  0.00  0.00    -0.345 N 
ATOM   3881  HN  ASP X 445     -16.900  -4.212  58.795  0.00  0.00     0.163 HD
ATOM   3882  CA  ASP X 445     -18.176  -5.770  59.059  0.00  0.00     0.186 C 
ATOM   3883  CB  ASP X 445     -16.912  -6.514  58.632  0.00  0.00     0.147 C 
ATOM   3884  CG  ASP X 445     -17.118  -7.970  58.435  0.00  0.00     0.175 C 
ATOM   3885  OD1 ASP X 445     -18.270  -8.432  58.127  0.00  0.00    -0.648 OA
ATOM   3886  OD2 ASP X 445     -16.114  -8.777  58.709  0.00  0.00    -0.648 OA
ATOM   3887  C   ASP X 445     -18.579  -6.074  60.509  0.00  0.00     0.243 C 
ATOM   3888  O   ASP X 445     -17.677  -6.090  61.319  0.00  0.00    -0.271 OA
ATOM   3889  N   PRO X 446     -19.761  -6.319  60.934  0.00  0.00    -0.337 N 
ATOM   3890  CD  PRO X 446     -20.906  -6.628  60.028  0.00  0.00     0.127 C 
ATOM   3891  CA  PRO X 446     -20.045  -6.615  62.349  0.00  0.00     0.179 C 
ATOM   3892  CB  PRO X 446     -21.604  -6.474  62.258  0.00  0.00     0.037 C 
ATOM   3893  CG  PRO X 446     -22.030  -7.075  60.979  0.00  0.00     0.022 C 
ATOM   3894  C   PRO X 446     -19.703  -8.016  62.886  0.00  0.00     0.241 C 
ATOM   3895  O   PRO X 446     -19.728  -8.975  62.085  0.00  0.00    -0.271 OA
ATOM   3896  N   THR X 447     -19.330  -8.199  64.192  0.00  0.00    -0.344 N 
ATOM   3897  HN  THR X 447     -19.186  -7.405  64.777  0.00  0.00     0.163 HD
ATOM   3898  CA  THR X 447     -18.805  -9.386  64.877  0.00  0.00     0.205 C 
ATOM   3899  CB  THR X 447     -17.483  -9.159  65.574  0.00  0.00     0.146 C 
ATOM   3900  OG1 THR X 447     -17.542  -7.925  66.258  0.00  0.00    -0.393 OA
ATOM   3901  HG1 THR X 447     -17.308  -8.082  67.176  0.00  0.00     0.210 HD
ATOM   3902  CG2 THR X 447     -16.423  -9.134  64.510  0.00  0.00     0.042 C 
ATOM   3903  C   THR X 447     -19.975  -9.769  65.838  0.00  0.00     0.243 C 
ATOM   3904  O   THR X 447     -21.071  -9.300  65.744  0.00  0.00    -0.271 OA
ATOM   3905  N   GLU X 448     -19.663 -10.596  66.837  0.00  0.00    -0.346 N 
ATOM   3906  HN  GLU X 448     -18.862 -11.177  66.721  0.00  0.00     0.163 HD
ATOM   3907  CA  GLU X 448     -20.598 -10.988  67.901  0.00  0.00     0.177 C 
ATOM   3908  CB  GLU X 448     -20.143 -12.350  68.402  0.00  0.00     0.045 C 
ATOM   3909  CG  GLU X 448     -21.050 -13.042  69.431  0.00  0.00     0.116 C 
ATOM   3910  CD  GLU X 448     -22.257 -13.787  68.803  0.00  0.00     0.172 C 
ATOM   3911  OE1 GLU X 448     -22.117 -14.796  68.084  0.00  0.00    -0.648 OA
ATOM   3912  OE2 GLU X 448     -23.404 -13.302  69.003  0.00  0.00    -0.648 OA
ATOM   3913  C   GLU X 448     -20.669  -9.955  69.133  0.00  0.00     0.240 C 
ATOM   3914  O   GLU X 448     -19.826  -9.966  70.027  0.00  0.00    -0.271 OA
ATOM   3915  N   GLY X 449     -21.694  -9.126  69.312  0.00  0.00    -0.351 N 
ATOM   3916  HN  GLY X 449     -21.715  -8.633  70.178  0.00  0.00     0.163 HD
ATOM   3917  CA  GLY X 449     -22.699  -8.773  68.328  0.00  0.00     0.225 C 
ATOM   3918  C   GLY X 449     -23.846  -7.907  68.802  0.00  0.00     0.236 C 
ATOM   3919  O   GLY X 449     -24.454  -7.184  68.047  0.00  0.00    -0.272 OA
ATOM   3920  N   MET X 450     -24.141  -7.934  70.131  0.00  0.00    -0.346 N 
ATOM   3921  HN  MET X 450     -23.639  -8.624  70.647  0.00  0.00     0.163 HD
ATOM   3922  CA  MET X 450     -25.211  -7.198  70.813  0.00  0.00     0.177 C 
ATOM   3923  CB  MET X 450     -25.842  -8.068  72.029  0.00  0.00     0.045 C 
ATOM   3924  CG  MET X 450     -27.388  -7.814  72.174  0.00  0.00     0.076 C 
ATOM   3925  SD  MET X 450     -27.872  -6.057  72.279  0.00  0.00    -0.173 SA
ATOM   3926  CE  MET X 450     -29.615  -6.421  72.528  0.00  0.00     0.089 C 
ATOM   3927  C   MET X 450     -24.969  -5.706  71.077  0.00  0.00     0.241 C 
ATOM   3928  O   MET X 450     -24.468  -5.262  72.129  0.00  0.00    -0.271 OA
ATOM   3929  N   VAL X 451     -25.220  -4.839  70.072  0.00  0.00    -0.346 N 
ATOM   3930  HN  VAL X 451     -25.496  -5.233  69.199  0.00  0.00     0.163 HD
ATOM   3931  CA  VAL X 451     -25.417  -3.420  70.227  0.00  0.00     0.180 C 
ATOM   3932  CB  VAL X 451     -24.433  -2.641  69.306  0.00  0.00     0.009 C 
ATOM   3933  CG1 VAL X 451     -24.653  -1.157  69.568  0.00  0.00     0.012 C 
ATOM   3934  CG2 VAL X 451     -22.915  -2.912  69.520  0.00  0.00     0.012 C 
ATOM   3935  C   VAL X 451     -26.816  -3.252  69.866  0.00  0.00     0.241 C 
ATOM   3936  O   VAL X 451     -27.272  -3.901  68.945  0.00  0.00    -0.271 OA
ATOM   3937  N   SER X 452     -27.598  -2.408  70.583  0.00  0.00    -0.344 N 
ATOM   3938  HN  SER X 452     -27.317  -1.938  71.416  0.00  0.00     0.163 HD
ATOM   3939  CA  SER X 452     -29.016  -2.174  70.341  0.00  0.00     0.200 C 
ATOM   3940  CB  SER X 452     -29.813  -2.550  71.559  0.00  0.00     0.199 C 
ATOM   3941  OG  SER X 452     -31.227  -2.330  71.405  0.00  0.00    -0.398 OA
ATOM   3942  HG1 SER X 452     -31.677  -2.321  72.253  0.00  0.00     0.209 HD
ATOM   3943  C   SER X 452     -29.283  -0.725  70.008  0.00  0.00     0.243 C 
ATOM   3944  O   SER X 452     -28.515   0.137  70.531  0.00  0.00    -0.271 OA
ATOM   3945  N   VAL X 453     -30.268  -0.438  69.192  0.00  0.00    -0.346 N 
ATOM   3946  HN  VAL X 453     -30.806  -1.214  68.871  0.00  0.00     0.163 HD
ATOM   3947  CA  VAL X 453     -31.011   0.754  68.962  0.00  0.00     0.180 C 
ATOM   3948  CB  VAL X 453     -30.638   1.389  67.626  0.00  0.00     0.009 C 
ATOM   3949  CG1 VAL X 453     -30.744   0.380  66.480  0.00  0.00     0.012 C 
ATOM   3950  CG2 VAL X 453     -31.600   2.627  67.400  0.00  0.00     0.012 C 
ATOM   3951  C   VAL X 453     -32.449   0.589  69.302  0.00  0.00     0.241 C 
ATOM   3952  O   VAL X 453     -33.166  -0.251  68.681  0.00  0.00    -0.271 OA
ATOM   3953  N   ASP X 454     -32.952   1.424  70.207  0.00  0.00    -0.345 N 
ATOM   3954  HN  ASP X 454     -32.394   2.121  70.650  0.00  0.00     0.163 HD
ATOM   3955  CA  ASP X 454     -34.221   1.408  70.787  0.00  0.00     0.186 C 
ATOM   3956  CB  ASP X 454     -35.304   1.976  69.737  0.00  0.00     0.147 C 
ATOM   3957  CG  ASP X 454     -36.577   2.504  70.322  0.00  0.00     0.175 C 
ATOM   3958  OD1 ASP X 454     -36.630   3.442  71.131  0.00  0.00    -0.648 OA
ATOM   3959  OD2 ASP X 454     -37.647   1.955  69.932  0.00  0.00    -0.648 OA
ATOM   3960  C   ASP X 454     -34.705   0.082  71.384  0.00  0.00     0.241 C 
ATOM   3961  O   ASP X 454     -34.922  -0.040  72.621  0.00  0.00    -0.271 OA
ATOM   3962  N   GLY X 455     -34.919  -0.985  70.608  0.00  0.00    -0.351 N 
ATOM   3963  HN  GLY X 455     -34.817  -0.917  69.619  0.00  0.00     0.163 HD
ATOM   3964  CA  GLY X 455     -35.570  -2.202  71.032  0.00  0.00     0.225 C 
ATOM   3965  C   GLY X 455     -35.101  -3.456  70.369  0.00  0.00     0.236 C 
ATOM   3966  O   GLY X 455     -35.303  -4.549  70.866  0.00  0.00    -0.272 OA
ATOM   3967  N   GLN X 456     -34.497  -3.322  69.154  0.00  0.00    -0.346 N 
ATOM   3968  HN  GLN X 456     -34.316  -2.427  68.752  0.00  0.00     0.163 HD
ATOM   3969  CA  GLN X 456     -33.860  -4.295  68.286  0.00  0.00     0.177 C 
ATOM   3970  CB  GLN X 456     -34.567  -4.441  66.913  0.00  0.00     0.044 C 
ATOM   3971  CG  GLN X 456     -36.061  -4.970  66.984  0.00  0.00     0.105 C 
ATOM   3972  CD  GLN X 456     -36.572  -4.951  65.523  0.00  0.00     0.215 C 
ATOM   3973  OE1 GLN X 456     -36.054  -5.550  64.583  0.00  0.00    -0.274 OA
ATOM   3974  NE2 GLN X 456     -37.652  -4.141  65.438  0.00  0.00    -0.370 N 
ATOM   3975 1HE2 GLN X 456     -38.037  -3.668  66.231  0.00  0.00     0.159 HD
ATOM   3976 2HE2 GLN X 456     -38.093  -4.127  64.541  0.00  0.00     0.159 HD
ATOM   3977  C   GLN X 456     -32.332  -4.063  68.175  0.00  0.00     0.241 C 
ATOM   3978  O   GLN X 456     -31.868  -2.921  68.320  0.00  0.00    -0.271 OA
ATOM   3979  N   ASP X 457     -31.547  -5.173  67.891  0.00  0.00    -0.346 N 
ATOM   3980  HN  ASP X 457     -31.867  -6.117  67.884  0.00  0.00     0.163 HD
ATOM   3981  CA  ASP X 457     -30.056  -5.108  67.761  0.00  0.00     0.186 C 
ATOM   3982  CB  ASP X 457     -29.488  -6.376  68.410  0.00  0.00     0.147 C 
ATOM   3983  CG  ASP X 457     -29.864  -7.740  67.809  0.00  0.00     0.175 C 
ATOM   3984  OD1 ASP X 457     -28.914  -8.546  67.473  0.00  0.00    -0.648 OA
ATOM   3985  OD2 ASP X 457     -31.045  -8.117  67.839  0.00  0.00    -0.648 OA
ATOM   3986  C   ASP X 457     -29.565  -4.839  66.371  0.00  0.00     0.241 C 
ATOM   3987  O   ASP X 457     -30.220  -4.979  65.324  0.00  0.00    -0.271 OA
ATOM   3988  N   ILE X 458     -28.271  -4.514  66.314  0.00  0.00    -0.346 N 
ATOM   3989  HN  ILE X 458     -27.766  -4.399  67.166  0.00  0.00     0.163 HD
ATOM   3990  CA  ILE X 458     -27.589  -3.909  65.192  0.00  0.00     0.180 C 
ATOM   3991  CB  ILE X 458     -26.248  -3.390  65.513  0.00  0.00     0.013 C 
ATOM   3992  CG2 ILE X 458     -25.185  -4.441  65.748  0.00  0.00     0.012 C 
ATOM   3993  CG1 ILE X 458     -25.801  -2.278  64.502  0.00  0.00     0.002 C 
ATOM   3994  CD  ILE X 458     -26.567  -0.983  64.606  0.00  0.00     0.005 C 
ATOM   3995  C   ILE X 458     -27.625  -4.688  63.887  0.00  0.00     0.241 C 
ATOM   3996  O   ILE X 458     -27.932  -4.179  62.779  0.00  0.00    -0.271 OA
ATOM   3997  N   ARG X 459     -27.436  -5.972  63.990  0.00  0.00    -0.346 N 
ATOM   3998  HN  ARG X 459     -27.139  -6.344  64.866  0.00  0.00     0.163 HD
ATOM   3999  CA  ARG X 459     -27.587  -6.882  62.909  0.00  0.00     0.176 C 
ATOM   4000  CB  ARG X 459     -26.763  -8.165  63.175  0.00  0.00     0.036 C 
ATOM   4001  CG  ARG X 459     -25.273  -8.010  63.508  0.00  0.00     0.023 C 
ATOM   4002  CD  ARG X 459     -24.562  -9.299  64.128  0.00  0.00     0.138 C 
ATOM   4003  NE  ARG X 459     -24.276 -10.052  62.932  0.00  0.00    -0.227 N 
ATOM   4004  HE  ARG X 459     -24.790  -9.846  62.100  0.00  0.00     0.177 HD
ATOM   4005  CZ  ARG X 459     -23.216 -10.780  62.794  0.00  0.00     0.665 C 
ATOM   4006  NH1 ARG X 459     -23.098 -11.517  61.661  0.00  0.00    -0.235 N 
ATOM   4007 1HH1 ARG X 459     -23.909 -11.797  61.147  0.00  0.00     0.174 HD
ATOM   4008 2HH1 ARG X 459     -22.201 -11.958  61.689  0.00  0.00     0.174 HD
ATOM   4009  NH2 ARG X 459     -22.258 -10.900  63.728  0.00  0.00    -0.235 N 
ATOM   4010 1HH2 ARG X 459     -22.360 -10.234  64.467  0.00  0.00     0.174 HD
ATOM   4011 2HH2 ARG X 459     -21.521 -11.575  63.747  0.00  0.00     0.174 HD
ATOM   4012  C   ARG X 459     -29.030  -7.176  62.401  0.00  0.00     0.241 C 
ATOM   4013  O   ARG X 459     -29.408  -6.962  61.238  0.00  0.00    -0.271 OA
ATOM   4014  N   THR X 460     -29.945  -7.583  63.307  0.00  0.00    -0.344 N 
ATOM   4015  HN  THR X 460     -29.680  -7.719  64.259  0.00  0.00     0.163 HD
ATOM   4016  CA  THR X 460     -31.423  -7.826  63.159  0.00  0.00     0.205 C 
ATOM   4017  CB  THR X 460     -32.040  -7.988  64.608  0.00  0.00     0.146 C 
ATOM   4018  OG1 THR X 460     -31.383  -8.965  65.427  0.00  0.00    -0.393 OA
ATOM   4019  HG1 THR X 460     -31.331  -8.564  66.298  0.00  0.00     0.210 HD
ATOM   4020  CG2 THR X 460     -33.527  -8.327  64.717  0.00  0.00     0.042 C 
ATOM   4021  C   THR X 460     -32.158  -6.785  62.434  0.00  0.00     0.243 C 
ATOM   4022  O   THR X 460     -32.920  -6.946  61.490  0.00  0.00    -0.271 OA
ATOM   4023  N   ILE X 461     -31.956  -5.535  62.972  0.00  0.00    -0.346 N 
ATOM   4024  HN  ILE X 461     -31.415  -5.518  63.809  0.00  0.00     0.163 HD
ATOM   4025  CA  ILE X 461     -32.601  -4.344  62.535  0.00  0.00     0.180 C 
ATOM   4026  CB  ILE X 461     -32.383  -3.042  63.451  0.00  0.00     0.013 C 
ATOM   4027  CG2 ILE X 461     -31.024  -2.417  63.212  0.00  0.00     0.012 C 
ATOM   4028  CG1 ILE X 461     -33.687  -2.283  63.222  0.00  0.00     0.002 C 
ATOM   4029  CD  ILE X 461     -33.881  -0.995  64.108  0.00  0.00     0.005 C 
ATOM   4030  C   ILE X 461     -32.218  -3.992  61.108  0.00  0.00     0.241 C 
ATOM   4031  O   ILE X 461     -31.098  -4.264  60.647  0.00  0.00    -0.271 OA
ATOM   4032  N   ASN X 462     -33.159  -3.427  60.337  0.00  0.00    -0.346 N 
ATOM   4033  HN  ASN X 462     -33.995  -3.187  60.823  0.00  0.00     0.163 HD
ATOM   4034  CA  ASN X 462     -32.992  -3.033  58.928  0.00  0.00     0.185 C 
ATOM   4035  CB  ASN X 462     -34.414  -2.694  58.381  0.00  0.00     0.137 C 
ATOM   4036  CG  ASN X 462     -34.438  -2.443  56.824  0.00  0.00     0.217 C 
ATOM   4037  OD1 ASN X 462     -34.105  -1.334  56.434  0.00  0.00    -0.274 OA
ATOM   4038  ND2 ASN X 462     -34.986  -3.433  56.080  0.00  0.00    -0.370 N 
ATOM   4039 1HD2 ASN X 462     -35.362  -4.236  56.544  0.00  0.00     0.159 HD
ATOM   4040 2HD2 ASN X 462     -35.014  -3.282  55.092  0.00  0.00     0.159 HD
ATOM   4041  C   ASN X 462     -32.164  -1.745  58.734  0.00  0.00     0.241 C 
ATOM   4042  O   ASN X 462     -32.221  -0.810  59.624  0.00  0.00    -0.271 OA
ATOM   4043  N   VAL X 463     -31.165  -1.756  57.780  0.00  0.00    -0.346 N 
ATOM   4044  HN  VAL X 463     -31.078  -2.595  57.249  0.00  0.00     0.163 HD
ATOM   4045  CA  VAL X 463     -30.117  -0.841  57.463  0.00  0.00     0.180 C 
ATOM   4046  CB  VAL X 463     -29.163  -1.368  56.241  0.00  0.00     0.009 C 
ATOM   4047  CG1 VAL X 463     -30.037  -1.696  54.969  0.00  0.00     0.012 C 
ATOM   4048  CG2 VAL X 463     -28.060  -0.364  55.915  0.00  0.00     0.012 C 
ATOM   4049  C   VAL X 463     -30.615   0.573  57.151  0.00  0.00     0.241 C 
ATOM   4050  O   VAL X 463     -30.200   1.653  57.637  0.00  0.00    -0.271 OA
ATOM   4051  N   ARG X 464     -31.569   0.552  56.220  0.00  0.00    -0.346 N 
ATOM   4052  HN  ARG X 464     -31.931  -0.344  55.972  0.00  0.00     0.163 HD
ATOM   4053  CA  ARG X 464     -32.186   1.755  55.667  0.00  0.00     0.176 C 
ATOM   4054  CB  ARG X 464     -32.964   1.274  54.430  0.00  0.00     0.036 C 
ATOM   4055  CG  ARG X 464     -33.146   2.405  53.385  0.00  0.00     0.023 C 
ATOM   4056  CD  ARG X 464     -33.827   3.777  53.605  0.00  0.00     0.138 C 
ATOM   4057  NE  ARG X 464     -35.136   3.467  54.208  0.00  0.00    -0.227 N 
ATOM   4058  HE  ARG X 464     -35.496   2.535  54.253  0.00  0.00     0.177 HD
ATOM   4059  CZ  ARG X 464     -35.855   4.366  54.861  0.00  0.00     0.665 C 
ATOM   4060  NH1 ARG X 464     -37.009   4.062  55.505  0.00  0.00    -0.235 N 
ATOM   4061 1HH1 ARG X 464     -37.560   3.281  55.211  0.00  0.00     0.174 HD
ATOM   4062 2HH1 ARG X 464     -37.502   4.865  55.841  0.00  0.00     0.174 HD
ATOM   4063  NH2 ARG X 464     -35.353   5.607  55.034  0.00  0.00    -0.235 N 
ATOM   4064 1HH2 ARG X 464     -34.665   5.986  54.415  0.00  0.00     0.174 HD
ATOM   4065 2HH2 ARG X 464     -35.993   6.153  55.575  0.00  0.00     0.174 HD
ATOM   4066  C   ARG X 464     -33.056   2.497  56.699  0.00  0.00     0.241 C 
ATOM   4067  O   ARG X 464     -32.867   3.720  56.883  0.00  0.00    -0.271 OA
ATOM   4068  N   PHE X 465     -33.935   1.816  57.523  0.00  0.00    -0.346 N 
ATOM   4069  HN  PHE X 465     -34.164   0.886  57.246  0.00  0.00     0.163 HD
ATOM   4070  CA  PHE X 465     -34.604   2.296  58.697  0.00  0.00     0.180 C 
ATOM   4071  CB  PHE X 465     -35.490   1.162  59.394  0.00  0.00     0.073 C 
ATOM   4072  CG  PHE X 465     -36.799   1.170  58.655  0.00  0.00    -0.056 A 
ATOM   4073  CD1 PHE X 465     -36.653   0.633  57.347  0.00  0.00     0.007 A 
ATOM   4074  CE1 PHE X 465     -37.781   0.553  56.527  0.00  0.00     0.001 A 
ATOM   4075  CZ  PHE X 465     -39.023   1.057  56.930  0.00  0.00     0.000 A 
ATOM   4076  CD2 PHE X 465     -38.038   1.740  59.091  0.00  0.00     0.007 A 
ATOM   4077  CE2 PHE X 465     -39.079   1.690  58.217  0.00  0.00     0.001 A 
ATOM   4078  C   PHE X 465     -33.612   3.004  59.686  0.00  0.00     0.241 C 
ATOM   4079  O   PHE X 465     -33.861   4.103  60.010  0.00  0.00    -0.271 OA
ATOM   4080  N   LEU X 466     -32.533   2.292  60.017  0.00  0.00    -0.346 N 
ATOM   4081  HN  LEU X 466     -32.407   1.344  59.732  0.00  0.00     0.163 HD
ATOM   4082  CA  LEU X 466     -31.370   2.749  60.848  0.00  0.00     0.177 C 
ATOM   4083  CB  LEU X 466     -30.390   1.596  61.161  0.00  0.00     0.038 C 
ATOM   4084  CG  LEU X 466     -29.316   2.011  62.191  0.00  0.00    -0.020 C 
ATOM   4085  CD1 LEU X 466     -28.069   2.815  61.719  0.00  0.00     0.009 C 
ATOM   4086  CD2 LEU X 466     -29.974   2.765  63.363  0.00  0.00     0.009 C 
ATOM   4087  C   LEU X 466     -30.670   3.989  60.237  0.00  0.00     0.241 C 
ATOM   4088  O   LEU X 466     -30.459   5.035  60.857  0.00  0.00    -0.271 OA
ATOM   4089  N   ARG X 467     -30.330   4.034  58.849  0.00  0.00    -0.346 N 
ATOM   4090  HN  ARG X 467     -30.536   3.251  58.267  0.00  0.00     0.163 HD
ATOM   4091  CA  ARG X 467     -29.697   5.228  58.187  0.00  0.00     0.176 C 
ATOM   4092  CB  ARG X 467     -29.441   4.891  56.662  0.00  0.00     0.036 C 
ATOM   4093  CG  ARG X 467     -28.152   3.998  56.472  0.00  0.00     0.023 C 
ATOM   4094  CD  ARG X 467     -27.862   3.651  55.072  0.00  0.00     0.138 C 
ATOM   4095  NE  ARG X 467     -26.674   2.671  55.090  0.00  0.00    -0.227 N 
ATOM   4096  HE  ARG X 467     -26.122   2.567  55.917  0.00  0.00     0.177 HD
ATOM   4097  CZ  ARG X 467     -26.195   2.200  53.976  0.00  0.00     0.665 C 
ATOM   4098  NH1 ARG X 467     -25.230   1.219  54.026  0.00  0.00    -0.235 N 
ATOM   4099 1HH1 ARG X 467     -24.968   0.753  54.871  0.00  0.00     0.174 HD
ATOM   4100 2HH1 ARG X 467     -24.789   1.003  53.155  0.00  0.00     0.174 HD
ATOM   4101  NH2 ARG X 467     -26.539   2.540  52.724  0.00  0.00    -0.235 N 
ATOM   4102 1HH2 ARG X 467     -27.490   2.844  52.668  0.00  0.00     0.174 HD
ATOM   4103 2HH2 ARG X 467     -26.109   2.015  51.990  0.00  0.00     0.174 HD
ATOM   4104  C   ARG X 467     -30.688   6.395  58.143  0.00  0.00     0.241 C 
ATOM   4105  O   ARG X 467     -30.269   7.523  57.873  0.00  0.00    -0.271 OA
ATOM   4106  N   GLU X 468     -32.042   6.202  58.291  0.00  0.00    -0.346 N 
ATOM   4107  HN  GLU X 468     -32.345   5.262  58.153  0.00  0.00     0.163 HD
ATOM   4108  CA  GLU X 468     -32.923   7.378  58.223  0.00  0.00     0.177 C 
ATOM   4109  CB  GLU X 468     -34.475   7.062  57.789  0.00  0.00     0.045 C 
ATOM   4110  CG  GLU X 468     -35.170   8.358  57.314  0.00  0.00     0.116 C 
ATOM   4111  CD  GLU X 468     -36.646   8.091  57.069  0.00  0.00     0.172 C 
ATOM   4112  OE1 GLU X 468     -37.488   8.672  57.788  0.00  0.00    -0.648 OA
ATOM   4113  OE2 GLU X 468     -36.967   7.255  56.135  0.00  0.00    -0.648 OA
ATOM   4114  C   GLU X 468     -33.042   8.116  59.518  0.00  0.00     0.241 C 
ATOM   4115  O   GLU X 468     -32.983   9.328  59.653  0.00  0.00    -0.271 OA
ATOM   4116  N   ILE X 469     -33.165   7.309  60.617  0.00  0.00    -0.346 N 
ATOM   4117  HN  ILE X 469     -33.061   6.334  60.437  0.00  0.00     0.163 HD
ATOM   4118  CA  ILE X 469     -32.954   7.906  61.960  0.00  0.00     0.180 C 
ATOM   4119  CB  ILE X 469     -33.561   7.014  63.052  0.00  0.00     0.013 C 
ATOM   4120  CG2 ILE X 469     -35.098   6.890  62.966  0.00  0.00     0.012 C 
ATOM   4121  CG1 ILE X 469     -32.921   5.579  63.169  0.00  0.00     0.002 C 
ATOM   4122  CD  ILE X 469     -33.418   4.756  64.435  0.00  0.00     0.005 C 
ATOM   4123  C   ILE X 469     -31.564   8.569  62.315  0.00  0.00     0.241 C 
ATOM   4124  O   ILE X 469     -31.407   9.632  62.919  0.00  0.00    -0.271 OA
ATOM   4125  N   ILE X 470     -30.535   7.842  61.788  0.00  0.00    -0.346 N 
ATOM   4126  HN  ILE X 470     -30.738   7.004  61.286  0.00  0.00     0.163 HD
ATOM   4127  CA  ILE X 470     -29.184   7.949  62.182  0.00  0.00     0.180 C 
ATOM   4128  CB  ILE X 470     -28.730   7.734  63.730  0.00  0.00     0.013 C 
ATOM   4129  CG2 ILE X 470     -29.293   6.371  64.364  0.00  0.00     0.012 C 
ATOM   4130  CG1 ILE X 470     -27.139   7.715  63.879  0.00  0.00     0.002 C 
ATOM   4131  CD  ILE X 470     -26.403   6.693  62.993  0.00  0.00     0.005 C 
ATOM   4132  C   ILE X 470     -28.537   9.173  61.507  0.00  0.00     0.241 C 
ATOM   4133  O   ILE X 470     -27.950   9.096  60.404  0.00  0.00    -0.271 OA
ATOM   4134  N   GLY X 471     -28.491  10.258  62.200  0.00  0.00    -0.351 N 
ATOM   4135  HN  GLY X 471     -28.921  10.406  63.087  0.00  0.00     0.163 HD
ATOM   4136  CA  GLY X 471     -27.794  11.421  61.706  0.00  0.00     0.225 C 
ATOM   4137  C   GLY X 471     -26.407  11.608  62.149  0.00  0.00     0.236 C 
ATOM   4138  O   GLY X 471     -26.180  12.151  63.214  0.00  0.00    -0.272 OA
ATOM   4139  N   VAL X 472     -25.518  11.187  61.228  0.00  0.00    -0.346 N 
ATOM   4140  HN  VAL X 472     -25.761  10.615  60.449  0.00  0.00     0.163 HD
ATOM   4141  CA  VAL X 472     -24.144  11.443  61.410  0.00  0.00     0.180 C 
ATOM   4142  CB  VAL X 472     -23.309  10.439  60.549  0.00  0.00     0.009 C 
ATOM   4143  CG1 VAL X 472     -21.812  10.463  60.763  0.00  0.00     0.012 C 
ATOM   4144  CG2 VAL X 472     -23.788   8.989  61.051  0.00  0.00     0.012 C 
ATOM   4145  C   VAL X 472     -23.673  12.849  61.056  0.00  0.00     0.241 C 
ATOM   4146  O   VAL X 472     -23.985  13.369  59.978  0.00  0.00    -0.271 OA
ATOM   4147  N   VAL X 473     -22.969  13.552  62.005  0.00  0.00    -0.346 N 
ATOM   4148  HN  VAL X 473     -22.773  13.089  62.865  0.00  0.00     0.163 HD
ATOM   4149  CA  VAL X 473     -22.141  14.730  61.809  0.00  0.00     0.180 C 
ATOM   4150  CB  VAL X 473     -22.438  15.860  62.861  0.00  0.00     0.009 C 
ATOM   4151  CG1 VAL X 473     -21.614  17.133  62.530  0.00  0.00     0.012 C 
ATOM   4152  CG2 VAL X 473     -23.952  16.201  62.761  0.00  0.00     0.012 C 
ATOM   4153  C   VAL X 473     -20.721  14.250  61.770  0.00  0.00     0.241 C 
ATOM   4154  O   VAL X 473     -20.213  13.617  62.716  0.00  0.00    -0.271 OA
ATOM   4155  N   SER X 474     -20.017  14.610  60.677  0.00  0.00    -0.344 N 
ATOM   4156  HN  SER X 474     -20.467  15.049  59.903  0.00  0.00     0.163 HD
ATOM   4157  CA  SER X 474     -18.630  14.174  60.482  0.00  0.00     0.200 C 
ATOM   4158  CB  SER X 474     -18.254  14.144  58.948  0.00  0.00     0.199 C 
ATOM   4159  OG  SER X 474     -19.205  13.364  58.201  0.00  0.00    -0.398 OA
ATOM   4160  HG1 SER X 474     -19.183  12.422  58.387  0.00  0.00     0.209 HD
ATOM   4161  C   SER X 474     -17.605  14.983  61.209  0.00  0.00     0.243 C 
ATOM   4162  O   SER X 474     -17.794  16.107  61.694  0.00  0.00    -0.271 OA
ATOM   4163  N   GLN X 475     -16.355  14.553  61.178  0.00  0.00    -0.346 N 
ATOM   4164  HN  GLN X 475     -16.197  13.663  60.758  0.00  0.00     0.163 HD
ATOM   4165  CA  GLN X 475     -15.209  15.369  61.532  0.00  0.00     0.177 C 
ATOM   4166  CB  GLN X 475     -14.197  14.470  62.234  0.00  0.00     0.044 C 
ATOM   4167  CG  GLN X 475     -12.849  15.055  62.743  0.00  0.00     0.105 C 
ATOM   4168  CD  GLN X 475     -11.713  15.056  61.701  0.00  0.00     0.215 C 
ATOM   4169  OE1 GLN X 475     -11.416  16.051  61.066  0.00  0.00    -0.274 OA
ATOM   4170  NE2 GLN X 475     -11.213  13.902  61.409  0.00  0.00    -0.370 N 
ATOM   4171 1HE2 GLN X 475     -11.517  13.073  61.878  0.00  0.00     0.159 HD
ATOM   4172 2HE2 GLN X 475     -10.591  13.743  60.642  0.00  0.00     0.159 HD
ATOM   4173  C   GLN X 475     -14.603  16.075  60.340  0.00  0.00     0.241 C 
ATOM   4174  O   GLN X 475     -14.480  17.287  60.272  0.00  0.00    -0.271 OA
ATOM   4175  N   GLU X 476     -14.053  15.236  59.481  0.00  0.00    -0.347 N 
ATOM   4176  HN  GLU X 476     -14.067  14.243  59.573  0.00  0.00     0.163 HD
ATOM   4177  CA  GLU X 476     -13.342  15.662  58.268  0.00  0.00     0.159 C 
ATOM   4178  CB  GLU X 476     -12.556  14.499  57.699  0.00  0.00     0.044 C 
ATOM   4179  CG  GLU X 476     -11.466  14.820  56.637  0.00  0.00     0.116 C 
ATOM   4180  CD  GLU X 476     -10.670  13.535  56.246  0.00  0.00     0.172 C 
ATOM   4181  OE1 GLU X 476      -9.572  13.253  56.769  0.00  0.00    -0.648 OA
ATOM   4182  OE2 GLU X 476     -11.249  12.794  55.447  0.00  0.00    -0.648 OA
ATOM   4183  C   GLU X 476     -14.238  16.189  57.146  0.00  0.00     0.137 C 
ATOM   4184  O   GLU X 476     -14.998  15.373  56.445  0.00  0.00    -0.348 OA
ATOM   4185  HO  GLU X 476     -15.050  14.449  56.661  1.00  0.00     0.219 HD
ATOM   4186  N   PRO X 477     -14.165  17.486  56.843  0.00  0.00    -0.350 N 
ATOM   4187  CD  PRO X 477     -13.206  18.471  57.365  0.00  0.00     0.126 C 
ATOM   4188  CA  PRO X 477     -15.148  18.113  55.921  0.00  0.00     0.178 C 
ATOM   4189  CB  PRO X 477     -15.180  19.603  56.473  0.00  0.00     0.037 C 
ATOM   4190  CG  PRO X 477     -13.757  19.869  57.011  0.00  0.00     0.022 C 
ATOM   4191  C   PRO X 477     -14.653  18.024  54.457  0.00  0.00     0.241 C 
ATOM   4192  O   PRO X 477     -13.568  18.500  54.123  0.00  0.00    -0.271 OA
ATOM   4193  N   VAL X 478     -15.360  17.307  53.597  0.00  0.00    -0.346 N 
ATOM   4194  HN  VAL X 478     -16.199  16.833  53.852  0.00  0.00     0.163 HD
ATOM   4195  CA  VAL X 478     -14.917  17.119  52.215  0.00  0.00     0.180 C 
ATOM   4196  CB  VAL X 478     -14.450  15.697  52.004  0.00  0.00     0.009 C 
ATOM   4197  CG1 VAL X 478     -13.534  15.592  50.813  0.00  0.00     0.012 C 
ATOM   4198  CG2 VAL X 478     -13.663  15.104  53.247  0.00  0.00     0.012 C 
ATOM   4199  C   VAL X 478     -16.200  17.390  51.319  0.00  0.00     0.241 C 
ATOM   4200  O   VAL X 478     -17.324  17.201  51.789  0.00  0.00    -0.271 OA
ATOM   4201  N   LEU X 479     -16.010  17.993  50.112  0.00  0.00    -0.346 N 
ATOM   4202  HN  LEU X 479     -15.059  18.198  49.894  0.00  0.00     0.163 HD
ATOM   4203  CA  LEU X 479     -17.083  18.478  49.284  0.00  0.00     0.177 C 
ATOM   4204  CB  LEU X 479     -17.278  20.017  49.555  0.00  0.00     0.038 C 
ATOM   4205  CG  LEU X 479     -17.514  20.466  51.011  0.00  0.00    -0.020 C 
ATOM   4206  CD1 LEU X 479     -17.274  21.947  51.135  0.00  0.00     0.009 C 
ATOM   4207  CD2 LEU X 479     -18.963  20.125  51.411  0.00  0.00     0.009 C 
ATOM   4208  C   LEU X 479     -16.953  18.281  47.759  0.00  0.00     0.241 C 
ATOM   4209  O   LEU X 479     -15.975  17.669  47.275  0.00  0.00    -0.271 OA
ATOM   4210  N   PHE X 480     -17.816  18.795  46.975  0.00  0.00    -0.346 N 
ATOM   4211  HN  PHE X 480     -18.657  19.246  47.266  0.00  0.00     0.163 HD
ATOM   4212  CA  PHE X 480     -17.998  18.624  45.474  0.00  0.00     0.180 C 
ATOM   4213  CB  PHE X 480     -19.546  18.583  45.077  0.00  0.00     0.073 C 
ATOM   4214  CG  PHE X 480     -20.409  17.491  45.819  0.00  0.00    -0.056 A 
ATOM   4215  CD1 PHE X 480     -20.012  16.159  45.711  0.00  0.00     0.007 A 
ATOM   4216  CE1 PHE X 480     -20.653  15.189  46.435  0.00  0.00     0.001 A 
ATOM   4217  CZ  PHE X 480     -21.765  15.483  47.209  0.00  0.00     0.000 A 
ATOM   4218  CD2 PHE X 480     -21.531  17.807  46.574  0.00  0.00     0.007 A 
ATOM   4219  CE2 PHE X 480     -22.257  16.797  47.266  0.00  0.00     0.001 A 
ATOM   4220  C   PHE X 480     -17.215  19.712  44.750  0.00  0.00     0.241 C 
ATOM   4221  O   PHE X 480     -16.807  20.721  45.360  0.00  0.00    -0.271 OA
ATOM   4222  N   ALA X 481     -17.004  19.603  43.392  0.00  0.00    -0.346 N 
ATOM   4223  HN  ALA X 481     -17.367  18.808  42.911  0.00  0.00     0.163 HD
ATOM   4224  CA  ALA X 481     -16.188  20.632  42.689  0.00  0.00     0.172 C 
ATOM   4225  CB  ALA X 481     -15.853  20.090  41.243  0.00  0.00     0.042 C 
ATOM   4226  C   ALA X 481     -16.927  21.934  42.448  0.00  0.00     0.240 C 
ATOM   4227  O   ALA X 481     -16.389  22.894  41.914  0.00  0.00    -0.271 OA
ATOM   4228  N   THR X 482     -18.269  21.900  42.625  0.00  0.00    -0.344 N 
ATOM   4229  HN  THR X 482     -18.704  21.081  42.992  0.00  0.00     0.163 HD
ATOM   4230  CA  THR X 482     -19.173  22.939  42.202  0.00  0.00     0.205 C 
ATOM   4231  CB  THR X 482     -20.509  22.286  41.813  0.00  0.00     0.146 C 
ATOM   4232  OG1 THR X 482     -21.190  21.680  42.928  0.00  0.00    -0.393 OA
ATOM   4233  HG1 THR X 482     -21.986  21.227  42.642  0.00  0.00     0.210 HD
ATOM   4234  CG2 THR X 482     -20.395  21.162  40.807  0.00  0.00     0.042 C 
ATOM   4235  C   THR X 482     -19.293  23.967  43.269  0.00  0.00     0.243 C 
ATOM   4236  O   THR X 482     -18.486  23.990  44.240  0.00  0.00    -0.271 OA
ATOM   4237  N   THR X 483     -20.187  24.991  43.024  0.00  0.00    -0.344 N 
ATOM   4238  HN  THR X 483     -20.806  25.074  42.247  0.00  0.00     0.163 HD
ATOM   4239  CA  THR X 483     -20.401  26.107  43.981  0.00  0.00     0.205 C 
ATOM   4240  CB  THR X 483     -21.297  27.356  43.520  0.00  0.00     0.146 C 
ATOM   4241  OG1 THR X 483     -22.680  27.124  43.616  0.00  0.00    -0.393 OA
ATOM   4242  HG1 THR X 483     -23.106  27.962  43.423  0.00  0.00     0.210 HD
ATOM   4243  CG2 THR X 483     -20.951  27.661  42.035  0.00  0.00     0.042 C 
ATOM   4244  C   THR X 483     -20.867  25.744  45.415  0.00  0.00     0.243 C 
ATOM   4245  O   THR X 483     -21.490  24.700  45.590  0.00  0.00    -0.271 OA
ATOM   4246  N   ILE X 484     -20.793  26.646  46.448  0.00  0.00    -0.346 N 
ATOM   4247  HN  ILE X 484     -20.280  27.491  46.317  0.00  0.00     0.163 HD
ATOM   4248  CA  ILE X 484     -21.473  26.571  47.712  0.00  0.00     0.180 C 
ATOM   4249  CB  ILE X 484     -21.081  27.722  48.653  0.00  0.00     0.013 C 
ATOM   4250  CG2 ILE X 484     -21.876  27.646  49.937  0.00  0.00     0.012 C 
ATOM   4251  CG1 ILE X 484     -19.530  27.597  49.052  0.00  0.00     0.002 C 
ATOM   4252  CD  ILE X 484     -19.125  28.717  50.066  0.00  0.00     0.005 C 
ATOM   4253  C   ILE X 484     -22.976  26.280  47.667  0.00  0.00     0.241 C 
ATOM   4254  O   ILE X 484     -23.411  25.318  48.215  0.00  0.00    -0.271 OA
ATOM   4255  N   ALA X 485     -23.764  27.079  46.850  0.00  0.00    -0.346 N 
ATOM   4256  HN  ALA X 485     -23.319  27.810  46.339  0.00  0.00     0.163 HD
ATOM   4257  CA  ALA X 485     -25.216  26.901  46.770  0.00  0.00     0.172 C 
ATOM   4258  CB  ALA X 485     -25.806  28.227  46.233  0.00  0.00     0.042 C 
ATOM   4259  C   ALA X 485     -25.586  25.690  45.892  0.00  0.00     0.240 C 
ATOM   4260  O   ALA X 485     -26.531  24.938  46.234  0.00  0.00    -0.271 OA
ATOM   4261  N   GLU X 486     -24.792  25.358  44.844  0.00  0.00    -0.346 N 
ATOM   4262  HN  GLU X 486     -24.134  26.003  44.464  0.00  0.00     0.163 HD
ATOM   4263  CA  GLU X 486     -24.851  23.995  44.272  0.00  0.00     0.177 C 
ATOM   4264  CB  GLU X 486     -23.912  23.761  43.113  0.00  0.00     0.045 C 
ATOM   4265  CG  GLU X 486     -24.092  24.695  41.832  0.00  0.00     0.116 C 
ATOM   4266  CD  GLU X 486     -25.498  24.757  41.390  0.00  0.00     0.172 C 
ATOM   4267  OE1 GLU X 486     -26.141  23.741  40.982  0.00  0.00    -0.648 OA
ATOM   4268  OE2 GLU X 486     -26.115  25.790  41.705  0.00  0.00    -0.648 OA
ATOM   4269  C   GLU X 486     -24.612  22.811  45.174  0.00  0.00     0.241 C 
ATOM   4270  O   GLU X 486     -25.415  21.897  45.271  0.00  0.00    -0.271 OA
ATOM   4271  N   ASN X 487     -23.439  22.783  45.821  0.00  0.00    -0.346 N 
ATOM   4272  HN  ASN X 487     -22.736  23.468  45.645  0.00  0.00     0.163 HD
ATOM   4273  CA  ASN X 487     -23.130  21.849  46.914  0.00  0.00     0.185 C 
ATOM   4274  CB  ASN X 487     -21.871  22.226  47.777  0.00  0.00     0.137 C 
ATOM   4275  CG  ASN X 487     -20.599  21.628  47.209  0.00  0.00     0.217 C 
ATOM   4276  OD1 ASN X 487     -20.243  20.578  47.650  0.00  0.00    -0.274 OA
ATOM   4277  ND2 ASN X 487     -19.930  22.335  46.255  0.00  0.00    -0.370 N 
ATOM   4278 1HD2 ASN X 487     -20.116  23.308  46.118  0.00  0.00     0.159 HD
ATOM   4279 2HD2 ASN X 487     -19.027  22.006  45.977  0.00  0.00     0.159 HD
ATOM   4280  C   ASN X 487     -24.310  21.622  47.930  0.00  0.00     0.241 C 
ATOM   4281  O   ASN X 487     -24.676  20.452  48.128  0.00  0.00    -0.271 OA
ATOM   4282  N   ILE X 488     -24.883  22.684  48.600  0.00  0.00    -0.346 N 
ATOM   4283  HN  ILE X 488     -24.467  23.573  48.426  0.00  0.00     0.163 HD
ATOM   4284  CA  ILE X 488     -25.959  22.444  49.551  0.00  0.00     0.180 C 
ATOM   4285  CB  ILE X 488     -26.473  23.693  50.228  0.00  0.00     0.013 C 
ATOM   4286  CG2 ILE X 488     -27.608  23.355  51.172  0.00  0.00     0.012 C 
ATOM   4287  CG1 ILE X 488     -25.301  24.346  50.890  0.00  0.00     0.002 C 
ATOM   4288  CD  ILE X 488     -25.605  25.739  51.448  0.00  0.00     0.005 C 
ATOM   4289  C   ILE X 488     -27.106  21.736  48.820  0.00  0.00     0.241 C 
ATOM   4290  O   ILE X 488     -27.748  20.784  49.348  0.00  0.00    -0.271 OA
ATOM   4291  N   ARG X 489     -27.441  22.122  47.553  0.00  0.00    -0.346 N 
ATOM   4292  HN  ARG X 489     -26.912  22.829  47.090  0.00  0.00     0.163 HD
ATOM   4293  CA  ARG X 489     -28.622  21.660  46.757  0.00  0.00     0.176 C 
ATOM   4294  CB  ARG X 489     -28.975  22.667  45.569  0.00  0.00     0.036 C 
ATOM   4295  CG  ARG X 489     -30.474  22.510  45.133  0.00  0.00     0.023 C 
ATOM   4296  CD  ARG X 489     -30.891  23.482  44.114  0.00  0.00     0.138 C 
ATOM   4297  NE  ARG X 489     -30.716  22.918  42.724  0.00  0.00    -0.227 N 
ATOM   4298  HE  ARG X 489     -31.400  22.311  42.320  0.00  0.00     0.177 HD
ATOM   4299  CZ  ARG X 489     -29.606  22.996  41.936  0.00  0.00     0.665 C 
ATOM   4300  NH1 ARG X 489     -29.607  22.511  40.722  0.00  0.00    -0.235 N 
ATOM   4301 1HH1 ARG X 489     -30.480  22.176  40.369  0.00  0.00     0.174 HD
ATOM   4302 2HH1 ARG X 489     -28.848  22.765  40.122  0.00  0.00     0.174 HD
ATOM   4303  NH2 ARG X 489     -28.481  23.555  42.416  0.00  0.00    -0.235 N 
ATOM   4304 1HH2 ARG X 489     -28.712  24.201  43.143  0.00  0.00     0.174 HD
ATOM   4305 2HH2 ARG X 489     -27.637  23.642  41.886  0.00  0.00     0.174 HD
ATOM   4306  C   ARG X 489     -28.556  20.199  46.279  0.00  0.00     0.241 C 
ATOM   4307  O   ARG X 489     -29.432  19.379  46.617  0.00  0.00    -0.271 OA
ATOM   4308  N   TYR X 490     -27.368  19.900  45.741  0.00  0.00    -0.346 N 
ATOM   4309  HN  TYR X 490     -26.710  20.618  45.528  0.00  0.00     0.163 HD
ATOM   4310  CA  TYR X 490     -26.883  18.600  45.353  0.00  0.00     0.180 C 
ATOM   4311  CB  TYR X 490     -25.310  18.647  44.866  0.00  0.00     0.073 C 
ATOM   4312  CG  TYR X 490     -24.890  19.122  43.506  0.00  0.00    -0.056 A 
ATOM   4313  CD1 TYR X 490     -25.721  19.851  42.622  0.00  0.00     0.010 A 
ATOM   4314  CE1 TYR X 490     -25.326  20.171  41.287  0.00  0.00     0.037 A 
ATOM   4315  CZ  TYR X 490     -24.053  19.797  40.855  0.00  0.00     0.065 A 
ATOM   4316  OH  TYR X 490     -23.651  19.981  39.557  0.00  0.00    -0.361 OA
ATOM   4317  HH  TYR X 490     -24.086  20.777  39.244  0.00  0.00     0.217 HD
ATOM   4318  CD2 TYR X 490     -23.556  18.872  43.111  0.00  0.00     0.010 A 
ATOM   4319  CE2 TYR X 490     -23.189  19.176  41.793  0.00  0.00     0.037 A 
ATOM   4320  C   TYR X 490     -26.851  17.602  46.484  0.00  0.00     0.241 C 
ATOM   4321  O   TYR X 490     -27.297  16.465  46.359  0.00  0.00    -0.271 OA
ATOM   4322  N   GLY X 491     -26.238  18.021  47.645  0.00  0.00    -0.351 N 
ATOM   4323  HN  GLY X 491     -25.951  18.963  47.802  0.00  0.00     0.163 HD
ATOM   4324  CA  GLY X 491     -26.115  17.098  48.737  0.00  0.00     0.225 C 
ATOM   4325  C   GLY X 491     -27.423  16.678  49.367  0.00  0.00     0.236 C 
ATOM   4326  O   GLY X 491     -27.449  15.640  49.997  0.00  0.00    -0.272 OA
ATOM   4327  N   ARG X 492     -28.511  17.369  49.134  0.00  0.00    -0.346 N 
ATOM   4328  HN  ARG X 492     -28.523  18.168  48.538  0.00  0.00     0.163 HD
ATOM   4329  CA  ARG X 492     -29.897  16.930  49.515  0.00  0.00     0.176 C 
ATOM   4330  CB  ARG X 492     -30.462  18.016  50.527  0.00  0.00     0.036 C 
ATOM   4331  CG  ARG X 492     -29.521  18.147  51.762  0.00  0.00     0.023 C 
ATOM   4332  CD  ARG X 492     -29.971  19.037  52.892  0.00  0.00     0.138 C 
ATOM   4333  NE  ARG X 492     -31.221  18.371  53.384  0.00  0.00    -0.227 N 
ATOM   4334  HE  ARG X 492     -31.051  17.426  53.663  0.00  0.00     0.177 HD
ATOM   4335  CZ  ARG X 492     -32.370  18.978  53.717  0.00  0.00     0.665 C 
ATOM   4336  NH1 ARG X 492     -33.498  18.297  53.878  0.00  0.00    -0.235 N 
ATOM   4337 1HH1 ARG X 492     -33.518  17.380  53.479  0.00  0.00     0.174 HD
ATOM   4338 2HH1 ARG X 492     -34.246  18.744  54.369  0.00  0.00     0.174 HD
ATOM   4339  NH2 ARG X 492     -32.477  20.287  53.735  0.00  0.00    -0.235 N 
ATOM   4340 1HH2 ARG X 492     -31.710  20.883  53.496  0.00  0.00     0.174 HD
ATOM   4341 2HH2 ARG X 492     -33.411  20.560  53.964  0.00  0.00     0.174 HD
ATOM   4342  C   ARG X 492     -30.734  16.666  48.345  0.00  0.00     0.241 C 
ATOM   4343  O   ARG X 492     -31.923  16.970  48.356  0.00  0.00    -0.271 OA
ATOM   4344  N   GLU X 493     -30.153  15.898  47.360  0.00  0.00    -0.346 N 
ATOM   4345  HN  GLU X 493     -29.192  15.636  47.414  0.00  0.00     0.163 HD
ATOM   4346  CA  GLU X 493     -30.717  15.571  46.143  0.00  0.00     0.177 C 
ATOM   4347  CB  GLU X 493     -32.017  14.832  46.088  0.00  0.00     0.045 C 
ATOM   4348  CG  GLU X 493     -32.273  14.030  44.780  0.00  0.00     0.116 C 
ATOM   4349  CD  GLU X 493     -33.710  13.492  44.565  0.00  0.00     0.172 C 
ATOM   4350  OE1 GLU X 493     -34.254  13.548  43.443  0.00  0.00    -0.648 OA
ATOM   4351  OE2 GLU X 493     -34.295  12.914  45.520  0.00  0.00    -0.648 OA
ATOM   4352  C   GLU X 493     -30.715  16.793  45.216  0.00  0.00     0.241 C 
ATOM   4353  O   GLU X 493     -29.937  16.962  44.280  0.00  0.00    -0.271 OA
ATOM   4354  N   ASN X 494     -31.781  17.678  45.382  0.00  0.00    -0.346 N 
ATOM   4355  HN  ASN X 494     -32.420  17.441  46.110  0.00  0.00     0.163 HD
ATOM   4356  CA  ASN X 494     -32.026  18.837  44.541  0.00  0.00     0.185 C 
ATOM   4357  CB  ASN X 494     -32.699  18.535  43.145  0.00  0.00     0.137 C 
ATOM   4358  CG  ASN X 494     -32.800  19.776  42.213  0.00  0.00     0.217 C 
ATOM   4359  OD1 ASN X 494     -32.088  20.758  42.342  0.00  0.00    -0.274 OA
ATOM   4360  ND2 ASN X 494     -33.785  19.796  41.310  0.00  0.00    -0.370 N 
ATOM   4361 1HD2 ASN X 494     -34.215  18.923  41.077  0.00  0.00     0.159 HD
ATOM   4362 2HD2 ASN X 494     -34.146  20.686  41.030  0.00  0.00     0.159 HD
ATOM   4363  C   ASN X 494     -33.012  19.651  45.442  0.00  0.00     0.241 C 
ATOM   4364  O   ASN X 494     -34.148  19.992  45.025  0.00  0.00    -0.271 OA
ATOM   4365  N   VAL X 495     -32.544  20.089  46.593  0.00  0.00    -0.346 N 
ATOM   4366  HN  VAL X 495     -31.635  19.928  46.969  0.00  0.00     0.163 HD
ATOM   4367  CA  VAL X 495     -33.360  20.747  47.624  0.00  0.00     0.180 C 
ATOM   4368  CB  VAL X 495     -32.672  20.611  48.953  0.00  0.00     0.009 C 
ATOM   4369  CG1 VAL X 495     -31.800  21.904  49.220  0.00  0.00     0.012 C 
ATOM   4370  CG2 VAL X 495     -33.662  20.302  50.084  0.00  0.00     0.012 C 
ATOM   4371  C   VAL X 495     -33.945  22.114  47.260  0.00  0.00     0.241 C 
ATOM   4372  O   VAL X 495     -33.433  22.764  46.322  0.00  0.00    -0.271 OA
ATOM   4373  N   THR X 496     -34.908  22.543  48.047  0.00  0.00    -0.344 N 
ATOM   4374  HN  THR X 496     -35.305  21.898  48.696  0.00  0.00     0.163 HD
ATOM   4375  CA  THR X 496     -35.674  23.737  47.744  0.00  0.00     0.205 C 
ATOM   4376  CB  THR X 496     -37.166  23.766  48.117  0.00  0.00     0.146 C 
ATOM   4377  OG1 THR X 496     -37.418  23.303  49.406  0.00  0.00    -0.393 OA
ATOM   4378  HG1 THR X 496     -37.699  24.033  49.964  0.00  0.00     0.210 HD
ATOM   4379  CG2 THR X 496     -37.889  22.844  47.122  0.00  0.00     0.042 C 
ATOM   4380  C   THR X 496     -34.949  25.038  48.297  0.00  0.00     0.243 C 
ATOM   4381  O   THR X 496     -34.085  24.985  49.234  0.00  0.00    -0.271 OA
ATOM   4382  N   MET X 497     -35.221  26.257  47.697  0.00  0.00    -0.346 N 
ATOM   4383  HN  MET X 497     -35.936  26.319  47.005  0.00  0.00     0.163 HD
ATOM   4384  CA  MET X 497     -34.481  27.513  48.085  0.00  0.00     0.177 C 
ATOM   4385  CB  MET X 497     -34.956  28.718  47.230  0.00  0.00     0.045 C 
ATOM   4386  CG  MET X 497     -34.283  30.073  47.487  0.00  0.00     0.076 C 
ATOM   4387  SD  MET X 497     -32.441  30.031  47.180  0.00  0.00    -0.173 SA
ATOM   4388  CE  MET X 497     -32.312  31.826  47.188  0.00  0.00     0.089 C 
ATOM   4389  C   MET X 497     -34.522  27.882  49.541  0.00  0.00     0.241 C 
ATOM   4390  O   MET X 497     -33.592  28.435  50.121  0.00  0.00    -0.271 OA
ATOM   4391  N   ASP X 498     -35.736  27.728  50.185  0.00  0.00    -0.346 N 
ATOM   4392  HN  ASP X 498     -36.486  27.371  49.633  0.00  0.00     0.163 HD
ATOM   4393  CA  ASP X 498     -35.954  27.933  51.576  0.00  0.00     0.186 C 
ATOM   4394  CB  ASP X 498     -37.487  27.551  51.943  0.00  0.00     0.147 C 
ATOM   4395  CG  ASP X 498     -37.894  26.227  51.477  0.00  0.00     0.175 C 
ATOM   4396  OD1 ASP X 498     -38.021  26.071  50.210  0.00  0.00    -0.648 OA
ATOM   4397  OD2 ASP X 498     -38.196  25.329  52.313  0.00  0.00    -0.648 OA
ATOM   4398  C   ASP X 498     -34.950  27.101  52.392  0.00  0.00     0.241 C 
ATOM   4399  O   ASP X 498     -34.358  27.578  53.373  0.00  0.00    -0.271 OA
ATOM   4400  N   GLU X 499     -34.630  25.903  51.942  0.00  0.00    -0.346 N 
ATOM   4401  HN  GLU X 499     -35.177  25.476  51.225  0.00  0.00     0.163 HD
ATOM   4402  CA  GLU X 499     -33.620  24.991  52.574  0.00  0.00     0.177 C 
ATOM   4403  CB  GLU X 499     -34.073  23.523  52.436  0.00  0.00     0.045 C 
ATOM   4404  CG  GLU X 499     -35.372  23.365  53.335  0.00  0.00     0.116 C 
ATOM   4405  CD  GLU X 499     -35.812  21.926  53.431  0.00  0.00     0.172 C 
ATOM   4406  OE1 GLU X 499     -36.912  21.492  52.956  0.00  0.00    -0.648 OA
ATOM   4407  OE2 GLU X 499     -34.968  21.246  54.052  0.00  0.00    -0.648 OA
ATOM   4408  C   GLU X 499     -32.176  25.238  52.052  0.00  0.00     0.241 C 
ATOM   4409  O   GLU X 499     -31.154  24.549  52.298  0.00  0.00    -0.271 OA
ATOM   4410  N   ILE X 500     -32.002  26.378  51.266  0.00  0.00    -0.346 N 
ATOM   4411  HN  ILE X 500     -32.742  26.912  50.864  0.00  0.00     0.163 HD
ATOM   4412  CA  ILE X 500     -30.681  26.795  50.793  0.00  0.00     0.180 C 
ATOM   4413  CB  ILE X 500     -30.523  26.869  49.302  0.00  0.00     0.013 C 
ATOM   4414  CG2 ILE X 500     -29.094  27.328  49.047  0.00  0.00     0.012 C 
ATOM   4415  CG1 ILE X 500     -30.850  25.490  48.606  0.00  0.00     0.002 C 
ATOM   4416  CD  ILE X 500     -31.175  25.787  47.090  0.00  0.00     0.005 C 
ATOM   4417  C   ILE X 500     -30.418  28.130  51.569  0.00  0.00     0.241 C 
ATOM   4418  O   ILE X 500     -29.674  28.114  52.558  0.00  0.00    -0.271 OA
ATOM   4419  N   GLU X 501     -31.063  29.253  51.148  0.00  0.00    -0.346 N 
ATOM   4420  HN  GLU X 501     -31.925  29.137  50.661  0.00  0.00     0.163 HD
ATOM   4421  CA  GLU X 501     -30.756  30.616  51.754  0.00  0.00     0.177 C 
ATOM   4422  CB  GLU X 501     -31.374  31.768  50.885  0.00  0.00     0.045 C 
ATOM   4423  CG  GLU X 501     -30.761  33.067  51.423  0.00  0.00     0.116 C 
ATOM   4424  CD  GLU X 501     -31.132  34.232  50.575  0.00  0.00     0.172 C 
ATOM   4425  OE1 GLU X 501     -30.192  34.796  49.910  0.00  0.00    -0.648 OA
ATOM   4426  OE2 GLU X 501     -32.321  34.653  50.596  0.00  0.00    -0.648 OA
ATOM   4427  C   GLU X 501     -31.291  30.775  53.232  0.00  0.00     0.241 C 
ATOM   4428  O   GLU X 501     -30.478  31.179  54.039  0.00  0.00    -0.271 OA
ATOM   4429  N   LYS X 502     -32.514  30.405  53.690  0.00  0.00    -0.346 N 
ATOM   4430  HN  LYS X 502     -33.212  30.048  53.074  0.00  0.00     0.163 HD
ATOM   4431  CA  LYS X 502     -32.884  30.681  55.120  0.00  0.00     0.176 C 
ATOM   4432  CB  LYS X 502     -34.490  30.724  55.192  0.00  0.00     0.035 C 
ATOM   4433  CG  LYS X 502     -35.170  30.914  56.590  0.00  0.00     0.004 C 
ATOM   4434  CD  LYS X 502     -34.612  32.233  57.295  0.00  0.00     0.027 C 
ATOM   4435  CE  LYS X 502     -35.434  32.748  58.515  0.00  0.00     0.229 C 
ATOM   4436  NZ  LYS X 502     -35.494  31.858  59.641  0.00  0.00    -0.079 N 
ATOM   4437  HZ1 LYS X 502     -35.795  30.938  59.262  0.00  0.00     0.274 HD
ATOM   4438  HZ2 LYS X 502     -36.205  32.188  60.324  0.00  0.00     0.274 HD
ATOM   4439  HZ3 LYS X 502     -34.635  31.876  60.227  0.00  0.00     0.274 HD
ATOM   4440  C   LYS X 502     -32.123  29.751  55.983  0.00  0.00     0.241 C 
ATOM   4441  O   LYS X 502     -31.785  30.009  57.155  0.00  0.00    -0.271 OA
ATOM   4442  N   ALA X 503     -31.934  28.542  55.412  0.00  0.00    -0.346 N 
ATOM   4443  HN  ALA X 503     -31.927  28.383  54.428  0.00  0.00     0.163 HD
ATOM   4444  CA  ALA X 503     -31.326  27.506  56.196  0.00  0.00     0.172 C 
ATOM   4445  CB  ALA X 503     -31.295  26.199  55.360  0.00  0.00     0.042 C 
ATOM   4446  C   ALA X 503     -29.855  27.826  56.659  0.00  0.00     0.240 C 
ATOM   4447  O   ALA X 503     -29.541  27.562  57.789  0.00  0.00    -0.271 OA
ATOM   4448  N   VAL X 504     -29.050  28.482  55.850  0.00  0.00    -0.346 N 
ATOM   4449  HN  VAL X 504     -29.329  28.750  54.932  0.00  0.00     0.163 HD
ATOM   4450  CA  VAL X 504     -27.720  28.877  56.245  0.00  0.00     0.180 C 
ATOM   4451  CB  VAL X 504     -26.855  29.210  55.067  0.00  0.00     0.009 C 
ATOM   4452  CG1 VAL X 504     -26.648  27.861  54.279  0.00  0.00     0.012 C 
ATOM   4453  CG2 VAL X 504     -27.352  30.408  54.126  0.00  0.00     0.012 C 
ATOM   4454  C   VAL X 504     -27.696  30.025  57.179  0.00  0.00     0.241 C 
ATOM   4455  O   VAL X 504     -26.707  30.240  57.849  0.00  0.00    -0.271 OA
ATOM   4456  N   LYS X 505     -28.817  30.804  57.265  0.00  0.00    -0.346 N 
ATOM   4457  HN  LYS X 505     -29.537  30.680  56.587  0.00  0.00     0.163 HD
ATOM   4458  CA  LYS X 505     -28.889  32.058  58.079  0.00  0.00     0.176 C 
ATOM   4459  CB  LYS X 505     -29.968  32.988  57.437  0.00  0.00     0.035 C 
ATOM   4460  CG  LYS X 505     -30.027  34.344  57.983  0.00  0.00     0.004 C 
ATOM   4461  CD  LYS X 505     -31.086  35.336  57.304  0.00  0.00     0.027 C 
ATOM   4462  CE  LYS X 505     -30.558  35.941  56.039  0.00  0.00     0.229 C 
ATOM   4463  NZ  LYS X 505     -31.377  37.054  55.458  0.00  0.00    -0.079 N 
ATOM   4464  HZ1 LYS X 505     -30.711  37.762  55.087  0.00  0.00     0.274 HD
ATOM   4465  HZ2 LYS X 505     -31.961  37.466  56.214  0.00  0.00     0.274 HD
ATOM   4466  HZ3 LYS X 505     -31.971  36.701  54.681  0.00  0.00     0.274 HD
ATOM   4467  C   LYS X 505     -29.335  31.687  59.500  0.00  0.00     0.241 C 
ATOM   4468  O   LYS X 505     -29.010  32.324  60.499  0.00  0.00    -0.271 OA
ATOM   4469  N   GLU X 506     -30.116  30.600  59.615  0.00  0.00    -0.346 N 
ATOM   4470  HN  GLU X 506     -30.589  30.275  58.800  0.00  0.00     0.163 HD
ATOM   4471  CA  GLU X 506     -30.540  29.909  60.902  0.00  0.00     0.177 C 
ATOM   4472  CB  GLU X 506     -31.847  28.996  60.729  0.00  0.00     0.045 C 
ATOM   4473  CG  GLU X 506     -33.102  29.888  60.358  0.00  0.00     0.116 C 
ATOM   4474  CD  GLU X 506     -33.279  30.824  61.498  0.00  0.00     0.172 C 
ATOM   4475  OE1 GLU X 506     -33.548  32.037  61.291  0.00  0.00    -0.648 OA
ATOM   4476  OE2 GLU X 506     -33.162  30.436  62.701  0.00  0.00    -0.648 OA
ATOM   4477  C   GLU X 506     -29.444  28.946  61.395  0.00  0.00     0.241 C 
ATOM   4478  O   GLU X 506     -29.055  28.977  62.558  0.00  0.00    -0.271 OA
ATOM   4479  N   ALA X 507     -28.945  28.149  60.511  0.00  0.00    -0.346 N 
ATOM   4480  HN  ALA X 507     -29.208  28.122  59.549  0.00  0.00     0.163 HD
ATOM   4481  CA  ALA X 507     -27.821  27.273  60.800  0.00  0.00     0.172 C 
ATOM   4482  CB  ALA X 507     -28.020  25.912  60.022  0.00  0.00     0.042 C 
ATOM   4483  C   ALA X 507     -26.536  27.882  60.421  0.00  0.00     0.240 C 
ATOM   4484  O   ALA X 507     -26.148  27.769  59.256  0.00  0.00    -0.271 OA
ATOM   4485  N   ASN X 508     -25.863  28.549  61.324  0.00  0.00    -0.346 N 
ATOM   4486  HN  ASN X 508     -26.305  28.555  62.217  0.00  0.00     0.163 HD
ATOM   4487  CA  ASN X 508     -25.002  29.672  61.051  0.00  0.00     0.185 C 
ATOM   4488  CB  ASN X 508     -24.353  30.279  62.340  0.00  0.00     0.137 C 
ATOM   4489  CG  ASN X 508     -25.455  30.882  63.184  0.00  0.00     0.217 C 
ATOM   4490  OD1 ASN X 508     -26.457  31.318  62.619  0.00  0.00    -0.274 OA
ATOM   4491  ND2 ASN X 508     -25.338  30.924  64.488  0.00  0.00    -0.370 N 
ATOM   4492 1HD2 ASN X 508     -26.025  31.404  65.034  0.00  0.00     0.159 HD
ATOM   4493 2HD2 ASN X 508     -24.503  30.572  64.911  0.00  0.00     0.159 HD
ATOM   4494  C   ASN X 508     -23.815  29.406  60.100  0.00  0.00     0.241 C 
ATOM   4495  O   ASN X 508     -22.718  29.116  60.554  0.00  0.00    -0.271 OA
ATOM   4496  N   ALA X 509     -24.143  29.455  58.766  0.00  0.00    -0.346 N 
ATOM   4497  HN  ALA X 509     -25.095  29.445  58.470  0.00  0.00     0.163 HD
ATOM   4498  CA  ALA X 509     -23.093  29.332  57.783  0.00  0.00     0.172 C 
ATOM   4499  CB  ALA X 509     -23.468  28.145  56.932  0.00  0.00     0.042 C 
ATOM   4500  C   ALA X 509     -23.087  30.576  56.868  0.00  0.00     0.240 C 
ATOM   4501  O   ALA X 509     -22.394  30.513  55.834  0.00  0.00    -0.271 OA
ATOM   4502  N   TYR X 510     -23.901  31.628  57.238  0.00  0.00    -0.346 N 
ATOM   4503  HN  TYR X 510     -24.434  31.671  58.079  0.00  0.00     0.163 HD
ATOM   4504  CA  TYR X 510     -24.273  32.660  56.302  0.00  0.00     0.180 C 
ATOM   4505  CB  TYR X 510     -25.637  33.273  56.752  0.00  0.00     0.073 C 
ATOM   4506  CG  TYR X 510     -26.343  34.230  55.849  0.00  0.00    -0.056 A 
ATOM   4507  CD1 TYR X 510     -26.823  33.851  54.563  0.00  0.00     0.010 A 
ATOM   4508  CE1 TYR X 510     -27.564  34.670  53.756  0.00  0.00     0.037 A 
ATOM   4509  CZ  TYR X 510     -27.711  35.963  54.159  0.00  0.00     0.065 A 
ATOM   4510  OH  TYR X 510     -28.519  36.927  53.477  0.00  0.00    -0.361 OA
ATOM   4511  HH  TYR X 510     -28.095  37.789  53.483  0.00  0.00     0.217 HD
ATOM   4512  CD2 TYR X 510     -26.449  35.626  56.208  0.00  0.00     0.010 A 
ATOM   4513  CE2 TYR X 510     -27.196  36.433  55.387  0.00  0.00     0.037 A 
ATOM   4514  C   TYR X 510     -23.165  33.731  56.160  0.00  0.00     0.241 C 
ATOM   4515  O   TYR X 510     -22.959  34.431  55.153  0.00  0.00    -0.271 OA
ATOM   4516  N   ASP X 511     -22.401  33.938  57.298  0.00  0.00    -0.345 N 
ATOM   4517  HN  ASP X 511     -22.518  33.372  58.110  0.00  0.00     0.163 HD
ATOM   4518  CA  ASP X 511     -21.370  34.967  57.393  0.00  0.00     0.186 C 
ATOM   4519  CB  ASP X 511     -20.912  35.133  58.887  0.00  0.00     0.147 C 
ATOM   4520  CG  ASP X 511     -20.487  33.849  59.572  0.00  0.00     0.175 C 
ATOM   4521  OD1 ASP X 511     -19.291  33.776  59.898  0.00  0.00    -0.648 OA
ATOM   4522  OD2 ASP X 511     -21.212  32.851  59.767  0.00  0.00    -0.648 OA
ATOM   4523  C   ASP X 511     -20.163  34.605  56.524  0.00  0.00     0.241 C 
ATOM   4524  O   ASP X 511     -19.520  35.467  55.992  0.00  0.00    -0.271 OA
ATOM   4525  N   PHE X 512     -19.881  33.337  56.378  0.00  0.00    -0.346 N 
ATOM   4526  HN  PHE X 512     -20.515  32.745  56.870  0.00  0.00     0.163 HD
ATOM   4527  CA  PHE X 512     -18.885  32.732  55.471  0.00  0.00     0.180 C 
ATOM   4528  CB  PHE X 512     -19.086  31.221  55.717  0.00  0.00     0.073 C 
ATOM   4529  CG  PHE X 512     -18.318  30.296  54.833  0.00  0.00    -0.056 A 
ATOM   4530  CD1 PHE X 512     -17.199  30.815  54.079  0.00  0.00     0.007 A 
ATOM   4531  CE1 PHE X 512     -16.462  29.878  53.364  0.00  0.00     0.001 A 
ATOM   4532  CZ  PHE X 512     -16.882  28.629  53.063  0.00  0.00     0.000 A 
ATOM   4533  CD2 PHE X 512     -18.773  28.969  54.532  0.00  0.00     0.007 A 
ATOM   4534  CE2 PHE X 512     -18.007  28.142  53.806  0.00  0.00     0.001 A 
ATOM   4535  C   PHE X 512     -19.316  33.164  54.011  0.00  0.00     0.241 C 
ATOM   4536  O   PHE X 512     -18.653  33.854  53.299  0.00  0.00    -0.271 OA
ATOM   4537  N   ILE X 513     -20.534  32.700  53.611  0.00  0.00    -0.346 N 
ATOM   4538  HN  ILE X 513     -21.040  32.064  54.188  0.00  0.00     0.163 HD
ATOM   4539  CA  ILE X 513     -21.043  32.748  52.274  0.00  0.00     0.180 C 
ATOM   4540  CB  ILE X 513     -22.413  32.145  52.317  0.00  0.00     0.013 C 
ATOM   4541  CG2 ILE X 513     -23.063  32.481  50.911  0.00  0.00     0.012 C 
ATOM   4542  CG1 ILE X 513     -22.350  30.602  52.484  0.00  0.00     0.002 C 
ATOM   4543  CD  ILE X 513     -23.783  29.941  52.482  0.00  0.00     0.005 C 
ATOM   4544  C   ILE X 513     -21.041  34.151  51.728  0.00  0.00     0.241 C 
ATOM   4545  O   ILE X 513     -20.499  34.460  50.678  0.00  0.00    -0.271 OA
ATOM   4546  N   MET X 514     -21.665  35.151  52.449  0.00  0.00    -0.346 N 
ATOM   4547  HN  MET X 514     -22.192  34.983  53.279  0.00  0.00     0.163 HD
ATOM   4548  CA  MET X 514     -21.897  36.528  51.975  0.00  0.00     0.177 C 
ATOM   4549  CB  MET X 514     -23.128  37.002  52.785  0.00  0.00     0.045 C 
ATOM   4550  CG  MET X 514     -24.418  36.162  52.608  0.00  0.00     0.076 C 
ATOM   4551  SD  MET X 514     -24.993  35.966  50.849  0.00  0.00    -0.173 SA
ATOM   4552  CE  MET X 514     -26.414  37.099  50.691  0.00  0.00     0.089 C 
ATOM   4553  C   MET X 514     -20.762  37.549  51.951  0.00  0.00     0.241 C 
ATOM   4554  O   MET X 514     -20.811  38.608  51.338  0.00  0.00    -0.271 OA
ATOM   4555  N   LYS X 515     -19.733  37.319  52.762  0.00  0.00    -0.346 N 
ATOM   4556  HN  LYS X 515     -19.753  36.564  53.412  0.00  0.00     0.163 HD
ATOM   4557  CA  LYS X 515     -18.759  38.391  53.060  0.00  0.00     0.176 C 
ATOM   4558  CB  LYS X 515     -18.522  38.499  54.609  0.00  0.00     0.035 C 
ATOM   4559  CG  LYS X 515     -19.864  38.833  55.296  0.00  0.00     0.004 C 
ATOM   4560  CD  LYS X 515     -19.639  39.322  56.764  0.00  0.00     0.027 C 
ATOM   4561  CE  LYS X 515     -20.781  39.063  57.727  0.00  0.00     0.229 C 
ATOM   4562  NZ  LYS X 515     -20.507  39.643  59.142  0.00  0.00    -0.079 N 
ATOM   4563  HZ1 LYS X 515     -21.148  39.547  59.955  0.00  0.00     0.274 HD
ATOM   4564  HZ2 LYS X 515     -20.254  40.633  58.951  0.00  0.00     0.274 HD
ATOM   4565  HZ3 LYS X 515     -19.585  39.306  59.486  0.00  0.00     0.274 HD
ATOM   4566  C   LYS X 515     -17.508  38.237  52.284  0.00  0.00     0.241 C 
ATOM   4567  O   LYS X 515     -17.053  39.188  51.712  0.00  0.00    -0.271 OA
ATOM   4568  N   LEU X 516     -17.077  37.025  52.006  0.00  0.00    -0.346 N 
ATOM   4569  HN  LEU X 516     -17.605  36.241  52.322  0.00  0.00     0.163 HD
ATOM   4570  CA  LEU X 516     -15.937  36.754  51.104  0.00  0.00     0.177 C 
ATOM   4571  CB  LEU X 516     -15.308  35.395  51.410  0.00  0.00     0.038 C 
ATOM   4572  CG  LEU X 516     -14.949  35.192  52.874  0.00  0.00    -0.020 C 
ATOM   4573  CD1 LEU X 516     -14.763  33.763  53.295  0.00  0.00     0.009 C 
ATOM   4574  CD2 LEU X 516     -13.777  36.096  53.361  0.00  0.00     0.009 C 
ATOM   4575  C   LEU X 516     -16.204  36.960  49.624  0.00  0.00     0.243 C 
ATOM   4576  O   LEU X 516     -17.404  37.040  49.352  0.00  0.00    -0.271 OA
ATOM   4577  N   PRO X 517     -15.265  37.163  48.671  0.00  0.00    -0.337 N 
ATOM   4578  CD  PRO X 517     -13.920  37.750  49.085  0.00  0.00     0.127 C 
ATOM   4579  CA  PRO X 517     -15.590  37.524  47.259  0.00  0.00     0.179 C 
ATOM   4580  CB  PRO X 517     -14.156  37.535  46.671  0.00  0.00     0.037 C 
ATOM   4581  CG  PRO X 517     -13.320  38.136  47.736  0.00  0.00     0.022 C 
ATOM   4582  C   PRO X 517     -16.402  36.398  46.517  0.00  0.00     0.241 C 
ATOM   4583  O   PRO X 517     -16.446  35.249  46.946  0.00  0.00    -0.271 OA
ATOM   4584  N   HSE X 518     -16.996  36.733  45.379  0.00  0.00    -0.346 N 
ATOM   4585  HN  HSE X 518     -16.944  37.692  45.111  0.00  0.00     0.163 HD
ATOM   4586  CA  HSE X 518     -17.654  35.784  44.521  0.00  0.00     0.182 C 
ATOM   4587  CB  HSE X 518     -16.919  34.524  43.930  0.00  0.00     0.093 C 
ATOM   4588  ND1 HSE X 518     -15.269  35.684  42.301  0.00  0.00    -0.354 N 
ATOM   4589  HD1 HSE X 518     -15.908  35.862  41.526  1.00  0.00     0.166 HD
ATOM   4590  CG  HSE X 518     -15.527  34.987  43.508  0.00  0.00     0.028 A 
ATOM   4591  CE1 HSE X 518     -14.017  36.045  42.416  0.00  0.00     0.180 A 
ATOM   4592  NE2 HSE X 518     -13.437  35.703  43.567  0.00  0.00    -0.360 N 
ATOM   4593  HE2 HSE X 518     -12.451  35.820  43.686  0.00  0.00     0.166 HD
ATOM   4594  CD2 HSE X 518     -14.376  34.961  44.305  0.00  0.00     0.114 A 
ATOM   4595  C   HSE X 518     -19.034  35.434  45.098  0.00  0.00     0.241 C 
ATOM   4596  O   HSE X 518     -20.009  35.623  44.424  0.00  0.00    -0.271 OA
ATOM   4597  N   LYS X 519     -19.146  35.147  46.430  0.00  0.00    -0.346 N 
ATOM   4598  HN  LYS X 519     -18.329  34.931  46.960  0.00  0.00     0.163 HD
ATOM   4599  CA  LYS X 519     -20.273  35.270  47.249  0.00  0.00     0.176 C 
ATOM   4600  CB  LYS X 519     -21.099  36.529  46.968  0.00  0.00     0.035 C 
ATOM   4601  CG  LYS X 519     -22.206  36.808  48.027  0.00  0.00     0.004 C 
ATOM   4602  CD  LYS X 519     -22.681  38.227  47.862  0.00  0.00     0.027 C 
ATOM   4603  CE  LYS X 519     -23.568  38.769  48.939  0.00  0.00     0.229 C 
ATOM   4604  NZ  LYS X 519     -23.911  40.177  48.590  0.00  0.00    -0.079 N 
ATOM   4605  HZ1 LYS X 519     -24.502  40.232  47.736  0.00  0.00     0.274 HD
ATOM   4606  HZ2 LYS X 519     -23.020  40.625  48.295  0.00  0.00     0.274 HD
ATOM   4607  HZ3 LYS X 519     -24.352  40.570  49.445  0.00  0.00     0.274 HD
ATOM   4608  C   LYS X 519     -21.061  33.899  47.406  0.00  0.00     0.241 C 
ATOM   4609  O   LYS X 519     -20.514  33.022  48.042  0.00  0.00    -0.271 OA
ATOM   4610  N   PHE X 520     -22.312  33.782  46.831  0.00  0.00    -0.346 N 
ATOM   4611  HN  PHE X 520     -22.694  34.573  46.360  0.00  0.00     0.163 HD
ATOM   4612  CA  PHE X 520     -23.265  32.740  47.054  0.00  0.00     0.180 C 
ATOM   4613  CB  PHE X 520     -24.731  33.343  46.708  0.00  0.00     0.073 C 
ATOM   4614  CG  PHE X 520     -25.908  32.426  47.073  0.00  0.00    -0.056 A 
ATOM   4615  CD1 PHE X 520     -26.768  31.927  46.090  0.00  0.00     0.007 A 
ATOM   4616  CE1 PHE X 520     -27.848  31.123  46.529  0.00  0.00     0.001 A 
ATOM   4617  CZ  PHE X 520     -28.159  30.970  47.867  0.00  0.00     0.000 A 
ATOM   4618  CD2 PHE X 520     -26.225  32.196  48.423  0.00  0.00     0.007 A 
ATOM   4619  CE2 PHE X 520     -27.386  31.530  48.835  0.00  0.00     0.001 A 
ATOM   4620  C   PHE X 520     -22.874  31.542  46.204  0.00  0.00     0.241 C 
ATOM   4621  O   PHE X 520     -22.515  30.441  46.588  0.00  0.00    -0.271 OA
ATOM   4622  N   ASP X 521     -22.945  31.825  44.825  0.00  0.00    -0.345 N 
ATOM   4623  HN  ASP X 521     -23.310  32.683  44.469  0.00  0.00     0.163 HD
ATOM   4624  CA  ASP X 521     -22.276  30.963  43.904  0.00  0.00     0.186 C 
ATOM   4625  CB  ASP X 521     -22.997  31.198  42.592  0.00  0.00     0.147 C 
ATOM   4626  CG  ASP X 521     -24.337  30.477  42.543  0.00  0.00     0.175 C 
ATOM   4627  OD1 ASP X 521     -25.261  31.104  41.971  0.00  0.00    -0.648 OA
ATOM   4628  OD2 ASP X 521     -24.415  29.230  42.811  0.00  0.00    -0.648 OA
ATOM   4629  C   ASP X 521     -20.712  31.252  43.758  0.00  0.00     0.241 C 
ATOM   4630  O   ASP X 521     -20.262  31.589  42.685  0.00  0.00    -0.271 OA
ATOM   4631  N   THR X 522     -19.987  31.033  44.898  0.00  0.00    -0.344 N 
ATOM   4632  HN  THR X 522     -20.478  30.786  45.730  0.00  0.00     0.163 HD
ATOM   4633  CA  THR X 522     -18.574  30.902  45.001  0.00  0.00     0.205 C 
ATOM   4634  CB  THR X 522     -17.994  31.510  46.238  0.00  0.00     0.146 C 
ATOM   4635  OG1 THR X 522     -16.574  31.505  46.339  0.00  0.00    -0.393 OA
ATOM   4636  HG1 THR X 522     -16.352  32.122  47.040  0.00  0.00     0.210 HD
ATOM   4637  CG2 THR X 522     -18.475  30.698  47.429  0.00  0.00     0.042 C 
ATOM   4638  C   THR X 522     -18.155  29.440  44.812  0.00  0.00     0.243 C 
ATOM   4639  O   THR X 522     -18.867  28.497  45.153  0.00  0.00    -0.271 OA
ATOM   4640  N   LEU X 523     -16.900  29.242  44.400  0.00  0.00    -0.346 N 
ATOM   4641  HN  LEU X 523     -16.235  29.976  44.288  0.00  0.00     0.163 HD
ATOM   4642  CA  LEU X 523     -16.310  27.956  44.359  0.00  0.00     0.177 C 
ATOM   4643  CB  LEU X 523     -15.341  27.716  43.169  0.00  0.00     0.038 C 
ATOM   4644  CG  LEU X 523     -15.980  27.569  41.785  0.00  0.00    -0.020 C 
ATOM   4645  CD1 LEU X 523     -14.962  27.395  40.645  0.00  0.00     0.009 C 
ATOM   4646  CD2 LEU X 523     -17.000  26.340  41.639  0.00  0.00     0.009 C 
ATOM   4647  C   LEU X 523     -15.534  27.675  45.640  0.00  0.00     0.241 C 
ATOM   4648  O   LEU X 523     -15.338  28.582  46.436  0.00  0.00    -0.271 OA
ATOM   4649  N   VAL X 524     -15.240  26.367  45.927  0.00  0.00    -0.346 N 
ATOM   4650  HN  VAL X 524     -15.573  25.605  45.377  0.00  0.00     0.163 HD
ATOM   4651  CA  VAL X 524     -14.526  25.893  47.053  0.00  0.00     0.180 C 
ATOM   4652  CB  VAL X 524     -15.033  24.548  47.588  0.00  0.00     0.009 C 
ATOM   4653  CG1 VAL X 524     -14.363  24.222  48.877  0.00  0.00     0.012 C 
ATOM   4654  CG2 VAL X 524     -16.552  24.463  47.684  0.00  0.00     0.012 C 
ATOM   4655  C   VAL X 524     -13.002  25.919  46.752  0.00  0.00     0.241 C 
ATOM   4656  O   VAL X 524     -12.218  26.730  47.315  0.00  0.00    -0.271 OA
ATOM   4657  N   GLY X 525     -12.472  24.964  45.975  0.00  0.00    -0.351 N 
ATOM   4658  HN  GLY X 525     -13.060  24.195  45.737  0.00  0.00     0.163 HD
ATOM   4659  CA  GLY X 525     -11.046  24.989  45.517  0.00  0.00     0.225 C 
ATOM   4660  C   GLY X 525     -10.673  23.512  45.080  0.00  0.00     0.236 C 
ATOM   4661  O   GLY X 525     -11.525  22.634  44.929  0.00  0.00    -0.272 OA
ATOM   4662  N   GLU X 526      -9.378  23.128  45.065  0.00  0.00    -0.346 N 
ATOM   4663  HN  GLU X 526      -8.631  23.771  45.215  0.00  0.00     0.163 HD
ATOM   4664  CA  GLU X 526      -8.816  21.782  44.897  0.00  0.00     0.177 C 
ATOM   4665  CB  GLU X 526      -7.408  21.852  44.310  0.00  0.00     0.045 C 
ATOM   4666  CG  GLU X 526      -6.816  20.465  44.104  0.00  0.00     0.116 C 
ATOM   4667  CD  GLU X 526      -5.522  20.456  43.239  0.00  0.00     0.172 C 
ATOM   4668  OE1 GLU X 526      -5.561  21.071  42.124  0.00  0.00    -0.648 OA
ATOM   4669  OE2 GLU X 526      -4.571  19.751  43.551  0.00  0.00    -0.648 OA
ATOM   4670  C   GLU X 526      -8.803  21.121  46.311  0.00  0.00     0.241 C 
ATOM   4671  O   GLU X 526      -9.702  20.335  46.643  0.00  0.00    -0.271 OA
ATOM   4672  N   ARG X 527      -7.771  21.423  47.123  0.00  0.00    -0.346 N 
ATOM   4673  HN  ARG X 527      -6.929  21.800  46.745  0.00  0.00     0.163 HD
ATOM   4674  CA  ARG X 527      -7.646  20.997  48.486  0.00  0.00     0.176 C 
ATOM   4675  CB  ARG X 527      -6.243  20.696  49.065  0.00  0.00     0.036 C 
ATOM   4676  CG  ARG X 527      -5.480  19.557  48.360  0.00  0.00     0.023 C 
ATOM   4677  CD  ARG X 527      -4.130  19.556  49.076  0.00  0.00     0.138 C 
ATOM   4678  NE  ARG X 527      -3.123  18.747  48.311  0.00  0.00    -0.227 N 
ATOM   4679  HE  ARG X 527      -3.339  18.625  47.343  0.00  0.00     0.177 HD
ATOM   4680  CZ  ARG X 527      -1.956  18.356  48.806  0.00  0.00     0.665 C 
ATOM   4681  NH1 ARG X 527      -1.223  17.474  48.134  0.00  0.00    -0.235 N 
ATOM   4682 1HH1 ARG X 527      -1.732  16.988  47.423  0.00  0.00     0.174 HD
ATOM   4683 2HH1 ARG X 527      -0.508  17.074  48.706  0.00  0.00     0.174 HD
ATOM   4684  NH2 ARG X 527      -1.433  18.792  49.957  0.00  0.00    -0.235 N 
ATOM   4685 1HH2 ARG X 527      -1.866  19.535  50.466  0.00  0.00     0.174 HD
ATOM   4686 2HH2 ARG X 527      -0.603  18.382  50.338  0.00  0.00     0.174 HD
ATOM   4687  C   ARG X 527      -8.291  22.137  49.352  0.00  0.00     0.240 C 
ATOM   4688  O   ARG X 527      -9.520  22.191  49.580  0.00  0.00    -0.271 OA
ATOM   4689  N   GLY X 528      -7.444  23.035  49.802  0.00  0.00    -0.351 N 
ATOM   4690  HN  GLY X 528      -6.475  22.950  49.585  0.00  0.00     0.163 HD
ATOM   4691  CA  GLY X 528      -7.808  23.972  50.844  0.00  0.00     0.225 C 
ATOM   4692  C   GLY X 528      -6.753  25.014  50.799  0.00  0.00     0.236 C 
ATOM   4693  O   GLY X 528      -5.885  24.966  51.690  0.00  0.00    -0.272 OA
ATOM   4694  N   ALA X 529      -6.853  25.940  49.877  0.00  0.00    -0.347 N 
ATOM   4695  HN  ALA X 529      -7.640  25.991  49.266  0.00  0.00     0.163 HD
ATOM   4696  CA  ALA X 529      -5.786  26.988  49.755  0.00  0.00     0.172 C 
ATOM   4697  CB  ALA X 529      -5.442  27.175  48.204  0.00  0.00     0.042 C 
ATOM   4698  C   ALA X 529      -6.227  28.261  50.406  0.00  0.00     0.240 C 
ATOM   4699  O   ALA X 529      -5.482  28.748  51.277  0.00  0.00    -0.271 OA
ATOM   4700  N   GLN X 530      -7.346  28.860  49.915  0.00  0.00    -0.346 N 
ATOM   4701  HN  GLN X 530      -7.985  28.432  49.281  0.00  0.00     0.163 HD
ATOM   4702  CA  GLN X 530      -7.984  30.056  50.592  0.00  0.00     0.177 C 
ATOM   4703  CB  GLN X 530      -8.571  31.102  49.610  0.00  0.00     0.044 C 
ATOM   4704  CG  GLN X 530      -7.514  32.121  49.088  0.00  0.00     0.105 C 
ATOM   4705  CD  GLN X 530      -8.165  33.134  48.101  0.00  0.00     0.215 C 
ATOM   4706  OE1 GLN X 530      -9.402  33.354  48.097  0.00  0.00    -0.274 OA
ATOM   4707  NE2 GLN X 530      -7.377  33.891  47.315  0.00  0.00    -0.370 N 
ATOM   4708 1HE2 GLN X 530      -6.379  33.836  47.331  0.00  0.00     0.159 HD
ATOM   4709 2HE2 GLN X 530      -7.864  34.680  46.940  0.00  0.00     0.159 HD
ATOM   4710  C   GLN X 530      -9.135  29.512  51.455  0.00  0.00     0.241 C 
ATOM   4711  O   GLN X 530      -9.172  29.886  52.602  0.00  0.00    -0.271 OA
ATOM   4712  N   LEU X 531     -10.091  28.747  50.915  0.00  0.00    -0.346 N 
ATOM   4713  HN  LEU X 531     -10.013  28.416  49.978  0.00  0.00     0.163 HD
ATOM   4714  CA  LEU X 531     -11.167  28.141  51.782  0.00  0.00     0.177 C 
ATOM   4715  CB  LEU X 531     -12.571  28.256  51.059  0.00  0.00     0.038 C 
ATOM   4716  CG  LEU X 531     -12.894  29.710  50.524  0.00  0.00    -0.020 C 
ATOM   4717  CD1 LEU X 531     -14.136  29.664  49.618  0.00  0.00     0.009 C 
ATOM   4718  CD2 LEU X 531     -13.079  30.643  51.735  0.00  0.00     0.009 C 
ATOM   4719  C   LEU X 531     -10.713  26.748  52.273  0.00  0.00     0.241 C 
ATOM   4720  O   LEU X 531     -10.960  25.702  51.661  0.00  0.00    -0.271 OA
ATOM   4721  N   SER X 532      -9.940  26.675  53.398  0.00  0.00    -0.344 N 
ATOM   4722  HN  SER X 532      -9.861  27.580  53.810  0.00  0.00     0.163 HD
ATOM   4723  CA  SER X 532      -9.459  25.504  54.041  0.00  0.00     0.200 C 
ATOM   4724  CB  SER X 532      -8.483  25.735  55.191  0.00  0.00     0.199 C 
ATOM   4725  OG  SER X 532      -7.276  26.303  54.657  0.00  0.00    -0.398 OA
ATOM   4726  HG1 SER X 532      -7.373  27.256  54.591  0.00  0.00     0.209 HD
ATOM   4727  C   SER X 532     -10.597  24.757  54.823  0.00  0.00     0.242 C 
ATOM   4728  O   SER X 532     -11.739  25.149  54.908  0.00  0.00    -0.271 OA
ATOM   4729  N   GLY X 533     -10.286  23.645  55.542  0.00  0.00    -0.350 N 
ATOM   4730  HN  GLY X 533      -9.348  23.346  55.694  0.00  0.00     0.163 HD
ATOM   4731  CA  GLY X 533     -11.250  22.725  56.240  0.00  0.00     0.225 C 
ATOM   4732  C   GLY X 533     -12.208  23.285  57.296  0.00  0.00     0.235 C 
ATOM   4733  O   GLY X 533     -13.398  23.031  57.280  0.00  0.00    -0.272 OA
ATOM   4734  N   GLY X 534     -11.717  24.152  58.197  0.00  0.00    -0.351 N 
ATOM   4735  HN  GLY X 534     -10.751  23.964  58.356  0.00  0.00     0.163 HD
ATOM   4736  CA  GLY X 534     -12.368  25.129  59.020  0.00  0.00     0.225 C 
ATOM   4737  C   GLY X 534     -13.492  25.879  58.350  0.00  0.00     0.236 C 
ATOM   4738  O   GLY X 534     -14.547  26.014  58.994  0.00  0.00    -0.272 OA
ATOM   4739  N   GLN X 535     -13.295  26.403  57.152  0.00  0.00    -0.346 N 
ATOM   4740  HN  GLN X 535     -12.421  26.392  56.673  0.00  0.00     0.163 HD
ATOM   4741  CA  GLN X 535     -14.350  27.099  56.468  0.00  0.00     0.177 C 
ATOM   4742  CB  GLN X 535     -13.878  28.069  55.354  0.00  0.00     0.044 C 
ATOM   4743  CG  GLN X 535     -13.252  29.369  55.856  0.00  0.00     0.105 C 
ATOM   4744  CD  GLN X 535     -11.714  29.273  55.971  0.00  0.00     0.215 C 
ATOM   4745  OE1 GLN X 535     -11.138  28.233  55.583  0.00  0.00    -0.274 OA
ATOM   4746  NE2 GLN X 535     -11.090  30.339  56.539  0.00  0.00    -0.370 N 
ATOM   4747 1HE2 GLN X 535     -11.568  31.094  56.987  0.00  0.00     0.159 HD
ATOM   4748 2HE2 GLN X 535     -10.112  30.269  56.736  0.00  0.00     0.159 HD
ATOM   4749  C   GLN X 535     -15.327  26.079  55.803  0.00  0.00     0.241 C 
ATOM   4750  O   GLN X 535     -16.538  26.180  56.018  0.00  0.00    -0.271 OA
ATOM   4751  N   LYS X 536     -14.800  25.043  55.127  0.00  0.00    -0.346 N 
ATOM   4752  HN  LYS X 536     -13.843  24.911  54.881  0.00  0.00     0.163 HD
ATOM   4753  CA  LYS X 536     -15.551  23.910  54.592  0.00  0.00     0.176 C 
ATOM   4754  CB  LYS X 536     -14.691  22.949  53.674  0.00  0.00     0.035 C 
ATOM   4755  CG  LYS X 536     -13.747  23.537  52.560  0.00  0.00     0.004 C 
ATOM   4756  CD  LYS X 536     -12.588  22.623  51.972  0.00  0.00     0.027 C 
ATOM   4757  CE  LYS X 536     -12.957  21.172  51.466  0.00  0.00     0.229 C 
ATOM   4758  NZ  LYS X 536     -11.756  20.621  50.819  0.00  0.00    -0.079 N 
ATOM   4759  HZ1 LYS X 536     -11.706  21.043  49.870  0.00  0.00     0.274 HD
ATOM   4760  HZ2 LYS X 536     -11.775  19.583  50.754  0.00  0.00     0.274 HD
ATOM   4761  HZ3 LYS X 536     -10.869  20.892  51.289  0.00  0.00     0.274 HD
ATOM   4762  C   LYS X 536     -16.393  23.173  55.654  0.00  0.00     0.241 C 
ATOM   4763  O   LYS X 536     -17.455  22.650  55.388  0.00  0.00    -0.271 OA
ATOM   4764  N   GLN X 537     -16.061  23.254  56.925  0.00  0.00    -0.346 N 
ATOM   4765  HN  GLN X 537     -15.134  23.522  57.176  0.00  0.00     0.163 HD
ATOM   4766  CA  GLN X 537     -16.794  22.566  57.979  0.00  0.00     0.177 C 
ATOM   4767  CB  GLN X 537     -16.089  22.838  59.305  0.00  0.00     0.044 C 
ATOM   4768  CG  GLN X 537     -16.602  21.996  60.533  0.00  0.00     0.105 C 
ATOM   4769  CD  GLN X 537     -16.414  20.510  60.205  0.00  0.00     0.215 C 
ATOM   4770  OE1 GLN X 537     -17.324  19.762  59.885  0.00  0.00    -0.274 OA
ATOM   4771  NE2 GLN X 537     -15.134  20.065  60.512  0.00  0.00    -0.370 N 
ATOM   4772 1HE2 GLN X 537     -15.104  19.065  60.518  0.00  0.00     0.159 HD
ATOM   4773 2HE2 GLN X 537     -14.438  20.529  61.060  0.00  0.00     0.159 HD
ATOM   4774  C   GLN X 537     -18.164  23.145  58.082  0.00  0.00     0.241 C 
ATOM   4775  O   GLN X 537     -19.129  22.392  58.232  0.00  0.00    -0.271 OA
ATOM   4776  N   ARG X 538     -18.432  24.481  57.937  0.00  0.00    -0.346 N 
ATOM   4777  HN  ARG X 538     -17.705  25.162  57.884  0.00  0.00     0.163 HD
ATOM   4778  CA  ARG X 538     -19.774  25.153  57.930  0.00  0.00     0.176 C 
ATOM   4779  CB  ARG X 538     -19.725  26.655  57.477  0.00  0.00     0.036 C 
ATOM   4780  CG  ARG X 538     -18.834  27.493  58.369  0.00  0.00     0.022 C 
ATOM   4781  CD  ARG X 538     -19.222  27.710  59.865  0.00  0.00     0.122 C 
ATOM   4782  NE  ARG X 538     -18.557  28.940  60.241  0.00  0.00    -0.367 N 
ATOM   4783  HE  ARG X 538     -17.574  28.869  60.410  0.00  0.00     0.162 HD
ATOM   4784  CZ  ARG X 538     -19.036  30.162  60.094  0.00  0.00     0.143 C 
ATOM   4785  NH1 ARG X 538     -18.231  31.228  60.182  0.00  0.00    -0.376 N 
ATOM   4786 1HH1 ARG X 538     -17.299  31.182  60.542  0.00  0.00     0.158 HD
ATOM   4787 2HH1 ARG X 538     -18.652  32.126  60.051  0.00  0.00     0.158 HD
ATOM   4788  NH2 ARG X 538     -20.303  30.406  59.814  0.00  0.00    -0.274 NA
ATOM   4789 1HH2 ARG X 538     -20.872  29.727  60.279  0.00  0.00     0.127 HD
ATOM   4790 2HH2 ARG X 538     -20.498  31.378  59.945  0.00  0.00     0.127 HD
ATOM   4791  C   ARG X 538     -20.816  24.440  57.130  0.00  0.00     0.241 C 
ATOM   4792  O   ARG X 538     -21.882  24.098  57.557  0.00  0.00    -0.271 OA
ATOM   4793  N   ILE X 539     -20.434  23.984  55.874  0.00  0.00    -0.346 N 
ATOM   4794  HN  ILE X 539     -19.482  24.213  55.684  0.00  0.00     0.163 HD
ATOM   4795  CA  ILE X 539     -21.296  23.249  55.004  0.00  0.00     0.180 C 
ATOM   4796  CB  ILE X 539     -20.738  23.245  53.546  0.00  0.00     0.013 C 
ATOM   4797  CG2 ILE X 539     -21.684  22.554  52.601  0.00  0.00     0.012 C 
ATOM   4798  CG1 ILE X 539     -20.545  24.760  53.152  0.00  0.00     0.002 C 
ATOM   4799  CD  ILE X 539     -19.650  24.985  51.940  0.00  0.00     0.005 C 
ATOM   4800  C   ILE X 539     -21.542  21.779  55.523  0.00  0.00     0.241 C 
ATOM   4801  O   ILE X 539     -22.683  21.416  55.696  0.00  0.00    -0.271 OA
ATOM   4802  N   ALA X 540     -20.451  21.131  55.938  0.00  0.00    -0.346 N 
ATOM   4803  HN  ALA X 540     -19.562  21.525  55.719  0.00  0.00     0.163 HD
ATOM   4804  CA  ALA X 540     -20.425  19.755  56.456  0.00  0.00     0.172 C 
ATOM   4805  CB  ALA X 540     -19.052  19.180  56.861  0.00  0.00     0.042 C 
ATOM   4806  C   ALA X 540     -21.388  19.592  57.659  0.00  0.00     0.240 C 
ATOM   4807  O   ALA X 540     -22.307  18.757  57.686  0.00  0.00    -0.271 OA
ATOM   4808  N   ILE X 541     -21.298  20.512  58.643  0.00  0.00    -0.346 N 
ATOM   4809  HN  ILE X 541     -20.643  21.254  58.521  0.00  0.00     0.163 HD
ATOM   4810  CA  ILE X 541     -22.330  20.572  59.648  0.00  0.00     0.180 C 
ATOM   4811  CB  ILE X 541     -21.844  21.503  60.778  0.00  0.00     0.013 C 
ATOM   4812  CG2 ILE X 541     -22.943  21.992  61.689  0.00  0.00     0.012 C 
ATOM   4813  CG1 ILE X 541     -20.745  20.816  61.639  0.00  0.00     0.002 C 
ATOM   4814  CD  ILE X 541     -19.980  21.831  62.601  0.00  0.00     0.005 C 
ATOM   4815  C   ILE X 541     -23.716  21.007  59.205  0.00  0.00     0.241 C 
ATOM   4816  O   ILE X 541     -24.699  20.275  59.463  0.00  0.00    -0.271 OA
ATOM   4817  N   ALA X 542     -23.914  22.122  58.445  0.00  0.00    -0.346 N 
ATOM   4818  HN  ALA X 542     -23.109  22.601  58.103  0.00  0.00     0.163 HD
ATOM   4819  CA  ALA X 542     -25.191  22.617  57.965  0.00  0.00     0.172 C 
ATOM   4820  CB  ALA X 542     -25.143  23.690  56.934  0.00  0.00     0.042 C 
ATOM   4821  C   ALA X 542     -26.067  21.553  57.241  0.00  0.00     0.240 C 
ATOM   4822  O   ALA X 542     -27.240  21.372  57.498  0.00  0.00    -0.271 OA
ATOM   4823  N   ARG X 543     -25.404  20.793  56.271  0.00  0.00    -0.346 N 
ATOM   4824  HN  ARG X 543     -24.412  20.849  56.191  0.00  0.00     0.163 HD
ATOM   4825  CA  ARG X 543     -26.034  19.811  55.362  0.00  0.00     0.176 C 
ATOM   4826  CB  ARG X 543     -25.022  19.123  54.466  0.00  0.00     0.036 C 
ATOM   4827  CG  ARG X 543     -25.649  18.302  53.283  0.00  0.00     0.022 C 
ATOM   4828  CD  ARG X 543     -24.613  17.846  52.301  0.00  0.00     0.122 C 
ATOM   4829  NE  ARG X 543     -23.797  16.710  52.771  0.00  0.00    -0.367 N 
ATOM   4830  HE  ARG X 543     -24.275  15.837  52.871  0.00  0.00     0.162 HD
ATOM   4831  CZ  ARG X 543     -22.645  16.813  53.404  0.00  0.00     0.143 C 
ATOM   4832  NH1 ARG X 543     -22.143  15.768  54.023  0.00  0.00    -0.376 N 
ATOM   4833 1HH1 ARG X 543     -22.725  15.026  54.356  0.00  0.00     0.158 HD
ATOM   4834 2HH1 ARG X 543     -21.363  15.986  54.609  0.00  0.00     0.158 HD
ATOM   4835  NH2 ARG X 543     -21.905  17.917  53.311  0.00  0.00    -0.274 NA
ATOM   4836 1HH2 ARG X 543     -22.018  18.371  52.427  0.00  0.00     0.127 HD
ATOM   4837 2HH2 ARG X 543     -20.957  17.754  53.586  0.00  0.00     0.127 HD
ATOM   4838  C   ARG X 543     -26.778  18.714  56.007  0.00  0.00     0.241 C 
ATOM   4839  O   ARG X 543     -27.839  18.295  55.636  0.00  0.00    -0.271 OA
ATOM   4840  N   ALA X 544     -26.185  18.146  57.144  0.00  0.00    -0.346 N 
ATOM   4841  HN  ALA X 544     -25.335  18.493  57.532  0.00  0.00     0.163 HD
ATOM   4842  CA  ALA X 544     -26.921  17.169  57.897  0.00  0.00     0.172 C 
ATOM   4843  CB  ALA X 544     -25.888  16.441  58.709  0.00  0.00     0.042 C 
ATOM   4844  C   ALA X 544     -27.957  17.884  58.817  0.00  0.00     0.240 C 
ATOM   4845  O   ALA X 544     -29.148  17.437  58.979  0.00  0.00    -0.271 OA
ATOM   4846  N   LEU X 545     -27.533  19.005  59.448  0.00  0.00    -0.346 N 
ATOM   4847  HN  LEU X 545     -26.659  19.443  59.252  0.00  0.00     0.163 HD
ATOM   4848  CA  LEU X 545     -28.230  19.664  60.480  0.00  0.00     0.177 C 
ATOM   4849  CB  LEU X 545     -27.249  20.747  61.031  0.00  0.00     0.038 C 
ATOM   4850  CG  LEU X 545     -27.700  21.441  62.320  0.00  0.00    -0.020 C 
ATOM   4851  CD1 LEU X 545     -27.465  20.649  63.593  0.00  0.00     0.009 C 
ATOM   4852  CD2 LEU X 545     -27.088  22.812  62.650  0.00  0.00     0.009 C 
ATOM   4853  C   LEU X 545     -29.542  20.248  60.030  0.00  0.00     0.241 C 
ATOM   4854  O   LEU X 545     -30.535  20.122  60.751  0.00  0.00    -0.271 OA
ATOM   4855  N   VAL X 546     -29.645  20.917  58.843  0.00  0.00    -0.346 N 
ATOM   4856  HN  VAL X 546     -28.838  21.088  58.283  0.00  0.00     0.163 HD
ATOM   4857  CA  VAL X 546     -30.855  21.542  58.336  0.00  0.00     0.180 C 
ATOM   4858  CB  VAL X 546     -30.472  22.227  57.032  0.00  0.00     0.009 C 
ATOM   4859  CG1 VAL X 546     -31.578  22.546  56.084  0.00  0.00     0.012 C 
ATOM   4860  CG2 VAL X 546     -29.696  23.506  57.494  0.00  0.00     0.012 C 
ATOM   4861  C   VAL X 546     -31.962  20.499  58.075  0.00  0.00     0.241 C 
ATOM   4862  O   VAL X 546     -33.175  20.766  57.988  0.00  0.00    -0.271 OA
ATOM   4863  N   ARG X 547     -31.536  19.222  57.750  0.00  0.00    -0.346 N 
ATOM   4864  HN  ARG X 547     -30.564  19.030  57.856  0.00  0.00     0.163 HD
ATOM   4865  CA  ARG X 547     -32.538  18.081  57.560  0.00  0.00     0.176 C 
ATOM   4866  CB  ARG X 547     -31.862  16.836  56.878  0.00  0.00     0.036 C 
ATOM   4867  CG  ARG X 547     -32.706  15.511  56.605  0.00  0.00     0.023 C 
ATOM   4868  CD  ARG X 547     -31.961  14.367  55.893  0.00  0.00     0.138 C 
ATOM   4869  NE  ARG X 547     -32.867  13.251  56.166  0.00  0.00    -0.227 N 
ATOM   4870  HE  ARG X 547     -32.621  12.570  56.856  0.00  0.00     0.177 HD
ATOM   4871  CZ  ARG X 547     -33.966  12.850  55.498  0.00  0.00     0.665 C 
ATOM   4872  NH1 ARG X 547     -34.796  11.937  55.985  0.00  0.00    -0.235 N 
ATOM   4873 1HH1 ARG X 547     -34.906  11.932  56.979  0.00  0.00     0.174 HD
ATOM   4874 2HH1 ARG X 547     -35.441  11.375  55.468  0.00  0.00     0.174 HD
ATOM   4875  NH2 ARG X 547     -34.055  13.181  54.222  0.00  0.00    -0.235 N 
ATOM   4876 1HH2 ARG X 547     -33.169  13.420  53.827  0.00  0.00     0.174 HD
ATOM   4877 2HH2 ARG X 547     -34.799  12.804  53.669  0.00  0.00     0.174 HD
ATOM   4878  C   ARG X 547     -33.172  17.710  58.875  0.00  0.00     0.241 C 
ATOM   4879  O   ARG X 547     -34.356  17.357  58.844  0.00  0.00    -0.271 OA
ATOM   4880  N   ASN X 548     -32.501  17.831  59.999  0.00  0.00    -0.346 N 
ATOM   4881  HN  ASN X 548     -31.564  18.171  59.994  0.00  0.00     0.163 HD
ATOM   4882  CA  ASN X 548     -32.902  17.614  61.418  0.00  0.00     0.185 C 
ATOM   4883  CB  ASN X 548     -34.182  18.453  61.748  0.00  0.00     0.137 C 
ATOM   4884  CG  ASN X 548     -34.395  18.764  63.201  0.00  0.00     0.217 C 
ATOM   4885  OD1 ASN X 548     -33.892  18.089  64.098  0.00  0.00    -0.274 OA
ATOM   4886  ND2 ASN X 548     -35.347  19.711  63.453  0.00  0.00    -0.370 N 
ATOM   4887 1HD2 ASN X 548     -35.753  20.255  62.719  0.00  0.00     0.159 HD
ATOM   4888 2HD2 ASN X 548     -35.580  19.979  64.387  0.00  0.00     0.159 HD
ATOM   4889  C   ASN X 548     -33.073  16.165  61.848  0.00  0.00     0.243 C 
ATOM   4890  O   ASN X 548     -34.163  15.694  62.078  0.00  0.00    -0.271 OA
ATOM   4891  N   PRO X 549     -32.021  15.357  61.948  0.00  0.00    -0.337 N 
ATOM   4892  CD  PRO X 549     -30.626  15.736  62.047  0.00  0.00     0.127 C 
ATOM   4893  CA  PRO X 549     -32.151  13.904  62.253  0.00  0.00     0.179 C 
ATOM   4894  CB  PRO X 549     -30.851  13.339  61.808  0.00  0.00     0.037 C 
ATOM   4895  CG  PRO X 549     -29.847  14.394  62.288  0.00  0.00     0.022 C 
ATOM   4896  C   PRO X 549     -32.516  13.612  63.677  0.00  0.00     0.241 C 
ATOM   4897  O   PRO X 549     -32.337  14.389  64.585  0.00  0.00    -0.271 OA
ATOM   4898  N   LYS X 550     -33.140  12.469  63.915  0.00  0.00    -0.346 N 
ATOM   4899  HN  LYS X 550     -33.246  11.825  63.161  0.00  0.00     0.163 HD
ATOM   4900  CA  LYS X 550     -33.794  12.115  65.113  0.00  0.00     0.176 C 
ATOM   4901  CB  LYS X 550     -34.901  11.048  64.905  0.00  0.00     0.035 C 
ATOM   4902  CG  LYS X 550     -35.587  10.645  66.216  0.00  0.00     0.004 C 
ATOM   4903  CD  LYS X 550     -36.818   9.795  65.834  0.00  0.00     0.027 C 
ATOM   4904  CE  LYS X 550     -37.692   9.378  67.009  0.00  0.00     0.229 C 
ATOM   4905  NZ  LYS X 550     -38.145  10.653  67.651  0.00  0.00    -0.079 N 
ATOM   4906  HZ1 LYS X 550     -38.383  11.346  66.912  0.00  0.00     0.274 HD
ATOM   4907  HZ2 LYS X 550     -37.423  10.990  68.319  0.00  0.00     0.274 HD
ATOM   4908  HZ3 LYS X 550     -38.984  10.370  68.195  0.00  0.00     0.274 HD
ATOM   4909  C   LYS X 550     -32.828  11.637  66.261  0.00  0.00     0.241 C 
ATOM   4910  O   LYS X 550     -32.938  12.017  67.424  0.00  0.00    -0.271 OA
ATOM   4911  N   ILE X 551     -31.802  10.739  65.925  0.00  0.00    -0.346 N 
ATOM   4912  HN  ILE X 551     -31.648  10.360  65.016  0.00  0.00     0.163 HD
ATOM   4913  CA  ILE X 551     -30.627  10.319  66.752  0.00  0.00     0.180 C 
ATOM   4914  CB  ILE X 551     -30.551   8.835  66.933  0.00  0.00     0.013 C 
ATOM   4915  CG2 ILE X 551     -29.241   8.491  67.704  0.00  0.00     0.012 C 
ATOM   4916  CG1 ILE X 551     -31.761   8.264  67.612  0.00  0.00     0.002 C 
ATOM   4917  CD  ILE X 551     -31.863   6.719  67.761  0.00  0.00     0.005 C 
ATOM   4918  C   ILE X 551     -29.540  11.040  66.120  0.00  0.00     0.241 C 
ATOM   4919  O   ILE X 551     -29.517  11.243  64.902  0.00  0.00    -0.271 OA
ATOM   4920  N   LEU X 552     -28.523  11.444  66.876  0.00  0.00    -0.346 N 
ATOM   4921  HN  LEU X 552     -28.727  11.287  67.840  0.00  0.00     0.163 HD
ATOM   4922  CA  LEU X 552     -27.545  12.268  66.335  0.00  0.00     0.177 C 
ATOM   4923  CB  LEU X 552     -28.003  13.656  66.788  0.00  0.00     0.038 C 
ATOM   4924  CG  LEU X 552     -27.099  14.822  66.335  0.00  0.00    -0.020 C 
ATOM   4925  CD1 LEU X 552     -27.537  15.045  64.820  0.00  0.00     0.009 C 
ATOM   4926  CD2 LEU X 552     -27.442  16.116  67.190  0.00  0.00     0.009 C 
ATOM   4927  C   LEU X 552     -26.204  11.862  66.744  0.00  0.00     0.241 C 
ATOM   4928  O   LEU X 552     -25.943  11.547  67.957  0.00  0.00    -0.271 OA
ATOM   4929  N   LEU X 553     -25.225  11.710  65.885  0.00  0.00    -0.346 N 
ATOM   4930  HN  LEU X 553     -25.331  11.867  64.906  0.00  0.00     0.163 HD
ATOM   4931  CA  LEU X 553     -23.859  11.366  66.306  0.00  0.00     0.177 C 
ATOM   4932  CB  LEU X 553     -23.293  10.063  65.648  0.00  0.00     0.038 C 
ATOM   4933  CG  LEU X 553     -24.056   8.826  65.948  0.00  0.00    -0.020 C 
ATOM   4934  CD1 LEU X 553     -23.829   8.324  67.372  0.00  0.00     0.009 C 
ATOM   4935  CD2 LEU X 553     -23.556   7.692  65.021  0.00  0.00     0.009 C 
ATOM   4936  C   LEU X 553     -22.960  12.448  65.988  0.00  0.00     0.241 C 
ATOM   4937  O   LEU X 553     -22.558  12.630  64.789  0.00  0.00    -0.271 OA
ATOM   4938  N   LEU X 554     -22.498  13.155  67.064  0.00  0.00    -0.346 N 
ATOM   4939  HN  LEU X 554     -22.609  12.879  68.015  0.00  0.00     0.163 HD
ATOM   4940  CA  LEU X 554     -21.708  14.322  66.931  0.00  0.00     0.177 C 
ATOM   4941  CB  LEU X 554     -21.958  15.495  67.910  0.00  0.00     0.038 C 
ATOM   4942  CG  LEU X 554     -23.211  16.262  67.668  0.00  0.00    -0.020 C 
ATOM   4943  CD1 LEU X 554     -23.148  17.169  66.363  0.00  0.00     0.009 C 
ATOM   4944  CD2 LEU X 554     -23.595  17.292  68.743  0.00  0.00     0.009 C 
ATOM   4945  C   LEU X 554     -20.228  13.979  67.083  0.00  0.00     0.241 C 
ATOM   4946  O   LEU X 554     -19.743  13.852  68.173  0.00  0.00    -0.271 OA
ATOM   4947  N   ASP X 555     -19.404  13.793  66.022  0.00  0.00    -0.346 N 
ATOM   4948  HN  ASP X 555     -19.778  13.947  65.111  0.00  0.00     0.163 HD
ATOM   4949  CA  ASP X 555     -18.023  13.554  66.148  0.00  0.00     0.186 C 
ATOM   4950  CB  ASP X 555     -17.533  13.028  64.766  0.00  0.00     0.147 C 
ATOM   4951  CG  ASP X 555     -16.289  12.062  64.884  0.00  0.00     0.175 C 
ATOM   4952  OD1 ASP X 555     -15.216  12.533  65.225  0.00  0.00    -0.648 OA
ATOM   4953  OD2 ASP X 555     -16.473  10.829  64.532  0.00  0.00    -0.648 OA
ATOM   4954  C   ASP X 555     -17.264  14.825  66.570  0.00  0.00     0.241 C 
ATOM   4955  O   ASP X 555     -17.838  15.845  67.041  0.00  0.00    -0.271 OA
ATOM   4956  N   GLU X 556     -15.967  14.849  66.295  0.00  0.00    -0.346 N 
ATOM   4957  HN  GLU X 556     -15.675  13.943  65.996  0.00  0.00     0.163 HD
ATOM   4958  CA  GLU X 556     -15.041  15.917  66.386  0.00  0.00     0.177 C 
ATOM   4959  CB  GLU X 556     -13.581  15.348  66.421  0.00  0.00     0.045 C 
ATOM   4960  CG  GLU X 556     -13.297  14.475  67.598  0.00  0.00     0.116 C 
ATOM   4961  CD  GLU X 556     -11.764  14.760  67.930  0.00  0.00     0.172 C 
ATOM   4962  OE1 GLU X 556     -10.970  13.829  67.607  0.00  0.00    -0.648 OA
ATOM   4963  OE2 GLU X 556     -11.426  15.881  68.444  0.00  0.00    -0.648 OA
ATOM   4964  C   GLU X 556     -15.161  17.079  65.463  0.00  0.00     0.241 C 
ATOM   4965  O   GLU X 556     -14.246  17.687  64.982  0.00  0.00    -0.271 OA
ATOM   4966  N   ALA X 557     -16.381  17.555  65.396  0.00  0.00    -0.346 N 
ATOM   4967  HN  ALA X 557     -17.057  17.054  65.931  0.00  0.00     0.163 HD
ATOM   4968  CA  ALA X 557     -16.837  18.641  64.493  0.00  0.00     0.172 C 
ATOM   4969  CB  ALA X 557     -18.416  18.641  64.544  0.00  0.00     0.042 C 
ATOM   4970  C   ALA X 557     -16.257  20.008  64.911  0.00  0.00     0.240 C 
ATOM   4971  O   ALA X 557     -15.407  20.647  64.191  0.00  0.00    -0.271 OA
ATOM   4972  N   THR X 558     -16.525  20.485  66.108  0.00  0.00    -0.344 N 
ATOM   4973  HN  THR X 558     -17.119  20.008  66.751  0.00  0.00     0.163 HD
ATOM   4974  CA  THR X 558     -15.886  21.757  66.604  0.00  0.00     0.205 C 
ATOM   4975  CB  THR X 558     -16.667  22.355  67.680  0.00  0.00     0.146 C 
ATOM   4976  OG1 THR X 558     -16.746  21.484  68.793  0.00  0.00    -0.393 OA
ATOM   4977  HG1 THR X 558     -16.873  22.008  69.586  0.00  0.00     0.210 HD
ATOM   4978  CG2 THR X 558     -18.149  22.654  67.168  0.00  0.00     0.042 C 
ATOM   4979  C   THR X 558     -14.437  21.618  67.068  0.00  0.00     0.243 C 
ATOM   4980  O   THR X 558     -13.906  22.611  67.523  0.00  0.00    -0.271 OA
ATOM   4981  N   SER X 559     -13.903  20.424  67.130  0.00  0.00    -0.344 N 
ATOM   4982  HN  SER X 559     -14.219  19.573  66.718  0.00  0.00     0.163 HD
ATOM   4983  CA  SER X 559     -12.557  20.261  67.787  0.00  0.00     0.200 C 
ATOM   4984  CB  SER X 559     -12.093  18.758  67.898  0.00  0.00     0.199 C 
ATOM   4985  OG  SER X 559     -13.042  17.913  68.576  0.00  0.00    -0.398 OA
ATOM   4986  HG1 SER X 559     -12.531  17.105  68.662  0.00  0.00     0.209 HD
ATOM   4987  C   SER X 559     -11.539  20.987  67.098  0.00  0.00     0.243 C 
ATOM   4988  O   SER X 559     -10.940  21.949  67.635  0.00  0.00    -0.271 OA
ATOM   4989  N   ALA X 560     -11.313  20.793  65.838  0.00  0.00    -0.346 N 
ATOM   4990  HN  ALA X 560     -11.863  20.155  65.305  0.00  0.00     0.163 HD
ATOM   4991  CA  ALA X 560     -10.253  21.488  65.164  0.00  0.00     0.172 C 
ATOM   4992  CB  ALA X 560      -9.776  20.750  63.941  0.00  0.00     0.042 C 
ATOM   4993  C   ALA X 560     -10.607  22.946  64.738  0.00  0.00     0.240 C 
ATOM   4994  O   ALA X 560      -9.883  23.758  64.194  0.00  0.00    -0.271 OA
ATOM   4995  N   LEU X 561     -11.911  23.310  65.039  0.00  0.00    -0.346 N 
ATOM   4996  HN  LEU X 561     -12.525  22.781  65.619  0.00  0.00     0.163 HD
ATOM   4997  CA  LEU X 561     -12.188  24.753  64.772  0.00  0.00     0.177 C 
ATOM   4998  CB  LEU X 561     -13.657  24.997  64.833  0.00  0.00     0.038 C 
ATOM   4999  CG  LEU X 561     -14.363  24.197  63.674  0.00  0.00    -0.020 C
[truncated: 503,497 more chars]
