# Supplementary material for: Computationally accelerated identification of P-glycoprotein inhibitors
Source: PLoS One. 2025 Aug 13;20(8):e0325121. doi: 10.1371/journal.pone.0325121 (PMC12349723; doi:10.1371/journal.pone.0325121)
Supplement: S9 File — We have provided the full dataset for the docking studies presented in this paper, as defined by the journal’s definition of a complete minimal dataset. (ZIP) [file pone.0325121.s013.zip › S9_Docking_Data_Receptors_Ligands/3B5Z.pdbqt]

REMARK   4 XXXX COMPLIES WITH FORMAT V. 2.0
ATOM      1  N   PHE X  37     -14.944 -13.731  23.482  1.00  0.00    -0.066 N 
ATOM      2  HN3 PHE X  37     -13.957 -13.832  23.792  1.00  0.00     0.275 HD
ATOM      3  HN1 PHE X  37     -15.036 -13.886  22.458  1.00  0.00     0.275 HD
ATOM      4  HN2 PHE X  37     -15.561 -14.421  23.956  1.00  0.00     0.275 HD
ATOM      5  CA  PHE X  37     -15.558 -12.331  23.713  1.00  0.00     0.278 C 
ATOM      6  CB  PHE X  37     -14.437 -11.231  23.831  1.00  0.00     0.081 C 
ATOM      7  CG  PHE X  37     -14.000 -10.558  22.537  1.00  0.00    -0.056 A 
ATOM      8  CD1 PHE X  37     -13.771 -11.367  21.378  1.00  0.00     0.007 A 
ATOM      9  CE1 PHE X  37     -13.728 -10.868  20.043  1.00  0.00     0.001 A 
ATOM     10  CZ  PHE X  37     -13.799  -9.530  19.855  1.00  0.00     0.000 A 
ATOM     11  CD2 PHE X  37     -13.921  -9.193  22.301  1.00  0.00     0.007 A 
ATOM     12  CE2 PHE X  37     -13.888  -8.667  21.001  1.00  0.00     0.001 A 
ATOM     13  C   PHE X  37     -16.621 -11.789  22.763  1.00  0.00     0.249 C 
ATOM     14  O   PHE X  37     -17.399 -10.944  23.060  1.00  0.00    -0.271 OA
ATOM     15  N   SER X  38     -16.721 -12.418  21.553  1.00  0.00    -0.344 N 
ATOM     16  HN  SER X  38     -16.114 -13.156  21.268  1.00  0.00     0.163 HD
ATOM     17  CA  SER X  38     -17.471 -11.708  20.493  1.00  0.00     0.200 C 
ATOM     18  CB  SER X  38     -17.339 -12.529  19.178  1.00  0.00     0.199 C 
ATOM     19  OG  SER X  38     -17.879 -13.857  19.378  1.00  0.00    -0.398 OA
ATOM     20  HG1 SER X  38     -18.749 -13.840  18.972  1.00  0.00     0.209 HD
ATOM     21  C   SER X  38     -18.881 -11.515  20.782  1.00  0.00     0.243 C 
ATOM     22  O   SER X  38     -19.451 -10.488  20.321  1.00  0.00    -0.271 OA
ATOM     23  N   MET X  39     -19.537 -12.413  21.441  1.00  0.00    -0.346 N 
ATOM     24  HN  MET X  39     -19.006 -13.236  21.628  1.00  0.00     0.163 HD
ATOM     25  CA  MET X  39     -20.923 -12.267  21.902  1.00  0.00     0.177 C 
ATOM     26  CB  MET X  39     -21.348 -13.622  22.621  1.00  0.00     0.045 C 
ATOM     27  CG  MET X  39     -21.567 -14.671  21.530  1.00  0.00     0.076 C 
ATOM     28  SD  MET X  39     -22.876 -14.303  20.250  1.00  0.00    -0.173 SA
ATOM     29  CE  MET X  39     -24.357 -13.954  21.303  1.00  0.00     0.089 C 
ATOM     30  C   MET X  39     -21.110 -11.045  22.824  1.00  0.00     0.241 C 
ATOM     31  O   MET X  39     -22.075 -10.256  22.787  1.00  0.00    -0.271 OA
ATOM     32  N   PHE X  40     -19.989 -10.809  23.579  1.00  0.00    -0.346 N 
ATOM     33  HN  PHE X  40     -19.188 -11.374  23.398  1.00  0.00     0.163 HD
ATOM     34  CA  PHE X  40     -19.880  -9.787  24.587  1.00  0.00     0.180 C 
ATOM     35  CB  PHE X  40     -19.175 -10.362  25.845  1.00  0.00     0.073 C 
ATOM     36  CG  PHE X  40     -19.528  -9.795  27.131  1.00  0.00    -0.056 A 
ATOM     37  CD1 PHE X  40     -20.839 -10.015  27.750  1.00  0.00     0.007 A 
ATOM     38  CE1 PHE X  40     -21.100  -9.587  29.058  1.00  0.00     0.001 A 
ATOM     39  CZ  PHE X  40     -20.082  -8.972  29.782  1.00  0.00     0.000 A 
ATOM     40  CD2 PHE X  40     -18.627  -9.082  27.846  1.00  0.00     0.007 A 
ATOM     41  CE2 PHE X  40     -18.863  -8.619  29.154  1.00  0.00     0.001 A 
ATOM     42  C   PHE X  40     -19.323  -8.448  24.129  1.00  0.00     0.241 C 
ATOM     43  O   PHE X  40     -19.585  -7.442  24.670  1.00  0.00    -0.271 OA
ATOM     44  N   ARG X  41     -18.527  -8.543  23.056  1.00  0.00    -0.346 N 
ATOM     45  HN  ARG X  41     -18.189  -9.473  22.934  1.00  0.00     0.163 HD
ATOM     46  CA  ARG X  41     -18.205  -7.450  22.201  1.00  0.00     0.176 C 
ATOM     47  CB  ARG X  41     -17.150  -7.821  21.119  1.00  0.00     0.036 C 
ATOM     48  CG  ARG X  41     -17.546  -7.882  19.628  1.00  0.00     0.023 C 
ATOM     49  CD  ARG X  41     -16.569  -8.330  18.551  1.00  0.00     0.138 C 
ATOM     50  NE  ARG X  41     -17.352  -8.545  17.317  1.00  0.00    -0.227 N 
ATOM     51  HE  ARG X  41     -18.276  -8.927  17.321  1.00  0.00     0.177 HD
ATOM     52  CZ  ARG X  41     -17.000  -8.144  16.073  1.00  0.00     0.665 C 
ATOM     53  NH1 ARG X  41     -17.762  -8.395  14.963  1.00  0.00    -0.235 N 
ATOM     54 1HH1 ARG X  41     -18.700  -8.742  14.978  1.00  0.00     0.174 HD
ATOM     55 2HH1 ARG X  41     -17.265  -8.429  14.096  1.00  0.00     0.174 HD
ATOM     56  NH2 ARG X  41     -15.934  -7.374  15.923  1.00  0.00    -0.235 N 
ATOM     57 1HH2 ARG X  41     -15.299  -7.090  16.642  1.00  0.00     0.174 HD
ATOM     58 2HH2 ARG X  41     -15.745  -7.267  14.947  1.00  0.00     0.174 HD
ATOM     59  C   ARG X  41     -19.444  -6.847  21.572  1.00  0.00     0.241 C 
ATOM     60  O   ARG X  41     -19.688  -5.739  21.855  1.00  0.00    -0.271 OA
ATOM     61  N   TYR X  42     -20.295  -7.683  20.933  1.00  0.00    -0.346 N 
ATOM     62  HN  TYR X  42     -20.028  -8.640  20.858  1.00  0.00     0.163 HD
ATOM     63  CA  TYR X  42     -21.506  -7.238  20.281  1.00  0.00     0.180 C 
ATOM     64  CB  TYR X  42     -22.358  -8.511  19.881  1.00  0.00     0.073 C 
ATOM     65  CG  TYR X  42     -23.572  -8.208  18.922  1.00  0.00    -0.056 A 
ATOM     66  CD1 TYR X  42     -23.473  -8.307  17.484  1.00  0.00     0.010 A 
ATOM     67  CE1 TYR X  42     -24.536  -8.106  16.655  1.00  0.00     0.037 A 
ATOM     68  CZ  TYR X  42     -25.781  -7.698  17.173  1.00  0.00     0.065 A 
ATOM     69  OH  TYR X  42     -26.967  -7.418  16.406  1.00  0.00    -0.361 OA
ATOM     70  HH  TYR X  42     -27.769  -7.351  16.929  1.00  0.00     0.217 HD
ATOM     71  CD2 TYR X  42     -24.905  -7.902  19.452  1.00  0.00     0.010 A 
ATOM     72  CE2 TYR X  42     -25.930  -7.539  18.581  1.00  0.00     0.037 A 
ATOM     73  C   TYR X  42     -22.448  -6.389  21.118  1.00  0.00     0.241 C 
ATOM     74  O   TYR X  42     -22.977  -5.356  20.718  1.00  0.00    -0.271 OA
ATOM     75  N   SER X  43     -22.592  -6.700  22.417  1.00  0.00    -0.344 N 
ATOM     76  HN  SER X  43     -22.222  -7.506  22.871  1.00  0.00     0.163 HD
ATOM     77  CA  SER X  43     -23.262  -5.802  23.332  1.00  0.00     0.200 C 
ATOM     78  CB  SER X  43     -23.162  -6.219  24.831  1.00  0.00     0.199 C 
ATOM     79  OG  SER X  43     -23.635  -7.482  25.010  1.00  0.00    -0.398 OA
ATOM     80  HG1 SER X  43     -23.602  -7.513  25.968  1.00  0.00     0.209 HD
ATOM     81  C   SER X  43     -22.814  -4.345  23.361  1.00  0.00     0.243 C 
ATOM     82  O   SER X  43     -23.489  -3.363  23.128  1.00  0.00    -0.271 OA
ATOM     83  N   ASN X  44     -21.523  -4.190  23.529  1.00  0.00    -0.345 N 
ATOM     84  HN  ASN X  44     -20.875  -4.948  23.522  1.00  0.00     0.163 HD
ATOM     85  CA  ASN X  44     -20.839  -2.874  23.750  1.00  0.00     0.185 C 
ATOM     86  CB  ASN X  44     -19.512  -2.983  24.563  1.00  0.00     0.137 C 
ATOM     87  CG  ASN X  44     -19.960  -3.691  25.787  1.00  0.00     0.217 C 
ATOM     88  OD1 ASN X  44     -19.584  -4.828  26.131  1.00  0.00    -0.274 OA
ATOM     89  ND2 ASN X  44     -20.715  -2.935  26.648  1.00  0.00    -0.370 N 
ATOM     90 1HD2 ASN X  44     -21.011  -2.001  26.443  1.00  0.00     0.159 HD
ATOM     91 2HD2 ASN X  44     -21.083  -3.312  27.498  1.00  0.00     0.159 HD
ATOM     92  C   ASN X  44     -20.651  -2.174  22.364  1.00  0.00     0.241 C 
ATOM     93  O   ASN X  44     -21.003  -1.065  22.172  1.00  0.00    -0.271 OA
ATOM     94  N   TRP X  45     -20.088  -2.901  21.382  1.00  0.00    -0.346 N 
ATOM     95  HN  TRP X  45     -19.674  -3.772  21.638  1.00  0.00     0.163 HD
ATOM     96  CA  TRP X  45     -20.184  -2.768  19.931  1.00  0.00     0.181 C 
ATOM     97  CB  TRP X  45     -19.760  -4.178  19.410  1.00  0.00     0.075 C 
ATOM     98  CG  TRP X  45     -19.355  -4.504  17.963  1.00  0.00    -0.028 A 
ATOM     99  CD1 TRP X  45     -18.116  -4.831  17.481  1.00  0.00     0.096 A 
ATOM    100  NE1 TRP X  45     -18.124  -4.919  16.067  1.00  0.00    -0.365 N 
ATOM    101  HE1 TRP X  45     -17.358  -5.212  15.538  1.00  0.00     0.165 HD
ATOM    102  CE2 TRP X  45     -19.371  -4.960  15.642  1.00  0.00     0.042 A 
ATOM    103  CD2 TRP X  45     -20.251  -4.746  16.840  1.00  0.00    -0.002 A 
ATOM    104  CE3 TRP X  45     -21.622  -4.884  16.731  1.00  0.00     0.014 A 
ATOM    105  CZ3 TRP X  45     -22.174  -5.144  15.422  1.00  0.00     0.001 A 
ATOM    106  CZ2 TRP X  45     -19.906  -5.329  14.427  1.00  0.00     0.030 A 
ATOM    107  CH2 TRP X  45     -21.346  -5.395  14.338  1.00  0.00     0.002 A 
ATOM    108  C   TRP X  45     -21.526  -2.277  19.321  1.00  0.00     0.241 C 
ATOM    109  O   TRP X  45     -21.577  -1.568  18.365  1.00  0.00    -0.271 OA
ATOM    110  N   LEU X  46     -22.678  -2.746  19.877  1.00  0.00    -0.346 N 
ATOM    111  HN  LEU X  46     -22.680  -3.492  20.538  1.00  0.00     0.163 HD
ATOM    112  CA  LEU X  46     -23.965  -2.392  19.319  1.00  0.00     0.177 C 
ATOM    113  CB  LEU X  46     -25.047  -3.286  19.976  1.00  0.00     0.038 C 
ATOM    114  CG  LEU X  46     -26.478  -2.936  19.400  1.00  0.00    -0.020 C 
ATOM    115  CD1 LEU X  46     -26.814  -3.505  18.037  1.00  0.00     0.009 C 
ATOM    116  CD2 LEU X  46     -27.573  -3.432  20.316  1.00  0.00     0.009 C 
ATOM    117  C   LEU X  46     -24.293  -0.929  19.515  1.00  0.00     0.241 C 
ATOM    118  O   LEU X  46     -24.865  -0.291  18.646  1.00  0.00    -0.271 OA
ATOM    119  N   ASP X  47     -23.960  -0.186  20.656  1.00  0.00    -0.346 N 
ATOM    120  HN  ASP X  47     -23.598  -0.785  21.366  1.00  0.00     0.163 HD
ATOM    121  CA  ASP X  47     -23.979   1.214  20.911  1.00  0.00     0.186 C 
ATOM    122  CB  ASP X  47     -23.307   1.436  22.239  1.00  0.00     0.147 C 
ATOM    123  CG  ASP X  47     -23.602   2.716  22.908  1.00  0.00     0.175 C 
ATOM    124  OD1 ASP X  47     -22.700   3.462  23.421  1.00  0.00    -0.648 OA
ATOM    125  OD2 ASP X  47     -24.860   2.952  23.045  1.00  0.00    -0.648 OA
ATOM    126  C   ASP X  47     -23.133   1.996  19.897  1.00  0.00     0.241 C 
ATOM    127  O   ASP X  47     -23.485   3.148  19.612  1.00  0.00    -0.271 OA
ATOM    128  N   LYS X  48     -22.017   1.477  19.330  1.00  0.00    -0.346 N 
ATOM    129  HN  LYS X  48     -21.741   0.579  19.664  1.00  0.00     0.163 HD
ATOM    130  CA  LYS X  48     -21.210   2.155  18.345  1.00  0.00     0.176 C 
ATOM    131  CB  LYS X  48     -19.719   2.191  18.750  1.00  0.00     0.035 C 
ATOM    132  CG  LYS X  48     -18.811   0.868  18.621  1.00  0.00     0.004 C 
ATOM    133  CD  LYS X  48     -18.173   0.598  17.248  1.00  0.00     0.027 C 
ATOM    134  CE  LYS X  48     -17.084  -0.442  17.007  1.00  0.00     0.229 C 
ATOM    135  NZ  LYS X  48     -17.643  -1.774  17.241  1.00  0.00    -0.079 N 
ATOM    136  HZ1 LYS X  48     -16.982  -2.524  16.953  1.00  0.00     0.274 HD
ATOM    137  HZ2 LYS X  48     -18.506  -1.758  16.661  1.00  0.00     0.274 HD
ATOM    138  HZ3 LYS X  48     -17.883  -1.971  18.234  1.00  0.00     0.274 HD
ATOM    139  C   LYS X  48     -21.420   1.586  16.934  1.00  0.00     0.241 C 
ATOM    140  O   LYS X  48     -20.632   1.742  16.015  1.00  0.00    -0.271 OA
ATOM    141  N   LEU X  49     -22.438   0.706  16.665  1.00  0.00    -0.346 N 
ATOM    142  HN  LEU X  49     -23.048   0.306  17.344  1.00  0.00     0.163 HD
ATOM    143  CA  LEU X  49     -22.755   0.090  15.374  1.00  0.00     0.177 C 
ATOM    144  CB  LEU X  49     -24.206  -0.614  15.461  1.00  0.00     0.038 C 
ATOM    145  CG  LEU X  49     -24.587  -1.354  14.215  1.00  0.00    -0.020 C 
ATOM    146  CD1 LEU X  49     -23.940  -2.722  14.162  1.00  0.00     0.009 C 
ATOM    147  CD2 LEU X  49     -26.077  -1.573  14.049  1.00  0.00     0.009 C 
ATOM    148  C   LEU X  49     -22.847   1.118  14.229  1.00  0.00     0.241 C 
ATOM    149  O   LEU X  49     -22.291   0.950  13.166  1.00  0.00    -0.271 OA
ATOM    150  N   TYR X  50     -23.325   2.339  14.485  1.00  0.00    -0.346 N 
ATOM    151  HN  TYR X  50     -23.704   2.613  15.365  1.00  0.00     0.163 HD
ATOM    152  CA  TYR X  50     -23.219   3.402  13.470  1.00  0.00     0.180 C 
ATOM    153  CB  TYR X  50     -24.186   4.522  13.636  1.00  0.00     0.073 C 
ATOM    154  CG  TYR X  50     -25.636   3.981  13.529  1.00  0.00    -0.056 A 
ATOM    155  CD1 TYR X  50     -26.124   3.466  12.316  1.00  0.00     0.010 A 
ATOM    156  CE1 TYR X  50     -27.338   2.688  12.282  1.00  0.00     0.037 A 
ATOM    157  CZ  TYR X  50     -28.061   2.443  13.453  1.00  0.00     0.065 A 
ATOM    158  OH  TYR X  50     -29.107   1.598  13.410  1.00  0.00    -0.361 OA
ATOM    159  HH  TYR X  50     -29.217   1.317  14.322  1.00  0.00     0.217 HD
ATOM    160  CD2 TYR X  50     -26.469   3.864  14.647  1.00  0.00     0.010 A 
ATOM    161  CE2 TYR X  50     -27.615   3.024  14.646  1.00  0.00     0.037 A 
ATOM    162  C   TYR X  50     -21.793   3.846  13.108  1.00  0.00     0.241 C 
ATOM    163  O   TYR X  50     -21.460   4.220  11.966  1.00  0.00    -0.271 OA
ATOM    164  N   MET X  51     -20.781   3.730  14.032  1.00  0.00    -0.346 N 
ATOM    165  HN  MET X  51     -20.926   3.348  14.941  1.00  0.00     0.163 HD
ATOM    166  CA  MET X  51     -19.355   3.801  13.623  1.00  0.00     0.177 C 
ATOM    167  CB  MET X  51     -18.399   4.043  14.798  1.00  0.00     0.045 C 
ATOM    168  CG  MET X  51     -18.805   5.185  15.804  1.00  0.00     0.076 C 
ATOM    169  SD  MET X  51     -18.752   6.893  15.108  1.00  0.00    -0.173 SA
ATOM    170  CE  MET X  51     -20.091   7.404  16.177  1.00  0.00     0.089 C 
ATOM    171  C   MET X  51     -18.891   2.662  12.729  1.00  0.00     0.241 C 
ATOM    172  O   MET X  51     -18.001   2.929  11.906  1.00  0.00    -0.271 OA
ATOM    173  N   VAL X  52     -19.540   1.426  12.832  1.00  0.00    -0.346 N 
ATOM    174  HN  VAL X  52     -20.332   1.441  13.437  1.00  0.00     0.163 HD
ATOM    175  CA  VAL X  52     -19.186   0.249  12.003  1.00  0.00     0.180 C 
ATOM    176  CB  VAL X  52     -19.697  -1.116  12.593  1.00  0.00     0.009 C 
ATOM    177  CG1 VAL X  52     -20.134  -2.252  11.574  1.00  0.00     0.012 C 
ATOM    178  CG2 VAL X  52     -18.525  -1.692  13.464  1.00  0.00     0.012 C 
ATOM    179  C   VAL X  52     -19.751   0.466  10.598  1.00  0.00     0.241 C 
ATOM    180  O   VAL X  52     -19.058   0.226   9.631  1.00  0.00    -0.271 OA
ATOM    181  N   VAL X  53     -21.026   0.893  10.478  1.00  0.00    -0.346 N 
ATOM    182  HN  VAL X  53     -21.552   1.136  11.289  1.00  0.00     0.163 HD
ATOM    183  CA  VAL X  53     -21.612   1.004   9.117  1.00  0.00     0.180 C 
ATOM    184  CB  VAL X  53     -23.211   1.233   9.345  1.00  0.00     0.009 C 
ATOM    185  CG1 VAL X  53     -23.870   1.550   7.998  1.00  0.00     0.012 C 
ATOM    186  CG2 VAL X  53     -23.766   0.016   9.959  1.00  0.00     0.012 C 
ATOM    187  C   VAL X  53     -21.095   2.238   8.423  1.00  0.00     0.241 C 
ATOM    188  O   VAL X  53     -20.929   2.206   7.231  1.00  0.00    -0.271 OA
ATOM    189  N   GLY X  54     -20.719   3.277   9.228  1.00  0.00    -0.351 N 
ATOM    190  HN  GLY X  54     -20.887   3.189  10.206  1.00  0.00     0.163 HD
ATOM    191  CA  GLY X  54     -19.907   4.464   8.828  1.00  0.00     0.225 C 
ATOM    192  C   GLY X  54     -18.546   4.084   8.327  1.00  0.00     0.236 C 
ATOM    193  O   GLY X  54     -18.014   4.637   7.360  1.00  0.00    -0.272 OA
ATOM    194  N   THR X  55     -18.017   2.945   8.731  1.00  0.00    -0.344 N 
ATOM    195  HN  THR X  55     -18.480   2.393   9.420  1.00  0.00     0.163 HD
ATOM    196  CA  THR X  55     -16.681   2.442   8.264  1.00  0.00     0.205 C 
ATOM    197  CB  THR X  55     -16.112   1.343   9.087  1.00  0.00     0.146 C 
ATOM    198  OG1 THR X  55     -15.946   1.878  10.398  1.00  0.00    -0.393 OA
ATOM    199  HG1 THR X  55     -16.792   2.257  10.646  1.00  0.00     0.210 HD
ATOM    200  CG2 THR X  55     -14.684   0.974   8.587  1.00  0.00     0.042 C 
ATOM    201  C   THR X  55     -16.781   1.958   6.826  1.00  0.00     0.243 C 
ATOM    202  O   THR X  55     -16.037   2.345   5.859  1.00  0.00    -0.271 OA
ATOM    203  N   LEU X  56     -17.873   1.259   6.548  1.00  0.00    -0.346 N 
ATOM    204  HN  LEU X  56     -18.439   1.213   7.367  1.00  0.00     0.163 HD
ATOM    205  CA  LEU X  56     -18.403   0.932   5.192  1.00  0.00     0.177 C 
ATOM    206  CB  LEU X  56     -19.797   0.085   5.146  1.00  0.00     0.038 C 
ATOM    207  CG  LEU X  56     -19.861  -1.129   5.991  1.00  0.00    -0.020 C 
ATOM    208  CD1 LEU X  56     -21.245  -1.650   6.186  1.00  0.00     0.009 C 
ATOM    209  CD2 LEU X  56     -18.878  -2.255   5.568  1.00  0.00     0.009 C 
ATOM    210  C   LEU X  56     -18.434   2.108   4.258  1.00  0.00     0.241 C 
ATOM    211  O   LEU X  56     -18.155   1.995   3.128  1.00  0.00    -0.271 OA
ATOM    212  N   ALA X  57     -18.784   3.320   4.777  1.00  0.00    -0.346 N 
ATOM    213  HN  ALA X  57     -18.941   3.451   5.752  1.00  0.00     0.163 HD
ATOM    214  CA  ALA X  57     -18.721   4.519   3.920  1.00  0.00     0.172 C 
ATOM    215  CB  ALA X  57     -19.646   5.585   4.636  1.00  0.00     0.042 C 
ATOM    216  C   ALA X  57     -17.363   5.087   3.595  1.00  0.00     0.240 C 
ATOM    217  O   ALA X  57     -17.049   5.321   2.442  1.00  0.00    -0.271 OA
ATOM    218  N   ALA X  58     -16.507   5.165   4.641  1.00  0.00    -0.346 N 
ATOM    219  HN  ALA X  58     -16.778   4.783   5.520  1.00  0.00     0.163 HD
ATOM    220  CA  ALA X  58     -15.123   5.419   4.596  1.00  0.00     0.172 C 
ATOM    221  CB  ALA X  58     -14.510   5.128   5.960  1.00  0.00     0.042 C 
ATOM    222  C   ALA X  58     -14.342   4.518   3.597  1.00  0.00     0.240 C 
ATOM    223  O   ALA X  58     -13.535   5.037   2.798  1.00  0.00    -0.271 OA
ATOM    224  N   ILE X  59     -14.639   3.177   3.521  1.00  0.00    -0.346 N 
ATOM    225  HN  ILE X  59     -15.301   2.975   4.238  1.00  0.00     0.163 HD
ATOM    226  CA  ILE X  59     -14.148   2.242   2.535  1.00  0.00     0.180 C 
ATOM    227  CB  ILE X  59     -13.956   0.792   2.906  1.00  0.00     0.013 C 
ATOM    228  CG2 ILE X  59     -12.863   0.690   3.928  1.00  0.00     0.012 C 
ATOM    229  CG1 ILE X  59     -15.246   0.093   3.513  1.00  0.00     0.002 C 
ATOM    230  CD  ILE X  59     -15.334  -1.360   3.039  1.00  0.00     0.005 C 
ATOM    231  C   ILE X  59     -14.916   2.229   1.205  1.00  0.00     0.241 C 
ATOM    232  O   ILE X  59     -14.312   1.919   0.186  1.00  0.00    -0.271 OA
ATOM    233  N   ILE X  60     -16.218   2.719   1.071  1.00  0.00    -0.346 N 
ATOM    234  HN  ILE X  60     -16.732   3.016   1.872  1.00  0.00     0.163 HD
ATOM    235  CA  ILE X  60     -16.740   3.037  -0.260  1.00  0.00     0.180 C 
ATOM    236  CB  ILE X  60     -18.239   2.999  -0.315  1.00  0.00     0.013 C 
ATOM    237  CG2 ILE X  60     -18.934   3.486  -1.531  1.00  0.00     0.012 C 
ATOM    238  CG1 ILE X  60     -18.750   1.575  -0.155  1.00  0.00     0.002 C 
ATOM    239  CD  ILE X  60     -20.243   1.570   0.142  1.00  0.00     0.005 C 
ATOM    240  C   ILE X  60     -16.056   4.329  -0.826  1.00  0.00     0.241 C 
ATOM    241  O   ILE X  60     -15.633   4.359  -2.025  1.00  0.00    -0.271 OA
ATOM    242  N   HSE X  61     -15.776   5.342  -0.033  1.00  0.00    -0.346 N 
ATOM    243  HN  HSE X  61     -16.031   5.351   0.931  1.00  0.00     0.163 HD
ATOM    244  CA  HSE X  61     -15.263   6.590  -0.571  1.00  0.00     0.182 C 
ATOM    245  CB  HSE X  61     -15.193   7.633   0.614  1.00  0.00     0.093 C 
ATOM    246  ND1 HSE X  61     -15.812   9.440  -1.193  1.00  0.00    -0.354 N 
ATOM    247  HD1 HSE X  61     -16.118   8.801  -1.927  1.00  0.00     0.166 HD
ATOM    248  CG  HSE X  61     -15.310   9.075   0.055  1.00  0.00     0.028 C 
ATOM    249  CE1 HSE X  61     -15.822  10.722  -1.256  1.00  0.00     0.180 C 
ATOM    250  NE2 HSE X  61     -15.238  11.213  -0.168  1.00  0.00    -0.360 N 
ATOM    251  HE2 HSE X  61     -14.879  12.145  -0.114  1.00  0.00     0.166 HD
ATOM    252  CD2 HSE X  61     -14.848  10.155   0.657  1.00  0.00     0.114 C 
ATOM    253  C   HSE X  61     -13.809   6.312  -1.036  1.00  0.00     0.241 C 
ATOM    254  O   HSE X  61     -13.294   6.847  -1.968  1.00  0.00    -0.271 OA
ATOM    255  N   GLY X  62     -13.103   5.411  -0.293  1.00  0.00    -0.351 N 
ATOM    256  HN  GLY X  62     -13.421   5.127   0.608  1.00  0.00     0.163 HD
ATOM    257  CA  GLY X  62     -11.794   4.806  -0.591  1.00  0.00     0.225 C 
ATOM    258  C   GLY X  62     -11.892   3.668  -1.562  1.00  0.00     0.236 C 
ATOM    259  O   GLY X  62     -10.965   2.864  -1.586  1.00  0.00    -0.272 OA
ATOM    260  N   ALA X  63     -12.985   3.470  -2.379  1.00  0.00    -0.347 N 
ATOM    261  HN  ALA X  63     -13.814   3.998  -2.213  1.00  0.00     0.163 HD
ATOM    262  CA  ALA X  63     -13.031   2.654  -3.576  1.00  0.00     0.172 C 
ATOM    263  CB  ALA X  63     -14.179   1.714  -3.497  1.00  0.00     0.042 C 
ATOM    264  C   ALA X  63     -13.085   3.587  -4.749  1.00  0.00     0.240 C 
ATOM    265  O   ALA X  63     -12.710   3.447  -5.919  1.00  0.00    -0.271 OA
ATOM    266  N   GLY X  64     -13.647   4.768  -4.551  1.00  0.00    -0.351 N 
ATOM    267  HN  GLY X  64     -14.230   4.846  -3.746  1.00  0.00     0.163 HD
ATOM    268  CA  GLY X  64     -13.822   5.791  -5.565  1.00  0.00     0.225 C 
ATOM    269  C   GLY X  64     -12.547   6.587  -5.898  1.00  0.00     0.236 C 
ATOM    270  O   GLY X  64     -12.197   6.717  -7.065  1.00  0.00    -0.272 OA
ATOM    271  N   LEU X  65     -11.788   6.971  -4.800  1.00  0.00    -0.346 N 
ATOM    272  HN  LEU X  65     -12.187   6.913  -3.888  1.00  0.00     0.163 HD
ATOM    273  CA  LEU X  65     -10.456   7.506  -4.790  1.00  0.00     0.177 C 
ATOM    274  CB  LEU X  65     -10.136   7.755  -3.323  1.00  0.00     0.038 C 
ATOM    275  CG  LEU X  65      -8.781   8.335  -2.830  1.00  0.00    -0.020 C 
ATOM    276  CD1 LEU X  65      -8.567   9.695  -3.518  1.00  0.00     0.009 C 
ATOM    277  CD2 LEU X  65      -8.640   8.396  -1.314  1.00  0.00     0.009 C 
ATOM    278  C   LEU X  65      -9.511   6.658  -5.570  1.00  0.00     0.243 C 
ATOM    279  O   LEU X  65      -8.778   7.283  -6.387  1.00  0.00    -0.271 OA
ATOM    280  N   PRO X  66      -9.501   5.360  -5.388  1.00  0.00    -0.337 N 
ATOM    281  CD  PRO X  66      -9.692   4.720  -4.172  1.00  0.00     0.127 C 
ATOM    282  CA  PRO X  66      -8.729   4.462  -6.321  1.00  0.00     0.179 C 
ATOM    283  CB  PRO X  66      -9.068   3.060  -5.838  1.00  0.00     0.037 C 
ATOM    284  CG  PRO X  66      -9.170   3.348  -4.363  1.00  0.00     0.022 C 
ATOM    285  C   PRO X  66      -9.170   4.388  -7.886  1.00  0.00     0.241 C 
ATOM    286  O   PRO X  66      -8.360   4.256  -8.762  1.00  0.00    -0.271 OA
ATOM    287  N   LEU X  67     -10.420   4.460  -8.188  1.00  0.00    -0.346 N 
ATOM    288  HN  LEU X  67     -11.112   4.345  -7.480  1.00  0.00     0.163 HD
ATOM    289  CA  LEU X  67     -10.891   4.323  -9.572  1.00  0.00     0.177 C 
ATOM    290  CB  LEU X  67     -12.462   4.036  -9.461  1.00  0.00     0.038 C 
ATOM    291  CG  LEU X  67     -13.252   3.653 -10.748  1.00  0.00    -0.020 C 
ATOM    292  CD1 LEU X  67     -12.896   2.273 -11.306  1.00  0.00     0.009 C 
ATOM    293  CD2 LEU X  67     -14.787   3.790 -10.733  1.00  0.00     0.009 C 
ATOM    294  C   LEU X  67     -10.613   5.699 -10.294  1.00  0.00     0.241 C 
ATOM    295  O   LEU X  67     -10.468   5.712 -11.511  1.00  0.00    -0.271 OA
ATOM    296  N   MET X  68     -10.706   6.865  -9.623  1.00  0.00    -0.346 N 
ATOM    297  HN  MET X  68     -11.103   6.788  -8.712  1.00  0.00     0.163 HD
ATOM    298  CA  MET X  68     -10.303   8.200 -10.163  1.00  0.00     0.177 C 
ATOM    299  CB  MET X  68     -10.770   9.316  -9.170  1.00  0.00     0.045 C 
ATOM    300  CG  MET X  68     -10.223  10.770  -9.518  1.00  0.00     0.076 C 
ATOM    301  SD  MET X  68      -8.597  11.205  -9.000  1.00  0.00    -0.173 SA
ATOM    302  CE  MET X  68      -8.427  10.347  -7.399  1.00  0.00     0.089 C 
ATOM    303  C   MET X  68      -8.790   8.333 -10.481  1.00  0.00     0.241 C 
ATOM    304  O   MET X  68      -8.343   8.746 -11.587  1.00  0.00    -0.271 OA
ATOM    305  N   MET X  69      -7.939   7.857  -9.570  1.00  0.00    -0.346 N 
ATOM    306  HN  MET X  69      -8.351   7.588  -8.702  1.00  0.00     0.163 HD
ATOM    307  CA  MET X  69      -6.503   7.733  -9.595  1.00  0.00     0.177 C 
ATOM    308  CB  MET X  69      -5.809   7.144  -8.330  1.00  0.00     0.045 C 
ATOM    309  CG  MET X  69      -4.290   7.281  -8.294  1.00  0.00     0.076 C 
ATOM    310  SD  MET X  69      -3.732   8.858  -7.505  1.00  0.00    -0.173 SA
ATOM    311  CE  MET X  69      -1.964   8.596  -7.298  1.00  0.00     0.089 C 
ATOM    312  C   MET X  69      -6.005   6.967 -10.803  1.00  0.00     0.241 C 
ATOM    313  O   MET X  69      -5.034   7.247 -11.480  1.00  0.00    -0.271 OA
ATOM    314  N   LEU X  70      -6.691   5.871 -11.140  1.00  0.00    -0.346 N 
ATOM    315  HN  LEU X  70      -7.472   5.671 -10.553  1.00  0.00     0.163 HD
ATOM    316  CA  LEU X  70      -6.449   5.109 -12.392  1.00  0.00     0.177 C 
ATOM    317  CB  LEU X  70      -7.028   3.661 -12.317  1.00  0.00     0.038 C 
ATOM    318  CG  LEU X  70      -6.797   2.640 -13.530  1.00  0.00    -0.020 C 
ATOM    319  CD1 LEU X  70      -5.348   2.130 -13.568  1.00  0.00     0.009 C 
ATOM    320  CD2 LEU X  70      -7.785   1.551 -13.603  1.00  0.00     0.009 C 
ATOM    321  C   LEU X  70      -6.867   5.675 -13.732  1.00  0.00     0.241 C 
ATOM    322  O   LEU X  70      -6.110   5.590 -14.667  1.00  0.00    -0.271 OA
ATOM    323  N   VAL X  71      -7.933   6.418 -13.854  1.00  0.00    -0.346 N 
ATOM    324  HN  VAL X  71      -8.584   6.488 -13.102  1.00  0.00     0.163 HD
ATOM    325  CA  VAL X  71      -8.405   6.898 -15.111  1.00  0.00     0.180 C 
ATOM    326  CB  VAL X  71      -9.885   7.193 -15.133  1.00  0.00     0.009 C 
ATOM    327  CG1 VAL X  71     -10.682   5.878 -15.132  1.00  0.00     0.012 C 
ATOM    328  CG2 VAL X  71     -10.182   8.088 -13.973  1.00  0.00     0.012 C 
ATOM    329  C   VAL X  71      -7.586   8.149 -15.578  1.00  0.00     0.241 C 
ATOM    330  O   VAL X  71      -7.312   8.382 -16.741  1.00  0.00    -0.271 OA
ATOM    331  N   PHE X  72      -7.103   8.904 -14.569  1.00  0.00    -0.346 N 
ATOM    332  HN  PHE X  72      -7.524   8.744 -13.680  1.00  0.00     0.163 HD
ATOM    333  CA  PHE X  72      -5.940   9.690 -14.522  1.00  0.00     0.180 C 
ATOM    334  CB  PHE X  72      -5.857  10.002 -12.944  1.00  0.00     0.073 C 
ATOM    335  CG  PHE X  72      -4.802  10.857 -12.361  1.00  0.00    -0.056 A 
ATOM    336  CD1 PHE X  72      -4.532  10.801 -10.958  1.00  0.00     0.007 A 
ATOM    337  CE1 PHE X  72      -3.721  11.800 -10.382  1.00  0.00     0.001 A 
ATOM    338  CZ  PHE X  72      -3.071  12.774 -11.187  1.00  0.00     0.000 A 
ATOM    339  CD2 PHE X  72      -4.205  11.791 -13.149  1.00  0.00     0.007 A 
ATOM    340  CE2 PHE X  72      -3.400  12.757 -12.526  1.00  0.00     0.001 A 
ATOM    341  C   PHE X  72      -4.717   8.984 -14.998  1.00  0.00     0.241 C 
ATOM    342  O   PHE X  72      -4.298   9.268 -16.067  1.00  0.00    -0.271 OA
ATOM    343  N   GLY X  73      -4.235   7.954 -14.256  1.00  0.00    -0.351 N 
ATOM    344  HN  GLY X  73      -4.603   7.968 -13.330  1.00  0.00     0.163 HD
ATOM    345  CA  GLY X  73      -3.101   7.082 -14.572  1.00  0.00     0.225 C 
ATOM    346  C   GLY X  73      -2.936   6.575 -15.982  1.00  0.00     0.236 C 
ATOM    347  O   GLY X  73      -1.789   6.629 -16.404  1.00  0.00    -0.272 OA
ATOM    348  N   GLU X  74      -3.900   5.990 -16.742  1.00  0.00    -0.346 N 
ATOM    349  HN  GLU X  74      -4.791   6.007 -16.294  1.00  0.00     0.163 HD
ATOM    350  CA  GLU X  74      -3.794   5.640 -18.159  1.00  0.00     0.177 C 
ATOM    351  CB  GLU X  74      -5.138   4.960 -18.521  1.00  0.00     0.045 C 
ATOM    352  CG  GLU X  74      -5.251   4.369 -19.921  1.00  0.00     0.116 C 
ATOM    353  CD  GLU X  74      -4.424   3.044 -19.952  1.00  0.00     0.172 C 
ATOM    354  OE1 GLU X  74      -4.972   2.051 -20.539  1.00  0.00    -0.648 OA
ATOM    355  OE2 GLU X  74      -3.275   3.048 -19.437  1.00  0.00    -0.648 OA
ATOM    356  C   GLU X  74      -3.475   6.789 -19.048  1.00  0.00     0.241 C 
ATOM    357  O   GLU X  74      -2.374   6.866 -19.657  1.00  0.00    -0.271 OA
ATOM    358  N   MET X  75      -4.317   7.875 -18.964  1.00  0.00    -0.346 N 
ATOM    359  HN  MET X  75      -4.962   7.925 -18.206  1.00  0.00     0.163 HD
ATOM    360  CA  MET X  75      -4.272   8.939 -19.916  1.00  0.00     0.177 C 
ATOM    361  CB  MET X  75      -5.704   9.645 -20.003  1.00  0.00     0.045 C 
ATOM    362  CG  MET X  75      -6.955   8.788 -20.233  1.00  0.00     0.076 C 
ATOM    363  SD  MET X  75      -6.655   7.728 -21.774  1.00  0.00    -0.173 SA
ATOM    364  CE  MET X  75      -8.425   7.488 -22.125  1.00  0.00     0.089 C 
ATOM    365  C   MET X  75      -3.272   9.946 -19.503  1.00  0.00     0.241 C 
ATOM    366  O   MET X  75      -2.763  10.719 -20.284  1.00  0.00    -0.271 OA
ATOM    367  N   THR X  76      -2.729   9.961 -18.273  1.00  0.00    -0.344 N 
ATOM    368  HN  THR X  76      -3.254   9.553 -17.530  1.00  0.00     0.163 HD
ATOM    369  CA  THR X  76      -1.487  10.651 -17.943  1.00  0.00     0.205 C 
ATOM    370  CB  THR X  76      -1.102  10.647 -16.452  1.00  0.00     0.146 C 
ATOM    371  OG1 THR X  76      -1.397   9.396 -15.887  1.00  0.00    -0.393 OA
ATOM    372  HG1 THR X  76      -2.328   9.321 -15.664  1.00  0.00     0.210 HD
ATOM    373  CG2 THR X  76      -2.069  11.594 -15.573  1.00  0.00     0.042 C 
ATOM    374  C   THR X  76      -0.226  10.259 -18.605  1.00  0.00     0.243 C 
ATOM    375  O   THR X  76       0.433  11.123 -19.172  1.00  0.00    -0.271 OA
ATOM    376  N   ASP X  77       0.306   9.136 -18.303  1.00  0.00    -0.350 N 
ATOM    377  HN  ASP X  77      -0.238   8.439 -17.842  1.00  0.00     0.163 HD
ATOM    378  CA  ASP X  77       1.675   8.720 -18.659  1.00  0.00     0.225 C 
ATOM    379  CB  ASP X  77       1.746   7.100 -18.198  1.00  0.00     0.129 C 
ATOM    380  CG  ASP X  77       2.030   7.000 -16.730  1.00  0.00     0.168 C 
ATOM    381  OD1 ASP X  77       2.340   7.983 -16.057  1.00  0.00    -0.648 OA
ATOM    382  OD2 ASP X  77       2.113   5.811 -16.226  1.00  0.00    -0.648 OA
ATOM    383  C   ASP X  77       1.839   8.844 -20.154  1.00  0.00     0.236 C 
ATOM    384  O   ASP X  77       2.733   9.423 -20.646  1.00  0.00    -0.272 OA
ATOM    385  N   ILE X  78       1.009   8.079 -20.908  1.00  0.00    -0.346 N 
ATOM    386  HN  ILE X  78       0.328   7.492 -20.477  1.00  0.00     0.163 HD
ATOM    387  CA  ILE X  78       1.225   7.793 -22.358  1.00  0.00     0.180 C 
ATOM    388  CB  ILE X  78       0.625   6.378 -22.656  1.00  0.00     0.013 C 
ATOM    389  CG2 ILE X  78       0.806   6.053 -24.149  1.00  0.00     0.012 C 
ATOM    390  CG1 ILE X  78       1.200   5.363 -21.609  1.00  0.00     0.002 C 
ATOM    391  CD  ILE X  78       0.992   3.895 -21.966  1.00  0.00     0.005 C 
ATOM    392  C   ILE X  78       0.625   8.881 -23.291  1.00  0.00     0.241 C 
ATOM    393  O   ILE X  78       1.241   9.102 -24.310  1.00  0.00    -0.271 OA
ATOM    394  N   PHE X  79      -0.470   9.573 -22.865  1.00  0.00    -0.346 N 
ATOM    395  HN  PHE X  79      -0.947   9.273 -22.042  1.00  0.00     0.163 HD
ATOM    396  CA  PHE X  79      -1.121  10.614 -23.593  1.00  0.00     0.180 C 
ATOM    397  CB  PHE X  79      -2.660  10.591 -23.584  1.00  0.00     0.073 C 
ATOM    398  CG  PHE X  79      -3.121   9.420 -24.531  1.00  0.00    -0.056 A 
ATOM    399  CD1 PHE X  79      -4.135   9.705 -25.464  1.00  0.00     0.007 A 
ATOM    400  CE1 PHE X  79      -4.538   8.702 -26.329  1.00  0.00     0.001 A 
ATOM    401  CZ  PHE X  79      -3.980   7.466 -26.332  1.00  0.00     0.000 A 
ATOM    402  CD2 PHE X  79      -2.810   8.073 -24.314  1.00  0.00     0.007 A 
ATOM    403  CE2 PHE X  79      -3.154   7.144 -25.290  1.00  0.00     0.001 A 
ATOM    404  C   PHE X  79      -0.602  11.937 -23.133  1.00  0.00     0.241 C 
ATOM    405  O   PHE X  79      -0.300  12.828 -23.907  1.00  0.00    -0.271 OA
ATOM    406  N   ALA X  80      -0.564  12.134 -21.759  1.00  0.00    -0.346 N 
ATOM    407  HN  ALA X  80      -0.819  11.465 -21.066  1.00  0.00     0.163 HD
ATOM    408  CA  ALA X  80      -0.038  13.421 -21.227  1.00  0.00     0.172 C 
ATOM    409  CB  ALA X  80      -0.781  13.869 -19.966  1.00  0.00     0.042 C 
ATOM    410  C   ALA X  80       1.476  13.380 -20.995  1.00  0.00     0.240 C 
ATOM    411  O   ALA X  80       2.094  13.817 -20.028  1.00  0.00    -0.271 OA
ATOM    412  N   ASN X  81       2.191  12.902 -22.119  1.00  0.00    -0.346 N 
ATOM    413  HN  ASN X  81       1.760  12.613 -22.970  1.00  0.00     0.163 HD
ATOM    414  CA  ASN X  81       3.545  13.180 -22.394  1.00  0.00     0.185 C 
ATOM    415  CB  ASN X  81       4.027  11.976 -23.254  1.00  0.00     0.137 C 
ATOM    416  CG  ASN X  81       3.436  11.867 -24.693  1.00  0.00     0.217 C 
ATOM    417  OD1 ASN X  81       2.220  12.060 -24.908  1.00  0.00    -0.274 OA
ATOM    418  ND2 ASN X  81       4.311  11.721 -25.664  1.00  0.00    -0.370 N 
ATOM    419 1HD2 ASN X  81       5.280  11.674 -25.421  1.00  0.00     0.159 HD
ATOM    420 2HD2 ASN X  81       3.969  11.892 -26.588  1.00  0.00     0.159 HD
ATOM    421  C   ASN X  81       3.801  14.392 -23.247  1.00  0.00     0.241 C 
ATOM    422  O   ASN X  81       4.952  14.794 -23.314  1.00  0.00    -0.271 OA
ATOM    423  N   ALA X  82       2.797  14.896 -23.966  1.00  0.00    -0.346 N 
ATOM    424  HN  ALA X  82       1.897  14.507 -23.784  1.00  0.00     0.163 HD
ATOM    425  CA  ALA X  82       2.765  15.915 -24.969  1.00  0.00     0.172 C 
ATOM    426  CB  ALA X  82       4.073  16.231 -25.698  1.00  0.00     0.042 C 
ATOM    427  C   ALA X  82       1.771  15.606 -26.009  1.00  0.00     0.240 C 
ATOM    428  O   ALA X  82       1.118  16.493 -26.522  1.00  0.00    -0.271 OA
ATOM    429  N   GLY X  83       1.564  14.314 -26.364  1.00  0.00    -0.351 N 
ATOM    430  HN  GLY X  83       1.889  13.481 -25.924  1.00  0.00     0.163 HD
ATOM    431  CA  GLY X  83       0.742  13.970 -27.538  1.00  0.00     0.225 C 
ATOM    432  C   GLY X  83       1.041  12.533 -27.893  1.00  0.00     0.236 C 
ATOM    433  O   GLY X  83       2.183  12.126 -28.160  1.00  0.00    -0.272 OA
ATOM    434  N   ASN X  84      -0.033  11.753 -27.876  1.00  0.00    -0.346 N 
ATOM    435  HN  ASN X  84      -0.919  12.052 -27.528  1.00  0.00     0.163 HD
ATOM    436  CA  ASN X  84       0.051  10.381 -28.395  1.00  0.00     0.185 C 
ATOM    437  CB  ASN X  84      -0.077   9.416 -27.173  1.00  0.00     0.137 C 
ATOM    438  CG  ASN X  84       0.485   8.021 -27.421  1.00  0.00     0.217 C 
ATOM    439  OD1 ASN X  84       1.701   7.758 -27.256  1.00  0.00    -0.274 OA
ATOM    440  ND2 ASN X  84      -0.420   7.055 -27.803  1.00  0.00    -0.370 N 
ATOM    441 1HD2 ASN X  84      -1.377   7.314 -27.932  1.00  0.00     0.159 HD
ATOM    442 2HD2 ASN X  84      -0.155   6.092 -27.836  1.00  0.00     0.159 HD
ATOM    443  C   ASN X  84      -1.033  10.094 -29.417  1.00  0.00     0.241 C 
ATOM    444  O   ASN X  84      -2.122   9.824 -28.978  1.00  0.00    -0.271 OA
ATOM    445  N   LEU X  85      -0.777  10.038 -30.755  1.00  0.00    -0.346 N 
ATOM    446  HN  LEU X  85      -1.594   9.971 -31.322  1.00  0.00     0.163 HD
ATOM    447  CA  LEU X  85       0.475  10.153 -31.403  1.00  0.00     0.177 C 
ATOM    448  CB  LEU X  85       0.495   9.568 -32.846  1.00  0.00     0.038 C 
ATOM    449  CG  LEU X  85      -0.002   8.081 -32.940  1.00  0.00    -0.020 C 
ATOM    450  CD1 LEU X  85       0.083   7.612 -34.418  1.00  0.00     0.009 C 
ATOM    451  CD2 LEU X  85       0.647   7.115 -31.889  1.00  0.00     0.009 C 
ATOM    452  C   LEU X  85       0.793  11.662 -31.590  1.00  0.00     0.241 C 
ATOM    453  O   LEU X  85       0.018  12.562 -31.329  1.00  0.00    -0.271 OA
ATOM    454  N   GLU X  86       2.014  11.955 -32.177  1.00  0.00    -0.346 N 
ATOM    455  HN  GLU X  86       2.742  11.291 -32.334  1.00  0.00     0.163 HD
ATOM    456  CA  GLU X  86       2.421  13.326 -32.398  1.00  0.00     0.177 C 
ATOM    457  CB  GLU X  86       3.935  13.596 -32.720  1.00  0.00     0.045 C 
ATOM    458  CG  GLU X  86       4.968  12.562 -32.188  1.00  0.00     0.116 C 
ATOM    459  CD  GLU X  86       5.047  11.310 -33.037  1.00  0.00     0.172 C 
ATOM    460  OE1 GLU X  86       4.326  10.331 -32.838  1.00  0.00    -0.648 OA
ATOM    461  OE2 GLU X  86       5.806  11.323 -34.009  1.00  0.00    -0.648 OA
ATOM    462  C   GLU X  86       1.665  13.954 -33.500  1.00  0.00     0.241 C 
ATOM    463  O   GLU X  86       1.683  13.428 -34.556  1.00  0.00    -0.271 OA
ATOM    464  N   ASP X  87       1.044  15.153 -33.390  1.00  0.00    -0.346 N 
ATOM    465  HN  ASP X  87       0.788  15.519 -32.498  1.00  0.00     0.163 HD
ATOM    466  CA  ASP X  87       0.569  15.839 -34.518  1.00  0.00     0.186 C 
ATOM    467  CB  ASP X  87      -0.574  16.687 -33.977  1.00  0.00     0.147 C 
ATOM    468  CG  ASP X  87      -1.740  15.895 -33.398  1.00  0.00     0.175 C 
ATOM    469  OD1 ASP X  87      -2.533  15.229 -34.154  1.00  0.00    -0.648 OA
ATOM    470  OD2 ASP X  87      -2.034  15.846 -32.175  1.00  0.00    -0.648 OA
ATOM    471  C   ASP X  87       1.741  16.759 -34.983  1.00  0.00     0.241 C 
ATOM    472  O   ASP X  87       1.698  17.966 -34.749  1.00  0.00    -0.271 OA
ATOM    473  N   LEU X  88       2.883  16.120 -35.447  1.00  0.00    -0.346 N 
ATOM    474  HN  LEU X  88       2.812  15.153 -35.679  1.00  0.00     0.163 HD
ATOM    475  CA  LEU X  88       4.239  16.738 -35.533  1.00  0.00     0.177 C 
ATOM    476  CB  LEU X  88       5.519  15.978 -35.050  1.00  0.00     0.038 C 
ATOM    477  CG  LEU X  88       6.799  16.857 -34.850  1.00  0.00    -0.020 C 
ATOM    478  CD1 LEU X  88       6.601  18.131 -34.001  1.00  0.00     0.009 C 
ATOM    479  CD2 LEU X  88       7.935  16.108 -34.239  1.00  0.00     0.009 C 
ATOM    480  C   LEU X  88       4.448  17.478 -36.824  1.00  0.00     0.241 C 
ATOM    481  O   LEU X  88       4.423  18.686 -36.842  1.00  0.00    -0.271 OA
ATOM    482  N   MET X  89       4.529  16.799 -38.038  1.00  0.00    -0.346 N 
ATOM    483  HN  MET X  89       4.525  17.355 -38.866  1.00  0.00     0.163 HD
ATOM    484  CA  MET X  89       4.283  15.392 -38.261  1.00  0.00     0.177 C 
ATOM    485  CB  MET X  89       3.320  15.232 -39.472  1.00  0.00     0.045 C 
ATOM    486  CG  MET X  89       1.919  15.784 -39.392  1.00  0.00     0.076 C 
ATOM    487  SD  MET X  89       1.106  14.905 -38.079  1.00  0.00    -0.173 SA
ATOM    488  CE  MET X  89      -0.496  15.743 -38.322  1.00  0.00     0.089 C 
ATOM    489  C   MET X  89       5.599  14.673 -38.606  1.00  0.00     0.241 C 
ATOM    490  O   MET X  89       6.478  15.246 -39.263  1.00  0.00    -0.271 OA
ATOM    491  N   SER X  90       5.798  13.401 -38.285  1.00  0.00    -0.344 N 
ATOM    492  HN  SER X  90       5.076  12.909 -37.806  1.00  0.00     0.163 HD
ATOM    493  CA  SER X  90       7.071  12.761 -38.425  1.00  0.00     0.200 C 
ATOM    494  CB  SER X  90       7.331  11.854 -37.217  1.00  0.00     0.199 C 
ATOM    495  OG  SER X  90       8.725  11.581 -37.114  1.00  0.00    -0.398 OA
ATOM    496  HG1 SER X  90       9.040  12.254 -36.506  1.00  0.00     0.209 HD
ATOM    497  C   SER X  90       7.196  11.993 -39.709  1.00  0.00     0.243 C 
ATOM    498  O   SER X  90       7.907  12.388 -40.602  1.00  0.00    -0.271 OA
ATOM    499  N   ASN X  91       6.486  10.849 -39.815  1.00  0.00    -0.345 N 
ATOM    500  HN  ASN X  91       5.836  10.560 -39.117  1.00  0.00     0.163 HD
ATOM    501  CA  ASN X  91       6.656  10.016 -41.030  1.00  0.00     0.185 C 
ATOM    502  CB  ASN X  91       6.355   8.471 -40.839  1.00  0.00     0.137 C 
ATOM    503  CG  ASN X  91       6.915   7.816 -39.561  1.00  0.00     0.217 C 
ATOM    504  OD1 ASN X  91       6.283   7.445 -38.572  1.00  0.00    -0.274 OA
ATOM    505  ND2 ASN X  91       8.262   7.697 -39.542  1.00  0.00    -0.370 N 
ATOM    506 1HD2 ASN X  91       8.708   8.212 -40.275  1.00  0.00     0.159 HD
ATOM    507 2HD2 ASN X  91       8.734   7.484 -38.687  1.00  0.00     0.159 HD
ATOM    508  C   ASN X  91       5.698  10.564 -42.125  1.00  0.00     0.241 C 
ATOM    509  O   ASN X  91       6.045  10.741 -43.270  1.00  0.00    -0.271 OA
ATOM    510  N   ILE X  92       4.450  10.710 -41.726  1.00  0.00    -0.346 N 
ATOM    511  HN  ILE X  92       4.101  10.425 -40.837  1.00  0.00     0.163 HD
ATOM    512  CA  ILE X  92       3.319  11.018 -42.627  1.00  0.00     0.180 C 
ATOM    513  CB  ILE X  92       1.987  10.607 -42.013  1.00  0.00     0.013 C 
ATOM    514  CG2 ILE X  92       1.956   9.156 -42.260  1.00  0.00     0.012 C 
ATOM    515  CG1 ILE X  92       1.824  11.118 -40.570  1.00  0.00     0.002 C 
ATOM    516  CD  ILE X  92       0.422  10.833 -40.018  1.00  0.00     0.005 C 
ATOM    517  C   ILE X  92       3.295  12.523 -42.898  1.00  0.00     0.241 C 
ATOM    518  O   ILE X  92       4.172  13.236 -42.366  1.00  0.00    -0.271 OA
ATOM    519  N   THR X  93       2.470  12.968 -43.842  1.00  0.00    -0.344 N 
ATOM    520  HN  THR X  93       1.921  12.369 -44.420  1.00  0.00     0.163 HD
ATOM    521  CA  THR X  93       2.686  14.253 -44.480  1.00  0.00     0.205 C 
ATOM    522  CB  THR X  93       3.303  14.143 -45.873  1.00  0.00     0.146 C 
ATOM    523  OG1 THR X  93       4.107  15.287 -46.215  1.00  0.00    -0.393 OA
ATOM    524  HG1 THR X  93       4.623  14.987 -46.966  1.00  0.00     0.210 HD
ATOM    525  CG2 THR X  93       2.280  13.940 -47.077  1.00  0.00     0.042 C 
ATOM    526  C   THR X  93       1.428  15.126 -44.218  1.00  0.00     0.243 C 
ATOM    527  O   THR X  93       1.631  16.028 -43.443  1.00  0.00    -0.271 OA
ATOM    528  N   ASN X  94       0.246  14.821 -44.865  1.00  0.00    -0.345 N 
ATOM    529  HN  ASN X  94       0.194  14.015 -45.450  1.00  0.00     0.163 HD
ATOM    530  CA  ASN X  94      -0.890  15.690 -44.760  1.00  0.00     0.185 C 
ATOM    531  CB  ASN X  94      -1.204  16.310 -46.180  1.00  0.00     0.137 C 
ATOM    532  CG  ASN X  94      -0.023  17.273 -46.626  1.00  0.00     0.217 C 
ATOM    533  OD1 ASN X  94       0.672  17.587 -45.680  1.00  0.00    -0.274 OA
ATOM    534  ND2 ASN X  94       0.024  17.689 -47.873  1.00  0.00    -0.370 N 
ATOM    535 1HD2 ASN X  94      -0.733  17.506 -48.499  1.00  0.00     0.159 HD
ATOM    536 2HD2 ASN X  94       0.706  18.418 -47.941  1.00  0.00     0.159 HD
ATOM    537  C   ASN X  94      -2.047  14.900 -44.303  1.00  0.00     0.241 C 
ATOM    538  O   ASN X  94      -2.214  13.745 -44.647  1.00  0.00    -0.271 OA
ATOM    539  N   ARG X  95      -2.923  15.545 -43.541  1.00  0.00    -0.346 N 
ATOM    540  HN  ARG X  95      -2.678  16.414 -43.118  1.00  0.00     0.163 HD
ATOM    541  CA  ARG X  95      -4.060  14.797 -43.013  1.00  0.00     0.176 C 
ATOM    542  CB  ARG X  95      -4.608  15.476 -41.771  1.00  0.00     0.036 C 
ATOM    543  CG  ARG X  95      -3.765  15.192 -40.527  1.00  0.00     0.023 C 
ATOM    544  CD  ARG X  95      -4.186  16.171 -39.408  1.00  0.00     0.138 C 
ATOM    545  NE  ARG X  95      -3.563  17.534 -39.696  1.00  0.00    -0.227 N 
ATOM    546  HE  ARG X  95      -2.954  17.639 -40.482  1.00  0.00     0.177 HD
ATOM    547  CZ  ARG X  95      -3.262  18.308 -38.645  1.00  0.00     0.665 C 
ATOM    548  NH1 ARG X  95      -2.524  19.367 -38.852  1.00  0.00    -0.235 N 
ATOM    549 1HH1 ARG X  95      -2.396  19.785 -39.751  1.00  0.00     0.174 HD
ATOM    550 2HH1 ARG X  95      -2.324  19.976 -38.084  1.00  0.00     0.174 HD
ATOM    551  NH2 ARG X  95      -3.786  18.068 -37.479  1.00  0.00    -0.235 N 
ATOM    552 1HH2 ARG X  95      -4.591  17.477 -37.419  1.00  0.00     0.174 HD
ATOM    553 2HH2 ARG X  95      -3.652  18.734 -36.746  1.00  0.00     0.174 HD
ATOM    554  C   ARG X  95      -5.224  14.939 -43.929  1.00  0.00     0.241 C 
ATOM    555  O   ARG X  95      -5.369  16.005 -44.555  1.00  0.00    -0.271 OA
ATOM    556  N   SER X  96      -6.020  13.952 -44.142  1.00  0.00    -0.344 N 
ATOM    557  HN  SER X  96      -6.053  13.084 -43.653  1.00  0.00     0.163 HD
ATOM    558  CA  SER X  96      -7.140  14.182 -45.089  1.00  0.00     0.200 C 
ATOM    559  CB  SER X  96      -7.633  12.951 -45.842  1.00  0.00     0.199 C 
ATOM    560  OG  SER X  96      -8.564  13.251 -46.875  1.00  0.00    -0.398 OA
ATOM    561  HG1 SER X  96      -8.891  12.422 -47.231  1.00  0.00     0.209 HD
ATOM    562  C   SER X  96      -8.433  14.877 -44.609  1.00  0.00     0.243 C 
ATOM    563  O   SER X  96      -8.561  16.037 -44.846  1.00  0.00    -0.271 OA
ATOM    564  N   ASP X  97      -9.326  14.175 -43.893  1.00  0.00    -0.345 N 
ATOM    565  HN  ASP X  97      -9.198  13.231 -43.599  1.00  0.00     0.163 HD
ATOM    566  CA  ASP X  97     -10.645  14.510 -43.514  1.00  0.00     0.186 C 
ATOM    567  CB  ASP X  97     -11.495  13.269 -43.056  1.00  0.00     0.147 C 
ATOM    568  CG  ASP X  97     -11.426  12.272 -44.172  1.00  0.00     0.175 C 
ATOM    569  OD1 ASP X  97     -11.782  12.594 -45.333  1.00  0.00    -0.648 OA
ATOM    570  OD2 ASP X  97     -11.016  11.107 -43.868  1.00  0.00    -0.648 OA
ATOM    571  C   ASP X  97     -10.698  15.614 -42.458  1.00  0.00     0.241 C 
ATOM    572  O   ASP X  97     -11.536  16.560 -42.584  1.00  0.00    -0.271 OA
ATOM    573  N   ILE X  98      -9.924  15.517 -41.381  1.00  0.00    -0.346 N 
ATOM    574  HN  ILE X  98      -9.337  14.718 -41.271  1.00  0.00     0.163 HD
ATOM    575  CA  ILE X  98      -9.718  16.529 -40.319  1.00  0.00     0.180 C 
ATOM    576  CB  ILE X  98      -9.178  16.019 -38.968  1.00  0.00     0.013 C 
ATOM    577  CG2 ILE X  98      -9.296  17.169 -37.967  1.00  0.00     0.012 C 
ATOM    578  CG1 ILE X  98     -10.033  14.817 -38.486  1.00  0.00     0.002 C 
ATOM    579  CD  ILE X  98      -9.223  13.743 -37.713  1.00  0.00     0.005 C 
ATOM    580  C   ILE X  98      -8.711  17.604 -40.757  1.00  0.00     0.241 C 
ATOM    581  O   ILE X  98      -7.639  17.347 -41.427  1.00  0.00    -0.271 OA
ATOM    582  N   ASN X  99      -9.075  18.890 -40.531  1.00  0.00    -0.346 N 
ATOM    583  HN  ASN X  99      -9.944  19.082 -40.083  1.00  0.00     0.163 HD
ATOM    584  CA  ASN X  99      -8.330  20.044 -41.065  1.00  0.00     0.185 C 
ATOM    585  CB  ASN X  99      -9.261  21.270 -41.359  1.00  0.00     0.137 C 
ATOM    586  CG  ASN X  99     -10.342  21.060 -42.410  1.00  0.00     0.217 C 
ATOM    587  OD1 ASN X  99     -10.143  20.391 -43.462  1.00  0.00    -0.274 OA
ATOM    588  ND2 ASN X  99     -11.513  21.790 -42.313  1.00  0.00    -0.370 N 
ATOM    589 1HD2 ASN X  99     -11.849  22.205 -41.468  1.00  0.00     0.159 HD
ATOM    590 2HD2 ASN X  99     -12.158  21.700 -43.072  1.00  0.00     0.159 HD
ATOM    591  C   ASN X  99      -7.164  20.502 -40.219  1.00  0.00     0.241 C 
ATOM    592  O   ASN X  99      -6.095  20.842 -40.724  1.00  0.00    -0.271 OA
ATOM    593  N   ASP X 100      -7.457  20.691 -38.931  1.00  0.00    -0.345 N 
ATOM    594  HN  ASP X 100      -8.353  20.400 -38.604  1.00  0.00     0.163 HD
ATOM    595  CA  ASP X 100      -6.638  21.433 -38.008  1.00  0.00     0.186 C 
ATOM    596  CB  ASP X 100      -7.176  22.888 -37.897  1.00  0.00     0.147 C 
ATOM    597  CG  ASP X 100      -6.272  23.812 -37.049  1.00  0.00     0.175 C 
ATOM    598  OD1 ASP X 100      -5.182  24.258 -37.581  1.00  0.00    -0.648 OA
ATOM    599  OD2 ASP X 100      -6.781  24.239 -35.965  1.00  0.00    -0.648 OA
ATOM    600  C   ASP X 100      -6.655  20.826 -36.559  1.00  0.00     0.241 C 
ATOM    601  O   ASP X 100      -5.561  20.804 -35.953  1.00  0.00    -0.271 OA
ATOM    602  N   THR X 101      -7.759  20.366 -35.948  1.00  0.00    -0.344 N 
ATOM    603  HN  THR X 101      -8.608  20.201 -36.443  1.00  0.00     0.163 HD
ATOM    604  CA  THR X 101      -7.949  20.252 -34.523  1.00  0.00     0.205 C 
ATOM    605  CB  THR X 101      -9.395  20.095 -34.215  1.00  0.00     0.146 C 
ATOM    606  OG1 THR X 101     -10.052  19.178 -35.003  1.00  0.00    -0.393 OA
ATOM    607  HG1 THR X 101     -10.832  18.921 -34.506  1.00  0.00     0.210 HD
ATOM    608  CG2 THR X 101      -9.996  21.436 -34.456  1.00  0.00     0.042 C 
ATOM    609  C   THR X 101      -7.059  19.135 -33.870  1.00  0.00     0.243 C 
ATOM    610  O   THR X 101      -6.965  17.985 -34.328  1.00  0.00    -0.271 OA
ATOM    611  N   GLY X 102      -6.432  19.510 -32.759  1.00  0.00    -0.350 N 
ATOM    612  HN  GLY X 102      -6.551  20.427 -32.386  1.00  0.00     0.163 HD
ATOM    613  CA  GLY X 102      -5.817  18.418 -31.974  1.00  0.00     0.225 C 
ATOM    614  C   GLY X 102      -5.180  18.955 -30.688  1.00  0.00     0.236 C 
ATOM    615  O   GLY X 102      -5.333  18.220 -29.685  1.00  0.00    -0.272 OA
ATOM    616  N   PHE X 103      -4.564  20.156 -30.636  1.00  0.00    -0.346 N 
ATOM    617  HN  PHE X 103      -4.432  20.717 -31.450  1.00  0.00     0.163 HD
ATOM    618  CA  PHE X 103      -4.074  20.857 -29.431  1.00  0.00     0.180 C 
ATOM    619  CB  PHE X 103      -3.766  22.260 -29.944  1.00  0.00     0.073 C 
ATOM    620  CG  PHE X 103      -3.005  23.092 -29.039  1.00  0.00    -0.056 A 
ATOM    621  CD1 PHE X 103      -1.663  23.050 -29.310  1.00  0.00     0.007 A 
ATOM    622  CE1 PHE X 103      -0.836  23.958 -28.641  1.00  0.00     0.001 A 
ATOM    623  CZ  PHE X 103      -1.362  24.839 -27.647  1.00  0.00     0.000 A 
ATOM    624  CD2 PHE X 103      -3.586  23.865 -28.010  1.00  0.00     0.007 A 
ATOM    625  CE2 PHE X 103      -2.703  24.731 -27.289  1.00  0.00     0.001 A 
ATOM    626  C   PHE X 103      -4.984  20.863 -28.222  1.00  0.00     0.241 C 
ATOM    627  O   PHE X 103      -4.566  20.407 -27.184  1.00  0.00    -0.271 OA
ATOM    628  N   PHE X 104      -6.247  21.308 -28.320  1.00  0.00    -0.346 N 
ATOM    629  HN  PHE X 104      -6.673  21.693 -29.135  1.00  0.00     0.163 HD
ATOM    630  CA  PHE X 104      -7.304  21.227 -27.345  1.00  0.00     0.180 C 
ATOM    631  CB  PHE X 104      -8.587  22.187 -27.711  1.00  0.00     0.073 C 
ATOM    632  CG  PHE X 104      -8.169  23.622 -27.506  1.00  0.00    -0.056 A 
ATOM    633  CD1 PHE X 104      -7.785  24.360 -28.592  1.00  0.00     0.007 A 
ATOM    634  CE1 PHE X 104      -7.188  25.636 -28.465  1.00  0.00     0.001 A 
ATOM    635  CZ  PHE X 104      -6.897  26.100 -27.146  1.00  0.00     0.000 A 
ATOM    636  CD2 PHE X 104      -7.818  24.069 -26.220  1.00  0.00     0.007 A 
ATOM    637  CE2 PHE X 104      -7.165  25.311 -26.021  1.00  0.00     0.001 A 
ATOM    638  C   PHE X 104      -7.757  19.754 -26.996  1.00  0.00     0.241 C 
ATOM    639  O   PHE X 104      -8.262  19.452 -25.912  1.00  0.00    -0.271 OA
ATOM    640  N   MET X 105      -7.445  18.797 -27.897  1.00  0.00    -0.346 N 
ATOM    641  HN  MET X 105      -7.069  19.105 -28.768  1.00  0.00     0.163 HD
ATOM    642  CA  MET X 105      -7.691  17.360 -27.721  1.00  0.00     0.177 C 
ATOM    643  CB  MET X 105      -7.707  16.541 -29.077  1.00  0.00     0.045 C 
ATOM    644  CG  MET X 105      -8.356  15.223 -29.144  1.00  0.00     0.076 C 
ATOM    645  SD  MET X 105      -8.205  14.599 -30.860  1.00  0.00    -0.173 SA
ATOM    646  CE  MET X 105      -9.040  13.009 -30.631  1.00  0.00     0.089 C 
ATOM    647  C   MET X 105      -6.782  16.701 -26.731  1.00  0.00     0.241 C 
ATOM    648  O   MET X 105      -7.201  15.844 -25.901  1.00  0.00    -0.271 OA
ATOM    649  N   ASN X 106      -5.508  17.010 -26.815  1.00  0.00    -0.346 N 
ATOM    650  HN  ASN X 106      -5.237  17.473 -27.656  1.00  0.00     0.163 HD
ATOM    651  CA  ASN X 106      -4.447  16.729 -25.940  1.00  0.00     0.185 C 
ATOM    652  CB  ASN X 106      -3.097  17.296 -26.564  1.00  0.00     0.137 C 
ATOM    653  CG  ASN X 106      -2.708  16.404 -27.743  1.00  0.00     0.217 C 
ATOM    654  OD1 ASN X 106      -3.135  15.279 -27.884  1.00  0.00    -0.274 OA
ATOM    655  ND2 ASN X 106      -1.855  16.949 -28.652  1.00  0.00    -0.370 N 
ATOM    656 1HD2 ASN X 106      -1.485  17.854 -28.444  1.00  0.00     0.159 HD
ATOM    657 2HD2 ASN X 106      -1.671  16.319 -29.407  1.00  0.00     0.159 HD
ATOM    658  C   ASN X 106      -4.630  17.296 -24.577  1.00  0.00     0.241 C 
ATOM    659  O   ASN X 106      -4.573  16.635 -23.530  1.00  0.00    -0.271 OA
ATOM    660  N   LEU X 107      -4.867  18.627 -24.570  1.00  0.00    -0.346 N 
ATOM    661  HN  LEU X 107      -4.718  19.169 -25.394  1.00  0.00     0.163 HD
ATOM    662  CA  LEU X 107      -4.965  19.407 -23.339  1.00  0.00     0.177 C 
ATOM    663  CB  LEU X 107      -5.155  20.862 -23.919  1.00  0.00     0.038 C 
ATOM    664  CG  LEU X 107      -4.995  22.015 -23.033  1.00  0.00    -0.020 C 
ATOM    665  CD1 LEU X 107      -4.482  23.243 -23.816  1.00  0.00     0.009 C 
ATOM    666  CD2 LEU X 107      -6.377  22.447 -22.293  1.00  0.00     0.009 C 
ATOM    667  C   LEU X 107      -6.276  19.036 -22.459  1.00  0.00     0.241 C 
ATOM    668  O   LEU X 107      -6.342  19.327 -21.277  1.00  0.00    -0.271 OA
ATOM    669  N   GLU X 108      -7.205  18.262 -23.086  1.00  0.00    -0.346 N 
ATOM    670  HN  GLU X 108      -6.881  17.983 -23.987  1.00  0.00     0.163 HD
ATOM    671  CA  GLU X 108      -8.344  17.636 -22.417  1.00  0.00     0.177 C 
ATOM    672  CB  GLU X 108      -8.955  16.652 -23.430  1.00  0.00     0.045 C 
ATOM    673  CG  GLU X 108     -10.231  15.925 -22.984  1.00  0.00     0.116 C 
ATOM    674  CD  GLU X 108     -11.421  16.920 -22.832  1.00  0.00     0.172 C 
ATOM    675  OE1 GLU X 108     -12.218  16.764 -21.876  1.00  0.00    -0.648 OA
ATOM    676  OE2 GLU X 108     -11.586  17.821 -23.673  1.00  0.00    -0.648 OA
ATOM    677  C   GLU X 108      -8.088  17.004 -21.036  1.00  0.00     0.241 C 
ATOM    678  O   GLU X 108      -8.835  17.091 -20.183  1.00  0.00    -0.271 OA
ATOM    679  N   GLU X 109      -6.903  16.502 -20.907  1.00  0.00    -0.346 N 
ATOM    680  HN  GLU X 109      -6.426  16.543 -21.781  1.00  0.00     0.163 HD
ATOM    681  CA  GLU X 109      -6.288  15.901 -19.739  1.00  0.00     0.177 C 
ATOM    682  CB  GLU X 109      -5.104  15.188 -20.394  1.00  0.00     0.045 C 
ATOM    683  CG  GLU X 109      -5.464  14.186 -21.506  1.00  0.00     0.116 C 
ATOM    684  CD  GLU X 109      -6.595  13.207 -21.366  1.00  0.00     0.172 C 
ATOM    685  OE1 GLU X 109      -7.174  12.992 -20.255  1.00  0.00    -0.648 OA
ATOM    686  OE2 GLU X 109      -6.902  12.508 -22.328  1.00  0.00    -0.648 OA
ATOM    687  C   GLU X 109      -5.923  17.005 -18.621  1.00  0.00     0.241 C 
ATOM    688  O   GLU X 109      -6.264  16.757 -17.431  1.00  0.00    -0.271 OA
ATOM    689  N   ASP X 110      -5.302  18.185 -18.940  1.00  0.00    -0.346 N 
ATOM    690  HN  ASP X 110      -5.097  18.536 -19.851  1.00  0.00     0.163 HD
ATOM    691  CA  ASP X 110      -4.961  19.153 -17.918  1.00  0.00     0.186 C 
ATOM    692  CB  ASP X 110      -3.641  19.890 -18.295  1.00  0.00     0.147 C 
ATOM    693  CG  ASP X 110      -3.952  20.500 -19.591  1.00  0.00     0.175 C 
ATOM    694  OD1 ASP X 110      -4.549  21.598 -19.589  1.00  0.00    -0.648 OA
ATOM    695  OD2 ASP X 110      -3.357  19.874 -20.517  1.00  0.00    -0.648 OA
ATOM    696  C   ASP X 110      -5.990  20.041 -17.349  1.00  0.00     0.241 C 
ATOM    697  O   ASP X 110      -6.124  20.113 -16.122  1.00  0.00    -0.271 OA
ATOM    698  N   MET X 111      -6.688  20.866 -18.126  1.00  0.00    -0.346 N 
ATOM    699  HN  MET X 111      -6.424  20.878 -19.087  1.00  0.00     0.163 HD
ATOM    700  CA  MET X 111      -7.517  21.924 -17.694  1.00  0.00     0.177 C 
ATOM    701  CB  MET X 111      -7.892  22.855 -18.868  1.00  0.00     0.045 C 
ATOM    702  CG  MET X 111      -8.831  24.068 -18.487  1.00  0.00     0.076 C 
ATOM    703  SD  MET X 111      -8.194  25.402 -17.518  1.00  0.00    -0.173 SA
ATOM    704  CE  MET X 111      -6.742  25.784 -18.523  1.00  0.00     0.089 C 
ATOM    705  C   MET X 111      -8.728  21.349 -17.008  1.00  0.00     0.241 C 
ATOM    706  O   MET X 111      -9.135  21.705 -15.948  1.00  0.00    -0.271 OA
ATOM    707  N   THR X 112      -9.446  20.512 -17.726  1.00  0.00    -0.344 N 
ATOM    708  HN  THR X 112      -9.249  20.381 -18.694  1.00  0.00     0.163 HD
ATOM    709  CA  THR X 112     -10.458  19.627 -17.197  1.00  0.00     0.205 C 
ATOM    710  CB  THR X 112     -11.247  18.881 -18.164  1.00  0.00     0.146 C 
ATOM    711  OG1 THR X 112     -11.470  19.740 -19.202  1.00  0.00    -0.393 OA
ATOM    712  HG1 THR X 112     -12.011  19.217 -19.798  1.00  0.00     0.210 HD
ATOM    713  CG2 THR X 112     -12.658  18.509 -17.763  1.00  0.00     0.042 C 
ATOM    714  C   THR X 112      -9.999  18.711 -16.075  1.00  0.00     0.243 C 
ATOM    715  O   THR X 112     -10.364  18.852 -14.876  1.00  0.00    -0.271 OA
ATOM    716  N   ARG X 113      -9.181  17.704 -16.375  1.00  0.00    -0.346 N 
ATOM    717  HN  ARG X 113      -8.804  17.593 -17.292  1.00  0.00     0.163 HD
ATOM    718  CA  ARG X 113      -8.907  16.608 -15.541  1.00  0.00     0.176 C 
ATOM    719  CB  ARG X 113      -8.839  15.333 -16.344  1.00  0.00     0.036 C 
ATOM    720  CG  ARG X 113     -10.258  14.803 -16.766  1.00  0.00     0.023 C 
ATOM    721  CD  ARG X 113     -10.239  13.837 -17.982  1.00  0.00     0.138 C 
ATOM    722  NE  ARG X 113     -11.708  13.713 -18.442  1.00  0.00    -0.227 N 
ATOM    723  HE  ARG X 113     -12.237  12.871 -18.333  1.00  0.00     0.177 HD
ATOM    724  CZ  ARG X 113     -12.179  14.647 -19.324  1.00  0.00     0.665 C 
ATOM    725  NH1 ARG X 113     -13.507  14.590 -19.538  1.00  0.00    -0.235 N 
ATOM    726 1HH1 ARG X 113     -14.124  13.881 -19.197  1.00  0.00     0.174 HD
ATOM    727 2HH1 ARG X 113     -13.797  15.356 -20.112  1.00  0.00     0.174 HD
ATOM    728  NH2 ARG X 113     -11.527  15.742 -19.613  1.00  0.00    -0.235 N 
ATOM    729 1HH2 ARG X 113     -10.576  15.843 -19.324  1.00  0.00     0.174 HD
ATOM    730 2HH2 ARG X 113     -11.723  16.287 -20.428  1.00  0.00     0.174 HD
ATOM    731  C   ARG X 113      -7.748  16.824 -14.572  1.00  0.00     0.241 C 
ATOM    732  O   ARG X 113      -7.717  16.210 -13.568  1.00  0.00    -0.271 OA
ATOM    733  N   TYR X 114      -6.706  17.656 -14.800  1.00  0.00    -0.346 N 
ATOM    734  HN  TYR X 114      -6.566  18.126 -15.668  1.00  0.00     0.163 HD
ATOM    735  CA  TYR X 114      -5.617  17.777 -13.853  1.00  0.00     0.180 C 
ATOM    736  CB  TYR X 114      -4.177  17.683 -14.526  1.00  0.00     0.073 C 
ATOM    737  CG  TYR X 114      -4.069  16.504 -15.413  1.00  0.00    -0.056 A 
ATOM    738  CD1 TYR X 114      -4.710  15.321 -15.076  1.00  0.00     0.010 A 
ATOM    739  CE1 TYR X 114      -4.543  14.149 -15.910  1.00  0.00     0.037 A 
ATOM    740  CZ  TYR X 114      -3.808  14.194 -17.031  1.00  0.00     0.065 A 
ATOM    741  OH  TYR X 114      -3.960  13.079 -17.964  1.00  0.00    -0.361 OA
ATOM    742  HH  TYR X 114      -3.611  13.214 -18.849  1.00  0.00     0.217 HD
ATOM    743  CD2 TYR X 114      -3.211  16.477 -16.636  1.00  0.00     0.010 A 
ATOM    744  CE2 TYR X 114      -3.098  15.340 -17.422  1.00  0.00     0.037 A 
ATOM    745  C   TYR X 114      -5.815  18.927 -12.929  1.00  0.00     0.241 C 
ATOM    746  O   TYR X 114      -5.118  19.086 -11.906  1.00  0.00    -0.271 OA
ATOM    747  N   ALA X 115      -6.875  19.711 -13.117  1.00  0.00    -0.346 N 
ATOM    748  HN  ALA X 115      -7.350  19.710 -13.994  1.00  0.00     0.163 HD
ATOM    749  CA  ALA X 115      -7.533  20.385 -11.999  1.00  0.00     0.172 C 
ATOM    750  CB  ALA X 115      -8.164  21.719 -12.444  1.00  0.00     0.042 C 
ATOM    751  C   ALA X 115      -8.598  19.495 -11.249  1.00  0.00     0.240 C 
ATOM    752  O   ALA X 115      -8.953  19.651 -10.097  1.00  0.00    -0.271 OA
ATOM    753  N   TYR X 116      -9.153  18.497 -11.959  1.00  0.00    -0.346 N 
ATOM    754  HN  TYR X 116      -8.954  18.225 -12.898  1.00  0.00     0.163 HD
ATOM    755  CA  TYR X 116     -10.041  17.511 -11.303  1.00  0.00     0.180 C 
ATOM    756  CB  TYR X 116     -10.754  16.542 -12.234  1.00  0.00     0.073 C 
ATOM    757  CG  TYR X 116     -11.938  17.085 -13.078  1.00  0.00    -0.056 A 
ATOM    758  CD1 TYR X 116     -12.632  16.063 -13.714  1.00  0.00     0.010 A 
ATOM    759  CE1 TYR X 116     -13.758  16.401 -14.511  1.00  0.00     0.037 A 
ATOM    760  CZ  TYR X 116     -14.218  17.788 -14.536  1.00  0.00     0.065 A 
ATOM    761  OH  TYR X 116     -15.449  18.130 -15.264  1.00  0.00    -0.361 OA
ATOM    762  HH  TYR X 116     -15.605  17.423 -15.894  1.00  0.00     0.217 HD
ATOM    763  CD2 TYR X 116     -12.552  18.362 -12.953  1.00  0.00     0.010 A 
ATOM    764  CE2 TYR X 116     -13.643  18.768 -13.717  1.00  0.00     0.037 A 
ATOM    765  C   TYR X 116      -9.255  16.574 -10.418  1.00  0.00     0.241 C 
ATOM    766  O   TYR X 116      -9.618  16.205  -9.346  1.00  0.00    -0.271 OA
ATOM    767  N   TYR X 117      -8.003  16.113 -10.902  1.00  0.00    -0.346 N 
ATOM    768  HN  TYR X 117      -7.700  16.394 -11.809  1.00  0.00     0.163 HD
ATOM    769  CA  TYR X 117      -7.229  15.153 -10.154  1.00  0.00     0.180 C 
ATOM    770  CB  TYR X 117      -6.604  14.103 -11.090  1.00  0.00     0.073 C 
ATOM    771  CG  TYR X 117      -7.612  13.497 -11.958  1.00  0.00    -0.056 A 
ATOM    772  CD1 TYR X 117      -7.156  13.247 -13.272  1.00  0.00     0.010 A 
ATOM    773  CE1 TYR X 117      -7.933  12.516 -14.242  1.00  0.00     0.037 A 
ATOM    774  CZ  TYR X 117      -9.182  12.035 -13.922  1.00  0.00     0.065 A 
ATOM    775  OH  TYR X 117      -9.993  11.298 -14.798  1.00  0.00    -0.361 OA
ATOM    776  HH  TYR X 117      -9.637  11.195 -15.683  1.00  0.00     0.217 HD
ATOM    777  CD2 TYR X 117      -8.988  13.115 -11.749  1.00  0.00     0.010 A 
ATOM    778  CE2 TYR X 117      -9.805  12.480 -12.733  1.00  0.00     0.037 A 
ATOM    779  C   TYR X 117      -6.247  15.860  -9.250  1.00  0.00     0.241 C 
ATOM    780  O   TYR X 117      -5.082  15.848  -9.400  1.00  0.00    -0.271 OA
ATOM    781  N   TYR X 118      -6.923  16.491  -8.284  1.00  0.00    -0.346 N 
ATOM    782  HN  TYR X 118      -7.897  16.313  -8.402  1.00  0.00     0.163 HD
ATOM    783  CA  TYR X 118      -6.580  17.601  -7.326  1.00  0.00     0.180 C 
ATOM    784  CB  TYR X 118      -6.309  18.884  -8.141  1.00  0.00     0.073 C 
ATOM    785  CG  TYR X 118      -5.880  20.085  -7.346  1.00  0.00    -0.056 A 
ATOM    786  CD1 TYR X 118      -6.086  20.366  -6.013  1.00  0.00     0.010 A 
ATOM    787  CE1 TYR X 118      -5.681  21.639  -5.396  1.00  0.00     0.037 A 
ATOM    788  CZ  TYR X 118      -5.032  22.553  -6.280  1.00  0.00     0.065 A 
ATOM    789  OH  TYR X 118      -4.371  23.702  -5.814  1.00  0.00    -0.361 OA
ATOM    790  HH  TYR X 118      -4.020  23.511  -4.941  1.00  0.00     0.217 HD
ATOM    791  CD2 TYR X 118      -5.316  21.103  -8.156  1.00  0.00     0.010 A 
ATOM    792  CE2 TYR X 118      -4.821  22.262  -7.574  1.00  0.00     0.037 A 
ATOM    793  C   TYR X 118      -7.825  17.683  -6.370  1.00  0.00     0.241 C 
ATOM    794  O   TYR X 118      -7.766  17.196  -5.220  1.00  0.00    -0.271 OA
ATOM    795  N   SER X 119      -8.978  18.158  -6.861  1.00  0.00    -0.344 N 
ATOM    796  HN  SER X 119      -8.837  18.776  -7.631  1.00  0.00     0.163 HD
ATOM    797  CA  SER X 119     -10.259  18.018  -6.211  1.00  0.00     0.200 C 
ATOM    798  CB  SER X 119     -11.320  18.557  -7.067  1.00  0.00     0.199 C 
ATOM    799  OG  SER X 119     -10.963  19.915  -7.388  1.00  0.00    -0.398 OA
ATOM    800  HG1 SER X 119     -11.450  20.069  -8.201  1.00  0.00     0.209 HD
ATOM    801  C   SER X 119     -10.655  16.523  -5.893  1.00  0.00     0.242 C 
ATOM    802  O   SER X 119     -11.060  16.339  -4.792  1.00  0.00    -0.271 OA
ATOM    803  N   GLY X 120     -10.586  15.599  -6.928  1.00  0.00    -0.350 N 
ATOM    804  HN  GLY X 120     -10.360  15.829  -7.871  1.00  0.00     0.163 HD
ATOM    805  CA  GLY X 120     -11.146  14.230  -6.859  1.00  0.00     0.225 C 
ATOM    806  C   GLY X 120     -10.406  13.469  -5.799  1.00  0.00     0.236 C 
ATOM    807  O   GLY X 120     -10.899  12.827  -4.915  1.00  0.00    -0.272 OA
ATOM    808  N   ILE X 121      -9.039  13.579  -5.847  1.00  0.00    -0.346 N 
ATOM    809  HN  ILE X 121      -8.664  14.164  -6.562  1.00  0.00     0.163 HD
ATOM    810  CA  ILE X 121      -8.202  13.191  -4.743  1.00  0.00     0.180 C 
ATOM    811  CB  ILE X 121      -6.702  13.363  -5.060  1.00  0.00     0.013 C 
ATOM    812  CG2 ILE X 121      -6.136  12.017  -4.659  1.00  0.00     0.012 C 
ATOM    813  CG1 ILE X 121      -6.494  13.625  -6.537  1.00  0.00     0.002 C 
ATOM    814  CD  ILE X 121      -5.040  13.591  -6.983  1.00  0.00     0.005 C 
ATOM    815  C   ILE X 121      -8.610  13.874  -3.488  1.00  0.00     0.241 C 
ATOM    816  O   ILE X 121      -9.049  13.318  -2.542  1.00  0.00    -0.271 OA
ATOM    817  N   GLY X 122      -8.466  15.244  -3.386  1.00  0.00    -0.351 N 
ATOM    818  HN  GLY X 122      -8.120  15.787  -4.148  1.00  0.00     0.163 HD
ATOM    819  CA  GLY X 122      -8.900  16.029  -2.187  1.00  0.00     0.225 C 
ATOM    820  C   GLY X 122     -10.170  15.728  -1.462  1.00  0.00     0.236 C 
ATOM    821  O   GLY X 122     -10.141  15.406  -0.244  1.00  0.00    -0.272 OA
ATOM    822  N   ALA X 123     -11.364  15.854  -2.155  1.00  0.00    -0.347 N 
ATOM    823  HN  ALA X 123     -11.189  16.116  -3.101  1.00  0.00     0.163 HD
ATOM    824  CA  ALA X 123     -12.679  15.501  -1.493  1.00  0.00     0.172 C 
ATOM    825  CB  ALA X 123     -13.934  15.935  -2.318  1.00  0.00     0.042 C 
ATOM    826  C   ALA X 123     -12.855  14.014  -1.035  1.00  0.00     0.240 C 
ATOM    827  O   ALA X 123     -13.623  13.627  -0.189  1.00  0.00    -0.271 OA
ATOM    828  N   GLY X 124     -12.043  13.160  -1.746  1.00  0.00    -0.351 N 
ATOM    829  HN  GLY X 124     -11.427  13.607  -2.390  1.00  0.00     0.163 HD
ATOM    830  CA  GLY X 124     -11.903  11.777  -1.435  1.00  0.00     0.225 C 
ATOM    831  C   GLY X 124     -10.957  11.606  -0.277  1.00  0.00     0.236 C 
ATOM    832  O   GLY X 124     -11.453  11.278   0.837  1.00  0.00    -0.272 OA
ATOM    833  N   VAL X 125      -9.670  11.920  -0.392  1.00  0.00    -0.346 N 
ATOM    834  HN  VAL X 125      -9.246  12.245  -1.234  1.00  0.00     0.163 HD
ATOM    835  CA  VAL X 125      -8.712  11.694   0.687  1.00  0.00     0.180 C 
ATOM    836  CB  VAL X 125      -7.203  12.092   0.444  1.00  0.00     0.009 C 
ATOM    837  CG1 VAL X 125      -6.690  11.298  -0.750  1.00  0.00     0.012 C 
ATOM    838  CG2 VAL X 125      -7.080  13.609   0.197  1.00  0.00     0.012 C 
ATOM    839  C   VAL X 125      -9.112  12.290   2.026  1.00  0.00     0.241 C 
ATOM    840  O   VAL X 125      -8.906  11.601   3.049  1.00  0.00    -0.271 OA
ATOM    841  N   LEU X 126      -9.593  13.578   2.081  1.00  0.00    -0.346 N 
ATOM    842  HN  LEU X 126      -9.605  14.051   1.204  1.00  0.00     0.163 HD
ATOM    843  CA  LEU X 126      -9.938  14.313   3.228  1.00  0.00     0.177 C 
ATOM    844  CB  LEU X 126     -10.467  15.803   2.904  1.00  0.00     0.038 C 
ATOM    845  CG  LEU X 126     -10.297  16.805   4.095  1.00  0.00    -0.020 C 
ATOM    846  CD1 LEU X 126      -8.874  17.168   4.514  1.00  0.00     0.009 C 
ATOM    847  CD2 LEU X 126     -11.000  18.031   3.648  1.00  0.00     0.009 C 
ATOM    848  C   LEU X 126     -10.999  13.655   4.024  1.00  0.00     0.241 C 
ATOM    849  O   LEU X 126     -10.742  13.088   5.069  1.00  0.00    -0.271 OA
ATOM    850  N   VAL X 127     -12.255  13.597   3.436  1.00  0.00    -0.346 N 
ATOM    851  HN  VAL X 127     -12.444  13.916   2.510  1.00  0.00     0.163 HD
ATOM    852  CA  VAL X 127     -13.426  12.892   4.036  1.00  0.00     0.180 C 
ATOM    853  CB  VAL X 127     -14.690  12.880   3.178  1.00  0.00     0.009 C 
ATOM    854  CG1 VAL X 127     -15.782  11.991   3.920  1.00  0.00     0.012 C 
ATOM    855  CG2 VAL X 127     -15.285  14.294   2.927  1.00  0.00     0.012 C 
ATOM    856  C   VAL X 127     -13.074  11.347   4.296  1.00  0.00     0.241 C 
ATOM    857  O   VAL X 127     -13.269  10.797   5.397  1.00  0.00    -0.271 OA
ATOM    858  N   ALA X 128     -12.351  10.678   3.378  1.00  0.00    -0.346 N 
ATOM    859  HN  ALA X 128     -11.941  11.035   2.542  1.00  0.00     0.163 HD
ATOM    860  CA  ALA X 128     -12.057   9.289   3.496  1.00  0.00     0.172 C 
ATOM    861  CB  ALA X 128     -11.623   8.652   2.206  1.00  0.00     0.042 C 
ATOM    862  C   ALA X 128     -11.013   8.978   4.639  1.00  0.00     0.240 C 
ATOM    863  O   ALA X 128     -10.886   7.898   5.159  1.00  0.00    -0.271 OA
ATOM    864  N   ALA X 129     -10.203   9.956   4.992  1.00  0.00    -0.346 N 
ATOM    865  HN  ALA X 129     -10.218  10.895   4.656  1.00  0.00     0.163 HD
ATOM    866  CA  ALA X 129      -9.199   9.785   6.039  1.00  0.00     0.172 C 
ATOM    867  CB  ALA X 129      -8.191  10.929   5.976  1.00  0.00     0.042 C 
ATOM    868  C   ALA X 129      -9.840   9.935   7.429  1.00  0.00     0.240 C 
ATOM    869  O   ALA X 129      -9.702   9.096   8.300  1.00  0.00    -0.271 OA
ATOM    870  N   TYR X 130     -10.694  10.892   7.531  1.00  0.00    -0.346 N 
ATOM    871  HN  TYR X 130     -10.775  11.485   6.734  1.00  0.00     0.163 HD
ATOM    872  CA  TYR X 130     -11.459  11.324   8.747  1.00  0.00     0.180 C 
ATOM    873  CB  TYR X 130     -11.497  12.839   9.005  1.00  0.00     0.073 C 
ATOM    874  CG  TYR X 130     -12.579  13.505   8.190  1.00  0.00    -0.056 A 
ATOM    875  CD1 TYR X 130     -13.933  13.347   8.611  1.00  0.00     0.010 A 
ATOM    876  CE1 TYR X 130     -14.868  14.220   8.037  1.00  0.00     0.037 A 
ATOM    877  CZ  TYR X 130     -14.483  15.248   7.176  1.00  0.00     0.065 A 
ATOM    878  OH  TYR X 130     -15.422  16.090   6.647  1.00  0.00    -0.361 OA
ATOM    879  HH  TYR X 130     -15.981  16.328   7.390  1.00  0.00     0.217 HD
ATOM    880  CD2 TYR X 130     -12.197  14.486   7.277  1.00  0.00     0.010 A 
ATOM    881  CE2 TYR X 130     -13.161  15.397   6.819  1.00  0.00     0.037 A 
ATOM    882  C   TYR X 130     -12.682  10.469   9.071  1.00  0.00     0.241 C 
ATOM    883  O   TYR X 130     -13.097  10.251  10.224  1.00  0.00    -0.271 OA
ATOM    884  N   ILE X 131     -13.260   9.913   8.034  1.00  0.00    -0.346 N 
ATOM    885  HN  ILE X 131     -12.970  10.106   7.100  1.00  0.00     0.163 HD
ATOM    886  CA  ILE X 131     -14.384   8.912   8.225  1.00  0.00     0.180 C 
ATOM    887  CB  ILE X 131     -15.480   9.147   7.107  1.00  0.00     0.013 C 
ATOM    888  CG2 ILE X 131     -16.736   8.149   7.245  1.00  0.00     0.012 C 
ATOM    889  CG1 ILE X 131     -15.996  10.577   7.080  1.00  0.00     0.002 C 
ATOM    890  CD  ILE X 131     -16.711  10.977   8.313  1.00  0.00     0.005 C 
ATOM    891  C   ILE X 131     -13.839   7.498   8.449  1.00  0.00     0.241 C 
ATOM    892  O   ILE X 131     -14.482   6.555   8.857  1.00  0.00    -0.271 OA
ATOM    893  N   GLN X 132     -12.534   7.365   8.310  1.00  0.00    -0.346 N 
ATOM    894  HN  GLN X 132     -12.113   8.184   7.929  1.00  0.00     0.163 HD
ATOM    895  CA  GLN X 132     -11.789   6.267   8.817  1.00  0.00     0.177 C 
ATOM    896  CB  GLN X 132     -10.593   5.881   7.882  1.00  0.00     0.044 C 
ATOM    897  CG  GLN X 132      -9.931   4.579   8.227  1.00  0.00     0.105 C 
ATOM    898  CD  GLN X 132      -8.958   4.207   7.111  1.00  0.00     0.215 C 
ATOM    899  OE1 GLN X 132      -9.279   3.281   6.379  1.00  0.00    -0.274 OA
ATOM    900  NE2 GLN X 132      -7.694   4.742   7.109  1.00  0.00    -0.370 N 
ATOM    901 1HE2 GLN X 132      -7.341   5.221   7.912  1.00  0.00     0.159 HD
ATOM    902 2HE2 GLN X 132      -7.013   4.369   6.479  1.00  0.00     0.159 HD
ATOM    903  C   GLN X 132     -11.245   6.537  10.196  1.00  0.00     0.241 C 
ATOM    904  O   GLN X 132     -11.698   5.839  11.093  1.00  0.00    -0.271 OA
ATOM    905  N   VAL X 133     -10.342   7.471  10.474  1.00  0.00    -0.346 N 
ATOM    906  HN  VAL X 133      -9.899   8.029   9.778  1.00  0.00     0.163 HD
ATOM    907  CA  VAL X 133      -9.760   7.601  11.772  1.00  0.00     0.180 C 
ATOM    908  CB  VAL X 133      -8.739   8.707  12.167  1.00  0.00     0.009 C 
ATOM    909  CG1 VAL X 133      -7.392   8.436  11.441  1.00  0.00     0.012 C 
ATOM    910  CG2 VAL X 133      -9.180  10.154  12.024  1.00  0.00     0.012 C 
ATOM    911  C   VAL X 133     -10.812   7.706  12.965  1.00  0.00     0.241 C 
ATOM    912  O   VAL X 133     -10.589   7.337  14.105  1.00  0.00    -0.271 OA
ATOM    913  N   SER X 134     -11.980   8.467  12.754  1.00  0.00    -0.344 N 
ATOM    914  HN  SER X 134     -12.167   8.701  11.803  1.00  0.00     0.163 HD
ATOM    915  CA  SER X 134     -12.910   8.678  13.930  1.00  0.00     0.200 C 
ATOM    916  CB  SER X 134     -13.682  10.005  13.977  1.00  0.00     0.199 C 
ATOM    917  OG  SER X 134     -14.425  10.289  12.804  1.00  0.00    -0.398 OA
ATOM    918  HG1 SER X 134     -13.953  10.948  12.289  1.00  0.00     0.209 HD
ATOM    919  C   SER X 134     -13.759   7.453  14.021  1.00  0.00     0.243 C 
ATOM    920  O   SER X 134     -14.188   7.152  15.147  1.00  0.00    -0.271 OA
ATOM    921  N   PHE X 135     -13.820   6.551  13.023  1.00  0.00    -0.346 N 
ATOM    922  HN  PHE X 135     -13.403   6.762  12.142  1.00  0.00     0.163 HD
ATOM    923  CA  PHE X 135     -14.661   5.330  12.995  1.00  0.00     0.180 C 
ATOM    924  CB  PHE X 135     -15.430   5.250  11.645  1.00  0.00     0.073 C 
ATOM    925  CG  PHE X 135     -16.266   6.475  11.443  1.00  0.00    -0.056 A 
ATOM    926  CD1 PHE X 135     -17.638   6.337  11.396  1.00  0.00     0.007 A 
ATOM    927  CE1 PHE X 135     -18.531   7.356  11.237  1.00  0.00     0.001 A 
ATOM    928  CZ  PHE X 135     -18.066   8.650  11.049  1.00  0.00     0.000 A 
ATOM    929  CD2 PHE X 135     -15.791   7.813  11.185  1.00  0.00     0.007 A 
ATOM    930  CE2 PHE X 135     -16.707   8.891  11.033  1.00  0.00     0.001 A 
ATOM    931  C   PHE X 135     -13.818   4.185  13.517  1.00  0.00     0.241 C 
ATOM    932  O   PHE X 135     -14.285   3.093  13.716  1.00  0.00    -0.271 OA
ATOM    933  N   TRP X 136     -12.607   4.401  14.067  1.00  0.00    -0.346 N 
ATOM    934  HN  TRP X 136     -12.216   5.313  13.975  1.00  0.00     0.163 HD
ATOM    935  CA  TRP X 136     -11.860   3.544  14.979  1.00  0.00     0.181 C 
ATOM    936  CB  TRP X 136     -10.367   3.553  14.501  1.00  0.00     0.075 C 
ATOM    937  CG  TRP X 136     -10.001   2.854  13.231  1.00  0.00    -0.028 A 
ATOM    938  CD1 TRP X 136     -10.554   2.912  12.033  1.00  0.00     0.096 A 
ATOM    939  NE1 TRP X 136      -9.899   2.083  11.173  1.00  0.00    -0.365 N 
ATOM    940  HE1 TRP X 136     -10.043   1.952  10.216  1.00  0.00     0.165 HD
ATOM    941  CE2 TRP X 136      -8.927   1.411  11.831  1.00  0.00     0.042 A 
ATOM    942  CD2 TRP X 136      -8.948   1.901  13.122  1.00  0.00    -0.002 A 
ATOM    943  CE3 TRP X 136      -7.924   1.538  14.008  1.00  0.00     0.014 A 
ATOM    944  CZ3 TRP X 136      -6.966   0.613  13.577  1.00  0.00     0.001 A 
ATOM    945  CZ2 TRP X 136      -8.006   0.451  11.392  1.00  0.00     0.030 A 
ATOM    946  CH2 TRP X 136      -7.010   0.052  12.313  1.00  0.00     0.002 A 
ATOM    947  C   TRP X 136     -11.932   4.238  16.358  1.00  0.00     0.241 C 
ATOM    948  O   TRP X 136     -12.207   3.576  17.389  1.00  0.00    -0.271 OA
ATOM    949  N   CYS X 137     -11.629   5.530  16.478  1.00  0.00    -0.345 N 
ATOM    950  HN  CYS X 137     -11.332   6.085  15.705  1.00  0.00     0.163 HD
ATOM    951  CA  CYS X 137     -11.493   6.249  17.718  1.00  0.00     0.185 C 
ATOM    952  CB  CYS X 137     -10.907   7.637  17.493  1.00  0.00     0.105 C 
ATOM    953  SG  CYS X 137      -9.157   7.811  16.758  1.00  0.00    -0.180 SA
ATOM    954  HG1 CYS X 137      -9.282   7.025  15.698  1.00  0.00     0.101 HD
ATOM    955  C   CYS X 137     -12.768   6.416  18.546  1.00  0.00     0.241 C 
ATOM    956  O   CYS X 137     -12.674   6.247  19.763  1.00  0.00    -0.271 OA
ATOM    957  N   LEU X 138     -13.972   6.812  18.030  1.00  0.00    -0.346 N 
ATOM    958  HN  LEU X 138     -14.086   7.062  17.071  1.00  0.00     0.163 HD
ATOM    959  CA  LEU X 138     -15.118   7.084  18.833  1.00  0.00     0.177 C 
ATOM    960  CB  LEU X 138     -15.910   8.143  18.086  1.00  0.00     0.038 C 
ATOM    961  CG  LEU X 138     -17.104   8.859  18.815  1.00  0.00    -0.020 C 
ATOM    962  CD1 LEU X 138     -16.698   9.406  20.211  1.00  0.00     0.009 C 
ATOM    963  CD2 LEU X 138     -17.707   9.983  18.018  1.00  0.00     0.009 C 
ATOM    964  C   LEU X 138     -15.851   5.767  19.026  1.00  0.00     0.241 C 
ATOM    965  O   LEU X 138     -16.669   5.497  19.959  1.00  0.00    -0.271 OA
ATOM    966  N   ALA X 139     -15.481   4.842  18.102  1.00  0.00    -0.346 N 
ATOM    967  HN  ALA X 139     -14.720   5.164  17.543  1.00  0.00     0.163 HD
ATOM    968  CA  ALA X 139     -15.960   3.514  18.134  1.00  0.00     0.172 C 
ATOM    969  CB  ALA X 139     -15.618   2.942  16.749  1.00  0.00     0.042 C 
ATOM    970  C   ALA X 139     -15.307   2.728  19.160  1.00  0.00     0.240 C 
ATOM    971  O   ALA X 139     -15.991   2.277  20.106  1.00  0.00    -0.271 OA
ATOM    972  N   ALA X 140     -14.023   2.551  19.077  1.00  0.00    -0.346 N 
ATOM    973  HN  ALA X 140     -13.543   2.891  18.273  1.00  0.00     0.163 HD
ATOM    974  CA  ALA X 140     -13.236   1.772  20.031  1.00  0.00     0.172 C 
ATOM    975  CB  ALA X 140     -11.943   1.274  19.334  1.00  0.00     0.042 C 
ATOM    976  C   ALA X 140     -12.967   2.518  21.331  1.00  0.00     0.240 C 
ATOM    977  O   ALA X 140     -13.507   2.130  22.380  1.00  0.00    -0.271 OA
ATOM    978  N   GLY X 141     -12.464   3.770  21.239  1.00  0.00    -0.351 N 
ATOM    979  HN  GLY X 141     -12.220   4.089  20.326  1.00  0.00     0.163 HD
ATOM    980  CA  GLY X 141     -12.171   4.623  22.442  1.00  0.00     0.225 C 
ATOM    981  C   GLY X 141     -13.348   4.816  23.411  1.00  0.00     0.236 C 
ATOM    982  O   GLY X 141     -13.067   4.880  24.585  1.00  0.00    -0.272 OA
ATOM    983  N   ARG X 142     -14.614   4.804  22.966  1.00  0.00    -0.346 N 
ATOM    984  HN  ARG X 142     -14.724   4.553  22.007  1.00  0.00     0.163 HD
ATOM    985  CA  ARG X 142     -15.759   4.910  23.839  1.00  0.00     0.176 C 
ATOM    986  CB  ARG X 142     -16.975   5.608  23.144  1.00  0.00     0.036 C 
ATOM    987  CG  ARG X 142     -17.556   6.859  23.910  1.00  0.00     0.023 C 
ATOM    988  CD  ARG X 142     -18.599   6.661  24.936  1.00  0.00     0.138 C 
ATOM    989  NE  ARG X 142     -19.878   6.441  24.161  1.00  0.00    -0.227 N 
ATOM    990  HE  ARG X 142     -19.812   6.260  23.180  1.00  0.00     0.177 HD
ATOM    991  CZ  ARG X 142     -21.039   6.971  24.491  1.00  0.00     0.665 C 
ATOM    992  NH1 ARG X 142     -22.079   6.823  23.677  1.00  0.00    -0.235 N 
ATOM    993 1HH1 ARG X 142     -21.879   6.456  22.768  1.00  0.00     0.174 HD
ATOM    994 2HH1 ARG X 142     -22.979   6.958  24.091  1.00  0.00     0.174 HD
ATOM    995  NH2 ARG X 142     -21.316   7.522  25.691  1.00  0.00    -0.235 N 
ATOM    996 1HH2 ARG X 142     -20.691   7.448  26.468  1.00  0.00     0.174 HD
ATOM    997 2HH2 ARG X 142     -22.309   7.519  25.812  1.00  0.00     0.174 HD
ATOM    998  C   ARG X 142     -16.197   3.657  24.420  1.00  0.00     0.241 C 
ATOM    999  O   ARG X 142     -16.255   3.556  25.663  1.00  0.00    -0.271 OA
ATOM   1000  N   GLN X 143     -16.417   2.611  23.625  1.00  0.00    -0.346 N 
ATOM   1001  HN  GLN X 143     -16.339   2.737  22.639  1.00  0.00     0.163 HD
ATOM   1002  CA  GLN X 143     -16.878   1.327  24.104  1.00  0.00     0.177 C 
ATOM   1003  CB  GLN X 143     -17.467   0.478  22.940  1.00  0.00     0.044 C 
ATOM   1004  CG  GLN X 143     -18.632   1.184  22.226  1.00  0.00     0.105 C 
ATOM   1005  CD  GLN X 143     -19.617   1.767  23.263  1.00  0.00     0.215 C 
ATOM   1006  OE1 GLN X 143     -20.059   1.103  24.232  1.00  0.00    -0.274 OA
ATOM   1007  NE2 GLN X 143     -19.931   3.061  23.067  1.00  0.00    -0.370 N 
ATOM   1008 1HE2 GLN X 143     -19.500   3.603  22.345  1.00  0.00     0.159 HD
ATOM   1009 2HE2 GLN X 143     -20.851   3.400  23.262  1.00  0.00     0.159 HD
ATOM   1010  C   GLN X 143     -15.931   0.614  25.002  1.00  0.00     0.241 C 
ATOM   1011  O   GLN X 143     -16.231  -0.174  25.915  1.00  0.00    -0.271 OA
ATOM   1012  N   ILE X 144     -14.638   1.008  24.813  1.00  0.00    -0.346 N 
ATOM   1013  HN  ILE X 144     -14.414   1.468  23.957  1.00  0.00     0.163 HD
ATOM   1014  CA  ILE X 144     -13.575   0.578  25.704  1.00  0.00     0.180 C 
ATOM   1015  CB  ILE X 144     -12.233   0.603  24.882  1.00  0.00     0.013 C 
ATOM   1016  CG2 ILE X 144     -10.988   0.476  25.783  1.00  0.00     0.012 C 
ATOM   1017  CG1 ILE X 144     -12.192  -0.394  23.701  1.00  0.00     0.002 C 
ATOM   1018  CD  ILE X 144     -12.315  -1.842  24.133  1.00  0.00     0.005 C 
ATOM   1019  C   ILE X 144     -13.518   1.169  27.126  1.00  0.00     0.241 C 
ATOM   1020  O   ILE X 144     -13.475   0.396  28.115  1.00  0.00    -0.271 OA
ATOM   1021  N   HSE X 145     -13.532   2.503  27.282  1.00  0.00    -0.346 N 
ATOM   1022  HN  HSE X 145     -13.574   3.053  26.452  1.00  0.00     0.163 HD
ATOM   1023  CA  HSE X 145     -13.580   3.110  28.600  1.00  0.00     0.182 C 
ATOM   1024  CB  HSE X 145     -13.383   4.651  28.460  1.00  0.00     0.093 C 
ATOM   1025  ND1 HSE X 145     -15.291   5.826  29.267  1.00  0.00    -0.354 N 
ATOM   1026  HD1 HSE X 145     -15.207   5.371  30.176  1.00  0.00     0.166 HD
ATOM   1027  CG  HSE X 145     -14.538   5.626  28.200  1.00  0.00     0.028 A 
ATOM   1028  CE1 HSE X 145     -16.155   6.718  28.916  1.00  0.00     0.180 A 
ATOM   1029  NE2 HSE X 145     -16.017   7.071  27.599  1.00  0.00    -0.360 N 
ATOM   1030  HE2 HSE X 145     -16.650   7.720  27.175  1.00  0.00     0.166 HD
ATOM   1031  CD2 HSE X 145     -14.928   6.394  27.161  1.00  0.00     0.114 A 
ATOM   1032  C   HSE X 145     -14.808   2.771  29.377  1.00  0.00     0.241 C 
ATOM   1033  O   HSE X 145     -14.772   2.458  30.544  1.00  0.00    -0.271 OA
ATOM   1034  N   LYS X 146     -15.900   2.784  28.768  1.00  0.00    -0.346 N 
ATOM   1035  HN  LYS X 146     -15.967   3.014  27.800  1.00  0.00     0.163 HD
ATOM   1036  CA  LYS X 146     -17.191   2.429  29.222  1.00  0.00     0.176 C 
ATOM   1037  CB  LYS X 146     -18.320   2.501  28.106  1.00  0.00     0.035 C 
ATOM   1038  CG  LYS X 146     -18.804   3.893  27.714  1.00  0.00     0.004 C 
ATOM   1039  CD  LYS X 146     -19.873   3.803  26.566  1.00  0.00     0.027 C 
ATOM   1040  CE  LYS X 146     -21.137   3.171  26.996  1.00  0.00     0.229 C 
ATOM   1041  NZ  LYS X 146     -21.827   2.586  25.819  1.00  0.00    -0.079 N 
ATOM   1042  HZ1 LYS X 146     -22.197   3.245  25.104  1.00  0.00     0.274 HD
ATOM   1043  HZ2 LYS X 146     -22.581   1.941  26.129  1.00  0.00     0.274 HD
ATOM   1044  HZ3 LYS X 146     -21.117   2.047  25.282  1.00  0.00     0.274 HD
ATOM   1045  C   LYS X 146     -17.304   0.968  29.892  1.00  0.00     0.241 C 
ATOM   1046  O   LYS X 146     -17.793   0.813  31.023  1.00  0.00    -0.271 OA
ATOM   1047  N   ILE X 147     -16.605  -0.048  29.276  1.00  0.00    -0.346 N 
ATOM   1048  HN  ILE X 147     -16.211   0.082  28.370  1.00  0.00     0.163 HD
ATOM   1049  CA  ILE X 147     -16.368  -1.326  29.842  1.00  0.00     0.180 C 
ATOM   1050  CB  ILE X 147     -16.214  -2.405  28.813  1.00  0.00     0.013 C 
ATOM   1051  CG2 ILE X 147     -17.471  -2.379  27.876  1.00  0.00     0.012 C 
ATOM   1052  CG1 ILE X 147     -14.981  -2.299  27.944  1.00  0.00     0.002 C 
ATOM   1053  CD  ILE X 147     -13.712  -2.740  28.607  1.00  0.00     0.005 C 
ATOM   1054  C   ILE X 147     -15.333  -1.355  30.981  1.00  0.00     0.241 C 
ATOM   1055  O   ILE X 147     -15.393  -2.245  31.846  1.00  0.00    -0.271 OA
ATOM   1056  N   ARG X 148     -14.456  -0.406  31.090  1.00  0.00    -0.346 N 
ATOM   1057  HN  ARG X 148     -14.284   0.127  30.265  1.00  0.00     0.163 HD
ATOM   1058  CA  ARG X 148     -13.682  -0.220  32.320  1.00  0.00     0.176 C 
ATOM   1059  CB  ARG X 148     -12.507   0.715  31.960  1.00  0.00     0.036 C 
ATOM   1060  CG  ARG X 148     -11.497   1.221  33.004  1.00  0.00     0.023 C 
ATOM   1061  CD  ARG X 148     -10.191   1.835  32.509  1.00  0.00     0.138 C 
ATOM   1062  NE  ARG X 148      -9.301   2.262  33.659  1.00  0.00    -0.227 N 
ATOM   1063  HE  ARG X 148      -9.384   1.826  34.555  1.00  0.00     0.177 HD
ATOM   1064  CZ  ARG X 148      -8.223   3.007  33.427  1.00  0.00     0.665 C 
ATOM   1065  NH1 ARG X 148      -7.581   3.528  34.447  1.00  0.00    -0.235 N 
ATOM   1066 1HH1 ARG X 148      -7.975   3.162  35.290  1.00  0.00     0.174 HD
ATOM   1067 2HH1 ARG X 148      -6.686   3.962  34.338  1.00  0.00     0.174 HD
ATOM   1068  NH2 ARG X 148      -7.712   3.348  32.274  1.00  0.00    -0.235 N 
ATOM   1069 1HH2 ARG X 148      -7.997   2.833  31.465  1.00  0.00     0.174 HD
ATOM   1070 2HH2 ARG X 148      -7.366   4.282  32.359  1.00  0.00     0.174 HD
ATOM   1071  C   ARG X 148     -14.515   0.305  33.389  1.00  0.00     0.241 C 
ATOM   1072  O   ARG X 148     -14.337  -0.136  34.535  1.00  0.00    -0.271 OA
ATOM   1073  N   LYS X 149     -15.469   1.289  33.130  1.00  0.00    -0.346 N 
ATOM   1074  HN  LYS X 149     -15.624   1.526  32.174  1.00  0.00     0.163 HD
ATOM   1075  CA  LYS X 149     -16.403   1.730  34.134  1.00  0.00     0.176 C 
ATOM   1076  CB  LYS X 149     -17.259   2.898  33.528  1.00  0.00     0.035 C 
ATOM   1077  CG  LYS X 149     -18.097   3.568  34.669  1.00  0.00     0.004 C 
ATOM   1078  CD  LYS X 149     -19.079   4.625  34.327  1.00  0.00     0.027 C 
ATOM   1079  CE  LYS X 149     -20.360   4.191  33.493  1.00  0.00     0.229 C 
ATOM   1080  NZ  LYS X 149     -21.379   3.359  34.205  1.00  0.00    -0.079 N 
ATOM   1081  HZ1 LYS X 149     -22.298   3.184  33.751  1.00  0.00     0.274 HD
ATOM   1082  HZ2 LYS X 149     -21.549   3.561  35.210  1.00  0.00     0.274 HD
ATOM   1083  HZ3 LYS X 149     -21.022   2.387  34.301  1.00  0.00     0.274 HD
ATOM   1084  C   LYS X 149     -17.345   0.589  34.633  1.00  0.00     0.241 C 
ATOM   1085  O   LYS X 149     -17.670   0.557  35.837  1.00  0.00    -0.271 OA
ATOM   1086  N   GLN X 150     -17.647  -0.352  33.759  1.00  0.00    -0.346 N 
ATOM   1087  HN  GLN X 150     -17.309  -0.153  32.842  1.00  0.00     0.163 HD
ATOM   1088  CA  GLN X 150     -18.403  -1.537  34.007  1.00  0.00     0.177 C 
ATOM   1089  CB  GLN X 150     -18.848  -2.313  32.706  1.00  0.00     0.044 C 
ATOM   1090  CG  GLN X 150     -19.799  -3.533  32.996  1.00  0.00     0.105 C 
ATOM   1091  CD  GLN X 150     -20.550  -3.920  31.734  1.00  0.00     0.215 C 
ATOM   1092  OE1 GLN X 150     -20.237  -3.662  30.562  1.00  0.00    -0.274 OA
ATOM   1093  NE2 GLN X 150     -21.695  -4.579  32.005  1.00  0.00    -0.370 N 
ATOM   1094 1HE2 GLN X 150     -21.853  -4.588  32.993  1.00  0.00     0.159 HD
ATOM   1095 2HE2 GLN X 150     -22.160  -4.989  31.221  1.00  0.00     0.159 HD
ATOM   1096  C   GLN X 150     -17.712  -2.531  34.951  1.00  0.00     0.241 C 
ATOM   1097  O   GLN X 150     -18.255  -3.063  35.940  1.00  0.00    -0.271 OA
ATOM   1098  N   PHE X 151     -16.410  -2.799  34.554  1.00  0.00    -0.346 N 
ATOM   1099  HN  PHE X 151     -16.202  -2.618  33.596  1.00  0.00     0.163 HD
ATOM   1100  CA  PHE X 151     -15.341  -3.488  35.406  1.00  0.00     0.180 C 
ATOM   1101  CB  PHE X 151     -14.053  -3.588  34.563  1.00  0.00     0.073 C 
ATOM   1102  CG  PHE X 151     -12.928  -4.540  35.094  1.00  0.00    -0.056 A 
ATOM   1103  CD1 PHE X 151     -11.808  -4.697  34.235  1.00  0.00     0.007 A 
ATOM   1104  CE1 PHE X 151     -10.721  -5.528  34.628  1.00  0.00     0.001 A 
ATOM   1105  CZ  PHE X 151     -10.850  -6.240  35.844  1.00  0.00     0.000 A 
ATOM   1106  CD2 PHE X 151     -12.988  -5.298  36.291  1.00  0.00     0.007 A 
ATOM   1107  CE2 PHE X 151     -11.981  -6.202  36.668  1.00  0.00     0.001 A 
ATOM   1108  C   PHE X 151     -15.290  -2.737  36.753  1.00  0.00     0.241 C 
ATOM   1109  O   PHE X 151     -15.332  -3.396  37.827  1.00  0.00    -0.271 OA
ATOM   1110  N   PHE X 152     -15.345  -1.373  36.718  1.00  0.00    -0.346 N 
ATOM   1111  HN  PHE X 152     -15.531  -0.909  35.855  1.00  0.00     0.163 HD
ATOM   1112  CA  PHE X 152     -15.099  -0.545  37.898  1.00  0.00     0.180 C 
ATOM   1113  CB  PHE X 152     -14.648   0.916  37.563  1.00  0.00     0.073 C 
ATOM   1114  CG  PHE X 152     -13.989   1.503  38.808  1.00  0.00    -0.056 A 
ATOM   1115  CD1 PHE X 152     -14.698   2.425  39.633  1.00  0.00     0.007 A 
ATOM   1116  CE1 PHE X 152     -14.066   3.009  40.709  1.00  0.00     0.001 A 
ATOM   1117  CZ  PHE X 152     -12.715   2.718  40.954  1.00  0.00     0.000 A 
ATOM   1118  CD2 PHE X 152     -12.665   1.212  39.051  1.00  0.00     0.007 A 
ATOM   1119  CE2 PHE X 152     -12.027   1.860  40.119  1.00  0.00     0.001 A 
ATOM   1120  C   PHE X 152     -16.371  -0.578  38.766  1.00  0.00     0.241 C 
ATOM   1121  O   PHE X 152     -16.421  -0.496  39.947  1.00  0.00    -0.271 OA
ATOM   1122  N   HSE X 153     -17.606  -0.722  38.167  1.00  0.00    -0.346 N 
ATOM   1123  HN  HSE X 153     -17.582  -0.733  37.170  1.00  0.00     0.163 HD
ATOM   1124  CA  HSE X 153     -18.845  -0.757  38.850  1.00  0.00     0.182 C 
ATOM   1125  CB  HSE X 153     -19.987  -0.464  37.916  1.00  0.00     0.093 C 
ATOM   1126  ND1 HSE X 153     -22.436  -0.606  37.886  1.00  0.00    -0.354 N 
ATOM   1127  HD1 HSE X 153     -22.528  -0.748  36.880  1.00  0.00     0.166 HD
ATOM   1128  CG  HSE X 153     -21.261  -0.460  38.612  1.00  0.00     0.028 A 
ATOM   1129  CE1 HSE X 153     -23.418  -0.521  38.785  1.00  0.00     0.180 A 
ATOM   1130  NE2 HSE X 153     -22.914  -0.286  40.056  1.00  0.00    -0.360 N 
ATOM   1131  HE2 HSE X 153     -23.444  -0.062  40.874  1.00  0.00     0.166 HD
ATOM   1132  CD2 HSE X 153     -21.586  -0.231  39.913  1.00  0.00     0.114 A 
ATOM   1133  C   HSE X 153     -19.068  -2.119  39.620  1.00  0.00     0.241 C 
ATOM   1134  O   HSE X 153     -19.739  -2.121  40.669  1.00  0.00    -0.271 OA
ATOM   1135  N   ALA X 154     -18.525  -3.199  39.023  1.00  0.00    -0.346 N 
ATOM   1136  HN  ALA X 154     -18.257  -3.126  38.065  1.00  0.00     0.163 HD
ATOM   1137  CA  ALA X 154     -18.420  -4.564  39.542  1.00  0.00     0.172 C 
ATOM   1138  CB  ALA X 154     -18.220  -5.592  38.422  1.00  0.00     0.042 C 
ATOM   1139  C   ALA X 154     -17.258  -4.743  40.491  1.00  0.00     0.240 C 
ATOM   1140  O   ALA X 154     -17.350  -5.464  41.435  1.00  0.00    -0.271 OA
ATOM   1141  N   ILE X 155     -16.239  -3.835  40.374  1.00  0.00    -0.346 N 
ATOM   1142  HN  ILE X 155     -16.268  -3.217  39.592  1.00  0.00     0.163 HD
ATOM   1143  CA  ILE X 155     -15.097  -3.689  41.316  1.00  0.00     0.180 C 
ATOM   1144  CB  ILE X 155     -13.833  -3.008  40.753  1.00  0.00     0.013 C 
ATOM   1145  CG2 ILE X 155     -13.650  -1.516  41.171  1.00  0.00     0.012 C 
ATOM   1146  CG1 ILE X 155     -12.508  -3.860  41.164  1.00  0.00     0.002 C 
ATOM   1147  CD  ILE X 155     -12.426  -5.281  40.543  1.00  0.00     0.005 C 
ATOM   1148  C   ILE X 155     -15.596  -3.159  42.623  1.00  0.00     0.241 C 
ATOM   1149  O   ILE X 155     -15.027  -3.589  43.631  1.00  0.00    -0.271 OA
ATOM   1150  N   MET X 156     -16.640  -2.232  42.640  1.00  0.00    -0.346 N 
ATOM   1151  HN  MET X 156     -17.048  -1.763  41.861  1.00  0.00     0.163 HD
ATOM   1152  CA  MET X 156     -17.127  -1.841  43.989  1.00  0.00     0.177 C 
ATOM   1153  CB  MET X 156     -17.555  -0.329  43.849  1.00  0.00     0.045 C 
ATOM   1154  CG  MET X 156     -16.481   0.672  43.320  1.00  0.00     0.076 C 
ATOM   1155  SD  MET X 156     -16.671   2.301  44.109  1.00  0.00    -0.173 SA
ATOM   1156  CE  MET X 156     -15.926   1.861  45.670  1.00  0.00     0.089 C 
ATOM   1157  C   MET X 156     -18.364  -2.656  44.432  1.00  0.00     0.241 C 
ATOM   1158  O   MET X 156     -18.903  -2.549  45.505  1.00  0.00    -0.271 OA
ATOM   1159  N   ARG X 157     -18.840  -3.590  43.545  1.00  0.00    -0.346 N 
ATOM   1160  HN  ARG X 157     -18.481  -3.538  42.616  1.00  0.00     0.163 HD
ATOM   1161  CA  ARG X 157     -19.918  -4.582  43.807  1.00  0.00     0.176 C 
ATOM   1162  CB  ARG X 157     -20.418  -4.973  42.423  1.00  0.00     0.036 C 
ATOM   1163  CG  ARG X 157     -21.513  -6.134  42.237  1.00  0.00     0.022 C 
ATOM   1164  CD  ARG X 157     -21.593  -6.693  40.817  1.00  0.00     0.122 C 
ATOM   1165  NE  ARG X 157     -20.358  -7.457  40.535  1.00  0.00    -0.367 N 
ATOM   1166  HE  ARG X 157     -19.784  -7.703  41.316  1.00  0.00     0.162 HD
ATOM   1167  CZ  ARG X 157     -20.150  -8.358  39.584  1.00  0.00     0.143 C 
ATOM   1168  NH1 ARG X 157     -19.102  -9.132  39.728  1.00  0.00    -0.274 NA
ATOM   1169 1HH1 ARG X 157     -18.354  -8.760  40.278  1.00  0.00     0.127 HD
ATOM   1170 2HH1 ARG X 157     -18.711  -9.464  38.870  1.00  0.00     0.127 HD
ATOM   1171  NH2 ARG X 157     -21.031  -8.492  38.594  1.00  0.00    -0.376 N 
ATOM   1172 1HH2 ARG X 157     -21.856  -7.932  38.526  1.00  0.00     0.158 HD
ATOM   1173 2HH2 ARG X 157     -21.020  -9.312  38.022  1.00  0.00     0.158 HD
ATOM   1174  C   ARG X 157     -19.405  -5.760  44.595  1.00  0.00     0.241 C 
ATOM   1175  O   ARG X 157     -19.945  -6.191  45.632  1.00  0.00    -0.271 OA
ATOM   1176  N   GLN X 158     -18.252  -6.305  44.229  1.00  0.00    -0.346 N 
ATOM   1177  HN  GLN X 158     -17.912  -5.905  43.382  1.00  0.00     0.163 HD
ATOM   1178  CA  GLN X 158     -17.349  -7.156  44.956  1.00  0.00     0.177 C 
ATOM   1179  CB  GLN X 158     -16.257  -7.682  43.906  1.00  0.00     0.044 C 
ATOM   1180  CG  GLN X 158     -16.961  -8.755  43.094  1.00  0.00     0.105 C 
ATOM   1181  CD  GLN X 158     -16.220  -9.022  41.766  1.00  0.00     0.215 C 
ATOM   1182  OE1 GLN X 158     -16.594  -8.624  40.655  1.00  0.00    -0.274 OA
ATOM   1183  NE2 GLN X 158     -15.061  -9.690  41.821  1.00  0.00    -0.370 N 
ATOM   1184 1HE2 GLN X 158     -14.947 -10.169  42.691  1.00  0.00     0.159 HD
ATOM   1185 2HE2 GLN X 158     -14.475  -9.680  41.010  1.00  0.00     0.159 HD
ATOM   1186  C   GLN X 158     -16.620  -6.256  45.877  1.00  0.00     0.241 C 
ATOM   1187  O   GLN X 158     -16.517  -5.026  45.854  1.00  0.00    -0.271 OA
ATOM   1188  N   GLU X 159     -16.031  -6.837  46.957  1.00  0.00    -0.346 N 
ATOM   1189  HN  GLU X 159     -15.946  -7.825  47.057  1.00  0.00     0.163 HD
ATOM   1190  CA  GLU X 159     -15.377  -5.931  47.935  1.00  0.00     0.177 C 
ATOM   1191  CB  GLU X 159     -16.473  -5.158  48.830  1.00  0.00     0.045 C 
ATOM   1192  CG  GLU X 159     -17.682  -5.966  49.462  1.00  0.00     0.116 C 
ATOM   1193  CD  GLU X 159     -18.877  -5.157  49.919  1.00  0.00     0.172 C 
ATOM   1194  OE1 GLU X 159     -19.420  -4.398  49.064  1.00  0.00    -0.648 OA
ATOM   1195  OE2 GLU X 159     -19.303  -5.361  51.094  1.00  0.00    -0.648 OA
ATOM   1196  C   GLU X 159     -14.266  -6.502  48.738  1.00  0.00     0.241 C 
ATOM   1197  O   GLU X 159     -13.330  -7.093  48.228  1.00  0.00    -0.271 OA
ATOM   1198  N   ILE X 160     -14.432  -6.347  50.056  1.00  0.00    -0.346 N 
ATOM   1199  HN  ILE X 160     -15.243  -5.829  50.317  1.00  0.00     0.163 HD
ATOM   1200  CA  ILE X 160     -13.618  -6.921  51.019  1.00  0.00     0.180 C 
ATOM   1201  CB  ILE X 160     -13.842  -6.275  52.381  1.00  0.00     0.013 C 
ATOM   1202  CG2 ILE X 160     -13.638  -4.673  52.181  1.00  0.00     0.012 C 
ATOM   1203  CG1 ILE X 160     -15.249  -6.513  52.908  1.00  0.00     0.002 C 
ATOM   1204  CD  ILE X 160     -15.217  -7.539  54.006  1.00  0.00     0.005 C 
ATOM   1205  C   ILE X 160     -13.945  -8.379  51.000  1.00  0.00     0.241 C 
ATOM   1206  O   ILE X 160     -15.066  -8.792  50.672  1.00  0.00    -0.271 OA
ATOM   1207  N   GLY X 161     -12.960  -9.270  51.219  1.00  0.00    -0.351 N 
ATOM   1208  HN  GLY X 161     -12.166  -9.004  51.761  1.00  0.00     0.163 HD
ATOM   1209  CA  GLY X 161     -13.111 -10.738  50.804  1.00  0.00     0.225 C 
ATOM   1210  C   GLY X 161     -12.078 -10.857  49.701  1.00  0.00     0.236 C 
ATOM   1211  O   GLY X 161     -11.060 -11.481  49.765  1.00  0.00    -0.272 OA
ATOM   1212  N   TRP X 162     -12.232 -10.094  48.601  1.00  0.00    -0.346 N 
ATOM   1213  HN  TRP X 162     -12.999  -9.460  48.533  1.00  0.00     0.163 HD
ATOM   1214  CA  TRP X 162     -11.418 -10.161  47.376  1.00  0.00     0.181 C 
ATOM   1215  CB  TRP X 162     -12.485  -9.716  46.292  1.00  0.00     0.075 C 
ATOM   1216  CG  TRP X 162     -12.057  -9.643  44.875  1.00  0.00    -0.028 A 
ATOM   1217  CD1 TRP X 162     -12.319  -8.593  44.038  1.00  0.00     0.096 A 
ATOM   1218  NE1 TRP X 162     -11.925  -8.960  42.778  1.00  0.00    -0.365 N 
ATOM   1219  HE1 TRP X 162     -11.904  -8.242  42.116  1.00  0.00     0.165 HD
ATOM   1220  CE2 TRP X 162     -11.468 -10.310  42.794  1.00  0.00     0.042 A 
ATOM   1221  CD2 TRP X 162     -11.393 -10.672  44.089  1.00  0.00    -0.002 A 
ATOM   1222  CE3 TRP X 162     -10.761 -11.934  44.517  1.00  0.00     0.014 A 
ATOM   1223  CZ3 TRP X 162     -10.166 -12.717  43.521  1.00  0.00     0.001 A 
ATOM   1224  CZ2 TRP X 162     -10.934 -11.102  41.748  1.00  0.00     0.030 A 
ATOM   1225  CH2 TRP X 162     -10.364 -12.329  42.200  1.00  0.00     0.002 A 
ATOM   1226  C   TRP X 162     -10.282  -9.188  47.596  1.00  0.00     0.241 C 
ATOM   1227  O   TRP X 162      -9.125  -9.400  47.264  1.00  0.00    -0.271 OA
ATOM   1228  N   PHE X 163     -10.578  -8.069  48.320  1.00  0.00    -0.346 N 
ATOM   1229  HN  PHE X 163     -11.558  -7.887  48.367  1.00  0.00     0.163 HD
ATOM   1230  CA  PHE X 163      -9.597  -7.078  48.769  1.00  0.00     0.180 C 
ATOM   1231  CB  PHE X 163     -10.432  -5.877  49.218  1.00  0.00     0.073 C 
ATOM   1232  CG  PHE X 163      -9.654  -4.718  49.741  1.00  0.00    -0.056 A 
ATOM   1233  CD1 PHE X 163      -8.900  -4.026  48.766  1.00  0.00     0.007 A 
ATOM   1234  CE1 PHE X 163      -8.099  -2.974  49.193  1.00  0.00     0.001 A 
ATOM   1235  CZ  PHE X 163      -8.085  -2.503  50.518  1.00  0.00     0.000 A 
ATOM   1236  CD2 PHE X 163      -9.627  -4.294  51.076  1.00  0.00     0.007 A 
ATOM   1237  CE2 PHE X 163      -8.930  -3.178  51.405  1.00  0.00     0.001 A 
ATOM   1238  C   PHE X 163      -8.743  -7.658  49.878  1.00  0.00     0.241 C 
ATOM   1239  O   PHE X 163      -7.867  -7.008  50.373  1.00  0.00    -0.271 OA
ATOM   1240  N   ASP X 164      -8.937  -8.861  50.316  1.00  0.00    -0.345 N 
ATOM   1241  HN  ASP X 164      -9.697  -9.332  49.873  1.00  0.00     0.163 HD
ATOM   1242  CA  ASP X 164      -8.197  -9.590  51.343  1.00  0.00     0.186 C 
ATOM   1243  CB  ASP X 164      -9.260 -10.266  52.216  1.00  0.00     0.147 C 
ATOM   1244  CG  ASP X 164      -8.871 -11.320  53.310  1.00  0.00     0.175 C 
ATOM   1245  OD1 ASP X 164      -8.796 -11.028  54.508  1.00  0.00    -0.648 OA
ATOM   1246  OD2 ASP X 164      -8.925 -12.525  52.921  1.00  0.00    -0.648 OA
ATOM   1247  C   ASP X 164      -7.322 -10.643  50.660  1.00  0.00     0.241 C 
ATOM   1248  O   ASP X 164      -6.259 -11.009  51.107  1.00  0.00    -0.271 OA
ATOM   1249  N   VAL X 165      -7.793 -11.179  49.482  1.00  0.00    -0.346 N 
ATOM   1250  HN  VAL X 165      -8.692 -10.931  49.131  1.00  0.00     0.163 HD
ATOM   1251  CA  VAL X 165      -7.041 -12.287  48.840  1.00  0.00     0.180 C 
ATOM   1252  CB  VAL X 165      -7.817 -13.128  47.720  1.00  0.00     0.009 C 
ATOM   1253  CG1 VAL X 165      -6.961 -14.198  46.923  1.00  0.00     0.012 C 
ATOM   1254  CG2 VAL X 165      -8.999 -13.760  48.420  1.00  0.00     0.012 C 
ATOM   1255  C   VAL X 165      -5.668 -11.870  48.378  1.00  0.00     0.241 C 
ATOM   1256  O   VAL X 165      -4.658 -12.498  48.657  1.00  0.00    -0.271 OA
ATOM   1257  N   HSE X 166      -5.610 -10.684  47.686  1.00  0.00    -0.346 N 
ATOM   1258  HN  HSE X 166      -6.376 -10.051  47.606  1.00  0.00     0.163 HD
ATOM   1259  CA  HSE X 166      -4.491 -10.318  46.918  1.00  0.00     0.182 C 
ATOM   1260  CB  HSE X 166      -4.833 -10.808  45.448  1.00  0.00     0.093 C 
ATOM   1261  ND1 HSE X 166      -6.674 -10.804  43.726  1.00  0.00    -0.354 N 
ATOM   1262  HD1 HSE X 166      -6.330 -11.591  43.176  1.00  0.00     0.166 HD
ATOM   1263  CG  HSE X 166      -6.039 -10.220  44.780  1.00  0.00     0.028 A 
ATOM   1264  CE1 HSE X 166      -7.805 -10.171  43.548  1.00  0.00     0.180 A 
ATOM   1265  NE2 HSE X 166      -8.032  -9.271  44.497  1.00  0.00    -0.360 N 
ATOM   1266  HE2 HSE X 166      -8.818  -8.716  44.770  1.00  0.00     0.166 HD
ATOM   1267  CD2 HSE X 166      -6.905  -9.290  45.300  1.00  0.00     0.114 A 
ATOM   1268  C   HSE X 166      -4.161  -8.880  47.029  1.00  0.00     0.241 C 
ATOM   1269  O   HSE X 166      -4.833  -8.129  47.696  1.00  0.00    -0.271 OA
ATOM   1270  N   ASP X 167      -3.179  -8.486  46.183  1.00  0.00    -0.345 N 
ATOM   1271  HN  ASP X 167      -2.650  -9.195  45.722  1.00  0.00     0.163 HD
ATOM   1272  CA  ASP X 167      -2.840  -7.096  45.946  1.00  0.00     0.186 C 
ATOM   1273  CB  ASP X 167      -1.666  -6.991  45.008  1.00  0.00     0.147 C 
ATOM   1274  CG  ASP X 167      -0.459  -6.573  45.751  1.00  0.00     0.175 C 
ATOM   1275  OD1 ASP X 167      -0.350  -5.316  45.996  1.00  0.00    -0.648 OA
ATOM   1276  OD2 ASP X 167       0.524  -7.348  45.942  1.00  0.00    -0.648 OA
ATOM   1277  C   ASP X 167      -3.959  -6.221  45.221  1.00  0.00     0.241 C 
ATOM   1278  O   ASP X 167      -4.947  -6.689  44.777  1.00  0.00    -0.271 OA
ATOM   1279  N   VAL X 168      -3.746  -4.896  45.271  1.00  0.00    -0.346 N 
ATOM   1280  HN  VAL X 168      -2.976  -4.491  45.759  1.00  0.00     0.163 HD
ATOM   1281  CA  VAL X 168      -4.609  -3.971  44.589  1.00  0.00     0.180 C 
ATOM   1282  CB  VAL X 168      -4.621  -2.632  45.296  1.00  0.00     0.009 C 
ATOM   1283  CG1 VAL X 168      -5.372  -1.597  44.378  1.00  0.00     0.012 C 
ATOM   1284  CG2 VAL X 168      -5.267  -2.846  46.647  1.00  0.00     0.012 C 
ATOM   1285  C   VAL X 168      -4.013  -3.903  43.183  1.00  0.00     0.241 C 
ATOM   1286  O   VAL X 168      -4.761  -4.039  42.217  1.00  0.00    -0.271 OA
ATOM   1287  N   GLY X 169      -2.690  -3.876  42.986  1.00  0.00    -0.351 N 
ATOM   1288  HN  GLY X 169      -2.024  -3.824  43.727  1.00  0.00     0.163 HD
ATOM   1289  CA  GLY X 169      -2.113  -3.605  41.622  1.00  0.00     0.225 C 
ATOM   1290  C   GLY X 169      -2.282  -4.542  40.531  1.00  0.00     0.236 C 
ATOM   1291  O   GLY X 169      -2.292  -4.208  39.328  1.00  0.00    -0.272 OA
ATOM   1292  N   GLU X 170      -2.550  -5.795  40.927  1.00  0.00    -0.346 N 
ATOM   1293  HN  GLU X 170      -2.663  -5.947  41.906  1.00  0.00     0.163 HD
ATOM   1294  CA  GLU X 170      -2.951  -6.882  40.079  1.00  0.00     0.177 C 
ATOM   1295  CB  GLU X 170      -2.918  -8.187  40.879  1.00  0.00     0.045 C 
ATOM   1296  CG  GLU X 170      -1.484  -8.625  41.256  1.00  0.00     0.116 C 
ATOM   1297  CD  GLU X 170      -1.403  -9.851  42.145  1.00  0.00     0.172 C 
ATOM   1298  OE1 GLU X 170      -0.279 -10.033  42.814  1.00  0.00    -0.648 OA
ATOM   1299  OE2 GLU X 170      -2.296 -10.730  42.172  1.00  0.00    -0.648 OA
ATOM   1300  C   GLU X 170      -4.376  -6.721  39.515  1.00  0.00     0.241 C 
ATOM   1301  O   GLU X 170      -4.707  -7.433  38.520  1.00  0.00    -0.271 OA
ATOM   1302  N   LEU X 171      -5.316  -5.929  40.083  1.00  0.00    -0.346 N 
ATOM   1303  HN  LEU X 171      -5.203  -5.653  41.034  1.00  0.00     0.163 HD
ATOM   1304  CA  LEU X 171      -6.602  -5.658  39.410  1.00  0.00     0.177 C 
ATOM   1305  CB  LEU X 171      -7.739  -5.729  40.498  1.00  0.00     0.038 C 
ATOM   1306  CG  LEU X 171      -8.004  -7.030  41.238  1.00  0.00    -0.020 C 
ATOM   1307  CD1 LEU X 171      -9.030  -6.855  42.350  1.00  0.00     0.009 C 
ATOM   1308  CD2 LEU X 171      -8.359  -8.153  40.266  1.00  0.00     0.009 C 
ATOM   1309  C   LEU X 171      -6.601  -4.243  38.864  1.00  0.00     0.241 C 
ATOM   1310  O   LEU X 171      -6.980  -4.030  37.719  1.00  0.00    -0.271 OA
ATOM   1311  N   ASN X 172      -6.129  -3.288  39.607  1.00  0.00    -0.346 N 
ATOM   1312  HN  ASN X 172      -6.005  -3.470  40.579  1.00  0.00     0.163 HD
ATOM   1313  CA  ASN X 172      -6.113  -1.954  39.250  1.00  0.00     0.185 C 
ATOM   1314  CB  ASN X 172      -5.787  -0.952  40.376  1.00  0.00     0.137 C 
ATOM   1315  CG  ASN X 172      -6.805  -0.873  41.461  1.00  0.00     0.217 C 
ATOM   1316  OD1 ASN X 172      -7.486  -1.816  41.885  1.00  0.00    -0.274 OA
ATOM   1317  ND2 ASN X 172      -6.960   0.339  41.999  1.00  0.00    -0.370 N 
ATOM   1318 1HD2 ASN X 172      -6.441   1.129  41.672  1.00  0.00     0.159 HD
ATOM   1319 2HD2 ASN X 172      -7.590   0.366  42.776  1.00  0.00     0.159 HD
ATOM   1320  C   ASN X 172      -5.273  -1.535  38.012  1.00  0.00     0.241 C 
ATOM   1321  O   ASN X 172      -5.699  -0.649  37.256  1.00  0.00    -0.271 OA
ATOM   1322  N   THR X 173      -4.125  -2.143  37.809  1.00  0.00    -0.344 N 
ATOM   1323  HN  THR X 173      -3.731  -2.761  38.485  1.00  0.00     0.163 HD
ATOM   1324  CA  THR X 173      -3.404  -2.028  36.544  1.00  0.00     0.205 C 
ATOM   1325  CB  THR X 173      -1.943  -2.230  36.770  1.00  0.00     0.146 C 
ATOM   1326  OG1 THR X 173      -1.379  -1.203  37.596  1.00  0.00    -0.393 OA
ATOM   1327  HG1 THR X 173      -0.529  -1.104  37.160  1.00  0.00     0.210 HD
ATOM   1328  CG2 THR X 173      -1.094  -2.107  35.410  1.00  0.00     0.042 C 
ATOM   1329  C   THR X 173      -3.971  -2.990  35.545  1.00  0.00     0.243 C 
ATOM   1330  O   THR X 173      -3.890  -2.764  34.309  1.00  0.00    -0.271 OA
ATOM   1331  N   ARG X 174      -4.544  -4.130  35.996  1.00  0.00    -0.346 N 
ATOM   1332  HN  ARG X 174      -4.790  -4.266  36.953  1.00  0.00     0.163 HD
ATOM   1333  CA  ARG X 174      -5.264  -4.914  35.066  1.00  0.00     0.176 C 
ATOM   1334  CB  ARG X 174      -5.823  -6.306  35.527  1.00  0.00     0.036 C 
ATOM   1335  CG  ARG X 174      -4.820  -7.436  35.418  1.00  0.00     0.023 C 
ATOM   1336  CD  ARG X 174      -5.482  -8.807  35.424  1.00  0.00     0.138 C 
ATOM   1337  NE  ARG X 174      -5.849  -9.295  36.729  1.00  0.00    -0.227 N 
ATOM   1338  HE  ARG X 174      -5.637  -8.737  37.531  1.00  0.00     0.177 HD
ATOM   1339  CZ  ARG X 174      -6.174 -10.574  36.943  1.00  0.00     0.665 C 
ATOM   1340  NH1 ARG X 174      -6.277 -11.084  38.198  1.00  0.00    -0.235 N 
ATOM   1341 1HH1 ARG X 174      -6.153 -10.419  38.934  1.00  0.00     0.174 HD
ATOM   1342 2HH1 ARG X 174      -6.638 -11.995  38.396  1.00  0.00     0.174 HD
ATOM   1343  NH2 ARG X 174      -6.511 -11.415  35.967  1.00  0.00    -0.235 N 
ATOM   1344 1HH2 ARG X 174      -6.878 -11.052  35.111  1.00  0.00     0.174 HD
ATOM   1345 2HH2 ARG X 174      -6.852 -12.329  36.185  1.00  0.00     0.174 HD
ATOM   1346  C   ARG X 174      -6.368  -4.116  34.331  1.00  0.00     0.241 C 
ATOM   1347  O   ARG X 174      -6.388  -3.919  33.110  1.00  0.00    -0.271 OA
ATOM   1348  N   LEU X 175      -7.297  -3.433  35.114  1.00  0.00    -0.346 N 
ATOM   1349  HN  LEU X 175      -7.314  -3.572  36.101  1.00  0.00     0.163 HD
ATOM   1350  CA  LEU X 175      -8.171  -2.354  34.716  1.00  0.00     0.177 C 
ATOM   1351  CB  LEU X 175      -8.675  -1.742  36.093  1.00  0.00     0.038 C 
ATOM   1352  CG  LEU X 175      -9.986  -2.365  36.652  1.00  0.00    -0.020 C 
ATOM   1353  CD1 LEU X 175     -10.056  -2.020  38.091  1.00  0.00     0.009 C 
ATOM   1354  CD2 LEU X 175     -11.209  -1.913  35.887  1.00  0.00     0.009 C 
ATOM   1355  C   LEU X 175      -7.587  -1.181  34.008  1.00  0.00     0.241 C 
ATOM   1356  O   LEU X 175      -8.280  -0.574  33.147  1.00  0.00    -0.271 OA
ATOM   1357  N   THR X 176      -6.254  -0.799  34.150  1.00  0.00    -0.344 N 
ATOM   1358  HN  THR X 176      -5.710  -1.195  34.886  1.00  0.00     0.163 HD
ATOM   1359  CA  THR X 176      -5.620   0.165  33.226  1.00  0.00     0.205 C 
ATOM   1360  CB  THR X 176      -4.455   0.894  33.863  1.00  0.00     0.146 C 
ATOM   1361  OG1 THR X 176      -4.814   1.419  35.121  1.00  0.00    -0.393 OA
ATOM   1362  HG1 THR X 176      -4.087   2.040  35.206  1.00  0.00     0.210 HD
ATOM   1363  CG2 THR X 176      -4.164   2.131  32.936  1.00  0.00     0.042 C 
ATOM   1364  C   THR X 176      -5.090  -0.452  31.873  1.00  0.00     0.243 C 
ATOM   1365  O   THR X 176      -5.483   0.008  30.744  1.00  0.00    -0.271 OA
ATOM   1366  N   ASP X 177      -4.128  -1.388  31.961  1.00  0.00    -0.345 N 
ATOM   1367  HN  ASP X 177      -3.969  -1.821  32.845  1.00  0.00     0.163 HD
ATOM   1368  CA  ASP X 177      -3.263  -1.802  30.876  1.00  0.00     0.186 C 
ATOM   1369  CB  ASP X 177      -1.999  -2.334  31.516  1.00  0.00     0.147 C 
ATOM   1370  CG  ASP X 177      -0.792  -2.227  30.605  1.00  0.00     0.175 C 
ATOM   1371  OD1 ASP X 177       0.220  -2.642  31.152  1.00  0.00    -0.648 OA
ATOM   1372  OD2 ASP X 177      -0.807  -1.761  29.468  1.00  0.00    -0.648 OA
ATOM   1373  C   ASP X 177      -4.003  -2.867  29.955  1.00  0.00     0.241 C 
ATOM   1374  O   ASP X 177      -3.931  -2.839  28.726  1.00  0.00    -0.271 OA
ATOM   1375  N   ASP X 178      -4.863  -3.733  30.509  1.00  0.00    -0.345 N 
ATOM   1376  HN  ASP X 178      -5.009  -3.858  31.487  1.00  0.00     0.163 HD
ATOM   1377  CA  ASP X 178      -5.595  -4.624  29.568  1.00  0.00     0.186 C 
ATOM   1378  CB  ASP X 178      -6.126  -5.804  30.386  1.00  0.00     0.147 C 
ATOM   1379  CG  ASP X 178      -4.938  -6.453  31.001  1.00  0.00     0.175 C 
ATOM   1380  OD1 ASP X 178      -4.872  -6.570  32.214  1.00  0.00    -0.648 OA
ATOM   1381  OD2 ASP X 178      -3.978  -6.718  30.216  1.00  0.00    -0.648 OA
ATOM   1382  C   ASP X 178      -6.801  -3.988  28.856  1.00  0.00     0.241 C 
ATOM   1383  O   ASP X 178      -7.294  -4.508  27.859  1.00  0.00    -0.271 OA
ATOM   1384  N   VAL X 179      -7.241  -2.799  29.295  1.00  0.00    -0.346 N 
ATOM   1385  HN  VAL X 179      -6.661  -2.403  30.002  1.00  0.00     0.163 HD
ATOM   1386  CA  VAL X 179      -8.333  -2.034  28.647  1.00  0.00     0.180 C 
ATOM   1387  CB  VAL X 179      -8.996  -1.113  29.648  1.00  0.00     0.009 C 
ATOM   1388  CG1 VAL X 179     -10.007  -0.175  29.039  1.00  0.00     0.012 C 
ATOM   1389  CG2 VAL X 179      -9.728  -1.971  30.684  1.00  0.00     0.012 C 
ATOM   1390  C   VAL X 179      -7.929  -1.393  27.423  1.00  0.00     0.241 C 
ATOM   1391  O   VAL X 179      -8.566  -1.233  26.419  1.00  0.00    -0.271 OA
ATOM   1392  N   SER X 180      -6.596  -0.953  27.380  1.00  0.00    -0.344 N 
ATOM   1393  HN  SER X 180      -6.056  -0.729  28.188  1.00  0.00     0.163 HD
ATOM   1394  CA  SER X 180      -5.891  -0.597  26.088  1.00  0.00     0.200 C 
ATOM   1395  CB  SER X 180      -4.418  -0.197  26.398  1.00  0.00     0.199 C 
ATOM   1396  OG  SER X 180      -4.438   0.825  27.419  1.00  0.00    -0.398 OA
ATOM   1397  HG1 SER X 180      -3.579   0.670  27.817  1.00  0.00     0.209 HD
ATOM   1398  C   SER X 180      -5.708  -1.777  25.178  1.00  0.00     0.243 C 
ATOM   1399  O   SER X 180      -5.762  -1.584  23.981  1.00  0.00    -0.271 OA
ATOM   1400  N   LYS X 181      -5.516  -2.983  25.768  1.00  0.00    -0.346 N 
ATOM   1401  HN  LYS X 181      -5.374  -3.091  26.749  1.00  0.00     0.163 HD
ATOM   1402  CA  LYS X 181      -5.471  -4.132  24.867  1.00  0.00     0.176 C 
ATOM   1403  CB  LYS X 181      -4.992  -5.414  25.604  1.00  0.00     0.035 C 
ATOM   1404  CG  LYS X 181      -3.695  -5.459  26.351  1.00  0.00     0.004 C 
ATOM   1405  CD  LYS X 181      -3.255  -6.859  26.621  1.00  0.00     0.027 C 
ATOM   1406  CE  LYS X 181      -1.920  -7.032  27.388  1.00  0.00     0.229 C 
ATOM   1407  NZ  LYS X 181      -1.990  -6.185  28.602  1.00  0.00    -0.079 N 
ATOM   1408  HZ1 LYS X 181      -1.191  -6.223  29.266  1.00  0.00     0.274 HD
ATOM   1409  HZ2 LYS X 181      -2.863  -6.413  29.120  1.00  0.00     0.274 HD
ATOM   1410  HZ3 LYS X 181      -1.989  -5.169  28.381  1.00  0.00     0.274 HD
ATOM   1411  C   LYS X 181      -6.800  -4.376  24.198  1.00  0.00     0.241 C 
ATOM   1412  O   LYS X 181      -6.882  -4.333  22.963  1.00  0.00    -0.271 OA
ATOM   1413  N   ILE X 182      -7.938  -4.562  24.995  1.00  0.00    -0.346 N 
ATOM   1414  HN  ILE X 182      -7.899  -4.732  25.976  1.00  0.00     0.163 HD
ATOM   1415  CA  ILE X 182      -9.182  -4.864  24.276  1.00  0.00     0.180 C 
ATOM   1416  CB  ILE X 182     -10.349  -5.459  24.990  1.00  0.00     0.013 C 
ATOM   1417  CG2 ILE X 182     -10.814  -4.564  26.166  1.00  0.00     0.012 C 
ATOM   1418  CG1 ILE X 182     -11.671  -5.771  24.174  1.00  0.00     0.002 C 
ATOM   1419  CD  ILE X 182     -11.480  -6.558  22.926  1.00  0.00     0.005 C 
ATOM   1420  C   ILE X 182      -9.662  -3.736  23.169  1.00  0.00     0.241 C 
ATOM   1421  O   ILE X 182     -10.455  -3.931  22.209  1.00  0.00    -0.271 OA
ATOM   1422  N   ASN X 183      -9.113  -2.511  23.280  1.00  0.00    -0.346 N 
ATOM   1423  HN  ASN X 183      -8.450  -2.327  24.001  1.00  0.00     0.163 HD
ATOM   1424  CA  ASN X 183      -9.174  -1.460  22.316  1.00  0.00     0.185 C 
ATOM   1425  CB  ASN X 183      -8.410  -0.217  22.790  1.00  0.00     0.137 C 
ATOM   1426  CG  ASN X 183      -8.851   1.184  22.217  1.00  0.00     0.217 C 
ATOM   1427  OD1 ASN X 183      -9.773   1.183  21.447  1.00  0.00    -0.274 OA
ATOM   1428  ND2 ASN X 183      -8.150   2.323  22.471  1.00  0.00    -0.370 N 
ATOM   1429 1HD2 ASN X 183      -7.481   2.262  23.211  1.00  0.00     0.159 HD
ATOM   1430 2HD2 ASN X 183      -8.194   3.028  21.763  1.00  0.00     0.159 HD
ATOM   1431  C   ASN X 183      -8.540  -1.723  20.868  1.00  0.00     0.241 C 
ATOM   1432  O   ASN X 183      -9.135  -1.332  19.873  1.00  0.00    -0.271 OA
ATOM   1433  N   GLU X 184      -7.510  -2.556  20.810  1.00  0.00    -0.346 N 
ATOM   1434  HN  GLU X 184      -7.155  -2.989  21.634  1.00  0.00     0.163 HD
ATOM   1435  CA  GLU X 184      -6.968  -3.014  19.498  1.00  0.00     0.177 C 
ATOM   1436  CB  GLU X 184      -5.445  -3.351  19.471  1.00  0.00     0.045 C 
ATOM   1437  CG  GLU X 184      -4.912  -3.768  18.025  1.00  0.00     0.116 C 
ATOM   1438  CD  GLU X 184      -3.510  -3.553  17.507  1.00  0.00     0.172 C 
ATOM   1439  OE1 GLU X 184      -3.288  -3.721  16.237  1.00  0.00    -0.648 OA
ATOM   1440  OE2 GLU X 184      -2.596  -3.140  18.296  1.00  0.00    -0.648 OA
ATOM   1441  C   GLU X 184      -7.858  -4.088  18.994  1.00  0.00     0.240 C 
ATOM   1442  O   GLU X 184      -7.664  -4.731  17.892  1.00  0.00    -0.271 OA
ATOM   1443  N   GLY X 185      -8.830  -4.530  19.825  1.00  0.00    -0.351 N 
ATOM   1444  HN  GLY X 185      -9.039  -4.061  20.680  1.00  0.00     0.163 HD
ATOM   1445  CA  GLY X 185      -9.706  -5.610  19.478  1.00  0.00     0.225 C 
ATOM   1446  C   GLY X 185     -10.883  -5.117  18.795  1.00  0.00     0.236 C 
ATOM   1447  O   GLY X 185     -11.271  -5.571  17.736  1.00  0.00    -0.272 OA
ATOM   1448  N   ILE X 186     -11.590  -4.263  19.527  1.00  0.00    -0.346 N 
ATOM   1449  HN  ILE X 186     -11.311  -4.059  20.463  1.00  0.00     0.163 HD
ATOM   1450  CA  ILE X 186     -12.675  -3.441  18.914  1.00  0.00     0.180 C 
ATOM   1451  CB  ILE X 186     -13.313  -2.639  19.935  1.00  0.00     0.013 C 
ATOM   1452  CG2 ILE X 186     -14.390  -1.696  19.415  1.00  0.00     0.012 C 
ATOM   1453  CG1 ILE X 186     -13.921  -3.555  21.023  1.00  0.00     0.002 C 
ATOM   1454  CD  ILE X 186     -14.834  -4.707  20.536  1.00  0.00     0.005 C 
ATOM   1455  C   ILE X 186     -12.391  -2.677  17.700  1.00  0.00     0.241 C 
ATOM   1456  O   ILE X 186     -13.215  -2.588  16.761  1.00  0.00    -0.271 OA
ATOM   1457  N   GLY X 187     -11.303  -1.916  17.705  1.00  0.00    -0.351 N 
ATOM   1458  HN  GLY X 187     -10.839  -1.786  18.578  1.00  0.00     0.163 HD
ATOM   1459  CA  GLY X 187     -10.856  -0.993  16.631  1.00  0.00     0.225 C 
ATOM   1460  C   GLY X 187     -10.400  -1.810  15.472  1.00  0.00     0.236 C 
ATOM   1461  O   GLY X 187     -11.078  -1.949  14.475  1.00  0.00    -0.272 OA
ATOM   1462  N   ASP X 188      -9.346  -2.593  15.645  1.00  0.00    -0.346 N 
ATOM   1463  HN  ASP X 188      -8.726  -2.454  16.413  1.00  0.00     0.163 HD
ATOM   1464  CA  ASP X 188      -8.878  -3.510  14.617  1.00  0.00     0.186 C 
ATOM   1465  CB  ASP X 188      -7.338  -3.713  14.713  1.00  0.00     0.147 C 
ATOM   1466  CG  ASP X 188      -6.484  -2.473  14.550  1.00  0.00     0.175 C 
ATOM   1467  OD1 ASP X 188      -6.590  -1.654  15.496  1.00  0.00    -0.648 OA
ATOM   1468  OD2 ASP X 188      -5.682  -2.380  13.585  1.00  0.00    -0.648 OA
ATOM   1469  C   ASP X 188      -9.691  -4.630  14.116  1.00  0.00     0.241 C 
ATOM   1470  O   ASP X 188      -9.461  -5.037  12.996  1.00  0.00    -0.271 OA
ATOM   1471  N   LYS X 189     -10.735  -5.067  14.888  1.00  0.00    -0.346 N 
ATOM   1472  HN  LYS X 189     -10.868  -4.730  15.816  1.00  0.00     0.163 HD
ATOM   1473  CA  LYS X 189     -11.833  -5.730  14.242  1.00  0.00     0.176 C 
ATOM   1474  CB  LYS X 189     -12.028  -7.264  14.663  1.00  0.00     0.035 C 
ATOM   1475  CG  LYS X 189     -10.864  -8.193  14.393  1.00  0.00     0.004 C 
ATOM   1476  CD  LYS X 189     -10.463  -8.212  12.971  1.00  0.00     0.027 C 
ATOM   1477  CE  LYS X 189      -8.925  -8.518  12.775  1.00  0.00     0.229 C 
ATOM   1478  NZ  LYS X 189      -8.031  -7.327  13.003  1.00  0.00    -0.079 N 
ATOM   1479  HZ1 LYS X 189      -7.157  -7.428  12.449  1.00  0.00     0.274 HD
ATOM   1480  HZ2 LYS X 189      -7.821  -7.137  14.003  1.00  0.00     0.274 HD
ATOM   1481  HZ3 LYS X 189      -8.470  -6.467  12.617  1.00  0.00     0.274 HD
ATOM   1482  C   LYS X 189     -13.033  -4.796  14.215  1.00  0.00     0.241 C 
ATOM   1483  O   LYS X 189     -14.135  -5.097  14.691  1.00  0.00    -0.271 OA
ATOM   1484  N   ILE X 190     -12.845  -3.704  13.451  1.00  0.00    -0.346 N 
ATOM   1485  HN  ILE X 190     -11.927  -3.331  13.556  1.00  0.00     0.163 HD
ATOM   1486  CA  ILE X 190     -13.468  -3.570  12.183  1.00  0.00     0.180 C 
ATOM   1487  CB  ILE X 190     -14.813  -2.769  12.080  1.00  0.00     0.013 C 
ATOM   1488  CG2 ILE X 190     -14.657  -1.394  11.450  1.00  0.00     0.012 C 
ATOM   1489  CG1 ILE X 190     -15.960  -3.659  11.396  1.00  0.00     0.002 C 
ATOM   1490  CD  ILE X 190     -16.541  -4.878  12.093  1.00  0.00     0.005 C 
ATOM   1491  C   ILE X 190     -12.593  -3.378  10.958  1.00  0.00     0.241 C 
ATOM   1492  O   ILE X 190     -12.806  -4.151   9.979  1.00  0.00    -0.271 OA
ATOM   1493  N   GLY X 191     -11.523  -2.566  11.092  1.00  0.00    -0.351 N 
ATOM   1494  HN  GLY X 191     -11.474  -1.993  11.907  1.00  0.00     0.163 HD
ATOM   1495  CA  GLY X 191     -10.438  -2.440  10.107  1.00  0.00     0.225 C 
ATOM   1496  C   GLY X 191     -10.169  -3.632   9.224  1.00  0.00     0.236 C 
ATOM   1497  O   GLY X 191     -10.608  -3.828   8.035  1.00  0.00    -0.272 OA
ATOM   1498  N   MET X 192      -9.524  -4.601   9.898  1.00  0.00    -0.346 N 
ATOM   1499  HN  MET X 192      -9.254  -4.451  10.846  1.00  0.00     0.163 HD
ATOM   1500  CA  MET X 192      -9.149  -5.927   9.435  1.00  0.00     0.177 C 
ATOM   1501  CB  MET X 192      -7.700  -6.305   9.733  1.00  0.00     0.045 C 
ATOM   1502  CG  MET X 192      -6.671  -5.336   9.013  1.00  0.00     0.076 C 
ATOM   1503  SD  MET X 192      -6.675  -5.611   7.178  1.00  0.00    -0.173 SA
ATOM   1504  CE  MET X 192      -5.377  -4.389   6.981  1.00  0.00     0.089 C 
ATOM   1505  C   MET X 192     -10.033  -7.093   9.799  1.00  0.00     0.241 C 
ATOM   1506  O   MET X 192      -9.557  -8.220   9.866  1.00  0.00    -0.271 OA
ATOM   1507  N   PHE X 193     -11.310  -6.797   9.704  1.00  0.00    -0.346 N 
ATOM   1508  HN  PHE X 193     -11.574  -5.854   9.894  1.00  0.00     0.163 HD
ATOM   1509  CA  PHE X 193     -12.331  -7.706   9.151  1.00  0.00     0.180 C 
ATOM   1510  CB  PHE X 193     -13.708  -7.521   9.889  1.00  0.00     0.073 C 
ATOM   1511  CG  PHE X 193     -14.338  -8.793  10.374  1.00  0.00    -0.056 A 
ATOM   1512  CD1 PHE X 193     -13.519  -9.792  11.021  1.00  0.00     0.007 A 
ATOM   1513  CE1 PHE X 193     -14.214 -10.968  11.434  1.00  0.00     0.001 A 
ATOM   1514  CZ  PHE X 193     -15.559 -11.098  11.324  1.00  0.00     0.000 A 
ATOM   1515  CD2 PHE X 193     -15.737  -8.926  10.378  1.00  0.00     0.007 A 
ATOM   1516  CE2 PHE X 193     -16.384 -10.041  10.921  1.00  0.00     0.001 A 
ATOM   1517  C   PHE X 193     -12.444  -7.173   7.737  1.00  0.00     0.241 C 
ATOM   1518  O   PHE X 193     -12.175  -7.930   6.786  1.00  0.00    -0.271 OA
ATOM   1519  N   PHE X 194     -12.916  -5.859   7.495  1.00  0.00    -0.346 N 
ATOM   1520  HN  PHE X 194     -13.050  -5.225   8.252  1.00  0.00     0.163 HD
ATOM   1521  CA  PHE X 194     -13.489  -5.533   6.223  1.00  0.00     0.180 C 
ATOM   1522  CB  PHE X 194     -14.333  -4.176   6.221  1.00  0.00     0.073 C 
ATOM   1523  CG  PHE X 194     -15.706  -4.577   6.323  1.00  0.00    -0.056 A 
ATOM   1524  CD1 PHE X 194     -16.267  -5.021   7.543  1.00  0.00     0.007 A 
ATOM   1525  CE1 PHE X 194     -17.544  -5.693   7.507  1.00  0.00     0.001 A 
ATOM   1526  CZ  PHE X 194     -18.212  -5.900   6.282  1.00  0.00     0.000 A 
ATOM   1527  CD2 PHE X 194     -16.388  -4.890   5.131  1.00  0.00     0.007 A 
ATOM   1528  CE2 PHE X 194     -17.595  -5.603   5.071  1.00  0.00     0.001 A 
ATOM   1529  C   PHE X 194     -12.539  -5.544   5.020  1.00  0.00     0.241 C 
ATOM   1530  O   PHE X 194     -12.802  -6.253   4.048  1.00  0.00    -0.271 OA
ATOM   1531  N   GLN X 195     -11.392  -4.831   5.147  1.00  0.00    -0.346 N 
ATOM   1532  HN  GLN X 195     -11.332  -4.262   5.964  1.00  0.00     0.163 HD
ATOM   1533  CA  GLN X 195     -10.282  -4.853   4.212  1.00  0.00     0.177 C 
ATOM   1534  CB  GLN X 195      -9.114  -3.973   4.817  1.00  0.00     0.044 C 
ATOM   1535  CG  GLN X 195      -8.124  -3.381   3.844  1.00  0.00     0.105 C 
ATOM   1536  CD  GLN X 195      -7.052  -2.517   4.454  1.00  0.00     0.215 C 
ATOM   1537  OE1 GLN X 195      -7.171  -1.768   5.444  1.00  0.00    -0.274 OA
ATOM   1538  NE2 GLN X 195      -5.842  -2.583   3.796  1.00  0.00    -0.370 N 
ATOM   1539 1HE2 GLN X 195      -5.810  -2.930   2.858  1.00  0.00     0.159 HD
ATOM   1540 2HE2 GLN X 195      -4.980  -2.335   4.239  1.00  0.00     0.159 HD
ATOM   1541  C   GLN X 195      -9.820  -6.227   3.772  1.00  0.00     0.241 C 
ATOM   1542  O   GLN X 195      -9.548  -6.525   2.576  1.00  0.00    -0.271 OA
ATOM   1543  N   SER X 196      -9.597  -7.112   4.689  1.00  0.00    -0.344 N 
ATOM   1544  HN  SER X 196      -9.500  -6.685   5.585  1.00  0.00     0.163 HD
ATOM   1545  CA  SER X 196      -9.231  -8.520   4.512  1.00  0.00     0.200 C 
ATOM   1546  CB  SER X 196      -8.719  -9.171   5.747  1.00  0.00     0.199 C 
ATOM   1547  OG  SER X 196      -7.596  -8.482   6.270  1.00  0.00    -0.398 OA
ATOM   1548  HG1 SER X 196      -7.372  -8.912   7.098  1.00  0.00     0.209 HD
ATOM   1549  C   SER X 196     -10.360  -9.474   4.057  1.00  0.00     0.243 C 
ATOM   1550  O   SER X 196     -10.141 -10.266   3.101  1.00  0.00    -0.271 OA
ATOM   1551  N   MET X 197     -11.517  -9.408   4.700  1.00  0.00    -0.346 N 
ATOM   1552  HN  MET X 197     -11.676  -8.862   5.519  1.00  0.00     0.163 HD
ATOM   1553  CA  MET X 197     -12.717 -10.085   4.325  1.00  0.00     0.177 C 
ATOM   1554  CB  MET X 197     -13.940  -9.727   5.210  1.00  0.00     0.045 C 
ATOM   1555  CG  MET X 197     -14.154 -10.331   6.691  1.00  0.00     0.076 C 
ATOM   1556  SD  MET X 197     -15.852 -10.920   7.022  1.00  0.00    -0.173 SA
ATOM   1557  CE  MET X 197     -16.747  -9.356   7.148  1.00  0.00     0.089 C 
ATOM   1558  C   MET X 197     -13.112  -9.791   2.853  1.00  0.00     0.241 C 
ATOM   1559  O   MET X 197     -13.339 -10.639   2.094  1.00  0.00    -0.271 OA
ATOM   1560  N   ALA X 198     -13.148  -8.593   2.402  1.00  0.00    -0.346 N 
ATOM   1561  HN  ALA X 198     -13.022  -7.825   3.026  1.00  0.00     0.163 HD
ATOM   1562  CA  ALA X 198     -13.297  -8.403   0.987  1.00  0.00     0.172 C 
ATOM   1563  CB  ALA X 198     -13.591  -6.915   0.699  1.00  0.00     0.042 C 
ATOM   1564  C   ALA X 198     -12.128  -8.832   0.098  1.00  0.00     0.240 C 
ATOM   1565  O   ALA X 198     -12.284  -9.630  -0.845  1.00  0.00    -0.271 OA
ATOM   1566  N   THR X 199     -10.915  -8.398   0.403  1.00  0.00    -0.344 N 
ATOM   1567  HN  THR X 199     -10.769  -7.814   1.198  1.00  0.00     0.163 HD
ATOM   1568  CA  THR X 199      -9.794  -8.596  -0.401  1.00  0.00     0.205 C 
ATOM   1569  CB  THR X 199      -8.532  -7.780  -0.202  1.00  0.00     0.146 C 
ATOM   1570  OG1 THR X 199      -8.782  -6.435   0.109  1.00  0.00    -0.393 OA
ATOM   1571  HG1 THR X 199      -8.967  -6.316   1.043  1.00  0.00     0.210 HD
ATOM   1572  CG2 THR X 199      -7.679  -7.704  -1.463  1.00  0.00     0.042 C 
ATOM   1573  C   THR X 199      -9.339 -10.057  -0.615  1.00  0.00     0.243 C 
ATOM   1574  O   THR X 199      -8.904 -10.431  -1.680  1.00  0.00    -0.271 OA
ATOM   1575  N   PHE X 200      -9.492 -10.892   0.421  1.00  0.00    -0.346 N 
ATOM   1576  HN  PHE X 200      -9.776 -10.502   1.293  1.00  0.00     0.163 HD
ATOM   1577  CA  PHE X 200      -9.329 -12.281   0.305  1.00  0.00     0.180 C 
ATOM   1578  CB  PHE X 200      -8.754 -12.819   1.590  1.00  0.00     0.073 C 
ATOM   1579  CG  PHE X 200      -8.103 -14.122   1.460  1.00  0.00    -0.056 A 
ATOM   1580  CD1 PHE X 200      -6.808 -14.059   1.008  1.00  0.00     0.007 A 
ATOM   1581  CE1 PHE X 200      -6.072 -15.196   0.760  1.00  0.00     0.001 A 
ATOM   1582  CZ  PHE X 200      -6.730 -16.406   0.697  1.00  0.00     0.000 A 
ATOM   1583  CD2 PHE X 200      -8.802 -15.348   1.336  1.00  0.00     0.007 A 
ATOM   1584  CE2 PHE X 200      -8.100 -16.461   0.968  1.00  0.00     0.001 A 
ATOM   1585  C   PHE X 200     -10.650 -12.864  -0.148  1.00  0.00     0.241 C 
ATOM   1586  O   PHE X 200     -10.637 -13.395  -1.245  1.00  0.00    -0.271 OA
ATOM   1587  N   PHE X 201     -11.749 -12.851   0.610  1.00  0.00    -0.346 N 
ATOM   1588  HN  PHE X 201     -11.706 -12.330   1.459  1.00  0.00     0.163 HD
ATOM   1589  CA  PHE X 201     -12.976 -13.532   0.149  1.00  0.00     0.180 C 
ATOM   1590  CB  PHE X 201     -14.191 -13.418   1.152  1.00  0.00     0.073 C 
ATOM   1591  CG  PHE X 201     -13.971 -13.664   2.615  1.00  0.00    -0.056 A 
ATOM   1592  CD1 PHE X 201     -12.942 -14.495   3.013  1.00  0.00     0.007 A 
ATOM   1593  CE1 PHE X 201     -12.866 -14.821   4.403  1.00  0.00     0.001 A 
ATOM   1594  CZ  PHE X 201     -13.770 -14.361   5.318  1.00  0.00     0.000 A 
ATOM   1595  CD2 PHE X 201     -14.822 -13.086   3.531  1.00  0.00     0.007 A 
ATOM   1596  CE2 PHE X 201     -14.689 -13.457   4.944  1.00  0.00     0.001 A 
ATOM   1597  C   PHE X 201     -13.531 -13.172  -1.163  1.00  0.00     0.241 C 
ATOM   1598  O   PHE X 201     -14.092 -13.978  -1.897  1.00  0.00    -0.271 OA
ATOM   1599  N   THR X 202     -13.399 -11.895  -1.666  1.00  0.00    -0.344 N 
ATOM   1600  HN  THR X 202     -12.852 -11.196  -1.213  1.00  0.00     0.163 HD
ATOM   1601  CA  THR X 202     -13.699 -11.535  -3.158  1.00  0.00     0.205 C 
ATOM   1602  CB  THR X 202     -13.892 -10.083  -3.486  1.00  0.00     0.146 C 
ATOM   1603  OG1 THR X 202     -12.668  -9.269  -3.355  1.00  0.00    -0.393 OA
ATOM   1604  HG1 THR X 202     -12.486  -9.163  -2.419  1.00  0.00     0.210 HD
ATOM   1605  CG2 THR X 202     -15.072  -9.511  -2.631  1.00  0.00     0.042 C 
ATOM   1606  C   THR X 202     -12.653 -12.187  -4.062  1.00  0.00     0.243 C 
ATOM   1607  O   THR X 202     -13.123 -12.750  -5.065  1.00  0.00    -0.271 OA
ATOM   1608  N   GLY X 203     -11.340 -12.101  -3.835  1.00  0.00    -0.350 N 
ATOM   1609  HN  GLY X 203     -11.047 -11.775  -2.940  1.00  0.00     0.163 HD
ATOM   1610  CA  GLY X 203     -10.359 -12.679  -4.754  1.00  0.00     0.225 C 
ATOM   1611  C   GLY X 203     -10.326 -14.144  -4.865  1.00  0.00     0.236 C 
ATOM   1612  O   GLY X 203     -10.126 -14.631  -5.929  1.00  0.00    -0.272 OA
ATOM   1613  N   PHE X 204     -10.542 -14.741  -3.709  1.00  0.00    -0.346 N 
ATOM   1614  HN  PHE X 204     -10.497 -14.228  -2.855  1.00  0.00     0.163 HD
ATOM   1615  CA  PHE X 204     -10.733 -16.153  -3.477  1.00  0.00     0.180 C 
ATOM   1616  CB  PHE X 204     -11.052 -16.557  -1.908  1.00  0.00     0.073 C 
ATOM   1617  CG  PHE X 204     -10.787 -17.965  -1.428  1.00  0.00    -0.056 A 
ATOM   1618  CD1 PHE X 204     -11.047 -18.251  -0.033  1.00  0.00     0.007 A 
ATOM   1619  CE1 PHE X 204     -11.120 -19.572   0.396  1.00  0.00     0.001 A 
ATOM   1620  CZ  PHE X 204     -10.650 -20.616  -0.430  1.00  0.00     0.000 A 
ATOM   1621  CD2 PHE X 204     -10.460 -19.076  -2.251  1.00  0.00     0.007 A 
ATOM   1622  CE2 PHE X 204     -10.300 -20.339  -1.684  1.00  0.00     0.001 A 
ATOM   1623  C   PHE X 204     -11.925 -16.631  -4.207  1.00  0.00     0.241 C 
ATOM   1624  O   PHE X 204     -11.806 -17.409  -5.156  1.00  0.00    -0.271 OA
ATOM   1625  N   ILE X 205     -13.055 -15.983  -3.998  1.00  0.00    -0.346 N 
ATOM   1626  HN  ILE X 205     -13.024 -15.205  -3.377  1.00  0.00     0.163 HD
ATOM   1627  CA  ILE X 205     -14.288 -16.603  -4.602  1.00  0.00     0.180 C 
ATOM   1628  CB  ILE X 205     -15.619 -16.205  -3.808  1.00  0.00     0.013 C 
ATOM   1629  CG2 ILE X 205     -16.038 -14.850  -4.251  1.00  0.00     0.012 C 
ATOM   1630  CG1 ILE X 205     -16.797 -17.164  -4.128  1.00  0.00     0.002 C 
ATOM   1631  CD  ILE X 205     -16.611 -18.552  -3.554  1.00  0.00     0.005 C 
ATOM   1632  C   ILE X 205     -14.419 -16.462  -6.097  1.00  0.00     0.241 C 
ATOM   1633  O   ILE X 205     -14.987 -17.324  -6.784  1.00  0.00    -0.271 OA
ATOM   1634  N   VAL X 206     -13.872 -15.370  -6.679  1.00  0.00    -0.346 N 
ATOM   1635  HN  VAL X 206     -13.443 -14.615  -6.188  1.00  0.00     0.163 HD
ATOM   1636  CA  VAL X 206     -13.790 -15.325  -8.169  1.00  0.00     0.180 C 
ATOM   1637  CB  VAL X 206     -13.845 -13.969  -8.770  1.00  0.00     0.009 C 
ATOM   1638  CG1 VAL X 206     -15.234 -13.315  -8.392  1.00  0.00     0.012 C 
ATOM   1639  CG2 VAL X 206     -12.780 -12.892  -8.319  1.00  0.00     0.012 C 
ATOM   1640  C   VAL X 206     -12.618 -16.088  -8.713  1.00  0.00     0.241 C 
ATOM   1641  O   VAL X 206     -12.709 -16.844  -9.652  1.00  0.00    -0.271 OA
ATOM   1642  N   GLY X 207     -11.402 -15.986  -8.102  1.00  0.00    -0.351 N 
ATOM   1643  HN  GLY X 207     -11.251 -15.471  -7.262  1.00  0.00     0.163 HD
ATOM   1644  CA  GLY X 207     -10.197 -16.669  -8.508  1.00  0.00     0.225 C 
ATOM   1645  C   GLY X 207     -10.195 -18.137  -8.206  1.00  0.00     0.236 C 
ATOM   1646  O   GLY X 207      -9.349 -18.863  -8.771  1.00  0.00    -0.272 OA
ATOM   1647  N   PHE X 208     -11.224 -18.717  -7.536  1.00  0.00    -0.346 N 
ATOM   1648  HN  PHE X 208     -11.827 -17.981  -7.240  1.00  0.00     0.163 HD
ATOM   1649  CA  PHE X 208     -11.616 -20.084  -7.435  1.00  0.00     0.180 C 
ATOM   1650  CB  PHE X 208     -12.648 -20.235  -6.258  1.00  0.00     0.073 C 
ATOM   1651  CG  PHE X 208     -12.855 -21.661  -5.793  1.00  0.00    -0.056 A 
ATOM   1652  CD1 PHE X 208     -12.153 -22.077  -4.681  1.00  0.00     0.007 A 
ATOM   1653  CE1 PHE X 208     -12.363 -23.345  -4.132  1.00  0.00     0.001 A 
ATOM   1654  CZ  PHE X 208     -13.170 -24.280  -4.809  1.00  0.00     0.000 A 
ATOM   1655  CD2 PHE X 208     -13.711 -22.628  -6.481  1.00  0.00     0.007 A 
ATOM   1656  CE2 PHE X 208     -13.852 -23.910  -5.984  1.00  0.00     0.001 A 
ATOM   1657  C   PHE X 208     -12.282 -20.633  -8.749  1.00  0.00     0.241 C 
ATOM   1658  O   PHE X 208     -11.943 -21.713  -9.214  1.00  0.00    -0.271 OA
ATOM   1659  N   THR X 209     -13.272 -19.803  -9.311  1.00  0.00    -0.344 N 
ATOM   1660  HN  THR X 209     -13.503 -18.977  -8.803  1.00  0.00     0.163 HD
ATOM   1661  CA  THR X 209     -14.066 -20.129 -10.466  1.00  0.00     0.205 C 
ATOM   1662  CB  THR X 209     -15.380 -19.431 -10.656  1.00  0.00     0.146 C 
ATOM   1663  OG1 THR X 209     -15.187 -18.005 -10.483  1.00  0.00    -0.393 OA
ATOM   1664  HG1 THR X 209     -15.095 -17.747 -11.403  1.00  0.00     0.210 HD
ATOM   1665  CG2 THR X 209     -16.234 -19.860  -9.437  1.00  0.00     0.042 C 
ATOM   1666  C   THR X 209     -13.356 -19.953 -11.832  1.00  0.00     0.243 C 
ATOM   1667  O   THR X 209     -13.726 -20.536 -12.879  1.00  0.00    -0.271 OA
ATOM   1668  N   ARG X 210     -12.293 -19.122 -11.915  1.00  0.00    -0.346 N 
ATOM   1669  HN  ARG X 210     -12.073 -18.584 -11.105  1.00  0.00     0.163 HD
ATOM   1670  CA  ARG X 210     -11.664 -18.830 -13.190  1.00  0.00     0.176 C 
ATOM   1671  CB  ARG X 210     -10.970 -17.397 -13.164  1.00  0.00     0.036 C 
ATOM   1672  CG  ARG X 210     -12.058 -16.382 -13.038  1.00  0.00     0.023 C 
ATOM   1673  CD  ARG X 210     -11.524 -15.035 -12.516  1.00  0.00     0.138 C 
ATOM   1674  NE  ARG X 210     -12.630 -14.066 -12.450  1.00  0.00    -0.227 N 
ATOM   1675  HE  ARG X 210     -13.483 -14.412 -12.842  1.00  0.00     0.177 HD
ATOM   1676  CZ  ARG X 210     -12.660 -12.833 -11.956  1.00  0.00     0.665 C 
ATOM   1677  NH1 ARG X 210     -13.778 -12.154 -11.992  1.00  0.00    -0.235 N 
ATOM   1678 1HH1 ARG X 210     -14.526 -12.553 -12.522  1.00  0.00     0.174 HD
ATOM   1679 2HH1 ARG X 210     -13.810 -11.184 -11.753  1.00  0.00     0.174 HD
ATOM   1680  NH2 ARG X 210     -11.487 -12.206 -11.716  1.00  0.00    -0.235 N 
ATOM   1681 1HH2 ARG X 210     -10.718 -12.811 -11.511  1.00  0.00     0.174 HD
ATOM   1682 2HH2 ARG X 210     -11.519 -11.279 -11.341  1.00  0.00     0.174 HD
ATOM   1683  C   ARG X 210     -10.721 -19.815 -13.849  1.00  0.00     0.240 C 
ATOM   1684  O   ARG X 210     -11.104 -20.526 -14.803  1.00  0.00    -0.271 OA
ATOM   1685  N   GLY X 211      -9.458 -20.018 -13.444  1.00  0.00    -0.351 N 
ATOM   1686  HN  GLY X 211      -9.046 -19.469 -12.721  1.00  0.00     0.163 HD
ATOM   1687  CA  GLY X 211      -8.686 -21.183 -13.877  1.00  0.00     0.225 C 
ATOM   1688  C   GLY X 211      -9.063 -22.335 -12.983  1.00  0.00     0.236 C 
ATOM   1689  O   GLY X 211      -8.331 -22.581 -12.029  1.00  0.00    -0.272 OA
ATOM   1690  N   TRP X 212     -10.300 -23.016 -13.110  1.00  0.00    -0.346 N 
ATOM   1691  HN  TRP X 212     -10.947 -22.727 -13.810  1.00  0.00     0.163 HD
ATOM   1692  CA  TRP X 212     -10.933 -23.873 -12.136  1.00  0.00     0.181 C 
ATOM   1693  CB  TRP X 212     -12.248 -24.553 -12.636  1.00  0.00     0.075 C 
ATOM   1694  CG  TRP X 212     -12.977 -25.570 -11.736  1.00  0.00    -0.028 A 
ATOM   1695  CD1 TRP X 212     -12.789 -26.922 -11.674  1.00  0.00     0.096 A 
ATOM   1696  NE1 TRP X 212     -13.615 -27.503 -10.696  1.00  0.00    -0.365 N 
ATOM   1697  HE1 TRP X 212     -13.785 -28.413 -10.387  1.00  0.00     0.165 HD
ATOM   1698  CE2 TRP X 212     -14.287 -26.466 -10.138  1.00  0.00     0.042 A 
ATOM   1699  CD2 TRP X 212     -13.955 -25.260 -10.672  1.00  0.00    -0.002 A 
ATOM   1700  CE3 TRP X 212     -14.534 -24.071 -10.327  1.00  0.00     0.014 A 
ATOM   1701  CZ3 TRP X 212     -15.464 -24.114  -9.310  1.00  0.00     0.001 A 
ATOM   1702  CZ2 TRP X 212     -15.329 -26.540  -9.102  1.00  0.00     0.030 A 
ATOM   1703  CH2 TRP X 212     -15.937 -25.306  -8.768  1.00  0.00     0.002 A 
ATOM   1704  C   TRP X 212      -9.980 -24.919 -11.620  1.00  0.00     0.241 C 
ATOM   1705  O   TRP X 212      -9.919 -25.174 -10.423  1.00  0.00    -0.271 OA
ATOM   1706  N   LYS X 213      -9.171 -25.589 -12.450  1.00  0.00    -0.346 N 
ATOM   1707  HN  LYS X 213      -9.290 -25.330 -13.405  1.00  0.00     0.163 HD
ATOM   1708  CA  LYS X 213      -8.297 -26.691 -12.074  1.00  0.00     0.176 C 
ATOM   1709  CB  LYS X 213      -7.826 -27.467 -13.334  1.00  0.00     0.035 C 
ATOM   1710  CG  LYS X 213      -8.965 -28.150 -14.238  1.00  0.00     0.004 C 
ATOM   1711  CD  LYS X 213      -9.679 -29.322 -13.554  1.00  0.00     0.027 C 
ATOM   1712  CE  LYS X 213     -10.197 -30.466 -14.451  1.00  0.00     0.229 C 
ATOM   1713  NZ  LYS X 213     -10.949 -29.983 -15.621  1.00  0.00    -0.079 N 
ATOM   1714  HZ1 LYS X 213     -10.265 -29.658 -16.335  1.00  0.00     0.274 HD
ATOM   1715  HZ2 LYS X 213     -11.639 -29.225 -15.444  1.00  0.00     0.274 HD
ATOM   1716  HZ3 LYS X 213     -11.483 -30.742 -16.090  1.00  0.00     0.274 HD
ATOM   1717  C   LYS X 213      -7.060 -26.368 -11.410  1.00  0.00     0.241 C 
ATOM   1718  O   LYS X 213      -6.591 -27.064 -10.594  1.00  0.00    -0.271 OA
ATOM   1719  N   LEU X 214      -6.489 -25.111 -11.617  1.00  0.00    -0.346 N 
ATOM   1720  HN  LEU X 214      -6.993 -24.507 -12.230  1.00  0.00     0.163 HD
ATOM   1721  CA  LEU X 214      -5.257 -24.706 -10.938  1.00  0.00     0.177 C 
ATOM   1722  CB  LEU X 214      -4.596 -23.440 -11.594  1.00  0.00     0.038 C 
ATOM   1723  CG  LEU X 214      -4.282 -23.699 -13.080  1.00  0.00    -0.020 C 
ATOM   1724  CD1 LEU X 214      -3.207 -22.641 -13.533  1.00  0.00     0.009 C 
ATOM   1725  CD2 LEU X 214      -3.781 -25.067 -13.507  1.00  0.00     0.009 C 
ATOM   1726  C   LEU X 214      -5.530 -24.518  -9.426  1.00  0.00     0.241 C 
ATOM   1727  O   LEU X 214      -4.671 -24.554  -8.562  1.00  0.00    -0.271 OA
ATOM   1728  N   THR X 215      -6.878 -24.405  -9.059  1.00  0.00    -0.344 N 
ATOM   1729  HN  THR X 215      -7.416 -24.380  -9.898  1.00  0.00     0.163 HD
ATOM   1730  CA  THR X 215      -7.467 -24.208  -7.715  1.00  0.00     0.205 C 
ATOM   1731  CB  THR X 215      -8.926 -23.810  -7.729  1.00  0.00     0.146 C 
ATOM   1732  OG1 THR X 215      -8.985 -22.623  -8.451  1.00  0.00    -0.393 OA
ATOM   1733  HG1 THR X 215      -9.782 -22.691  -8.981  1.00  0.00     0.210 HD
ATOM   1734  CG2 THR X 215      -9.738 -23.601  -6.404  1.00  0.00     0.042 C 
ATOM   1735  C   THR X 215      -7.351 -25.432  -6.788  1.00  0.00     0.243 C 
ATOM   1736  O   THR X 215      -7.397 -25.258  -5.576  1.00  0.00    -0.271 OA
ATOM   1737  N   LEU X 216      -7.037 -26.615  -7.206  1.00  0.00    -0.346 N 
ATOM   1738  HN  LEU X 216      -6.860 -26.694  -8.184  1.00  0.00     0.163 HD
ATOM   1739  CA  LEU X 216      -6.938 -27.818  -6.412  1.00  0.00     0.177 C 
ATOM   1740  CB  LEU X 216      -6.755 -29.131  -7.265  1.00  0.00     0.038 C 
ATOM   1741  CG  LEU X 216      -7.243 -30.423  -6.567  1.00  0.00    -0.020 C 
ATOM   1742  CD1 LEU X 216      -7.987 -31.390  -7.561  1.00  0.00     0.009 C 
ATOM   1743  CD2 LEU X 216      -6.056 -31.134  -5.972  1.00  0.00     0.009 C 
ATOM   1744  C   LEU X 216      -5.868 -27.756  -5.331  1.00  0.00     0.241 C 
ATOM   1745  O   LEU X 216      -6.146 -28.074  -4.138  1.00  0.00    -0.271 OA
ATOM   1746  N   VAL X 217      -4.741 -27.031  -5.666  1.00  0.00    -0.346 N 
ATOM   1747  HN  VAL X 217      -4.591 -26.673  -6.584  1.00  0.00     0.163 HD
ATOM   1748  CA  VAL X 217      -3.666 -26.626  -4.751  1.00  0.00     0.180 C 
ATOM   1749  CB  VAL X 217      -2.555 -25.897  -5.515  1.00  0.00     0.009 C 
ATOM   1750  CG1 VAL X 217      -1.381 -25.689  -4.594  1.00  0.00     0.012 C 
ATOM   1751  CG2 VAL X 217      -2.252 -26.571  -6.854  1.00  0.00     0.012 C 
ATOM   1752  C   VAL X 217      -4.277 -25.805  -3.673  1.00  0.00     0.241 C 
ATOM   1753  O   VAL X 217      -3.970 -25.993  -2.483  1.00  0.00    -0.271 OA
ATOM   1754  N   ILE X 218      -5.133 -24.870  -4.015  1.00  0.00    -0.346 N 
ATOM   1755  HN  ILE X 218      -5.448 -24.823  -4.960  1.00  0.00     0.163 HD
ATOM   1756  CA  ILE X 218      -5.727 -23.847  -3.174  1.00  0.00     0.180 C 
ATOM   1757  CB  ILE X 218      -6.392 -22.662  -3.969  1.00  0.00     0.013 C 
ATOM   1758  CG2 ILE X 218      -6.875 -21.565  -2.980  1.00  0.00     0.012 C 
ATOM   1759  CG1 ILE X 218      -5.309 -22.010  -4.827  1.00  0.00     0.002 C 
ATOM   1760  CD  ILE X 218      -5.896 -20.908  -5.802  1.00  0.00     0.005 C 
ATOM   1761  C   ILE X 218      -6.750 -24.470  -2.251  1.00  0.00     0.241 C 
ATOM   1762  O   ILE X 218      -6.851 -24.068  -1.046  1.00  0.00    -0.271 OA
ATOM   1763  N   LEU X 219      -7.584 -25.447  -2.668  1.00  0.00    -0.346 N 
ATOM   1764  HN  LEU X 219      -7.585 -25.743  -3.620  1.00  0.00     0.163 HD
ATOM   1765  CA  LEU X 219      -8.570 -26.071  -1.759  1.00  0.00     0.177 C 
ATOM   1766  CB  LEU X 219      -9.707 -26.715  -2.534  1.00  0.00     0.038 C 
ATOM   1767  CG  LEU X 219     -10.829 -27.399  -1.617  1.00  0.00    -0.020 C 
ATOM   1768  CD1 LEU X 219     -11.543 -26.330  -0.809  1.00  0.00     0.009 C 
ATOM   1769  CD2 LEU X 219     -11.774 -28.202  -2.490  1.00  0.00     0.009 C 
ATOM   1770  C   LEU X 219      -7.893 -27.031  -0.731  1.00  0.00     0.241 C 
ATOM   1771  O   LEU X 219      -8.386 -27.291   0.343  1.00  0.00    -0.271 OA
ATOM   1772  N   ALA X 220      -6.712 -27.533  -1.028  1.00  0.00    -0.346 N 
ATOM   1773  HN  ALA X 220      -6.477 -27.314  -1.971  1.00  0.00     0.163 HD
ATOM   1774  CA  ALA X 220      -5.767 -28.072  -0.034  1.00  0.00     0.172 C 
ATOM   1775  CB  ALA X 220      -4.757 -28.845  -0.861  1.00  0.00     0.042 C 
ATOM   1776  C   ALA X 220      -5.045 -26.998   0.848  1.00  0.00     0.240 C 
ATOM   1777  O   ALA X 220      -5.048 -27.003   2.075  1.00  0.00    -0.271 OA
ATOM   1778  N   ILE X 221      -4.330 -26.082   0.212  1.00  0.00    -0.346 N 
ATOM   1779  HN  ILE X 221      -4.228 -26.102  -0.780  1.00  0.00     0.163 HD
ATOM   1780  CA  ILE X 221      -3.420 -25.075   0.841  1.00  0.00     0.180 C 
ATOM   1781  CB  ILE X 221      -2.475 -24.413  -0.170  1.00  0.00     0.013 C 
ATOM   1782  CG2 ILE X 221      -1.978 -23.009   0.313  1.00  0.00     0.012 C 
ATOM   1783  CG1 ILE X 221      -1.311 -25.372  -0.526  1.00  0.00     0.002 C 
ATOM   1784  CD  ILE X 221      -0.277 -25.667   0.642  1.00  0.00     0.005 C 
ATOM   1785  C   ILE X 221      -4.140 -24.117   1.700  1.00  0.00     0.241 C 
ATOM   1786  O   ILE X 221      -3.655 -23.863   2.826  1.00  0.00    -0.271 OA
ATOM   1787  N   SER X 222      -5.384 -23.700   1.282  1.00  0.00    -0.344 N 
ATOM   1788  HN  SER X 222      -5.740 -24.019   0.407  1.00  0.00     0.163 HD
ATOM   1789  CA  SER X 222      -6.155 -22.761   2.105  1.00  0.00     0.200 C 
ATOM   1790  CB  SER X 222      -7.271 -21.908   1.451  1.00  0.00     0.199 C 
ATOM   1791  OG  SER X 222      -6.682 -21.224   0.324  1.00  0.00    -0.398 OA
ATOM   1792  HG1 SER X 222      -7.047 -21.594  -0.483  1.00  0.00     0.209 HD
ATOM   1793  C   SER X 222      -6.712 -23.395   3.389  1.00  0.00     0.245 C 
ATOM   1794  O   SER X 222      -6.655 -22.709   4.424  1.00  0.00    -0.271 OA
ATOM   1795  N   PRO X 223      -7.222 -24.620   3.495  1.00  0.00    -0.337 N 
ATOM   1796  CD  PRO X 223      -7.902 -25.376   2.496  1.00  0.00     0.127 C 
ATOM   1797  CA  PRO X 223      -7.330 -25.238   4.857  1.00  0.00     0.179 C 
ATOM   1798  CB  PRO X 223      -8.025 -26.578   4.572  1.00  0.00     0.037 C 
ATOM   1799  CG  PRO X 223      -8.735 -26.498   3.250  1.00  0.00     0.022 C 
ATOM   1800  C   PRO X 223      -5.938 -25.429   5.588  1.00  0.00     0.241 C 
ATOM   1801  O   PRO X 223      -5.848 -24.942   6.729  1.00  0.00    -0.271 OA
ATOM   1802  N   VAL X 224      -4.847 -25.918   4.938  1.00  0.00    -0.346 N 
ATOM   1803  HN  VAL X 224      -4.989 -26.350   4.051  1.00  0.00     0.163 HD
ATOM   1804  CA  VAL X 224      -3.561 -26.254   5.626  1.00  0.00     0.180 C 
ATOM   1805  CB  VAL X 224      -2.594 -27.072   4.712  1.00  0.00     0.009 C 
ATOM   1806  CG1 VAL X 224      -1.172 -27.066   5.256  1.00  0.00     0.012 C 
ATOM   1807  CG2 VAL X 224      -3.128 -28.520   4.580  1.00  0.00     0.012 C 
ATOM   1808  C   VAL X 224      -2.927 -24.972   6.214  1.00  0.00     0.241 C 
ATOM   1809  O   VAL X 224      -2.376 -24.975   7.318  1.00  0.00    -0.271 OA
ATOM   1810  N   LEU X 225      -2.883 -23.904   5.459  1.00  0.00    -0.346 N 
ATOM   1811  HN  LEU X 225      -3.339 -23.926   4.572  1.00  0.00     0.163 HD
ATOM   1812  CA  LEU X 225      -2.339 -22.680   5.910  1.00  0.00     0.177 C 
ATOM   1813  CB  LEU X 225      -2.368 -21.862   4.633  1.00  0.00     0.038 C 
ATOM   1814  CG  LEU X 225      -1.518 -20.557   4.654  1.00  0.00    -0.020 C 
ATOM   1815  CD1 LEU X 225      -1.423 -19.940   3.187  1.00  0.00     0.009 C 
ATOM   1816  CD2 LEU X 225      -2.050 -19.411   5.563  1.00  0.00     0.009 C 
ATOM   1817  C   LEU X 225      -3.284 -22.094   6.950  1.00  0.00     0.240 C 
ATOM   1818  O   LEU X 225      -2.763 -21.783   8.059  1.00  0.00    -0.271 OA
ATOM   1819  N   GLY X 226      -4.568 -22.106   6.631  1.00  0.00    -0.351 N 
ATOM   1820  HN  GLY X 226      -4.931 -22.493   5.787  1.00  0.00     0.163 HD
ATOM   1821  CA  GLY X 226      -5.608 -21.448   7.487  1.00  0.00     0.225 C 
ATOM   1822  C   GLY X 226      -5.660 -22.046   8.837  1.00  0.00     0.236 C 
ATOM   1823  O   GLY X 226      -5.676 -21.400   9.847  1.00  0.00    -0.272 OA
ATOM   1824  N   LEU X 227      -5.560 -23.419   9.022  1.00  0.00    -0.346 N 
ATOM   1825  HN  LEU X 227      -5.469 -24.048   8.254  1.00  0.00     0.163 HD
ATOM   1826  CA  LEU X 227      -5.499 -24.142  10.237  1.00  0.00     0.177 C 
ATOM   1827  CB  LEU X 227      -5.998 -25.651  10.160  1.00  0.00     0.038 C 
ATOM   1828  CG  LEU X 227      -7.354 -25.858   9.583  1.00  0.00    -0.020 C 
ATOM   1829  CD1 LEU X 227      -7.424 -27.197   8.748  1.00  0.00     0.009 C 
ATOM   1830  CD2 LEU X 227      -8.499 -25.891  10.641  1.00  0.00     0.009 C 
ATOM   1831  C   LEU X 227      -4.066 -24.218  10.802  1.00  0.00     0.241 C 
ATOM   1832  O   LEU X 227      -4.020 -24.859  11.835  1.00  0.00    -0.271 OA
ATOM   1833  N   SER X 228      -2.979 -23.776  10.136  1.00  0.00    -0.344 N 
ATOM   1834  HN  SER X 228      -3.105 -23.544   9.175  1.00  0.00     0.163 HD
ATOM   1835  CA  SER X 228      -1.631 -23.552  10.774  1.00  0.00     0.200 C 
ATOM   1836  CB  SER X 228      -0.465 -23.525   9.815  1.00  0.00     0.199 C 
ATOM   1837  OG  SER X 228      -0.357 -24.693   9.007  1.00  0.00    -0.398 OA
ATOM   1838  HG1 SER X 228      -1.119 -24.715   8.424  1.00  0.00     0.209 HD
ATOM   1839  C   SER X 228      -1.659 -22.257  11.584  1.00  0.00     0.243 C 
ATOM   1840  O   SER X 228      -1.492 -22.194  12.768  1.00  0.00    -0.271 OA
ATOM   1841  N   ALA X 229      -2.084 -21.118  10.895  1.00  0.00    -0.346 N 
ATOM   1842  HN  ALA X 229      -2.187 -21.139   9.904  1.00  0.00     0.163 HD
ATOM   1843  CA  ALA X 229      -2.212 -19.768  11.381  1.00  0.00     0.172 C 
ATOM   1844  CB  ALA X 229      -2.797 -18.764  10.277  1.00  0.00     0.042 C 
ATOM   1845  C   ALA X 229      -3.034 -19.569  12.565  1.00  0.00     0.240 C 
ATOM   1846  O   ALA X 229      -2.816 -18.890  13.568  1.00  0.00    -0.271 OA
ATOM   1847  N   ALA X 230      -4.289 -20.231  12.536  1.00  0.00    -0.346 N 
ATOM   1848  HN  ALA X 230      -4.699 -20.573  11.694  1.00  0.00     0.163 HD
ATOM   1849  CA  ALA X 230      -5.228 -20.090  13.600  1.00  0.00     0.172 C 
ATOM   1850  CB  ALA X 230      -6.475 -20.859  13.244  1.00  0.00     0.042 C 
ATOM   1851  C   ALA X 230      -4.801 -20.432  14.986  1.00  0.00     0.240 C 
ATOM   1852  O   ALA X 230      -5.100 -19.764  15.986  1.00  0.00    -0.271 OA
ATOM   1853  N   VAL X 231      -3.926 -21.529  15.031  1.00  0.00    -0.346 N 
ATOM   1854  HN  VAL X 231      -3.719 -21.860  14.114  1.00  0.00     0.163 HD
ATOM   1855  CA  VAL X 231      -3.291 -22.148  16.158  1.00  0.00     0.180 C 
ATOM   1856  CB  VAL X 231      -2.696 -23.449  15.767  1.00  0.00     0.009 C 
ATOM   1857  CG1 VAL X 231      -2.012 -24.199  16.858  1.00  0.00     0.012 C 
ATOM   1858  CG2 VAL X 231      -3.778 -24.311  15.108  1.00  0.00     0.012 C 
ATOM   1859  C   VAL X 231      -2.191 -21.256  16.763  1.00  0.00     0.241 C 
ATOM   1860  O   VAL X 231      -2.090 -21.168  17.977  1.00  0.00    -0.271 OA
ATOM   1861  N   TRP X 232      -1.229 -20.767  15.879  1.00  0.00    -0.346 N 
ATOM   1862  HN  TRP X 232      -1.122 -21.046  14.928  1.00  0.00     0.163 HD
ATOM   1863  CA  TRP X 232      -0.171 -19.811  16.217  1.00  0.00     0.181 C 
ATOM   1864  CB  TRP X 232       0.559 -19.278  14.989  1.00  0.00     0.075 C 
ATOM   1865  CG  TRP X 232       1.039 -20.363  13.942  1.00  0.00    -0.028 A 
ATOM   1866  CD1 TRP X 232       1.276 -20.073  12.683  1.00  0.00     0.096 A 
ATOM   1867  NE1 TRP X 232       1.668 -21.266  11.985  1.00  0.00    -0.365 N 
ATOM   1868  HE1 TRP X 232       1.420 -21.392  11.050  1.00  0.00     0.165 HD
ATOM   1869  CE2 TRP X 232       1.645 -22.344  12.859  1.00  0.00     0.042 A 
ATOM   1870  CD2 TRP X 232       1.384 -21.837  14.109  1.00  0.00    -0.002 A 
ATOM   1871  CE3 TRP X 232       1.400 -22.724  15.235  1.00  0.00     0.014 A 
ATOM   1872  CZ3 TRP X 232       1.772 -24.057  15.032  1.00  0.00     0.001 A 
ATOM   1873  CZ2 TRP X 232       1.966 -23.709  12.640  1.00  0.00     0.030 A 
ATOM   1874  CH2 TRP X 232       2.148 -24.526  13.773  1.00  0.00     0.002 A 
ATOM   1875  C   TRP X 232      -0.561 -18.605  17.039  1.00  0.00     0.241 C 
ATOM   1876  O   TRP X 232       0.022 -18.207  18.040  1.00  0.00    -0.271 OA
ATOM   1877  N   ALA X 233      -1.602 -18.002  16.565  1.00  0.00    -0.346 N 
ATOM   1878  HN  ALA X 233      -2.048 -18.441  15.789  1.00  0.00     0.163 HD
ATOM   1879  CA  ALA X 233      -2.298 -16.864  17.093  1.00  0.00     0.172 C 
ATOM   1880  CB  ALA X 233      -3.455 -16.411  16.260  1.00  0.00     0.042 C 
ATOM   1881  C   ALA X 233      -2.900 -17.279  18.462  1.00  0.00     0.240 C 
ATOM   1882  O   ALA X 233      -2.813 -16.515  19.375  1.00  0.00    -0.271 OA
ATOM   1883  N   LYS X 234      -3.336 -18.524  18.697  1.00  0.00    -0.346 N 
ATOM   1884  HN  LYS X 234      -3.298 -19.282  18.051  1.00  0.00     0.163 HD
ATOM   1885  CA  LYS X 234      -3.870 -18.893  19.993  1.00  0.00     0.176 C 
ATOM   1886  CB  LYS X 234      -4.884 -20.089  19.861  1.00  0.00     0.035 C 
ATOM   1887  CG  LYS X 234      -4.358 -21.475  20.335  1.00  0.00     0.004 C 
ATOM   1888  CD  LYS X 234      -5.239 -22.624  19.916  1.00  0.00     0.027 C 
ATOM   1889  CE  LYS X 234      -4.561 -23.976  19.555  1.00  0.00     0.229 C 
ATOM   1890  NZ  LYS X 234      -4.917 -24.978  20.605  1.00  0.00    -0.079 N 
ATOM   1891  HZ1 LYS X 234      -4.342 -24.828  21.458  1.00  0.00     0.274 HD
ATOM   1892  HZ2 LYS X 234      -4.746 -25.936  20.238  1.00  0.00     0.274 HD
ATOM   1893  HZ3 LYS X 234      -5.913 -24.936  20.904  1.00  0.00     0.274 HD
ATOM   1894  C   LYS X 234      -2.789 -19.011  21.124  1.00  0.00     0.241 C 
ATOM   1895  O   LYS X 234      -3.079 -18.958  22.352  1.00  0.00    -0.271 OA
ATOM   1896  N   ILE X 235      -1.507 -19.284  20.751  1.00  0.00    -0.346 N 
ATOM   1897  HN  ILE X 235      -1.431 -19.378  19.761  1.00  0.00     0.163 HD
ATOM   1898  CA  ILE X 235      -0.274 -19.236  21.523  1.00  0.00     0.180 C 
ATOM   1899  CB  ILE X 235       1.038 -19.623  20.864  1.00  0.00     0.013 C 
ATOM   1900  CG2 ILE X 235       1.952 -19.941  21.936  1.00  0.00     0.012 C 
ATOM   1901  CG1 ILE X 235       0.876 -20.873  19.905  1.00  0.00     0.002 C 
ATOM   1902  CD  ILE X 235       2.133 -21.356  19.111  1.00  0.00     0.005 C 
ATOM   1903  C   ILE X 235      -0.125 -17.816  22.067  1.00  0.00     0.241 C 
ATOM   1904  O   ILE X 235       0.177 -17.598  23.264  1.00  0.00    -0.271 OA
ATOM   1905  N   LEU X 236      -0.238 -16.852  21.121  1.00  0.00    -0.346 N 
ATOM   1906  HN  LEU X 236      -0.224 -17.057  20.145  1.00  0.00     0.163 HD
ATOM   1907  CA  LEU X 236      -0.125 -15.453  21.559  1.00  0.00     0.177 C 
ATOM   1908  CB  LEU X 236      -0.377 -14.502  20.259  1.00  0.00     0.038 C 
ATOM   1909  CG  LEU X 236       0.576 -14.690  19.072  1.00  0.00    -0.020 C 
ATOM   1910  CD1 LEU X 236       0.154 -13.605  18.093  1.00  0.00     0.009 C 
ATOM   1911  CD2 LEU X 236       2.073 -14.632  19.351  1.00  0.00     0.009 C 
ATOM   1912  C   LEU X 236      -1.257 -15.001  22.475  1.00  0.00     0.241 C 
ATOM   1913  O   LEU X 236      -1.218 -14.179  23.367  1.00  0.00    -0.271 OA
ATOM   1914  N   SER X 237      -2.462 -15.526  22.221  1.00  0.00    -0.344 N 
ATOM   1915  HN  SER X 237      -2.560 -16.223  21.515  1.00  0.00     0.163 HD
ATOM   1916  CA  SER X 237      -3.749 -15.241  22.881  1.00  0.00     0.200 C 
ATOM   1917  CB  SER X 237      -4.976 -16.091  22.315  1.00  0.00     0.199 C 
ATOM   1918  OG  SER X 237      -6.177 -15.624  22.968  1.00  0.00    -0.398 OA
ATOM   1919  HG1 SER X 237      -6.285 -16.199  23.730  1.00  0.00     0.209 HD
ATOM   1920  C   SER X 237      -3.565 -15.473  24.372  1.00  0.00     0.243 C 
ATOM   1921  O   SER X 237      -3.789 -14.631  25.267  1.00  0.00    -0.271 OA
ATOM   1922  N   SER X 238      -3.018 -16.671  24.639  1.00  0.00    -0.344 N 
ATOM   1923  HN  SER X 238      -2.809 -17.238  23.846  1.00  0.00     0.163 HD
ATOM   1924  CA  SER X 238      -2.635 -17.182  25.941  1.00  0.00     0.200 C 
ATOM   1925  CB  SER X 238      -2.314 -18.690  25.760  1.00  0.00     0.199 C 
ATOM   1926  OG  SER X 238      -1.770 -19.310  26.942  1.00  0.00    -0.398 OA
ATOM   1927  HG1 SER X 238      -2.303 -20.107  26.993  1.00  0.00     0.209 HD
ATOM   1928  C   SER X 238      -1.373 -16.412  26.434  1.00  0.00     0.243 C 
ATOM   1929  O   SER X 238      -1.208 -16.152  27.635  1.00  0.00    -0.271 OA
ATOM   1930  N   PHE X 239      -0.386 -16.106  25.568  1.00  0.00    -0.346 N 
ATOM   1931  HN  PHE X 239      -0.275 -16.546  24.681  1.00  0.00     0.163 HD
ATOM   1932  CA  PHE X 239       0.773 -15.240  25.967  1.00  0.00     0.180 C 
ATOM   1933  CB  PHE X 239       1.875 -14.958  24.841  1.00  0.00     0.073 C 
ATOM   1934  CG  PHE X 239       2.861 -16.034  24.418  1.00  0.00    -0.056 A 
ATOM   1935  CD1 PHE X 239       3.300 -17.016  25.329  1.00  0.00     0.007 A 
ATOM   1936  CE1 PHE X 239       4.237 -17.927  24.867  1.00  0.00     0.001 A 
ATOM   1937  CZ  PHE X 239       4.552 -18.114  23.521  1.00  0.00     0.000 A 
ATOM   1938  CD2 PHE X 239       3.090 -16.166  23.034  1.00  0.00     0.007 A 
ATOM   1939  CE2 PHE X 239       3.998 -17.162  22.624  1.00  0.00     0.001 A 
ATOM   1940  C   PHE X 239       0.306 -13.915  26.531  1.00  0.00     0.241 C 
ATOM   1941  O   PHE X 239       0.706 -13.494  27.592  1.00  0.00    -0.271 OA
ATOM   1942  N   THR X 240      -0.578 -13.155  25.864  1.00  0.00    -0.344 N 
ATOM   1943  HN  THR X 240      -0.767 -13.480  24.940  1.00  0.00     0.163 HD
ATOM   1944  CA  THR X 240      -1.146 -11.924  26.227  1.00  0.00     0.205 C 
ATOM   1945  CB  THR X 240      -2.138 -11.374  25.106  1.00  0.00     0.146 C 
ATOM   1946  OG1 THR X 240      -1.446 -11.392  23.862  1.00  0.00    -0.393 OA
ATOM   1947  HG1 THR X 240      -1.510 -12.299  23.552  1.00  0.00     0.210 HD
ATOM   1948  CG2 THR X 240      -2.474  -9.884  25.462  1.00  0.00     0.042 C 
ATOM   1949  C   THR X 240      -1.916 -11.961  27.591  1.00  0.00     0.243 C 
ATOM   1950  O   THR X 240      -1.807 -11.057  28.450  1.00  0.00    -0.271 OA
ATOM   1951  N   ASP X 241      -2.654 -13.101  27.661  1.00  0.00    -0.345 N 
ATOM   1952  HN  ASP X 241      -2.704 -13.834  26.987  1.00  0.00     0.163 HD
ATOM   1953  CA  ASP X 241      -3.410 -13.248  28.873  1.00  0.00     0.186 C 
ATOM   1954  CB  ASP X 241      -4.743 -14.106  28.709  1.00  0.00     0.147 C 
ATOM   1955  CG  ASP X 241      -4.650 -15.584  28.872  1.00  0.00     0.175 C 
ATOM   1956  OD1 ASP X 241      -5.537 -16.206  28.225  1.00  0.00    -0.648 OA
ATOM   1957  OD2 ASP X 241      -3.881 -16.094  29.730  1.00  0.00    -0.648 OA
ATOM   1958  C   ASP X 241      -2.744 -13.577  30.180  1.00  0.00     0.241 C 
ATOM   1959  O   ASP X 241      -3.310 -13.487  31.255  1.00  0.00    -0.271 OA
ATOM   1960  N   LYS X 242      -1.553 -14.046  30.097  1.00  0.00    -0.346 N 
ATOM   1961  HN  LYS X 242      -1.168 -14.424  29.259  1.00  0.00     0.163 HD
ATOM   1962  CA  LYS X 242      -0.646 -14.058  31.198  1.00  0.00     0.176 C 
ATOM   1963  CB  LYS X 242       0.406 -15.145  31.024  1.00  0.00     0.035 C 
ATOM   1964  CG  LYS X 242       1.326 -15.585  32.185  1.00  0.00     0.004 C 
ATOM   1965  CD  LYS X 242       2.504 -16.489  31.743  1.00  0.00     0.027 C 
ATOM   1966  CE  LYS X 242       3.456 -17.047  32.779  1.00  0.00     0.229 C 
ATOM   1967  NZ  LYS X 242       2.836 -18.074  33.701  1.00  0.00    -0.079 N 
ATOM   1968  HZ1 LYS X 242       3.534 -18.711  34.137  1.00  0.00     0.274 HD
ATOM   1969  HZ2 LYS X 242       2.173 -18.590  33.088  1.00  0.00     0.274 HD
ATOM   1970  HZ3 LYS X 242       2.344 -17.636  34.506  1.00  0.00     0.274 HD
ATOM   1971  C   LYS X 242       0.136 -12.708  31.211  1.00  0.00     0.241 C 
ATOM   1972  O   LYS X 242       0.414 -12.149  32.264  1.00  0.00    -0.271 OA
ATOM   1973  N   GLU X 243       0.576 -12.152  30.107  1.00  0.00    -0.346 N 
ATOM   1974  HN  GLU X 243       0.499 -12.549  29.195  1.00  0.00     0.163 HD
ATOM   1975  CA  GLU X 243       1.182 -10.788  29.996  1.00  0.00     0.177 C 
ATOM   1976  CB  GLU X 243       1.361 -10.220  28.500  1.00  0.00     0.045 C 
ATOM   1977  CG  GLU X 243       2.156  -8.881  28.356  1.00  0.00     0.116 C 
ATOM   1978  CD  GLU X 243       1.690  -8.193  27.096  1.00  0.00     0.172 C 
ATOM   1979  OE1 GLU X 243       2.259  -7.074  26.821  1.00  0.00    -0.648 OA
ATOM   1980  OE2 GLU X 243       0.794  -8.665  26.353  1.00  0.00    -0.648 OA
ATOM   1981  C   GLU X 243       0.574  -9.684  30.890  1.00  0.00     0.241 C 
ATOM   1982  O   GLU X 243       1.216  -9.023  31.664  1.00  0.00    -0.271 OA
ATOM   1983  N   LEU X 244      -0.723  -9.479  30.709  1.00  0.00    -0.346 N 
ATOM   1984  HN  LEU X 244      -1.155 -10.024  29.993  1.00  0.00     0.163 HD
ATOM   1985  CA  LEU X 244      -1.729  -8.863  31.536  1.00  0.00     0.177 C 
ATOM   1986  CB  LEU X 244      -2.899  -9.893  31.160  1.00  0.00     0.038 C 
ATOM   1987  CG  LEU X 244      -4.264  -9.782  31.874  1.00  0.00    -0.020 C 
ATOM   1988  CD1 LEU X 244      -5.330  -9.735  30.825  1.00  0.00     0.009 C 
ATOM   1989  CD2 LEU X 244      -4.598 -10.970  32.775  1.00  0.00     0.009 C 
ATOM   1990  C   LEU X 244      -1.474  -9.004  33.022  1.00  0.00     0.241 C 
ATOM   1991  O   LEU X 244      -1.552  -7.973  33.687  1.00  0.00    -0.271 OA
ATOM   1992  N   LEU X 245      -1.168 -10.185  33.588  1.00  0.00    -0.346 N 
ATOM   1993  HN  LEU X 245      -0.924 -10.924  32.965  1.00  0.00     0.163 HD
ATOM   1994  CA  LEU X 245      -0.891 -10.394  34.951  1.00  0.00     0.177 C 
ATOM   1995  CB  LEU X 245      -1.335 -11.827  35.435  1.00  0.00     0.038 C 
ATOM   1996  CG  LEU X 245      -1.423 -11.929  37.014  1.00  0.00    -0.020 C 
ATOM   1997  CD1 LEU X 245      -2.524 -10.890  37.513  1.00  0.00     0.009 C 
ATOM   1998  CD2 LEU X 245      -1.860 -13.334  37.460  1.00  0.00     0.009 C 
ATOM   1999  C   LEU X 245       0.562 -10.048  35.370  1.00  0.00     0.241 C 
ATOM   2000  O   LEU X 245       0.810  -9.474  36.429  1.00  0.00    -0.271 OA
ATOM   2001  N   ALA X 246       1.487 -10.229  34.446  1.00  0.00    -0.346 N 
ATOM   2002  HN  ALA X 246       1.296 -10.491  33.503  1.00  0.00     0.163 HD
ATOM   2003  CA  ALA X 246       2.888  -9.690  34.720  1.00  0.00     0.172 C 
ATOM   2004  CB  ALA X 246       3.781 -10.179  33.541  1.00  0.00     0.042 C 
ATOM   2005  C   ALA X 246       2.938  -8.208  34.893  1.00  0.00     0.240 C 
ATOM   2006  O   ALA X 246       3.612  -7.747  35.841  1.00  0.00    -0.271 OA
ATOM   2007  N   TYR X 247       2.316  -7.466  33.991  1.00  0.00    -0.346 N 
ATOM   2008  HN  TYR X 247       1.914  -7.903  33.190  1.00  0.00     0.163 HD
ATOM   2009  CA  TYR X 247       2.114  -5.941  34.163  1.00  0.00     0.180 C 
ATOM   2010  CB  TYR X 247       1.585  -5.377  32.906  1.00  0.00     0.073 C 
ATOM   2011  CG  TYR X 247       2.690  -5.323  31.844  1.00  0.00    -0.056 A 
ATOM   2012  CD1 TYR X 247       2.711  -6.088  30.698  1.00  0.00     0.010 A 
ATOM   2013  CE1 TYR X 247       3.807  -6.016  29.858  1.00  0.00     0.037 A 
ATOM   2014  CZ  TYR X 247       4.732  -5.038  30.041  1.00  0.00     0.065 A 
ATOM   2015  OH  TYR X 247       5.848  -5.111  29.171  1.00  0.00    -0.361 OA
ATOM   2016  HH  TYR X 247       6.530  -4.650  29.665  1.00  0.00     0.217 HD
ATOM   2017  CD2 TYR X 247       3.598  -4.303  32.034  1.00  0.00     0.010 A 
ATOM   2018  CE2 TYR X 247       4.634  -4.107  31.076  1.00  0.00     0.037 A 
ATOM   2019  C   TYR X 247       1.456  -5.458  35.336  1.00  0.00     0.241 C 
ATOM   2020  O   TYR X 247       1.864  -4.462  35.901  1.00  0.00    -0.271 OA
ATOM   2021  N   ALA X 248       0.405  -6.169  35.802  1.00  0.00    -0.346 N 
ATOM   2022  HN  ALA X 248      -0.047  -6.950  35.377  1.00  0.00     0.163 HD
ATOM   2023  CA  ALA X 248      -0.140  -5.716  37.010  1.00  0.00     0.172 C 
ATOM   2024  CB  ALA X 248      -1.587  -6.132  36.953  1.00  0.00     0.042 C 
ATOM   2025  C   ALA X 248       0.654  -6.162  38.244  1.00  0.00     0.240 C 
ATOM   2026  O   ALA X 248       0.792  -5.355  39.143  1.00  0.00    -0.271 OA
ATOM   2027  N   LYS X 249       1.209  -7.338  38.287  1.00  0.00    -0.346 N 
ATOM   2028  HN  LYS X 249       0.949  -8.005  37.593  1.00  0.00     0.163 HD
ATOM   2029  CA  LYS X 249       2.175  -7.736  39.312  1.00  0.00     0.176 C 
ATOM   2030  CB  LYS X 249       2.643  -9.175  39.024  1.00  0.00     0.035 C 
ATOM   2031  CG  LYS X 249       1.655 -10.305  39.524  1.00  0.00     0.004 C 
ATOM   2032  CD  LYS X 249       2.429 -11.609  39.192  1.00  0.00     0.027 C 
ATOM   2033  CE  LYS X 249       1.476 -12.815  39.309  1.00  0.00     0.229 C 
ATOM   2034  NZ  LYS X 249       2.230 -14.062  39.027  1.00  0.00    -0.079 N 
ATOM   2035  HZ1 LYS X 249       2.371 -14.096  37.997  1.00  0.00     0.274 HD
ATOM   2036  HZ2 LYS X 249       1.781 -14.950  39.328  1.00  0.00     0.274 HD
ATOM   2037  HZ3 LYS X 249       3.160 -13.910  39.466  1.00  0.00     0.274 HD
ATOM   2038  C   LYS X 249       3.399  -6.719  39.531  1.00  0.00     0.241 C 
ATOM   2039  O   LYS X 249       3.676  -6.239  40.627  1.00  0.00    -0.271 OA
ATOM   2040  N   ALA X 250       4.048  -6.352  38.422  1.00  0.00    -0.346 N 
ATOM   2041  HN  ALA X 250       3.839  -6.817  37.565  1.00  0.00     0.163 HD
ATOM   2042  CA  ALA X 250       5.076  -5.444  38.350  1.00  0.00     0.172 C 
ATOM   2043  CB  ALA X 250       5.649  -5.513  36.977  1.00  0.00     0.042 C 
ATOM   2044  C   ALA X 250       4.678  -3.944  38.610  1.00  0.00     0.240 C 
ATOM   2045  O   ALA X 250       5.504  -3.199  39.095  1.00  0.00    -0.271 OA
ATOM   2046  N   GLY X 251       3.385  -3.646  38.385  1.00  0.00    -0.351 N 
ATOM   2047  HN  GLY X 251       2.812  -4.141  37.736  1.00  0.00     0.163 HD
ATOM   2048  CA  GLY X 251       2.857  -2.367  38.809  1.00  0.00     0.225 C 
ATOM   2049  C   GLY X 251       2.658  -2.455  40.343  1.00  0.00     0.236 C 
ATOM   2050  O   GLY X 251       2.872  -1.487  41.044  1.00  0.00    -0.272 OA
ATOM   2051  N   ALA X 252       2.150  -3.632  40.876  1.00  0.00    -0.347 N 
ATOM   2052  HN  ALA X 252       1.794  -4.301  40.228  1.00  0.00     0.163 HD
ATOM   2053  CA  ALA X 252       1.915  -3.790  42.272  1.00  0.00     0.172 C 
ATOM   2054  CB  ALA X 252       1.241  -5.202  42.573  1.00  0.00     0.042 C 
ATOM   2055  C   ALA X 252       3.085  -3.632  43.083  1.00  0.00     0.240 C 
ATOM   2056  O   ALA X 252       3.004  -3.117  44.214  1.00  0.00    -0.271 OA
ATOM   2057  N   VAL X 253       4.230  -4.081  42.565  1.00  0.00    -0.346 N 
ATOM   2058  HN  VAL X 253       4.146  -4.602  41.719  1.00  0.00     0.163 HD
ATOM   2059  CA  VAL X 253       5.592  -3.998  43.031  1.00  0.00     0.180 C 
ATOM   2060  CB  VAL X 253       6.487  -4.835  42.075  1.00  0.00     0.009 C 
ATOM   2061  CG1 VAL X 253       8.033  -4.528  42.238  1.00  0.00     0.012 C 
ATOM   2062  CG2 VAL X 253       6.303  -6.375  42.347  1.00  0.00     0.012 C 
ATOM   2063  C   VAL X 253       5.998  -2.548  43.282  1.00  0.00     0.241 C 
ATOM   2064  O   VAL X 253       6.763  -2.237  44.220  1.00  0.00    -0.271 OA
ATOM   2065  N   ALA X 254       5.550  -1.631  42.416  1.00  0.00    -0.346 N 
ATOM   2066  HN  ALA X 254       4.996  -1.894  41.630  1.00  0.00     0.163 HD
ATOM   2067  CA  ALA X 254       5.752  -0.221  42.636  1.00  0.00     0.172 C 
ATOM   2068  CB  ALA X 254       5.416   0.571  41.377  1.00  0.00     0.042 C 
ATOM   2069  C   ALA X 254       4.895   0.241  43.754  1.00  0.00     0.240 C 
ATOM   2070  O   ALA X 254       5.392   0.923  44.624  1.00  0.00    -0.271 OA
ATOM   2071  N   GLU X 255       3.617  -0.020  43.761  1.00  0.00    -0.346 N 
ATOM   2072  HN  GLU X 255       3.306  -0.614  43.024  1.00  0.00     0.163 HD
ATOM   2073  CA  GLU X 255       2.598   0.416  44.797  1.00  0.00     0.177 C 
ATOM   2074  CB  GLU X 255       1.111  -0.070  44.655  1.00  0.00     0.045 C 
ATOM   2075  CG  GLU X 255       0.579  -0.018  43.242  1.00  0.00     0.116 C 
ATOM   2076  CD  GLU X 255       0.159   1.447  42.982  1.00  0.00     0.172 C 
ATOM   2077  OE1 GLU X 255       0.507   1.923  41.798  1.00  0.00    -0.648 OA
ATOM   2078  OE2 GLU X 255      -0.638   2.057  43.716  1.00  0.00    -0.648 OA
ATOM   2079  C   GLU X 255       3.101   0.373  46.262  1.00  0.00     0.241 C 
ATOM   2080  O   GLU X 255       2.673   1.201  47.090  1.00  0.00    -0.271 OA
ATOM   2081  N   GLU X 256       3.708  -0.793  46.582  1.00  0.00    -0.346 N 
ATOM   2082  HN  GLU X 256       3.989  -1.383  45.828  1.00  0.00     0.163 HD
ATOM   2083  CA  GLU X 256       3.931  -1.315  47.926  1.00  0.00     0.177 C 
ATOM   2084  CB  GLU X 256       3.982  -2.828  47.929  1.00  0.00     0.045 C 
ATOM   2085  CG  GLU X 256       2.618  -3.344  47.648  1.00  0.00     0.116 C 
ATOM   2086  CD  GLU X 256       1.509  -3.007  48.662  1.00  0.00     0.172 C 
ATOM   2087  OE1 GLU X 256       1.663  -3.371  49.845  1.00  0.00    -0.648 OA
ATOM   2088  OE2 GLU X 256       0.479  -2.370  48.296  1.00  0.00    -0.648 OA
ATOM   2089  C   GLU X 256       5.232  -0.600  48.376  1.00  0.00     0.241 C 
ATOM   2090  O   GLU X 256       5.404  -0.111  49.475  1.00  0.00    -0.271 OA
ATOM   2091  N   VAL X 257       6.165  -0.472  47.391  1.00  0.00    -0.346 N 
ATOM   2092  HN  VAL X 257       6.022  -0.811  46.464  1.00  0.00     0.163 HD
ATOM   2093  CA  VAL X 257       7.501   0.180  47.539  1.00  0.00     0.180 C 
ATOM   2094  CB  VAL X 257       8.444  -0.299  46.492  1.00  0.00     0.009 C 
ATOM   2095  CG1 VAL X 257       9.773   0.478  46.427  1.00  0.00     0.012 C 
ATOM   2096  CG2 VAL X 257       8.680  -1.744  47.023  1.00  0.00     0.012 C 
ATOM   2097  C   VAL X 257       7.322   1.742  47.538  1.00  0.00     0.241 C 
ATOM   2098  O   VAL X 257       7.924   2.414  48.350  1.00  0.00    -0.271 OA
ATOM   2099  N   LEU X 258       6.306   2.258  46.884  1.00  0.00    -0.346 N 
ATOM   2100  HN  LEU X 258       5.843   1.642  46.251  1.00  0.00     0.163 HD
ATOM   2101  CA  LEU X 258       5.924   3.665  47.048  1.00  0.00     0.177 C 
ATOM   2102  CB  LEU X 258       5.028   4.267  46.000  1.00  0.00     0.038 C 
ATOM   2103  CG  LEU X 258       5.729   5.070  44.834  1.00  0.00    -0.020 C 
ATOM   2104  CD1 LEU X 258       6.551   6.269  45.386  1.00  0.00     0.009 C 
ATOM   2105  CD2 LEU X 258       6.648   4.074  44.040  1.00  0.00     0.009 C 
ATOM   2106  C   LEU X 258       5.438   4.052  48.442  1.00  0.00     0.241 C 
ATOM   2107  O   LEU X 258       5.759   5.079  48.921  1.00  0.00    -0.271 OA
ATOM   2108  N   ALA X 259       4.571   3.266  48.974  1.00  0.00    -0.346 N 
ATOM   2109  HN  ALA X 259       4.225   2.482  48.464  1.00  0.00     0.163 HD
ATOM   2110  CA  ALA X 259       4.122   3.364  50.368  1.00  0.00     0.172 C 
ATOM   2111  CB  ALA X 259       2.886   2.468  50.604  1.00  0.00     0.042 C 
ATOM   2112  C   ALA X 259       5.174   3.086  51.403  1.00  0.00     0.240 C 
ATOM   2113  O   ALA X 259       4.972   3.455  52.564  1.00  0.00    -0.271 OA
ATOM   2114  N   ALA X 260       6.194   2.295  51.104  1.00  0.00    -0.346 N 
ATOM   2115  HN  ALA X 260       6.267   1.927  50.180  1.00  0.00     0.163 HD
ATOM   2116  CA  ALA X 260       7.151   1.939  52.093  1.00  0.00     0.172 C 
ATOM   2117  CB  ALA X 260       7.570   0.472  51.881  1.00  0.00     0.042 C 
ATOM   2118  C   ALA X 260       8.352   2.938  52.089  1.00  0.00     0.240 C 
ATOM   2119  O   ALA X 260       9.327   2.501  52.747  1.00  0.00    -0.271 OA
ATOM   2120  N   ILE X 261       8.348   4.107  51.407  1.00  0.00    -0.346 N 
ATOM   2121  HN  ILE X 261       7.506   4.457  51.004  1.00  0.00     0.163 HD
ATOM   2122  CA  ILE X 261       9.582   4.917  51.386  1.00  0.00     0.180 C 
ATOM   2123  CB  ILE X 261       9.383   6.273  50.694  1.00  0.00     0.013 C 
ATOM   2124  CG2 ILE X 261       8.073   7.033  51.127  1.00  0.00     0.012 C 
ATOM   2125  CG1 ILE X 261      10.649   7.242  50.537  1.00  0.00     0.002 C 
ATOM   2126  CD  ILE X 261      11.931   6.598  49.987  1.00  0.00     0.005 C 
ATOM   2127  C   ILE X 261      10.524   5.057  52.583  1.00  0.00     0.241 C 
ATOM   2128  O   ILE X 261      11.701   4.731  52.577  1.00  0.00    -0.271 OA
ATOM   2129  N   ARG X 262      10.038   5.707  53.625  1.00  0.00    -0.346 N 
ATOM   2130  HN  ARG X 262       9.132   6.119  53.567  1.00  0.00     0.163 HD
ATOM   2131  CA  ARG X 262      10.666   5.881  54.893  1.00  0.00     0.176 C 
ATOM   2132  CB  ARG X 262       9.880   6.852  55.845  1.00  0.00     0.036 C 
ATOM   2133  CG  ARG X 262      10.812   7.317  56.997  1.00  0.00     0.023 C 
ATOM   2134  CD  ARG X 262      10.143   8.205  58.015  1.00  0.00     0.138 C 
ATOM   2135  NE  ARG X 262      10.962   8.105  59.251  1.00  0.00    -0.227 N 
ATOM   2136  HE  ARG X 262      11.941   7.916  59.325  1.00  0.00     0.177 HD
ATOM   2137  CZ  ARG X 262      10.520   8.201  60.517  1.00  0.00     0.665 C 
ATOM   2138  NH1 ARG X 262      11.322   8.051  61.547  1.00  0.00    -0.235 N 
ATOM   2139 1HH1 ARG X 262      12.209   7.590  61.493  1.00  0.00     0.174 HD
ATOM   2140 2HH1 ARG X 262      10.837   8.139  62.417  1.00  0.00     0.174 HD
ATOM   2141  NH2 ARG X 262       9.215   8.313  60.777  1.00  0.00    -0.235 N 
ATOM   2142 1HH2 ARG X 262       8.627   8.474  59.984  1.00  0.00     0.174 HD
ATOM   2143 2HH2 ARG X 262       9.032   8.584  61.722  1.00  0.00     0.174 HD
ATOM   2144  C   ARG X 262      10.901   4.521  55.707  1.00  0.00     0.241 C 
ATOM   2145  O   ARG X 262      11.840   4.301  56.453  1.00  0.00    -0.271 OA
ATOM   2146  N   THR X 263      10.014   3.581  55.406  1.00  0.00    -0.344 N 
ATOM   2147  HN  THR X 263       9.187   3.711  54.864  1.00  0.00     0.163 HD
ATOM   2148  CA  THR X 263      10.006   2.311  56.007  1.00  0.00     0.205 C 
ATOM   2149  CB  THR X 263       8.756   1.420  55.944  1.00  0.00     0.146 C 
ATOM   2150  OG1 THR X 263       7.772   2.076  56.759  1.00  0.00    -0.393 OA
ATOM   2151  HG1 THR X 263       7.863   3.015  56.578  1.00  0.00     0.210 HD
ATOM   2152  CG2 THR X 263       8.933   0.049  56.515  1.00  0.00     0.042 C 
ATOM   2153  C   THR X 263      11.275   1.491  55.381  1.00  0.00     0.243 C 
ATOM   2154  O   THR X 263      11.992   0.823  56.094  1.00  0.00    -0.271 OA
ATOM   2155  N   VAL X 264      11.456   1.555  54.067  1.00  0.00    -0.346 N 
ATOM   2156  HN  VAL X 264      10.699   1.991  53.585  1.00  0.00     0.163 HD
ATOM   2157  CA  VAL X 264      12.555   0.990  53.371  1.00  0.00     0.180 C 
ATOM   2158  CB  VAL X 264      12.360   1.136  51.880  1.00  0.00     0.009 C 
ATOM   2159  CG1 VAL X 264      13.611   0.756  51.127  1.00  0.00     0.012 C 
ATOM   2160  CG2 VAL X 264      11.295   0.170  51.442  1.00  0.00     0.012 C 
ATOM   2161  C   VAL X 264      13.901   1.591  53.779  1.00  0.00     0.241 C 
ATOM   2162  O   VAL X 264      14.793   0.854  53.939  1.00  0.00    -0.271 OA
ATOM   2163  N   ILE X 265      14.018   2.883  54.085  1.00  0.00    -0.346 N 
ATOM   2164  HN  ILE X 265      13.257   3.525  54.048  1.00  0.00     0.163 HD
ATOM   2165  CA  ILE X 265      15.224   3.433  54.585  1.00  0.00     0.180 C 
ATOM   2166  CB  ILE X 265      15.668   4.726  53.896  1.00  0.00     0.013 C 
ATOM   2167  CG2 ILE X 265      15.749   4.442  52.345  1.00  0.00     0.012 C 
ATOM   2168  CG1 ILE X 265      14.822   6.050  54.175  1.00  0.00     0.002 C 
ATOM   2169  CD  ILE X 265      15.479   7.285  53.434  1.00  0.00     0.005 C 
ATOM   2170  C   ILE X 265      15.474   3.234  56.051  1.00  0.00     0.241 C 
ATOM   2171  O   ILE X 265      16.510   3.481  56.549  1.00  0.00    -0.271 OA
ATOM   2172  N   ALA X 266      14.544   2.517  56.745  1.00  0.00    -0.346 N 
ATOM   2173  HN  ALA X 266      13.600   2.410  56.444  1.00  0.00     0.163 HD
ATOM   2174  CA  ALA X 266      14.898   1.742  57.967  1.00  0.00     0.172 C 
ATOM   2175  CB  ALA X 266      13.731   1.674  58.957  1.00  0.00     0.042 C 
ATOM   2176  C   ALA X 266      15.266   0.366  57.477  1.00  0.00     0.240 C 
ATOM   2177  O   ALA X 266      16.385  -0.049  57.900  1.00  0.00    -0.271 OA
ATOM   2178  N   PHE X 267      14.612  -0.247  56.532  1.00  0.00    -0.346 N 
ATOM   2179  HN  PHE X 267      13.742   0.154  56.256  1.00  0.00     0.163 HD
ATOM   2180  CA  PHE X 267      14.872  -1.589  56.076  1.00  0.00     0.180 C 
ATOM   2181  CB  PHE X 267      13.817  -2.133  55.071  1.00  0.00     0.073 C 
ATOM   2182  CG  PHE X 267      12.367  -2.252  55.378  1.00  0.00    -0.056 A 
ATOM   2183  CD1 PHE X 267      11.939  -2.197  56.737  1.00  0.00     0.007 A 
ATOM   2184  CE1 PHE X 267      10.641  -2.471  57.157  1.00  0.00     0.001 A 
ATOM   2185  CZ  PHE X 267       9.742  -2.915  56.121  1.00  0.00     0.000 A 
ATOM   2186  CD2 PHE X 267      11.461  -2.777  54.428  1.00  0.00     0.007 A 
ATOM   2187  CE2 PHE X 267      10.121  -2.987  54.762  1.00  0.00     0.001 A 
ATOM   2188  C   PHE X 267      16.257  -1.812  55.509  1.00  0.00     0.241 C 
ATOM   2189  O   PHE X 267      16.875  -2.849  55.551  1.00  0.00    -0.271 OA
ATOM   2190  N   GLY X 268      16.704  -0.767  54.788  1.00  0.00    -0.351 N 
ATOM   2191  HN  GLY X 268      16.090   0.018  54.782  1.00  0.00     0.163 HD
ATOM   2192  CA  GLY X 268      18.079  -0.686  54.256  1.00  0.00     0.225 C 
ATOM   2193  C   GLY X 268      17.988  -1.099  52.814  1.00  0.00     0.235 C 
ATOM   2194  O   GLY X 268      18.730  -0.673  51.936  1.00  0.00    -0.272 OA
ATOM   2195  N   GLY X 269      16.999  -2.009  52.507  1.00  0.00    -0.351 N 
ATOM   2196  HN  GLY X 269      16.333  -2.196  53.224  1.00  0.00     0.163 HD
ATOM   2197  CA  GLY X 269      16.959  -2.700  51.231  1.00  0.00     0.225 C 
ATOM   2198  C   GLY X 269      16.338  -1.997  50.061  1.00  0.00     0.236 C 
ATOM   2199  O   GLY X 269      15.450  -2.610  49.485  1.00  0.00    -0.272 OA
ATOM   2200  N   GLN X 270      16.817  -0.812  49.636  1.00  0.00    -0.346 N 
ATOM   2201  HN  GLN X 270      17.617  -0.418  50.082  1.00  0.00     0.163 HD
ATOM   2202  CA  GLN X 270      16.421  -0.098  48.440  1.00  0.00     0.177 C 
ATOM   2203  CB  GLN X 270      17.078   1.263  48.484  1.00  0.00     0.044 C 
ATOM   2204  CG  GLN X 270      18.508   1.313  48.956  1.00  0.00     0.105 C 
ATOM   2205  CD  GLN X 270      18.911   2.775  49.260  1.00  0.00     0.215 C 
ATOM   2206  OE1 GLN X 270      18.586   3.316  50.282  1.00  0.00    -0.274 OA
ATOM   2207  NE2 GLN X 270      19.625   3.383  48.233  1.00  0.00    -0.370 N 
ATOM   2208 1HE2 GLN X 270      19.584   2.874  47.373  1.00  0.00     0.159 HD
ATOM   2209 2HE2 GLN X 270      19.894   4.339  48.347  1.00  0.00     0.159 HD
ATOM   2210  C   GLN X 270      16.910  -0.863  47.159  1.00  0.00     0.241 C 
ATOM   2211  O   GLN X 270      16.285  -0.999  46.132  1.00  0.00    -0.271 OA
ATOM   2212  N   LYS X 271      18.117  -1.493  47.276  1.00  0.00    -0.346 N 
ATOM   2213  HN  LYS X 271      18.557  -1.442  48.170  1.00  0.00     0.163 HD
ATOM   2214  CA  LYS X 271      18.656  -2.385  46.330  1.00  0.00     0.176 C 
ATOM   2215  CB  LYS X 271      20.245  -2.533  46.498  1.00  0.00     0.035 C 
ATOM   2216  CG  LYS X 271      20.821  -2.961  45.116  1.00  0.00     0.004 C 
ATOM   2217  CD  LYS X 271      22.365  -3.354  45.199  1.00  0.00     0.027 C 
ATOM   2218  CE  LYS X 271      23.252  -2.187  45.561  1.00  0.00     0.229 C 
ATOM   2219  NZ  LYS X 271      24.633  -2.586  45.412  1.00  0.00    -0.079 N 
ATOM   2220  HZ1 LYS X 271      25.304  -1.802  45.543  1.00  0.00     0.274 HD
ATOM   2221  HZ2 LYS X 271      24.727  -3.091  44.508  1.00  0.00     0.274 HD
ATOM   2222  HZ3 LYS X 271      24.849  -3.295  46.142  1.00  0.00     0.274 HD
ATOM   2223  C   LYS X 271      18.021  -3.791  46.356  1.00  0.00     0.241 C 
ATOM   2224  O   LYS X 271      17.994  -4.434  45.345  1.00  0.00    -0.271 OA
ATOM   2225  N   LYS X 272      17.589  -4.327  47.480  1.00  0.00    -0.346 N 
ATOM   2226  HN  LYS X 272      17.935  -3.937  48.330  1.00  0.00     0.163 HD
ATOM   2227  CA  LYS X 272      16.724  -5.533  47.531  1.00  0.00     0.176 C 
ATOM   2228  CB  LYS X 272      16.628  -5.977  48.986  1.00  0.00     0.035 C 
ATOM   2229  CG  LYS X 272      16.066  -7.379  49.019  1.00  0.00     0.004 C 
ATOM   2230  CD  LYS X 272      16.005  -8.003  50.447  1.00  0.00     0.027 C 
ATOM   2231  CE  LYS X 272      15.452  -9.388  50.342  1.00  0.00     0.229 C 
ATOM   2232  NZ  LYS X 272      15.081  -9.786  51.678  1.00  0.00    -0.079 N 
ATOM   2233  HZ1 LYS X 272      15.763  -9.462  52.393  1.00  0.00     0.274 HD
ATOM   2234  HZ2 LYS X 272      15.009 -10.823  51.704  1.00  0.00     0.274 HD
ATOM   2235  HZ3 LYS X 272      14.160  -9.437  52.010  1.00  0.00     0.274 HD
ATOM   2236  C   LYS X 272      15.357  -5.385  46.685  1.00  0.00     0.241 C 
ATOM   2237  O   LYS X 272      14.976  -6.191  45.859  1.00  0.00    -0.271 OA
ATOM   2238  N   GLU X 273      14.610  -4.240  46.886  1.00  0.00    -0.346 N 
ATOM   2239  HN  GLU X 273      14.874  -3.640  47.637  1.00  0.00     0.163 HD
ATOM   2240  CA  GLU X 273      13.529  -3.752  46.067  1.00  0.00     0.177 C 
ATOM   2241  CB  GLU X 273      12.748  -2.499  46.673  1.00  0.00     0.045 C 
ATOM   2242  CG  GLU X 273      12.167  -2.571  48.118  1.00  0.00     0.116 C 
ATOM   2243  CD  GLU X 273      11.323  -3.826  48.337  1.00  0.00     0.172 C 
ATOM   2244  OE1 GLU X 273      11.480  -4.382  49.418  1.00  0.00    -0.648 OA
ATOM   2245  OE2 GLU X 273      10.604  -4.305  47.435  1.00  0.00    -0.648 OA
ATOM   2246  C   GLU X 273      13.909  -3.473  44.568  1.00  0.00     0.241 C 
ATOM   2247  O   GLU X 273      13.296  -4.120  43.739  1.00  0.00    -0.271 OA
ATOM   2248  N   LEU X 274      15.091  -2.716  44.287  1.00  0.00    -0.346 N 
ATOM   2249  HN  LEU X 274      15.501  -2.197  45.033  1.00  0.00     0.163 HD
ATOM   2250  CA  LEU X 274      15.621  -2.563  42.929  1.00  0.00     0.177 C 
ATOM   2251  CB  LEU X 274      16.968  -1.760  42.894  1.00  0.00     0.038 C 
ATOM   2252  CG  LEU X 274      17.370  -1.242  41.536  1.00  0.00    -0.020 C 
ATOM   2253  CD1 LEU X 274      16.276  -0.385  40.909  1.00  0.00     0.009 C 
ATOM   2254  CD2 LEU X 274      18.697  -0.406  41.592  1.00  0.00     0.009 C 
ATOM   2255  C   LEU X 274      15.878  -3.935  42.310  1.00  0.00     0.241 C 
ATOM   2256  O   LEU X 274      15.422  -4.293  41.248  1.00  0.00    -0.271 OA
ATOM   2257  N   GLU X 275      16.548  -4.906  43.073  1.00  0.00    -0.346 N 
ATOM   2258  HN  GLU X 275      16.950  -4.712  43.965  1.00  0.00     0.163 HD
ATOM   2259  CA  GLU X 275      16.756  -6.239  42.631  1.00  0.00     0.177 C 
ATOM   2260  CB  GLU X 275      17.580  -7.080  43.591  1.00  0.00     0.045 C 
ATOM   2261  CG  GLU X 275      19.104  -6.749  43.546  1.00  0.00     0.116 C 
ATOM   2262  CD  GLU X 275      19.888  -7.227  42.335  1.00  0.00     0.172 C 
ATOM   2263  OE1 GLU X 275      19.610  -8.365  41.861  1.00  0.00    -0.648 OA
ATOM   2264  OE2 GLU X 275      20.866  -6.554  41.929  1.00  0.00    -0.648 OA
ATOM   2265  C   GLU X 275      15.500  -7.130  42.205  1.00  0.00     0.241 C 
ATOM   2266  O   GLU X 275      15.277  -7.463  41.076  1.00  0.00    -0.271 OA
ATOM   2267  N   ARG X 276      14.560  -7.306  43.160  1.00  0.00    -0.346 N 
ATOM   2268  HN  ARG X 276      14.710  -6.852  44.034  1.00  0.00     0.163 HD
ATOM   2269  CA  ARG X 276      13.213  -7.781  42.897  1.00  0.00     0.176 C 
ATOM   2270  CB  ARG X 276      12.423  -7.925  44.163  1.00  0.00     0.036 C 
ATOM   2271  CG  ARG X 276      10.971  -8.401  44.099  1.00  0.00     0.023 C 
ATOM   2272  CD  ARG X 276      10.422  -8.576  45.490  1.00  0.00     0.138 C 
ATOM   2273  NE  ARG X 276       9.030  -9.181  45.471  1.00  0.00    -0.227 N 
ATOM   2274  HE  ARG X 276       8.866 -10.162  45.579  1.00  0.00     0.177 HD
ATOM   2275  CZ  ARG X 276       7.938  -8.430  45.663  1.00  0.00     0.665 C 
ATOM   2276  NH1 ARG X 276       6.670  -8.997  45.750  1.00  0.00    -0.235 N 
ATOM   2277 1HH1 ARG X 276       6.484  -9.978  45.701  1.00  0.00     0.174 HD
ATOM   2278 2HH1 ARG X 276       5.842  -8.438  45.783  1.00  0.00     0.174 HD
ATOM   2279  NH2 ARG X 276       8.001  -7.132  45.819  1.00  0.00    -0.235 N 
ATOM   2280 1HH2 ARG X 276       8.853  -6.616  45.722  1.00  0.00     0.174 HD
ATOM   2281 2HH2 ARG X 276       7.113  -6.708  45.995  1.00  0.00     0.174 HD
ATOM   2282  C   ARG X 276      12.444  -7.155  41.718  1.00  0.00     0.241 C 
ATOM   2283  O   ARG X 276      11.913  -7.789  40.766  1.00  0.00    -0.271 OA
ATOM   2284  N   TYR X 277      12.420  -5.803  41.766  1.00  0.00    -0.346 N 
ATOM   2285  HN  TYR X 277      12.894  -5.345  42.515  1.00  0.00     0.163 HD
ATOM   2286  CA  TYR X 277      11.816  -4.907  40.724  1.00  0.00     0.180 C 
ATOM   2287  CB  TYR X 277      11.751  -3.432  41.232  1.00  0.00     0.073 C 
ATOM   2288  CG  TYR X 277      10.603  -2.623  40.689  1.00  0.00    -0.056 A 
ATOM   2289  CD1 TYR X 277      10.311  -1.348  41.234  1.00  0.00     0.010 A 
ATOM   2290  CE1 TYR X 277       9.355  -0.498  40.658  1.00  0.00     0.037 A 
ATOM   2291  CZ  TYR X 277       8.524  -0.893  39.614  1.00  0.00     0.065 A 
ATOM   2292  OH  TYR X 277       7.645  -0.101  38.957  1.00  0.00    -0.361 OA
ATOM   2293  HH  TYR X 277       6.918  -0.660  38.673  1.00  0.00     0.217 HD
ATOM   2294  CD2 TYR X 277       9.731  -2.968  39.626  1.00  0.00     0.010 A 
ATOM   2295  CE2 TYR X 277       8.652  -2.177  39.197  1.00  0.00     0.037 A 
ATOM   2296  C   TYR X 277      12.517  -5.021  39.293  1.00  0.00     0.241 C 
ATOM   2297  O   TYR X 277      11.821  -5.173  38.344  1.00  0.00    -0.271 OA
ATOM   2298  N   ASN X 278      13.892  -5.010  39.147  1.00  0.00    -0.346 N 
ATOM   2299  HN  ASN X 278      14.478  -4.945  39.950  1.00  0.00     0.163 HD
ATOM   2300  CA  ASN X 278      14.711  -5.167  37.879  1.00  0.00     0.185 C 
ATOM   2301  CB  ASN X 278      16.200  -4.972  38.262  1.00  0.00     0.137 C 
ATOM   2302  CG  ASN X 278      17.158  -4.497  37.113  1.00  0.00     0.217 C 
ATOM   2303  OD1 ASN X 278      17.080  -3.421  36.570  1.00  0.00    -0.274 OA
ATOM   2304  ND2 ASN X 278      18.046  -5.428  36.723  1.00  0.00    -0.370 N 
ATOM   2305 1HD2 ASN X 278      18.067  -6.252  37.290  1.00  0.00     0.159 HD
ATOM   2306 2HD2 ASN X 278      18.319  -5.393  35.762  1.00  0.00     0.159 HD
ATOM   2307  C   ASN X 278      14.460  -6.579  37.236  1.00  0.00     0.241 C 
ATOM   2308  O   ASN X 278      14.296  -6.749  36.073  1.00  0.00    -0.271 OA
ATOM   2309  N   LYS X 279      14.233  -7.663  38.088  1.00  0.00    -0.346 N 
ATOM   2310  HN  LYS X 279      14.433  -7.502  39.052  1.00  0.00     0.163 HD
ATOM   2311  CA  LYS X 279      13.740  -8.852  37.556  1.00  0.00     0.176 C 
ATOM   2312  CB  LYS X 279      13.945  -9.964  38.619  1.00  0.00     0.035 C 
ATOM   2313  CG  LYS X 279      13.859 -11.443  38.048  1.00  0.00     0.004 C 
ATOM   2314  CD  LYS X 279      14.501 -12.461  38.956  1.00  0.00     0.027 C 
ATOM   2315  CE  LYS X 279      14.621 -13.848  38.358  1.00  0.00     0.229 C 
ATOM   2316  NZ  LYS X 279      13.272 -14.471  38.299  1.00  0.00    -0.079 N 
ATOM   2317  HZ1 LYS X 279      12.906 -14.475  39.272  1.00  0.00     0.274 HD
ATOM   2318  HZ2 LYS X 279      13.196 -15.447  37.948  1.00  0.00     0.274 HD
ATOM   2319  HZ3 LYS X 279      12.715 -13.892  37.639  1.00  0.00     0.274 HD
ATOM   2320  C   LYS X 279      12.271  -8.977  36.945  1.00  0.00     0.241 C 
ATOM   2321  O   LYS X 279      12.174  -9.574  35.889  1.00  0.00    -0.271 OA
ATOM   2322  N   ASN X 280      11.226  -8.315  37.621  1.00  0.00    -0.346 N 
ATOM   2323  HN  ASN X 280      11.329  -7.921  38.531  1.00  0.00     0.163 HD
ATOM   2324  CA  ASN X 280       9.917  -8.230  37.130  1.00  0.00     0.185 C 
ATOM   2325  CB  ASN X 280       8.968  -7.716  38.178  1.00  0.00     0.137 C 
ATOM   2326  CG  ASN X 280       8.724  -8.909  39.134  1.00  0.00     0.217 C 
ATOM   2327  OD1 ASN X 280       8.339  -9.964  38.700  1.00  0.00    -0.274 OA
ATOM   2328  ND2 ASN X 280       8.982  -8.756  40.462  1.00  0.00    -0.370 N 
ATOM   2329 1HD2 ASN X 280       9.557  -8.014  40.807  1.00  0.00     0.159 HD
ATOM   2330 2HD2 ASN X 280       8.619  -9.477  41.053  1.00  0.00     0.159 HD
ATOM   2331  C   ASN X 280       9.883  -7.420  35.905  1.00  0.00     0.241 C 
ATOM   2332  O   ASN X 280       9.005  -7.606  35.049  1.00  0.00    -0.271 OA
ATOM   2333  N   LEU X 281      10.797  -6.439  35.695  1.00  0.00    -0.346 N 
ATOM   2334  HN  LEU X 281      11.349  -6.044  36.425  1.00  0.00     0.163 HD
ATOM   2335  CA  LEU X 281      10.865  -5.615  34.492  1.00  0.00     0.177 C 
ATOM   2336  CB  LEU X 281      10.400  -4.172  34.729  1.00  0.00     0.038 C 
ATOM   2337  CG  LEU X 281       8.822  -4.079  34.888  1.00  0.00    -0.020 C 
ATOM   2338  CD1 LEU X 281       8.549  -3.475  36.267  1.00  0.00     0.009 C 
ATOM   2339  CD2 LEU X 281       8.125  -3.319  33.820  1.00  0.00     0.009 C 
ATOM   2340  C   LEU X 281      12.063  -5.951  33.685  1.00  0.00     0.241 C 
ATOM   2341  O   LEU X 281      12.714  -5.082  33.111  1.00  0.00    -0.271 OA
ATOM   2342  N   GLU X 282      12.244  -7.216  33.519  1.00  0.00    -0.346 N 
ATOM   2343  HN  GLU X 282      11.765  -7.790  34.179  1.00  0.00     0.163 HD
ATOM   2344  CA  GLU X 282      12.710  -7.922  32.349  1.00  0.00     0.177 C 
ATOM   2345  CB  GLU X 282      13.817  -8.881  32.781  1.00  0.00     0.045 C 
ATOM   2346  CG  GLU X 282      14.223  -9.872  31.574  1.00  0.00     0.116 C 
ATOM   2347  CD  GLU X 282      15.394 -10.710  32.039  1.00  0.00     0.172 C 
ATOM   2348  OE1 GLU X 282      15.430 -11.223  33.214  1.00  0.00    -0.648 OA
ATOM   2349  OE2 GLU X 282      16.406 -10.740  31.321  1.00  0.00    -0.648 OA
ATOM   2350  C   GLU X 282      11.508  -8.760  31.939  1.00  0.00     0.241 C 
ATOM   2351  O   GLU X 282      11.015  -8.571  30.842  1.00  0.00    -0.271 OA
ATOM   2352  N   GLU X 283      11.089  -9.639  32.879  1.00  0.00    -0.346 N 
ATOM   2353  HN  GLU X 283      11.668  -9.830  33.668  1.00  0.00     0.163 HD
ATOM   2354  CA  GLU X 283       9.848 -10.416  32.808  1.00  0.00     0.177 C 
ATOM   2355  CB  GLU X 283       9.405 -10.833  34.267  1.00  0.00     0.045 C 
ATOM   2356  CG  GLU X 283       8.254 -11.911  34.315  1.00  0.00     0.116 C 
ATOM   2357  CD  GLU X 283       8.742 -13.250  33.943  1.00  0.00     0.172 C 
ATOM   2358  OE1 GLU X 283       9.712 -13.720  34.613  1.00  0.00    -0.648 OA
ATOM   2359  OE2 GLU X 283       8.302 -13.937  32.977  1.00  0.00    -0.648 OA
ATOM   2360  C   GLU X 283       8.738  -9.801  31.994  1.00  0.00     0.241 C 
ATOM   2361  O   GLU X 283       8.420 -10.331  30.936  1.00  0.00    -0.271 OA
ATOM   2362  N   ALA X 284       8.340  -8.603  32.376  1.00  0.00    -0.346 N 
ATOM   2363  HN  ALA X 284       8.484  -8.189  33.271  1.00  0.00     0.163 HD
ATOM   2364  CA  ALA X 284       7.560  -7.656  31.524  1.00  0.00     0.172 C 
ATOM   2365  CB  ALA X 284       7.440  -6.238  32.183  1.00  0.00     0.042 C 
ATOM   2366  C   ALA X 284       7.834  -7.501  30.071  1.00  0.00     0.240 C 
ATOM   2367  O   ALA X 284       7.166  -8.137  29.322  1.00  0.00    -0.271 OA
ATOM   2368  N   LYS X 285       8.824  -6.670  29.600  1.00  0.00    -0.346 N 
ATOM   2369  HN  LYS X 285       9.478  -6.021  29.981  1.00  0.00     0.163 HD
ATOM   2370  CA  LYS X 285       9.036  -6.579  28.135  1.00  0.00     0.176 C 
ATOM   2371  CB  LYS X 285       9.748  -5.290  27.760  1.00  0.00     0.035 C 
ATOM   2372  CG  LYS X 285       9.180  -4.729  26.430  1.00  0.00     0.004 C 
ATOM   2373  CD  LYS X 285       7.692  -4.345  26.331  1.00  0.00     0.027 C 
ATOM   2374  CE  LYS X 285       6.924  -5.455  25.641  1.00  0.00     0.229 C 
ATOM   2375  NZ  LYS X 285       5.704  -4.858  25.176  1.00  0.00    -0.079 N 
ATOM   2376  HZ1 LYS X 285       5.637  -4.723  24.148  1.00  0.00     0.274 HD
ATOM   2377  HZ2 LYS X 285       5.636  -4.000  25.761  1.00  0.00     0.274 HD
ATOM   2378  HZ3 LYS X 285       4.883  -5.411  25.496  1.00  0.00     0.274 HD
ATOM   2379  C   LYS X 285       9.531  -7.826  27.372  1.00  0.00     0.241 C 
ATOM   2380  O   LYS X 285       9.141  -7.980  26.209  1.00  0.00    -0.271 OA
ATOM   2381  N   ARG X 286      10.252  -8.681  28.076  1.00  0.00    -0.346 N 
ATOM   2382  HN  ARG X 286      10.278  -8.582  29.067  1.00  0.00     0.163 HD
ATOM   2383  CA  ARG X 286      10.508 -10.020  27.508  1.00  0.00     0.176 C 
ATOM   2384  CB  ARG X 286      11.542 -10.658  28.377  1.00  0.00     0.036 C 
ATOM   2385  CG  ARG X 286      12.443 -11.772  27.793  1.00  0.00     0.023 C 
ATOM   2386  CD  ARG X 286      13.838 -11.935  28.593  1.00  0.00     0.138 C 
ATOM   2387  NE  ARG X 286      14.530 -13.211  28.189  1.00  0.00    -0.227 N 
ATOM   2388  HE  ARG X 286      14.694 -13.350  27.212  1.00  0.00     0.177 HD
ATOM   2389  CZ  ARG X 286      14.449 -14.402  28.829  1.00  0.00     0.665 C 
ATOM   2390  NH1 ARG X 286      15.138 -15.405  28.371  1.00  0.00    -0.235 N 
ATOM   2391 1HH1 ARG X 286      15.763 -15.223  27.612  1.00  0.00     0.174 HD
ATOM   2392 2HH1 ARG X 286      15.207 -16.301  28.808  1.00  0.00     0.174 HD
ATOM   2393  NH2 ARG X 286      13.758 -14.592  29.955  1.00  0.00    -0.235 N 
ATOM   2394 1HH2 ARG X 286      13.126 -13.868  30.231  1.00  0.00     0.174 HD
ATOM   2395 2HH2 ARG X 286      13.823 -15.468  30.435  1.00  0.00     0.174 HD
ATOM   2396  C   ARG X 286       9.289 -10.888  27.293  1.00  0.00     0.241 C 
ATOM   2397  O   ARG X 286       9.292 -11.747  26.412  1.00  0.00    -0.271 OA
ATOM   2398  N   ILE X 287       8.170 -10.677  28.120  1.00  0.00    -0.346 N 
ATOM   2399  HN  ILE X 287       8.188 -10.006  28.857  1.00  0.00     0.163 HD
ATOM   2400  CA  ILE X 287       6.981 -11.534  27.975  1.00  0.00     0.180 C 
ATOM   2401  CB  ILE X 287       6.116 -11.695  29.362  1.00  0.00     0.013 C 
ATOM   2402  CG2 ILE X 287       5.420 -10.400  29.785  1.00  0.00     0.012 C 
ATOM   2403  CG1 ILE X 287       5.082 -12.832  29.377  1.00  0.00     0.002 C 
ATOM   2404  CD  ILE X 287       5.652 -14.170  29.043  1.00  0.00     0.005 C 
ATOM   2405  C   ILE X 287       6.159 -11.105  26.768  1.00  0.00     0.241 C 
ATOM   2406  O   ILE X 287       5.599 -11.928  26.057  1.00  0.00    -0.271 OA
ATOM   2407  N   GLY X 288       6.332  -9.816  26.398  1.00  0.00    -0.351 N 
ATOM   2408  HN  GLY X 288       6.841  -9.167  26.959  1.00  0.00     0.163 HD
ATOM   2409  CA  GLY X 288       5.775  -9.369  25.164  1.00  0.00     0.225 C 
ATOM   2410  C   GLY X 288       6.680  -9.752  23.963  1.00  0.00     0.236 C 
ATOM   2411  O   GLY X 288       6.263  -9.999  22.816  1.00  0.00    -0.272 OA
ATOM   2412  N   ILE X 289       8.007  -9.765  24.078  1.00  0.00    -0.346 N 
ATOM   2413  HN  ILE X 289       8.440  -9.466  24.924  1.00  0.00     0.163 HD
ATOM   2414  CA  ILE X 289       8.833 -10.227  22.936  1.00  0.00     0.180 C 
ATOM   2415  CB  ILE X 289      10.342  -9.842  22.998  1.00  0.00     0.013 C 
ATOM   2416  CG2 ILE X 289      10.507  -8.358  23.394  1.00  0.00     0.012 C 
ATOM   2417  CG1 ILE X 289      11.319 -10.773  23.671  1.00  0.00     0.002 C 
ATOM   2418  CD  ILE X 289      12.779 -10.532  23.339  1.00  0.00     0.005 C 
ATOM   2419  C   ILE X 289       8.765 -11.638  22.445  1.00  0.00     0.241 C 
ATOM   2420  O   ILE X 289       8.774 -11.808  21.228  1.00  0.00    -0.271 OA
ATOM   2421  N   LYS X 290       8.550 -12.701  23.344  1.00  0.00    -0.346 N 
ATOM   2422  HN  LYS X 290       8.673 -12.493  24.311  1.00  0.00     0.163 HD
ATOM   2423  CA  LYS X 290       8.181 -14.061  23.056  1.00  0.00     0.176 C 
ATOM   2424  CB  LYS X 290       8.060 -14.762  24.428  1.00  0.00     0.035 C 
ATOM   2425  CG  LYS X 290       7.954 -16.299  24.323  1.00  0.00     0.004 C 
ATOM   2426  CD  LYS X 290       7.974 -17.038  25.651  1.00  0.00     0.027 C 
ATOM   2427  CE  LYS X 290       8.505 -18.408  25.441  1.00  0.00     0.229 C 
ATOM   2428  NZ  LYS X 290       8.488 -19.313  26.678  1.00  0.00    -0.079 N 
ATOM   2429  HZ1 LYS X 290       8.947 -20.231  26.510  1.00  0.00     0.274 HD
ATOM   2430  HZ2 LYS X 290       7.492 -19.398  26.963  1.00  0.00     0.274 HD
ATOM   2431  HZ3 LYS X 290       9.063 -18.848  27.410  1.00  0.00     0.274 HD
ATOM   2432  C   LYS X 290       6.859 -14.133  22.308  1.00  0.00     0.241 C 
ATOM   2433  O   LYS X 290       6.728 -14.901  21.326  1.00  0.00    -0.271 OA
ATOM   2434  N   LYS X 291       5.848 -13.288  22.669  1.00  0.00    -0.346 N 
ATOM   2435  HN  LYS X 291       5.919 -12.836  23.554  1.00  0.00     0.163 HD
ATOM   2436  CA  LYS X 291       4.693 -13.009  21.822  1.00  0.00     0.176 C 
ATOM   2437  CB  LYS X 291       3.774 -12.035  22.582  1.00  0.00     0.035 C 
ATOM   2438  CG  LYS X 291       2.381 -11.949  22.039  1.00  0.00     0.004 C 
ATOM   2439  CD  LYS X 291       1.394 -11.315  22.993  1.00  0.00     0.027 C 
ATOM   2440  CE  LYS X 291       1.511  -9.784  23.151  1.00  0.00     0.229 C 
ATOM   2441  NZ  LYS X 291       0.336  -9.232  23.734  1.00  0.00    -0.079 N 
ATOM   2442  HZ1 LYS X 291       0.019  -8.316  23.356  1.00  0.00     0.274 HD
ATOM   2443  HZ2 LYS X 291       0.472  -9.123  24.759  1.00  0.00     0.274 HD
ATOM   2444  HZ3 LYS X 291      -0.439  -9.915  23.612  1.00  0.00     0.274 HD
ATOM   2445  C   LYS X 291       4.962 -12.398  20.481  1.00  0.00     0.241 C 
ATOM   2446  O   LYS X 291       4.720 -12.996  19.440  1.00  0.00    -0.271 OA
ATOM   2447  N   ALA X 292       5.575 -11.137  20.451  1.00  0.00    -0.346 N 
ATOM   2448  HN  ALA X 292       5.712 -10.624  21.295  1.00  0.00     0.163 HD
ATOM   2449  CA  ALA X 292       5.815 -10.465  19.175  1.00  0.00     0.172 C 
ATOM   2450  CB  ALA X 292       6.343  -9.140  19.591  1.00  0.00     0.042 C 
ATOM   2451  C   ALA X 292       6.717 -11.288  18.212  1.00  0.00     0.240 C 
ATOM   2452  O   ALA X 292       6.308 -11.298  17.020  1.00  0.00    -0.271 OA
ATOM   2453  N   ILE X 293       7.810 -11.969  18.643  1.00  0.00    -0.346 N 
ATOM   2454  HN  ILE X 293       8.171 -11.911  19.570  1.00  0.00     0.163 HD
ATOM   2455  CA  ILE X 293       8.557 -12.837  17.734  1.00  0.00     0.180 C 
ATOM   2456  CB  ILE X 293       9.864 -13.365  18.306  1.00  0.00     0.013 C 
ATOM   2457  CG2 ILE X 293      10.401 -14.337  17.259  1.00  0.00     0.012 C 
ATOM   2458  CG1 ILE X 293      10.710 -12.163  18.589  1.00  0.00     0.002 C 
ATOM   2459  CD  ILE X 293      11.968 -12.521  19.389  1.00  0.00     0.005 C 
ATOM   2460  C   ILE X 293       7.676 -13.949  17.084  1.00  0.00     0.241 C 
ATOM   2461  O   ILE X 293       7.793 -14.231  15.866  1.00  0.00    -0.271 OA
ATOM   2462  N   THR X 294       6.745 -14.517  17.848  1.00  0.00    -0.344 N 
ATOM   2463  HN  THR X 294       6.658 -14.231  18.799  1.00  0.00     0.163 HD
ATOM   2464  CA  THR X 294       5.735 -15.393  17.365  1.00  0.00     0.205 C 
ATOM   2465  CB  THR X 294       4.999 -16.026  18.445  1.00  0.00     0.146 C 
ATOM   2466  OG1 THR X 294       5.856 -16.713  19.348  1.00  0.00    -0.393 OA
ATOM   2467  HG1 THR X 294       6.164 -16.093  20.013  1.00  0.00     0.210 HD
ATOM   2468  CG2 THR X 294       4.087 -17.159  17.820  1.00  0.00     0.042 C 
ATOM   2469  C   THR X 294       4.784 -14.766  16.348  1.00  0.00     0.243 C 
ATOM   2470  O   THR X 294       4.546 -15.404  15.342  1.00  0.00    -0.271 OA
ATOM   2471  N   ALA X 295       4.288 -13.502  16.584  1.00  0.00    -0.346 N 
ATOM   2472  HN  ALA X 295       4.417 -12.964  17.414  1.00  0.00     0.163 HD
ATOM   2473  CA  ALA X 295       3.561 -12.804  15.493  1.00  0.00     0.172 C 
ATOM   2474  CB  ALA X 295       3.128 -11.370  15.920  1.00  0.00     0.042 C 
ATOM   2475  C   ALA X 295       4.336 -12.609  14.162  1.00  0.00     0.240 C 
ATOM   2476  O   ALA X 295       3.809 -12.678  13.097  1.00  0.00    -0.271 OA
ATOM   2477  N   ASN X 296       5.673 -12.551  14.275  1.00  0.00    -0.346 N 
ATOM   2478  HN  ASN X 296       6.116 -12.595  15.167  1.00  0.00     0.163 HD
ATOM   2479  CA  ASN X 296       6.583 -12.180  13.258  1.00  0.00     0.185 C 
ATOM   2480  CB  ASN X 296       7.421 -10.870  13.546  1.00  0.00     0.137 C 
ATOM   2481  CG  ASN X 296       6.312  -9.777  13.809  1.00  0.00     0.217 C 
ATOM   2482  OD1 ASN X 296       5.630  -9.280  12.916  1.00  0.00    -0.274 OA
ATOM   2483  ND2 ASN X 296       6.167  -9.312  15.079  1.00  0.00    -0.370 N 
ATOM   2484 1HD2 ASN X 296       6.421  -9.887  15.856  1.00  0.00     0.159 HD
ATOM   2485 2HD2 ASN X 296       5.523  -8.601  15.359  1.00  0.00     0.159 HD
ATOM   2486  C   ASN X 296       7.199 -13.336  12.511  1.00  0.00     0.241 C 
ATOM   2487  O   ASN X 296       7.433 -13.315  11.329  1.00  0.00    -0.271 OA
ATOM   2488  N   ILE X 297       7.257 -14.510  13.122  1.00  0.00    -0.346 N 
ATOM   2489  HN  ILE X 297       7.128 -14.639  14.102  1.00  0.00     0.163 HD
ATOM   2490  CA  ILE X 297       7.394 -15.815  12.513  1.00  0.00     0.180 C 
ATOM   2491  CB  ILE X 297       7.767 -16.952  13.493  1.00  0.00     0.013 C 
ATOM   2492  CG2 ILE X 297       7.644 -18.298  12.857  1.00  0.00     0.012 C 
ATOM   2493  CG1 ILE X 297       9.159 -16.598  14.116  1.00  0.00     0.002 C 
ATOM   2494  CD  ILE X 297       9.373 -17.586  15.256  1.00  0.00     0.005 C 
ATOM   2495  C   ILE X 297       6.013 -16.118  11.896  1.00  0.00     0.241 C 
ATOM   2496  O   ILE X 297       5.928 -16.778  10.889  1.00  0.00    -0.271 OA
ATOM   2497  N   SER X 298       4.935 -15.642  12.542  1.00  0.00    -0.344 N 
ATOM   2498  HN  SER X 298       4.928 -15.139  13.403  1.00  0.00     0.163 HD
ATOM   2499  CA  SER X 298       3.586 -16.126  12.138  1.00  0.00     0.200 C 
ATOM   2500  CB  SER X 298       2.362 -15.719  13.046  1.00  0.00     0.199 C 
ATOM   2501  OG  SER X 298       2.452 -16.427  14.293  1.00  0.00    -0.398 OA
ATOM   2502  HG1 SER X 298       3.187 -16.013  14.750  1.00  0.00     0.209 HD
ATOM   2503  C   SER X 298       3.088 -15.534  10.838  1.00  0.00     0.243 C 
ATOM   2504  O   SER X 298       2.356 -16.148  10.018  1.00  0.00    -0.271 OA
ATOM   2505  N   ILE X 299       3.602 -14.359  10.508  1.00  0.00    -0.346 N 
ATOM   2506  HN  ILE X 299       4.198 -13.881  11.149  1.00  0.00     0.163 HD
ATOM   2507  CA  ILE X 299       3.511 -13.841   9.097  1.00  0.00     0.180 C 
ATOM   2508  CB  ILE X 299       3.753 -12.319   8.976  1.00  0.00     0.013 C 
ATOM   2509  CG2 ILE X 299       4.909 -11.894   9.828  1.00  0.00     0.012 C 
ATOM   2510  CG1 ILE X 299       4.010 -11.862   7.616  1.00  0.00     0.002 C 
ATOM   2511  CD  ILE X 299       2.783 -11.891   6.747  1.00  0.00     0.005 C 
ATOM   2512  C   ILE X 299       4.217 -14.632   8.034  1.00  0.00     0.241 C 
ATOM   2513  O   ILE X 299       3.632 -15.067   7.014  1.00  0.00    -0.271 OA
ATOM   2514  N   GLY X 300       5.487 -15.039   8.250  1.00  0.00    -0.351 N 
ATOM   2515  HN  GLY X 300       6.068 -14.806   9.026  1.00  0.00     0.163 HD
ATOM   2516  CA  GLY X 300       6.098 -15.939   7.302  1.00  0.00     0.225 C 
ATOM   2517  C   GLY X 300       5.733 -17.359   7.232  1.00  0.00     0.236 C 
ATOM   2518  O   GLY X 300       5.873 -18.021   6.183  1.00  0.00    -0.272 OA
ATOM   2519  N   ALA X 301       5.172 -17.822   8.272  1.00  0.00    -0.347 N 
ATOM   2520  HN  ALA X 301       5.136 -17.262   9.096  1.00  0.00     0.163 HD
ATOM   2521  CA  ALA X 301       4.444 -19.042   8.325  1.00  0.00     0.172 C 
ATOM   2522  CB  ALA X 301       3.775 -19.184   9.695  1.00  0.00     0.042 C 
ATOM   2523  C   ALA X 301       3.333 -19.171   7.198  1.00  0.00     0.240 C 
ATOM   2524  O   ALA X 301       3.390 -20.004   6.299  1.00  0.00    -0.271 OA
ATOM   2525  N   ALA X 302       2.352 -18.206   7.235  1.00  0.00    -0.346 N 
ATOM   2526  HN  ALA X 302       2.392 -17.420   7.848  1.00  0.00     0.163 HD
ATOM   2527  CA  ALA X 302       1.320 -18.160   6.265  1.00  0.00     0.172 C 
ATOM   2528  CB  ALA X 302       0.174 -17.264   6.838  1.00  0.00     0.042 C 
ATOM   2529  C   ALA X 302       1.794 -17.593   4.903  1.00  0.00     0.240 C 
ATOM   2530  O   ALA X 302       1.406 -18.075   3.893  1.00  0.00    -0.271 OA
ATOM   2531  N   PHE X 303       2.726 -16.634   4.868  1.00  0.00    -0.346 N 
ATOM   2532  HN  PHE X 303       3.101 -16.235   5.701  1.00  0.00     0.163 HD
ATOM   2533  CA  PHE X 303       3.405 -16.180   3.638  1.00  0.00     0.180 C 
ATOM   2534  CB  PHE X 303       4.458 -15.052   3.903  1.00  0.00     0.073 C 
ATOM   2535  CG  PHE X 303       4.767 -14.144   2.672  1.00  0.00    -0.056 A 
ATOM   2536  CD1 PHE X 303       3.923 -12.993   2.439  1.00  0.00     0.007 A 
ATOM   2537  CE1 PHE X 303       4.232 -12.036   1.449  1.00  0.00     0.001 A 
ATOM   2538  CZ  PHE X 303       5.457 -12.235   0.702  1.00  0.00     0.000 A 
ATOM   2539  CD2 PHE X 303       5.767 -14.446   1.843  1.00  0.00     0.007 A 
ATOM   2540  CE2 PHE X 303       6.146 -13.476   0.890  1.00  0.00     0.001 A 
ATOM   2541  C   PHE X 303       4.116 -17.319   2.909  1.00  0.00     0.241 C 
ATOM   2542  O   PHE X 303       4.085 -17.414   1.707  1.00  0.00    -0.271 OA
ATOM   2543  N   LEU X 304       4.861 -18.187   3.536  1.00  0.00    -0.346 N 
ATOM   2544  HN  LEU X 304       4.943 -18.236   4.529  1.00  0.00     0.163 HD
ATOM   2545  CA  LEU X 304       5.591 -19.325   3.014  1.00  0.00     0.177 C 
ATOM   2546  CB  LEU X 304       6.316 -20.179   4.177  1.00  0.00     0.038 C 
ATOM   2547  CG  LEU X 304       6.984 -21.509   3.927  1.00  0.00    -0.020 C 
ATOM   2548  CD1 LEU X 304       8.163 -21.710   4.958  1.00  0.00     0.009 C 
ATOM   2549  CD2 LEU X 304       6.053 -22.675   4.115  1.00  0.00     0.009 C 
ATOM   2550  C   LEU X 304       4.699 -20.283   2.170  1.00  0.00     0.241 C 
ATOM   2551  O   LEU X 304       4.994 -20.787   1.064  1.00  0.00    -0.271 OA
ATOM   2552  N   LEU X 305       3.507 -20.704   2.814  1.00  0.00    -0.346 N 
ATOM   2553  HN  LEU X 305       3.236 -20.299   3.684  1.00  0.00     0.163 HD
ATOM   2554  CA  LEU X 305       2.605 -21.650   2.305  1.00  0.00     0.177 C 
ATOM   2555  CB  LEU X 305       1.610 -22.108   3.400  1.00  0.00     0.038 C 
ATOM   2556  CG  LEU X 305       2.183 -23.187   4.382  1.00  0.00    -0.020 C 
ATOM   2557  CD1 LEU X 305       1.235 -23.279   5.610  1.00  0.00     0.009 C 
ATOM   2558  CD2 LEU X 305       2.489 -24.510   3.764  1.00  0.00     0.009 C 
ATOM   2559  C   LEU X 305       1.914 -21.032   1.106  1.00  0.00     0.241 C 
ATOM   2560  O   LEU X 305       1.622 -21.713   0.162  1.00  0.00    -0.271 OA
ATOM   2561  N   ILE X 306       1.789 -19.633   1.019  1.00  0.00    -0.346 N 
ATOM   2562  HN  ILE X 306       2.006 -19.044   1.795  1.00  0.00     0.163 HD
ATOM   2563  CA  ILE X 306       1.236 -19.040  -0.184  1.00  0.00     0.180 C 
ATOM   2564  CB  ILE X 306       0.471 -17.737  -0.008  1.00  0.00     0.013 C 
ATOM   2565  CG2 ILE X 306       1.418 -16.701   0.517  1.00  0.00     0.012 C 
ATOM   2566  CG1 ILE X 306      -0.282 -17.104  -1.240  1.00  0.00     0.002 C 
ATOM   2567  CD  ILE X 306      -1.476 -17.891  -1.858  1.00  0.00     0.005 C 
ATOM   2568  C   ILE X 306       2.288 -18.951  -1.259  1.00  0.00     0.241 C 
ATOM   2569  O   ILE X 306       1.910 -19.131  -2.444  1.00  0.00    -0.271 OA
ATOM   2570  N   TYR X 307       3.531 -18.713  -0.983  1.00  0.00    -0.346 N 
ATOM   2571  HN  TYR X 307       3.893 -18.537  -0.070  1.00  0.00     0.163 HD
ATOM   2572  CA  TYR X 307       4.588 -18.895  -1.993  1.00  0.00     0.180 C 
ATOM   2573  CB  TYR X 307       6.000 -18.577  -1.503  1.00  0.00     0.073 C 
ATOM   2574  CG  TYR X 307       6.186 -17.124  -2.001  1.00  0.00    -0.056 A 
ATOM   2575  CD1 TYR X 307       7.141 -16.942  -3.026  1.00  0.00     0.010 A 
ATOM   2576  CE1 TYR X 307       7.347 -15.655  -3.608  1.00  0.00     0.037 A 
ATOM   2577  CZ  TYR X 307       6.623 -14.585  -3.093  1.00  0.00     0.065 A 
ATOM   2578  OH  TYR X 307       6.868 -13.341  -3.671  1.00  0.00    -0.361 OA
ATOM   2579  HH  TYR X 307       6.212 -12.694  -3.404  1.00  0.00     0.217 HD
ATOM   2580  CD2 TYR X 307       5.409 -16.005  -1.564  1.00  0.00     0.010 A 
ATOM   2581  CE2 TYR X 307       5.648 -14.736  -2.113  1.00  0.00     0.037 A 
ATOM   2582  C   TYR X 307       4.485 -20.299  -2.579  1.00  0.00     0.241 C 
ATOM   2583  O   TYR X 307       4.658 -20.473  -3.775  1.00  0.00    -0.271 OA
ATOM   2584  N   ALA X 308       4.166 -21.330  -1.804  1.00  0.00    -0.346 N 
ATOM   2585  HN  ALA X 308       3.917 -21.324  -0.838  1.00  0.00     0.163 HD
ATOM   2586  CA  ALA X 308       3.956 -22.604  -2.346  1.00  0.00     0.172 C 
ATOM   2587  CB  ALA X 308       3.690 -23.591  -1.164  1.00  0.00     0.042 C 
ATOM   2588  C   ALA X 308       2.951 -22.893  -3.505  1.00  0.00     0.240 C 
ATOM   2589  O   ALA X 308       3.157 -23.623  -4.474  1.00  0.00    -0.271 OA
ATOM   2590  N   SER X 309       1.855 -22.154  -3.438  1.00  0.00    -0.344 N 
ATOM   2591  HN  SER X 309       1.849 -21.532  -2.659  1.00  0.00     0.163 HD
ATOM   2592  CA  SER X 309       0.736 -22.166  -4.322  1.00  0.00     0.200 C 
ATOM   2593  CB  SER X 309      -0.576 -21.565  -3.672  1.00  0.00     0.199 C 
ATOM   2594  OG  SER X 309      -1.760 -21.702  -4.428  1.00  0.00    -0.398 OA
ATOM   2595  HG1 SER X 309      -1.498 -21.446  -5.315  1.00  0.00     0.209 HD
ATOM   2596  C   SER X 309       0.991 -21.402  -5.571  1.00  0.00     0.243 C 
ATOM   2597  O   SER X 309       0.516 -21.664  -6.638  1.00  0.00    -0.271 OA
ATOM   2598  N   TYR X 310       1.780 -20.394  -5.425  1.00  0.00    -0.346 N 
ATOM   2599  HN  TYR X 310       2.212 -20.125  -4.568  1.00  0.00     0.163 HD
ATOM   2600  CA  TYR X 310       2.511 -19.682  -6.540  1.00  0.00     0.180 C 
ATOM   2601  CB  TYR X 310       3.206 -18.427  -5.789  1.00  0.00     0.073 C 
ATOM   2602  CG  TYR X 310       3.394 -17.114  -6.581  1.00  0.00    -0.056 A 
ATOM   2603  CD1 TYR X 310       4.284 -16.203  -6.136  1.00  0.00     0.010 A 
ATOM   2604  CE1 TYR X 310       4.664 -15.037  -6.845  1.00  0.00     0.037 A 
ATOM   2605  CZ  TYR X 310       3.982 -14.637  -7.961  1.00  0.00     0.065 A 
ATOM   2606  OH  TYR X 310       4.379 -13.531  -8.661  1.00  0.00    -0.361 OA
ATOM   2607  HH  TYR X 310       5.209 -13.232  -8.282  1.00  0.00     0.217 HD
ATOM   2608  CD2 TYR X 310       2.600 -16.737  -7.766  1.00  0.00     0.010 A 
ATOM   2609  CE2 TYR X 310       2.910 -15.499  -8.401  1.00  0.00     0.037 A 
ATOM   2610  C   TYR X 310       3.473 -20.493  -7.286  1.00  0.00     0.241 C 
ATOM   2611  O   TYR X 310       3.353 -20.683  -8.509  1.00  0.00    -0.271 OA
ATOM   2612  N   ALA X 311       4.321 -21.172  -6.526  1.00  0.00    -0.346 N 
ATOM   2613  HN  ALA X 311       4.446 -21.026  -5.548  1.00  0.00     0.163 HD
ATOM   2614  CA  ALA X 311       5.179 -22.232  -7.150  1.00  0.00     0.172 C 
ATOM   2615  CB  ALA X 311       6.163 -22.738  -6.086  1.00  0.00     0.042 C 
ATOM   2616  C   ALA X 311       4.494 -23.336  -7.829  1.00  0.00     0.240 C 
ATOM   2617  O   ALA X 311       5.025 -23.820  -8.823  1.00  0.00    -0.271 OA
ATOM   2618  N   LEU X 312       3.282 -23.787  -7.434  1.00  0.00    -0.346 N 
ATOM   2619  HN  LEU X 312       2.825 -23.552  -6.579  1.00  0.00     0.163 HD
ATOM   2620  CA  LEU X 312       2.519 -24.787  -8.157  1.00  0.00     0.177 C 
ATOM   2621  CB  LEU X 312       1.874 -25.841  -7.151  1.00  0.00     0.038 C 
ATOM   2622  CG  LEU X 312       1.472 -27.290  -7.607  1.00  0.00    -0.020 C 
ATOM   2623  CD1 LEU X 312       2.591 -28.077  -8.303  1.00  0.00     0.009 C 
ATOM   2624  CD2 LEU X 312       0.987 -28.127  -6.360  1.00  0.00     0.009 C 
ATOM   2625  C   LEU X 312       1.470 -24.311  -9.167  1.00  0.00     0.241 C 
ATOM   2626  O   LEU X 312       0.663 -25.036  -9.734  1.00  0.00    -0.271 OA
ATOM   2627  N   ALA X 313       1.498 -23.081  -9.545  1.00  0.00    -0.346 N 
ATOM   2628  HN  ALA X 313       2.148 -22.470  -9.100  1.00  0.00     0.163 HD
ATOM   2629  CA  ALA X 313       0.944 -22.459 -10.726  1.00  0.00     0.172 C 
ATOM   2630  CB  ALA X 313       0.376 -21.077 -10.306  1.00  0.00     0.042 C 
ATOM   2631  C   ALA X 313       2.111 -22.335 -11.637  1.00  0.00     0.240 C 
ATOM   2632  O   ALA X 313       2.115 -22.900 -12.704  1.00  0.00    -0.271 OA
ATOM   2633  N   PHE X 314       3.192 -21.628 -11.196  1.00  0.00    -0.346 N 
ATOM   2634  HN  PHE X 314       3.124 -21.051 -10.386  1.00  0.00     0.163 HD
ATOM   2635  CA  PHE X 314       4.506 -21.447 -11.838  1.00  0.00     0.180 C 
ATOM   2636  CB  PHE X 314       5.366 -20.827 -10.756  1.00  0.00     0.073 C 
ATOM   2637  CG  PHE X 314       5.092 -19.367 -10.506  1.00  0.00    -0.056 A 
ATOM   2638  CD1 PHE X 314       5.908 -18.636  -9.647  1.00  0.00     0.007 A 
ATOM   2639  CE1 PHE X 314       5.869 -17.230  -9.506  1.00  0.00     0.001 A 
ATOM   2640  CZ  PHE X 314       5.047 -16.467 -10.392  1.00  0.00     0.000 A 
ATOM   2641  CD2 PHE X 314       4.179 -18.542 -11.256  1.00  0.00     0.007 A 
ATOM   2642  CE2 PHE X 314       4.146 -17.159 -11.196  1.00  0.00     0.001 A 
ATOM   2643  C   PHE X 314       5.137 -22.760 -12.309  1.00  0.00     0.241 C 
ATOM   2644  O   PHE X 314       5.516 -22.843 -13.507  1.00  0.00    -0.271 OA
ATOM   2645  N   TRP X 315       5.306 -23.769 -11.497  1.00  0.00    -0.346 N 
ATOM   2646  HN  TRP X 315       5.015 -23.703 -10.545  1.00  0.00     0.163 HD
ATOM   2647  CA  TRP X 315       5.993 -25.051 -11.905  1.00  0.00     0.181 C 
ATOM   2648  CB  TRP X 315       6.885 -25.530 -10.737  1.00  0.00     0.075 C 
ATOM   2649  CG  TRP X 315       7.706 -26.803 -10.928  1.00  0.00    -0.028 A 
ATOM   2650  CD1 TRP X 315       9.052 -27.114 -11.172  1.00  0.00     0.096 A 
ATOM   2651  NE1 TRP X 315       9.351 -28.441 -11.160  1.00  0.00    -0.365 N 
ATOM   2652  HE1 TRP X 315      10.139 -29.007 -11.262  1.00  0.00     0.165 HD
ATOM   2653  CE2 TRP X 315       8.097 -29.081 -11.018  1.00  0.00     0.042 A 
ATOM   2654  CD2 TRP X 315       7.113 -28.110 -10.768  1.00  0.00    -0.002 A 
ATOM   2655  CE3 TRP X 315       5.827 -28.462 -10.567  1.00  0.00     0.014 A 
ATOM   2656  CZ3 TRP X 315       5.481 -29.850 -10.693  1.00  0.00     0.001 A 
ATOM   2657  CZ2 TRP X 315       7.808 -30.448 -11.036  1.00  0.00     0.030 A 
ATOM   2658  CH2 TRP X 315       6.448 -30.848 -10.937  1.00  0.00     0.002 A 
ATOM   2659  C   TRP X 315       5.036 -26.124 -12.431  1.00  0.00     0.241 C 
ATOM   2660  O   TRP X 315       5.424 -26.898 -13.291  1.00  0.00    -0.271 OA
ATOM   2661  N   TYR X 316       3.735 -26.104 -12.046  1.00  0.00    -0.346 N 
ATOM   2662  HN  TYR X 316       3.408 -25.443 -11.376  1.00  0.00     0.163 HD
ATOM   2663  CA  TYR X 316       2.801 -26.866 -12.910  1.00  0.00     0.180 C 
ATOM   2664  CB  TYR X 316       1.380 -27.082 -12.249  1.00  0.00     0.073 C 
ATOM   2665  CG  TYR X 316       0.551 -28.208 -12.897  1.00  0.00    -0.056 A 
ATOM   2666  CD1 TYR X 316      -0.825 -28.193 -12.947  1.00  0.00     0.010 A 
ATOM   2667  CE1 TYR X 316      -1.587 -29.273 -13.430  1.00  0.00     0.037 A 
ATOM   2668  CZ  TYR X 316      -0.892 -30.410 -13.950  1.00  0.00     0.065 A 
ATOM   2669  OH  TYR X 316      -1.437 -31.367 -14.842  1.00  0.00    -0.361 OA
ATOM   2670  HH  TYR X 316      -2.371 -31.147 -14.837  1.00  0.00     0.217 HD
ATOM   2671  CD2 TYR X 316       1.238 -29.347 -13.274  1.00  0.00     0.010 A 
ATOM   2672  CE2 TYR X 316       0.458 -30.404 -13.832  1.00  0.00     0.037 A 
ATOM   2673  C   TYR X 316       2.708 -26.212 -14.276  1.00  0.00     0.241 C 
ATOM   2674  O   TYR X 316       2.468 -26.898 -15.267  1.00  0.00    -0.271 OA
ATOM   2675  N   GLY X 317       2.862 -24.893 -14.309  1.00  0.00    -0.351 N 
ATOM   2676  HN  GLY X 317       3.081 -24.356 -13.497  1.00  0.00     0.163 HD
ATOM   2677  CA  GLY X 317       3.254 -24.039 -15.415  1.00  0.00     0.225 C 
ATOM   2678  C   GLY X 317       4.139 -24.725 -16.369  1.00  0.00     0.236 C 
ATOM   2679  O   GLY X 317       3.638 -25.217 -17.362  1.00  0.00    -0.272 OA
ATOM   2680  N   THR X 318       5.477 -24.898 -16.205  1.00  0.00    -0.344 N 
ATOM   2681  HN  THR X 318       5.951 -24.402 -15.481  1.00  0.00     0.163 HD
ATOM   2682  CA  THR X 318       6.211 -25.650 -17.142  1.00  0.00     0.205 C 
ATOM   2683  CB  THR X 318       7.540 -25.218 -17.592  1.00  0.00     0.146 C 
ATOM   2684  OG1 THR X 318       8.653 -25.163 -16.731  1.00  0.00    -0.393 OA
ATOM   2685  HG1 THR X 318       8.683 -25.971 -16.214  1.00  0.00     0.210 HD
ATOM   2686  CG2 THR X 318       7.385 -23.912 -18.415  1.00  0.00     0.042 C 
ATOM   2687  C   THR X 318       6.152 -27.136 -17.180  1.00  0.00     0.243 C 
ATOM   2688  O   THR X 318       7.122 -27.829 -17.511  1.00  0.00    -0.271 OA
ATOM   2689  N   THR X 319       4.937 -27.635 -17.156  1.00  0.00    -0.344 N 
ATOM   2690  HN  THR X 319       4.236 -26.989 -16.862  1.00  0.00     0.163 HD
ATOM   2691  CA  THR X 319       4.506 -28.874 -17.813  1.00  0.00     0.205 C 
ATOM   2692  CB  THR X 319       4.322 -30.140 -16.975  1.00  0.00     0.146 C 
ATOM   2693  OG1 THR X 319       5.580 -30.452 -16.447  1.00  0.00    -0.393 OA
ATOM   2694  HG1 THR X 319       5.647 -31.403 -16.567  1.00  0.00     0.210 HD
ATOM   2695  CG2 THR X 319       3.838 -31.340 -17.739  1.00  0.00     0.042 C 
ATOM   2696  C   THR X 319       3.132 -28.545 -18.448  1.00  0.00     0.243 C 
ATOM   2697  O   THR X 319       2.958 -28.477 -19.661  1.00  0.00    -0.271 OA
ATOM   2698  N   LEU X 320       2.158 -28.288 -17.540  1.00  0.00    -0.346 N 
ATOM   2699  HN  LEU X 320       2.255 -28.168 -16.555  1.00  0.00     0.163 HD
ATOM   2700  CA  LEU X 320       0.767 -28.101 -18.005  1.00  0.00     0.177 C 
ATOM   2701  CB  LEU X 320      -0.163 -27.926 -16.782  1.00  0.00     0.038 C 
ATOM   2702  CG  LEU X 320      -1.628 -27.671 -17.239  1.00  0.00    -0.020 C 
ATOM   2703  CD1 LEU X 320      -2.146 -28.632 -18.350  1.00  0.00     0.009 C 
ATOM   2704  CD2 LEU X 320      -2.610 -27.645 -16.040  1.00  0.00     0.009 C 
ATOM   2705  C   LEU X 320       0.632 -26.769 -18.771  1.00  0.00     0.241 C 
ATOM   2706  O   LEU X 320      -0.145 -26.692 -19.751  1.00  0.00    -0.271 OA
ATOM   2707  N   VAL X 321       1.295 -25.637 -18.460  1.00  0.00    -0.346 N 
ATOM   2708  HN  VAL X 321       2.103 -25.643 -17.876  1.00  0.00     0.163 HD
ATOM   2709  CA  VAL X 321       1.056 -24.402 -19.173  1.00  0.00     0.180 C 
ATOM   2710  CB  VAL X 321       0.832 -23.132 -18.423  1.00  0.00     0.009 C 
ATOM   2711  CG1 VAL X 321      -0.149 -23.377 -17.218  1.00  0.00     0.012 C 
ATOM   2712  CG2 VAL X 321       2.128 -22.362 -18.043  1.00  0.00     0.012 C 
ATOM   2713  C   VAL X 321       2.159 -24.241 -20.302  1.00  0.00     0.241 C 
ATOM   2714  O   VAL X 321       2.717 -23.181 -20.710  1.00  0.00    -0.271 OA
ATOM   2715  N   LEU X 322       2.500 -25.364 -20.867  1.00  0.00    -0.346 N 
ATOM   2716  HN  LEU X 322       2.256 -26.233 -20.444  1.00  0.00     0.163 HD
ATOM   2717  CA  LEU X 322       3.115 -25.490 -22.154  1.00  0.00     0.177 C 
ATOM   2718  CB  LEU X 322       4.385 -26.420 -21.919  1.00  0.00     0.038 C 
ATOM   2719  CG  LEU X 322       5.544 -26.376 -22.995  1.00  0.00    -0.020 C 
ATOM   2720  CD1 LEU X 322       6.158 -25.026 -23.048  1.00  0.00     0.009 C 
ATOM   2721  CD2 LEU X 322       6.687 -27.292 -22.598  1.00  0.00     0.009 C 
ATOM   2722  C   LEU X 322       2.078 -26.103 -23.074  1.00  0.00     0.241 C 
ATOM   2723  O   LEU X 322       2.305 -26.198 -24.305  1.00  0.00    -0.271 OA
ATOM   2724  N   SER X 323       0.893 -26.527 -22.519  1.00  0.00    -0.344 N 
ATOM   2725  HN  SER X 323       0.801 -26.341 -21.544  1.00  0.00     0.163 HD
ATOM   2726  CA  SER X 323      -0.095 -27.447 -23.164  1.00  0.00     0.200 C 
ATOM   2727  CB  SER X 323      -0.358 -28.589 -22.112  1.00  0.00     0.199 C 
ATOM   2728  OG  SER X 323      -0.962 -29.701 -22.741  1.00  0.00    -0.398 OA
ATOM   2729  HG1 SER X 323      -0.502 -29.973 -23.538  1.00  0.00     0.209 HD
ATOM   2730  C   SER X 323      -1.436 -26.955 -23.689  1.00  0.00     0.242 C 
ATOM   2731  O   SER X 323      -1.526 -26.692 -24.895  1.00  0.00    -0.271 OA
ATOM   2732  N   GLY X 324      -2.443 -26.858 -22.850  1.00  0.00    -0.350 N 
ATOM   2733  HN  GLY X 324      -2.380 -26.966 -21.861  1.00  0.00     0.163 HD
ATOM   2734  CA  GLY X 324      -3.861 -26.664 -23.455  1.00  0.00     0.225 C 
ATOM   2735  C   GLY X 324      -4.787 -25.407 -23.310  1.00  0.00     0.236 C 
ATOM   2736  O   GLY X 324      -4.885 -24.619 -24.218  1.00  0.00    -0.272 OA
ATOM   2737  N   GLU X 325      -5.478 -25.279 -22.150  1.00  0.00    -0.346 N 
ATOM   2738  HN  GLU X 325      -5.521 -26.071 -21.545  1.00  0.00     0.163 HD
ATOM   2739  CA  GLU X 325      -6.219 -24.069 -21.733  1.00  0.00     0.177 C 
ATOM   2740  CB  GLU X 325      -7.582 -24.549 -21.041  1.00  0.00     0.045 C 
ATOM   2741  CG  GLU X 325      -8.772 -23.508 -21.352  1.00  0.00     0.116 C 
ATOM   2742  CD  GLU X 325     -10.026 -24.249 -20.863  1.00  0.00     0.172 C 
ATOM   2743  OE1 GLU X 325     -11.069 -24.202 -21.597  1.00  0.00    -0.648 OA
ATOM   2744  OE2 GLU X 325     -10.033 -24.877 -19.795  1.00  0.00    -0.648 OA
ATOM   2745  C   GLU X 325      -5.375 -23.301 -20.783  1.00  0.00     0.241 C 
ATOM   2746  O   GLU X 325      -5.343 -23.578 -19.603  1.00  0.00    -0.271 OA
ATOM   2747  N   TYR X 326      -4.542 -22.446 -21.346  1.00  0.00    -0.346 N 
ATOM   2748  HN  TYR X 326      -4.602 -22.188 -22.307  1.00  0.00     0.163 HD
ATOM   2749  CA  TYR X 326      -3.499 -21.876 -20.499  1.00  0.00     0.180 C 
ATOM   2750  CB  TYR X 326      -2.165 -22.682 -20.529  1.00  0.00     0.073 C 
ATOM   2751  CG  TYR X 326      -1.284 -22.788 -21.825  1.00  0.00    -0.056 A 
ATOM   2752  CD1 TYR X 326      -0.019 -22.342 -21.860  1.00  0.00     0.010 A 
ATOM   2753  CE1 TYR X 326       0.833 -22.470 -23.035  1.00  0.00     0.037 A 
ATOM   2754  CZ  TYR X 326       0.315 -23.125 -24.167  1.00  0.00     0.065 A 
ATOM   2755  OH  TYR X 326       1.091 -23.073 -25.300  1.00  0.00    -0.361 OA
ATOM   2756  HH  TYR X 326       1.962 -22.867 -24.950  1.00  0.00     0.217 HD
ATOM   2757  CD2 TYR X 326      -1.755 -23.492 -22.937  1.00  0.00     0.010 A 
ATOM   2758  CE2 TYR X 326      -0.939 -23.675 -24.098  1.00  0.00     0.037 A 
ATOM   2759  C   TYR X 326      -3.261 -20.507 -21.000  1.00  0.00     0.241 C 
ATOM   2760  O   TYR X 326      -3.398 -19.503 -20.353  1.00  0.00    -0.271 OA
ATOM   2761  N   SER X 327      -2.779 -20.353 -22.205  1.00  0.00    -0.344 N 
ATOM   2762  HN  SER X 327      -3.268 -20.800 -22.949  1.00  0.00     0.163 HD
ATOM   2763  CA  SER X 327      -1.613 -19.564 -22.625  1.00  0.00     0.200 C 
ATOM   2764  CB  SER X 327      -1.444 -19.508 -24.201  1.00  0.00     0.199 C 
ATOM   2765  OG  SER X 327      -2.655 -18.945 -24.779  1.00  0.00    -0.398 OA
ATOM   2766  HG1 SER X 327      -2.790 -19.494 -25.555  1.00  0.00     0.209 HD
ATOM   2767  C   SER X 327      -1.289 -18.142 -22.089  1.00  0.00     0.243 C 
ATOM   2768  O   SER X 327      -0.919 -17.921 -20.983  1.00  0.00    -0.271 OA
ATOM   2769  N   ILE X 328      -1.388 -17.066 -22.892  1.00  0.00    -0.346 N 
ATOM   2770  HN  ILE X 328      -1.750 -17.054 -23.821  1.00  0.00     0.163 HD
ATOM   2771  CA  ILE X 328      -1.192 -15.701 -22.485  1.00  0.00     0.180 C 
ATOM   2772  CB  ILE X 328      -1.356 -14.807 -23.719  1.00  0.00     0.013 C 
ATOM   2773  CG2 ILE X 328      -0.789 -13.406 -23.388  1.00  0.00     0.012 C 
ATOM   2774  CG1 ILE X 328      -0.534 -15.390 -24.899  1.00  0.00     0.002 C 
ATOM   2775  CD  ILE X 328      -0.718 -14.632 -26.219  1.00  0.00     0.005 C 
ATOM   2776  C   ILE X 328      -2.264 -15.204 -21.517  1.00  0.00     0.241 C 
ATOM   2777  O   ILE X 328      -2.212 -14.225 -20.827  1.00  0.00    -0.271 OA
ATOM   2778  N   GLY X 329      -3.353 -15.912 -21.400  1.00  0.00    -0.351 N 
ATOM   2779  HN  GLY X 329      -3.363 -16.815 -21.823  1.00  0.00     0.163 HD
ATOM   2780  CA  GLY X 329      -4.596 -15.440 -20.794  1.00  0.00     0.225 C 
ATOM   2781  C   GLY X 329      -4.760 -16.007 -19.451  1.00  0.00     0.236 C 
ATOM   2782  O   GLY X 329      -4.690 -15.352 -18.441  1.00  0.00    -0.272 OA
ATOM   2783  N   GLN X 330      -4.919 -17.366 -19.369  1.00  0.00    -0.346 N 
ATOM   2784  HN  GLN X 330      -4.855 -17.899 -20.208  1.00  0.00     0.163 HD
ATOM   2785  CA  GLN X 330      -5.379 -18.152 -18.187  1.00  0.00     0.177 C 
ATOM   2786  CB  GLN X 330      -6.147 -19.510 -18.515  1.00  0.00     0.044 C 
ATOM   2787  CG  GLN X 330      -6.980 -19.916 -17.315  1.00  0.00     0.105 C 
ATOM   2788  CD  GLN X 330      -7.841 -21.140 -17.713  1.00  0.00     0.215 C 
ATOM   2789  OE1 GLN X 330      -7.691 -22.233 -17.222  1.00  0.00    -0.274 OA
ATOM   2790  NE2 GLN X 330      -8.778 -21.056 -18.640  1.00  0.00    -0.370 N 
ATOM   2791 1HE2 GLN X 330      -8.910 -20.300 -19.281  1.00  0.00     0.159 HD
ATOM   2792 2HE2 GLN X 330      -9.037 -21.999 -18.850  1.00  0.00     0.159 HD
ATOM   2793  C   GLN X 330      -4.295 -18.341 -17.192  1.00  0.00     0.241 C 
ATOM   2794  O   GLN X 330      -4.560 -18.171 -16.031  1.00  0.00    -0.271 OA
ATOM   2795  N   VAL X 331      -3.065 -18.500 -17.628  1.00  0.00    -0.346 N 
ATOM   2796  HN  VAL X 331      -3.072 -18.407 -18.621  1.00  0.00     0.163 HD
ATOM   2797  CA  VAL X 331      -1.836 -18.676 -16.730  1.00  0.00     0.180 C 
ATOM   2798  CB  VAL X 331      -0.563 -19.233 -17.345  1.00  0.00     0.009 C 
ATOM   2799  CG1 VAL X 331      -1.020 -20.174 -18.440  1.00  0.00     0.012 C 
ATOM   2800  CG2 VAL X 331       0.471 -18.245 -18.020  1.00  0.00     0.012 C 
ATOM   2801  C   VAL X 331      -1.553 -17.385 -15.946  1.00  0.00     0.241 C 
ATOM   2802  O   VAL X 331      -1.660 -17.383 -14.759  1.00  0.00    -0.271 OA
ATOM   2803  N   LEU X 332      -1.242 -16.266 -16.651  1.00  0.00    -0.346 N 
ATOM   2804  HN  LEU X 332      -1.244 -16.498 -17.621  1.00  0.00     0.163 HD
ATOM   2805  CA  LEU X 332      -1.205 -14.834 -16.275  1.00  0.00     0.177 C 
ATOM   2806  CB  LEU X 332      -1.306 -13.944 -17.546  1.00  0.00     0.038 C 
ATOM   2807  CG  LEU X 332      -1.400 -12.403 -17.256  1.00  0.00    -0.020 C 
ATOM   2808  CD1 LEU X 332      -0.244 -11.811 -16.411  1.00  0.00     0.009 C 
ATOM   2809  CD2 LEU X 332      -1.524 -11.741 -18.646  1.00  0.00     0.009 C 
ATOM   2810  C   LEU X 332      -2.345 -14.417 -15.280  1.00  0.00     0.241 C 
ATOM   2811  O   LEU X 332      -2.011 -14.045 -14.186  1.00  0.00    -0.271 OA
ATOM   2812  N   THR X 333      -3.621 -14.686 -15.619  1.00  0.00    -0.344 N 
ATOM   2813  HN  THR X 333      -3.821 -14.982 -16.550  1.00  0.00     0.163 HD
ATOM   2814  CA  THR X 333      -4.798 -14.496 -14.755  1.00  0.00     0.205 C 
ATOM   2815  CB  THR X 333      -6.071 -15.023 -15.410  1.00  0.00     0.146 C 
ATOM   2816  OG1 THR X 333      -6.387 -14.196 -16.633  1.00  0.00    -0.393 OA
ATOM   2817  HG1 THR X 333      -5.986 -14.590 -17.411  1.00  0.00     0.210 HD
ATOM   2818  CG2 THR X 333      -7.167 -14.754 -14.431  1.00  0.00     0.042 C 
ATOM   2819  C   THR X 333      -4.516 -15.162 -13.418  1.00  0.00     0.243 C 
ATOM   2820  O   THR X 333      -4.494 -14.457 -12.375  1.00  0.00    -0.271 OA
ATOM   2821  N   VAL X 334      -4.279 -16.505 -13.365  1.00  0.00    -0.346 N 
ATOM   2822  HN  VAL X 334      -4.172 -17.021 -14.211  1.00  0.00     0.163 HD
ATOM   2823  CA  VAL X 334      -4.221 -17.279 -12.100  1.00  0.00     0.180 C 
ATOM   2824  CB  VAL X 334      -4.216 -18.763 -12.293  1.00  0.00     0.009 C 
ATOM   2825  CG1 VAL X 334      -4.150 -19.521 -10.897  1.00  0.00     0.012 C 
ATOM   2826  CG2 VAL X 334      -5.467 -19.196 -13.116  1.00  0.00     0.012 C 
ATOM   2827  C   VAL X 334      -3.005 -16.811 -11.353  1.00  0.00     0.241 C 
ATOM   2828  O   VAL X 334      -3.131 -16.424 -10.249  1.00  0.00    -0.271 OA
ATOM   2829  N   PHE X 335      -1.762 -16.756 -11.959  1.00  0.00    -0.346 N 
ATOM   2830  HN  PHE X 335      -1.753 -16.936 -12.940  1.00  0.00     0.163 HD
ATOM   2831  CA  PHE X 335      -0.417 -16.491 -11.398  1.00  0.00     0.180 C 
ATOM   2832  CB  PHE X 335       0.667 -16.482 -12.550  1.00  0.00     0.073 C 
ATOM   2833  CG  PHE X 335       1.023 -17.791 -13.209  1.00  0.00    -0.056 A 
ATOM   2834  CD1 PHE X 335       0.370 -19.052 -12.944  1.00  0.00     0.007 A 
ATOM   2835  CE1 PHE X 335       0.625 -20.125 -13.704  1.00  0.00     0.001 A 
ATOM   2836  CZ  PHE X 335       1.633 -20.070 -14.655  1.00  0.00     0.000 A 
ATOM   2837  CD2 PHE X 335       1.990 -17.757 -14.233  1.00  0.00     0.007 A 
ATOM   2838  CE2 PHE X 335       2.277 -18.895 -15.010  1.00  0.00     0.001 A 
ATOM   2839  C   PHE X 335      -0.523 -15.113 -10.632  1.00  0.00     0.241 C 
ATOM   2840  O   PHE X 335      -0.076 -14.912  -9.489  1.00  0.00    -0.271 OA
ATOM   2841  N   PHE X 336      -1.065 -14.102 -11.334  1.00  0.00    -0.346 N 
ATOM   2842  HN  PHE X 336      -1.368 -14.169 -12.281  1.00  0.00     0.163 HD
ATOM   2843  CA  PHE X 336      -1.132 -12.762 -10.792  1.00  0.00     0.180 C 
ATOM   2844  CB  PHE X 336      -1.433 -11.693 -11.902  1.00  0.00     0.073 C 
ATOM   2845  CG  PHE X 336      -1.179 -10.237 -11.559  1.00  0.00    -0.056 A 
ATOM   2846  CD1 PHE X 336      -1.413  -9.269 -12.551  1.00  0.00     0.007 A 
ATOM   2847  CE1 PHE X 336      -1.014  -7.921 -12.323  1.00  0.00     0.001 A 
ATOM   2848  CZ  PHE X 336      -0.388  -7.577 -11.150  1.00  0.00     0.000 A 
ATOM   2849  CD2 PHE X 336      -0.507  -9.868 -10.420  1.00  0.00     0.007 A 
ATOM   2850  CE2 PHE X 336      -0.193  -8.508 -10.148  1.00  0.00     0.001 A 
ATOM   2851  C   PHE X 336      -2.196 -12.675  -9.607  1.00  0.00     0.241 C 
ATOM   2852  O   PHE X 336      -1.997 -11.979  -8.630  1.00  0.00    -0.271 OA
ATOM   2853  N   SER X 337      -3.305 -13.430  -9.747  1.00  0.00    -0.344 N 
ATOM   2854  HN  SER X 337      -3.414 -14.009 -10.551  1.00  0.00     0.163 HD
ATOM   2855  CA  SER X 337      -4.320 -13.541  -8.710  1.00  0.00     0.200 C 
ATOM   2856  CB  SER X 337      -5.663 -14.166  -9.186  1.00  0.00     0.199 C 
ATOM   2857  OG  SER X 337      -6.089 -13.467 -10.383  1.00  0.00    -0.398 OA
ATOM   2858  HG1 SER X 337      -5.524 -13.786 -11.090  1.00  0.00     0.209 HD
ATOM   2859  C   SER X 337      -3.805 -14.255  -7.398  1.00  0.00     0.243 C 
ATOM   2860  O   SER X 337      -4.097 -13.911  -6.241  1.00  0.00    -0.271 OA
ATOM   2861  N   VAL X 338      -2.832 -15.117  -7.584  1.00  0.00    -0.346 N 
ATOM   2862  HN  VAL X 338      -2.459 -15.257  -8.498  1.00  0.00     0.163 HD
ATOM   2863  CA  VAL X 338      -2.162 -15.846  -6.465  1.00  0.00     0.180 C 
ATOM   2864  CB  VAL X 338      -1.265 -17.003  -6.977  1.00  0.00     0.009 C 
ATOM   2865  CG1 VAL X 338      -0.504 -17.651  -5.844  1.00  0.00     0.012 C 
ATOM   2866  CG2 VAL X 338      -2.343 -18.081  -7.417  1.00  0.00     0.012 C 
ATOM   2867  C   VAL X 338      -1.388 -14.883  -5.650  1.00  0.00     0.241 C 
ATOM   2868  O   VAL X 338      -1.568 -14.672  -4.446  1.00  0.00    -0.271 OA
ATOM   2869  N   LEU X 339      -0.508 -14.061  -6.326  1.00  0.00    -0.346 N 
ATOM   2870  HN  LEU X 339      -0.475 -14.171  -7.316  1.00  0.00     0.163 HD
ATOM   2871  CA  LEU X 339       0.218 -12.898  -5.877  1.00  0.00     0.177 C 
ATOM   2872  CB  LEU X 339       0.953 -12.303  -7.109  1.00  0.00     0.038 C 
ATOM   2873  CG  LEU X 339       1.786 -11.088  -6.873  1.00  0.00    -0.020 C 
ATOM   2874  CD1 LEU X 339       2.938 -11.433  -6.016  1.00  0.00     0.009 C 
ATOM   2875  CD2 LEU X 339       2.257 -10.474  -8.215  1.00  0.00     0.009 C 
ATOM   2876  C   LEU X 339      -0.673 -11.855  -5.160  1.00  0.00     0.241 C 
ATOM   2877  O   LEU X 339      -0.193 -11.162  -4.252  1.00  0.00    -0.271 OA
ATOM   2878  N   ILE X 340      -1.953 -11.593  -5.613  1.00  0.00    -0.346 N 
ATOM   2879  HN  ILE X 340      -2.256 -12.076  -6.431  1.00  0.00     0.163 HD
ATOM   2880  CA  ILE X 340      -2.847 -10.661  -5.024  1.00  0.00     0.180 C 
ATOM   2881  CB  ILE X 340      -3.705 -10.104  -6.105  1.00  0.00     0.013 C 
ATOM   2882  CG2 ILE X 340      -4.885  -9.205  -5.604  1.00  0.00     0.012 C 
ATOM   2883  CG1 ILE X 340      -2.985  -9.243  -7.169  1.00  0.00     0.002 C 
ATOM   2884  CD  ILE X 340      -3.545  -9.193  -8.596  1.00  0.00     0.005 C 
ATOM   2885  C   ILE X 340      -3.630 -11.240  -3.845  1.00  0.00     0.241 C 
ATOM   2886  O   ILE X 340      -4.267 -10.537  -2.974  1.00  0.00    -0.271 OA
ATOM   2887  N   GLY X 341      -3.532 -12.587  -3.675  1.00  0.00    -0.351 N 
ATOM   2888  HN  GLY X 341      -3.175 -13.242  -4.337  1.00  0.00     0.163 HD
ATOM   2889  CA  GLY X 341      -4.023 -13.171  -2.499  1.00  0.00     0.225 C 
ATOM   2890  C   GLY X 341      -3.003 -13.092  -1.426  1.00  0.00     0.236 C 
ATOM   2891  O   GLY X 341      -3.182 -12.568  -0.346  1.00  0.00    -0.272 OA
ATOM   2892  N   ALA X 342      -1.737 -13.475  -1.762  1.00  0.00    -0.347 N 
ATOM   2893  HN  ALA X 342      -1.587 -13.892  -2.655  1.00  0.00     0.163 HD
ATOM   2894  CA  ALA X 342      -0.546 -13.372  -0.988  1.00  0.00     0.172 C 
ATOM   2895  CB  ALA X 342       0.655 -13.536  -1.893  1.00  0.00     0.042 C 
ATOM   2896  C   ALA X 342      -0.373 -12.090  -0.211  1.00  0.00     0.240 C 
ATOM   2897  O   ALA X 342       0.015 -12.148   0.983  1.00  0.00    -0.271 OA
ATOM   2898  N   PHE X 343      -0.588 -10.932  -0.814  1.00  0.00    -0.346 N 
ATOM   2899  HN  PHE X 343      -0.799 -10.922  -1.789  1.00  0.00     0.163 HD
ATOM   2900  CA  PHE X 343      -0.547  -9.611  -0.059  1.00  0.00     0.180 C 
ATOM   2901  CB  PHE X 343      -0.989  -8.408  -1.000  1.00  0.00     0.073 C 
ATOM   2902  CG  PHE X 343      -0.179  -8.221  -2.285  1.00  0.00    -0.056 A 
ATOM   2903  CD1 PHE X 343       1.225  -8.258  -2.155  1.00  0.00     0.007 A 
ATOM   2904  CE1 PHE X 343       2.103  -8.182  -3.301  1.00  0.00     0.001 A 
ATOM   2905  CZ  PHE X 343       1.504  -7.959  -4.562  1.00  0.00     0.000 A 
ATOM   2906  CD2 PHE X 343      -0.728  -7.919  -3.569  1.00  0.00     0.007 A 
ATOM   2907  CE2 PHE X 343       0.115  -7.776  -4.744  1.00  0.00     0.001 A 
ATOM   2908  C   PHE X 343      -1.593  -9.484   1.085  1.00  0.00     0.241 C 
ATOM   2909  O   PHE X 343      -1.224  -8.996   2.152  1.00  0.00    -0.271 OA
ATOM   2910  N   SER X 344      -2.879  -9.845   0.868  1.00  0.00    -0.344 N 
ATOM   2911  HN  SER X 344      -3.100 -10.146  -0.056  1.00  0.00     0.163 HD
ATOM   2912  CA  SER X 344      -3.979  -9.657   1.826  1.00  0.00     0.200 C 
ATOM   2913  CB  SER X 344      -5.321  -9.718   1.148  1.00  0.00     0.199 C 
ATOM   2914  OG  SER X 344      -6.463  -9.628   2.093  1.00  0.00    -0.398 OA
ATOM   2915  HG1 SER X 344      -6.430  -8.781   2.544  1.00  0.00     0.209 HD
ATOM   2916  C   SER X 344      -3.923 -10.543   3.055  1.00  0.00     0.243 C 
ATOM   2917  O   SER X 344      -4.052 -10.055   4.170  1.00  0.00    -0.271 OA
ATOM   2918  N   VAL X 345      -3.324 -11.804   2.902  1.00  0.00    -0.346 N 
ATOM   2919  HN  VAL X 345      -3.104 -12.205   2.016  1.00  0.00     0.163 HD
ATOM   2920  CA  VAL X 345      -2.821 -12.642   3.984  1.00  0.00     0.180 C 
ATOM   2921  CB  VAL X 345      -2.058 -13.802   3.436  1.00  0.00     0.009 C 
ATOM   2922  CG1 VAL X 345      -1.619 -14.801   4.533  1.00  0.00     0.012 C 
ATOM   2923  CG2 VAL X 345      -2.976 -14.642   2.467  1.00  0.00     0.012 C 
ATOM   2924  C   VAL X 345      -1.890 -11.902   4.897  1.00  0.00     0.241 C 
ATOM   2925  O   VAL X 345      -1.966 -11.907   6.103  1.00  0.00    -0.271 OA
ATOM   2926  N   GLY X 346      -0.881 -11.194   4.317  1.00  0.00    -0.351 N 
ATOM   2927  HN  GLY X 346      -0.766 -11.194   3.326  1.00  0.00     0.163 HD
ATOM   2928  CA  GLY X 346       0.186 -10.459   4.956  1.00  0.00     0.225 C 
ATOM   2929  C   GLY X 346      -0.122  -9.153   5.540  1.00  0.00     0.236 C 
ATOM   2930  O   GLY X 346       0.812  -8.412   5.923  1.00  0.00    -0.272 OA
ATOM   2931  N   GLN X 347      -1.410  -8.857   5.614  1.00  0.00    -0.346 N 
ATOM   2932  HN  GLN X 347      -1.968  -9.552   5.169  1.00  0.00     0.163 HD
ATOM   2933  CA  GLN X 347      -1.957  -7.877   6.548  1.00  0.00     0.177 C 
ATOM   2934  CB  GLN X 347      -2.959  -6.804   5.882  1.00  0.00     0.044 C 
ATOM   2935  CG  GLN X 347      -2.230  -5.649   5.297  1.00  0.00     0.105 C 
ATOM   2936  CD  GLN X 347      -1.364  -6.062   4.090  1.00  0.00     0.215 C 
ATOM   2937  OE1 GLN X 347      -0.110  -6.006   4.110  1.00  0.00    -0.274 OA
ATOM   2938  NE2 GLN X 347      -1.930  -6.374   2.942  1.00  0.00    -0.370 N 
ATOM   2939 1HE2 GLN X 347      -2.796  -5.957   2.666  1.00  0.00     0.159 HD
ATOM   2940 2HE2 GLN X 347      -1.436  -7.003   2.341  1.00  0.00     0.159 HD
ATOM   2941  C   GLN X 347      -3.000  -8.617   7.504  1.00  0.00     0.241 C 
ATOM   2942  O   GLN X 347      -2.852  -8.431   8.753  1.00  0.00    -0.271 OA
ATOM   2943  N   ALA X 348      -3.916  -9.524   7.020  1.00  0.00    -0.346 N 
ATOM   2944  HN  ALA X 348      -4.099  -9.562   6.041  1.00  0.00     0.163 HD
ATOM   2945  CA  ALA X 348      -4.609 -10.492   7.858  1.00  0.00     0.172 C 
ATOM   2946  CB  ALA X 348      -5.347 -11.495   7.023  1.00  0.00     0.042 C 
ATOM   2947  C   ALA X 348      -3.922 -10.994   9.060  1.00  0.00     0.240 C 
ATOM   2948  O   ALA X 348      -4.064 -10.443  10.157  1.00  0.00    -0.271 OA
ATOM   2949  N   SER X 349      -3.031 -11.926   8.816  1.00  0.00    -0.344 N 
ATOM   2950  HN  SER X 349      -2.958 -12.364   7.923  1.00  0.00     0.163 HD
ATOM   2951  CA  SER X 349      -2.056 -12.514   9.795  1.00  0.00     0.200 C 
ATOM   2952  CB  SER X 349      -1.060 -13.525   9.355  1.00  0.00     0.199 C 
ATOM   2953  OG  SER X 349      -1.673 -14.811   8.979  1.00  0.00    -0.398 OA
ATOM   2954  HG1 SER X 349      -1.583 -15.294   9.804  1.00  0.00     0.209 HD
ATOM   2955  C   SER X 349      -1.432 -11.413  10.613  1.00  0.00     0.245 C 
ATOM   2956  O   SER X 349      -1.721 -11.331  11.839  1.00  0.00    -0.271 OA
ATOM   2957  N   PRO X 350      -0.642 -10.453  10.220  1.00  0.00    -0.337 N 
ATOM   2958  CD  PRO X 350      -0.166 -10.285   8.902  1.00  0.00     0.127 C 
ATOM   2959  CA  PRO X 350       0.091  -9.661  11.296  1.00  0.00     0.179 C 
ATOM   2960  CB  PRO X 350       1.220  -9.029  10.473  1.00  0.00     0.037 C 
ATOM   2961  CG  PRO X 350       0.773  -9.067   9.047  1.00  0.00     0.022 C 
ATOM   2962  C   PRO X 350      -0.784  -8.627  11.887  1.00  0.00     0.241 C 
ATOM   2963  O   PRO X 350      -0.374  -8.259  13.032  1.00  0.00    -0.271 OA
ATOM   2964  N   SER X 351      -1.954  -8.221  11.364  1.00  0.00    -0.344 N 
ATOM   2965  HN  SER X 351      -2.353  -8.483  10.489  1.00  0.00     0.163 HD
ATOM   2966  CA  SER X 351      -3.010  -7.478  12.064  1.00  0.00     0.200 C 
ATOM   2967  CB  SER X 351      -4.060  -6.879  11.046  1.00  0.00     0.199 C 
ATOM   2968  OG  SER X 351      -5.156  -6.275  11.725  1.00  0.00    -0.398 OA
ATOM   2969  HG1 SER X 351      -4.808  -5.389  11.849  1.00  0.00     0.209 HD
ATOM   2970  C   SER X 351      -3.850  -8.291  13.041  1.00  0.00     0.243 C 
ATOM   2971  O   SER X 351      -4.165  -7.922  14.162  1.00  0.00    -0.271 OA
ATOM   2972  N   ILE X 352      -4.222  -9.506  12.597  1.00  0.00    -0.346 N 
ATOM   2973  HN  ILE X 352      -3.806  -9.916  11.789  1.00  0.00     0.163 HD
ATOM   2974  CA  ILE X 352      -5.184 -10.379  13.218  1.00  0.00     0.180 C 
ATOM   2975  CB  ILE X 352      -6.097 -11.411  12.456  1.00  0.00     0.013 C 
ATOM   2976  CG2 ILE X 352      -5.178 -12.565  12.014  1.00  0.00     0.012 C 
ATOM   2977  CG1 ILE X 352      -7.373 -11.781  13.122  1.00  0.00     0.002 C 
ATOM   2978  CD  ILE X 352      -8.509 -12.110  12.127  1.00  0.00     0.005 C 
ATOM   2979  C   ILE X 352      -4.520 -10.968  14.457  1.00  0.00     0.241 C 
ATOM   2980  O   ILE X 352      -5.102 -11.443  15.393  1.00  0.00    -0.271 OA
ATOM   2981  N   GLU X 353      -3.181 -10.994  14.490  1.00  0.00    -0.346 N 
ATOM   2982  HN  GLU X 353      -2.670 -10.727  13.676  1.00  0.00     0.163 HD
ATOM   2983  CA  GLU X 353      -2.341 -11.434  15.562  1.00  0.00     0.177 C 
ATOM   2984  CB  GLU X 353      -0.888 -11.559  14.914  1.00  0.00     0.045 C 
ATOM   2985  CG  GLU X 353      -0.540 -13.056  14.479  1.00  0.00     0.116 C 
ATOM   2986  CD  GLU X 353      -1.361 -13.873  13.420  1.00  0.00     0.172 C 
ATOM   2987  OE1 GLU X 353      -2.537 -14.115  13.673  1.00  0.00    -0.648 OA
ATOM   2988  OE2 GLU X 353      -0.841 -14.410  12.404  1.00  0.00    -0.648 OA
ATOM   2989  C   GLU X 353      -2.299 -10.442  16.674  1.00  0.00     0.241 C 
ATOM   2990  O   GLU X 353      -2.334 -10.868  17.787  1.00  0.00    -0.271 OA
ATOM   2991  N   ALA X 354      -2.259  -9.135  16.437  1.00  0.00    -0.346 N 
ATOM   2992  HN  ALA X 354      -2.335  -8.772  15.511  1.00  0.00     0.163 HD
ATOM   2993  CA  ALA X 354      -2.391  -8.073  17.405  1.00  0.00     0.172 C 
ATOM   2994  CB  ALA X 354      -1.920  -6.768  16.762  1.00  0.00     0.042 C 
ATOM   2995  C   ALA X 354      -3.932  -7.983  17.933  1.00  0.00     0.240 C 
ATOM   2996  O   ALA X 354      -4.331  -7.602  19.021  1.00  0.00    -0.271 OA
ATOM   2997  N   PHE X 355      -4.877  -8.363  17.079  1.00  0.00    -0.346 N 
ATOM   2998  HN  PHE X 355      -4.601  -8.249  16.128  1.00  0.00     0.163 HD
ATOM   2999  CA  PHE X 355      -6.295  -8.477  17.523  1.00  0.00     0.180 C 
ATOM   3000  CB  PHE X 355      -7.164  -9.066  16.320  1.00  0.00     0.073 C 
ATOM   3001  CG  PHE X 355      -8.525  -9.462  16.678  1.00  0.00    -0.056 A 
ATOM   3002  CD1 PHE X 355      -9.345  -8.688  17.468  1.00  0.00     0.007 A 
ATOM   3003  CE1 PHE X 355     -10.660  -8.961  17.803  1.00  0.00     0.001 A 
ATOM   3004  CZ  PHE X 355     -11.192 -10.179  17.301  1.00  0.00     0.000 A 
ATOM   3005  CD2 PHE X 355      -9.098 -10.658  16.187  1.00  0.00     0.007 A 
ATOM   3006  CE2 PHE X 355     -10.399 -11.046  16.540  1.00  0.00     0.001 A 
ATOM   3007  C   PHE X 355      -6.434  -9.539  18.562  1.00  0.00     0.241 C 
ATOM   3008  O   PHE X 355      -7.210  -9.430  19.534  1.00  0.00    -0.271 OA
ATOM   3009  N   ALA X 356      -5.793 -10.654  18.234  1.00  0.00    -0.346 N 
ATOM   3010  HN  ALA X 356      -5.065 -10.594  17.556  1.00  0.00     0.163 HD
ATOM   3011  CA  ALA X 356      -5.967 -11.845  18.926  1.00  0.00     0.172 C 
ATOM   3012  CB  ALA X 356      -5.194 -13.070  18.297  1.00  0.00     0.042 C 
ATOM   3013  C   ALA X 356      -5.408 -11.588  20.321  1.00  0.00     0.240 C 
ATOM   3014  O   ALA X 356      -5.831 -12.111  21.366  1.00  0.00    -0.271 OA
ATOM   3015  N   ASN X 357      -4.317 -10.804  20.433  1.00  0.00    -0.346 N 
ATOM   3016  HN  ASN X 357      -3.774 -10.458  19.671  1.00  0.00     0.163 HD
ATOM   3017  CA  ASN X 357      -3.919 -10.158  21.715  1.00  0.00     0.185 C 
ATOM   3018  CB  ASN X 357      -2.638  -9.260  21.531  1.00  0.00     0.137 C 
ATOM   3019  CG  ASN X 357      -1.400  -9.808  20.818  1.00  0.00     0.217 C 
ATOM   3020  OD1 ASN X 357      -1.098 -11.031  20.676  1.00  0.00    -0.274 OA
ATOM   3021  ND2 ASN X 357      -0.579  -8.830  20.334  1.00  0.00    -0.370 N 
ATOM   3022 1HD2 ASN X 357      -0.669  -7.851  20.515  1.00  0.00     0.159 HD
ATOM   3023 2HD2 ASN X 357       0.161  -9.094  19.715  1.00  0.00     0.159 HD
ATOM   3024  C   ASN X 357      -5.061  -9.481  22.492  1.00  0.00     0.241 C 
ATOM   3025  O   ASN X 357      -5.272  -9.791  23.670  1.00  0.00    -0.271 OA
ATOM   3026  N   ALA X 358      -5.656  -8.464  21.881  1.00  0.00    -0.346 N 
ATOM   3027  HN  ALA X 358      -5.327  -8.282  20.958  1.00  0.00     0.163 HD
ATOM   3028  CA  ALA X 358      -6.802  -7.747  22.391  1.00  0.00     0.172 C 
ATOM   3029  CB  ALA X 358      -7.123  -6.780  21.364  1.00  0.00     0.042 C 
ATOM   3030  C   ALA X 358      -7.925  -8.624  22.752  1.00  0.00     0.240 C 
ATOM   3031  O   ALA X 358      -8.288  -8.666  23.963  1.00  0.00    -0.271 OA
ATOM   3032  N   ARG X 359      -8.566  -9.364  21.823  1.00  0.00    -0.346 N 
ATOM   3033  HN  ARG X 359      -8.220  -9.208  20.901  1.00  0.00     0.163 HD
ATOM   3034  CA  ARG X 359      -9.660 -10.334  22.001  1.00  0.00     0.176 C 
ATOM   3035  CB  ARG X 359      -9.734 -11.145  20.734  1.00  0.00     0.036 C 
ATOM   3036  CG  ARG X 359     -10.395 -12.523  20.749  1.00  0.00     0.023 C 
ATOM   3037  CD  ARG X 359     -10.520 -13.205  19.438  1.00  0.00     0.138 C 
ATOM   3038  NE  ARG X 359      -9.306 -13.893  18.964  1.00  0.00    -0.227 N 
ATOM   3039  HE  ARG X 359      -8.648 -14.142  19.674  1.00  0.00     0.177 HD
ATOM   3040  CZ  ARG X 359      -8.936 -14.401  17.773  1.00  0.00     0.665 C 
ATOM   3041  NH1 ARG X 359      -7.795 -15.087  17.739  1.00  0.00    -0.235 N 
ATOM   3042 1HH1 ARG X 359      -7.316 -15.405  18.557  1.00  0.00     0.174 HD
ATOM   3043 2HH1 ARG X 359      -7.490 -15.341  16.822  1.00  0.00     0.174 HD
ATOM   3044  NH2 ARG X 359      -9.612 -14.244  16.633  1.00  0.00    -0.235 N 
ATOM   3045 1HH2 ARG X 359     -10.612 -14.255  16.625  1.00  0.00     0.174 HD
ATOM   3046 2HH2 ARG X 359      -9.095 -14.662  15.886  1.00  0.00     0.174 HD
ATOM   3047  C   ARG X 359      -9.280 -11.303  23.132  1.00  0.00     0.240 C 
ATOM   3048  O   ARG X 359     -10.200 -11.742  23.796  1.00  0.00    -0.271 OA
ATOM   3049  N   GLY X 360      -7.993 -11.791  23.143  1.00  0.00    -0.351 N 
ATOM   3050  HN  GLY X 360      -7.282 -11.408  22.559  1.00  0.00     0.163 HD
ATOM   3051  CA  GLY X 360      -7.674 -12.862  24.084  1.00  0.00     0.225 C 
ATOM   3052  C   GLY X 360      -7.349 -12.459  25.465  1.00  0.00     0.236 C 
ATOM   3053  O   GLY X 360      -7.638 -13.201  26.472  1.00  0.00    -0.272 OA
ATOM   3054  N   ALA X 361      -6.820 -11.239  25.589  1.00  0.00    -0.347 N 
ATOM   3055  HN  ALA X 361      -6.681 -10.697  24.764  1.00  0.00     0.163 HD
ATOM   3056  CA  ALA X 361      -6.753 -10.513  26.831  1.00  0.00     0.172 C 
ATOM   3057  CB  ALA X 361      -5.955  -9.178  26.670  1.00  0.00     0.042 C 
ATOM   3058  C   ALA X 361      -8.078 -10.209  27.466  1.00  0.00     0.240 C 
ATOM   3059  O   ALA X 361      -8.380 -10.540  28.606  1.00  0.00    -0.271 OA
ATOM   3060  N   ALA X 362      -9.010  -9.731  26.598  1.00  0.00    -0.346 N 
ATOM   3061  HN  ALA X 362      -8.602  -9.511  25.715  1.00  0.00     0.163 HD
ATOM   3062  CA  ALA X 362     -10.386  -9.531  26.845  1.00  0.00     0.172 C 
ATOM   3063  CB  ALA X 362     -11.104  -9.058  25.595  1.00  0.00     0.042 C 
ATOM   3064  C   ALA X 362     -11.158 -10.790  27.395  1.00  0.00     0.240 C 
ATOM   3065  O   ALA X 362     -11.931 -10.616  28.324  1.00  0.00    -0.271 OA
ATOM   3066  N   TYR X 363     -10.876 -12.046  26.950  1.00  0.00    -0.346 N 
ATOM   3067  HN  TYR X 363     -10.243 -12.192  26.193  1.00  0.00     0.163 HD
ATOM   3068  CA  TYR X 363     -11.418 -13.290  27.459  1.00  0.00     0.180 C 
ATOM   3069  CB  TYR X 363     -10.837 -14.628  26.911  1.00  0.00     0.073 C 
ATOM   3070  CG  TYR X 363     -11.817 -15.731  27.071  1.00  0.00    -0.056 A 
ATOM   3071  CD1 TYR X 363     -11.650 -16.919  27.736  1.00  0.00     0.010 A 
ATOM   3072  CE1 TYR X 363     -12.774 -17.774  28.052  1.00  0.00     0.037 A 
ATOM   3073  CZ  TYR X 363     -13.985 -17.474  27.555  1.00  0.00     0.065 A 
ATOM   3074  OH  TYR X 363     -15.032 -18.362  27.790  1.00  0.00    -0.361 OA
ATOM   3075  HH  TYR X 363     -14.601 -19.006  28.357  1.00  0.00     0.217 HD
ATOM   3076  CD2 TYR X 363     -13.039 -15.549  26.441  1.00  0.00     0.010 A 
ATOM   3077  CE2 TYR X 363     -14.086 -16.454  26.629  1.00  0.00     0.037 A 
ATOM   3078  C   TYR X 363     -11.170 -13.325  28.989  1.00  0.00     0.241 C 
ATOM   3079  O   TYR X 363     -12.108 -13.393  29.845  1.00  0.00    -0.271 OA
ATOM   3080  N   GLU X 364      -9.910 -13.235  29.431  1.00  0.00    -0.346 N 
ATOM   3081  HN  GLU X 364      -9.147 -13.206  28.790  1.00  0.00     0.163 HD
ATOM   3082  CA  GLU X 364      -9.573 -13.071  30.840  1.00  0.00     0.177 C 
ATOM   3083  CB  GLU X 364      -8.057 -13.203  31.129  1.00  0.00     0.045 C 
ATOM   3084  CG  GLU X 364      -7.402 -14.580  30.916  1.00  0.00     0.116 C 
ATOM   3085  CD  GLU X 364      -7.861 -15.617  31.944  1.00  0.00     0.172 C 
ATOM   3086  OE1 GLU X 364      -8.011 -15.278  33.148  1.00  0.00    -0.648 OA
ATOM   3087  OE2 GLU X 364      -8.073 -16.769  31.588  1.00  0.00    -0.648 OA
ATOM   3088  C   GLU X 364     -10.023 -11.754  31.552  1.00  0.00     0.241 C 
ATOM   3089  O   GLU X 364     -10.363 -11.812  32.721  1.00  0.00    -0.271 OA
ATOM   3090  N   ILE X 365     -10.112 -10.533  30.923  1.00  0.00    -0.346 N 
ATOM   3091  HN  ILE X 365      -9.919 -10.424  29.951  1.00  0.00     0.163 HD
ATOM   3092  CA  ILE X 365     -10.776  -9.306  31.524  1.00  0.00     0.180 C 
ATOM   3093  CB  ILE X 365     -10.729  -8.002  30.658  1.00  0.00     0.013 C 
ATOM   3094  CG2 ILE X 365     -11.401  -6.796  31.306  1.00  0.00     0.012 C 
ATOM   3095  CG1 ILE X 365      -9.275  -7.639  30.236  1.00  0.00     0.002 C 
ATOM   3096  CD  ILE X 365      -9.347  -6.586  29.111  1.00  0.00     0.005 C 
ATOM   3097  C   ILE X 365     -12.243  -9.546  31.835  1.00  0.00     0.241 C 
ATOM   3098  O   ILE X 365     -12.697  -9.190  32.912  1.00  0.00    -0.271 OA
ATOM   3099  N   PHE X 366     -12.936 -10.131  30.828  1.00  0.00    -0.346 N 
ATOM   3100  HN  PHE X 366     -12.493 -10.381  29.971  1.00  0.00     0.163 HD
ATOM   3101  CA  PHE X 366     -14.418 -10.430  30.870  1.00  0.00     0.180 C 
ATOM   3102  CB  PHE X 366     -14.805 -11.301  29.550  1.00  0.00     0.073 C 
ATOM   3103  CG  PHE X 366     -16.049 -12.172  29.647  1.00  0.00    -0.056 A 
ATOM   3104  CD1 PHE X 366     -17.278 -11.578  30.018  1.00  0.00     0.007 A 
ATOM   3105  CE1 PHE X 366     -18.284 -12.460  30.473  1.00  0.00     0.001 A 
ATOM   3106  CZ  PHE X 366     -18.085 -13.817  30.384  1.00  0.00     0.000 A 
ATOM   3107  CD2 PHE X 366     -15.883 -13.529  29.594  1.00  0.00     0.007 A 
ATOM   3108  CE2 PHE X 366     -16.924 -14.415  29.933  1.00  0.00     0.001 A 
ATOM   3109  C   PHE X 366     -14.699 -11.400  32.025  1.00  0.00     0.241 C 
ATOM   3110  O   PHE X 366     -15.512 -11.118  32.899  1.00  0.00    -0.271 OA
ATOM   3111  N   LYS X 367     -13.962 -12.568  32.084  1.00  0.00    -0.346 N 
ATOM   3112  HN  LYS X 367     -13.204 -12.720  31.454  1.00  0.00     0.163 HD
ATOM   3113  CA  LYS X 367     -14.144 -13.618  33.084  1.00  0.00     0.176 C 
ATOM   3114  CB  LYS X 367     -13.286 -14.984  32.758  1.00  0.00     0.035 C 
ATOM   3115  CG  LYS X 367     -11.938 -15.085  33.427  1.00  0.00     0.004 C 
ATOM   3116  CD  LYS X 367     -11.269 -16.509  33.179  1.00  0.00     0.027 C 
ATOM   3117  CE  LYS X 367     -11.256 -16.956  31.756  1.00  0.00     0.229 C 
ATOM   3118  NZ  LYS X 367     -10.365 -18.095  31.686  1.00  0.00    -0.079 N 
ATOM   3119  HZ1 LYS X 367     -10.423 -18.638  30.801  1.00  0.00     0.274 HD
ATOM   3120  HZ2 LYS X 367     -10.684 -18.741  32.437  1.00  0.00     0.274 HD
ATOM   3121  HZ3 LYS X 367      -9.354 -17.865  31.769  1.00  0.00     0.274 HD
ATOM   3122  C   LYS X 367     -14.006 -13.094  34.518  1.00  0.00     0.241 C 
ATOM   3123  O   LYS X 367     -14.763 -13.408  35.422  1.00  0.00    -0.271 OA
ATOM   3124  N   ILE X 368     -12.982 -12.230  34.787  1.00  0.00    -0.346 N 
ATOM   3125  HN  ILE X 368     -12.443 -11.874  34.028  1.00  0.00     0.163 HD
ATOM   3126  CA  ILE X 368     -12.804 -11.601  36.049  1.00  0.00     0.180 C 
ATOM   3127  CB  ILE X 368     -11.338 -11.236  36.362  1.00  0.00     0.013 C 
ATOM   3128  CG2 ILE X 368     -10.942  -9.842  35.782  1.00  0.00     0.012 C 
ATOM   3129  CG1 ILE X 368     -11.048 -11.284  37.936  1.00  0.00     0.002 C 
ATOM   3130  CD  ILE X 368      -9.577 -10.883  38.316  1.00  0.00     0.005 C 
ATOM   3131  C   ILE X 368     -13.888 -10.632  36.634  1.00  0.00     0.241 C 
ATOM   3132  O   ILE X 368     -13.943 -10.459  37.861  1.00  0.00    -0.271 OA
ATOM   3133  N   ILE X 369     -14.717 -10.020  35.801  1.00  0.00    -0.346 N 
ATOM   3134  HN  ILE X 369     -14.518 -10.286  34.861  1.00  0.00     0.163 HD
ATOM   3135  CA  ILE X 369     -15.913  -9.214  36.238  1.00  0.00     0.180 C 
ATOM   3136  CB  ILE X 369     -16.477  -8.429  35.027  1.00  0.00     0.013 C 
ATOM   3137  CG2 ILE X 369     -17.732  -7.699  35.481  1.00  0.00     0.012 C 
ATOM   3138  CG1 ILE X 369     -15.372  -7.462  34.431  1.00  0.00     0.002 C 
ATOM   3139  CD  ILE X 369     -15.785  -6.670  33.206  1.00  0.00     0.005 C 
ATOM   3140  C   ILE X 369     -16.994 -10.199  36.649  1.00  0.00     0.241 C 
ATOM   3141  O   ILE X 369     -17.694  -9.917  37.635  1.00  0.00    -0.271 OA
ATOM   3142  N   ASP X 370     -17.232 -11.268  35.858  1.00  0.00    -0.345 N 
ATOM   3143  HN  ASP X 370     -16.629 -11.410  35.076  1.00  0.00     0.163 HD
ATOM   3144  CA  ASP X 370     -18.398 -12.071  35.978  1.00  0.00     0.186 C 
ATOM   3145  CB  ASP X 370     -18.638 -12.841  34.684  1.00  0.00     0.147 C 
ATOM   3146  CG  ASP X 370     -19.995 -13.414  34.688  1.00  0.00     0.175 C 
ATOM   3147  OD1 ASP X 370     -20.217 -14.628  34.353  1.00  0.00    -0.648 OA
ATOM   3148  OD2 ASP X 370     -20.880 -12.656  35.222  1.00  0.00    -0.648 OA
ATOM   3149  C   ASP X 370     -18.217 -13.032  37.137  1.00  0.00     0.241 C 
ATOM   3150  O   ASP X 370     -17.780 -14.148  36.960  1.00  0.00    -0.271 OA
ATOM   3151  N   ASN X 371     -18.710 -12.626  38.314  1.00  0.00    -0.346 N 
ATOM   3152  HN  ASN X 371     -18.889 -11.646  38.371  1.00  0.00     0.163 HD
ATOM   3153  CA  ASN X 371     -18.802 -13.348  39.470  1.00  0.00     0.185 C 
ATOM   3154  CB  ASN X 371     -17.452 -13.220  40.335  1.00  0.00     0.137 C 
ATOM   3155  CG  ASN X 371     -16.268 -14.030  39.708  1.00  0.00     0.217 C 
ATOM   3156  OD1 ASN X 371     -16.064 -15.231  39.742  1.00  0.00    -0.274 OA
ATOM   3157  ND2 ASN X 371     -15.375 -13.178  39.044  1.00  0.00    -0.370 N 
ATOM   3158 1HD2 ASN X 371     -15.603 -12.210  38.942  1.00  0.00     0.159 HD
ATOM   3159 2HD2 ASN X 371     -14.579 -13.689  38.720  1.00  0.00     0.159 HD
ATOM   3160  C   ASN X 371     -20.038 -12.877  40.159  1.00  0.00     0.241 C 
ATOM   3161  O   ASN X 371     -21.106 -12.680  39.591  1.00  0.00    -0.271 OA
ATOM   3162  N   LYS X 372     -19.884 -12.724  41.502  1.00  0.00    -0.346 N 
ATOM   3163  HN  LYS X 372     -18.954 -12.755  41.858  1.00  0.00     0.163 HD
ATOM   3164  CA  LYS X 372     -20.969 -12.144  42.338  1.00  0.00     0.176 C 
ATOM   3165  CB  LYS X 372     -21.016 -13.075  43.572  1.00  0.00     0.035 C 
ATOM   3166  CG  LYS X 372     -21.915 -14.238  43.296  1.00  0.00     0.004 C 
ATOM   3167  CD  LYS X 372     -22.381 -14.954  44.530  1.00  0.00     0.027 C 
ATOM   3168  CE  LYS X 372     -23.086 -16.313  44.211  1.00  0.00     0.229 C 
ATOM   3169  NZ  LYS X 372     -24.420 -16.171  43.789  1.00  0.00    -0.079 N 
ATOM   3170  HZ1 LYS X 372     -24.881 -15.536  44.471  1.00  0.00     0.274 HD
ATOM   3171  HZ2 LYS X 372     -24.922 -17.082  43.797  1.00  0.00     0.274 HD
ATOM   3172  HZ3 LYS X 372     -24.502 -15.841  42.806  1.00  0.00     0.274 HD
ATOM   3173  C   LYS X 372     -20.622 -10.729  42.811  1.00  0.00     0.243 C 
ATOM   3174  O   LYS X 372     -19.565 -10.146  42.542  1.00  0.00    -0.271 OA
ATOM   3175  N   PRO X 373     -21.534 -10.012  43.435  1.00  0.00    -0.337 N 
ATOM   3176  CD  PRO X 373     -23.012 -10.303  43.391  1.00  0.00     0.127 C 
ATOM   3177  CA  PRO X 373     -21.024  -9.097  44.592  1.00  0.00     0.179 C 
ATOM   3178  CB  PRO X 373     -22.379  -8.426  44.899  1.00  0.00     0.037 C 
ATOM   3179  CG  PRO X 373     -23.452  -9.468  44.577  1.00  0.00     0.022 C 
ATOM   3180  C   PRO X 373     -20.359  -9.738  45.752  1.00  0.00     0.241 C 
ATOM   3181  O   PRO X 373     -19.947 -10.881  45.600  1.00  0.00    -0.271 OA
ATOM   3182  N   SER X 374     -20.255  -9.045  46.904  1.00  0.00    -0.344 N 
ATOM   3183  HN  SER X 374     -20.548  -8.094  46.961  1.00  0.00     0.163 HD
ATOM   3184  CA  SER X 374     -19.910  -9.772  48.052  1.00  0.00     0.200 C 
ATOM   3185  CB  SER X 374     -19.130  -9.044  49.138  1.00  0.00     0.199 C 
ATOM   3186  OG  SER X 374     -18.777  -9.831  50.236  1.00  0.00    -0.398 OA
ATOM   3187  HG1 SER X 374     -18.356  -9.185  50.807  1.00  0.00     0.209 HD
ATOM   3188  C   SER X 374     -21.224 -10.205  48.756  1.00  0.00     0.243 C 
ATOM   3189  O   SER X 374     -21.337 -11.316  49.155  1.00  0.00    -0.271 OA
ATOM   3190  N   ILE X 375     -22.282  -9.382  48.876  1.00  0.00    -0.346 N 
ATOM   3191  HN  ILE X 375     -22.197  -8.480  48.461  1.00  0.00     0.163 HD
ATOM   3192  CA  ILE X 375     -23.495  -9.682  49.577  1.00  0.00     0.180 C 
ATOM   3193  CB  ILE X 375     -23.678  -8.592  50.735  1.00  0.00     0.013 C 
ATOM   3194  CG2 ILE X 375     -24.712  -8.996  51.794  1.00  0.00     0.012 C 
ATOM   3195  CG1 ILE X 375     -22.406  -8.070  51.417  1.00  0.00     0.002 C 
ATOM   3196  CD  ILE X 375     -21.850  -9.177  52.236  1.00  0.00     0.005 C 
ATOM   3197  C   ILE X 375     -24.697  -9.941  48.728  1.00  0.00     0.241 C 
ATOM   3198  O   ILE X 375     -24.650  -9.622  47.512  1.00  0.00    -0.271 OA
ATOM   3199  N   ASP X 376     -25.750 -10.617  49.282  1.00  0.00    -0.345 N 
ATOM   3200  HN  ASP X 376     -25.685 -10.894  50.238  1.00  0.00     0.163 HD
ATOM   3201  CA  ASP X 376     -26.903 -10.982  48.489  1.00  0.00     0.186 C 
ATOM   3202  CB  ASP X 376     -27.723 -12.211  49.030  1.00  0.00     0.147 C 
ATOM   3203  CG  ASP X 376     -28.118 -12.037  50.498  1.00  0.00     0.175 C 
ATOM   3204  OD1 ASP X 376     -29.025 -11.213  50.902  1.00  0.00    -0.648 OA
ATOM   3205  OD2 ASP X 376     -27.374 -12.687  51.291  1.00  0.00    -0.648 OA
ATOM   3206  C   ASP X 376     -27.696  -9.725  48.173  1.00  0.00     0.241 C 
ATOM   3207  O   ASP X 376     -27.418  -9.008  47.252  1.00  0.00    -0.271 OA
ATOM   3208  N   SER X 377     -28.674  -9.343  49.033  1.00  0.00    -0.344 N 
ATOM   3209  HN  SER X 377     -28.851  -9.948  49.805  1.00  0.00     0.163 HD
ATOM   3210  CA  SER X 377     -29.330  -8.012  48.891  1.00  0.00     0.200 C 
ATOM   3211  CB  SER X 377     -30.311  -7.947  47.683  1.00  0.00     0.199 C 
ATOM   3212  OG  SER X 377     -30.373  -6.616  47.163  1.00  0.00    -0.398 OA
ATOM   3213  HG1 SER X 377     -29.695  -6.553  46.486  1.00  0.00     0.209 HD
ATOM   3214  C   SER X 377     -29.862  -7.223  50.085  1.00  0.00     0.243 C 
ATOM   3215  O   SER X 377     -29.509  -6.057  50.301  1.00  0.00    -0.271 OA
ATOM   3216  N   TYR X 378     -30.833  -7.604  50.921  1.00  0.00    -0.346 N 
ATOM   3217  HN  TYR X 378     -31.164  -6.834  51.463  1.00  0.00     0.163 HD
ATOM   3218  CA  TYR X 378     -31.647  -8.733  51.254  1.00  0.00     0.180 C 
ATOM   3219  CB  TYR X 378     -32.962  -8.495  52.133  1.00  0.00     0.073 C 
ATOM   3220  CG  TYR X 378     -33.805  -9.690  52.453  1.00  0.00    -0.056 A 
ATOM   3221  CD1 TYR X 378     -35.130  -9.520  52.784  1.00  0.00     0.010 A 
ATOM   3222  CE1 TYR X 378     -35.926 -10.581  53.225  1.00  0.00     0.037 A 
ATOM   3223  CZ  TYR X 378     -35.385 -11.907  53.356  1.00  0.00     0.065 A 
ATOM   3224  OH  TYR X 378     -36.057 -13.086  53.759  1.00  0.00    -0.361 OA
ATOM   3225  HH  TYR X 378     -35.468 -13.797  54.025  1.00  0.00     0.217 HD
ATOM   3226  CD2 TYR X 378     -33.265 -11.043  52.606  1.00  0.00     0.010 A 
ATOM   3227  CE2 TYR X 378     -34.043 -12.141  52.969  1.00  0.00     0.037 A 
ATOM   3228  C   TYR X 378     -32.151  -9.525  49.989  1.00  0.00     0.241 C 
ATOM   3229  O   TYR X 378     -32.968  -9.052  49.229  1.00  0.00    -0.271 OA
ATOM   3230  N   SER X 379     -31.603 -10.799  49.852  1.00  0.00    -0.344 N 
ATOM   3231  HN  SER X 379     -30.841 -10.990  50.467  1.00  0.00     0.163 HD
ATOM   3232  CA  SER X 379     -32.062 -11.896  49.019  1.00  0.00     0.200 C 
ATOM   3233  CB  SER X 379     -31.675 -13.262  49.515  1.00  0.00     0.199 C 
ATOM   3234  OG  SER X 379     -32.357 -13.539  50.709  1.00  0.00    -0.398 OA
ATOM   3235  HG1 SER X 379     -32.308 -14.491  50.822  1.00  0.00     0.209 HD
ATOM   3236  C   SER X 379     -33.575 -11.903  48.554  1.00  0.00     0.243 C 
ATOM   3237  O   SER X 379     -33.907 -11.949  47.364  1.00  0.00    -0.271 OA
ATOM   3238  N   LYS X 380     -34.527 -11.964  49.454  1.00  0.00    -0.346 N 
ATOM   3239  HN  LYS X 380     -34.363 -11.962  50.437  1.00  0.00     0.163 HD
ATOM   3240  CA  LYS X 380     -35.877 -12.216  49.114  1.00  0.00     0.176 C 
ATOM   3241  CB  LYS X 380     -36.661 -13.124  50.199  1.00  0.00     0.035 C 
ATOM   3242  CG  LYS X 380     -36.095 -14.567  50.395  1.00  0.00     0.004 C 
ATOM   3243  CD  LYS X 380     -36.190 -15.515  49.180  1.00  0.00     0.027 C 
ATOM   3244  CE  LYS X 380     -35.934 -17.015  49.447  1.00  0.00     0.229 C 
ATOM   3245  NZ  LYS X 380     -36.128 -17.738  48.115  1.00  0.00    -0.079 N 
ATOM   3246  HZ1 LYS X 380     -35.951 -17.086  47.324  1.00  0.00     0.274 HD
ATOM   3247  HZ2 LYS X 380     -37.145 -17.932  48.025  1.00  0.00     0.274 HD
ATOM   3248  HZ3 LYS X 380     -35.656 -18.663  48.062  1.00  0.00     0.274 HD
ATOM   3249  C   LYS X 380     -36.672 -10.891  49.010  1.00  0.00     0.241 C 
ATOM   3250  O   LYS X 380     -37.230 -10.573  47.990  1.00  0.00    -0.271 OA
ATOM   3251  N   SER X 381     -36.877 -10.203  50.185  1.00  0.00    -0.344 N 
ATOM   3252  HN  SER X 381     -36.445 -10.475  51.041  1.00  0.00     0.163 HD
ATOM   3253  CA  SER X 381     -37.749  -9.051  50.232  1.00  0.00     0.200 C 
ATOM   3254  CB  SER X 381     -38.590  -9.029  51.575  1.00  0.00     0.199 C 
ATOM   3255  OG  SER X 381     -39.179 -10.303  51.991  1.00  0.00    -0.398 OA
ATOM   3256  HG1 SER X 381     -39.525 -10.169  52.876  1.00  0.00     0.209 HD
ATOM   3257  C   SER X 381     -37.148  -7.624  50.072  1.00  0.00     0.242 C 
ATOM   3258  O   SER X 381     -37.820  -6.636  50.035  1.00  0.00    -0.271 OA
ATOM   3259  N   GLY X 382     -35.791  -7.558  49.980  1.00  0.00    -0.350 N 
ATOM   3260  HN  GLY X 382     -35.275  -8.363  49.697  1.00  0.00     0.163 HD
ATOM   3261  CA  GLY X 382     -34.976  -6.368  49.843  1.00  0.00     0.225 C 
ATOM   3262  C   GLY X 382     -35.363  -5.246  50.744  1.00  0.00     0.236 C 
ATOM   3263  O   GLY X 382     -35.494  -4.145  50.313  1.00  0.00    -0.272 OA
ATOM   3264  N   HSE X 383     -35.580  -5.458  52.033  1.00  0.00    -0.346 N 
ATOM   3265  HN  HSE X 383     -35.080  -6.145  52.554  1.00  0.00     0.163 HD
ATOM   3266  CA  HSE X 383     -36.463  -4.794  52.898  1.00  0.00     0.182 C 
ATOM   3267  CB  HSE X 383     -36.941  -5.810  54.059  1.00  0.00     0.093 C 
ATOM   3268  ND1 HSE X 383     -39.295  -5.334  54.163  1.00  0.00    -0.354 N 
ATOM   3269  HD1 HSE X 383     -39.486  -5.667  53.218  1.00  0.00     0.166 HD
ATOM   3270  CG  HSE X 383     -38.095  -5.321  54.819  1.00  0.00     0.028 A 
ATOM   3271  CE1 HSE X 383     -40.151  -4.818  55.028  1.00  0.00     0.180 A 
ATOM   3272  NE2 HSE X 383     -39.471  -4.428  56.214  1.00  0.00    -0.360 N 
ATOM   3273  HE2 HSE X 383     -39.933  -4.407  57.100  1.00  0.00     0.166 HD
ATOM   3274  CD2 HSE X 383     -38.140  -4.795  56.015  1.00  0.00     0.114 A 
ATOM   3275  C   HSE X 383     -36.024  -3.524  53.496  1.00  0.00     0.241 C 
ATOM   3276  O   HSE X 383     -34.849  -3.417  53.855  1.00  0.00    -0.271 OA
ATOM   3277  N   LYS X 384     -36.936  -2.575  53.574  1.00  0.00    -0.346 N 
ATOM   3278  HN  LYS X 384     -37.900  -2.744  53.383  1.00  0.00     0.163 HD
ATOM   3279  CA  LYS X 384     -36.688  -1.256  54.159  1.00  0.00     0.176 C 
ATOM   3280  CB  LYS X 384     -36.745  -0.103  53.128  1.00  0.00     0.035 C 
ATOM   3281  CG  LYS X 384     -36.596   1.324  53.779  1.00  0.00     0.004 C 
ATOM   3282  CD  LYS X 384     -36.554   2.463  52.784  1.00  0.00     0.027 C 
ATOM   3283  CE  LYS X 384     -37.963   2.903  52.388  1.00  0.00     0.229 C 
ATOM   3284  NZ  LYS X 384     -37.892   3.956  51.321  1.00  0.00    -0.079 N 
ATOM   3285  HZ1 LYS X 384     -37.448   4.836  51.652  1.00  0.00     0.274 HD
ATOM   3286  HZ2 LYS X 384     -38.863   4.236  51.079  1.00  0.00     0.274 HD
ATOM   3287  HZ3 LYS X 384     -37.345   3.540  50.541  1.00  0.00     0.274 HD
ATOM   3288  C   LYS X 384     -37.667  -0.891  55.317  1.00  0.00     0.243 C 
ATOM   3289  O   LYS X 384     -38.798  -0.481  55.120  1.00  0.00    -0.271 OA
ATOM   3290  N   PRO X 385     -37.215  -1.159  56.585  1.00  0.00    -0.337 N 
ATOM   3291  CD  PRO X 385     -36.014  -1.967  56.888  1.00  0.00     0.127 C 
ATOM   3292  CA  PRO X 385     -38.034  -0.952  57.789  1.00  0.00     0.179 C 
ATOM   3293  CB  PRO X 385     -37.458  -1.948  58.845  1.00  0.00     0.037 C 
ATOM   3294  CG  PRO X 385     -36.023  -2.246  58.432  1.00  0.00     0.022 C 
ATOM   3295  C   PRO X 385     -37.868   0.478  58.225  1.00  0.00     0.241 C 
ATOM   3296  O   PRO X 385     -37.260   1.289  57.568  1.00  0.00    -0.271 OA
ATOM   3297  N   ASP X 386     -38.235   0.814  59.455  1.00  0.00    -0.346 N 
ATOM   3298  HN  ASP X 386     -38.775   0.135  59.947  1.00  0.00     0.163 HD
ATOM   3299  CA  ASP X 386     -38.040   2.031  60.180  1.00  0.00     0.186 C 
ATOM   3300  CB  ASP X 386     -39.141   2.230  61.312  1.00  0.00     0.147 C 
ATOM   3301  CG  ASP X 386     -40.518   2.141  60.691  1.00  0.00     0.175 C 
ATOM   3302  OD1 ASP X 386     -40.955   0.970  60.681  1.00  0.00    -0.648 OA
ATOM   3303  OD2 ASP X 386     -41.108   3.143  60.296  1.00  0.00    -0.648 OA
ATOM   3304  C   ASP X 386     -36.756   1.908  60.974  1.00  0.00     0.241 C 
ATOM   3305  O   ASP X 386     -36.400   0.796  61.247  1.00  0.00    -0.271 OA
ATOM   3306  N   ASN X 387     -36.020   3.054  61.144  1.00  0.00    -0.346 N 
ATOM   3307  HN  ASN X 387     -36.338   3.872  60.672  1.00  0.00     0.163 HD
ATOM   3308  CA  ASN X 387     -34.805   3.194  61.934  1.00  0.00     0.185 C 
ATOM   3309  CB  ASN X 387     -33.775   3.833  60.994  1.00  0.00     0.137 C 
ATOM   3310  CG  ASN X 387     -34.343   5.103  60.334  1.00  0.00     0.217 C 
ATOM   3311  OD1 ASN X 387     -34.882   5.123  59.232  1.00  0.00    -0.274 OA
ATOM   3312  ND2 ASN X 387     -34.121   6.302  61.030  1.00  0.00    -0.370 N 
ATOM   3313 1HD2 ASN X 387     -33.844   6.369  61.989  1.00  0.00     0.159 HD
ATOM   3314 2HD2 ASN X 387     -34.363   7.152  60.561  1.00  0.00     0.159 HD
ATOM   3315  C   ASN X 387     -34.992   3.994  63.156  1.00  0.00     0.241 C 
ATOM   3316  O   ASN X 387     -34.303   4.963  63.443  1.00  0.00    -0.271 OA
ATOM   3317  N   ILE X 388     -36.089   3.630  64.010  1.00  0.00    -0.346 N 
ATOM   3318  HN  ILE X 388     -36.700   2.873  63.793  1.00  0.00     0.163 HD
ATOM   3319  CA  ILE X 388     -36.527   4.463  65.159  1.00  0.00     0.180 C 
ATOM   3320  CB  ILE X 388     -38.006   4.616  65.338  1.00  0.00     0.013 C 
ATOM   3321  CG2 ILE X 388     -38.494   5.684  64.289  1.00  0.00     0.012 C 
ATOM   3322  CG1 ILE X 388     -38.685   3.203  65.164  1.00  0.00     0.002 C 
ATOM   3323  CD  ILE X 388     -40.249   3.227  65.206  1.00  0.00     0.005 C 
ATOM   3324  C   ILE X 388     -36.006   3.855  66.504  1.00  0.00     0.241 C 
ATOM   3325  O   ILE X 388     -36.015   4.586  67.499  1.00  0.00    -0.271 OA
ATOM   3326  N   LYS X 389     -35.512   2.628  66.419  1.00  0.00    -0.346 N 
ATOM   3327  HN  LYS X 389     -35.539   2.202  65.518  1.00  0.00     0.163 HD
ATOM   3328  CA  LYS X 389     -34.822   2.053  67.498  1.00  0.00     0.176 C 
ATOM   3329  CB  LYS X 389     -35.723   1.012  68.274  1.00  0.00     0.035 C 
ATOM   3330  CG  LYS X 389     -36.973   1.620  68.958  1.00  0.00     0.004 C 
ATOM   3331  CD  LYS X 389     -37.989   0.565  69.445  1.00  0.00     0.027 C 
ATOM   3332  CE  LYS X 389     -38.880  -0.106  68.367  1.00  0.00     0.229 C 
ATOM   3333  NZ  LYS X 389     -39.019  -1.494  68.734  1.00  0.00    -0.079 N 
ATOM   3334  HZ1 LYS X 389     -38.071  -1.897  68.585  1.00  0.00     0.274 HD
ATOM   3335  HZ2 LYS X 389     -39.690  -1.945  68.080  1.00  0.00     0.274 HD
ATOM   3336  HZ3 LYS X 389     -39.296  -1.647  69.725  1.00  0.00     0.274 HD
ATOM   3337  C   LYS X 389     -33.582   1.390  66.939  1.00  0.00     0.240 C 
ATOM   3338  O   LYS X 389     -33.496   1.365  65.687  1.00  0.00    -0.271 OA
ATOM   3339  N   GLY X 390     -32.575   0.965  67.787  1.00  0.00    -0.351 N 
ATOM   3340  HN  GLY X 390     -32.734   1.204  68.742  1.00  0.00     0.163 HD
ATOM   3341  CA  GLY X 390     -31.386   0.330  67.280  1.00  0.00     0.225 C 
ATOM   3342  C   GLY X 390     -31.025  -0.839  68.207  1.00  0.00     0.236 C 
ATOM   3343  O   GLY X 390     -29.947  -0.922  68.727  1.00  0.00    -0.272 OA
ATOM   3344  N   ASN X 391     -31.972  -1.711  68.436  1.00  0.00    -0.346 N 
ATOM   3345  HN  ASN X 391     -32.787  -1.605  67.871  1.00  0.00     0.163 HD
ATOM   3346  CA  ASN X 391     -31.897  -2.908  69.351  1.00  0.00     0.185 C 
ATOM   3347  CB  ASN X 391     -33.300  -3.433  69.600  1.00  0.00     0.137 C 
ATOM   3348  CG  ASN X 391     -34.114  -2.416  70.238  1.00  0.00     0.217 C 
ATOM   3349  OD1 ASN X 391     -33.823  -1.808  71.268  1.00  0.00    -0.274 OA
ATOM   3350  ND2 ASN X 391     -35.176  -1.931  69.593  1.00  0.00    -0.370 N 
ATOM   3351 1HD2 ASN X 391     -35.526  -2.298  68.732  1.00  0.00     0.159 HD
ATOM   3352 2HD2 ASN X 391     -35.577  -1.227  70.180  1.00  0.00     0.159 HD
ATOM   3353  C   ASN X 391     -31.148  -3.967  68.683  1.00  0.00     0.241 C 
ATOM   3354  O   ASN X 391     -31.721  -4.677  67.850  1.00  0.00    -0.271 OA
ATOM   3355  N   LEU X 392     -29.926  -4.291  69.016  1.00  0.00    -0.346 N 
ATOM   3356  HN  LEU X 392     -29.475  -3.855  69.791  1.00  0.00     0.163 HD
ATOM   3357  CA  LEU X 392     -29.130  -5.186  68.259  1.00  0.00     0.177 C 
ATOM   3358  CB  LEU X 392     -27.597  -4.875  68.194  1.00  0.00     0.038 C 
ATOM   3359  CG  LEU X 392     -27.121  -3.433  67.787  1.00  0.00    -0.020 C 
ATOM   3360  CD1 LEU X 392     -25.559  -3.256  67.900  1.00  0.00     0.009 C 
ATOM   3361  CD2 LEU X 392     -27.680  -3.143  66.355  1.00  0.00     0.009 C 
ATOM   3362  C   LEU X 392     -29.211  -6.600  68.951  1.00  0.00     0.241 C 
ATOM   3363  O   LEU X 392     -29.103  -6.729  70.140  1.00  0.00    -0.271 OA
ATOM   3364  N   GLU X 393     -29.392  -7.688  68.245  1.00  0.00    -0.346 N 
ATOM   3365  HN  GLU X 393     -29.498  -7.627  67.255  1.00  0.00     0.163 HD
ATOM   3366  CA  GLU X 393     -29.242  -9.024  68.849  1.00  0.00     0.177 C 
ATOM   3367  CB  GLU X 393     -30.577  -9.744  68.799  1.00  0.00     0.045 C 
ATOM   3368  CG  GLU X 393     -30.625 -10.999  69.534  1.00  0.00     0.116 C 
ATOM   3369  CD  GLU X 393     -31.899 -11.851  69.356  1.00  0.00     0.172 C 
ATOM   3370  OE1 GLU X 393     -31.852 -13.162  69.541  1.00  0.00    -0.648 OA
ATOM   3371  OE2 GLU X 393     -33.004 -11.318  69.027  1.00  0.00    -0.648 OA
ATOM   3372  C   GLU X 393     -28.112  -9.865  68.208  1.00  0.00     0.241 C 
ATOM   3373  O   GLU X 393     -27.837  -9.724  67.043  1.00  0.00    -0.271 OA
ATOM   3374  N   PHE X 394     -27.485 -10.716  68.970  1.00  0.00    -0.346 N 
ATOM   3375  HN  PHE X 394     -27.665 -10.600  69.944  1.00  0.00     0.163 HD
ATOM   3376  CA  PHE X 394     -26.472 -11.699  68.660  1.00  0.00     0.180 C 
ATOM   3377  CB  PHE X 394     -25.250 -11.398  69.579  1.00  0.00     0.073 C 
ATOM   3378  CG  PHE X 394     -24.717 -10.010  69.323  1.00  0.00    -0.056 A 
ATOM   3379  CD1 PHE X 394     -23.804  -9.826  68.291  1.00  0.00     0.007 A 
ATOM   3380  CE1 PHE X 394     -23.227  -8.544  68.053  1.00  0.00     0.001 A 
ATOM   3381  CZ  PHE X 394     -23.781  -7.457  68.644  1.00  0.00     0.000 A 
ATOM   3382  CD2 PHE X 394     -25.259  -8.893  69.974  1.00  0.00     0.007 A 
ATOM   3383  CE2 PHE X 394     -24.879  -7.594  69.548  1.00  0.00     0.001 A 
ATOM   3384  C   PHE X 394     -26.995 -13.093  69.145  1.00  0.00     0.241 C 
ATOM   3385  O   PHE X 394     -27.116 -13.412  70.321  1.00  0.00    -0.271 OA
ATOM   3386  N   ARG X 395     -27.474 -13.951  68.258  1.00  0.00    -0.346 N 
ATOM   3387  HN  ARG X 395     -27.517 -13.705  67.292  1.00  0.00     0.163 HD
ATOM   3388  CA  ARG X 395     -27.858 -15.300  68.681  1.00  0.00     0.176 C 
ATOM   3389  CB  ARG X 395     -29.298 -15.423  68.061  1.00  0.00     0.036 C 
ATOM   3390  CG  ARG X 395     -30.248 -16.578  68.544  1.00  0.00     0.023 C 
ATOM   3391  CD  ARG X 395     -31.670 -16.657  67.946  1.00  0.00     0.138 C 
ATOM   3392  NE  ARG X 395     -32.367 -15.405  68.192  1.00  0.00    -0.227 N 
ATOM   3393  HE  ARG X 395     -32.165 -14.804  68.965  1.00  0.00     0.177 HD
ATOM   3394  CZ  ARG X 395     -33.508 -15.076  67.599  1.00  0.00     0.665 C 
ATOM   3395  NH1 ARG X 395     -34.115 -13.926  67.920  1.00  0.00    -0.235 N 
ATOM   3396 1HH1 ARG X 395     -33.473 -13.314  68.382  1.00  0.00     0.174 HD
ATOM   3397 2HH1 ARG X 395     -35.047 -13.717  67.623  1.00  0.00     0.174 HD
ATOM   3398  NH2 ARG X 395     -33.951 -15.712  66.501  1.00  0.00    -0.235 N 
ATOM   3399 1HH2 ARG X 395     -33.452 -16.475  66.091  1.00  0.00     0.174 HD
ATOM   3400 2HH2 ARG X 395     -34.653 -15.199  66.007  1.00  0.00     0.174 HD
ATOM   3401  C   ARG X 395     -26.941 -16.373  68.140  1.00  0.00     0.241 C 
ATOM   3402  O   ARG X 395     -26.847 -16.637  66.940  1.00  0.00    -0.271 OA
ATOM   3403  N   ASN X 396     -26.294 -17.100  69.066  1.00  0.00    -0.346 N 
ATOM   3404  HN  ASN X 396     -26.457 -16.846  70.017  1.00  0.00     0.163 HD
ATOM   3405  CA  ASN X 396     -25.378 -18.227  68.729  1.00  0.00     0.185 C 
ATOM   3406  CB  ASN X 396     -26.246 -19.390  68.278  1.00  0.00     0.137 C 
ATOM   3407  CG  ASN X 396     -27.232 -19.853  69.342  1.00  0.00     0.217 C 
ATOM   3408  OD1 ASN X 396     -28.416 -19.548  69.252  1.00  0.00    -0.274 OA
ATOM   3409  ND2 ASN X 396     -26.687 -20.637  70.315  1.00  0.00    -0.370 N 
ATOM   3410 1HD2 ASN X 396     -25.704 -20.809  70.258  1.00  0.00     0.159 HD
ATOM   3411 2HD2 ASN X 396     -27.309 -20.984  71.017  1.00  0.00     0.159 HD
ATOM   3412  C   ASN X 396     -24.332 -17.858  67.804  1.00  0.00     0.241 C 
ATOM   3413  O   ASN X 396     -24.122 -18.596  66.831  1.00  0.00    -0.271 OA
ATOM   3414  N   VAL X 397     -23.595 -16.760  67.982  1.00  0.00    -0.346 N 
ATOM   3415  HN  VAL X 397     -23.727 -16.279  68.845  1.00  0.00     0.163 HD
ATOM   3416  CA  VAL X 397     -22.810 -16.090  66.989  1.00  0.00     0.180 C 
ATOM   3417  CB  VAL X 397     -22.768 -14.557  66.974  1.00  0.00     0.009 C 
ATOM   3418  CG1 VAL X 397     -22.225 -14.114  65.627  1.00  0.00     0.012 C 
ATOM   3419  CG2 VAL X 397     -24.180 -14.084  67.277  1.00  0.00     0.012 C 
ATOM   3420  C   VAL X 397     -21.428 -16.760  66.783  1.00  0.00     0.241 C 
ATOM   3421  O   VAL X 397     -20.437 -16.532  67.467  1.00  0.00    -0.271 OA
ATOM   3422  N   HSE X 398     -21.305 -17.666  65.806  1.00  0.00    -0.346 N 
ATOM   3423  HN  HSE X 398     -22.098 -17.913  65.254  1.00  0.00     0.163 HD
ATOM   3424  CA  HSE X 398     -19.983 -18.082  65.291  1.00  0.00     0.182 C 
ATOM   3425  CB  HSE X 398     -19.982 -19.649  64.942  1.00  0.00     0.093 C 
ATOM   3426  ND1 HSE X 398     -19.500 -21.451  66.761  1.00  0.00    -0.354 N 
ATOM   3427  HD1 HSE X 398     -18.500 -21.561  66.590  1.00  0.00     0.166 HD
ATOM   3428  CG  HSE X 398     -20.359 -20.555  66.140  1.00  0.00     0.028 A 
ATOM   3429  CE1 HSE X 398     -20.252 -22.143  67.632  1.00  0.00     0.180 A 
ATOM   3430  NE2 HSE X 398     -21.531 -21.700  67.536  1.00  0.00    -0.360 N 
ATOM   3431  HE2 HSE X 398     -22.271 -22.158  68.029  1.00  0.00     0.166 HD
ATOM   3432  CD2 HSE X 398     -21.609 -20.729  66.599  1.00  0.00     0.114 A 
ATOM   3433  C   HSE X 398     -19.571 -17.218  64.104  1.00  0.00     0.241 C 
ATOM   3434  O   HSE X 398     -20.466 -16.536  63.611  1.00  0.00    -0.271 OA
ATOM   3435  N   PHE X 399     -18.290 -17.349  63.657  1.00  0.00    -0.346 N 
ATOM   3436  HN  PHE X 399     -17.665 -17.879  64.226  1.00  0.00     0.163 HD
ATOM   3437  CA  PHE X 399     -17.832 -16.560  62.534  1.00  0.00     0.180 C 
ATOM   3438  CB  PHE X 399     -17.385 -15.141  63.069  1.00  0.00     0.073 C 
ATOM   3439  CG  PHE X 399     -16.743 -14.201  62.050  1.00  0.00    -0.056 A 
ATOM   3440  CD1 PHE X 399     -15.473 -13.549  62.075  1.00  0.00     0.007 A 
ATOM   3441  CE1 PHE X 399     -14.884 -12.862  61.001  1.00  0.00     0.001 A 
ATOM   3442  CZ  PHE X 399     -15.523 -12.799  59.766  1.00  0.00     0.000 A 
ATOM   3443  CD2 PHE X 399     -17.336 -14.078  60.815  1.00  0.00     0.007 A 
ATOM   3444  CE2 PHE X 399     -16.768 -13.510  59.652  1.00  0.00     0.001 A 
ATOM   3445  C   PHE X 399     -16.733 -17.288  61.831  1.00  0.00     0.241 C 
ATOM   3446  O   PHE X 399     -15.884 -17.755  62.534  1.00  0.00    -0.271 OA
ATOM   3447  N   SER X 400     -16.676 -17.436  60.502  1.00  0.00    -0.344 N 
ATOM   3448  HN  SER X 400     -17.429 -17.131  59.924  1.00  0.00     0.163 HD
ATOM   3449  CA  SER X 400     -15.669 -18.113  59.739  1.00  0.00     0.200 C 
ATOM   3450  CB  SER X 400     -15.789 -19.603  60.070  1.00  0.00     0.199 C 
ATOM   3451  OG  SER X 400     -14.517 -20.257  60.190  1.00  0.00    -0.398 OA
ATOM   3452  HG1 SER X 400     -14.648 -21.179  60.425  1.00  0.00     0.209 HD
ATOM   3453  C   SER X 400     -15.850 -17.863  58.260  1.00  0.00     0.243 C 
ATOM   3454  O   SER X 400     -16.787 -17.269  57.861  1.00  0.00    -0.271 OA
ATOM   3455  N   TYR X 401     -14.948 -18.506  57.507  1.00  0.00    -0.346 N 
ATOM   3456  HN  TYR X 401     -14.301 -19.181  57.854  1.00  0.00     0.163 HD
ATOM   3457  CA  TYR X 401     -14.872 -18.572  55.977  1.00  0.00     0.181 C 
ATOM   3458  CB  TYR X 401     -13.447 -18.087  55.577  1.00  0.00     0.073 C 
ATOM   3459  CG  TYR X 401     -13.301 -16.676  55.907  1.00  0.00    -0.056 A 
ATOM   3460  CD1 TYR X 401     -13.724 -15.665  55.045  1.00  0.00     0.010 A 
ATOM   3461  CE1 TYR X 401     -13.433 -14.361  55.298  1.00  0.00     0.037 A 
ATOM   3462  CZ  TYR X 401     -12.790 -13.978  56.523  1.00  0.00     0.065 A 
ATOM   3463  OH  TYR X 401     -12.593 -12.629  56.858  1.00  0.00    -0.361 OA
ATOM   3464  HH  TYR X 401     -12.396 -12.643  57.798  1.00  0.00     0.217 HD
ATOM   3465  CD2 TYR X 401     -12.703 -16.263  57.128  1.00  0.00     0.010 A 
ATOM   3466  CE2 TYR X 401     -12.510 -14.954  57.418  1.00  0.00     0.037 A 
ATOM   3467  C   TYR X 401     -15.157 -20.041  55.645  1.00  0.00     0.243 C 
ATOM   3468  O   TYR X 401     -15.150 -20.820  56.590  1.00  0.00    -0.271 OA
ATOM   3469  N   PRO X 402     -15.197 -20.552  54.392  1.00  0.00    -0.337 N 
ATOM   3470  CD  PRO X 402     -15.058 -19.787  53.138  1.00  0.00     0.127 C 
ATOM   3471  CA  PRO X 402     -15.585 -21.904  54.073  1.00  0.00     0.179 C 
ATOM   3472  CB  PRO X 402     -16.249 -21.865  52.742  1.00  0.00     0.037 C 
ATOM   3473  CG  PRO X 402     -15.726 -20.649  52.034  1.00  0.00     0.022 C 
ATOM   3474  C   PRO X 402     -14.465 -22.964  54.055  1.00  0.00     0.241 C 
ATOM   3475  O   PRO X 402     -13.929 -23.212  53.004  1.00  0.00    -0.271 OA
ATOM   3476  N   SER X 403     -14.143 -23.526  55.159  1.00  0.00    -0.344 N 
ATOM   3477  HN  SER X 403     -14.549 -23.382  56.058  1.00  0.00     0.163 HD
ATOM   3478  CA  SER X 403     -13.281 -24.733  55.347  1.00  0.00     0.200 C 
ATOM   3479  CB  SER X 403     -13.691 -26.070  54.676  1.00  0.00     0.199 C 
ATOM   3480  OG  SER X 403     -14.995 -26.351  55.145  1.00  0.00    -0.398 OA
ATOM   3481  HG1 SER X 403     -15.193 -27.239  54.838  1.00  0.00     0.209 HD
ATOM   3482  C   SER X 403     -11.802 -24.479  55.142  1.00  0.00     0.243 C 
ATOM   3483  O   SER X 403     -11.090 -25.021  54.216  1.00  0.00    -0.271 OA
ATOM   3484  N   ARG X 404     -11.230 -23.559  55.972  1.00  0.00    -0.346 N 
ATOM   3485  HN  ARG X 404     -11.743 -22.911  56.528  1.00  0.00     0.163 HD
ATOM   3486  CA  ARG X 404      -9.789 -23.334  55.951  1.00  0.00     0.176 C 
ATOM   3487  CB  ARG X 404      -9.522 -21.887  56.435  1.00  0.00     0.036 C 
ATOM   3488  CG  ARG X 404     -10.017 -20.884  55.422  1.00  0.00     0.023 C 
ATOM   3489  CD  ARG X 404      -9.731 -19.484  55.781  1.00  0.00     0.138 C 
ATOM   3490  NE  ARG X 404     -10.189 -18.623  54.604  1.00  0.00    -0.227 N 
ATOM   3491  HE  ARG X 404     -10.514 -19.122  53.802  1.00  0.00     0.177 HD
ATOM   3492  CZ  ARG X 404     -10.059 -17.270  54.622  1.00  0.00     0.665 C 
ATOM   3493  NH1 ARG X 404     -10.416 -16.646  53.504  1.00  0.00    -0.235 N 
ATOM   3494 1HH1 ARG X 404     -11.020 -17.203  52.934  1.00  0.00     0.174 HD
ATOM   3495 2HH1 ARG X 404     -10.456 -15.648  53.452  1.00  0.00     0.174 HD
ATOM   3496  NH2 ARG X 404      -9.557 -16.553  55.624  1.00  0.00    -0.235 N 
ATOM   3497 1HH2 ARG X 404      -8.956 -16.983  56.298  1.00  0.00     0.174 HD
ATOM   3498 2HH2 ARG X 404      -9.251 -15.629  55.395  1.00  0.00     0.174 HD
ATOM   3499  C   ARG X 404      -8.961 -24.285  56.898  1.00  0.00     0.241 C 
ATOM   3500  O   ARG X 404      -7.740 -24.176  56.956  1.00  0.00    -0.271 OA
ATOM   3501  N   LYS X 405      -9.679 -25.108  57.688  1.00  0.00    -0.346 N 
ATOM   3502  HN  LYS X 405     -10.647 -25.304  57.549  1.00  0.00     0.163 HD
ATOM   3503  CA  LYS X 405      -9.065 -25.876  58.698  1.00  0.00     0.176 C 
ATOM   3504  CB  LYS X 405      -8.138 -27.051  58.232  1.00  0.00     0.035 C 
ATOM   3505  CG  LYS X 405      -8.015 -28.267  59.288  1.00  0.00     0.004 C 
ATOM   3506  CD  LYS X 405      -7.351 -29.486  58.689  1.00  0.00     0.027 C 
ATOM   3507  CE  LYS X 405      -7.097 -30.734  59.485  1.00  0.00     0.229 C 
ATOM   3508  NZ  LYS X 405      -6.131 -30.492  60.533  1.00  0.00    -0.079 N 
ATOM   3509  HZ1 LYS X 405      -5.727 -31.375  60.905  1.00  0.00     0.274 HD
ATOM   3510  HZ2 LYS X 405      -6.519 -30.031  61.381  1.00  0.00     0.274 HD
ATOM   3511  HZ3 LYS X 405      -5.239 -29.998  60.328  1.00  0.00     0.274 HD
ATOM   3512  C   LYS X 405      -8.610 -25.041  59.908  1.00  0.00     0.241 C 
ATOM   3513  O   LYS X 405      -7.548 -25.202  60.482  1.00  0.00    -0.271 OA
ATOM   3514  N   GLU X 406      -9.424 -24.189  60.374  1.00  0.00    -0.346 N 
ATOM   3515  HN  GLU X 406     -10.338 -24.142  59.979  1.00  0.00     0.163 HD
ATOM   3516  CA  GLU X 406      -9.104 -23.163  61.277  1.00  0.00     0.177 C 
ATOM   3517  CB  GLU X 406      -8.822 -21.826  60.577  1.00  0.00     0.045 C 
ATOM   3518  CG  GLU X 406      -7.477 -21.795  59.819  1.00  0.00     0.116 C 
ATOM   3519  CD  GLU X 406      -7.102 -20.423  59.440  1.00  0.00     0.172 C 
ATOM   3520  OE1 GLU X 406      -6.934 -19.544  60.278  1.00  0.00    -0.648 OA
ATOM   3521  OE2 GLU X 406      -6.932 -20.094  58.248  1.00  0.00    -0.648 OA
ATOM   3522  C   GLU X 406     -10.263 -23.067  62.270  1.00  0.00     0.241 C 
ATOM   3523  O   GLU X 406     -11.392 -23.547  62.010  1.00  0.00    -0.271 OA
ATOM   3524  N   VAL X 407      -9.925 -22.529  63.457  1.00  0.00    -0.346 N 
ATOM   3525  HN  VAL X 407      -8.978 -22.325  63.694  1.00  0.00     0.163 HD
ATOM   3526  CA  VAL X 407     -10.980 -22.289  64.538  1.00  0.00     0.180 C 
ATOM   3527  CB  VAL X 407     -10.435 -21.728  65.890  1.00  0.00     0.009 C 
ATOM   3528  CG1 VAL X 407      -9.506 -22.768  66.534  1.00  0.00     0.012 C 
ATOM   3529  CG2 VAL X 407      -9.646 -20.461  65.656  1.00  0.00     0.012 C 
ATOM   3530  C   VAL X 407     -11.943 -21.209  63.986  1.00  0.00     0.241 C 
ATOM   3531  O   VAL X 407     -11.553 -20.236  63.350  1.00  0.00    -0.271 OA
ATOM   3532  N   LYS X 408     -13.253 -21.412  64.289  1.00  0.00    -0.346 N 
ATOM   3533  HN  LYS X 408     -13.482 -22.235  64.803  1.00  0.00     0.163 HD
ATOM   3534  CA  LYS X 408     -14.304 -20.457  63.871  1.00  0.00     0.176 C 
ATOM   3535  CB  LYS X 408     -15.725 -20.913  64.319  1.00  0.00     0.035 C 
ATOM   3536  CG  LYS X 408     -16.181 -22.340  63.896  1.00  0.00     0.004 C 
ATOM   3537  CD  LYS X 408     -17.497 -22.560  64.514  1.00  0.00     0.027 C 
ATOM   3538  CE  LYS X 408     -17.992 -23.978  64.324  1.00  0.00     0.229 C 
ATOM   3539  NZ  LYS X 408     -18.953 -24.329  65.397  1.00  0.00    -0.079 N 
ATOM   3540  HZ1 LYS X 408     -18.654 -25.285  65.675  1.00  0.00     0.274 HD
ATOM   3541  HZ2 LYS X 408     -19.887 -24.361  64.941  1.00  0.00     0.274 HD
ATOM   3542  HZ3 LYS X 408     -18.959 -23.686  66.215  1.00  0.00     0.274 HD
ATOM   3543  C   LYS X 408     -14.007 -19.130  64.681  1.00  0.00     0.241 C 
ATOM   3544  O   LYS X 408     -13.837 -19.179  65.903  1.00  0.00    -0.271 OA
ATOM   3545  N   ILE X 409     -13.638 -18.004  64.053  1.00  0.00    -0.346 N 
ATOM   3546  HN  ILE X 409     -13.913 -17.952  63.096  1.00  0.00     0.163 HD
ATOM   3547  CA  ILE X 409     -12.993 -16.819  64.616  1.00  0.00     0.180 C 
ATOM   3548  CB  ILE X 409     -12.823 -15.737  63.544  1.00  0.00     0.013 C 
ATOM   3549  CG2 ILE X 409     -12.201 -14.432  64.118  1.00  0.00     0.012 C 
ATOM   3550  CG1 ILE X 409     -12.078 -16.371  62.295  1.00  0.00     0.002 C 
ATOM   3551  CD  ILE X 409     -12.438 -15.567  61.092  1.00  0.00     0.005 C 
ATOM   3552  C   ILE X 409     -13.700 -16.347  65.989  1.00  0.00     0.241 C 
ATOM   3553  O   ILE X 409     -13.014 -16.347  67.010  1.00  0.00    -0.271 OA
ATOM   3554  N   LEU X 410     -15.032 -16.018  65.892  1.00  0.00    -0.346 N 
ATOM   3555  HN  LEU X 410     -15.415 -16.001  64.972  1.00  0.00     0.163 HD
ATOM   3556  CA  LEU X 410     -15.897 -16.000  67.046  1.00  0.00     0.177 C 
ATOM   3557  CB  LEU X 410     -16.676 -14.747  67.007  1.00  0.00     0.038 C 
ATOM   3558  CG  LEU X 410     -17.412 -14.332  68.310  1.00  0.00    -0.020 C 
ATOM   3559  CD1 LEU X 410     -16.445 -14.103  69.442  1.00  0.00     0.009 C 
ATOM   3560  CD2 LEU X 410     -18.154 -13.039  67.958  1.00  0.00     0.009 C 
ATOM   3561  C   LEU X 410     -16.670 -17.271  67.195  1.00  0.00     0.241 C 
ATOM   3562  O   LEU X 410     -16.788 -17.925  66.174  1.00  0.00    -0.271 OA
ATOM   3563  N   LYS X 411     -17.073 -17.618  68.400  1.00  0.00    -0.346 N 
ATOM   3564  HN  LYS X 411     -17.111 -17.000  69.182  1.00  0.00     0.163 HD
ATOM   3565  CA  LYS X 411     -17.738 -18.861  68.686  1.00  0.00     0.176 C 
ATOM   3566  CB  LYS X 411     -16.835 -19.785  69.359  1.00  0.00     0.035 C 
ATOM   3567  CG  LYS X 411     -15.498 -20.103  68.622  1.00  0.00     0.004 C 
ATOM   3568  CD  LYS X 411     -14.375 -20.545  69.529  1.00  0.00     0.027 C 
ATOM   3569  CE  LYS X 411     -12.991 -20.404  68.921  1.00  0.00     0.229 C 
ATOM   3570  NZ  LYS X 411     -12.763 -19.086  68.320  1.00  0.00    -0.079 N 
ATOM   3571  HZ1 LYS X 411     -11.728 -19.075  68.219  1.00  0.00     0.274 HD
ATOM   3572  HZ2 LYS X 411     -13.240 -18.378  68.913  1.00  0.00     0.274 HD
ATOM   3573  HZ3 LYS X 411     -13.107 -19.009  67.341  1.00  0.00     0.274 HD
ATOM   3574  C   LYS X 411     -18.965 -18.555  69.527  1.00  0.00     0.240 C 
ATOM   3575  O   LYS X 411     -18.933 -17.601  70.360  1.00  0.00    -0.271 OA
ATOM   3576  N   GLY X 412     -20.159 -19.219  69.206  1.00  0.00    -0.351 N 
ATOM   3577  HN  GLY X 412     -19.983 -19.792  68.409  1.00  0.00     0.163 HD
ATOM   3578  CA  GLY X 412     -21.472 -19.372  69.944  1.00  0.00     0.225 C 
ATOM   3579  C   GLY X 412     -21.723 -18.424  71.050  1.00  0.00     0.236 C 
ATOM   3580  O   GLY X 412     -21.949 -18.857  72.198  1.00  0.00    -0.272 OA
ATOM   3581  N   LEU X 413     -21.776 -17.091  70.784  1.00  0.00    -0.346 N 
ATOM   3582  HN  LEU X 413     -21.561 -16.819  69.850  1.00  0.00     0.163 HD
ATOM   3583  CA  LEU X 413     -22.107 -16.072  71.741  1.00  0.00     0.177 C 
ATOM   3584  CB  LEU X 413     -21.241 -14.890  71.298  1.00  0.00     0.038 C 
ATOM   3585  CG  LEU X 413     -21.615 -13.434  71.668  1.00  0.00    -0.020 C 
ATOM   3586  CD1 LEU X 413     -21.612 -13.069  73.196  1.00  0.00     0.009 C 
ATOM   3587  CD2 LEU X 413     -20.667 -12.517  70.871  1.00  0.00     0.009 C 
ATOM   3588  C   LEU X 413     -23.565 -15.723  71.675  1.00  0.00     0.241 C 
ATOM   3589  O   LEU X 413     -24.199 -15.728  70.614  1.00  0.00    -0.271 OA
ATOM   3590  N   ASN X 414     -24.104 -15.475  72.838  1.00  0.00    -0.346 N 
ATOM   3591  HN  ASN X 414     -23.526 -15.622  73.638  1.00  0.00     0.163 HD
ATOM   3592  CA  ASN X 414     -25.446 -15.081  73.157  1.00  0.00     0.185 C 
ATOM   3593  CB  ASN X 414     -26.184 -16.025  74.031  1.00  0.00     0.137 C 
ATOM   3594  CG  ASN X 414     -26.380 -17.316  73.196  1.00  0.00     0.217 C 
ATOM   3595  OD1 ASN X 414     -26.795 -17.198  72.096  1.00  0.00    -0.274 OA
ATOM   3596  ND2 ASN X 414     -26.099 -18.549  73.784  1.00  0.00    -0.370 N 
ATOM   3597 1HD2 ASN X 414     -25.633 -18.714  74.653  1.00  0.00     0.159 HD
ATOM   3598 2HD2 ASN X 414     -26.106 -19.335  73.167  1.00  0.00     0.159 HD
ATOM   3599  C   ASN X 414     -25.557 -13.684  73.750  1.00  0.00     0.241 C 
ATOM   3600  O   ASN X 414     -25.165 -13.462  74.882  1.00  0.00    -0.271 OA
ATOM   3601  N   LEU X 415     -25.898 -12.697  72.916  1.00  0.00    -0.346 N 
ATOM   3602  HN  LEU X 415     -26.316 -12.880  72.030  1.00  0.00     0.163 HD
ATOM   3603  CA  LEU X 415     -25.994 -11.304  73.375  1.00  0.00     0.177 C 
ATOM   3604  CB  LEU X 415     -24.632 -10.525  73.191  1.00  0.00     0.038 C 
ATOM   3605  CG  LEU X 415     -24.514  -9.026  73.619  1.00  0.00    -0.020 C 
ATOM   3606  CD1 LEU X 415     -24.687  -8.904  75.117  1.00  0.00     0.009 C 
ATOM   3607  CD2 LEU X 415     -23.154  -8.377  73.227  1.00  0.00     0.009 C 
ATOM   3608  C   LEU X 415     -27.132 -10.507  72.771  1.00  0.00     0.241 C 
ATOM   3609  O   LEU X 415     -27.606 -10.768  71.638  1.00  0.00    -0.271 OA
ATOM   3610  N   LYS X 416     -27.631  -9.470  73.544  1.00  0.00    -0.346 N 
ATOM   3611  HN  LYS X 416     -27.316  -9.341  74.481  1.00  0.00     0.163 HD
ATOM   3612  CA  LYS X 416     -28.632  -8.671  73.058  1.00  0.00     0.176 C 
ATOM   3613  CB  LYS X 416     -29.912  -9.329  73.583  1.00  0.00     0.035 C 
ATOM   3614  CG  LYS X 416     -31.119  -8.463  73.247  1.00  0.00     0.004 C 
ATOM   3615  CD  LYS X 416     -32.528  -8.829  73.716  1.00  0.00     0.027 C 
ATOM   3616  CE  LYS X 416     -32.637  -9.204  75.194  1.00  0.00     0.229 C 
ATOM   3617  NZ  LYS X 416     -34.058  -9.175  75.677  1.00  0.00    -0.079 N 
ATOM   3618  HZ1 LYS X 416     -34.518  -8.411  75.142  1.00  0.00     0.274 HD
ATOM   3619  HZ2 LYS X 416     -34.119  -8.989  76.699  1.00  0.00     0.274 HD
ATOM   3620  HZ3 LYS X 416     -34.549 -10.069  75.476  1.00  0.00     0.274 HD
ATOM   3621  C   LYS X 416     -28.362  -7.287  73.582  1.00  0.00     0.241 C 
ATOM   3622  O   LYS X 416     -28.044  -7.068  74.757  1.00  0.00    -0.271 OA
ATOM   3623  N   VAL X 417     -28.427  -6.275  72.726  1.00  0.00    -0.346 N 
ATOM   3624  HN  VAL X 417     -28.914  -6.400  71.865  1.00  0.00     0.163 HD
ATOM   3625  CA  VAL X 417     -28.106  -4.858  73.001  1.00  0.00     0.180 C 
ATOM   3626  CB  VAL X 417     -26.958  -4.349  72.132  1.00  0.00     0.009 C 
ATOM   3627  CG1 VAL X 417     -26.742  -2.801  72.398  1.00  0.00     0.012 C 
ATOM   3628  CG2 VAL X 417     -25.799  -5.256  72.679  1.00  0.00     0.012 C 
ATOM   3629  C   VAL X 417     -29.478  -4.214  72.778  1.00  0.00     0.241 C 
ATOM   3630  O   VAL X 417     -30.291  -4.703  71.925  1.00  0.00    -0.271 OA
ATOM   3631  N   GLN X 418     -29.750  -3.016  73.304  1.00  0.00    -0.346 N 
ATOM   3632  HN  GLN X 418     -29.103  -2.617  73.949  1.00  0.00     0.163 HD
ATOM   3633  CA  GLN X 418     -30.941  -2.245  72.906  1.00  0.00     0.177 C 
ATOM   3634  CB  GLN X 418     -32.042  -2.113  74.040  1.00  0.00     0.044 C 
ATOM   3635  CG  GLN X 418     -31.547  -1.390  75.329  1.00  0.00     0.105 C 
ATOM   3636  CD  GLN X 418     -32.389  -1.590  76.578  1.00  0.00     0.215 C 
ATOM   3637  OE1 GLN X 418     -33.430  -0.921  76.658  1.00  0.00    -0.274 OA
ATOM   3638  NE2 GLN X 418     -31.981  -2.553  77.434  1.00  0.00    -0.370 N 
ATOM   3639 1HE2 GLN X 418     -31.292  -3.248  77.228  1.00  0.00     0.159 HD
ATOM   3640 2HE2 GLN X 418     -32.555  -2.625  78.250  1.00  0.00     0.159 HD
ATOM   3641  C   GLN X 418     -30.516  -0.827  72.512  1.00  0.00     0.241 C 
ATOM   3642  O   GLN X 418     -29.418  -0.300  72.678  1.00  0.00    -0.271 OA
ATOM   3643  N   SER X 419     -31.515  -0.076  72.085  1.00  0.00    -0.344 N 
ATOM   3644  HN  SER X 419     -32.422  -0.488  72.028  1.00  0.00     0.163 HD
ATOM   3645  CA  SER X 419     -31.463   1.288  71.539  1.00  0.00     0.200 C 
ATOM   3646  CB  SER X 419     -32.858   1.795  71.128  1.00  0.00     0.199 C 
ATOM   3647  OG  SER X 419     -32.968   2.994  70.344  1.00  0.00    -0.398 OA
ATOM   3648  HG1 SER X 419     -33.610   3.609  70.704  1.00  0.00     0.209 HD
ATOM   3649  C   SER X 419     -31.193   2.245  72.604  1.00  0.00     0.242 C 
ATOM   3650  O   SER X 419     -31.828   2.206  73.597  1.00  0.00    -0.271 OA
ATOM   3651  N   GLY X 420     -30.174   3.081  72.390  1.00  0.00    -0.350 N 
ATOM   3652  HN  GLY X 420     -29.632   3.105  71.554  1.00  0.00     0.163 HD
ATOM   3653  CA  GLY X 420     -29.826   4.152  73.419  1.00  0.00     0.225 C 
ATOM   3654  C   GLY X 420     -28.781   3.676  74.306  1.00  0.00     0.236 C 
ATOM   3655  O   GLY X 420     -28.175   4.388  75.063  1.00  0.00    -0.272 OA
ATOM   3656  N   GLN X 421     -28.442   2.392  74.211  1.00  0.00    -0.346 N 
ATOM   3657  HN  GLN X 421     -28.958   1.882  73.527  1.00  0.00     0.163 HD
ATOM   3658  CA  GLN X 421     -27.536   1.761  75.108  1.00  0.00     0.177 C 
ATOM   3659  CB  GLN X 421     -27.911   0.261  75.267  1.00  0.00     0.044 C 
ATOM   3660  CG  GLN X 421     -27.176  -0.420  76.464  1.00  0.00     0.105 C 
ATOM   3661  CD  GLN X 421     -27.692  -1.864  76.694  1.00  0.00     0.215 C 
ATOM   3662  OE1 GLN X 421     -27.198  -2.774  76.105  1.00  0.00    -0.274 OA
ATOM   3663  NE2 GLN X 421     -28.501  -2.115  77.763  1.00  0.00    -0.370 N 
ATOM   3664 1HE2 GLN X 421     -28.611  -1.298  78.328  1.00  0.00     0.159 HD
ATOM   3665 2HE2 GLN X 421     -28.708  -3.074  77.958  1.00  0.00     0.159 HD
ATOM   3666  C   GLN X 421     -26.078   1.762  74.742  1.00  0.00     0.241 C 
ATOM   3667  O   GLN X 421     -25.742   1.477  73.581  1.00  0.00    -0.271 OA
ATOM   3668  N   THR X 422     -25.185   2.107  75.715  1.00  0.00    -0.344 N 
ATOM   3669  HN  THR X 422     -25.533   2.158  76.648  1.00  0.00     0.163 HD
ATOM   3670  CA  THR X 422     -23.710   2.064  75.584  1.00  0.00     0.205 C 
ATOM   3671  CB  THR X 422     -23.026   3.163  76.339  1.00  0.00     0.146 C 
ATOM   3672  OG1 THR X 422     -23.263   3.349  77.728  1.00  0.00    -0.393 OA
ATOM   3673  HG1 THR X 422     -24.131   3.006  77.957  1.00  0.00     0.210 HD
ATOM   3674  CG2 THR X 422     -23.569   4.465  75.812  1.00  0.00     0.042 C 
ATOM   3675  C   THR X 422     -23.104   0.804  76.087  1.00  0.00     0.243 C 
ATOM   3676  O   THR X 422     -23.146   0.436  77.291  1.00  0.00    -0.271 OA
ATOM   3677  N   VAL X 423     -22.399   0.174  75.165  1.00  0.00    -0.346 N 
ATOM   3678  HN  VAL X 423     -22.359   0.575  74.253  1.00  0.00     0.163 HD
ATOM   3679  CA  VAL X 423     -21.803  -1.074  75.297  1.00  0.00     0.180 C 
ATOM   3680  CB  VAL X 423     -22.306  -2.117  74.272  1.00  0.00     0.009 C 
ATOM   3681  CG1 VAL X 423     -21.826  -3.524  74.655  1.00  0.00     0.012 C 
ATOM   3682  CG2 VAL X 423     -23.815  -2.061  74.125  1.00  0.00     0.012 C 
ATOM   3683  C   VAL X 423     -20.340  -1.005  75.111  1.00  0.00     0.241 C 
ATOM   3684  O   VAL X 423     -19.885  -0.362  74.190  1.00  0.00    -0.271 OA
ATOM   3685  N   ALA X 424     -19.533  -1.743  75.913  1.00  0.00    -0.346 N 
ATOM   3686  HN  ALA X 424     -19.816  -2.278  76.705  1.00  0.00     0.163 HD
ATOM   3687  CA  ALA X 424     -18.100  -1.905  75.529  1.00  0.00     0.172 C 
ATOM   3688  CB  ALA X 424     -17.162  -1.167  76.473  1.00  0.00     0.042 C 
ATOM   3689  C   ALA X 424     -17.649  -3.292  75.576  1.00  0.00     0.240 C 
ATOM   3690  O   ALA X 424     -17.930  -4.116  76.503  1.00  0.00    -0.271 OA
ATOM   3691  N   LEU X 425     -16.812  -3.593  74.583  1.00  0.00    -0.346 N 
ATOM   3692  HN  LEU X 425     -16.511  -2.916  73.916  1.00  0.00     0.163 HD
ATOM   3693  CA  LEU X 425     -16.089  -4.907  74.478  1.00  0.00     0.177 C 
ATOM   3694  CB  LEU X 425     -16.099  -5.501  73.084  1.00  0.00     0.038 C 
ATOM   3695  CG  LEU X 425     -17.501  -5.505  72.447  1.00  0.00    -0.020 C 
ATOM   3696  CD1 LEU X 425     -17.432  -6.236  71.101  1.00  0.00     0.009 C 
ATOM   3697  CD2 LEU X 425     -18.484  -6.328  73.307  1.00  0.00     0.009 C 
ATOM   3698  C   LEU X 425     -14.713  -4.808  75.004  1.00  0.00     0.241 C 
ATOM   3699  O   LEU X 425     -13.994  -3.860  74.620  1.00  0.00    -0.271 OA
ATOM   3700  N   VAL X 426     -14.341  -5.661  75.897  1.00  0.00    -0.346 N 
ATOM   3701  HN  VAL X 426     -14.990  -6.368  76.167  1.00  0.00     0.163 HD
ATOM   3702  CA  VAL X 426     -13.009  -5.675  76.634  1.00  0.00     0.180 C 
ATOM   3703  CB  VAL X 426     -13.013  -5.285  78.141  1.00  0.00     0.009 C 
ATOM   3704  CG1 VAL X 426     -13.734  -3.903  78.287  1.00  0.00     0.012 C 
ATOM   3705  CG2 VAL X 426     -13.761  -6.279  78.981  1.00  0.00     0.012 C 
ATOM   3706  C   VAL X 426     -12.459  -7.052  76.411  1.00  0.00     0.241 C 
ATOM   3707  O   VAL X 426     -13.261  -7.952  76.104  1.00  0.00    -0.271 OA
ATOM   3708  N   GLY X 427     -11.152  -7.247  76.339  1.00  0.00    -0.351 N 
ATOM   3709  HN  GLY X 427     -10.551  -6.530  76.683  1.00  0.00     0.163 HD
ATOM   3710  CA  GLY X 427     -10.415  -8.452  76.120  1.00  0.00     0.225 C 
ATOM   3711  C   GLY X 427      -9.019  -8.124  75.600  1.00  0.00     0.236 C 
ATOM   3712  O   GLY X 427      -8.350  -7.343  76.239  1.00  0.00    -0.272 OA
ATOM   3713  N   ASN X 428      -8.612  -8.820  74.536  1.00  0.00    -0.346 N 
ATOM   3714  HN  ASN X 428      -9.211  -9.526  74.165  1.00  0.00     0.163 HD
ATOM   3715  CA  ASN X 428      -7.352  -8.664  73.775  1.00  0.00     0.185 C 
ATOM   3716  CB  ASN X 428      -6.685 -10.007  73.445  1.00  0.00     0.137 C 
ATOM   3717  CG  ASN X 428      -6.735 -10.905  74.627  1.00  0.00     0.217 C 
ATOM   3718  OD1 ASN X 428      -6.322 -10.433  75.684  1.00  0.00    -0.274 OA
ATOM   3719  ND2 ASN X 428      -7.135 -12.193  74.455  1.00  0.00    -0.370 N 
ATOM   3720 1HD2 ASN X 428      -7.128 -12.884  75.178  1.00  0.00     0.159 HD
ATOM   3721 2HD2 ASN X 428      -7.427 -12.425  73.527  1.00  0.00     0.159 HD
ATOM   3722  C   ASN X 428      -7.596  -7.836  72.518  1.00  0.00     0.241 C 
ATOM   3723  O   ASN X 428      -8.374  -8.253  71.700  1.00  0.00    -0.271 OA
ATOM   3724  N   SER X 429      -6.661  -6.895  72.207  1.00  0.00    -0.344 N 
ATOM   3725  HN  SER X 429      -6.063  -6.493  72.896  1.00  0.00     0.163 HD
ATOM   3726  CA  SER X 429      -6.446  -6.436  70.850  1.00  0.00     0.200 C 
ATOM   3727  CB  SER X 429      -5.756  -5.137  70.782  1.00  0.00     0.199 C 
ATOM   3728  OG  SER X 429      -4.608  -4.995  71.560  1.00  0.00    -0.398 OA
ATOM   3729  HG1 SER X 429      -4.204  -4.193  71.220  1.00  0.00     0.209 HD
ATOM   3730  C   SER X 429      -5.677  -7.441  70.059  1.00  0.00     0.242 C 
ATOM   3731  O   SER X 429      -4.496  -7.551  70.127  1.00  0.00    -0.271 OA
ATOM   3732  N   GLY X 430      -6.331  -8.402  69.432  1.00  0.00    -0.350 N 
ATOM   3733  HN  GLY X 430      -7.157  -8.033  69.012  1.00  0.00     0.163 HD
ATOM   3734  CA  GLY X 430      -5.900  -9.826  69.464  1.00  0.00     0.225 C 
ATOM   3735  C   GLY X 430      -6.967 -10.795  69.397  1.00  0.00     0.236 C 
ATOM   3736  O   GLY X 430      -6.794 -11.968  69.063  1.00  0.00    -0.272 OA
ATOM   3737  N   CYS X 431      -8.195 -10.328  69.774  1.00  0.00    -0.346 N 
ATOM   3738  HN  CYS X 431      -8.234  -9.436  70.218  1.00  0.00     0.163 HD
ATOM   3739  CA  CYS X 431      -9.376 -11.160  69.977  1.00  0.00     0.185 C 
ATOM   3740  CB  CYS X 431     -10.371 -10.366  70.831  1.00  0.00     0.105 C 
ATOM   3741  SG  CYS X 431     -10.215 -10.680  72.604  1.00  0.00    -0.180 SA
ATOM   3742  HG1 CYS X 431     -10.962 -11.770  72.702  1.00  0.00     0.101 HD
ATOM   3743  C   CYS X 431     -10.122 -11.393  68.679  1.00  0.00     0.241 C 
ATOM   3744  O   CYS X 431     -10.218 -12.476  68.091  1.00  0.00    -0.271 OA
ATOM   3745  N   GLY X 432     -10.800 -10.284  68.219  1.00  0.00    -0.351 N 
ATOM   3746  HN  GLY X 432     -10.707  -9.508  68.838  1.00  0.00     0.163 HD
ATOM   3747  CA  GLY X 432     -11.692 -10.170  67.050  1.00  0.00     0.225 C 
ATOM   3748  C   GLY X 432     -12.966  -9.571  67.625  1.00  0.00     0.236 C 
ATOM   3749  O   GLY X 432     -14.031 -10.207  67.686  1.00  0.00    -0.272 OA
ATOM   3750  N   LYS X 433     -12.858  -8.354  68.209  1.00  0.00    -0.346 N 
ATOM   3751  HN  LYS X 433     -11.951  -7.940  68.222  1.00  0.00     0.163 HD
ATOM   3752  CA  LYS X 433     -13.982  -7.519  68.669  1.00  0.00     0.176 C 
ATOM   3753  CB  LYS X 433     -13.545  -6.725  69.941  1.00  0.00     0.035 C 
ATOM   3754  CG  LYS X 433     -13.271  -7.754  71.091  1.00  0.00     0.004 C 
ATOM   3755  CD  LYS X 433     -12.669  -7.182  72.394  1.00  0.00     0.027 C 
ATOM   3756  CE  LYS X 433     -11.129  -7.005  72.449  1.00  0.00     0.229 C 
ATOM   3757  NZ  LYS X 433     -10.596  -6.107  71.404  1.00  0.00    -0.079 N 
ATOM   3758  HZ1 LYS X 433     -11.353  -5.592  70.912  1.00  0.00     0.274 HD
ATOM   3759  HZ2 LYS X 433      -9.986  -5.313  71.684  1.00  0.00     0.274 HD
ATOM   3760  HZ3 LYS X 433     -10.260  -6.662  70.591  1.00  0.00     0.274 HD
ATOM   3761  C   LYS X 433     -14.537  -6.458  67.669  1.00  0.00     0.241 C 
ATOM   3762  O   LYS X 433     -15.682  -6.185  67.648  1.00  0.00    -0.271 OA
ATOM   3763  N   SER X 434     -13.674  -6.042  66.755  1.00  0.00    -0.344 N 
ATOM   3764  HN  SER X 434     -12.686  -6.144  66.834  1.00  0.00     0.163 HD
ATOM   3765  CA  SER X 434     -14.077  -5.346  65.526  1.00  0.00     0.200 C 
ATOM   3766  CB  SER X 434     -13.023  -4.518  64.858  1.00  0.00     0.199 C 
ATOM   3767  OG  SER X 434     -13.547  -3.618  63.858  1.00  0.00    -0.398 OA
ATOM   3768  HG1 SER X 434     -13.382  -2.774  64.284  1.00  0.00     0.209 HD
ATOM   3769  C   SER X 434     -14.710  -6.240  64.610  1.00  0.00     0.243 C 
ATOM   3770  O   SER X 434     -15.653  -5.850  63.921  1.00  0.00    -0.271 OA
ATOM   3771  N   THR X 435     -14.298  -7.569  64.534  1.00  0.00    -0.344 N 
ATOM   3772  HN  THR X 435     -13.466  -7.939  64.939  1.00  0.00     0.163 HD
ATOM   3773  CA  THR X 435     -14.825  -8.406  63.509  1.00  0.00     0.205 C 
ATOM   3774  CB  THR X 435     -14.202  -9.785  63.198  1.00  0.00     0.146 C 
ATOM   3775  OG1 THR X 435     -13.904 -10.532  64.359  1.00  0.00    -0.393 OA
ATOM   3776  HG1 THR X 435     -12.945 -10.575  64.340  1.00  0.00     0.210 HD
ATOM   3777  CG2 THR X 435     -12.898  -9.471  62.441  1.00  0.00     0.042 C 
ATOM   3778  C   THR X 435     -16.294  -8.696  63.840  1.00  0.00     0.243 C 
ATOM   3779  O   THR X 435     -17.093  -8.840  62.971  1.00  0.00    -0.271 OA
ATOM   3780  N   THR X 436     -16.741  -8.604  65.157  1.00  0.00    -0.344 N 
ATOM   3781  HN  THR X 436     -16.133  -8.484  65.938  1.00  0.00     0.163 HD
ATOM   3782  CA  THR X 436     -18.184  -8.604  65.469  1.00  0.00     0.205 C 
ATOM   3783  CB  THR X 436     -18.254  -8.545  67.052  1.00  0.00     0.146 C 
ATOM   3784  OG1 THR X 436     -17.625  -9.768  67.591  1.00  0.00    -0.393 OA
ATOM   3785  HG1 THR X 436     -17.121 -10.159  66.874  1.00  0.00     0.210 HD
ATOM   3786  CG2 THR X 436     -19.751  -8.450  67.591  1.00  0.00     0.042 C 
ATOM   3787  C   THR X 436     -18.874  -7.368  64.964  1.00  0.00     0.243 C 
ATOM   3788  O   THR X 436     -19.822  -7.393  64.246  1.00  0.00    -0.271 OA
ATOM   3789  N   VAL X 437     -18.400  -6.117  65.317  1.00  0.00    -0.346 N 
ATOM   3790  HN  VAL X 437     -17.615  -5.961  65.911  1.00  0.00     0.163 HD
ATOM   3791  CA  VAL X 437     -18.812  -4.835  64.768  1.00  0.00     0.180 C 
ATOM   3792  CB  VAL X 437     -17.991  -3.622  65.399  1.00  0.00     0.009 C 
ATOM   3793  CG1 VAL X 437     -18.075  -2.345  64.574  1.00  0.00     0.012 C 
ATOM   3794  CG2 VAL X 437     -18.705  -3.344  66.668  1.00  0.00     0.012 C 
ATOM   3795  C   VAL X 437     -18.884  -4.731  63.136  1.00  0.00     0.241 C 
ATOM   3796  O   VAL X 437     -19.767  -4.125  62.560  1.00  0.00    -0.271 OA
ATOM   3797  N   GLN X 438     -17.872  -5.231  62.435  1.00  0.00    -0.346 N 
ATOM   3798  HN  GLN X 438     -17.047  -5.470  62.941  1.00  0.00     0.163 HD
ATOM   3799  CA  GLN X 438     -18.086  -5.446  60.985  1.00  0.00     0.177 C 
ATOM   3800  CB  GLN X 438     -16.664  -5.788  60.415  1.00  0.00     0.044 C 
ATOM   3801  CG  GLN X 438     -15.693  -4.555  60.705  1.00  0.00     0.105 C 
ATOM   3802  CD  GLN X 438     -14.351  -4.934  60.228  1.00  0.00     0.215 C 
ATOM   3803  OE1 GLN X 438     -14.062  -4.949  58.998  1.00  0.00    -0.274 OA
ATOM   3804  NE2 GLN X 438     -13.436  -5.155  61.189  1.00  0.00    -0.370 N 
ATOM   3805 1HE2 GLN X 438     -13.793  -4.884  62.082  1.00  0.00     0.159 HD
ATOM   3806 2HE2 GLN X 438     -12.520  -5.516  61.012  1.00  0.00     0.159 HD
ATOM   3807  C   GLN X 438     -19.083  -6.549  60.555  1.00  0.00     0.241 C 
ATOM   3808  O   GLN X 438     -19.981  -6.363  59.708  1.00  0.00    -0.271 OA
ATOM   3809  N   LEU X 439     -18.949  -7.789  61.191  1.00  0.00    -0.346 N 
ATOM   3810  HN  LEU X 439     -18.434  -7.953  62.028  1.00  0.00     0.163 HD
ATOM   3811  CA  LEU X 439     -19.854  -8.920  60.716  1.00  0.00     0.177 C 
ATOM   3812  CB  LEU X 439     -19.344 -10.309  61.329  1.00  0.00     0.038 C 
ATOM   3813  CG  LEU X 439     -19.919 -10.923  62.683  1.00  0.00    -0.020 C 
ATOM   3814  CD1 LEU X 439     -21.139 -11.790  62.385  1.00  0.00     0.009 C 
ATOM   3815  CD2 LEU X 439     -18.825 -11.793  63.242  1.00  0.00     0.009 C 
ATOM   3816  C   LEU X 439     -21.341  -8.622  61.200  1.00  0.00     0.241 C 
ATOM   3817  O   LEU X 439     -22.300  -9.116  60.575  1.00  0.00    -0.271 OA
ATOM   3818  N   MET X 440     -21.623  -7.810  62.250  1.00  0.00    -0.346 N 
ATOM   3819  HN  MET X 440     -20.925  -7.570  62.920  1.00  0.00     0.163 HD
ATOM   3820  CA  MET X 440     -22.935  -7.185  62.523  1.00  0.00     0.177 C 
ATOM   3821  CB  MET X 440     -22.874  -6.369  63.854  1.00  0.00     0.045 C 
ATOM   3822  CG  MET X 440     -24.101  -5.414  64.167  1.00  0.00     0.076 C 
ATOM   3823  SD  MET X 440     -25.727  -6.216  64.223  1.00  0.00    -0.173 SA
ATOM   3824  CE  MET X 440     -25.451  -7.191  65.705  1.00  0.00     0.089 C 
ATOM   3825  C   MET X 440     -23.447  -6.321  61.356  1.00  0.00     0.241 C 
ATOM   3826  O   MET X 440     -24.613  -6.328  61.036  1.00  0.00    -0.271 OA
ATOM   3827  N   GLN X 441     -22.603  -5.486  60.733  1.00  0.00    -0.346 N 
ATOM   3828  HN  GLN X 441     -21.651  -5.497  61.027  1.00  0.00     0.163 HD
ATOM   3829  CA  GLN X 441     -22.903  -4.554  59.742  1.00  0.00     0.177 C 
ATOM   3830  CB  GLN X 441     -21.648  -3.617  59.435  1.00  0.00     0.044 C 
ATOM   3831  CG  GLN X 441     -21.971  -2.198  59.078  1.00  0.00     0.105 C 
ATOM   3832  CD  GLN X 441     -20.695  -1.417  58.842  1.00  0.00     0.215 C 
ATOM   3833  OE1 GLN X 441     -19.658  -1.837  59.226  1.00  0.00    -0.274 OA
ATOM   3834  NE2 GLN X 441     -20.787  -0.211  58.184  1.00  0.00    -0.370 N 
ATOM   3835 1HE2 GLN X 441     -21.574   0.406  58.191  1.00  0.00     0.159 HD
ATOM   3836 2HE2 GLN X 441     -19.899   0.199  57.976  1.00  0.00     0.159 HD
ATOM   3837  C   GLN X 441     -23.365  -5.161  58.386  1.00  0.00     0.241 C 
ATOM   3838  O   GLN X 441     -23.452  -4.447  57.382  1.00  0.00    -0.271 OA
ATOM   3839  N   ARG X 442     -23.600  -6.495  58.246  1.00  0.00    -0.346 N 
ATOM   3840  HN  ARG X 442     -23.610  -7.041  59.080  1.00  0.00     0.163 HD
ATOM   3841  CA  ARG X 442     -23.298  -7.401  57.047  1.00  0.00     0.176 C 
ATOM   3842  CB  ARG X 442     -24.501  -7.881  56.269  1.00  0.00     0.036 C 
ATOM   3843  CG  ARG X 442     -24.122  -9.164  55.440  1.00  0.00     0.023 C 
ATOM   3844  CD  ARG X 442     -25.101 -10.299  55.643  1.00  0.00     0.138 C 
ATOM   3845  NE  ARG X 442     -26.311  -9.983  54.876  1.00  0.00    -0.227 N 
ATOM   3846  HE  ARG X 442     -26.824  -9.169  55.149  1.00  0.00     0.177 HD
ATOM   3847  CZ  ARG X 442     -26.760 -10.777  53.961  1.00  0.00     0.665 C 
ATOM   3848  NH1 ARG X 442     -27.637 -10.348  53.035  1.00  0.00    -0.235 N 
ATOM   3849 1HH1 ARG X 442     -27.916  -9.401  53.192  1.00  0.00     0.174 HD
ATOM   3850 2HH1 ARG X 442     -28.113 -10.882  52.336  1.00  0.00     0.174 HD
ATOM   3851  NH2 ARG X 442     -26.332 -11.974  53.664  1.00  0.00    -0.235 N 
ATOM   3852 1HH2 ARG X 442     -25.945 -12.593  54.347  1.00  0.00     0.174 HD
ATOM   3853 2HH2 ARG X 442     -26.818 -12.333  52.866  1.00  0.00     0.174 HD
ATOM   3854  C   ARG X 442     -22.165  -6.905  56.082  1.00  0.00     0.241 C 
ATOM   3855  O   ARG X 442     -22.392  -6.297  55.058  1.00  0.00    -0.271 OA
ATOM   3856  N   LEU X 443     -20.897  -7.269  56.331  1.00  0.00    -0.346 N 
ATOM   3857  HN  LEU X 443     -20.592  -7.732  57.160  1.00  0.00     0.163 HD
ATOM   3858  CA  LEU X 443     -19.803  -7.284  55.372  1.00  0.00     0.177 C 
ATOM   3859  CB  LEU X 443     -18.652  -6.502  55.990  1.00  0.00     0.038 C 
ATOM   3860  CG  LEU X 443     -18.771  -4.938  55.940  1.00  0.00    -0.020 C 
ATOM   3861  CD1 LEU X 443     -18.022  -4.370  57.173  1.00  0.00     0.009 C 
ATOM   3862  CD2 LEU X 443     -18.493  -4.400  54.532  1.00  0.00     0.009 C 
ATOM   3863  C   LEU X 443     -19.282  -8.665  55.184  1.00  0.00     0.241 C 
ATOM   3864  O   LEU X 443     -18.509  -8.915  54.245  1.00  0.00    -0.271 OA
ATOM   3865  N   TYR X 444     -19.722  -9.617  56.057  1.00  0.00    -0.346 N 
ATOM   3866  HN  TYR X 444     -20.363  -9.440  56.800  1.00  0.00     0.163 HD
ATOM   3867  CA  TYR X 444     -19.573 -11.039  55.756  1.00  0.00     0.180 C 
ATOM   3868  CB  TYR X 444     -18.299 -11.585  56.390  1.00  0.00     0.073 C 
ATOM   3869  CG  TYR X 444     -17.943 -12.882  55.701  1.00  0.00    -0.056 A 
ATOM   3870  CD1 TYR X 444     -18.283 -14.166  56.234  1.00  0.00     0.010 A 
ATOM   3871  CE1 TYR X 444     -17.918 -15.348  55.531  1.00  0.00     0.037 A 
ATOM   3872  CZ  TYR X 444     -17.274 -15.205  54.325  1.00  0.00     0.065 A 
ATOM   3873  OH  TYR X 444     -17.061 -16.425  53.662  1.00  0.00    -0.361 OA
ATOM   3874  HH  TYR X 444     -17.517 -17.110  54.157  1.00  0.00     0.217 HD
ATOM   3875  CD2 TYR X 444     -17.124 -12.810  54.558  1.00  0.00     0.010 A 
ATOM   3876  CE2 TYR X 444     -16.959 -13.975  53.792  1.00  0.00     0.037 A 
ATOM   3877  C   TYR X 444     -20.875 -11.655  56.362  1.00  0.00     0.241 C 
ATOM   3878  O   TYR X 444     -21.499 -11.098  57.250  1.00  0.00    -0.271 OA
ATOM   3879  N   ASP X 445     -21.301 -12.865  55.872  1.00  0.00    -0.345 N 
ATOM   3880  HN  ASP X 445     -20.910 -13.266  55.047  1.00  0.00     0.163 HD
ATOM   3881  CA  ASP X 445     -22.440 -13.562  56.404  1.00  0.00     0.186 C 
ATOM   3882  CB  ASP X 445     -23.192 -14.214  55.208  1.00  0.00     0.147 C 
ATOM   3883  CG  ASP X 445     -24.560 -14.663  55.341  1.00  0.00     0.175 C 
ATOM   3884  OD1 ASP X 445     -25.563 -13.947  55.618  1.00  0.00    -0.648 OA
ATOM   3885  OD2 ASP X 445     -24.727 -15.885  54.969  1.00  0.00    -0.648 OA
ATOM   3886  C   ASP X 445     -22.102 -14.631  57.482  1.00  0.00     0.243 C 
ATOM   3887  O   ASP X 445     -21.081 -15.322  57.339  1.00  0.00    -0.271 OA
ATOM   3888  N   PRO X 446     -22.925 -14.839  58.529  1.00  0.00    -0.337 N 
ATOM   3889  CD  PRO X 446     -23.674 -13.742  59.162  1.00  0.00     0.127 C 
ATOM   3890  CA  PRO X 446     -22.620 -15.851  59.580  1.00  0.00     0.179 C 
ATOM   3891  CB  PRO X 446     -23.881 -15.746  60.476  1.00  0.00     0.037 C 
ATOM   3892  CG  PRO X 446     -24.255 -14.265  60.455  1.00  0.00     0.022 C 
ATOM   3893  C   PRO X 446     -22.582 -17.259  59.106  1.00  0.00     0.241 C 
ATOM   3894  O   PRO X 446     -23.503 -17.684  58.354  1.00  0.00    -0.271 OA
ATOM   3895  N   THR X 447     -21.626 -18.096  59.484  1.00  0.00    -0.344 N 
ATOM   3896  HN  THR X 447     -20.919 -17.815  60.128  1.00  0.00     0.163 HD
ATOM   3897  CA  THR X 447     -21.578 -19.530  59.121  1.00  0.00     0.205 C 
ATOM   3898  CB  THR X 447     -20.272 -20.384  59.365  1.00  0.00     0.146 C 
ATOM   3899  OG1 THR X 447     -19.777 -20.255  60.708  1.00  0.00    -0.393 OA
ATOM   3900  HG1 THR X 447     -19.803 -21.173  60.988  1.00  0.00     0.210 HD
ATOM   3901  CG2 THR X 447     -19.166 -19.872  58.421  1.00  0.00     0.042 C 
ATOM   3902  C   THR X 447     -22.739 -20.212  59.919  1.00  0.00     0.243 C 
ATOM   3903  O   THR X 447     -23.721 -20.671  59.334  1.00  0.00    -0.271 OA
ATOM   3904  N   GLU X 448     -22.751 -20.109  61.342  1.00  0.00    -0.346 N 
ATOM   3905  HN  GLU X 448     -21.947 -19.675  61.742  1.00  0.00     0.163 HD
ATOM   3906  CA  GLU X 448     -23.888 -20.316  62.275  1.00  0.00     0.177 C 
ATOM   3907  CB  GLU X 448     -23.929 -21.739  62.838  1.00  0.00     0.045 C 
ATOM   3908  CG  GLU X 448     -22.692 -22.059  63.682  1.00  0.00     0.116 C 
ATOM   3909  CD  GLU X 448     -22.283 -23.489  63.712  1.00  0.00     0.172 C 
ATOM   3910  OE1 GLU X 448     -21.054 -23.871  63.693  1.00  0.00    -0.648 OA
ATOM   3911  OE2 GLU X 448     -23.164 -24.293  63.987  1.00  0.00    -0.648 OA
ATOM   3912  C   GLU X 448     -23.740 -19.233  63.332  1.00  0.00     0.240 C 
ATOM   3913  O   GLU X 448     -22.649 -18.762  63.500  1.00  0.00    -0.271 OA
ATOM   3914  N   GLY X 449     -24.664 -18.573  64.066  1.00  0.00    -0.351 N 
ATOM   3915  HN  GLY X 449     -24.336 -18.042  64.843  1.00  0.00     0.163 HD
ATOM   3916  CA  GLY X 449     -26.145 -18.463  64.217  1.00  0.00     0.225 C 
ATOM   3917  C   GLY X 449     -26.628 -17.262  63.480  1.00  0.00     0.236 C 
ATOM   3918  O   GLY X 449     -26.477 -17.136  62.229  1.00  0.00    -0.272 OA
ATOM   3919  N   MET X 450     -27.098 -16.247  64.230  1.00  0.00    -0.346 N 
ATOM   3920  HN  MET X 450     -26.883 -16.218  65.203  1.00  0.00     0.163 HD
ATOM   3921  CA  MET X 450     -27.624 -14.957  63.606  1.00  0.00     0.177 C 
ATOM   3922  CB  MET X 450     -29.167 -15.229  63.554  1.00  0.00     0.045 C 
ATOM   3923  CG  MET X 450     -30.172 -14.181  62.950  1.00  0.00     0.076 C 
ATOM   3924  SD  MET X 450     -31.920 -14.448  63.602  1.00  0.00    -0.173 SA
ATOM   3925  CE  MET X 450     -32.107 -13.213  64.907  1.00  0.00     0.089 C 
ATOM   3926  C   MET X 450     -27.324 -13.732  64.363  1.00  0.00     0.241 C 
ATOM   3927  O   MET X 450     -27.254 -13.715  65.565  1.00  0.00    -0.271 OA
ATOM   3928  N   VAL X 451     -27.282 -12.631  63.711  1.00  0.00    -0.346 N 
ATOM   3929  HN  VAL X 451     -27.369 -12.581  62.719  1.00  0.00     0.163 HD
ATOM   3930  CA  VAL X 451     -27.341 -11.274  64.306  1.00  0.00     0.180 C 
ATOM   3931  CB  VAL X 451     -25.968 -10.447  64.188  1.00  0.00     0.009 C 
ATOM   3932  CG1 VAL X 451     -25.133 -10.837  65.382  1.00  0.00     0.012 C 
ATOM   3933  CG2 VAL X 451     -25.294 -10.777  62.814  1.00  0.00     0.012 C 
ATOM   3934  C   VAL X 451     -28.383 -10.504  63.506  1.00  0.00     0.241 C 
ATOM   3935  O   VAL X 451     -29.132 -10.907  62.569  1.00  0.00    -0.271 OA
ATOM   3936  N   SER X 452     -28.612  -9.281  63.961  1.00  0.00    -0.344 N 
ATOM   3937  HN  SER X 452     -27.960  -8.952  64.640  1.00  0.00     0.163 HD
ATOM   3938  CA  SER X 452     -29.891  -8.558  63.825  1.00  0.00     0.200 C 
ATOM   3939  CB  SER X 452     -31.084  -9.480  64.520  1.00  0.00     0.199 C 
ATOM   3940  OG  SER X 452     -32.329  -8.863  64.592  1.00  0.00    -0.398 OA
ATOM   3941  HG1 SER X 452     -32.582  -8.744  63.674  1.00  0.00     0.209 HD
ATOM   3942  C   SER X 452     -30.042  -7.264  64.561  1.00  0.00     0.243 C 
ATOM   3943  O   SER X 452     -29.278  -7.017  65.460  1.00  0.00    -0.271 OA
ATOM   3944  N   VAL X 453     -31.079  -6.434  64.105  1.00  0.00    -0.346 N 
ATOM   3945  HN  VAL X 453     -31.666  -6.496  63.301  1.00  0.00     0.163 HD
ATOM   3946  CA  VAL X 453     -31.491  -5.238  64.832  1.00  0.00     0.180 C 
ATOM   3947  CB  VAL X 453     -30.674  -3.970  64.317  1.00  0.00     0.009 C 
ATOM   3948  CG1 VAL X 453     -31.009  -3.667  62.857  1.00  0.00     0.012 C 
ATOM   3949  CG2 VAL X 453     -31.086  -2.690  65.084  1.00  0.00     0.012 C 
ATOM   3950  C   VAL X 453     -32.973  -4.952  64.720  1.00  0.00     0.241 C 
ATOM   3951  O   VAL X 453     -33.601  -5.112  63.679  1.00  0.00    -0.271 OA
ATOM   3952  N   ASP X 454     -33.603  -4.457  65.743  1.00  0.00    -0.345 N 
ATOM   3953  HN  ASP X 454     -33.088  -4.461  66.596  1.00  0.00     0.163 HD
ATOM   3954  CA  ASP X 454     -35.008  -4.224  65.783  1.00  0.00     0.186 C 
ATOM   3955  CB  ASP X 454     -35.346  -2.860  65.233  1.00  0.00     0.147 C 
ATOM   3956  CG  ASP X 454     -36.511  -2.254  65.940  1.00  0.00     0.175 C 
ATOM   3957  OD1 ASP X 454     -36.647  -2.339  67.163  1.00  0.00    -0.648 OA
ATOM   3958  OD2 ASP X 454     -37.378  -1.564  65.287  1.00  0.00    -0.648 OA
ATOM   3959  C   ASP X 454     -35.899  -5.401  65.271  1.00  0.00     0.241 C 
ATOM   3960  O   ASP X 454     -36.907  -5.270  64.566  1.00  0.00    -0.271 OA
ATOM   3961  N   GLY X 455     -35.527  -6.649  65.682  1.00  0.00    -0.351 N 
ATOM   3962  HN  GLY X 455     -34.771  -6.846  66.301  1.00  0.00     0.163 HD
ATOM   3963  CA  GLY X 455     -36.295  -7.846  65.162  1.00  0.00     0.225 C 
ATOM   3964  C   GLY X 455     -35.732  -8.610  63.980  1.00  0.00     0.236 C 
ATOM   3965  O   GLY X 455     -35.458  -9.849  64.166  1.00  0.00    -0.272 OA
ATOM   3966  N   GLN X 456     -35.623  -7.974  62.821  1.00  0.00    -0.346 N 
ATOM   3967  HN  GLN X 456     -35.698  -6.980  62.863  1.00  0.00     0.163 HD
ATOM   3968  CA  GLN X 456     -35.234  -8.510  61.497  1.00  0.00     0.177 C 
ATOM   3969  CB  GLN X 456     -35.802  -7.553  60.353  1.00  0.00     0.044 C 
ATOM   3970  CG  GLN X 456     -37.324  -7.572  60.532  1.00  0.00     0.105 C 
ATOM   3971  CD  GLN X 456     -38.068  -6.762  59.500  1.00  0.00     0.215 C 
ATOM   3972  OE1 GLN X 456     -37.846  -6.986  58.317  1.00  0.00    -0.274 OA
ATOM   3973  NE2 GLN X 456     -38.847  -5.727  59.933  1.00  0.00    -0.370 N 
ATOM   3974 1HE2 GLN X 456     -38.723  -5.450  60.886  1.00  0.00     0.159 HD
ATOM   3975 2HE2 GLN X 456     -39.446  -5.274  59.272  1.00  0.00     0.159 HD
ATOM   3976  C   GLN X 456     -33.716  -8.694  61.312  1.00  0.00     0.241 C 
ATOM   3977  O   GLN X 456     -32.961  -7.868  61.810  1.00  0.00    -0.271 OA
ATOM   3978  N   ASP X 457     -33.194  -9.841  60.764  1.00  0.00    -0.346 N 
ATOM   3979  HN  ASP X 457     -33.765 -10.626  60.536  1.00  0.00     0.163 HD
ATOM   3980  CA  ASP X 457     -31.775 -10.090  60.626  1.00  0.00     0.186 C 
ATOM   3981  CB  ASP X 457     -31.677 -11.654  60.517  1.00  0.00     0.147 C 
ATOM   3982  CG  ASP X 457     -32.416 -12.327  59.403  1.00  0.00     0.175 C 
ATOM   3983  OD1 ASP X 457     -33.081 -13.376  59.687  1.00  0.00    -0.648 OA
ATOM   3984  OD2 ASP X 457     -32.544 -11.735  58.333  1.00  0.00    -0.648 OA
ATOM   3985  C   ASP X 457     -31.239  -9.380  59.407  1.00  0.00     0.241 C 
ATOM   3986  O   ASP X 457     -31.905  -8.649  58.653  1.00  0.00    -0.271 OA
ATOM   3987  N   ILE X 458     -29.881  -9.431  59.326  1.00  0.00    -0.346 N 
ATOM   3988  HN  ILE X 458     -29.268  -9.972  59.896  1.00  0.00     0.163 HD
ATOM   3989  CA  ILE X 458     -29.205  -8.709  58.335  1.00  0.00     0.180 C 
ATOM   3990  CB  ILE X 458     -27.772  -8.459  58.789  1.00  0.00     0.013 C 
ATOM   3991  CG2 ILE X 458     -27.893  -7.608  60.099  1.00  0.00     0.012 C 
ATOM   3992  CG1 ILE X 458     -26.982  -9.775  58.981  1.00  0.00     0.002 C 
ATOM   3993  CD  ILE X 458     -25.619  -9.458  59.586  1.00  0.00     0.005 C 
ATOM   3994  C   ILE X 458     -29.159  -9.351  56.993  1.00  0.00     0.241 C 
ATOM   3995  O   ILE X 458     -28.694  -8.769  55.990  1.00  0.00    -0.271 OA
ATOM   3996  N   ARG X 459     -29.679 -10.581  56.904  1.00  0.00    -0.346 N 
ATOM   3997  HN  ARG X 459     -29.927 -11.075  57.734  1.00  0.00     0.163 HD
ATOM   3998  CA  ARG X 459     -30.182 -11.056  55.624  1.00  0.00     0.176 C 
ATOM   3999  CB  ARG X 459     -30.723 -12.538  55.737  1.00  0.00     0.036 C 
ATOM   4000  CG  ARG X 459     -29.695 -13.670  55.880  1.00  0.00     0.023 C 
ATOM   4001  CD  ARG X 459     -29.252 -14.216  54.600  1.00  0.00     0.138 C 
ATOM   4002  NE  ARG X 459     -28.087 -15.099  54.829  1.00  0.00    -0.227 N 
ATOM   4003  HE  ARG X 459     -27.169 -14.723  54.707  1.00  0.00     0.177 HD
ATOM   4004  CZ  ARG X 459     -28.161 -16.345  55.311  1.00  0.00     0.665 C 
ATOM   4005  NH1 ARG X 459     -27.019 -16.937  55.633  1.00  0.00    -0.235 N 
ATOM   4006 1HH1 ARG X 459     -26.172 -16.515  55.309  1.00  0.00     0.174 HD
ATOM   4007 2HH1 ARG X 459     -27.047 -17.909  55.867  1.00  0.00     0.174 HD
ATOM   4008  NH2 ARG X 459     -29.304 -16.934  55.563  1.00  0.00    -0.235 N 
ATOM   4009 1HH2 ARG X 459     -30.144 -16.578  55.152  1.00  0.00     0.174 HD
ATOM   4010 2HH2 ARG X 459     -29.151 -17.833  55.973  1.00  0.00     0.174 HD
ATOM   4011  C   ARG X 459     -31.238 -10.151  55.184  1.00  0.00     0.241 C 
ATOM   4012  O   ARG X 459     -31.147  -9.463  54.168  1.00  0.00    -0.271 OA
ATOM   4013  N   THR X 460     -32.317 -10.097  56.013  1.00  0.00    -0.344 N 
ATOM   4014  HN  THR X 460     -32.387 -10.635  56.849  1.00  0.00     0.163 HD
ATOM   4015  CA  THR X 460     -33.566  -9.375  55.827  1.00  0.00     0.205 C 
ATOM   4016  CB  THR X 460     -34.557  -9.617  56.947  1.00  0.00     0.146 C 
ATOM   4017  OG1 THR X 460     -34.788 -10.966  57.146  1.00  0.00    -0.393 OA
ATOM   4018  HG1 THR X 460     -33.962 -11.194  57.580  1.00  0.00     0.210 HD
ATOM   4019  CG2 THR X 460     -35.979  -9.044  56.585  1.00  0.00     0.042 C 
ATOM   4020  C   THR X 460     -33.413  -7.851  55.568  1.00  0.00     0.243 C 
ATOM   4021  O   THR X 460     -34.155  -7.277  54.686  1.00  0.00    -0.271 OA
ATOM   4022  N   ILE X 461     -32.557  -7.139  56.309  1.00  0.00    -0.346 N 
ATOM   4023  HN  ILE X 461     -32.118  -7.553  57.103  1.00  0.00     0.163 HD
ATOM   4024  CA  ILE X 461     -32.323  -5.737  56.002  1.00  0.00     0.180 C 
ATOM   4025  CB  ILE X 461     -32.174  -4.816  57.240  1.00  0.00     0.013 C 
ATOM   4026  CG2 ILE X 461     -31.028  -5.316  58.124  1.00  0.00     0.012 C 
ATOM   4027  CG1 ILE X 461     -32.072  -3.293  56.784  1.00  0.00     0.002 C 
ATOM   4028  CD  ILE X 461     -32.193  -2.272  57.886  1.00  0.00     0.005 C 
ATOM   4029  C   ILE X 461     -31.370  -5.593  54.831  1.00  0.00     0.241 C 
ATOM   4030  O   ILE X 461     -30.189  -5.994  54.990  1.00  0.00    -0.271 OA
ATOM   4031  N   ASN X 462     -31.874  -5.092  53.715  1.00  0.00    -0.346 N 
ATOM   4032  HN  ASN X 462     -32.856  -4.942  53.627  1.00  0.00     0.163 HD
ATOM   4033  CA  ASN X 462     -31.123  -4.612  52.571  1.00  0.00     0.185 C 
ATOM   4034  CB  ASN X 462     -32.044  -3.647  51.860  1.00  0.00     0.137 C 
ATOM   4035  CG  ASN X 462     -31.505  -2.627  50.865  1.00  0.00     0.217 C 
ATOM   4036  OD1 ASN X 462     -30.924  -1.651  51.229  1.00  0.00    -0.274 OA
ATOM   4037  ND2 ASN X 462     -31.715  -2.891  49.547  1.00  0.00    -0.370 N 
ATOM   4038 1HD2 ASN X 462     -32.293  -3.662  49.278  1.00  0.00     0.159 HD
ATOM   4039 2HD2 ASN X 462     -31.084  -2.374  48.969  1.00  0.00     0.159 HD
ATOM   4040  C   ASN X 462     -29.749  -3.988  52.917  1.00  0.00     0.241 C 
ATOM   4041  O   ASN X 462     -29.708  -3.096  53.735  1.00  0.00    -0.271 OA
ATOM   4042  N   VAL X 463     -28.739  -4.399  52.221  1.00  0.00    -0.346 N 
ATOM   4043  HN  VAL X 463     -28.818  -4.950  51.394  1.00  0.00     0.163 HD
ATOM   4044  CA  VAL X 463     -27.321  -4.111  52.548  1.00  0.00     0.180 C 
ATOM   4045  CB  VAL X 463     -26.511  -4.714  51.384  1.00  0.00     0.009 C 
ATOM   4046  CG1 VAL X 463     -24.969  -4.409  51.333  1.00  0.00     0.012 C 
ATOM   4047  CG2 VAL X 463     -26.652  -6.297  51.483  1.00  0.00     0.012 C 
ATOM   4048  C   VAL X 463     -27.113  -2.588  52.692  1.00  0.00     0.241 C 
ATOM   4049  O   VAL X 463     -26.833  -2.114  53.795  1.00  0.00    -0.271 OA
ATOM   4050  N   ARG X 464     -27.466  -1.884  51.565  1.00  0.00    -0.346 N 
ATOM   4051  HN  ARG X 464     -27.725  -2.404  50.755  1.00  0.00     0.163 HD
ATOM   4052  CA  ARG X 464     -27.378  -0.433  51.493  1.00  0.00     0.176 C 
ATOM   4053  CB  ARG X 464     -28.029  -0.122  50.098  1.00  0.00     0.036 C 
ATOM   4054  CG  ARG X 464     -27.636   1.214  49.534  1.00  0.00     0.023 C 
ATOM   4055  CD  ARG X 464     -28.005   1.520  48.047  1.00  0.00     0.138 C 
ATOM   4056  NE  ARG X 464     -27.068   0.799  47.129  1.00  0.00    -0.227 N 
ATOM   4057  HE  ARG X 464     -27.229  -0.133  46.804  1.00  0.00     0.177 HD
ATOM   4058  CZ  ARG X 464     -26.272   1.290  46.245  1.00  0.00     0.665 C 
ATOM   4059  NH1 ARG X 464     -25.542   0.486  45.428  1.00  0.00    -0.235 N 
ATOM   4060 1HH1 ARG X 464     -25.528  -0.487  45.655  1.00  0.00     0.174 HD
ATOM   4061 2HH1 ARG X 464     -24.789   0.827  44.864  1.00  0.00     0.174 HD
ATOM   4062  NH2 ARG X 464     -26.136   2.596  45.905  1.00  0.00    -0.235 N 
ATOM   4063 1HH2 ARG X 464     -26.449   3.271  46.574  1.00  0.00     0.174 HD
ATOM   4064 2HH2 ARG X 464     -25.411   2.782  45.242  1.00  0.00     0.174 HD
ATOM   4065  C   ARG X 464     -28.131   0.362  52.475  1.00  0.00     0.241 C 
ATOM   4066  O   ARG X 464     -27.773   1.483  52.727  1.00  0.00    -0.271 OA
ATOM   4067  N   PHE X 465     -29.279  -0.110  53.067  1.00  0.00    -0.346 N 
ATOM   4068  HN  PHE X 465     -29.582  -1.047  52.911  1.00  0.00     0.163 HD
ATOM   4069  CA  PHE X 465     -29.957   0.494  54.108  1.00  0.00     0.180 C 
ATOM   4070  CB  PHE X 465     -31.479   0.183  54.095  1.00  0.00     0.073 C 
ATOM   4071  CG  PHE X 465     -32.293   1.108  55.018  1.00  0.00    -0.056 A 
ATOM   4072  CD1 PHE X 465     -32.230   2.512  55.040  1.00  0.00     0.007 A 
ATOM   4073  CE1 PHE X 465     -33.132   3.160  55.862  1.00  0.00     0.001 A 
ATOM   4074  CZ  PHE X 465     -34.115   2.488  56.587  1.00  0.00     0.000 A 
ATOM   4075  CD2 PHE X 465     -33.152   0.434  55.843  1.00  0.00     0.007 A 
ATOM   4076  CE2 PHE X 465     -34.124   1.087  56.581  1.00  0.00     0.001 A 
ATOM   4077  C   PHE X 465     -29.405   0.194  55.486  1.00  0.00     0.241 C 
ATOM   4078  O   PHE X 465     -29.228   1.165  56.319  1.00  0.00    -0.271 OA
ATOM   4079  N   LEU X 466     -29.049  -1.058  55.820  1.00  0.00    -0.346 N 
ATOM   4080  HN  LEU X 466     -29.122  -1.828  55.190  1.00  0.00     0.163 HD
ATOM   4081  CA  LEU X 466     -28.598  -1.449  57.210  1.00  0.00     0.177 C 
ATOM   4082  CB  LEU X 466     -28.269  -2.956  57.364  1.00  0.00     0.038 C 
ATOM   4083  CG  LEU X 466     -27.549  -3.288  58.631  1.00  0.00    -0.020 C 
ATOM   4084  CD1 LEU X 466     -28.429  -3.099  59.860  1.00  0.00     0.009 C 
ATOM   4085  CD2 LEU X 466     -27.084  -4.697  58.601  1.00  0.00     0.009 C 
ATOM   4086  C   LEU X 466     -27.257  -0.690  57.420  1.00  0.00     0.241 C 
ATOM   4087  O   LEU X 466     -26.962  -0.218  58.543  1.00  0.00    -0.271 OA
ATOM   4088  N   ARG X 467     -26.433  -0.665  56.385  1.00  0.00    -0.346 N 
ATOM   4089  HN  ARG X 467     -26.847  -1.135  55.609  1.00  0.00     0.163 HD
ATOM   4090  CA  ARG X 467     -25.174   0.115  56.226  1.00  0.00     0.176 C 
ATOM   4091  CB  ARG X 467     -24.310  -0.206  54.853  1.00  0.00     0.036 C 
ATOM   4092  CG  ARG X 467     -23.735  -1.650  54.709  1.00  0.00     0.023 C 
ATOM   4093  CD  ARG X 467     -23.249  -2.075  53.348  1.00  0.00     0.138 C 
ATOM   4094  NE  ARG X 467     -22.681  -3.403  53.433  1.00  0.00    -0.227 N 
ATOM   4095  HE  ARG X 467     -22.990  -3.920  54.232  1.00  0.00     0.177 HD
ATOM   4096  CZ  ARG X 467     -21.695  -3.938  52.680  1.00  0.00     0.665 C 
ATOM   4097  NH1 ARG X 467     -21.213  -5.150  52.962  1.00  0.00    -0.235 N 
ATOM   4098 1HH1 ARG X 467     -21.567  -5.572  53.797  1.00  0.00     0.174 HD
ATOM   4099 2HH1 ARG X 467     -20.483  -5.514  52.382  1.00  0.00     0.174 HD
ATOM   4100  NH2 ARG X 467     -21.235  -3.382  51.578  1.00  0.00    -0.235 N 
ATOM   4101 1HH2 ARG X 467     -21.664  -2.546  51.234  1.00  0.00     0.174 HD
ATOM   4102 2HH2 ARG X 467     -20.568  -3.911  51.054  1.00  0.00     0.174 HD
ATOM   4103  C   ARG X 467     -25.224   1.612  56.401  1.00  0.00     0.241 C 
ATOM   4104  O   ARG X 467     -24.273   2.269  56.723  1.00  0.00    -0.271 OA
ATOM   4105  N   GLU X 468     -26.451   2.243  56.149  1.00  0.00    -0.346 N 
ATOM   4106  HN  GLU X 468     -27.229   1.744  55.775  1.00  0.00     0.163 HD
ATOM   4107  CA  GLU X 468     -26.557   3.666  56.318  1.00  0.00     0.177 C 
ATOM   4108  CB  GLU X 468     -27.411   4.353  55.160  1.00  0.00     0.045 C 
ATOM   4109  CG  GLU X 468     -28.979   4.266  55.187  1.00  0.00     0.116 C 
ATOM   4110  CD  GLU X 468     -29.568   5.260  54.157  1.00  0.00     0.172 C 
ATOM   4111  OE1 GLU X 468     -29.591   6.511  54.452  1.00  0.00    -0.648 OA
ATOM   4112  OE2 GLU X 468     -30.136   4.813  53.154  1.00  0.00    -0.648 OA
ATOM   4113  C   GLU X 468     -27.262   4.123  57.555  1.00  0.00     0.241 C 
ATOM   4114  O   GLU X 468     -27.305   5.371  57.834  1.00  0.00    -0.271 OA
ATOM   4115  N   ILE X 469     -27.806   3.227  58.289  1.00  0.00    -0.346 N 
ATOM   4116  HN  ILE X 469     -28.037   2.311  57.972  1.00  0.00     0.163 HD
ATOM   4117  CA  ILE X 469     -28.390   3.585  59.607  1.00  0.00     0.180 C 
ATOM   4118  CB  ILE X 469     -29.493   2.506  59.901  1.00  0.00     0.013 C 
ATOM   4119  CG2 ILE X 469     -29.899   2.631  61.409  1.00  0.00     0.012 C 
ATOM   4120  CG1 ILE X 469     -30.688   2.623  58.893  1.00  0.00     0.002 C 
ATOM   4121  CD  ILE X 469     -31.129   4.089  58.594  1.00  0.00     0.005 C 
ATOM   4122  C   ILE X 469     -27.265   3.614  60.647  1.00  0.00     0.241 C 
ATOM   4123  O   ILE X 469     -27.320   4.408  61.597  1.00  0.00    -0.271 OA
ATOM   4124  N   ILE X 470     -26.252   2.825  60.329  1.00  0.00    -0.346 N 
ATOM   4125  HN  ILE X 470     -26.300   2.198  59.556  1.00  0.00     0.163 HD
ATOM   4126  CA  ILE X 470     -24.990   2.698  60.965  1.00  0.00     0.180 C 
ATOM   4127  CB  ILE X 470     -25.002   1.721  62.173  1.00  0.00     0.013 C 
ATOM   4128  CG2 ILE X 470     -26.150   0.692  61.978  1.00  0.00     0.012 C 
ATOM   4129  CG1 ILE X 470     -23.630   1.003  62.501  1.00  0.00     0.002 C 
ATOM   4130  CD  ILE X 470     -23.194  -0.111  61.548  1.00  0.00     0.005 C 
ATOM   4131  C   ILE X 470     -23.944   3.917  60.909  1.00  0.00     0.241 C 
ATOM   4132  O   ILE X 470     -23.890   4.620  59.936  1.00  0.00    -0.271 OA
ATOM   4133  N   GLY X 471     -23.028   4.148  61.900  1.00  0.00    -0.351 N 
ATOM   4134  HN  GLY X 471     -23.182   3.468  62.612  1.00  0.00     0.163 HD
ATOM   4135  CA  GLY X 471     -21.850   4.961  61.668  1.00  0.00     0.225 C 
ATOM   4136  C   GLY X 471     -20.726   4.405  62.486  1.00  0.00     0.236 C 
ATOM   4137  O   GLY X 471     -20.908   4.241  63.684  1.00  0.00    -0.272 OA
ATOM   4138  N   VAL X 472     -19.625   4.067  61.759  1.00  0.00    -0.346 N 
ATOM   4139  HN  VAL X 472     -19.551   4.303  60.793  1.00  0.00     0.163 HD
ATOM   4140  CA  VAL X 472     -18.544   3.330  62.371  1.00  0.00     0.180 C 
ATOM   4141  CB  VAL X 472     -18.354   1.923  61.706  1.00  0.00     0.009 C 
ATOM   4142  CG1 VAL X 472     -17.631   0.911  62.561  1.00  0.00     0.012 C 
ATOM   4143  CG2 VAL X 472     -19.769   1.374  61.372  1.00  0.00     0.012 C 
ATOM   4144  C   VAL X 472     -17.222   4.045  62.096  1.00  0.00     0.241 C 
ATOM   4145  O   VAL X 472     -17.112   4.706  61.106  1.00  0.00    -0.271 OA
ATOM   4146  N   VAL X 473     -16.289   3.864  63.023  1.00  0.00    -0.346 N 
ATOM   4147  HN  VAL X 473     -16.602   3.438  63.868  1.00  0.00     0.163 HD
ATOM   4148  CA  VAL X 473     -14.891   4.344  63.027  1.00  0.00     0.180 C 
ATOM   4149  CB  VAL X 473     -14.801   5.342  64.169  1.00  0.00     0.009 C 
ATOM   4150  CG1 VAL X 473     -13.278   5.873  64.284  1.00  0.00     0.012 C 
ATOM   4151  CG2 VAL X 473     -15.730   6.553  63.919  1.00  0.00     0.012 C 
ATOM   4152  C   VAL X 473     -14.072   3.152  63.436  1.00  0.00     0.241 C 
ATOM   4153  O   VAL X 473     -14.215   2.784  64.583  1.00  0.00    -0.271 OA
ATOM   4154  N   SER X 474     -13.229   2.579  62.571  1.00  0.00    -0.344 N 
ATOM   4155  HN  SER X 474     -13.206   3.041  61.687  1.00  0.00     0.163 HD
ATOM   4156  CA  SER X 474     -12.346   1.466  62.763  1.00  0.00     0.200 C 
ATOM   4157  CB  SER X 474     -11.795   0.950  61.396  1.00  0.00     0.199 C 
ATOM   4158  OG  SER X 474     -12.808   0.696  60.416  1.00  0.00    -0.398 OA
ATOM   4159  HG1 SER X 474     -12.286   0.730  59.611  1.00  0.00     0.209 HD
ATOM   4160  C   SER X 474     -11.024   1.893  63.528  1.00  0.00     0.243 C 
ATOM   4161  O   SER X 474     -10.738   3.038  63.780  1.00  0.00    -0.271 OA
ATOM   4162  N   GLN X 475     -10.150   0.967  63.922  1.00  0.00    -0.346 N 
ATOM   4163  HN  GLN X 475     -10.353   0.000  63.790  1.00  0.00     0.163 HD
ATOM   4164  CA  GLN X 475      -8.960   1.278  64.733  1.00  0.00     0.177 C 
ATOM   4165  CB  GLN X 475      -8.146  -0.018  65.015  1.00  0.00     0.044 C 
ATOM   4166  CG  GLN X 475      -6.940   0.082  66.030  1.00  0.00     0.105 C 
ATOM   4167  CD  GLN X 475      -5.776  -0.953  65.991  1.00  0.00     0.215 C 
ATOM   4168  OE1 GLN X 475      -4.591  -0.552  65.966  1.00  0.00    -0.274 OA
ATOM   4169  NE2 GLN X 475      -6.109  -2.241  65.900  1.00  0.00    -0.370 N 
ATOM   4170 1HE2 GLN X 475      -7.051  -2.450  65.639  1.00  0.00     0.159 HD
ATOM   4171 2HE2 GLN X 475      -5.371  -2.796  66.283  1.00  0.00     0.159 HD
ATOM   4172  C   GLN X 475      -7.962   2.292  64.145  1.00  0.00     0.241 C 
ATOM   4173  O   GLN X 475      -7.363   3.136  64.809  1.00  0.00    -0.271 OA
ATOM   4174  N   GLU X 476      -7.642   2.231  62.914  1.00  0.00    -0.346 N 
ATOM   4175  HN  GLU X 476      -8.016   1.522  62.322  1.00  0.00     0.163 HD
ATOM   4176  CA  GLU X 476      -7.075   3.283  62.119  1.00  0.00     0.177 C 
ATOM   4177  CB  GLU X 476      -5.844   2.813  61.291  1.00  0.00     0.045 C 
ATOM   4178  CG  GLU X 476      -6.071   1.643  60.272  1.00  0.00     0.116 C 
ATOM   4179  CD  GLU X 476      -4.839   0.960  59.713  1.00  0.00     0.172 C 
ATOM   4180  OE1 GLU X 476      -4.352   0.024  60.363  1.00  0.00    -0.648 OA
ATOM   4181  OE2 GLU X 476      -4.299   1.357  58.623  1.00  0.00    -0.648 OA
ATOM   4182  C   GLU X 476      -8.195   3.488  61.098  1.00  0.00     0.243 C 
ATOM   4183  O   GLU X 476      -8.943   2.612  60.649  1.00  0.00    -0.271 OA
ATOM   4184  N   PRO X 477      -8.329   4.664  60.624  1.00  0.00    -0.337 N 
ATOM   4185  CD  PRO X 477      -8.088   5.988  61.335  1.00  0.00     0.127 C 
ATOM   4186  CA  PRO X 477      -9.008   4.791  59.312  1.00  0.00     0.179 C 
ATOM   4187  CB  PRO X 477      -9.676   6.120  59.456  1.00  0.00     0.037 C 
ATOM   4188  CG  PRO X 477      -8.712   7.023  60.311  1.00  0.00     0.022 C 
ATOM   4189  C   PRO X 477      -8.038   5.009  58.233  1.00  0.00     0.241 C 
ATOM   4190  O   PRO X 477      -6.845   5.110  58.467  1.00  0.00    -0.271 OA
ATOM   4191  N   VAL X 478      -8.584   5.156  57.027  1.00  0.00    -0.346 N 
ATOM   4192  HN  VAL X 478      -9.571   5.074  56.916  1.00  0.00     0.163 HD
ATOM   4193  CA  VAL X 478      -7.836   5.797  55.950  1.00  0.00     0.180 C 
ATOM   4194  CB  VAL X 478      -7.589   4.963  54.805  1.00  0.00     0.009 C 
ATOM   4195  CG1 VAL X 478      -6.546   3.880  55.193  1.00  0.00     0.012 C 
ATOM   4196  CG2 VAL X 478      -8.879   4.303  54.325  1.00  0.00     0.012 C 
ATOM   4197  C   VAL X 478      -8.611   7.042  55.569  1.00  0.00     0.241 C 
ATOM   4198  O   VAL X 478      -9.816   7.011  55.913  1.00  0.00    -0.271 OA
ATOM   4199  N   LEU X 479      -7.957   8.007  54.982  1.00  0.00    -0.346 N 
ATOM   4200  HN  LEU X 479      -7.009   7.831  54.728  1.00  0.00     0.163 HD
ATOM   4201  CA  LEU X 479      -8.541   9.250  54.584  1.00  0.00     0.177 C 
ATOM   4202  CB  LEU X 479      -8.334  10.430  55.589  1.00  0.00     0.038 C 
ATOM   4203  CG  LEU X 479      -8.933  10.244  56.991  1.00  0.00    -0.020 C 
ATOM   4204  CD1 LEU X 479      -8.136  10.912  58.095  1.00  0.00     0.009 C 
ATOM   4205  CD2 LEU X 479     -10.421  10.590  57.029  1.00  0.00     0.009 C 
ATOM   4206  C   LEU X 479      -8.179   9.675  53.162  1.00  0.00     0.241 C 
ATOM   4207  O   LEU X 479      -7.482   8.984  52.451  1.00  0.00    -0.271 OA
ATOM   4208  N   PHE X 480      -8.888  10.741  52.663  1.00  0.00    -0.346 N 
ATOM   4209  HN  PHE X 480      -9.482  11.295  53.242  1.00  0.00     0.163 HD
ATOM   4210  CA  PHE X 480      -8.807  11.015  51.184  1.00  0.00     0.180 C 
ATOM   4211  CB  PHE X 480     -10.231  11.287  50.440  1.00  0.00     0.073 C 
ATOM   4212  CG  PHE X 480     -11.199  10.188  50.721  1.00  0.00    -0.056 A 
ATOM   4213  CD1 PHE X 480     -12.424  10.316  51.420  1.00  0.00     0.007 A 
ATOM   4214  CE1 PHE X 480     -13.531   9.401  51.371  1.00  0.00     0.001 A 
ATOM   4215  CZ  PHE X 480     -13.269   8.214  50.625  1.00  0.00     0.000 A 
ATOM   4216  CD2 PHE X 480     -11.025   9.000  49.978  1.00  0.00     0.007 A 
ATOM   4217  CE2 PHE X 480     -12.091   8.059  49.890  1.00  0.00     0.001 A 
ATOM   4218  C   PHE X 480      -8.073  12.386  51.031  1.00  0.00     0.241 C 
ATOM   4219  O   PHE X 480      -7.962  13.110  51.963  1.00  0.00    -0.271 OA
ATOM   4220  N   ALA X 481      -7.689  12.741  49.842  1.00  0.00    -0.346 N 
ATOM   4221  HN  ALA X 481      -7.688  12.228  48.988  1.00  0.00     0.163 HD
ATOM   4222  CA  ALA X 481      -6.720  13.832  49.706  1.00  0.00     0.172 C 
ATOM   4223  CB  ALA X 481      -6.095  13.720  48.287  1.00  0.00     0.042 C 
ATOM   4224  C   ALA X 481      -7.209  15.283  49.852  1.00  0.00     0.240 C 
ATOM   4225  O   ALA X 481      -6.404  16.211  49.758  1.00  0.00    -0.271 OA
ATOM   4226  N   THR X 482      -8.486  15.483  49.791  1.00  0.00    -0.344 N 
ATOM   4227  HN  THR X 482      -9.054  14.679  49.947  1.00  0.00     0.163 HD
ATOM   4228  CA  THR X 482      -9.049  16.817  49.668  1.00  0.00     0.205 C 
ATOM   4229  CB  THR X 482     -10.412  16.806  49.018  1.00  0.00     0.146 C 
ATOM   4230  OG1 THR X 482     -11.432  16.280  49.793  1.00  0.00    -0.393 OA
ATOM   4231  HG1 THR X 482     -12.183  16.291  49.196  1.00  0.00     0.210 HD
ATOM   4232  CG2 THR X 482     -10.301  15.994  47.707  1.00  0.00     0.042 C 
ATOM   4233  C   THR X 482      -8.961  17.751  50.902  1.00  0.00     0.243 C 
ATOM   4234  O   THR X 482      -7.865  18.029  51.421  1.00  0.00    -0.271 OA
ATOM   4235  N   THR X 483     -10.116  18.274  51.469  1.00  0.00    -0.344 N 
ATOM   4236  HN  THR X 483     -11.006  17.964  51.145  1.00  0.00     0.163 HD
ATOM   4237  CA  THR X 483     -10.161  19.214  52.606  1.00  0.00     0.205 C 
ATOM   4238  CB  THR X 483     -10.995  20.384  52.227  1.00  0.00     0.146 C 
ATOM   4239  OG1 THR X 483     -12.415  20.215  52.305  1.00  0.00    -0.393 OA
ATOM   4240  HG1 THR X 483     -12.853  21.028  52.043  1.00  0.00     0.210 HD
ATOM   4241  CG2 THR X 483     -10.742  20.731  50.666  1.00  0.00     0.042 C 
ATOM   4242  C   THR X 483     -10.624  18.498  53.915  1.00  0.00     0.243 C 
ATOM   4243  O   THR X 483     -11.129  17.374  53.923  1.00  0.00    -0.271 OA
ATOM   4244  N   ILE X 484     -10.453  19.118  55.100  1.00  0.00    -0.346 N 
ATOM   4245  HN  ILE X 484     -10.142  20.063  55.050  1.00  0.00     0.163 HD
ATOM   4246  CA  ILE X 484     -10.984  18.624  56.294  1.00  0.00     0.180 C 
ATOM   4247  CB  ILE X 484     -10.279  19.294  57.515  1.00  0.00     0.013 C 
ATOM   4248  CG2 ILE X 484     -10.956  18.770  58.776  1.00  0.00     0.012 C 
ATOM   4249  CG1 ILE X 484      -8.759  18.992  57.541  1.00  0.00     0.002 C 
ATOM   4250  CD  ILE X 484      -7.902  19.675  58.614  1.00  0.00     0.005 C 
ATOM   4251  C   ILE X 484     -12.415  18.603  56.375  1.00  0.00     0.241 C 
ATOM   4252  O   ILE X 484     -13.043  17.581  56.688  1.00  0.00    -0.271 OA
ATOM   4253  N   ALA X 485     -13.096  19.630  55.914  1.00  0.00    -0.346 N 
ATOM   4254  HN  ALA X 485     -12.559  20.445  55.712  1.00  0.00     0.163 HD
ATOM   4255  CA  ALA X 485     -14.566  19.711  55.946  1.00  0.00     0.172 C 
ATOM   4256  CB  ALA X 485     -15.039  21.073  55.415  1.00  0.00     0.042 C 
ATOM   4257  C   ALA X 485     -15.149  18.674  55.056  1.00  0.00     0.240 C 
ATOM   4258  O   ALA X 485     -16.062  17.956  55.522  1.00  0.00    -0.271 OA
ATOM   4259  N   GLU X 486     -14.579  18.527  53.801  1.00  0.00    -0.346 N 
ATOM   4260  HN  GLU X 486     -13.818  19.145  53.615  1.00  0.00     0.163 HD
ATOM   4261  CA  GLU X 486     -14.961  17.557  52.755  1.00  0.00     0.177 C 
ATOM   4262  CB  GLU X 486     -14.244  17.861  51.458  1.00  0.00     0.045 C 
ATOM   4263  CG  GLU X 486     -14.936  17.530  50.191  1.00  0.00     0.116 C 
ATOM   4264  CD  GLU X 486     -16.280  18.207  49.982  1.00  0.00     0.172 C 
ATOM   4265  OE1 GLU X 486     -17.336  17.567  50.109  1.00  0.00    -0.648 OA
ATOM   4266  OE2 GLU X 486     -16.223  19.478  49.817  1.00  0.00    -0.648 OA
ATOM   4267  C   GLU X 486     -14.565  16.105  53.116  1.00  0.00     0.241 C 
ATOM   4268  O   GLU X 486     -15.198  15.198  52.675  1.00  0.00    -0.271 OA
ATOM   4269  N   ASN X 487     -13.580  15.802  54.011  1.00  0.00    -0.346 N 
ATOM   4270  HN  ASN X 487     -12.983  16.564  54.251  1.00  0.00     0.163 HD
ATOM   4271  CA  ASN X 487     -13.442  14.563  54.651  1.00  0.00     0.185 C 
ATOM   4272  CB  ASN X 487     -12.037  14.358  55.265  1.00  0.00     0.137 C 
ATOM   4273  CG  ASN X 487     -11.086  13.776  54.167  1.00  0.00     0.217 C 
ATOM   4274  OD1 ASN X 487     -10.900  12.564  54.099  1.00  0.00    -0.274 OA
ATOM   4275  ND2 ASN X 487     -10.310  14.554  53.440  1.00  0.00    -0.370 N 
ATOM   4276 1HD2 ASN X 487     -10.686  15.477  53.366  1.00  0.00     0.159 HD
ATOM   4277 2HD2 ASN X 487      -9.527  14.141  52.974  1.00  0.00     0.159 HD
ATOM   4278  C   ASN X 487     -14.496  14.217  55.615  1.00  0.00     0.241 C 
ATOM   4279  O   ASN X 487     -15.178  13.179  55.529  1.00  0.00    -0.271 OA
ATOM   4280  N   ILE X 488     -14.809  14.995  56.624  1.00  0.00    -0.346 N 
ATOM   4281  HN  ILE X 488     -14.368  15.887  56.561  1.00  0.00     0.163 HD
ATOM   4282  CA  ILE X 488     -16.042  14.963  57.439  1.00  0.00     0.180 C 
ATOM   4283  CB  ILE X 488     -16.138  16.091  58.446  1.00  0.00     0.013 C 
ATOM   4284  CG2 ILE X 488     -17.571  16.270  58.942  1.00  0.00     0.012 C 
ATOM   4285  CG1 ILE X 488     -15.216  15.904  59.603  1.00  0.00     0.002 C 
ATOM   4286  CD  ILE X 488     -13.843  16.535  59.384  1.00  0.00     0.005 C 
ATOM   4287  C   ILE X 488     -17.293  14.726  56.603  1.00  0.00     0.241 C 
ATOM   4288  O   ILE X 488     -18.125  13.884  56.904  1.00  0.00    -0.271 OA
ATOM   4289  N   ARG X 489     -17.443  15.693  55.700  1.00  0.00    -0.346 N 
ATOM   4290  HN  ARG X 489     -16.892  16.521  55.623  1.00  0.00     0.163 HD
ATOM   4291  CA  ARG X 489     -18.596  15.776  54.826  1.00  0.00     0.176 C 
ATOM   4292  CB  ARG X 489     -18.497  17.147  54.116  1.00  0.00     0.036 C 
ATOM   4293  CG  ARG X 489     -19.432  17.608  53.019  1.00  0.00     0.023 C 
ATOM   4294  CD  ARG X 489     -19.474  19.070  52.760  1.00  0.00     0.138 C 
ATOM   4295  NE  ARG X 489     -19.260  19.180  51.208  1.00  0.00    -0.227 N 
ATOM   4296  HE  ARG X 489     -18.422  18.786  50.829  1.00  0.00     0.177 HD
ATOM   4297  CZ  ARG X 489     -19.552  20.285  50.530  1.00  0.00     0.665 C 
ATOM   4298  NH1 ARG X 489     -18.789  20.700  49.544  1.00  0.00    -0.235 N 
ATOM   4299 1HH1 ARG X 489     -17.870  20.314  49.470  1.00  0.00     0.174 HD
ATOM   4300 2HH1 ARG X 489     -19.096  21.194  48.731  1.00  0.00     0.174 HD
ATOM   4301  NH2 ARG X 489     -20.662  20.949  50.914  1.00  0.00    -0.235 N 
ATOM   4302 1HH2 ARG X 489     -21.356  20.492  51.471  1.00  0.00     0.174 HD
ATOM   4303 2HH2 ARG X 489     -20.909  21.771  50.402  1.00  0.00     0.174 HD
ATOM   4304  C   ARG X 489     -18.691  14.606  53.827  1.00  0.00     0.241 C 
ATOM   4305  O   ARG X 489     -19.794  14.251  53.480  1.00  0.00    -0.271 OA
ATOM   4306  N   TYR X 490     -17.573  14.012  53.429  1.00  0.00    -0.346 N 
ATOM   4307  HN  TYR X 490     -16.696  14.392  53.711  1.00  0.00     0.163 HD
ATOM   4308  CA  TYR X 490     -17.451  12.681  52.791  1.00  0.00     0.180 C 
ATOM   4309  CB  TYR X 490     -15.918  12.263  52.562  1.00  0.00     0.073 C 
ATOM   4310  CG  TYR X 490     -15.411  12.509  51.123  1.00  0.00    -0.056 A 
ATOM   4311  CD1 TYR X 490     -16.073  11.995  50.034  1.00  0.00     0.010 A 
ATOM   4312  CE1 TYR X 490     -15.541  11.997  48.707  1.00  0.00     0.037 A 
ATOM   4313  CZ  TYR X 490     -14.255  12.560  48.481  1.00  0.00     0.065 A 
ATOM   4314  OH  TYR X 490     -13.676  12.549  47.207  1.00  0.00    -0.361 OA
ATOM   4315  HH  TYR X 490     -12.723  12.527  47.323  1.00  0.00     0.217 HD
ATOM   4316  CD2 TYR X 490     -14.119  13.028  50.912  1.00  0.00     0.010 A 
ATOM   4317  CE2 TYR X 490     -13.606  13.015  49.616  1.00  0.00     0.037 A 
ATOM   4318  C   TYR X 490     -18.098  11.595  53.465  1.00  0.00     0.241 C 
ATOM   4319  O   TYR X 490     -18.661  10.757  52.734  1.00  0.00    -0.271 OA
ATOM   4320  N   GLY X 491     -18.330  11.641  54.800  1.00  0.00    -0.351 N 
ATOM   4321  HN  GLY X 491     -17.743  12.312  55.246  1.00  0.00     0.163 HD
ATOM   4322  CA  GLY X 491     -19.366  11.021  55.611  1.00  0.00     0.225 C 
ATOM   4323  C   GLY X 491     -20.783  11.367  55.206  1.00  0.00     0.236 C 
ATOM   4324  O   GLY X 491     -21.592  11.584  56.028  1.00  0.00    -0.272 OA
ATOM   4325  N   ARG X 492     -21.012  11.454  53.840  1.00  0.00    -0.346 N 
ATOM   4326  HN  ARG X 492     -20.159  11.363  53.332  1.00  0.00     0.163 HD
ATOM   4327  CA  ARG X 492     -22.270  11.672  53.113  1.00  0.00     0.176 C 
ATOM   4328  CB  ARG X 492     -23.119  12.875  53.636  1.00  0.00     0.036 C 
ATOM   4329  CG  ARG X 492     -24.337  12.332  54.430  1.00  0.00     0.022 C 
ATOM   4330  CD  ARG X 492     -24.597  13.052  55.701  1.00  0.00     0.122 C 
ATOM   4331  NE  ARG X 492     -26.026  13.184  55.967  1.00  0.00    -0.367 N 
ATOM   4332  HE  ARG X 492     -26.620  12.977  55.190  1.00  0.00     0.162 HD
ATOM   4333  CZ  ARG X 492     -26.422  14.096  56.807  1.00  0.00     0.143 C 
ATOM   4334  NH1 ARG X 492     -27.678  14.610  56.622  1.00  0.00    -0.376 N 
ATOM   4335 1HH1 ARG X 492     -28.288  14.291  55.897  1.00  0.00     0.158 HD
ATOM   4336 2HH1 ARG X 492     -27.943  15.473  57.052  1.00  0.00     0.158 HD
ATOM   4337  NH2 ARG X 492     -25.651  14.636  57.761  1.00  0.00    -0.274 NA
ATOM   4338 1HH2 ARG X 492     -25.021  13.983  58.182  1.00  0.00     0.127 HD
ATOM   4339 2HH2 ARG X 492     -26.221  15.114  58.429  1.00  0.00     0.127 HD
ATOM   4340  C   ARG X 492     -21.916  12.206  51.630  1.00  0.00     0.241 C 
ATOM   4341  O   ARG X 492     -22.342  11.498  50.732  1.00  0.00    -0.271 OA
ATOM   4342  N   GLU X 493     -21.263  13.453  51.432  1.00  0.00    -0.346 N 
ATOM   4343  HN  GLU X 493     -20.997  13.854  52.305  1.00  0.00     0.163 HD
ATOM   4344  CA  GLU X 493     -20.953  14.351  50.278  1.00  0.00     0.177 C 
ATOM   4345  CB  GLU X 493     -21.698  13.862  49.000  1.00  0.00     0.045 C 
ATOM   4346  CG  GLU X 493     -21.412  14.441  47.582  1.00  0.00     0.116 C 
ATOM   4347  CD  GLU X 493     -22.599  14.152  46.608  1.00  0.00     0.172 C 
ATOM   4348  OE1 GLU X 493     -23.607  13.579  47.044  1.00  0.00    -0.648 OA
ATOM   4349  OE2 GLU X 493     -22.512  14.525  45.432  1.00  0.00    -0.648 OA
ATOM   4350  C   GLU X 493     -21.720  15.656  50.658  1.00  0.00     0.241 C 
ATOM   4351  O   GLU X 493     -21.842  15.888  51.814  1.00  0.00    -0.271 OA
ATOM   4352  N   ASN X 494     -22.245  16.434  49.765  1.00  0.00    -0.346 N 
ATOM   4353  HN  ASN X 494     -22.235  16.110  48.822  1.00  0.00     0.163 HD
ATOM   4354  CA  ASN X 494     -22.671  17.816  49.799  1.00  0.00     0.185 C 
ATOM   4355  CB  ASN X 494     -22.914  18.220  48.318  1.00  0.00     0.137 C 
ATOM   4356  CG  ASN X 494     -23.162  19.732  48.191  1.00  0.00     0.217 C 
ATOM   4357  OD1 ASN X 494     -22.222  20.514  48.302  1.00  0.00    -0.274 OA
ATOM   4358  ND2 ASN X 494     -24.432  20.167  47.944  1.00  0.00    -0.370 N 
ATOM   4359 1HD2 ASN X 494     -25.229  19.588  47.772  1.00  0.00     0.159 HD
ATOM   4360 2HD2 ASN X 494     -24.619  21.148  47.994  1.00  0.00     0.159 HD
ATOM   4361  C   ASN X 494     -23.828  18.141  50.730  1.00  0.00     0.241 C 
ATOM   4362  O   ASN X 494     -24.930  18.538  50.263  1.00  0.00    -0.271 OA
ATOM   4363  N   VAL X 495     -23.572  17.910  52.026  1.00  0.00    -0.346 N 
ATOM   4364  HN  VAL X 495     -22.789  17.344  52.274  1.00  0.00     0.163 HD
ATOM   4365  CA  VAL X 495     -24.414  18.366  53.079  1.00  0.00     0.180 C 
ATOM   4366  CB  VAL X 495     -24.546  17.240  54.121  1.00  0.00     0.009 C 
ATOM   4367  CG1 VAL X 495     -23.173  16.946  54.858  1.00  0.00     0.012 C 
ATOM   4368  CG2 VAL X 495     -25.692  17.285  55.165  1.00  0.00     0.012 C 
ATOM   4369  C   VAL X 495     -23.696  19.635  53.578  1.00  0.00     0.241 C 
ATOM   4370  O   VAL X 495     -22.864  20.140  52.794  1.00  0.00    -0.271 OA
ATOM   4371  N   THR X 496     -24.161  20.260  54.694  1.00  0.00    -0.344 N 
ATOM   4372  HN  THR X 496     -24.803  19.755  55.265  1.00  0.00     0.163 HD
ATOM   4373  CA  THR X 496     -23.896  21.596  54.929  1.00  0.00     0.205 C 
ATOM   4374  CB  THR X 496     -25.057  22.526  55.245  1.00  0.00     0.146 C 
ATOM   4375  OG1 THR X 496     -25.545  22.077  56.477  1.00  0.00    -0.393 OA
ATOM   4376  HG1 THR X 496     -25.321  22.788  57.082  1.00  0.00     0.210 HD
ATOM   4377  CG2 THR X 496     -26.085  22.404  54.117  1.00  0.00     0.042 C 
ATOM   4378  C   THR X 496     -22.689  22.068  55.696  1.00  0.00     0.243 C 
ATOM   4379  O   THR X 496     -22.359  21.438  56.745  1.00  0.00    -0.271 OA
ATOM   4380  N   MET X 497     -22.083  23.161  55.325  1.00  0.00    -0.346 N 
ATOM   4381  HN  MET X 497     -22.399  23.557  54.467  1.00  0.00     0.163 HD
ATOM   4382  CA  MET X 497     -20.994  23.848  56.051  1.00  0.00     0.177 C 
ATOM   4383  CB  MET X 497     -20.628  25.233  55.426  1.00  0.00     0.045 C 
ATOM   4384  CG  MET X 497     -19.103  25.562  55.555  1.00  0.00     0.076 C 
ATOM   4385  SD  MET X 497     -18.560  26.393  57.091  1.00  0.00    -0.173 SA
ATOM   4386  CE  MET X 497     -17.455  25.054  57.634  1.00  0.00     0.089 C 
ATOM   4387  C   MET X 497     -21.093  23.916  57.640  1.00  0.00     0.241 C 
ATOM   4388  O   MET X 497     -20.299  23.403  58.379  1.00  0.00    -0.271 OA
ATOM   4389  N   ASP X 498     -22.252  24.323  58.177  1.00  0.00    -0.346 N 
ATOM   4390  HN  ASP X 498     -23.066  24.627  57.688  1.00  0.00     0.163 HD
ATOM   4391  CA  ASP X 498     -22.548  24.358  59.619  1.00  0.00     0.186 C 
ATOM   4392  CB  ASP X 498     -23.880  25.042  59.811  1.00  0.00     0.147 C 
ATOM   4393  CG  ASP X 498     -25.010  24.400  59.120  1.00  0.00     0.175 C 
ATOM   4394  OD1 ASP X 498     -25.731  23.658  59.808  1.00  0.00    -0.648 OA
ATOM   4395  OD2 ASP X 498     -25.252  24.685  57.907  1.00  0.00    -0.648 OA
ATOM   4396  C   ASP X 498     -22.529  23.007  60.329  1.00  0.00     0.241 C 
ATOM   4397  O   ASP X 498     -22.193  22.884  61.490  1.00  0.00    -0.271 OA
ATOM   4398  N   GLU X 499     -23.000  21.940  59.689  1.00  0.00    -0.346 N 
ATOM   4399  HN  GLU X 499     -23.225  21.939  58.718  1.00  0.00     0.163 HD
ATOM   4400  CA  GLU X 499     -23.212  20.650  60.268  1.00  0.00     0.177 C 
ATOM   4401  CB  GLU X 499     -24.359  19.801  59.546  1.00  0.00     0.045 C 
ATOM   4402  CG  GLU X 499     -25.814  20.233  59.826  1.00  0.00     0.116 C 
ATOM   4403  CD  GLU X 499     -26.849  19.131  59.495  1.00  0.00     0.172 C 
ATOM   4404  OE1 GLU X 499     -26.863  18.041  60.133  1.00  0.00    -0.648 OA
ATOM   4405  OE2 GLU X 499     -27.716  19.354  58.637  1.00  0.00    -0.648 OA
ATOM   4406  C   GLU X 499     -21.898  19.876  60.544  1.00  0.00     0.241 C 
ATOM   4407  O   GLU X 499     -21.662  19.407  61.661  1.00  0.00    -0.271 OA
ATOM   4408  N   ILE X 500     -20.908  20.170  59.674  1.00  0.00    -0.346 N 
ATOM   4409  HN  ILE X 500     -21.039  20.668  58.820  1.00  0.00     0.163 HD
ATOM   4410  CA  ILE X 500     -19.566  19.838  59.920  1.00  0.00     0.180 C 
ATOM   4411  CB  ILE X 500     -18.872  19.995  58.494  1.00  0.00     0.013 C 
ATOM   4412  CG2 ILE X 500     -17.325  19.821  58.447  1.00  0.00     0.012 C 
ATOM   4413  CG1 ILE X 500     -19.586  19.234  57.439  1.00  0.00     0.002 C 
ATOM   4414  CD  ILE X 500     -19.879  20.008  56.209  1.00  0.00     0.005 C 
ATOM   4415  C   ILE X 500     -18.775  20.610  60.887  1.00  0.00     0.241 C 
ATOM   4416  O   ILE X 500     -17.969  20.101  61.597  1.00  0.00    -0.271 OA
ATOM   4417  N   GLU X 501     -19.122  21.923  61.048  1.00  0.00    -0.346 N 
ATOM   4418  HN  GLU X 501     -19.847  22.191  60.420  1.00  0.00     0.163 HD
ATOM   4419  CA  GLU X 501     -18.587  22.810  62.087  1.00  0.00     0.177 C 
ATOM   4420  CB  GLU X 501     -19.128  24.205  61.805  1.00  0.00     0.045 C 
ATOM   4421  CG  GLU X 501     -18.465  25.354  62.642  1.00  0.00     0.116 C 
ATOM   4422  CD  GLU X 501     -19.059  26.709  62.283  1.00  0.00     0.172 C 
ATOM   4423  OE1 GLU X 501     -20.238  26.980  62.574  1.00  0.00    -0.648 OA
ATOM   4424  OE2 GLU X 501     -18.368  27.603  61.773  1.00  0.00    -0.648 OA
ATOM   4425  C   GLU X 501     -18.993  22.289  63.474  1.00  0.00     0.241 C 
ATOM   4426  O   GLU X 501     -18.188  22.124  64.371  1.00  0.00    -0.271 OA
ATOM   4427  N   LYS X 502     -20.308  21.816  63.522  1.00  0.00    -0.346 N 
ATOM   4428  HN  LYS X 502     -20.924  21.833  62.738  1.00  0.00     0.163 HD
ATOM   4429  CA  LYS X 502     -20.685  21.270  64.842  1.00  0.00     0.176 C 
ATOM   4430  CB  LYS X 502     -22.218  21.181  64.816  1.00  0.00     0.035 C 
ATOM   4431  CG  LYS X 502     -22.786  20.575  66.179  1.00  0.00     0.004 C 
ATOM   4432  CD  LYS X 502     -22.599  21.431  67.345  1.00  0.00     0.027 C 
ATOM   4433  CE  LYS X 502     -23.370  20.861  68.570  1.00  0.00     0.229 C 
ATOM   4434  NZ  LYS X 502     -22.860  21.545  69.694  1.00  0.00    -0.079 N 
ATOM   4435  HZ1 LYS X 502     -23.104  22.555  69.713  1.00  0.00     0.274 HD
ATOM   4436  HZ2 LYS X 502     -21.827  21.562  69.809  1.00  0.00     0.274 HD
ATOM   4437  HZ3 LYS X 502     -23.094  21.153  70.628  1.00  0.00     0.274 HD
ATOM   4438  C   LYS X 502     -20.020  19.945  65.123  1.00  0.00     0.241 C 
ATOM   4439  O   LYS X 502     -19.406  19.765  66.208  1.00  0.00    -0.271 OA
ATOM   4440  N   ALA X 503     -20.032  18.962  64.237  1.00  0.00    -0.346 N 
ATOM   4441  HN  ALA X 503     -20.421  19.239  63.362  1.00  0.00     0.163 HD
ATOM   4442  CA  ALA X 503     -19.257  17.715  64.261  1.00  0.00     0.172 C 
ATOM   4443  CB  ALA X 503     -19.475  17.011  62.933  1.00  0.00     0.042 C 
ATOM   4444  C   ALA X 503     -17.722  17.895  64.483  1.00  0.00     0.240 C 
ATOM   4445  O   ALA X 503     -17.052  17.100  65.166  1.00  0.00    -0.271 OA
ATOM   4446  N   VAL X 504     -17.048  18.867  63.825  1.00  0.00    -0.346 N 
ATOM   4447  HN  VAL X 504     -17.493  19.556  63.258  1.00  0.00     0.163 HD
ATOM   4448  CA  VAL X 504     -15.687  19.061  64.158  1.00  0.00     0.180 C 
ATOM   4449  CB  VAL X 504     -14.854  19.755  63.022  1.00  0.00     0.009 C 
ATOM   4450  CG1 VAL X 504     -14.946  18.954  61.733  1.00  0.00     0.012 C 
ATOM   4451  CG2 VAL X 504     -15.148  21.254  62.863  1.00  0.00     0.012 C 
ATOM   4452  C   VAL X 504     -15.421  19.611  65.493  1.00  0.00     0.241 C 
ATOM   4453  O   VAL X 504     -14.610  19.092  66.193  1.00  0.00    -0.271 OA
ATOM   4454  N   LYS X 505     -16.026  20.697  66.028  1.00  0.00    -0.346 N 
ATOM   4455  HN  LYS X 505     -16.536  21.352  65.476  1.00  0.00     0.163 HD
ATOM   4456  CA  LYS X 505     -15.964  21.063  67.397  1.00  0.00     0.176 C 
ATOM   4457  CB  LYS X 505     -16.975  22.221  67.498  1.00  0.00     0.035 C 
ATOM   4458  CG  LYS X 505     -16.565  23.547  66.956  1.00  0.00     0.004 C 
ATOM   4459  CD  LYS X 505     -17.637  24.568  67.247  1.00  0.00     0.027 C 
ATOM   4460  CE  LYS X 505     -17.183  26.035  67.063  1.00  0.00     0.229 C 
ATOM   4461  NZ  LYS X 505     -18.215  26.970  67.537  1.00  0.00    -0.079 N 
ATOM   4462  HZ1 LYS X 505     -19.121  26.851  67.039  1.00  0.00     0.274 HD
ATOM   4463  HZ2 LYS X 505     -17.698  27.871  67.566  1.00  0.00     0.274 HD
ATOM   4464  HZ3 LYS X 505     -18.490  26.722  68.509  1.00  0.00     0.274 HD
ATOM   4465  C   LYS X 505     -16.409  20.008  68.408  1.00  0.00     0.241 C 
ATOM   4466  O   LYS X 505     -15.844  19.805  69.466  1.00  0.00    -0.271 OA
ATOM   4467  N   GLU X 506     -17.473  19.243  68.052  1.00  0.00    -0.346 N 
ATOM   4468  HN  GLU X 506     -18.092  19.408  67.287  1.00  0.00     0.163 HD
ATOM   4469  CA  GLU X 506     -17.910  18.155  68.851  1.00  0.00     0.177 C 
ATOM   4470  CB  GLU X 506     -19.199  17.471  68.394  1.00  0.00     0.045 C 
ATOM   4471  CG  GLU X 506     -20.522  18.228  68.646  1.00  0.00     0.116 C 
ATOM   4472  CD  GLU X 506     -20.936  18.443  70.094  1.00  0.00     0.172 C 
ATOM   4473  OE1 GLU X 506     -21.141  19.534  70.631  1.00  0.00    -0.648 OA
ATOM   4474  OE2 GLU X 506     -21.123  17.389  70.814  1.00  0.00    -0.648 OA
ATOM   4475  C   GLU X 506     -16.872  17.119  68.971  1.00  0.00     0.241 C 
ATOM   4476  O   GLU X 506     -16.721  16.643  70.065  1.00  0.00    -0.271 OA
ATOM   4477  N   ALA X 507     -16.129  16.790  67.939  1.00  0.00    -0.346 N 
ATOM   4478  HN  ALA X 507     -16.382  17.060  67.013  1.00  0.00     0.163 HD
ATOM   4479  CA  ALA X 507     -15.058  15.767  68.032  1.00  0.00     0.172 C 
ATOM   4480  CB  ALA X 507     -14.703  15.226  66.636  1.00  0.00     0.042 C 
ATOM   4481  C   ALA X 507     -13.810  16.468  68.656  1.00  0.00     0.240 C 
ATOM   4482  O   ALA X 507     -12.788  15.831  68.857  1.00  0.00    -0.271 OA
ATOM   4483  N   ASN X 508     -13.933  17.783  68.948  1.00  0.00    -0.346 N 
ATOM   4484  HN  ASN X 508     -14.814  18.218  69.119  1.00  0.00     0.163 HD
ATOM   4485  CA  ASN X 508     -12.934  18.738  69.276  1.00  0.00     0.185 C 
ATOM   4486  CB  ASN X 508     -12.310  18.494  70.683  1.00  0.00     0.137 C 
ATOM   4487  CG  ASN X 508     -13.314  18.790  71.859  1.00  0.00     0.217 C 
ATOM   4488  OD1 ASN X 508     -12.976  19.764  72.544  1.00  0.00    -0.274 OA
ATOM   4489  ND2 ASN X 508     -14.290  17.915  72.050  1.00  0.00    -0.370 N 
ATOM   4490 1HD2 ASN X 508     -14.939  18.204  72.754  1.00  0.00     0.159 HD
ATOM   4491 2HD2 ASN X 508     -14.415  17.142  71.429  1.00  0.00     0.159 HD
ATOM   4492  C   ASN X 508     -11.840  18.891  68.247  1.00  0.00     0.241 C 
ATOM   4493  O   ASN X 508     -10.680  18.507  68.485  1.00  0.00    -0.271 OA
ATOM   4494  N   ALA X 509     -12.136  19.474  67.069  1.00  0.00    -0.346 N 
ATOM   4495  HN  ALA X 509     -13.114  19.605  66.926  1.00  0.00     0.163 HD
ATOM   4496  CA  ALA X 509     -11.266  19.686  65.969  1.00  0.00     0.172 C 
ATOM   4497  CB  ALA X 509     -11.639  18.744  64.850  1.00  0.00     0.042 C 
ATOM   4498  C   ALA X 509     -11.013  21.138  65.527  1.00  0.00     0.240 C 
ATOM   4499  O   ALA X 509      -9.945  21.426  65.034  1.00  0.00    -0.271 OA
ATOM   4500  N   TYR X 510     -11.995  22.014  65.609  1.00  0.00    -0.346 N 
ATOM   4501  HN  TYR X 510     -12.723  21.691  66.209  1.00  0.00     0.163 HD
ATOM   4502  CA  TYR X 510     -12.058  23.446  65.186  1.00  0.00     0.180 C 
ATOM   4503  CB  TYR X 510     -13.389  24.048  65.765  1.00  0.00     0.073 C 
ATOM   4504  CG  TYR X 510     -13.796  25.489  65.328  1.00  0.00    -0.056 A 
ATOM   4505  CD1 TYR X 510     -14.436  25.837  64.113  1.00  0.00     0.010 A 
ATOM   4506  CE1 TYR X 510     -14.998  27.123  63.927  1.00  0.00     0.037 A 
ATOM   4507  CZ  TYR X 510     -14.810  28.080  64.914  1.00  0.00     0.065 A 
ATOM   4508  OH  TYR X 510     -15.404  29.353  64.759  1.00  0.00    -0.361 OA
ATOM   4509  HH  TYR X 510     -14.889  29.994  65.254  1.00  0.00     0.217 HD
ATOM   4510  CD2 TYR X 510     -13.617  26.506  66.316  1.00  0.00     0.010 A 
ATOM   4511  CE2 TYR X 510     -14.111  27.809  66.106  1.00  0.00     0.037 A 
ATOM   4512  C   TYR X 510     -10.960  24.240  65.615  1.00  0.00     0.241 C 
ATOM   4513  O   TYR X 510     -10.679  25.266  64.935  1.00  0.00    -0.271 OA
ATOM   4514  N   ASP X 511     -10.257  23.825  66.758  1.00  0.00    -0.345 N 
ATOM   4515  HN  ASP X 511     -10.519  23.083  67.370  1.00  0.00     0.163 HD
ATOM   4516  CA  ASP X 511      -9.090  24.421  67.253  1.00  0.00     0.186 C 
ATOM   4517  CB  ASP X 511      -8.838  23.902  68.603  1.00  0.00     0.147 C 
ATOM   4518  CG  ASP X 511      -8.804  22.392  68.789  1.00  0.00     0.175 C 
ATOM   4519  OD1 ASP X 511      -7.722  21.835  68.620  1.00  0.00    -0.648 OA
ATOM   4520  OD2 ASP X 511      -9.890  21.774  68.946  1.00  0.00    -0.648 OA
ATOM   4521  C   ASP X 511      -7.850  24.468  66.286  1.00  0.00     0.241 C 
ATOM   4522  O   ASP X 511      -7.421  25.492  65.730  1.00  0.00    -0.271 OA
ATOM   4523  N   PHE X 512      -7.206  23.277  66.000  1.00  0.00    -0.346 N 
ATOM   4524  HN  PHE X 512      -7.522  22.468  66.490  1.00  0.00     0.163 HD
ATOM   4525  CA  PHE X 512      -6.036  23.155  65.092  1.00  0.00     0.180 C 
ATOM   4526  CB  PHE X 512      -5.054  22.073  65.496  1.00  0.00     0.073 C 
ATOM   4527  CG  PHE X 512      -3.672  22.097  64.703  1.00  0.00    -0.056 A 
ATOM   4528  CD1 PHE X 512      -2.815  23.130  64.962  1.00  0.00     0.007 A 
ATOM   4529  CE1 PHE X 512      -1.628  23.203  64.113  1.00  0.00     0.001 A 
ATOM   4530  CZ  PHE X 512      -1.475  22.354  63.000  1.00  0.00     0.000 A 
ATOM   4531  CD2 PHE X 512      -3.497  21.154  63.681  1.00  0.00     0.007 A 
ATOM   4532  CE2 PHE X 512      -2.360  21.231  62.839  1.00  0.00     0.001 A 
ATOM   4533  C   PHE X 512      -6.499  22.986  63.621  1.00  0.00     0.241 C 
ATOM   4534  O   PHE X 512      -5.621  22.956  62.700  1.00  0.00    -0.271 OA
ATOM   4535  N   ILE X 513      -7.851  22.871  63.397  1.00  0.00    -0.346 N 
ATOM   4536  HN  ILE X 513      -8.539  22.631  64.078  1.00  0.00     0.163 HD
ATOM   4537  CA  ILE X 513      -8.498  23.273  62.180  1.00  0.00     0.180 C 
ATOM   4538  CB  ILE X 513      -9.995  22.848  62.071  1.00  0.00     0.013 C 
ATOM   4539  CG2 ILE X 513     -10.828  23.680  61.081  1.00  0.00     0.012 C 
ATOM   4540  CG1 ILE X 513     -10.171  21.342  61.790  1.00  0.00     0.002 C 
ATOM   4541  CD  ILE X 513     -11.644  20.861  61.834  1.00  0.00     0.005 C 
ATOM   4542  C   ILE X 513      -8.273  24.764  61.951  1.00  0.00     0.241 C 
ATOM   4543  O   ILE X 513      -7.746  25.213  60.875  1.00  0.00    -0.271 OA
ATOM   4544  N   MET X 514      -8.592  25.651  62.862  1.00  0.00    -0.346 N 
ATOM   4545  HN  MET X 514      -8.920  25.257  63.717  1.00  0.00     0.163 HD
ATOM   4546  CA  MET X 514      -8.553  27.096  62.627  1.00  0.00     0.177 C 
ATOM   4547  CB  MET X 514      -9.505  27.874  63.625  1.00  0.00     0.045 C 
ATOM   4548  CG  MET X 514     -11.006  27.791  63.221  1.00  0.00     0.076 C 
ATOM   4549  SD  MET X 514     -11.452  28.958  61.973  1.00  0.00    -0.173 SA
ATOM   4550  CE  MET X 514     -11.572  30.479  62.903  1.00  0.00     0.089 C 
ATOM   4551  C   MET X 514      -7.115  27.608  62.725  1.00  0.00     0.241 C 
ATOM   4552  O   MET X 514      -6.709  28.564  62.087  1.00  0.00    -0.271 OA
ATOM   4553  N   LYS X 515      -6.293  26.999  63.569  1.00  0.00    -0.346 N 
ATOM   4554  HN  LYS X 515      -6.717  26.277  64.109  1.00  0.00     0.163 HD
ATOM   4555  CA  LYS X 515      -4.903  27.305  63.734  1.00  0.00     0.176 C 
ATOM   4556  CB  LYS X 515      -4.149  26.365  64.689  1.00  0.00     0.035 C 
ATOM   4557  CG  LYS X 515      -2.647  26.643  65.102  1.00  0.00     0.004 C 
ATOM   4558  CD  LYS X 515      -2.491  28.077  65.729  1.00  0.00     0.027 C 
ATOM   4559  CE  LYS X 515      -3.311  28.291  66.997  1.00  0.00     0.229 C 
ATOM   4560  NZ  LYS X 515      -2.895  27.364  68.046  1.00  0.00    -0.079 N 
ATOM   4561  HZ1 LYS X 515      -3.422  27.462  68.938  1.00  0.00     0.274 HD
ATOM   4562  HZ2 LYS X 515      -1.921  27.563  68.353  1.00  0.00     0.274 HD
ATOM   4563  HZ3 LYS X 515      -3.030  26.356  67.827  1.00  0.00     0.274 HD
ATOM   4564  C   LYS X 515      -4.127  27.361  62.315  1.00  0.00     0.241 C 
ATOM   4565  O   LYS X 515      -3.659  28.473  61.934  1.00  0.00    -0.271 OA
ATOM   4566  N   LEU X 516      -3.993  26.195  61.572  1.00  0.00    -0.346 N 
ATOM   4567  HN  LEU X 516      -4.550  25.411  61.835  1.00  0.00     0.163 HD
ATOM   4568  CA  LEU X 516      -3.279  26.182  60.237  1.00  0.00     0.177 C 
ATOM   4569  CB  LEU X 516      -2.741  24.839  59.717  1.00  0.00     0.038 C 
ATOM   4570  CG  LEU X 516      -1.373  24.618  60.491  1.00  0.00    -0.020 C 
ATOM   4571  CD1 LEU X 516      -0.709  23.435  59.766  1.00  0.00     0.009 C 
ATOM   4572  CD2 LEU X 516      -0.373  25.777  60.583  1.00  0.00     0.009 C 
ATOM   4573  C   LEU X 516      -4.288  26.720  59.256  1.00  0.00     0.243 C 
ATOM   4574  O   LEU X 516      -5.497  26.534  59.369  1.00  0.00    -0.271 OA
ATOM   4575  N   PRO X 517      -3.894  27.475  58.250  1.00  0.00    -0.337 N 
ATOM   4576  CD  PRO X 517      -2.468  27.618  57.814  1.00  0.00     0.127 C 
ATOM   4577  CA  PRO X 517      -4.809  28.373  57.505  1.00  0.00     0.179 C 
ATOM   4578  CB  PRO X 517      -3.706  29.323  56.838  1.00  0.00     0.037 C 
ATOM   4579  CG  PRO X 517      -2.471  28.354  56.477  1.00  0.00     0.022 C 
ATOM   4580  C   PRO X 517      -5.720  27.710  56.489  1.00  0.00     0.241 C 
ATOM   4581  O   PRO X 517      -5.279  26.593  56.135  1.00  0.00    -0.271 OA
ATOM   4582  N   HSE X 518      -6.907  28.242  56.099  1.00  0.00    -0.346 N 
ATOM   4583  HN  HSE X 518      -7.031  29.209  56.310  1.00  0.00     0.163 HD
ATOM   4584  CA  HSE X 518      -7.945  27.599  55.386  1.00  0.00     0.182 C 
ATOM   4585  CB  HSE X 518      -7.875  27.542  53.798  1.00  0.00     0.093 C 
ATOM   4586  ND1 HSE X 518      -8.085  29.932  53.164  1.00  0.00    -0.354 N 
ATOM   4587  HD1 HSE X 518      -9.093  29.984  53.309  1.00  0.00     0.166 HD
ATOM   4588  CG  HSE X 518      -7.272  28.790  53.231  1.00  0.00     0.028 A 
ATOM   4589  CE1 HSE X 518      -7.260  30.932  52.871  1.00  0.00     0.180 A 
ATOM   4590  NE2 HSE X 518      -5.978  30.496  52.689  1.00  0.00    -0.360 N 
ATOM   4591  HE2 HSE X 518      -5.169  31.005  52.395  1.00  0.00     0.166 HD
ATOM   4592  CD2 HSE X 518      -6.019  29.118  52.994  1.00  0.00     0.114 A 
ATOM   4593  C   HSE X 518      -8.693  26.349  55.905  1.00  0.00     0.241 C 
ATOM   4594  O   HSE X 518      -9.864  26.246  55.612  1.00  0.00    -0.271 OA
ATOM   4595  N   LYS X 519      -7.983  25.426  56.556  1.00  0.00    -0.346 N 
ATOM   4596  HN  LYS X 519      -7.002  25.424  56.380  1.00  0.00     0.163 HD
ATOM   4597  CA  LYS X 519      -8.532  24.932  57.858  1.00  0.00     0.176 C 
ATOM   4598  CB  LYS X 519      -9.408  25.995  58.549  1.00  0.00     0.035 C 
ATOM   4599  CG  LYS X 519      -8.697  27.280  58.890  1.00  0.00     0.004 C 
ATOM   4600  CD  LYS X 519      -9.484  28.582  58.868  1.00  0.00     0.027 C 
ATOM   4601  CE  LYS X 519      -8.846  29.789  59.506  1.00  0.00     0.229 C 
ATOM   4602  NZ  LYS X 519      -9.528  31.059  59.270  1.00  0.00    -0.079 N 
ATOM   4603  HZ1 LYS X 519     -10.544  30.899  59.423  1.00  0.00     0.274 HD
ATOM   4604  HZ2 LYS X 519      -9.418  31.388  58.290  1.00  0.00     0.274 HD
ATOM   4605  HZ3 LYS X 519      -9.238  31.872  59.850  1.00  0.00     0.274 HD
ATOM   4606  C   LYS X 519      -9.343  23.643  57.550  1.00  0.00     0.241 C 
ATOM   4607  O   LYS X 519      -8.878  22.623  57.095  1.00  0.00    -0.271 OA
ATOM   4608  N   PHE X 520     -10.680  23.800  57.680  1.00  0.00    -0.346 N 
ATOM   4609  HN  PHE X 520     -11.113  24.495  58.249  1.00  0.00     0.163 HD
ATOM   4610  CA  PHE X 520     -11.712  22.976  56.989  1.00  0.00     0.180 C 
ATOM   4611  CB  PHE X 520     -13.006  23.835  57.068  1.00  0.00     0.073 C 
ATOM   4612  CG  PHE X 520     -13.697  23.879  58.390  1.00  0.00    -0.056 A 
ATOM   4613  CD1 PHE X 520     -13.350  24.926  59.281  1.00  0.00     0.007 A 
ATOM   4614  CE1 PHE X 520     -14.019  25.091  60.503  1.00  0.00     0.001 A 
ATOM   4615  CZ  PHE X 520     -15.140  24.261  60.693  1.00  0.00     0.000 A 
ATOM   4616  CD2 PHE X 520     -14.718  23.019  58.701  1.00  0.00     0.007 A 
ATOM   4617  CE2 PHE X 520     -15.531  23.267  59.814  1.00  0.00     0.001 A 
ATOM   4618  C   PHE X 520     -11.448  22.894  55.536  1.00  0.00     0.241 C 
ATOM   4619  O   PHE X 520     -11.393  21.803  54.995  1.00  0.00    -0.271 OA
ATOM   4620  N   ASP X 521     -11.186  24.017  54.810  1.00  0.00    -0.345 N 
ATOM   4621  HN  ASP X 521     -11.170  24.912  55.248  1.00  0.00     0.163 HD
ATOM   4622  CA  ASP X 521     -11.032  24.106  53.406  1.00  0.00     0.186 C 
ATOM   4623  CB  ASP X 521     -11.529  25.501  52.874  1.00  0.00     0.147 C 
ATOM   4624  CG  ASP X 521     -12.969  25.596  53.078  1.00  0.00     0.175 C 
ATOM   4625  OD1 ASP X 521     -13.757  24.666  52.955  1.00  0.00    -0.648 OA
ATOM   4626  OD2 ASP X 521     -13.391  26.765  53.313  1.00  0.00    -0.648 OA
ATOM   4627  C   ASP X 521      -9.554  24.065  52.953  1.00  0.00     0.241 C 
ATOM   4628  O   ASP X 521      -9.077  24.791  52.082  1.00  0.00    -0.271 OA
ATOM   4629  N   THR X 522      -8.766  23.233  53.550  1.00  0.00    -0.344 N 
ATOM   4630  HN  THR X 522      -9.060  22.655  54.307  1.00  0.00     0.163 HD
ATOM   4631  CA  THR X 522      -7.369  23.115  53.184  1.00  0.00     0.205 C 
ATOM   4632  CB  THR X 522      -6.427  23.070  54.351  1.00  0.00     0.146 C 
ATOM   4633  OG1 THR X 522      -5.060  23.295  54.114  1.00  0.00    -0.393 OA
ATOM   4634  HG1 THR X 522      -4.608  23.208  54.956  1.00  0.00     0.210 HD
ATOM   4635  CG2 THR X 522      -6.555  21.757  55.162  1.00  0.00     0.042 C 
ATOM   4636  C   THR X 522      -7.077  21.934  52.291  1.00  0.00     0.243 C 
ATOM   4637  O   THR X 522      -8.014  21.341  51.752  1.00  0.00    -0.271 OA
ATOM   4638  N   LEU X 523      -5.824  21.471  52.250  1.00  0.00    -0.346 N 
ATOM   4639  HN  LEU X 523      -5.093  22.067  52.575  1.00  0.00     0.163 HD
ATOM   4640  CA  LEU X 523      -5.586  20.157  51.692  1.00  0.00     0.177 C 
ATOM   4641  CB  LEU X 523      -4.742  20.226  50.393  1.00  0.00     0.038 C 
ATOM   4642  CG  LEU X 523      -5.344  21.192  49.199  1.00  0.00    -0.020 C 
ATOM   4643  CD1 LEU X 523      -4.411  21.417  47.972  1.00  0.00     0.009 C 
ATOM   4644  CD2 LEU X 523      -6.705  20.582  48.684  1.00  0.00     0.009 C 
ATOM   4645  C   LEU X 523      -4.851  19.380  52.787  1.00  0.00     0.241 C 
ATOM   4646  O   LEU X 523      -3.951  19.959  53.505  1.00  0.00    -0.271 OA
ATOM   4647  N   VAL X 524      -5.409  18.152  53.057  1.00  0.00    -0.346 N 
ATOM   4648  HN  VAL X 524      -6.017  17.635  52.460  1.00  0.00     0.163 HD
ATOM   4649  CA  VAL X 524      -5.259  17.456  54.364  1.00  0.00     0.180 C 
ATOM   4650  CB  VAL X 524      -6.337  16.436  54.701  1.00  0.00     0.009 C 
ATOM   4651  CG1 VAL X 524      -6.283  16.050  56.131  1.00  0.00     0.012 C 
ATOM   4652  CG2 VAL X 524      -7.734  16.915  54.305  1.00  0.00     0.012 C 
ATOM   4653  C   VAL X 524      -3.895  16.840  54.724  1.00  0.00     0.241 C 
ATOM   4654  O   VAL X 524      -3.221  17.207  55.627  1.00  0.00    -0.271 OA
ATOM   4655  N   GLY X 525      -3.494  15.724  54.050  1.00  0.00    -0.351 N 
ATOM   4656  HN  GLY X 525      -3.885  15.412  53.188  1.00  0.00     0.163 HD
ATOM   4657  CA  GLY X 525      -2.940  14.544  54.613  1.00  0.00     0.225 C 
ATOM   4658  C   GLY X 525      -3.570  13.444  53.812  1.00  0.00     0.236 C 
ATOM   4659  O   GLY X 525      -4.405  12.723  54.362  1.00  0.00    -0.272 OA
ATOM   4660  N   GLU X 526      -3.139  13.320  52.598  1.00  0.00    -0.346 N 
ATOM   4661  HN  GLU X 526      -2.530  14.012  52.218  1.00  0.00     0.163 HD
ATOM   4662  CA  GLU X 526      -3.214  12.106  51.772  1.00  0.00     0.177 C 
ATOM   4663  CB  GLU X 526      -1.756  11.717  51.307  1.00  0.00     0.045 C 
ATOM   4664  CG  GLU X 526      -1.324  12.352  49.997  1.00  0.00     0.116 C 
ATOM   4665  CD  GLU X 526      -2.047  11.906  48.705  1.00  0.00     0.172 C 
ATOM   4666  OE1 GLU X 526      -2.574  12.781  47.994  1.00  0.00    -0.648 OA
ATOM   4667  OE2 GLU X 526      -2.156  10.707  48.424  1.00  0.00    -0.648 OA
ATOM   4668  C   GLU X 526      -3.973  10.931  52.254  1.00  0.00     0.241 C 
ATOM   4669  O   GLU X 526      -5.091  10.798  51.979  1.00  0.00    -0.271 OA
ATOM   4670  N   ARG X 527      -3.393   9.923  53.084  1.00  0.00    -0.346 N 
ATOM   4671  HN  ARG X 527      -2.432   9.659  53.126  1.00  0.00     0.163 HD
ATOM   4672  CA  ARG X 527      -4.109   9.434  54.211  1.00  0.00     0.176 C 
ATOM   4673  CB  ARG X 527      -3.729   7.919  54.500  1.00  0.00     0.036 C 
ATOM   4674  CG  ARG X 527      -3.461   7.096  53.189  1.00  0.00     0.022 C 
ATOM   4675  CD  ARG X 527      -2.870   5.778  53.390  1.00  0.00     0.122 C 
ATOM   4676  NE  ARG X 527      -2.995   5.120  52.039  1.00  0.00    -0.367 N 
ATOM   4677  HE  ARG X 527      -3.840   4.632  51.820  1.00  0.00     0.162 HD
ATOM   4678  CZ  ARG X 527      -2.143   5.269  51.063  1.00  0.00     0.143 C 
ATOM   4679  NH1 ARG X 527      -2.367   4.693  49.895  1.00  0.00    -0.274 NA
ATOM   4680 1HH1 ARG X 527      -3.304   4.345  49.853  1.00  0.00     0.127 HD
ATOM   4681 2HH1 ARG X 527      -1.982   5.231  49.146  1.00  0.00     0.127 HD
ATOM   4682  NH2 ARG X 527      -1.000   5.952  51.247  1.00  0.00    -0.376 N 
ATOM   4683 1HH2 ARG X 527      -0.872   6.508  52.069  1.00  0.00     0.158 HD
ATOM   4684 2HH2 ARG X 527      -0.326   5.949  50.509  1.00  0.00     0.158 HD
ATOM   4685  C   ARG X 527      -3.710  10.159  55.443  1.00  0.00     0.240 C 
ATOM   4686  O   ARG X 527      -4.549  10.364  56.367  1.00  0.00    -0.271 OA
ATOM   4687  N   GLY X 528      -2.442  10.535  55.499  1.00  0.00    -0.351 N 
ATOM   4688  HN  GLY X 528      -1.788  10.270  54.794  1.00  0.00     0.163 HD
ATOM   4689  CA  GLY X 528      -1.970  11.074  56.753  1.00  0.00     0.225 C 
ATOM   4690  C   GLY X 528      -0.555  11.837  56.624  1.00  0.00     0.236 C 
ATOM   4691  O   GLY X 528       0.504  11.293  56.970  1.00  0.00    -0.272 OA
ATOM   4692  N   ALA X 529      -0.584  13.034  56.099  1.00  0.00    -0.347 N 
ATOM   4693  HN  ALA X 529      -1.366  13.544  55.752  1.00  0.00     0.163 HD
ATOM   4694  CA  ALA X 529       0.639  13.845  56.021  1.00  0.00     0.172 C 
ATOM   4695  CB  ALA X 529       0.798  14.665  54.679  1.00  0.00     0.042 C 
ATOM   4696  C   ALA X 529       0.723  14.822  57.138  1.00  0.00     0.240 C 
ATOM   4697  O   ALA X 529       1.466  14.502  58.045  1.00  0.00    -0.271 OA
ATOM   4698  N   GLN X 530       0.136  15.980  57.042  1.00  0.00    -0.346 N 
ATOM   4699  HN  GLN X 530      -0.269  16.274  56.180  1.00  0.00     0.163 HD
ATOM   4700  CA  GLN X 530       0.221  17.082  58.059  1.00  0.00     0.177 C 
ATOM   4701  CB  GLN X 530      -0.597  18.219  57.507  1.00  0.00     0.044 C 
ATOM   4702  CG  GLN X 530      -0.549  19.533  58.269  1.00  0.00     0.105 C 
ATOM   4703  CD  GLN X 530      -0.888  20.753  57.488  1.00  0.00     0.215 C 
ATOM   4704  OE1 GLN X 530      -1.973  21.331  57.544  1.00  0.00    -0.274 OA
ATOM   4705  NE2 GLN X 530       0.138  21.303  56.760  1.00  0.00    -0.370 N 
ATOM   4706 1HE2 GLN X 530       1.060  20.920  56.819  1.00  0.00     0.159 HD
ATOM   4707 2HE2 GLN X 530      -0.036  22.017  56.082  1.00  0.00     0.159 HD
ATOM   4708  C   GLN X 530      -0.174  16.692  59.463  1.00  0.00     0.241 C 
ATOM   4709  O   GLN X 530       0.504  16.939  60.452  1.00  0.00    -0.271 OA
ATOM   4710  N   LEU X 531      -1.365  16.153  59.561  1.00  0.00    -0.346 N 
ATOM   4711  HN  LEU X 531      -2.094  16.214  58.884  1.00  0.00     0.163 HD
ATOM   4712  CA  LEU X 531      -1.869  15.722  60.853  1.00  0.00     0.177 C 
ATOM   4713  CB  LEU X 531      -3.387  15.383  60.705  1.00  0.00     0.038 C 
ATOM   4714  CG  LEU X 531      -4.351  16.364  60.157  1.00  0.00    -0.020 C 
ATOM   4715  CD1 LEU X 531      -5.760  15.731  59.932  1.00  0.00     0.009 C 
ATOM   4716  CD2 LEU X 531      -4.471  17.740  60.771  1.00  0.00     0.009 C 
ATOM   4717  C   LEU X 531      -1.301  14.437  61.432  1.00  0.00     0.241 C 
ATOM   4718  O   LEU X 531      -0.698  13.610  60.785  1.00  0.00    -0.271 OA
ATOM   4719  N   SER X 532      -1.625  14.196  62.732  1.00  0.00    -0.344 N 
ATOM   4720  HN  SER X 532      -2.095  14.951  63.181  1.00  0.00     0.163 HD
ATOM   4721  CA  SER X 532      -1.559  12.931  63.480  1.00  0.00     0.200 C 
ATOM   4722  CB  SER X 532      -1.021  12.877  64.942  1.00  0.00     0.199 C 
ATOM   4723  OG  SER X 532      -1.653  13.788  65.771  1.00  0.00    -0.398 OA
ATOM   4724  HG1 SER X 532      -0.959  14.437  65.909  1.00  0.00     0.209 HD
ATOM   4725  C   SER X 532      -2.825  12.175  63.639  1.00  0.00     0.242 C 
ATOM   4726  O   SER X 532      -3.954  12.696  63.366  1.00  0.00    -0.271 OA
ATOM   4727  N   GLY X 533      -2.746  10.959  64.128  1.00  0.00    -0.350 N 
ATOM   4728  HN  GLY X 533      -1.862  10.504  64.212  1.00  0.00     0.163 HD
ATOM   4729  CA  GLY X 533      -3.802  10.147  64.718  1.00  0.00     0.225 C 
ATOM   4730  C   GLY X 533      -4.881  10.909  65.452  1.00  0.00     0.235 C 
ATOM   4731  O   GLY X 533      -6.100  10.663  65.217  1.00  0.00    -0.272 OA
ATOM   4732  N   GLY X 534      -4.486  11.840  66.353  1.00  0.00    -0.351 N 
ATOM   4733  HN  GLY X 534      -3.494  11.870  66.443  1.00  0.00     0.163 HD
ATOM   4734  CA  GLY X 534      -5.284  12.696  67.188  1.00  0.00     0.225 C 
ATOM   4735  C   GLY X 534      -6.230  13.580  66.305  1.00  0.00     0.236 C 
ATOM   4736  O   GLY X 534      -7.410  13.393  66.463  1.00  0.00    -0.272 OA
ATOM   4737  N   GLN X 535      -5.661  14.457  65.412  1.00  0.00    -0.346 N 
ATOM   4738  HN  GLN X 535      -4.717  14.414  65.094  1.00  0.00     0.163 HD
ATOM   4739  CA  GLN X 535      -6.576  15.187  64.565  1.00  0.00     0.177 C 
ATOM   4740  CB  GLN X 535      -5.860  16.209  63.743  1.00  0.00     0.044 C 
ATOM   4741  CG  GLN X 535      -5.141  17.319  64.507  1.00  0.00     0.105 C 
ATOM   4742  CD  GLN X 535      -3.622  17.026  64.573  1.00  0.00     0.215 C 
ATOM   4743  OE1 GLN X 535      -3.213  15.856  64.505  1.00  0.00    -0.274 OA
ATOM   4744  NE2 GLN X 535      -2.737  18.038  64.704  1.00  0.00    -0.370 N 
ATOM   4745 1HE2 GLN X 535      -3.022  18.983  64.543  1.00  0.00     0.159 HD
ATOM   4746 2HE2 GLN X 535      -1.770  17.787  64.657  1.00  0.00     0.159 HD
ATOM   4747  C   GLN X 535      -7.279  14.293  63.558  1.00  0.00     0.241 C 
ATOM   4748  O   GLN X 535      -8.483  14.514  63.321  1.00  0.00    -0.271 OA
ATOM   4749  N   LYS X 536      -6.598  13.345  62.927  1.00  0.00    -0.346 N 
ATOM   4750  HN  LYS X 536      -5.638  13.168  63.130  1.00  0.00     0.163 HD
ATOM   4751  CA  LYS X 536      -7.187  12.433  61.898  1.00  0.00     0.176 C 
ATOM   4752  CB  LYS X 536      -6.255  11.327  61.435  1.00  0.00     0.035 C 
ATOM   4753  CG  LYS X 536      -5.212  11.860  60.474  1.00  0.00     0.004 C 
ATOM   4754  CD  LYS X 536      -4.007  10.946  60.376  1.00  0.00     0.027 C 
ATOM   4755  CE  LYS X 536      -4.141   9.525  59.746  1.00  0.00     0.229 C 
ATOM   4756  NZ  LYS X 536      -2.867   8.832  59.801  1.00  0.00    -0.079 N 
ATOM   4757  HZ1 LYS X 536      -2.920   8.153  59.015  1.00  0.00     0.274 HD
ATOM   4758  HZ2 LYS X 536      -2.724   8.242  60.646  1.00  0.00     0.274 HD
ATOM   4759  HZ3 LYS X 536      -2.057   9.473  59.680  1.00  0.00     0.274 HD
ATOM   4760  C   LYS X 536      -8.424  11.652  62.479  1.00  0.00     0.241 C 
ATOM   4761  O   LYS X 536      -9.495  11.665  61.762  1.00  0.00    -0.271 OA
ATOM   4762  N   GLN X 537      -8.345  10.944  63.671  1.00  0.00    -0.346 N 
ATOM   4763  HN  GLN X 537      -7.470  10.957  64.147  1.00  0.00     0.163 HD
ATOM   4764  CA  GLN X 537      -9.390  10.063  64.166  1.00  0.00     0.177 C 
ATOM   4765  CB  GLN X 537      -8.836   8.969  65.136  1.00  0.00     0.044 C 
ATOM   4766  CG  GLN X 537      -9.704   7.793  65.553  1.00  0.00     0.105 C 
ATOM   4767  CD  GLN X 537      -9.912   6.718  64.486  1.00  0.00     0.215 C 
ATOM   4768  OE1 GLN X 537     -10.427   6.993  63.439  1.00  0.00    -0.274 OA
ATOM   4769  NE2 GLN X 537      -9.584   5.449  64.869  1.00  0.00    -0.370 N 
ATOM   4770 1HE2 GLN X 537      -9.779   4.646  64.307  1.00  0.00     0.159 HD
ATOM   4771 2HE2 GLN X 537      -9.185   5.314  65.777  1.00  0.00     0.159 HD
ATOM   4772  C   GLN X 537     -10.467  10.877  64.753  1.00  0.00     0.241 C 
ATOM   4773  O   GLN X 537     -11.647  10.568  64.612  1.00  0.00    -0.271 OA
ATOM   4774  N   ARG X 538     -10.171  12.076  65.380  1.00  0.00    -0.346 N 
ATOM   4775  HN  ARG X 538      -9.235  12.402  65.271  1.00  0.00     0.163 HD
ATOM   4776  CA  ARG X 538     -11.218  13.026  65.830  1.00  0.00     0.176 C 
ATOM   4777  CB  ARG X 538     -10.550  14.319  66.449  1.00  0.00     0.036 C 
ATOM   4778  CG  ARG X 538     -10.206  13.973  67.876  1.00  0.00     0.022 C 
ATOM   4779  CD  ARG X 538      -9.740  15.148  68.790  1.00  0.00     0.122 C 
ATOM   4780  NE  ARG X 538      -8.336  15.548  68.373  1.00  0.00    -0.367 N 
ATOM   4781  HE  ARG X 538      -7.758  14.915  67.859  1.00  0.00     0.162 HD
ATOM   4782  CZ  ARG X 538      -7.654  16.591  68.836  1.00  0.00     0.143 C 
ATOM   4783  NH1 ARG X 538      -6.368  16.692  68.519  1.00  0.00    -0.376 N 
ATOM   4784 1HH1 ARG X 538      -5.891  15.911  68.116  1.00  0.00     0.158 HD
ATOM   4785 2HH1 ARG X 538      -5.849  17.487  68.832  1.00  0.00     0.158 HD
ATOM   4786  NH2 ARG X 538      -8.236  17.643  69.349  1.00  0.00    -0.274 NA
ATOM   4787 1HH2 ARG X 538      -9.152  17.849  69.006  1.00  0.00     0.127 HD
ATOM   4788 2HH2 ARG X 538      -7.634  18.439  69.280  1.00  0.00     0.127 HD
ATOM   4789  C   ARG X 538     -12.124  13.443  64.586  1.00  0.00     0.241 C 
ATOM   4790  O   ARG X 538     -13.365  13.310  64.660  1.00  0.00    -0.271 OA
ATOM   4791  N   ILE X 539     -11.545  13.846  63.450  1.00  0.00    -0.346 N 
ATOM   4792  HN  ILE X 539     -10.563  14.022  63.447  1.00  0.00     0.163 HD
ATOM   4793  CA  ILE X 539     -12.124  13.846  62.158  1.00  0.00     0.180 C 
ATOM   4794  CB  ILE X 539     -11.242  14.219  60.869  1.00  0.00     0.013 C 
ATOM   4795  CG2 ILE X 539     -11.839  13.773  59.524  1.00  0.00     0.012 C 
ATOM   4796  CG1 ILE X 539     -10.674  15.697  60.944  1.00  0.00     0.002 C 
ATOM   4797  CD  ILE X 539      -9.408  15.753  60.070  1.00  0.00     0.005 C 
ATOM   4798  C   ILE X 539     -12.961  12.595  61.745  1.00  0.00     0.241 C 
ATOM   4799  O   ILE X 539     -14.193  12.720  61.563  1.00  0.00    -0.271 OA
ATOM   4800  N   ALA X 540     -12.377  11.428  61.720  1.00  0.00    -0.346 N 
ATOM   4801  HN  ALA X 540     -11.387  11.360  61.820  1.00  0.00     0.163 HD
ATOM   4802  CA  ALA X 540     -12.979  10.191  61.275  1.00  0.00     0.172 C 
ATOM   4803  CB  ALA X 540     -11.854   9.103  61.486  1.00  0.00     0.042 C 
ATOM   4804  C   ALA X 540     -14.288   9.918  62.033  1.00  0.00     0.240 C 
ATOM   4805  O   ALA X 540     -15.292   9.581  61.494  1.00  0.00    -0.271 OA
ATOM   4806  N   ILE X 541     -14.188  10.066  63.410  1.00  0.00    -0.346 N 
ATOM   4807  HN  ILE X 541     -13.307  10.353  63.777  1.00  0.00     0.163 HD
ATOM   4808  CA  ILE X 541     -15.290  10.165  64.315  1.00  0.00     0.180 C 
ATOM   4809  CB  ILE X 541     -14.881  10.266  65.742  1.00  0.00     0.013 C 
ATOM   4810  CG2 ILE X 541     -16.079  10.387  66.679  1.00  0.00     0.012 C 
ATOM   4811  CG1 ILE X 541     -13.918   9.123  66.156  1.00  0.00     0.002 C 
ATOM   4812  CD  ILE X 541     -13.156   9.510  67.455  1.00  0.00     0.005 C 
ATOM   4813  C   ILE X 541     -16.262  11.271  63.973  1.00  0.00     0.241 C 
ATOM   4814  O   ILE X 541     -17.407  10.935  63.715  1.00  0.00    -0.271 OA
ATOM   4815  N   ALA X 542     -15.867  12.571  63.958  1.00  0.00    -0.346 N 
ATOM   4816  HN  ALA X 542     -14.923  12.753  64.223  1.00  0.00     0.163 HD
ATOM   4817  CA  ALA X 542     -16.612  13.686  63.478  1.00  0.00     0.172 C 
ATOM   4818  CB  ALA X 542     -15.625  14.868  63.203  1.00  0.00     0.042 C 
ATOM   4819  C   ALA X 542     -17.378  13.434  62.120  1.00  0.00     0.240 C 
ATOM   4820  O   ALA X 542     -18.530  13.852  62.107  1.00  0.00    -0.271 OA
ATOM   4821  N   ARG X 543     -16.837  12.742  61.188  1.00  0.00    -0.346 N 
ATOM   4822  HN  ARG X 543     -15.886  12.507  61.375  1.00  0.00     0.163 HD
ATOM   4823  CA  ARG X 543     -17.454  12.307  59.955  1.00  0.00     0.176 C 
ATOM   4824  CB  ARG X 543     -16.584  11.333  59.056  1.00  0.00     0.036 C 
ATOM   4825  CG  ARG X 543     -15.087  11.659  58.728  1.00  0.00     0.023 C 
ATOM   4826  CD  ARG X 543     -14.420  10.780  57.728  1.00  0.00     0.138 C 
ATOM   4827  NE  ARG X 543     -14.325   9.409  58.228  1.00  0.00    -0.227 N 
ATOM   4828  HE  ARG X 543     -14.760   9.205  59.105  1.00  0.00     0.177 HD
ATOM   4829  CZ  ARG X 543     -13.551   8.422  57.717  1.00  0.00     0.665 C 
ATOM   4830  NH1 ARG X 543     -13.405   7.270  58.410  1.00  0.00    -0.235 N 
ATOM   4831 1HH1 ARG X 543     -14.087   7.036  59.104  1.00  0.00     0.174 HD
ATOM   4832 2HH1 ARG X 543     -12.936   6.534  57.922  1.00  0.00     0.174 HD
ATOM   4833  NH2 ARG X 543     -12.915   8.569  56.533  1.00  0.00    -0.235 N 
ATOM   4834 1HH2 ARG X 543     -13.171   9.272  55.869  1.00  0.00     0.174 HD
ATOM   4835 2HH2 ARG X 543     -12.443   7.791  56.118  1.00  0.00     0.174 HD
ATOM   4836  C   ARG X 543     -18.669  11.318  60.209  1.00  0.00     0.241 C 
ATOM   4837  O   ARG X 543     -19.709  11.267  59.544  1.00  0.00    -0.271 OA
ATOM   4838  N   ALA X 544     -18.366  10.357  61.060  1.00  0.00    -0.346 N 
ATOM   4839  HN  ALA X 544     -17.547  10.318  61.627  1.00  0.00     0.163 HD
ATOM   4840  CA  ALA X 544     -19.267   9.340  61.305  1.00  0.00     0.172 C 
ATOM   4841  CB  ALA X 544     -18.751   8.150  62.174  1.00  0.00     0.042 C 
ATOM   4842  C   ALA X 544     -20.439  10.048  62.086  1.00  0.00     0.240 C 
ATOM   4843  O   ALA X 544     -21.623   9.937  61.854  1.00  0.00    -0.271 OA
ATOM   4844  N   LEU X 545     -20.012  10.862  63.029  1.00  0.00    -0.346 N 
ATOM   4845  HN  LEU X 545     -19.046  10.840  63.273  1.00  0.00     0.163 HD
ATOM   4846  CA  LEU X 545     -20.818  11.640  63.940  1.00  0.00     0.177 C 
ATOM   4847  CB  LEU X 545     -19.804  12.512  64.814  1.00  0.00     0.038 C 
ATOM   4848  CG  LEU X 545     -20.353  13.102  66.112  1.00  0.00    -0.020 C 
ATOM   4849  CD1 LEU X 545     -20.905  14.486  65.837  1.00  0.00     0.009 C 
ATOM   4850  CD2 LEU X 545     -21.346  12.265  67.010  1.00  0.00     0.009 C 
ATOM   4851  C   LEU X 545     -21.729  12.675  63.287  1.00  0.00     0.241 C 
ATOM   4852  O   LEU X 545     -22.907  12.843  63.658  1.00  0.00    -0.271 OA
ATOM   4853  N   VAL X 546     -21.242  13.324  62.213  1.00  0.00    -0.346 N 
ATOM   4854  HN  VAL X 546     -20.317  13.057  61.954  1.00  0.00     0.163 HD
ATOM   4855  CA  VAL X 546     -22.072  14.332  61.452  1.00  0.00     0.180 C 
ATOM   4856  CB  VAL X 546     -21.369  15.238  60.445  1.00  0.00     0.009 C 
ATOM   4857  CG1 VAL X 546     -20.695  14.568  59.254  1.00  0.00     0.012 C 
ATOM   4858  CG2 VAL X 546     -22.336  16.373  59.944  1.00  0.00     0.012 C 
ATOM   4859  C   VAL X 546     -23.228  13.625  60.760  1.00  0.00     0.241 C 
ATOM   4860  O   VAL X 546     -24.385  14.062  60.583  1.00  0.00    -0.271 OA
ATOM   4861  N   ARG X 547     -23.077  12.352  60.230  1.00  0.00    -0.346 N 
ATOM   4862  HN  ARG X 547     -22.222  11.842  60.173  1.00  0.00     0.163 HD
ATOM   4863  CA  ARG X 547     -24.177  11.658  59.701  1.00  0.00     0.176 C 
ATOM   4864  CB  ARG X 547     -23.783  10.411  58.948  1.00  0.00     0.036 C 
ATOM   4865  CG  ARG X 547     -24.906   9.309  58.657  1.00  0.00     0.023 C 
ATOM   4866  CD  ARG X 547     -25.843   9.639  57.483  1.00  0.00     0.138 C 
ATOM   4867  NE  ARG X 547     -26.980  10.531  57.979  1.00  0.00    -0.227 N 
ATOM   4868  HE  ARG X 547     -26.925  11.000  58.860  1.00  0.00     0.177 HD
ATOM   4869  CZ  ARG X 547     -28.019  10.693  57.212  1.00  0.00     0.665 C 
ATOM   4870  NH1 ARG X 547     -28.877  11.655  57.535  1.00  0.00    -0.235 N 
ATOM   4871 1HH1 ARG X 547     -28.880  12.102  58.430  1.00  0.00     0.174 HD
ATOM   4872 2HH1 ARG X 547     -29.513  11.919  56.810  1.00  0.00     0.174 HD
ATOM   4873  NH2 ARG X 547     -28.217  10.112  56.013  1.00  0.00    -0.235 N 
ATOM   4874 1HH2 ARG X 547     -27.618   9.373  55.703  1.00  0.00     0.174 HD
ATOM   4875 2HH2 ARG X 547     -29.000  10.443  55.486  1.00  0.00     0.174 HD
ATOM   4876  C   ARG X 547     -25.173  11.330  60.798  1.00  0.00     0.241 C 
ATOM   4877  O   ARG X 547     -26.407  11.397  60.569  1.00  0.00    -0.271 OA
ATOM   4878  N   ASN X 548     -24.642  11.090  62.052  1.00  0.00    -0.346 N 
ATOM   4879  HN  ASN X 548     -23.649  11.119  62.142  1.00  0.00     0.163 HD
ATOM   4880  CA  ASN X 548     -25.416  10.975  63.310  1.00  0.00     0.185 C 
ATOM   4881  CB  ASN X 548     -26.182  12.389  63.606  1.00  0.00     0.137 C 
ATOM   4882  CG  ASN X 548     -26.843  12.594  65.011  1.00  0.00     0.217 C 
ATOM   4883  OD1 ASN X 548     -26.213  12.774  66.052  1.00  0.00    -0.274 OA
ATOM   4884  ND2 ASN X 548     -28.217  12.520  64.929  1.00  0.00    -0.370 N 
ATOM   4885 1HD2 ASN X 548     -28.663  12.284  64.065  1.00  0.00     0.159 HD
ATOM   4886 2HD2 ASN X 548     -28.768  12.688  65.747  1.00  0.00     0.159 HD
ATOM   4887  C   ASN X 548     -26.274   9.748  63.263  1.00  0.00     0.243 C 
ATOM   4888  O   ASN X 548     -27.468   9.853  63.128  1.00  0.00    -0.271 OA
ATOM   4889  N   PRO X 549     -25.723   8.520  63.470  1.00  0.00    -0.337 N 
ATOM   4890  CD  PRO X 549     -24.294   8.263  63.675  1.00  0.00     0.127 C 
ATOM   4891  CA  PRO X 549     -26.602   7.385  63.245  1.00  0.00     0.179 C 
ATOM   4892  CB  PRO X 549     -25.535   6.303  63.073  1.00  0.00     0.037 C 
ATOM   4893  CG  PRO X 549     -24.326   6.823  63.924  1.00  0.00     0.022 C 
ATOM   4894  C   PRO X 549     -27.453   7.081  64.357  1.00  0.00     0.241 C 
ATOM   4895  O   PRO X 549     -27.460   7.862  65.328  1.00  0.00    -0.271 OA
ATOM   4896  N   LYS X 550     -28.084   5.968  64.296  1.00  0.00    -0.346 N 
ATOM   4897  HN  LYS X 550     -28.000   5.353  63.516  1.00  0.00     0.163 HD
ATOM   4898  CA  LYS X 550     -28.861   5.510  65.373  1.00  0.00     0.176 C 
ATOM   4899  CB  LYS X 550     -30.174   4.827  64.912  1.00  0.00     0.035 C 
ATOM   4900  CG  LYS X 550     -31.219   4.478  65.948  1.00  0.00     0.004 C 
ATOM   4901  CD  LYS X 550     -31.738   5.743  66.697  1.00  0.00     0.027 C 
ATOM   4902  CE  LYS X 550     -32.646   5.463  67.907  1.00  0.00     0.229 C 
ATOM   4903  NZ  LYS X 550     -33.300   6.693  68.400  1.00  0.00    -0.079 N 
ATOM   4904  HZ1 LYS X 550     -34.209   6.761  67.900  1.00  0.00     0.274 HD
ATOM   4905  HZ2 LYS X 550     -32.696   7.473  68.071  1.00  0.00     0.274 HD
ATOM   4906  HZ3 LYS X 550     -33.419   6.757  69.431  1.00  0.00     0.274 HD
ATOM   4907  C   LYS X 550     -28.055   4.516  66.170  1.00  0.00     0.241 C 
ATOM   4908  O   LYS X 550     -28.319   4.163  67.322  1.00  0.00    -0.271 OA
ATOM   4909  N   ILE X 551     -26.977   3.982  65.500  1.00  0.00    -0.346 N 
ATOM   4910  HN  ILE X 551     -26.729   4.268  64.578  1.00  0.00     0.163 HD
ATOM   4911  CA  ILE X 551     -26.066   2.999  66.187  1.00  0.00     0.180 C 
ATOM   4912  CB  ILE X 551     -26.437   1.490  65.844  1.00  0.00     0.013 C 
ATOM   4913  CG2 ILE X 551     -25.403   0.717  66.709  1.00  0.00     0.012 C 
ATOM   4914  CG1 ILE X 551     -27.913   1.037  66.124  1.00  0.00     0.002 C 
ATOM   4915  CD  ILE X 551     -28.761   1.229  64.869  1.00  0.00     0.005 C 
ATOM   4916  C   ILE X 551     -24.632   3.408  65.923  1.00  0.00     0.241 C 
ATOM   4917  O   ILE X 551     -24.135   3.186  64.838  1.00  0.00    -0.271 OA
ATOM   4918  N   LEU X 552     -23.908   4.099  66.794  1.00  0.00    -0.346 N 
ATOM   4919  HN  LEU X 552     -24.368   4.298  67.656  1.00  0.00     0.163 HD
ATOM   4920  CA  LEU X 552     -22.579   4.573  66.588  1.00  0.00     0.177 C 
ATOM   4921  CB  LEU X 552     -22.342   6.017  67.343  1.00  0.00     0.038 C 
ATOM   4922  CG  LEU X 552     -20.964   6.668  67.035  1.00  0.00    -0.020 C 
ATOM   4923  CD1 LEU X 552     -20.947   7.512  65.725  1.00  0.00     0.009 C 
ATOM   4924  CD2 LEU X 552     -20.540   7.642  68.282  1.00  0.00     0.009 C 
ATOM   4925  C   LEU X 552     -21.541   3.507  67.047  1.00  0.00     0.241 C 
ATOM   4926  O   LEU X 552     -21.463   3.152  68.224  1.00  0.00    -0.271 OA
ATOM   4927  N   LEU X 553     -20.784   2.892  66.082  1.00  0.00    -0.346 N 
ATOM   4928  HN  LEU X 553     -20.735   3.127  65.114  1.00  0.00     0.163 HD
ATOM   4929  CA  LEU X 553     -19.830   1.774  66.464  1.00  0.00     0.177 C 
ATOM   4930  CB  LEU X 553     -20.119   0.531  65.677  1.00  0.00     0.038 C 
ATOM   4931  CG  LEU X 553     -21.564   0.065  65.547  1.00  0.00    -0.020 C 
ATOM   4932  CD1 LEU X 553     -22.062  -0.465  66.855  1.00  0.00     0.009 C 
ATOM   4933  CD2 LEU X 553     -21.641  -1.049  64.443  1.00  0.00     0.009 C 
ATOM   4934  C   LEU X 553     -18.396   2.220  66.434  1.00  0.00     0.241 C 
ATOM   4935  O   LEU X 553     -17.805   2.474  65.377  1.00  0.00    -0.271 OA
ATOM   4936  N   LEU X 554     -17.842   2.490  67.619  1.00  0.00    -0.346 N 
ATOM   4937  HN  LEU X 554     -18.323   2.571  68.489  1.00  0.00     0.163 HD
ATOM   4938  CA  LEU X 554     -16.437   2.913  67.613  1.00  0.00     0.177 C 
ATOM   4939  CB  LEU X 554     -16.149   3.939  68.678  1.00  0.00     0.038 C 
ATOM   4940  CG  LEU X 554     -16.983   5.239  68.764  1.00  0.00    -0.020 C 
ATOM   4941  CD1 LEU X 554     -16.980   6.040  67.470  1.00  0.00     0.009 C 
ATOM   4942  CD2 LEU X 554     -16.696   6.170  69.932  1.00  0.00     0.009 C 
ATOM   4943  C   LEU X 554     -15.573   1.665  67.871  1.00  0.00     0.241 C 
ATOM   4944  O   LEU X 554     -15.979   0.748  68.570  1.00  0.00    -0.271 OA
ATOM   4945  N   ASP X 555     -14.414   1.560  67.272  1.00  0.00    -0.346 N 
ATOM   4946  HN  ASP X 555     -14.141   2.175  66.536  1.00  0.00     0.163 HD
ATOM   4947  CA  ASP X 555     -13.443   0.648  67.597  1.00  0.00     0.186 C 
ATOM   4948  CB  ASP X 555     -12.678   0.361  66.361  1.00  0.00     0.147 C 
ATOM   4949  CG  ASP X 555     -12.074  -1.053  66.449  1.00  0.00     0.175 C 
ATOM   4950  OD1 ASP X 555     -12.881  -2.050  66.649  1.00  0.00    -0.648 OA
ATOM   4951  OD2 ASP X 555     -10.814  -1.215  66.348  1.00  0.00    -0.648 OA
ATOM   4952  C   ASP X 555     -12.545   1.196  68.801  1.00  0.00     0.241 C 
ATOM   4953  O   ASP X 555     -12.869   1.935  69.733  1.00  0.00    -0.271 OA
ATOM   4954  N   GLU X 556     -11.191   0.980  68.661  1.00  0.00    -0.346 N 
ATOM   4955  HN  GLU X 556     -10.870   0.476  67.863  1.00  0.00     0.163 HD
ATOM   4956  CA  GLU X 556     -10.180   1.793  69.371  1.00  0.00     0.177 C 
ATOM   4957  CB  GLU X 556      -8.859   0.954  69.511  1.00  0.00     0.045 C 
ATOM   4958  CG  GLU X 556      -8.963   0.246  70.830  1.00  0.00     0.116 C 
ATOM   4959  CD  GLU X 556      -7.856  -0.777  71.031  1.00  0.00     0.172 C 
ATOM   4960  OE1 GLU X 556      -7.967  -1.827  70.325  1.00  0.00    -0.648 OA
ATOM   4961  OE2 GLU X 556      -6.919  -0.580  71.851  1.00  0.00    -0.648 OA
ATOM   4962  C   GLU X 556     -10.059   3.181  68.796  1.00  0.00     0.241 C 
ATOM   4963  O   GLU X 556      -9.228   3.490  67.940  1.00  0.00    -0.271 OA
ATOM   4964  N   ALA X 557     -10.999   4.102  69.121  1.00  0.00    -0.346 N 
ATOM   4965  HN  ALA X 557     -11.664   3.895  69.835  1.00  0.00     0.163 HD
ATOM   4966  CA  ALA X 557     -11.078   5.389  68.501  1.00  0.00     0.172 C 
ATOM   4967  CB  ALA X 557     -12.550   5.876  68.424  1.00  0.00     0.042 C 
ATOM   4968  C   ALA X 557     -10.172   6.462  69.220  1.00  0.00     0.240 C 
ATOM   4969  O   ALA X 557      -9.819   7.546  68.724  1.00  0.00    -0.271 OA
ATOM   4970  N   THR X 558      -9.860   6.160  70.521  1.00  0.00    -0.344 N 
ATOM   4971  HN  THR X 558     -10.015   5.312  71.022  1.00  0.00     0.163 HD
ATOM   4972  CA  THR X 558      -9.076   7.139  71.282  1.00  0.00     0.205 C 
ATOM   4973  CB  THR X 558      -9.707   7.360  72.622  1.00  0.00     0.146 C 
ATOM   4974  OG1 THR X 558      -9.991   6.198  73.430  1.00  0.00    -0.393 OA
ATOM   4975  HG1 THR X 558      -9.882   6.442  74.352  1.00  0.00     0.210 HD
ATOM   4976  CG2 THR X 558     -11.075   7.978  72.495  1.00  0.00     0.042 C 
ATOM   4977  C   THR X 558      -7.683   6.483  71.481  1.00  0.00     0.243 C 
ATOM   4978  O   THR X 558      -7.077   6.275  72.521  1.00  0.00    -0.271 OA
ATOM   4979  N   SER X 559      -7.169   5.968  70.403  1.00  0.00    -0.344 N 
ATOM   4980  HN  SER X 559      -7.665   6.103  69.549  1.00  0.00     0.163 HD
ATOM   4981  CA  SER X 559      -6.030   5.017  70.412  1.00  0.00     0.200 C 
ATOM   4982  CB  SER X 559      -5.917   4.056  69.207  1.00  0.00     0.199 C 
ATOM   4983  OG  SER X 559      -5.014   2.952  69.518  1.00  0.00    -0.398 OA
ATOM   4984  HG1 SER X 559      -4.775   2.526  68.692  1.00  0.00     0.209 HD
ATOM   4985  C   SER X 559      -4.620   5.596  70.662  1.00  0.00     0.243 C 
ATOM   4986  O   SER X 559      -3.968   5.262  71.596  1.00  0.00    -0.271 OA
ATOM   4987  N   ALA X 560      -4.161   6.549  69.829  1.00  0.00    -0.346 N 
ATOM   4988  HN  ALA X 560      -4.710   6.773  69.027  1.00  0.00     0.163 HD
ATOM   4989  CA  ALA X 560      -2.922   7.360  69.853  1.00  0.00     0.172 C 
ATOM   4990  CB  ALA X 560      -2.129   6.926  68.651  1.00  0.00     0.042 C 
ATOM   4991  C   ALA X 560      -3.589   8.779  69.796  1.00  0.00     0.240 C 
ATOM   4992  O   ALA X 560      -3.861   9.364  68.771  1.00  0.00    -0.271 OA
ATOM   4993  N   LEU X 561      -4.131   9.145  70.998  1.00  0.00    -0.346 N 
ATOM   4994  HN  LEU X 561      -4.145   8.536  71.788  1.00  0.00     0.163 HD
ATOM   4995  CA  LEU X 561      -4.834  10.372  71.261  1.00  0.00     0.177 C 
ATOM   4996  CB  LEU X 561      -6.256  10.305  70.672  1.00  0.00     0.038 C 
ATOM   4997  CG  LEU X 561      -7.296  11.398  71.032  1.00  0.00    -0.020 C 
ATOM   4998  CD1 LEU X 561      -8.195  11.746  69.808  1.00  0.00     0.009 C 
ATOM   4999  CD2 LEU X 561      -8.091  10.987  72.207  1.00  0.00     0.009 C
[truncated: 503,417 more chars]
