# Supplementary material for: Computationally accelerated identification of P-glycoprotein inhibitors
Source: PLoS One. 2025 Aug 13;20(8):e0325121. doi: 10.1371/journal.pone.0325121 (PMC12349723; doi:10.1371/journal.pone.0325121)
Supplement: S9 File — We have provided the full dataset for the docking studies presented in this paper, as defined by the journal’s definition of a complete minimal dataset. (ZIP) [file pone.0325121.s013.zip › S9_Docking_Data_Receptors_Ligands/4KSB.pdbqt]

REMARK   4 XXXX COMPLIES WITH FORMAT V. 2.0
ATOM      1  N   PHE X  37     -27.795 -12.547  20.202  0.00  0.00    -0.066 N 
ATOM      2  HN3 PHE X  37     -28.545 -13.037  19.674  0.00  0.00     0.275 HD
ATOM      3  HN1 PHE X  37     -27.719 -13.084  21.090  0.00  0.00     0.275 HD
ATOM      4  HN2 PHE X  37     -26.894 -12.711  19.710  0.00  0.00     0.275 HD
ATOM      5  CA  PHE X  37     -28.073 -11.122  20.457  0.00  0.00     0.278 C 
ATOM      6  CB  PHE X  37     -28.171 -10.404  19.050  0.00  0.00     0.081 C 
ATOM      7  CG  PHE X  37     -27.065 -10.405  18.009  0.00  0.00    -0.056 A 
ATOM      8  CD1 PHE X  37     -27.326 -11.201  16.872  0.00  0.00     0.007 A 
ATOM      9  CE1 PHE X  37     -26.329 -11.255  15.900  0.00  0.00     0.001 A 
ATOM     10  CZ  PHE X  37     -25.068 -10.688  16.079  0.00  0.00     0.000 A 
ATOM     11  CD2 PHE X  37     -25.858  -9.724  18.168  0.00  0.00     0.007 A 
ATOM     12  CE2 PHE X  37     -24.822  -9.859  17.196  0.00  0.00     0.001 A 
ATOM     13  C   PHE X  37     -29.329 -10.741  21.285  0.00  0.00     0.249 C 
ATOM     14  O   PHE X  37     -30.506 -10.828  20.874  0.00  0.00    -0.271 OA
ATOM     15  N   SER X  38     -29.094 -10.177  22.523  0.00  0.00    -0.344 N 
ATOM     16  HN  SER X  38     -28.158  -9.982  22.805  0.00  0.00     0.163 HD
ATOM     17  CA  SER X  38     -30.202 -10.031  23.507  0.00  0.00     0.200 C 
ATOM     18  CB  SER X  38     -29.707 -10.772  24.848  0.00  0.00     0.199 C 
ATOM     19  OG  SER X  38     -28.518 -10.229  25.434  0.00  0.00    -0.398 OA
ATOM     20  HG1 SER X  38     -28.116 -10.866  26.030  0.00  0.00     0.209 HD
ATOM     21  C   SER X  38     -30.565  -8.574  23.652  0.00  0.00     0.243 C 
ATOM     22  O   SER X  38     -31.662  -8.141  23.276  0.00  0.00    -0.271 OA
ATOM     23  N   MET X  39     -29.665  -7.717  24.144  0.00  0.00    -0.346 N 
ATOM     24  HN  MET X  39     -28.911  -8.204  24.579  0.00  0.00     0.163 HD
ATOM     25  CA  MET X  39     -29.809  -6.270  24.265  0.00  0.00     0.177 C 
ATOM     26  CB  MET X  39     -29.576  -5.863  25.779  0.00  0.00     0.045 C 
ATOM     27  CG  MET X  39     -30.688  -6.225  26.808  0.00  0.00     0.076 C 
ATOM     28  SD  MET X  39     -30.049  -6.074  28.512  0.00  0.00    -0.173 SA
ATOM     29  CE  MET X  39     -30.168  -4.290  28.442  0.00  0.00     0.089 C 
ATOM     30  C   MET X  39     -28.759  -5.520  23.469  0.00  0.00     0.241 C 
ATOM     31  O   MET X  39     -27.905  -4.777  23.915  0.00  0.00    -0.271 OA
ATOM     32  N   PHE X  40     -28.788  -5.842  22.179  0.00  0.00    -0.346 N 
ATOM     33  HN  PHE X  40     -29.337  -6.633  21.920  0.00  0.00     0.163 HD
ATOM     34  CA  PHE X  40     -27.799  -5.485  21.222  0.00  0.00     0.180 C 
ATOM     35  CB  PHE X  40     -27.009  -6.740  20.973  0.00  0.00     0.073 C 
ATOM     36  CG  PHE X  40     -25.544  -6.539  20.578  0.00  0.00    -0.056 A 
ATOM     37  CD1 PHE X  40     -24.474  -6.580  21.529  0.00  0.00     0.007 A 
ATOM     38  CE1 PHE X  40     -23.162  -6.723  21.185  0.00  0.00     0.001 A 
ATOM     39  CZ  PHE X  40     -22.843  -6.714  19.807  0.00  0.00     0.000 A 
ATOM     40  CD2 PHE X  40     -25.148  -6.562  19.260  0.00  0.00     0.007 A 
ATOM     41  CE2 PHE X  40     -23.813  -6.595  18.823  0.00  0.00     0.001 A 
ATOM     42  C   PHE X  40     -28.543  -4.894  20.069  0.00  0.00     0.241 C 
ATOM     43  O   PHE X  40     -28.668  -3.677  19.948  0.00  0.00    -0.271 OA
ATOM     44  N   ARG X  41     -29.154  -5.739  19.269  0.00  0.00    -0.346 N 
ATOM     45  HN  ARG X  41     -29.422  -6.637  19.610  0.00  0.00     0.163 HD
ATOM     46  CA  ARG X  41     -29.535  -5.407  17.867  0.00  0.00     0.176 C 
ATOM     47  CB  ARG X  41     -29.480  -6.662  16.974  0.00  0.00     0.036 C 
ATOM     48  CG  ARG X  41     -29.371  -6.363  15.461  0.00  0.00     0.023 C 
ATOM     49  CD  ARG X  41     -28.527  -7.480  14.805  0.00  0.00     0.138 C 
ATOM     50  NE  ARG X  41     -27.091  -7.089  14.779  0.00  0.00    -0.227 N 
ATOM     51  HE  ARG X  41     -26.798  -6.207  15.145  0.00  0.00     0.177 HD
ATOM     52  CZ  ARG X  41     -26.212  -7.748  14.004  0.00  0.00     0.665 C 
ATOM     53  NH1 ARG X  41     -24.994  -7.179  13.882  0.00  0.00    -0.235 N 
ATOM     54 1HH1 ARG X  41     -24.793  -6.332  14.374  0.00  0.00     0.174 HD
ATOM     55 2HH1 ARG X  41     -24.414  -7.546  13.155  0.00  0.00     0.174 HD
ATOM     56  NH2 ARG X  41     -26.302  -8.921  13.451  0.00  0.00    -0.235 N 
ATOM     57 1HH2 ARG X  41     -27.024  -9.582  13.656  0.00  0.00     0.174 HD
ATOM     58 2HH2 ARG X  41     -25.428  -9.332  13.195  0.00  0.00     0.174 HD
ATOM     59  C   ARG X  41     -30.882  -4.767  17.855  0.00  0.00     0.241 C 
ATOM     60  O   ARG X  41     -31.083  -3.681  17.355  0.00  0.00    -0.271 OA
ATOM     61  N   TYR X  42     -31.842  -5.416  18.406  0.00  0.00    -0.346 N 
ATOM     62  HN  TYR X  42     -31.695  -6.355  18.708  0.00  0.00     0.163 HD
ATOM     63  CA  TYR X  42     -33.201  -4.921  18.509  0.00  0.00     0.180 C 
ATOM     64  CB  TYR X  42     -33.470  -3.590  19.280  0.00  0.00     0.073 C 
ATOM     65  CG  TYR X  42     -33.254  -3.737  20.671  0.00  0.00    -0.056 A 
ATOM     66  CD1 TYR X  42     -34.323  -4.154  21.490  0.00  0.00     0.010 A 
ATOM     67  CE1 TYR X  42     -34.086  -4.276  22.914  0.00  0.00     0.037 A 
ATOM     68  CZ  TYR X  42     -32.843  -3.921  23.409  0.00  0.00     0.065 A 
ATOM     69  OH  TYR X  42     -32.537  -4.257  24.750  0.00  0.00    -0.361 OA
ATOM     70  HH  TYR X  42     -33.368  -4.226  25.230  0.00  0.00     0.217 HD
ATOM     71  CD2 TYR X  42     -32.039  -3.326  21.208  0.00  0.00     0.010 A 
ATOM     72  CE2 TYR X  42     -31.835  -3.364  22.603  0.00  0.00     0.037 A 
ATOM     73  C   TYR X  42     -33.995  -5.044  17.160  0.00  0.00     0.241 C 
ATOM     74  O   TYR X  42     -33.504  -5.183  16.027  0.00  0.00    -0.271 OA
ATOM     75  N   SER X  43     -35.367  -4.950  17.320  0.00  0.00    -0.344 N 
ATOM     76  HN  SER X  43     -35.835  -4.689  18.161  0.00  0.00     0.163 HD
ATOM     77  CA  SER X  43     -36.310  -5.287  16.281  0.00  0.00     0.200 C 
ATOM     78  CB  SER X  43     -37.633  -5.851  16.928  0.00  0.00     0.199 C 
ATOM     79  OG  SER X  43     -37.300  -6.979  17.726  0.00  0.00    -0.398 OA
ATOM     80  HG1 SER X  43     -37.023  -7.653  17.101  0.00  0.00     0.209 HD
ATOM     81  C   SER X  43     -36.868  -4.177  15.475  0.00  0.00     0.243 C 
ATOM     82  O   SER X  43     -37.706  -4.211  14.576  0.00  0.00    -0.271 OA
ATOM     83  N   ASN X  44     -36.524  -2.953  15.866  0.00  0.00    -0.345 N 
ATOM     84  HN  ASN X  44     -35.749  -2.866  16.488  0.00  0.00     0.163 HD
ATOM     85  CA  ASN X  44     -37.110  -1.783  15.188  0.00  0.00     0.185 C 
ATOM     86  CB  ASN X  44     -36.961  -0.493  16.052  0.00  0.00     0.137 C 
ATOM     87  CG  ASN X  44     -37.038  -0.692  17.570  0.00  0.00     0.217 C 
ATOM     88  OD1 ASN X  44     -38.121  -0.973  18.142  0.00  0.00    -0.274 OA
ATOM     89  ND2 ASN X  44     -35.953  -0.455  18.254  0.00  0.00    -0.370 N 
ATOM     90 1HD2 ASN X  44     -35.156  -0.113  17.756  0.00  0.00     0.159 HD
ATOM     91 2HD2 ASN X  44     -36.053  -0.170  19.207  0.00  0.00     0.159 HD
ATOM     92  C   ASN X  44     -36.634  -1.449  13.801  0.00  0.00     0.241 C 
ATOM     93  O   ASN X  44     -35.449  -1.569  13.514  0.00  0.00    -0.271 OA
ATOM     94  N   TRP X  45     -37.551  -0.915  12.914  0.00  0.00    -0.346 N 
ATOM     95  HN  TRP X  45     -38.483  -0.917  13.266  0.00  0.00     0.163 HD
ATOM     96  CA  TRP X  45     -37.276  -0.616  11.485  0.00  0.00     0.181 C 
ATOM     97  CB  TRP X  45     -38.614   0.001  10.856  0.00  0.00     0.075 C 
ATOM     98  CG  TRP X  45     -38.691   0.244   9.325  0.00  0.00    -0.028 A 
ATOM     99  CD1 TRP X  45     -38.960  -0.699   8.380  0.00  0.00     0.096 A 
ATOM    100  NE1 TRP X  45     -38.933  -0.216   7.151  0.00  0.00    -0.365 N 
ATOM    101  HE1 TRP X  45     -39.326  -0.569   6.330  0.00  0.00     0.165 HD
ATOM    102  CE2 TRP X  45     -38.601   1.149   7.202  0.00  0.00     0.042 A 
ATOM    103  CD2 TRP X  45     -38.491   1.475   8.583  0.00  0.00    -0.002 A 
ATOM    104  CE3 TRP X  45     -38.150   2.789   8.969  0.00  0.00     0.014 A 
ATOM    105  CZ3 TRP X  45     -37.957   3.746   7.934  0.00  0.00     0.001 A 
ATOM    106  CZ2 TRP X  45     -38.452   2.062   6.207  0.00  0.00     0.030 A 
ATOM    107  CH2 TRP X  45     -38.117   3.391   6.594  0.00  0.00     0.002 A 
ATOM    108  C   TRP X  45     -36.032   0.233  11.272  0.00  0.00     0.241 C 
ATOM    109  O   TRP X  45     -35.130  -0.060  10.547  0.00  0.00    -0.271 OA
ATOM    110  N   LEU X  46     -36.075   1.457  11.920  0.00  0.00    -0.346 N 
ATOM    111  HN  LEU X  46     -36.809   1.746  12.531  0.00  0.00     0.163 HD
ATOM    112  CA  LEU X  46     -34.920   2.356  11.904  0.00  0.00     0.177 C 
ATOM    113  CB  LEU X  46     -35.180   3.687  12.647  0.00  0.00     0.038 C 
ATOM    114  CG  LEU X  46     -34.020   4.727  12.573  0.00  0.00    -0.020 C 
ATOM    115  CD1 LEU X  46     -33.507   5.063  11.152  0.00  0.00     0.009 C 
ATOM    116  CD2 LEU X  46     -34.674   5.977  13.198  0.00  0.00     0.009 C 
ATOM    117  C   LEU X  46     -33.563   1.777  12.255  0.00  0.00     0.241 C 
ATOM    118  O   LEU X  46     -32.582   1.859  11.511  0.00  0.00    -0.271 OA
ATOM    119  N   ASP X  47     -33.463   1.149  13.466  0.00  0.00    -0.346 N 
ATOM    120  HN  ASP X  47     -34.164   1.317  14.155  0.00  0.00     0.163 HD
ATOM    121  CA  ASP X  47     -32.370   0.381  13.945  0.00  0.00     0.186 C 
ATOM    122  CB  ASP X  47     -32.683  -0.268  15.303  0.00  0.00     0.147 C 
ATOM    123  CG  ASP X  47     -32.857   0.820  16.371  0.00  0.00     0.175 C 
ATOM    124  OD1 ASP X  47     -31.887   1.489  16.796  0.00  0.00    -0.648 OA
ATOM    125  OD2 ASP X  47     -33.994   1.010  16.881  0.00  0.00    -0.648 OA
ATOM    126  C   ASP X  47     -31.812  -0.693  13.012  0.00  0.00     0.241 C 
ATOM    127  O   ASP X  47     -30.608  -0.880  12.930  0.00  0.00    -0.271 OA
ATOM    128  N   LYS X  48     -32.718  -1.480  12.376  0.00  0.00    -0.346 N 
ATOM    129  HN  LYS X  48     -33.674  -1.451  12.656  0.00  0.00     0.163 HD
ATOM    130  CA  LYS X  48     -32.297  -2.526  11.447  0.00  0.00     0.176 C 
ATOM    131  CB  LYS X  48     -33.385  -3.552  11.112  0.00  0.00     0.035 C 
ATOM    132  CG  LYS X  48     -33.987  -4.269  12.325  0.00  0.00     0.004 C 
ATOM    133  CD  LYS X  48     -35.126  -5.190  11.936  0.00  0.00     0.027 C 
ATOM    134  CE  LYS X  48     -36.443  -4.492  11.498  0.00  0.00     0.229 C 
ATOM    135  NZ  LYS X  48     -37.602  -5.453  11.750  0.00  0.00    -0.079 N 
ATOM    136  HZ1 LYS X  48     -37.624  -5.752  12.746  0.00  0.00     0.274 HD
ATOM    137  HZ2 LYS X  48     -37.608  -6.316  11.169  0.00  0.00     0.274 HD
ATOM    138  HZ3 LYS X  48     -38.411  -4.827  11.563  0.00  0.00     0.274 HD
ATOM    139  C   LYS X  48     -31.712  -1.883  10.165  0.00  0.00     0.241 C 
ATOM    140  O   LYS X  48     -30.938  -2.482   9.444  0.00  0.00    -0.271 OA
ATOM    141  N   LEU X  49     -32.123  -0.664   9.779  0.00  0.00    -0.346 N 
ATOM    142  HN  LEU X  49     -32.811  -0.230  10.354  0.00  0.00     0.163 HD
ATOM    143  CA  LEU X  49     -31.626   0.044   8.640  0.00  0.00     0.177 C 
ATOM    144  CB  LEU X  49     -32.615   1.164   8.336  0.00  0.00     0.038 C 
ATOM    145  CG  LEU X  49     -33.851   0.710   7.501  0.00  0.00    -0.020 C 
ATOM    146  CD1 LEU X  49     -34.880   1.825   7.458  0.00  0.00     0.009 C 
ATOM    147  CD2 LEU X  49     -33.474   0.315   6.069  0.00  0.00     0.009 C 
ATOM    148  C   LEU X  49     -30.135   0.439   8.890  0.00  0.00     0.241 C 
ATOM    149  O   LEU X  49     -29.245   0.153   8.080  0.00  0.00    -0.271 OA
ATOM    150  N   TYR X  50     -29.619   0.998  10.088  0.00  0.00    -0.346 N 
ATOM    151  HN  TYR X  50     -30.323   1.327  10.712  0.00  0.00     0.163 HD
ATOM    152  CA  TYR X  50     -28.224   1.106  10.385  0.00  0.00     0.180 C 
ATOM    153  CB  TYR X  50     -28.008   1.761  11.813  0.00  0.00     0.073 C 
ATOM    154  CG  TYR X  50     -28.854   2.964  12.011  0.00  0.00    -0.056 A 
ATOM    155  CD1 TYR X  50     -28.735   4.147  11.260  0.00  0.00     0.010 A 
ATOM    156  CE1 TYR X  50     -29.443   5.308  11.598  0.00  0.00     0.037 A 
ATOM    157  CZ  TYR X  50     -30.268   5.311  12.710  0.00  0.00     0.065 A 
ATOM    158  OH  TYR X  50     -30.866   6.492  13.225  0.00  0.00    -0.361 OA
ATOM    159  HH  TYR X  50     -30.918   7.054  12.448  0.00  0.00     0.217 HD
ATOM    160  CD2 TYR X  50     -29.775   2.970  13.104  0.00  0.00     0.010 A 
ATOM    161  CE2 TYR X  50     -30.486   4.077  13.436  0.00  0.00     0.037 A 
ATOM    162  C   TYR X  50     -27.368  -0.167  10.340  0.00  0.00     0.241 C 
ATOM    163  O   TYR X  50     -26.177  -0.209  10.088  0.00  0.00    -0.271 OA
ATOM    164  N   MET X  51     -28.051  -1.281  10.596  0.00  0.00    -0.346 N 
ATOM    165  HN  MET X  51     -29.017  -1.331  10.837  0.00  0.00     0.163 HD
ATOM    166  CA  MET X  51     -27.379  -2.536  10.634  0.00  0.00     0.177 C 
ATOM    167  CB  MET X  51     -28.130  -3.586  11.524  0.00  0.00     0.045 C 
ATOM    168  CG  MET X  51     -27.341  -4.757  12.076  0.00  0.00     0.076 C 
ATOM    169  SD  MET X  51     -26.663  -5.897  10.791  0.00  0.00    -0.173 SA
ATOM    170  CE  MET X  51     -27.962  -7.178  10.628  0.00  0.00     0.089 C 
ATOM    171  C   MET X  51     -27.293  -3.052   9.174  0.00  0.00     0.241 C 
ATOM    172  O   MET X  51     -26.212  -3.156   8.517  0.00  0.00    -0.271 OA
ATOM    173  N   VAL X  52     -28.371  -3.313   8.446  0.00  0.00    -0.346 N 
ATOM    174  HN  VAL X  52     -29.248  -3.207   8.910  0.00  0.00     0.163 HD
ATOM    175  CA  VAL X  52     -28.295  -3.936   7.126  0.00  0.00     0.180 C 
ATOM    176  CB  VAL X  52     -29.682  -4.574   6.785  0.00  0.00     0.009 C 
ATOM    177  CG1 VAL X  52     -29.823  -5.310   5.432  0.00  0.00     0.012 C 
ATOM    178  CG2 VAL X  52     -29.956  -5.537   7.901  0.00  0.00     0.012 C 
ATOM    179  C   VAL X  52     -27.685  -3.044   6.089  0.00  0.00     0.241 C 
ATOM    180  O   VAL X  52     -26.752  -3.305   5.331  0.00  0.00    -0.271 OA
ATOM    181  N   VAL X  53     -28.063  -1.688   6.120  0.00  0.00    -0.346 N 
ATOM    182  HN  VAL X  53     -28.827  -1.522   6.738  0.00  0.00     0.163 HD
ATOM    183  CA  VAL X  53     -27.536  -0.665   5.285  0.00  0.00     0.180 C 
ATOM    184  CB  VAL X  53     -28.486   0.571   5.124  0.00  0.00     0.009 C 
ATOM    185  CG1 VAL X  53     -27.915   1.445   3.955  0.00  0.00     0.012 C 
ATOM    186  CG2 VAL X  53     -29.798  -0.061   4.619  0.00  0.00     0.012 C 
ATOM    187  C   VAL X  53     -26.048  -0.316   5.511  0.00  0.00     0.241 C 
ATOM    188  O   VAL X  53     -25.308  -0.155   4.559  0.00  0.00    -0.271 OA
ATOM    189  N   GLY X  54     -25.603  -0.363   6.816  0.00  0.00    -0.351 N 
ATOM    190  HN  GLY X  54     -26.197  -0.576   7.587  0.00  0.00     0.163 HD
ATOM    191  CA  GLY X  54     -24.210  -0.298   7.375  0.00  0.00     0.225 C 
ATOM    192  C   GLY X  54     -23.359  -1.491   6.893  0.00  0.00     0.236 C 
ATOM    193  O   GLY X  54     -22.164  -1.438   6.564  0.00  0.00    -0.272 OA
ATOM    194  N   THR X  55     -24.009  -2.712   6.782  0.00  0.00    -0.344 N 
ATOM    195  HN  THR X  55     -24.976  -2.830   6.991  0.00  0.00     0.163 HD
ATOM    196  CA  THR X  55     -23.418  -3.951   6.315  0.00  0.00     0.205 C 
ATOM    197  CB  THR X  55     -24.141  -5.242   6.709  0.00  0.00     0.146 C 
ATOM    198  OG1 THR X  55     -24.516  -5.168   8.037  0.00  0.00    -0.393 OA
ATOM    199  HG1 THR X  55     -25.164  -4.463   8.100  0.00  0.00     0.210 HD
ATOM    200  CG2 THR X  55     -23.280  -6.528   6.575  0.00  0.00     0.042 C 
ATOM    201  C   THR X  55     -23.256  -3.984   4.753  0.00  0.00     0.243 C 
ATOM    202  O   THR X  55     -22.239  -4.395   4.178  0.00  0.00    -0.271 OA
ATOM    203  N   LEU X  56     -24.341  -3.585   4.056  0.00  0.00    -0.346 N 
ATOM    204  HN  LEU X  56     -25.192  -3.281   4.478  0.00  0.00     0.163 HD
ATOM    205  CA  LEU X  56     -24.350  -3.350   2.623  0.00  0.00     0.177 C 
ATOM    206  CB  LEU X  56     -25.722  -2.819   2.174  0.00  0.00     0.038 C 
ATOM    207  CG  LEU X  56     -25.931  -2.494   0.660  0.00  0.00    -0.020 C 
ATOM    208  CD1 LEU X  56     -25.664  -3.660  -0.261  0.00  0.00     0.009 C 
ATOM    209  CD2 LEU X  56     -27.359  -1.981   0.469  0.00  0.00     0.009 C 
ATOM    210  C   LEU X  56     -23.233  -2.412   2.174  0.00  0.00     0.241 C 
ATOM    211  O   LEU X  56     -22.464  -2.719   1.300  0.00  0.00    -0.271 OA
ATOM    212  N   ALA X  57     -23.112  -1.283   2.776  0.00  0.00    -0.346 N 
ATOM    213  HN  ALA X  57     -23.806  -0.890   3.373  0.00  0.00     0.163 HD
ATOM    214  CA  ALA X  57     -22.097  -0.325   2.632  0.00  0.00     0.172 C 
ATOM    215  CB  ALA X  57     -22.357   0.813   3.633  0.00  0.00     0.042 C 
ATOM    216  C   ALA X  57     -20.679  -0.821   2.868  0.00  0.00     0.240 C 
ATOM    217  O   ALA X  57     -19.702  -0.456   2.193  0.00  0.00    -0.271 OA
ATOM    218  N   ALA X  58     -20.450  -1.701   3.970  0.00  0.00    -0.346 N 
ATOM    219  HN  ALA X  58     -21.183  -1.935   4.604  0.00  0.00     0.163 HD
ATOM    220  CA  ALA X  58     -19.192  -2.513   4.162  0.00  0.00     0.172 C 
ATOM    221  CB  ALA X  58     -19.230  -3.451   5.439  0.00  0.00     0.042 C 
ATOM    222  C   ALA X  58     -18.825  -3.394   2.985  0.00  0.00     0.240 C 
ATOM    223  O   ALA X  58     -17.682  -3.289   2.505  0.00  0.00    -0.271 OA
ATOM    224  N   ILE X  59     -19.754  -4.227   2.550  0.00  0.00    -0.346 N 
ATOM    225  HN  ILE X  59     -20.635  -4.251   3.015  0.00  0.00     0.163 HD
ATOM    226  CA  ILE X  59     -19.605  -5.111   1.440  0.00  0.00     0.180 C 
ATOM    227  CB  ILE X  59     -20.813  -5.994   1.359  0.00  0.00     0.013 C 
ATOM    228  CG2 ILE X  59     -20.818  -6.662  -0.029  0.00  0.00     0.012 C 
ATOM    229  CG1 ILE X  59     -20.890  -7.043   2.514  0.00  0.00     0.002 C 
ATOM    230  CD  ILE X  59     -22.221  -7.758   2.549  0.00  0.00     0.005 C 
ATOM    231  C   ILE X  59     -19.102  -4.461   0.125  0.00  0.00     0.241 C 
ATOM    232  O   ILE X  59     -18.052  -4.777  -0.420  0.00  0.00    -0.271 OA
ATOM    233  N   ILE X  60     -19.858  -3.452  -0.340  0.00  0.00    -0.346 N 
ATOM    234  HN  ILE X  60     -20.734  -3.115  -0.004  0.00  0.00     0.163 HD
ATOM    235  CA  ILE X  60     -19.398  -2.660  -1.501  0.00  0.00     0.180 C 
ATOM    236  CB  ILE X  60     -20.428  -1.542  -1.910  0.00  0.00     0.013 C 
ATOM    237  CG2 ILE X  60     -19.789  -0.332  -2.654  0.00  0.00     0.012 C 
ATOM    238  CG1 ILE X  60     -21.544  -1.975  -2.830  0.00  0.00     0.002 C 
ATOM    239  CD  ILE X  60     -22.626  -2.886  -2.259  0.00  0.00     0.005 C 
ATOM    240  C   ILE X  60     -18.052  -1.954  -1.252  0.00  0.00     0.241 C 
ATOM    241  O   ILE X  60     -17.159  -2.007  -2.116  0.00  0.00    -0.271 OA
ATOM    242  N   HSE X  61     -17.756  -1.396  -0.035  0.00  0.00    -0.346 N 
ATOM    243  HN  HSE X  61     -18.439  -1.412   0.692  0.00  0.00     0.163 HD
ATOM    244  CA  HSE X  61     -16.425  -0.799   0.239  0.00  0.00     0.182 C 
ATOM    245  CB  HSE X  61     -16.477  -0.255   1.697  0.00  0.00     0.093 C 
ATOM    246  ND1 HSE X  61     -14.169   0.276   2.559  0.00  0.00    -0.354 N 
ATOM    247  HD1 HSE X  61     -13.985  -0.626   2.998  1.00  0.00     0.166 HD
ATOM    248  CG  HSE X  61     -15.332   0.729   1.955  0.00  0.00     0.028 A 
ATOM    249  CE1 HSE X  61     -13.382   1.283   2.424  0.00  0.00     0.180 A 
ATOM    250  NE2 HSE X  61     -13.985   2.375   1.899  0.00  0.00    -0.360 N 
ATOM    251  HE2 HSE X  61     -13.444   3.185   1.675  0.00  0.00     0.166 HD
ATOM    252  CD2 HSE X  61     -15.227   2.018   1.543  0.00  0.00     0.114 A 
ATOM    253  C   HSE X  61     -15.256  -1.760   0.023  0.00  0.00     0.241 C 
ATOM    254  O   HSE X  61     -14.196  -1.351  -0.475  0.00  0.00    -0.271 OA
ATOM    255  N   GLY X  62     -15.387  -3.074   0.349  0.00  0.00    -0.351 N 
ATOM    256  HN  GLY X  62     -16.224  -3.450   0.741  0.00  0.00     0.163 HD
ATOM    257  CA  GLY X  62     -14.285  -4.020   0.099  0.00  0.00     0.225 C 
ATOM    258  C   GLY X  62     -14.117  -4.478  -1.350  0.00  0.00     0.236 C 
ATOM    259  O   GLY X  62     -13.043  -4.532  -2.003  0.00  0.00    -0.272 OA
ATOM    260  N   ALA X  63     -15.225  -4.832  -1.956  0.00  0.00    -0.347 N 
ATOM    261  HN  ALA X  63     -16.054  -4.941  -1.414  0.00  0.00     0.163 HD
ATOM    262  CA  ALA X  63     -15.299  -5.327  -3.304  0.00  0.00     0.172 C 
ATOM    263  CB  ALA X  63     -16.754  -5.787  -3.481  0.00  0.00     0.042 C 
ATOM    264  C   ALA X  63     -14.901  -4.293  -4.402  0.00  0.00     0.240 C 
ATOM    265  O   ALA X  63     -14.244  -4.615  -5.387  0.00  0.00    -0.271 OA
ATOM    266  N   GLY X  64     -15.197  -2.976  -4.027  0.00  0.00    -0.351 N 
ATOM    267  HN  GLY X  64     -15.800  -2.839  -3.246  0.00  0.00     0.163 HD
ATOM    268  CA  GLY X  64     -14.714  -1.790  -4.756  0.00  0.00     0.225 C 
ATOM    269  C   GLY X  64     -13.228  -1.590  -5.015  0.00  0.00     0.236 C 
ATOM    270  O   GLY X  64     -12.821  -1.123  -6.033  0.00  0.00    -0.272 OA
ATOM    271  N   LEU X  65     -12.388  -1.917  -4.020  0.00  0.00    -0.346 N 
ATOM    272  HN  LEU X  65     -12.704  -2.236  -3.130  0.00  0.00     0.163 HD
ATOM    273  CA  LEU X  65     -10.931  -1.983  -4.184  0.00  0.00     0.177 C 
ATOM    274  CB  LEU X  65     -10.194  -2.311  -2.766  0.00  0.00     0.038 C 
ATOM    275  CG  LEU X  65     -10.797  -1.700  -1.424  0.00  0.00    -0.020 C 
ATOM    276  CD1 LEU X  65      -9.981  -2.134  -0.209  0.00  0.00     0.009 C 
ATOM    277  CD2 LEU X  65     -10.781  -0.148  -1.328  0.00  0.00     0.009 C 
ATOM    278  C   LEU X  65     -10.378  -2.870  -5.374  0.00  0.00     0.243 C 
ATOM    279  O   LEU X  65      -9.689  -2.356  -6.277  0.00  0.00    -0.271 OA
ATOM    280  N   PRO X  66     -10.679  -4.171  -5.577  0.00  0.00    -0.337 N 
ATOM    281  CD  PRO X  66     -11.059  -5.102  -4.454  0.00  0.00     0.127 C 
ATOM    282  CA  PRO X  66     -10.157  -4.897  -6.674  0.00  0.00     0.179 C 
ATOM    283  CB  PRO X  66     -10.137  -6.383  -6.210  0.00  0.00     0.037 C 
ATOM    284  CG  PRO X  66     -11.230  -6.479  -5.103  0.00  0.00     0.022 C 
ATOM    285  C   PRO X  66     -10.999  -4.585  -7.920  0.00  0.00     0.241 C 
ATOM    286  O   PRO X  66     -10.748  -5.137  -9.008  0.00  0.00    -0.271 OA
ATOM    287  N   LEU X  67     -12.057  -3.709  -7.820  0.00  0.00    -0.346 N 
ATOM    288  HN  LEU X  67     -12.347  -3.259  -6.979  0.00  0.00     0.163 HD
ATOM    289  CA  LEU X  67     -12.797  -3.186  -8.972  0.00  0.00     0.177 C 
ATOM    290  CB  LEU X  67     -14.315  -2.837  -8.624  0.00  0.00     0.038 C 
ATOM    291  CG  LEU X  67     -15.264  -2.602  -9.834  0.00  0.00    -0.020 C 
ATOM    292  CD1 LEU X  67     -15.486  -3.813 -10.632  0.00  0.00     0.009 C 
ATOM    293  CD2 LEU X  67     -16.520  -1.883  -9.348  0.00  0.00     0.009 C 
ATOM    294  C   LEU X  67     -12.011  -2.047  -9.667  0.00  0.00     0.241 C 
ATOM    295  O   LEU X  67     -11.812  -2.004 -10.910  0.00  0.00    -0.271 OA
ATOM    296  N   MET X  68     -11.438  -1.114  -8.937  0.00  0.00    -0.346 N 
ATOM    297  HN  MET X  68     -11.654  -1.156  -7.964  0.00  0.00     0.163 HD
ATOM    298  CA  MET X  68     -10.369  -0.246  -9.367  0.00  0.00     0.177 C 
ATOM    299  CB  MET X  68      -9.977   0.767  -8.209  0.00  0.00     0.045 C 
ATOM    300  CG  MET X  68     -11.109   1.715  -7.811  0.00  0.00     0.076 C 
ATOM    301  SD  MET X  68     -10.262   2.894  -6.579  0.00  0.00    -0.173 SA
ATOM    302  CE  MET X  68     -11.744   3.493  -5.739  0.00  0.00     0.089 C 
ATOM    303  C   MET X  68      -9.203  -0.986  -9.939  0.00  0.00     0.241 C 
ATOM    304  O   MET X  68      -8.724  -0.618 -10.994  0.00  0.00    -0.271 OA
ATOM    305  N   MET X  69      -8.704  -2.156  -9.340  0.00  0.00    -0.346 N 
ATOM    306  HN  MET X  69      -9.098  -2.304  -8.437  0.00  0.00     0.163 HD
ATOM    307  CA  MET X  69      -7.698  -3.084  -9.941  0.00  0.00     0.177 C 
ATOM    308  CB  MET X  69      -7.327  -4.287  -9.048  0.00  0.00     0.045 C 
ATOM    309  CG  MET X  69      -6.468  -3.952  -7.769  0.00  0.00     0.076 C 
ATOM    310  SD  MET X  69      -6.275  -5.194  -6.497  0.00  0.00    -0.173 SA
ATOM    311  CE  MET X  69      -5.311  -4.102  -5.427  0.00  0.00     0.089 C 
ATOM    312  C   MET X  69      -8.071  -3.600 -11.339  0.00  0.00     0.241 C 
ATOM    313  O   MET X  69      -7.392  -3.495 -12.339  0.00  0.00    -0.271 OA
ATOM    314  N   LEU X  70      -9.285  -4.248 -11.340  0.00  0.00    -0.346 N 
ATOM    315  HN  LEU X  70      -9.918  -4.239 -10.570  0.00  0.00     0.163 HD
ATOM    316  CA  LEU X  70     -10.026  -4.759 -12.555  0.00  0.00     0.177 C 
ATOM    317  CB  LEU X  70     -11.383  -5.287 -12.081  0.00  0.00     0.038 C 
ATOM    318  CG  LEU X  70     -12.248  -5.949 -13.302  0.00  0.00    -0.020 C 
ATOM    319  CD1 LEU X  70     -11.601  -7.260 -13.696  0.00  0.00     0.009 C 
ATOM    320  CD2 LEU X  70     -13.722  -6.185 -13.009  0.00  0.00     0.009 C 
ATOM    321  C   LEU X  70     -10.176  -3.779 -13.699  0.00  0.00     0.241 C 
ATOM    322  O   LEU X  70      -9.669  -4.037 -14.807  0.00  0.00    -0.271 OA
ATOM    323  N   VAL X  71     -10.807  -2.596 -13.520  0.00  0.00    -0.346 N 
ATOM    324  HN  VAL X  71     -11.061  -2.401 -12.576  0.00  0.00     0.163 HD
ATOM    325  CA  VAL X  71     -11.028  -1.637 -14.658  0.00  0.00     0.180 C 
ATOM    326  CB  VAL X  71     -12.003  -0.489 -14.391  0.00  0.00     0.009 C 
ATOM    327  CG1 VAL X  71     -13.388  -1.140 -13.887  0.00  0.00     0.012 C 
ATOM    328  CG2 VAL X  71     -11.418   0.485 -13.313  0.00  0.00     0.012 C 
ATOM    329  C   VAL X  71      -9.755  -0.999 -15.122  0.00  0.00     0.241 C 
ATOM    330  O   VAL X  71      -9.633  -0.738 -16.297  0.00  0.00    -0.271 OA
ATOM    331  N   PHE X  72      -8.660  -0.818 -14.369  0.00  0.00    -0.346 N 
ATOM    332  HN  PHE X  72      -8.824  -1.098 -13.426  0.00  0.00     0.163 HD
ATOM    333  CA  PHE X  72      -7.350  -0.331 -14.716  0.00  0.00     0.180 C 
ATOM    334  CB  PHE X  72      -6.469   0.077 -13.496  0.00  0.00     0.073 C 
ATOM    335  CG  PHE X  72      -5.112   0.697 -13.802  0.00  0.00    -0.056 A 
ATOM    336  CD1 PHE X  72      -3.974   0.535 -12.993  0.00  0.00     0.007 A 
ATOM    337  CE1 PHE X  72      -2.766   1.110 -13.285  0.00  0.00     0.001 A 
ATOM    338  CZ  PHE X  72      -2.749   1.972 -14.336  0.00  0.00     0.000 A 
ATOM    339  CD2 PHE X  72      -5.060   1.607 -14.859  0.00  0.00     0.007 A 
ATOM    340  CE2 PHE X  72      -3.833   2.055 -15.212  0.00  0.00     0.001 A 
ATOM    341  C   PHE X  72      -6.621  -1.271 -15.602  0.00  0.00     0.241 C 
ATOM    342  O   PHE X  72      -6.059  -0.832 -16.613  0.00  0.00    -0.271 OA
ATOM    343  N   GLY X  73      -6.609  -2.591 -15.415  0.00  0.00    -0.351 N 
ATOM    344  HN  GLY X  73      -7.276  -2.908 -14.746  0.00  0.00     0.163 HD
ATOM    345  CA  GLY X  73      -6.011  -3.529 -16.376  0.00  0.00     0.225 C 
ATOM    346  C   GLY X  73      -6.795  -3.676 -17.697  0.00  0.00     0.236 C 
ATOM    347  O   GLY X  73      -6.191  -3.792 -18.773  0.00  0.00    -0.272 OA
ATOM    348  N   GLU X  74      -8.179  -3.680 -17.626  0.00  0.00    -0.346 N 
ATOM    349  HN  GLU X  74      -8.703  -3.389 -16.829  0.00  0.00     0.163 HD
ATOM    350  CA  GLU X  74      -8.900  -3.524 -18.881  0.00  0.00     0.177 C 
ATOM    351  CB  GLU X  74     -10.416  -3.490 -18.681  0.00  0.00     0.045 C 
ATOM    352  CG  GLU X  74     -11.004  -4.762 -18.114  0.00  0.00     0.116 C 
ATOM    353  CD  GLU X  74     -10.979  -5.938 -19.058  0.00  0.00     0.172 C 
ATOM    354  OE1 GLU X  74     -11.335  -5.698 -20.218  0.00  0.00    -0.648 OA
ATOM    355  OE2 GLU X  74     -10.510  -7.020 -18.647  0.00  0.00    -0.648 OA
ATOM    356  C   GLU X  74      -8.533  -2.326 -19.780  0.00  0.00     0.241 C 
ATOM    357  O   GLU X  74      -8.219  -2.647 -20.915  0.00  0.00    -0.271 OA
ATOM    358  N   MET X  75      -8.543  -1.017 -19.402  0.00  0.00    -0.346 N 
ATOM    359  HN  MET X  75      -8.639  -0.735 -18.451  0.00  0.00     0.163 HD
ATOM    360  CA  MET X  75      -7.861   0.092 -20.117  0.00  0.00     0.177 C 
ATOM    361  CB  MET X  75      -7.959   1.442 -19.393  0.00  0.00     0.045 C 
ATOM    362  CG  MET X  75      -7.364   2.563 -20.170  0.00  0.00     0.076 C 
ATOM    363  SD  MET X  75      -8.152   3.157 -21.711  0.00  0.00    -0.173 SA
ATOM    364  CE  MET X  75      -6.666   4.011 -22.400  0.00  0.00     0.089 C 
ATOM    365  C   MET X  75      -6.402  -0.157 -20.476  0.00  0.00     0.241 C 
ATOM    366  O   MET X  75      -6.036   0.277 -21.561  0.00  0.00    -0.271 OA
ATOM    367  N   THR X  76      -5.535  -0.765 -19.608  0.00  0.00    -0.344 N 
ATOM    368  HN  THR X  76      -5.793  -1.024 -18.680  0.00  0.00     0.163 HD
ATOM    369  CA  THR X  76      -4.103  -1.084 -19.801  0.00  0.00     0.205 C 
ATOM    370  CB  THR X  76      -3.540  -1.780 -18.614  0.00  0.00     0.146 C 
ATOM    371  OG1 THR X  76      -3.468  -0.891 -17.493  0.00  0.00    -0.393 OA
ATOM    372  HG1 THR X  76      -4.277  -0.406 -17.314  0.00  0.00     0.210 HD
ATOM    373  CG2 THR X  76      -2.123  -2.307 -18.846  0.00  0.00     0.042 C 
ATOM    374  C   THR X  76      -3.958  -1.993 -21.083  0.00  0.00     0.243 C 
ATOM    375  O   THR X  76      -3.072  -1.799 -21.923  0.00  0.00    -0.271 OA
ATOM    376  N   ASP X  77      -4.926  -2.906 -21.292  0.00  0.00    -0.345 N 
ATOM    377  HN  ASP X  77      -5.572  -3.141 -20.571  0.00  0.00     0.163 HD
ATOM    378  CA  ASP X  77      -5.073  -3.637 -22.569  0.00  0.00     0.186 C 
ATOM    379  CB  ASP X  77      -6.260  -4.642 -22.630  0.00  0.00     0.147 C 
ATOM    380  CG  ASP X  77      -5.976  -5.887 -21.748  0.00  0.00     0.175 C 
ATOM    381  OD1 ASP X  77      -4.883  -6.435 -21.930  0.00  0.00    -0.648 OA
ATOM    382  OD2 ASP X  77      -6.896  -6.451 -21.070  0.00  0.00    -0.648 OA
ATOM    383  C   ASP X  77      -5.195  -2.667 -23.756  0.00  0.00     0.241 C 
ATOM    384  O   ASP X  77      -4.506  -2.790 -24.750  0.00  0.00    -0.271 OA
ATOM    385  N   ILE X  78      -6.191  -1.639 -23.729  0.00  0.00    -0.346 N 
ATOM    386  HN  ILE X  78      -6.907  -1.615 -23.036  0.00  0.00     0.163 HD
ATOM    387  CA  ILE X  78      -6.205  -0.535 -24.706  0.00  0.00     0.180 C 
ATOM    388  CB  ILE X  78      -7.388   0.486 -24.472  0.00  0.00     0.013 C 
ATOM    389  CG2 ILE X  78      -7.686   1.294 -25.777  0.00  0.00     0.012 C 
ATOM    390  CG1 ILE X  78      -8.661  -0.265 -24.062  0.00  0.00     0.002 C 
ATOM    391  CD  ILE X  78      -9.940   0.577 -23.699  0.00  0.00     0.005 C 
ATOM    392  C   ILE X  78      -4.907   0.193 -24.949  0.00  0.00     0.241 C 
ATOM    393  O   ILE X  78      -4.443   0.142 -26.076  0.00  0.00    -0.271 OA
ATOM    394  N   PHE X  79      -4.225   0.517 -23.855  0.00  0.00    -0.346 N 
ATOM    395  HN  PHE X  79      -4.628   0.512 -22.943  0.00  0.00     0.163 HD
ATOM    396  CA  PHE X  79      -2.895   1.093 -23.960  0.00  0.00     0.180 C 
ATOM    397  CB  PHE X  79      -2.386   1.563 -22.578  0.00  0.00     0.073 C 
ATOM    398  CG  PHE X  79      -2.806   2.913 -22.143  0.00  0.00    -0.056 A 
ATOM    399  CD1 PHE X  79      -3.397   3.184 -20.902  0.00  0.00     0.007 A 
ATOM    400  CE1 PHE X  79      -3.506   4.484 -20.390  0.00  0.00     0.001 A 
ATOM    401  CZ  PHE X  79      -3.298   5.601 -21.242  0.00  0.00     0.000 A 
ATOM    402  CD2 PHE X  79      -2.576   4.040 -22.967  0.00  0.00     0.007 A 
ATOM    403  CE2 PHE X  79      -2.785   5.344 -22.549  0.00  0.00     0.001 A 
ATOM    404  C   PHE X  79      -1.867   0.278 -24.625  0.00  0.00     0.241 C 
ATOM    405  O   PHE X  79      -1.049   0.941 -25.227  0.00  0.00    -0.271 OA
ATOM    406  N   ALA X  80      -1.908  -1.044 -24.569  0.00  0.00    -0.346 N 
ATOM    407  HN  ALA X  80      -2.635  -1.492 -24.054  0.00  0.00     0.163 HD
ATOM    408  CA  ALA X  80      -1.020  -1.884 -25.313  0.00  0.00     0.172 C 
ATOM    409  CB  ALA X  80      -0.772  -3.243 -24.710  0.00  0.00     0.042 C 
ATOM    410  C   ALA X  80      -1.347  -2.172 -26.812  0.00  0.00     0.240 C 
ATOM    411  O   ALA X  80      -0.460  -2.159 -27.704  0.00  0.00    -0.271 OA
ATOM    412  N   ASN X  81      -2.651  -2.415 -27.054  0.00  0.00    -0.346 N 
ATOM    413  HN  ASN X  81      -3.169  -2.486 -26.205  0.00  0.00     0.163 HD
ATOM    414  CA  ASN X  81      -3.267  -2.983 -28.330  0.00  0.00     0.185 C 
ATOM    415  CB  ASN X  81      -4.581  -3.875 -28.131  0.00  0.00     0.137 C 
ATOM    416  CG  ASN X  81      -4.393  -5.008 -27.226  0.00  0.00     0.217 C 
ATOM    417  OD1 ASN X  81      -5.257  -5.389 -26.508  0.00  0.00    -0.274 OA
ATOM    418  ND2 ASN X  81      -3.242  -5.746 -27.298  0.00  0.00    -0.370 N 
ATOM    419 1HD2 ASN X  81      -2.558  -5.477 -27.976  0.00  0.00     0.159 HD
ATOM    420 2HD2 ASN X  81      -3.313  -6.659 -26.897  0.00  0.00     0.159 HD
ATOM    421  C   ASN X  81      -3.730  -1.870 -29.315  0.00  0.00     0.241 C 
ATOM    422  O   ASN X  81      -3.872  -2.162 -30.539  0.00  0.00    -0.271 OA
ATOM    423  N   ALA X  82      -3.927  -0.636 -28.881  0.00  0.00    -0.346 N 
ATOM    424  HN  ALA X  82      -3.827  -0.348 -27.932  0.00  0.00     0.163 HD
ATOM    425  CA  ALA X  82      -4.235   0.556 -29.736  0.00  0.00     0.172 C 
ATOM    426  CB  ALA X  82      -4.151   1.823 -28.792  0.00  0.00     0.042 C 
ATOM    427  C   ALA X  82      -3.313   0.757 -30.938  0.00  0.00     0.240 C 
ATOM    428  O   ALA X  82      -3.692   0.798 -32.104  0.00  0.00    -0.271 OA
ATOM    429  N   GLY X  83      -2.020   0.961 -30.719  0.00  0.00    -0.351 N 
ATOM    430  HN  GLY X  83      -1.628   0.897 -29.805  0.00  0.00     0.163 HD
ATOM    431  CA  GLY X  83      -1.072   1.079 -31.842  0.00  0.00     0.225 C 
ATOM    432  C   GLY X  83       0.339   0.704 -31.530  0.00  0.00     0.236 C 
ATOM    433  O   GLY X  83       1.287   1.518 -31.376  0.00  0.00    -0.272 OA
ATOM    434  N   ASN X  84       0.525  -0.588 -31.401  0.00  0.00    -0.346 N 
ATOM    435  HN  ASN X  84      -0.172  -1.266 -31.619  0.00  0.00     0.163 HD
ATOM    436  CA  ASN X  84       1.785  -1.121 -31.032  0.00  0.00     0.185 C 
ATOM    437  CB  ASN X  84       1.394  -2.596 -30.666  0.00  0.00     0.137 C 
ATOM    438  CG  ASN X  84       2.399  -3.366 -29.833  0.00  0.00     0.217 C 
ATOM    439  OD1 ASN X  84       3.439  -3.583 -30.372  0.00  0.00    -0.274 OA
ATOM    440  ND2 ASN X  84       2.013  -3.876 -28.636  0.00  0.00    -0.370 N 
ATOM    441 1HD2 ASN X  84       1.096  -3.776 -28.249  0.00  0.00     0.159 HD
ATOM    442 2HD2 ASN X  84       2.618  -4.568 -28.242  0.00  0.00     0.159 HD
ATOM    443  C   ASN X  84       2.817  -1.161 -32.152  0.00  0.00     0.241 C 
ATOM    444  O   ASN X  84       2.586  -1.657 -33.247  0.00  0.00    -0.271 OA
ATOM    445  N   LEU X  85       4.068  -0.696 -32.013  0.00  0.00    -0.346 N 
ATOM    446  HN  LEU X  85       4.683  -0.975 -32.746  0.00  0.00     0.163 HD
ATOM    447  CA  LEU X  85       4.570   0.120 -30.956  0.00  0.00     0.177 C 
ATOM    448  CB  LEU X  85       5.742  -0.684 -30.257  0.00  0.00     0.038 C 
ATOM    449  CG  LEU X  85       6.521   0.118 -29.151  0.00  0.00    -0.020 C 
ATOM    450  CD1 LEU X  85       5.848   0.439 -27.808  0.00  0.00     0.009 C 
ATOM    451  CD2 LEU X  85       7.800  -0.580 -28.772  0.00  0.00     0.009 C 
ATOM    452  C   LEU X  85       5.108   1.385 -31.588  0.00  0.00     0.241 C 
ATOM    453  O   LEU X  85       5.863   1.368 -32.529  0.00  0.00    -0.271 OA
ATOM    454  N   GLU X  86       4.820   2.561 -31.018  0.00  0.00    -0.346 N 
ATOM    455  HN  GLU X  86       4.149   2.642 -30.285  0.00  0.00     0.163 HD
ATOM    456  CA  GLU X  86       5.417   3.793 -31.524  0.00  0.00     0.177 C 
ATOM    457  CB  GLU X  86       4.584   5.113 -31.198  0.00  0.00     0.045 C 
ATOM    458  CG  GLU X  86       3.422   4.894 -30.177  0.00  0.00     0.116 C 
ATOM    459  CD  GLU X  86       3.867   4.511 -28.772  0.00  0.00     0.172 C 
ATOM    460  OE1 GLU X  86       4.686   5.246 -28.184  0.00  0.00    -0.648 OA
ATOM    461  OE2 GLU X  86       3.398   3.458 -28.294  0.00  0.00    -0.648 OA
ATOM    462  C   GLU X  86       6.773   4.034 -30.879  0.00  0.00     0.241 C 
ATOM    463  O   GLU X  86       7.702   3.410 -31.378  0.00  0.00    -0.271 OA
ATOM    464  N   ASP X  87       6.873   4.796 -29.810  0.00  0.00    -0.346 N 
ATOM    465  HN  ASP X  87       6.004   5.152 -29.476  0.00  0.00     0.163 HD
ATOM    466  CA  ASP X  87       8.079   4.871 -28.921  0.00  0.00     0.186 C 
ATOM    467  CB  ASP X  87       8.367   3.431 -28.402  0.00  0.00     0.147 C 
ATOM    468  CG  ASP X  87       8.946   3.612 -26.995  0.00  0.00     0.175 C 
ATOM    469  OD1 ASP X  87       8.260   4.236 -26.153  0.00  0.00    -0.648 OA
ATOM    470  OD2 ASP X  87      10.076   3.169 -26.739  0.00  0.00    -0.648 OA
ATOM    471  C   ASP X  87       9.201   5.686 -29.421  0.00  0.00     0.241 C 
ATOM    472  O   ASP X  87       9.518   6.763 -28.992  0.00  0.00    -0.271 OA
ATOM    473  N   LEU X  88       9.972   5.141 -30.417  0.00  0.00    -0.346 N 
ATOM    474  HN  LEU X  88       9.738   4.212 -30.691  0.00  0.00     0.163 HD
ATOM    475  CA  LEU X  88      11.213   5.539 -31.083  0.00  0.00     0.177 C 
ATOM    476  CB  LEU X  88      11.897   4.381 -31.777  0.00  0.00     0.038 C 
ATOM    477  CG  LEU X  88      13.267   4.705 -32.371  0.00  0.00    -0.020 C 
ATOM    478  CD1 LEU X  88      14.366   4.864 -31.303  0.00  0.00     0.009 C 
ATOM    479  CD2 LEU X  88      13.840   3.789 -33.501  0.00  0.00     0.009 C 
ATOM    480  C   LEU X  88      11.059   6.775 -31.957  0.00  0.00     0.241 C 
ATOM    481  O   LEU X  88      11.563   7.811 -31.655  0.00  0.00    -0.271 OA
ATOM    482  N   MET X  89      10.464   6.731 -33.193  0.00  0.00    -0.346 N 
ATOM    483  HN  MET X  89      10.694   7.538 -33.732  0.00  0.00     0.163 HD
ATOM    484  CA  MET X  89       9.278   5.942 -33.701  0.00  0.00     0.177 C 
ATOM    485  CB  MET X  89       8.480   6.833 -34.714  0.00  0.00     0.045 C 
ATOM    486  CG  MET X  89       7.833   8.006 -33.993  0.00  0.00     0.076 C 
ATOM    487  SD  MET X  89       6.589   7.451 -32.726  0.00  0.00    -0.173 SA
ATOM    488  CE  MET X  89       6.544   9.053 -32.007  0.00  0.00     0.089 C 
ATOM    489  C   MET X  89       9.573   4.620 -34.518  0.00  0.00     0.241 C 
ATOM    490  O   MET X  89      10.249   4.583 -35.530  0.00  0.00    -0.271 OA
ATOM    491  N   SER X  90       9.058   3.473 -33.956  0.00  0.00    -0.344 N 
ATOM    492  HN  SER X  90       8.633   3.468 -33.054  0.00  0.00     0.163 HD
ATOM    493  CA  SER X  90       9.301   2.130 -34.435  0.00  0.00     0.200 C 
ATOM    494  CB  SER X  90       9.183   1.018 -33.361  0.00  0.00     0.199 C 
ATOM    495  OG  SER X  90      10.099  -0.059 -33.586  0.00  0.00    -0.398 OA
ATOM    496  HG1 SER X  90      10.306  -0.450 -32.734  0.00  0.00     0.209 HD
ATOM    497  C   SER X  90       8.417   1.812 -35.637  0.00  0.00     0.243 C 
ATOM    498  O   SER X  90       7.744   2.674 -36.231  0.00  0.00    -0.271 OA
ATOM    499  N   ASN X  91       8.417   0.543 -35.940  0.00  0.00    -0.345 N 
ATOM    500  HN  ASN X  91       8.701  -0.046 -35.188  0.00  0.00     0.163 HD
ATOM    501  CA  ASN X  91       7.634  -0.133 -37.012  0.00  0.00     0.185 C 
ATOM    502  CB  ASN X  91       6.398  -0.846 -36.400  0.00  0.00     0.137 C 
ATOM    503  CG  ASN X  91       6.894  -1.859 -35.345  0.00  0.00     0.217 C 
ATOM    504  OD1 ASN X  91       8.066  -2.171 -35.227  0.00  0.00    -0.274 OA
ATOM    505  ND2 ASN X  91       5.879  -2.444 -34.691  0.00  0.00    -0.370 N 
ATOM    506 1HD2 ASN X  91       4.936  -2.187 -34.902  0.00  0.00     0.159 HD
ATOM    507 2HD2 ASN X  91       5.991  -2.867 -33.792  0.00  0.00     0.159 HD
ATOM    508  C   ASN X  91       7.409   0.676 -38.312  0.00  0.00     0.241 C 
ATOM    509  O   ASN X  91       8.213   0.541 -39.193  0.00  0.00    -0.271 OA
ATOM    510  N   ILE X  92       6.288   1.463 -38.373  0.00  0.00    -0.346 N 
ATOM    511  HN  ILE X  92       5.697   1.524 -37.572  0.00  0.00     0.163 HD
ATOM    512  CA  ILE X  92       5.809   2.111 -39.615  0.00  0.00     0.180 C 
ATOM    513  CB  ILE X  92       4.426   1.532 -40.075  0.00  0.00     0.013 C 
ATOM    514  CG2 ILE X  92       4.764   0.190 -40.687  0.00  0.00     0.012 C 
ATOM    515  CG1 ILE X  92       3.404   1.454 -38.863  0.00  0.00     0.002 C 
ATOM    516  CD  ILE X  92       2.002   0.965 -39.221  0.00  0.00     0.005 C 
ATOM    517  C   ILE X  92       5.579   3.551 -39.334  0.00  0.00     0.241 C 
ATOM    518  O   ILE X  92       5.380   3.965 -38.157  0.00  0.00    -0.271 OA
ATOM    519  N   THR X  93       5.534   4.351 -40.427  0.00  0.00    -0.344 N 
ATOM    520  HN  THR X  93       5.787   3.961 -41.309  0.00  0.00     0.163 HD
ATOM    521  CA  THR X  93       5.148   5.785 -40.375  0.00  0.00     0.205 C 
ATOM    522  CB  THR X  93       6.314   6.712 -40.848  0.00  0.00     0.146 C 
ATOM    523  OG1 THR X  93       6.198   8.052 -40.334  0.00  0.00    -0.393 OA
ATOM    524  HG1 THR X  93       6.916   8.530 -40.755  0.00  0.00     0.210 HD
ATOM    525  CG2 THR X  93       6.453   6.672 -42.446  0.00  0.00     0.042 C 
ATOM    526  C   THR X  93       3.811   5.969 -41.104  0.00  0.00     0.243 C 
ATOM    527  O   THR X  93       3.071   6.877 -40.853  0.00  0.00    -0.271 OA
ATOM    528  N   ASN X  94       3.595   5.190 -42.174  0.00  0.00    -0.345 N 
ATOM    529  HN  ASN X  94       4.255   4.498 -42.455  0.00  0.00     0.163 HD
ATOM    530  CA  ASN X  94       2.383   5.192 -43.010  0.00  0.00     0.185 C 
ATOM    531  CB  ASN X  94       2.683   5.521 -44.527  0.00  0.00     0.137 C 
ATOM    532  CG  ASN X  94       1.415   5.610 -45.434  0.00  0.00     0.217 C 
ATOM    533  OD1 ASN X  94       1.368   4.858 -46.420  0.00  0.00    -0.274 OA
ATOM    534  ND2 ASN X  94       0.473   6.520 -45.091  0.00  0.00    -0.370 N 
ATOM    535 1HD2 ASN X  94       0.641   7.203 -44.380  0.00  0.00     0.159 HD
ATOM    536 2HD2 ASN X  94      -0.403   6.668 -45.551  0.00  0.00     0.159 HD
ATOM    537  C   ASN X  94       1.362   4.218 -42.650  0.00  0.00     0.241 C 
ATOM    538  O   ASN X  94       1.414   3.026 -43.020  0.00  0.00    -0.271 OA
ATOM    539  N   ARG X  95       0.383   4.639 -41.792  0.00  0.00    -0.346 N 
ATOM    540  HN  ARG X  95       0.415   5.619 -41.610  0.00  0.00     0.163 HD
ATOM    541  CA  ARG X  95      -0.803   3.749 -41.519  0.00  0.00     0.176 C 
ATOM    542  CB  ARG X  95      -1.458   4.283 -40.241  0.00  0.00     0.036 C 
ATOM    543  CG  ARG X  95      -0.633   4.231 -38.979  0.00  0.00     0.023 C 
ATOM    544  CD  ARG X  95      -1.358   4.933 -37.844  0.00  0.00     0.138 C 
ATOM    545  NE  ARG X  95      -0.833   4.420 -36.524  0.00  0.00    -0.227 N 
ATOM    546  HE  ARG X  95      -0.846   3.431 -36.371  0.00  0.00     0.177 HD
ATOM    547  CZ  ARG X  95      -0.514   5.118 -35.474  0.00  0.00     0.665 C 
ATOM    548  NH1 ARG X  95      -0.155   4.490 -34.335  0.00  0.00    -0.235 N 
ATOM    549 1HH1 ARG X  95       0.021   3.506 -34.343  0.00  0.00     0.174 HD
ATOM    550 2HH1 ARG X  95      -0.099   4.808 -33.388  0.00  0.00     0.174 HD
ATOM    551  NH2 ARG X  95      -0.420   6.449 -35.446  0.00  0.00    -0.235 N 
ATOM    552 1HH2 ARG X  95      -0.315   6.983 -36.285  0.00  0.00     0.174 HD
ATOM    553 2HH2 ARG X  95      -0.133   6.843 -34.573  0.00  0.00     0.174 HD
ATOM    554  C   ARG X  95      -1.767   3.729 -42.598  0.00  0.00     0.241 C 
ATOM    555  O   ARG X  95      -1.818   4.524 -43.518  0.00  0.00    -0.271 OA
ATOM    556  N   SER X  96      -2.638   2.720 -42.559  0.00  0.00    -0.344 N 
ATOM    557  HN  SER X  96      -2.808   2.056 -41.836  0.00  0.00     0.163 HD
ATOM    558  CA  SER X  96      -3.711   2.654 -43.540  0.00  0.00     0.200 C 
ATOM    559  CB  SER X  96      -4.330   1.242 -43.791  0.00  0.00     0.199 C 
ATOM    560  OG  SER X  96      -5.018   0.774 -42.607  0.00  0.00    -0.398 OA
ATOM    561  HG1 SER X  96      -4.387   0.242 -42.116  0.00  0.00     0.209 HD
ATOM    562  C   SER X  96      -4.936   3.725 -43.392  0.00  0.00     0.243 C 
ATOM    563  O   SER X  96      -4.907   4.753 -44.041  0.00  0.00    -0.271 OA
ATOM    564  N   ASP X  97      -5.826   3.447 -42.488  0.00  0.00    -0.345 N 
ATOM    565  HN  ASP X  97      -5.753   2.652 -41.891  0.00  0.00     0.163 HD
ATOM    566  CA  ASP X  97      -6.981   4.262 -42.154  0.00  0.00     0.186 C 
ATOM    567  CB  ASP X  97      -7.890   3.394 -41.203  0.00  0.00     0.147 C 
ATOM    568  CG  ASP X  97      -9.307   3.977 -41.240  0.00  0.00     0.175 C 
ATOM    569  OD1 ASP X  97     -10.214   3.301 -40.621  0.00  0.00    -0.648 OA
ATOM    570  OD2 ASP X  97      -9.484   5.014 -41.868  0.00  0.00    -0.648 OA
ATOM    571  C   ASP X  97      -6.490   5.594 -41.586  0.00  0.00     0.241 C 
ATOM    572  O   ASP X  97      -6.746   6.568 -42.257  0.00  0.00    -0.271 OA
ATOM    573  N   ILE X  98      -5.826   5.538 -40.394  0.00  0.00    -0.346 N 
ATOM    574  HN  ILE X  98      -5.640   4.665 -39.949  0.00  0.00     0.163 HD
ATOM    575  CA  ILE X  98      -5.324   6.789 -39.761  0.00  0.00     0.180 C 
ATOM    576  CB  ILE X  98      -4.893   6.521 -38.348  0.00  0.00     0.013 C 
ATOM    577  CG2 ILE X  98      -4.089   7.630 -37.666  0.00  0.00     0.012 C 
ATOM    578  CG1 ILE X  98      -6.099   6.236 -37.424  0.00  0.00     0.002 C 
ATOM    579  CD  ILE X  98      -5.642   5.797 -36.041  0.00  0.00     0.005 C 
ATOM    580  C   ILE X  98      -4.244   7.486 -40.577  0.00  0.00     0.241 C 
ATOM    581  O   ILE X  98      -3.284   6.879 -41.059  0.00  0.00    -0.271 OA
ATOM    582  N   ASN X  99      -4.352   8.859 -40.718  0.00  0.00    -0.346 N 
ATOM    583  HN  ASN X  99      -5.206   9.293 -40.442  0.00  0.00     0.163 HD
ATOM    584  CA  ASN X  99      -3.318   9.678 -41.427  0.00  0.00     0.185 C 
ATOM    585  CB  ASN X  99      -3.917  10.407 -42.654  0.00  0.00     0.137 C 
ATOM    586  CG  ASN X  99      -5.321  10.993 -42.356  0.00  0.00     0.217 C 
ATOM    587  OD1 ASN X  99      -5.358  12.109 -41.897  0.00  0.00    -0.274 OA
ATOM    588  ND2 ASN X  99      -6.392  10.217 -42.605  0.00  0.00    -0.370 N 
ATOM    589 1HD2 ASN X  99      -6.178   9.293 -42.923  0.00  0.00     0.159 HD
ATOM    590 2HD2 ASN X  99      -7.344  10.462 -42.424  0.00  0.00     0.159 HD
ATOM    591  C   ASN X  99      -2.579  10.595 -40.442  0.00  0.00     0.241 C 
ATOM    592  O   ASN X  99      -1.669  10.139 -39.735  0.00  0.00    -0.271 OA
ATOM    593  N   ASP X 100      -2.851  11.867 -40.559  0.00  0.00    -0.345 N 
ATOM    594  HN  ASP X 100      -3.474  12.335 -41.181  0.00  0.00     0.163 HD
ATOM    595  CA  ASP X 100      -2.324  12.799 -39.594  0.00  0.00     0.186 C 
ATOM    596  CB  ASP X 100      -2.012  14.239 -40.136  0.00  0.00     0.147 C 
ATOM    597  CG  ASP X 100      -0.870  14.327 -41.170  0.00  0.00     0.175 C 
ATOM    598  OD1 ASP X 100      -1.163  13.970 -42.341  0.00  0.00    -0.648 OA
ATOM    599  OD2 ASP X 100       0.222  14.797 -40.759  0.00  0.00    -0.648 OA
ATOM    600  C   ASP X 100      -3.362  12.989 -38.452  0.00  0.00     0.241 C 
ATOM    601  O   ASP X 100      -2.887  13.148 -37.332  0.00  0.00    -0.271 OA
ATOM    602  N   THR X 101      -4.668  13.001 -38.751  0.00  0.00    -0.344 N 
ATOM    603  HN  THR X 101      -5.094  12.831 -39.636  0.00  0.00     0.163 HD
ATOM    604  CA  THR X 101      -5.642  12.912 -37.622  0.00  0.00     0.205 C 
ATOM    605  CB  THR X 101      -6.875  13.816 -37.956  0.00  0.00     0.146 C 
ATOM    606  OG1 THR X 101      -7.479  13.405 -39.219  0.00  0.00    -0.393 OA
ATOM    607  HG1 THR X 101      -8.256  13.968 -39.193  0.00  0.00     0.210 HD
ATOM    608  CG2 THR X 101      -6.288  15.243 -38.121  0.00  0.00     0.042 C 
ATOM    609  C   THR X 101      -6.078  11.463 -37.440  0.00  0.00     0.243 C 
ATOM    610  O   THR X 101      -6.019  10.670 -38.359  0.00  0.00    -0.271 OA
ATOM    611  N   GLY X 102      -6.391  11.072 -36.175  0.00  0.00    -0.350 N 
ATOM    612  HN  GLY X 102      -6.273  11.645 -35.368  0.00  0.00     0.163 HD
ATOM    613  CA  GLY X 102      -6.935   9.715 -35.900  0.00  0.00     0.225 C 
ATOM    614  C   GLY X 102      -6.587   9.223 -34.520  0.00  0.00     0.236 C 
ATOM    615  O   GLY X 102      -7.506   9.118 -33.759  0.00  0.00    -0.272 OA
ATOM    616  N   PHE X 103      -5.294   8.928 -34.169  0.00  0.00    -0.346 N 
ATOM    617  HN  PHE X 103      -4.556   9.124 -34.810  0.00  0.00     0.163 HD
ATOM    618  CA  PHE X 103      -4.908   8.059 -33.082  0.00  0.00     0.180 C 
ATOM    619  CB  PHE X 103      -3.405   7.833 -33.315  0.00  0.00     0.073 C 
ATOM    620  CG  PHE X 103      -2.910   6.687 -32.399  0.00  0.00    -0.056 A 
ATOM    621  CD1 PHE X 103      -2.254   6.968 -31.204  0.00  0.00     0.007 A 
ATOM    622  CE1 PHE X 103      -2.148   5.933 -30.227  0.00  0.00     0.001 A 
ATOM    623  CZ  PHE X 103      -2.589   4.619 -30.538  0.00  0.00     0.000 A 
ATOM    624  CD2 PHE X 103      -3.315   5.428 -32.785  0.00  0.00     0.007 A 
ATOM    625  CE2 PHE X 103      -3.127   4.397 -31.828  0.00  0.00     0.001 A 
ATOM    626  C   PHE X 103      -5.196   8.719 -31.740  0.00  0.00     0.241 C 
ATOM    627  O   PHE X 103      -6.086   8.292 -30.965  0.00  0.00    -0.271 OA
ATOM    628  N   PHE X 104      -4.587   9.910 -31.554  0.00  0.00    -0.346 N 
ATOM    629  HN  PHE X 104      -4.168  10.428 -32.296  0.00  0.00     0.163 HD
ATOM    630  CA  PHE X 104      -4.698  10.713 -30.397  0.00  0.00     0.180 C 
ATOM    631  CB  PHE X 104      -4.030  12.181 -30.656  0.00  0.00     0.073 C 
ATOM    632  CG  PHE X 104      -2.486  11.907 -30.815  0.00  0.00    -0.056 A 
ATOM    633  CD1 PHE X 104      -1.729  11.785 -29.707  0.00  0.00     0.007 A 
ATOM    634  CE1 PHE X 104      -0.328  11.591 -29.798  0.00  0.00     0.001 A 
ATOM    635  CZ  PHE X 104       0.229  11.342 -31.105  0.00  0.00     0.000 A 
ATOM    636  CD2 PHE X 104      -1.923  11.868 -32.055  0.00  0.00     0.007 A 
ATOM    637  CE2 PHE X 104      -0.589  11.512 -32.244  0.00  0.00     0.001 A 
ATOM    638  C   PHE X 104      -6.191  11.174 -30.096  0.00  0.00     0.241 C 
ATOM    639  O   PHE X 104      -6.571  11.389 -28.890  0.00  0.00    -0.271 OA
ATOM    640  N   MET X 105      -7.027  11.268 -31.163  0.00  0.00    -0.346 N 
ATOM    641  HN  MET X 105      -6.648  11.329 -32.083  0.00  0.00     0.163 HD
ATOM    642  CA  MET X 105      -8.397  11.592 -31.001  0.00  0.00     0.177 C 
ATOM    643  CB  MET X 105      -9.140  12.019 -32.327  0.00  0.00     0.045 C 
ATOM    644  CG  MET X 105      -8.570  13.236 -32.981  0.00  0.00     0.076 C 
ATOM    645  SD  MET X 105      -9.474  13.707 -34.565  0.00  0.00    -0.173 SA
ATOM    646  CE  MET X 105      -8.748  15.392 -34.357  0.00  0.00     0.089 C 
ATOM    647  C   MET X 105      -9.227  10.384 -30.451  0.00  0.00     0.241 C 
ATOM    648  O   MET X 105      -9.911  10.447 -29.444  0.00  0.00    -0.271 OA
ATOM    649  N   ASN X 106      -9.054   9.245 -31.075  0.00  0.00    -0.346 N 
ATOM    650  HN  ASN X 106      -8.489   9.162 -31.892  0.00  0.00     0.163 HD
ATOM    651  CA  ASN X 106      -9.708   8.017 -30.527  0.00  0.00     0.185 C 
ATOM    652  CB  ASN X 106      -9.843   6.839 -31.657  0.00  0.00     0.137 C 
ATOM    653  CG  ASN X 106     -10.628   7.506 -32.771  0.00  0.00     0.217 C 
ATOM    654  OD1 ASN X 106     -11.856   7.670 -32.732  0.00  0.00    -0.274 OA
ATOM    655  ND2 ASN X 106      -9.924   7.756 -33.898  0.00  0.00    -0.370 N 
ATOM    656 1HD2 ASN X 106      -8.942   7.582 -33.836  0.00  0.00     0.159 HD
ATOM    657 2HD2 ASN X 106     -10.515   7.923 -34.687  0.00  0.00     0.159 HD
ATOM    658  C   ASN X 106      -9.198   7.451 -29.182  0.00  0.00     0.241 C 
ATOM    659  O   ASN X 106     -10.007   7.021 -28.364  0.00  0.00    -0.271 OA
ATOM    660  N   LEU X 107      -7.820   7.370 -28.944  0.00  0.00    -0.346 N 
ATOM    661  HN  LEU X 107      -7.184   7.704 -29.636  0.00  0.00     0.163 HD
ATOM    662  CA  LEU X 107      -7.223   7.068 -27.642  0.00  0.00     0.177 C 
ATOM    663  CB  LEU X 107      -5.678   7.038 -27.766  0.00  0.00     0.038 C 
ATOM    664  CG  LEU X 107      -4.997   6.063 -26.798  0.00  0.00    -0.020 C 
ATOM    665  CD1 LEU X 107      -5.102   4.594 -27.224  0.00  0.00     0.009 C 
ATOM    666  CD2 LEU X 107      -3.475   6.332 -26.520  0.00  0.00     0.009 C 
ATOM    667  C   LEU X 107      -7.655   8.032 -26.516  0.00  0.00     0.241 C 
ATOM    668  O   LEU X 107      -8.010   7.546 -25.411  0.00  0.00    -0.271 OA
ATOM    669  N   GLU X 108      -7.816   9.332 -26.719  0.00  0.00    -0.346 N 
ATOM    670  HN  GLU X 108      -7.939   9.772 -27.606  0.00  0.00     0.163 HD
ATOM    671  CA  GLU X 108      -8.284  10.140 -25.559  0.00  0.00     0.177 C 
ATOM    672  CB  GLU X 108      -8.035  11.616 -25.990  0.00  0.00     0.045 C 
ATOM    673  CG  GLU X 108      -8.391  12.588 -24.863  0.00  0.00     0.116 C 
ATOM    674  CD  GLU X 108      -8.588  13.990 -25.263  0.00  0.00     0.172 C 
ATOM    675  OE1 GLU X 108      -9.332  14.338 -26.230  0.00  0.00    -0.648 OA
ATOM    676  OE2 GLU X 108      -8.024  14.846 -24.523  0.00  0.00    -0.648 OA
ATOM    677  C   GLU X 108      -9.794   9.966 -25.330  0.00  0.00     0.241 C 
ATOM    678  O   GLU X 108     -10.358   9.970 -24.207  0.00  0.00    -0.271 OA
ATOM    679  N   GLU X 109     -10.567   9.661 -26.326  0.00  0.00    -0.346 N 
ATOM    680  HN  GLU X 109     -10.090   9.448 -27.175  0.00  0.00     0.163 HD
ATOM    681  CA  GLU X 109     -11.959   9.426 -26.200  0.00  0.00     0.177 C 
ATOM    682  CB  GLU X 109     -12.605   9.248 -27.583  0.00  0.00     0.045 C 
ATOM    683  CG  GLU X 109     -14.083   9.153 -27.412  0.00  0.00     0.116 C 
ATOM    684  CD  GLU X 109     -14.643  10.557 -27.132  0.00  0.00     0.172 C 
ATOM    685  OE1 GLU X 109     -14.572  11.438 -28.020  0.00  0.00    -0.648 OA
ATOM    686  OE2 GLU X 109     -15.166  10.902 -25.982  0.00  0.00    -0.648 OA
ATOM    687  C   GLU X 109     -12.270   8.202 -25.316  0.00  0.00     0.241 C 
ATOM    688  O   GLU X 109     -13.073   8.277 -24.377  0.00  0.00    -0.271 OA
ATOM    689  N   ASP X 110     -11.527   7.137 -25.543  0.00  0.00    -0.346 N 
ATOM    690  HN  ASP X 110     -10.913   7.309 -26.309  0.00  0.00     0.163 HD
ATOM    691  CA  ASP X 110     -11.509   5.977 -24.744  0.00  0.00     0.186 C 
ATOM    692  CB  ASP X 110     -10.725   4.936 -25.470  0.00  0.00     0.147 C 
ATOM    693  CG  ASP X 110     -11.749   4.073 -26.250  0.00  0.00     0.175 C 
ATOM    694  OD1 ASP X 110     -11.427   3.692 -27.382  0.00  0.00    -0.648 OA
ATOM    695  OD2 ASP X 110     -12.948   3.999 -25.799  0.00  0.00    -0.648 OA
ATOM    696  C   ASP X 110     -11.018   6.091 -23.310  0.00  0.00     0.241 C 
ATOM    697  O   ASP X 110     -11.508   5.547 -22.341  0.00  0.00    -0.271 OA
ATOM    698  N   MET X 111      -9.938   6.862 -23.115  0.00  0.00    -0.346 N 
ATOM    699  HN  MET X 111      -9.327   7.242 -23.805  0.00  0.00     0.163 HD
ATOM    700  CA  MET X 111      -9.401   7.196 -21.818  0.00  0.00     0.177 C 
ATOM    701  CB  MET X 111      -8.051   7.862 -21.964  0.00  0.00     0.045 C 
ATOM    702  CG  MET X 111      -7.194   7.989 -20.723  0.00  0.00     0.076 C 
ATOM    703  SD  MET X 111      -5.619   8.854 -21.158  0.00  0.00    -0.173 SA
ATOM    704  CE  MET X 111      -5.099   9.082 -19.390  0.00  0.00     0.089 C 
ATOM    705  C   MET X 111     -10.364   8.105 -21.010  0.00  0.00     0.241 C 
ATOM    706  O   MET X 111     -10.366   8.060 -19.803  0.00  0.00    -0.271 OA
ATOM    707  N   THR X 112     -11.189   8.888 -21.712  0.00  0.00    -0.344 N 
ATOM    708  HN  THR X 112     -11.035   8.979 -22.693  0.00  0.00     0.163 HD
ATOM    709  CA  THR X 112     -12.238   9.697 -21.147  0.00  0.00     0.205 C 
ATOM    710  CB  THR X 112     -12.722  10.876 -22.047  0.00  0.00     0.146 C 
ATOM    711  OG1 THR X 112     -11.587  11.618 -22.391  0.00  0.00    -0.393 OA
ATOM    712  HG1 THR X 112     -11.026  11.072 -22.946  0.00  0.00     0.210 HD
ATOM    713  CG2 THR X 112     -13.614  11.864 -21.302  0.00  0.00     0.042 C 
ATOM    714  C   THR X 112     -13.502   9.022 -20.624  0.00  0.00     0.243 C 
ATOM    715  O   THR X 112     -13.940   9.374 -19.538  0.00  0.00    -0.271 OA
ATOM    716  N   ARG X 113     -14.047   8.071 -21.367  0.00  0.00    -0.346 N 
ATOM    717  HN  ARG X 113     -13.728   7.923 -22.300  0.00  0.00     0.163 HD
ATOM    718  CA  ARG X 113     -15.016   7.096 -20.877  0.00  0.00     0.176 C 
ATOM    719  CB  ARG X 113     -15.272   5.978 -22.005  0.00  0.00     0.036 C 
ATOM    720  CG  ARG X 113     -15.896   6.534 -23.398  0.00  0.00     0.023 C 
ATOM    721  CD  ARG X 113     -16.028   5.393 -24.403  0.00  0.00     0.138 C 
ATOM    722  NE  ARG X 113     -16.629   5.924 -25.652  0.00  0.00    -0.227 N 
ATOM    723  HE  ARG X 113     -17.518   6.371 -25.753  0.00  0.00     0.177 HD
ATOM    724  CZ  ARG X 113     -16.016   5.974 -26.867  0.00  0.00     0.665 C 
ATOM    725  NH1 ARG X 113     -16.775   6.339 -27.855  0.00  0.00    -0.235 N 
ATOM    726 1HH1 ARG X 113     -17.748   6.494 -27.684  0.00  0.00     0.174 HD
ATOM    727 2HH1 ARG X 113     -16.470   6.399 -28.805  0.00  0.00     0.174 HD
ATOM    728  NH2 ARG X 113     -14.732   5.750 -27.025  0.00  0.00    -0.235 N 
ATOM    729 1HH2 ARG X 113     -14.271   5.263 -26.283  0.00  0.00     0.174 HD
ATOM    730 2HH2 ARG X 113     -14.428   5.546 -27.955  0.00  0.00     0.174 HD
ATOM    731  C   ARG X 113     -14.512   6.415 -19.553  0.00  0.00     0.241 C 
ATOM    732  O   ARG X 113     -15.253   6.238 -18.556  0.00  0.00    -0.271 OA
ATOM    733  N   TYR X 114     -13.258   5.953 -19.608  0.00  0.00    -0.346 N 
ATOM    734  HN  TYR X 114     -12.729   5.937 -20.453  0.00  0.00     0.163 HD
ATOM    735  CA  TYR X 114     -12.606   5.243 -18.540  0.00  0.00     0.180 C 
ATOM    736  CB  TYR X 114     -11.227   4.752 -18.991  0.00  0.00     0.073 C 
ATOM    737  CG  TYR X 114     -10.345   4.214 -17.911  0.00  0.00    -0.056 A 
ATOM    738  CD1 TYR X 114     -10.575   2.985 -17.279  0.00  0.00     0.010 A 
ATOM    739  CE1 TYR X 114      -9.688   2.519 -16.294  0.00  0.00     0.037 A 
ATOM    740  CZ  TYR X 114      -8.641   3.418 -15.885  0.00  0.00     0.065 A 
ATOM    741  OH  TYR X 114      -7.826   3.043 -14.741  0.00  0.00    -0.361 OA
ATOM    742  HH  TYR X 114      -7.253   3.794 -14.571  0.00  0.00     0.217 HD
ATOM    743  CD2 TYR X 114      -9.170   4.957 -17.613  0.00  0.00     0.010 A 
ATOM    744  CE2 TYR X 114      -8.394   4.486 -16.603  0.00  0.00     0.037 A 
ATOM    745  C   TYR X 114     -12.434   6.167 -17.296  0.00  0.00     0.241 C 
ATOM    746  O   TYR X 114     -12.654   5.801 -16.117  0.00  0.00    -0.271 OA
ATOM    747  N   ALA X 115     -12.041   7.447 -17.469  0.00  0.00    -0.346 N 
ATOM    748  HN  ALA X 115     -11.672   7.644 -18.374  0.00  0.00     0.163 HD
ATOM    749  CA  ALA X 115     -11.897   8.439 -16.466  0.00  0.00     0.172 C 
ATOM    750  CB  ALA X 115     -11.308   9.710 -16.975  0.00  0.00     0.042 C 
ATOM    751  C   ALA X 115     -13.209   8.713 -15.796  0.00  0.00     0.240 C 
ATOM    752  O   ALA X 115     -13.233   8.903 -14.572  0.00  0.00    -0.271 OA
ATOM    753  N   TYR X 116     -14.299   8.525 -16.509  0.00  0.00    -0.346 N 
ATOM    754  HN  TYR X 116     -14.231   8.470 -17.502  0.00  0.00     0.163 HD
ATOM    755  CA  TYR X 116     -15.649   8.780 -15.976  0.00  0.00     0.180 C 
ATOM    756  CB  TYR X 116     -16.554   8.998 -17.186  0.00  0.00     0.073 C 
ATOM    757  CG  TYR X 116     -17.933   9.463 -16.899  0.00  0.00    -0.056 A 
ATOM    758  CD1 TYR X 116     -19.066   8.787 -17.405  0.00  0.00     0.010 A 
ATOM    759  CE1 TYR X 116     -20.315   9.363 -17.222  0.00  0.00     0.037 A 
ATOM    760  CZ  TYR X 116     -20.485  10.465 -16.421  0.00  0.00     0.065 A 
ATOM    761  OH  TYR X 116     -21.798  11.038 -16.257  0.00  0.00    -0.361 OA
ATOM    762  HH  TYR X 116     -21.645  11.759 -15.642  0.00  0.00     0.217 HD
ATOM    763  CD2 TYR X 116     -18.175  10.590 -15.975  0.00  0.00     0.010 A 
ATOM    764  CE2 TYR X 116     -19.397  11.039 -15.680  0.00  0.00     0.037 A 
ATOM    765  C   TYR X 116     -16.088   7.638 -15.209  0.00  0.00     0.241 C 
ATOM    766  O   TYR X 116     -16.686   7.782 -14.157  0.00  0.00    -0.271 OA
ATOM    767  N   TYR X 117     -15.869   6.413 -15.725  0.00  0.00    -0.346 N 
ATOM    768  HN  TYR X 117     -15.601   6.367 -16.684  0.00  0.00     0.163 HD
ATOM    769  CA  TYR X 117     -16.091   5.151 -14.987  0.00  0.00     0.180 C 
ATOM    770  CB  TYR X 117     -15.637   3.877 -15.790  0.00  0.00     0.073 C 
ATOM    771  CG  TYR X 117     -16.400   3.725 -17.038  0.00  0.00    -0.056 A 
ATOM    772  CD1 TYR X 117     -17.601   4.337 -17.335  0.00  0.00     0.010 A 
ATOM    773  CE1 TYR X 117     -18.268   4.100 -18.567  0.00  0.00     0.037 A 
ATOM    774  CZ  TYR X 117     -17.675   3.365 -19.544  0.00  0.00     0.065 A 
ATOM    775  OH  TYR X 117     -18.498   3.017 -20.725  0.00  0.00    -0.361 OA
ATOM    776  HH  TYR X 117     -17.959   2.423 -21.253  0.00  0.00     0.217 HD
ATOM    777  CD2 TYR X 117     -15.778   3.020 -18.091  0.00  0.00     0.010 A 
ATOM    778  CE2 TYR X 117     -16.458   2.723 -19.282  0.00  0.00     0.037 A 
ATOM    779  C   TYR X 117     -15.363   5.199 -13.672  0.00  0.00     0.241 C 
ATOM    780  O   TYR X 117     -15.949   5.071 -12.595  0.00  0.00    -0.271 OA
ATOM    781  N   TYR X 118     -14.021   5.532 -13.711  0.00  0.00    -0.346 N 
ATOM    782  HN  TYR X 118     -13.578   5.741 -14.580  0.00  0.00     0.163 HD
ATOM    783  CA  TYR X 118     -13.187   5.754 -12.471  0.00  0.00     0.180 C 
ATOM    784  CB  TYR X 118     -11.729   6.151 -12.953  0.00  0.00     0.073 C 
ATOM    785  CG  TYR X 118     -10.647   5.535 -12.119  0.00  0.00    -0.056 A 
ATOM    786  CD1 TYR X 118     -10.338   6.083 -10.933  0.00  0.00     0.010 A 
ATOM    787  CE1 TYR X 118      -9.409   5.443 -10.093  0.00  0.00     0.037 A 
ATOM    788  CZ  TYR X 118      -8.883   4.152 -10.454  0.00  0.00     0.065 A 
ATOM    789  OH  TYR X 118      -7.976   3.565  -9.524  0.00  0.00    -0.361 OA
ATOM    790  HH  TYR X 118      -7.517   2.855  -9.980  0.00  0.00     0.217 HD
ATOM    791  CD2 TYR X 118     -10.121   4.252 -12.496  0.00  0.00     0.010 A 
ATOM    792  CE2 TYR X 118      -9.297   3.567 -11.553  0.00  0.00     0.037 A 
ATOM    793  C   TYR X 118     -13.707   6.782 -11.450  0.00  0.00     0.241 C 
ATOM    794  O   TYR X 118     -13.683   6.468 -10.278  0.00  0.00    -0.271 OA
ATOM    795  N   SER X 119     -14.218   7.935 -11.929  0.00  0.00    -0.344 N 
ATOM    796  HN  SER X 119     -14.109   8.200 -12.884  0.00  0.00     0.163 HD
ATOM    797  CA  SER X 119     -14.921   8.906 -11.142  0.00  0.00     0.200 C 
ATOM    798  CB  SER X 119     -15.406  10.148 -11.917  0.00  0.00     0.199 C 
ATOM    799  OG  SER X 119     -14.231  10.714 -12.510  0.00  0.00    -0.398 OA
ATOM    800  HG1 SER X 119     -14.043  10.181 -13.287  0.00  0.00     0.209 HD
ATOM    801  C   SER X 119     -16.183   8.288 -10.490  0.00  0.00     0.242 C 
ATOM    802  O   SER X 119     -16.502   8.602  -9.346  0.00  0.00    -0.271 OA
ATOM    803  N   GLY X 120     -16.946   7.417 -11.225  0.00  0.00    -0.350 N 
ATOM    804  HN  GLY X 120     -16.786   7.381 -12.208  0.00  0.00     0.163 HD
ATOM    805  CA  GLY X 120     -18.110   6.713 -10.720  0.00  0.00     0.225 C 
ATOM    806  C   GLY X 120     -17.789   5.687  -9.649  0.00  0.00     0.236 C 
ATOM    807  O   GLY X 120     -18.361   5.732  -8.588  0.00  0.00    -0.272 OA
ATOM    808  N   ILE X 121     -16.779   4.834  -9.955  0.00  0.00    -0.346 N 
ATOM    809  HN  ILE X 121     -16.270   4.906 -10.809  0.00  0.00     0.163 HD
ATOM    810  CA  ILE X 121     -16.253   3.808  -8.998  0.00  0.00     0.180 C 
ATOM    811  CB  ILE X 121     -15.319   2.829  -9.561  0.00  0.00     0.013 C 
ATOM    812  CG2 ILE X 121     -14.853   1.785  -8.549  0.00  0.00     0.012 C 
ATOM    813  CG1 ILE X 121     -15.760   2.184 -10.910  0.00  0.00     0.002 C 
ATOM    814  CD  ILE X 121     -14.579   1.802 -11.796  0.00  0.00     0.005 C 
ATOM    815  C   ILE X 121     -15.738   4.384  -7.704  0.00  0.00     0.241 C 
ATOM    816  O   ILE X 121     -16.194   4.090  -6.592  0.00  0.00    -0.271 OA
ATOM    817  N   GLY X 122     -14.784   5.266  -7.717  0.00  0.00    -0.351 N 
ATOM    818  HN  GLY X 122     -14.357   5.533  -8.578  0.00  0.00     0.163 HD
ATOM    819  CA  GLY X 122     -14.316   6.081  -6.618  0.00  0.00     0.225 C 
ATOM    820  C   GLY X 122     -15.296   7.000  -5.890  0.00  0.00     0.236 C 
ATOM    821  O   GLY X 122     -15.207   7.276  -4.722  0.00  0.00    -0.272 OA
ATOM    822  N   ALA X 123     -16.243   7.614  -6.550  0.00  0.00    -0.347 N 
ATOM    823  HN  ALA X 123     -16.238   7.703  -7.543  0.00  0.00     0.163 HD
ATOM    824  CA  ALA X 123     -17.401   8.209  -5.822  0.00  0.00     0.172 C 
ATOM    825  CB  ALA X 123     -18.136   9.115  -6.771  0.00  0.00     0.042 C 
ATOM    826  C   ALA X 123     -18.388   7.256  -5.128  0.00  0.00     0.240 C 
ATOM    827  O   ALA X 123     -18.757   7.532  -3.966  0.00  0.00    -0.271 OA
ATOM    828  N   GLY X 124     -18.603   6.031  -5.665  0.00  0.00    -0.351 N 
ATOM    829  HN  GLY X 124     -18.439   6.019  -6.648  0.00  0.00     0.163 HD
ATOM    830  CA  GLY X 124     -19.324   4.930  -5.030  0.00  0.00     0.225 C 
ATOM    831  C   GLY X 124     -18.676   4.345  -3.835  0.00  0.00     0.236 C 
ATOM    832  O   GLY X 124     -19.388   3.993  -2.890  0.00  0.00    -0.272 OA
ATOM    833  N   VAL X 125     -17.315   4.324  -3.820  0.00  0.00    -0.346 N 
ATOM    834  HN  VAL X 125     -16.824   4.533  -4.662  0.00  0.00     0.163 HD
ATOM    835  CA  VAL X 125     -16.632   3.747  -2.719  0.00  0.00     0.180 C 
ATOM    836  CB  VAL X 125     -15.235   3.252  -3.246  0.00  0.00     0.009 C 
ATOM    837  CG1 VAL X 125     -14.248   2.739  -2.102  0.00  0.00     0.012 C 
ATOM    838  CG2 VAL X 125     -15.457   2.115  -4.219  0.00  0.00     0.012 C 
ATOM    839  C   VAL X 125     -16.562   4.773  -1.647  0.00  0.00     0.241 C 
ATOM    840  O   VAL X 125     -16.707   4.411  -0.477  0.00  0.00    -0.271 OA
ATOM    841  N   LEU X 126     -16.361   6.019  -1.939  0.00  0.00    -0.346 N 
ATOM    842  HN  LEU X 126     -16.176   6.342  -2.864  0.00  0.00     0.163 HD
ATOM    843  CA  LEU X 126     -16.335   7.007  -0.893  0.00  0.00     0.177 C 
ATOM    844  CB  LEU X 126     -15.623   8.270  -1.434  0.00  0.00     0.038 C 
ATOM    845  CG  LEU X 126     -14.948   9.043  -0.265  0.00  0.00    -0.020 C 
ATOM    846  CD1 LEU X 126     -13.631   8.400   0.277  0.00  0.00     0.009 C 
ATOM    847  CD2 LEU X 126     -14.756  10.495  -0.726  0.00  0.00     0.009 C 
ATOM    848  C   LEU X 126     -17.682   7.281  -0.319  0.00  0.00     0.241 C 
ATOM    849  O   LEU X 126     -17.789   7.402   0.866  0.00  0.00    -0.271 OA
ATOM    850  N   VAL X 127     -18.782   7.236  -1.103  0.00  0.00    -0.346 N 
ATOM    851  HN  VAL X 127     -18.693   7.212  -2.095  0.00  0.00     0.163 HD
ATOM    852  CA  VAL X 127     -20.113   7.007  -0.567  0.00  0.00     0.180 C 
ATOM    853  CB  VAL X 127     -21.317   7.179  -1.585  0.00  0.00     0.009 C 
ATOM    854  CG1 VAL X 127     -22.744   7.008  -1.003  0.00  0.00     0.012 C 
ATOM    855  CG2 VAL X 127     -21.188   8.579  -2.245  0.00  0.00     0.012 C 
ATOM    856  C   VAL X 127     -20.324   5.749   0.247  0.00  0.00     0.241 C 
ATOM    857  O   VAL X 127     -20.909   5.883   1.304  0.00  0.00    -0.271 OA
ATOM    858  N   ALA X 128     -19.730   4.525  -0.073  0.00  0.00    -0.346 N 
ATOM    859  HN  ALA X 128     -19.208   4.361  -0.906  0.00  0.00     0.163 HD
ATOM    860  CA  ALA X 128     -19.700   3.369   0.764  0.00  0.00     0.172 C 
ATOM    861  CB  ALA X 128     -19.205   2.193  -0.076  0.00  0.00     0.042 C 
ATOM    862  C   ALA X 128     -18.996   3.623   2.122  0.00  0.00     0.240 C 
ATOM    863  O   ALA X 128     -19.577   3.281   3.124  0.00  0.00    -0.271 OA
ATOM    864  N   ALA X 129     -17.772   4.241   2.130  0.00  0.00    -0.346 N 
ATOM    865  HN  ALA X 129     -17.346   4.285   1.230  0.00  0.00     0.163 HD
ATOM    866  CA  ALA X 129     -17.039   4.675   3.246  0.00  0.00     0.172 C 
ATOM    867  CB  ALA X 129     -15.761   5.392   2.753  0.00  0.00     0.042 C 
ATOM    868  C   ALA X 129     -17.895   5.510   4.247  0.00  0.00     0.240 C 
ATOM    869  O   ALA X 129     -18.060   5.123   5.398  0.00  0.00    -0.271 OA
ATOM    870  N   TYR X 130     -18.499   6.571   3.738  0.00  0.00    -0.346 N 
ATOM    871  HN  TYR X 130     -18.346   6.883   2.804  0.00  0.00     0.163 HD
ATOM    872  CA  TYR X 130     -19.336   7.480   4.395  0.00  0.00     0.180 C 
ATOM    873  CB  TYR X 130     -19.686   8.583   3.362  0.00  0.00     0.073 C 
ATOM    874  CG  TYR X 130     -20.734   9.506   3.853  0.00  0.00    -0.056 A 
ATOM    875  CD1 TYR X 130     -22.078   9.396   3.459  0.00  0.00     0.010 A 
ATOM    876  CE1 TYR X 130     -23.045  10.225   4.003  0.00  0.00     0.037 A 
ATOM    877  CZ  TYR X 130     -22.610  11.276   4.894  0.00  0.00     0.065 A 
ATOM    878  OH  TYR X 130     -23.546  12.085   5.492  0.00  0.00    -0.361 OA
ATOM    879  HH  TYR X 130     -23.063  12.698   6.051  0.00  0.00     0.217 HD
ATOM    880  CD2 TYR X 130     -20.390  10.568   4.684  0.00  0.00     0.010 A 
ATOM    881  CE2 TYR X 130     -21.314  11.516   5.178  0.00  0.00     0.037 A 
ATOM    882  C   TYR X 130     -20.532   6.828   5.049  0.00  0.00     0.241 C 
ATOM    883  O   TYR X 130     -20.671   6.925   6.232  0.00  0.00    -0.271 OA
ATOM    884  N   ILE X 131     -21.305   6.060   4.277  0.00  0.00    -0.346 N 
ATOM    885  HN  ILE X 131     -21.160   6.012   3.292  0.00  0.00     0.163 HD
ATOM    886  CA  ILE X 131     -22.525   5.533   4.842  0.00  0.00     0.180 C 
ATOM    887  CB  ILE X 131     -23.387   4.836   3.675  0.00  0.00     0.013 C 
ATOM    888  CG2 ILE X 131     -24.533   4.037   4.331  0.00  0.00     0.012 C 
ATOM    889  CG1 ILE X 131     -23.907   5.670   2.559  0.00  0.00     0.002 C 
ATOM    890  CD  ILE X 131     -24.845   6.800   3.054  0.00  0.00     0.005 C 
ATOM    891  C   ILE X 131     -22.192   4.541   5.945  0.00  0.00     0.241 C 
ATOM    892  O   ILE X 131     -22.793   4.563   7.016  0.00  0.00    -0.271 OA
ATOM    893  N   GLN X 132     -21.133   3.710   5.728  0.00  0.00    -0.346 N 
ATOM    894  HN  GLN X 132     -20.434   3.823   5.026  0.00  0.00     0.163 HD
ATOM    895  CA  GLN X 132     -20.815   2.608   6.570  0.00  0.00     0.177 C 
ATOM    896  CB  GLN X 132     -19.555   1.898   6.023  0.00  0.00     0.044 C 
ATOM    897  CG  GLN X 132     -19.095   0.618   6.749  0.00  0.00     0.105 C 
ATOM    898  CD  GLN X 132     -17.698   0.146   6.317  0.00  0.00     0.215 C 
ATOM    899  OE1 GLN X 132     -17.178  -0.805   6.940  0.00  0.00    -0.274 OA
ATOM    900  NE2 GLN X 132     -17.016   0.635   5.271  0.00  0.00    -0.370 N 
ATOM    901 1HE2 GLN X 132     -17.287   1.515   4.882  0.00  0.00     0.159 HD
ATOM    902 2HE2 GLN X 132     -16.065   0.327   5.252  0.00  0.00     0.159 HD
ATOM    903  C   GLN X 132     -20.498   3.071   8.011  0.00  0.00     0.241 C 
ATOM    904  O   GLN X 132     -21.055   2.651   9.017  0.00  0.00    -0.271 OA
ATOM    905  N   VAL X 133     -19.453   3.974   8.158  0.00  0.00    -0.346 N 
ATOM    906  HN  VAL X 133     -18.910   4.175   7.346  0.00  0.00     0.163 HD
ATOM    907  CA  VAL X 133     -18.906   4.434   9.320  0.00  0.00     0.180 C 
ATOM    908  CB  VAL X 133     -17.447   4.808   9.273  0.00  0.00     0.009 C 
ATOM    909  CG1 VAL X 133     -16.677   3.773   8.373  0.00  0.00     0.012 C 
ATOM    910  CG2 VAL X 133     -17.253   6.196   8.669  0.00  0.00     0.012 C 
ATOM    911  C   VAL X 133     -19.774   5.483   9.984  0.00  0.00     0.241 C 
ATOM    912  O   VAL X 133     -19.789   5.703  11.237  0.00  0.00    -0.271 OA
ATOM    913  N   SER X 134     -20.706   6.114   9.251  0.00  0.00    -0.344 N 
ATOM    914  HN  SER X 134     -20.826   6.111   8.261  0.00  0.00     0.163 HD
ATOM    915  CA  SER X 134     -21.678   7.031   9.919  0.00  0.00     0.200 C 
ATOM    916  CB  SER X 134     -22.313   8.085   9.067  0.00  0.00     0.199 C 
ATOM    917  OG  SER X 134     -22.920   7.608   7.851  0.00  0.00    -0.398 OA
ATOM    918  HG1 SER X 134     -22.287   7.601   7.130  0.00  0.00     0.209 HD
ATOM    919  C   SER X 134     -22.843   6.255  10.562  0.00  0.00     0.243 C 
ATOM    920  O   SER X 134     -23.190   6.597  11.720  0.00  0.00    -0.271 OA
ATOM    921  N   PHE X 135     -23.370   5.202   9.915  0.00  0.00    -0.346 N 
ATOM    922  HN  PHE X 135     -22.855   4.902   9.115  0.00  0.00     0.163 HD
ATOM    923  CA  PHE X 135     -24.552   4.422  10.408  0.00  0.00     0.180 C 
ATOM    924  CB  PHE X 135     -25.117   3.512   9.300  0.00  0.00     0.073 C 
ATOM    925  CG  PHE X 135     -25.781   4.349   8.219  0.00  0.00    -0.056 A 
ATOM    926  CD1 PHE X 135     -26.702   3.597   7.478  0.00  0.00     0.007 A 
ATOM    927  CE1 PHE X 135     -27.526   4.186   6.532  0.00  0.00     0.001 A 
ATOM    928  CZ  PHE X 135     -27.381   5.591   6.318  0.00  0.00     0.000 A 
ATOM    929  CD2 PHE X 135     -25.585   5.740   7.876  0.00  0.00     0.007 A 
ATOM    930  CE2 PHE X 135     -26.393   6.379   6.918  0.00  0.00     0.001 A 
ATOM    931  C   PHE X 135     -24.205   3.615  11.664  0.00  0.00     0.241 C 
ATOM    932  O   PHE X 135     -24.954   3.718  12.650  0.00  0.00    -0.271 OA
ATOM    933  N   TRP X 136     -23.060   2.896  11.612  0.00  0.00    -0.346 N 
ATOM    934  HN  TRP X 136     -22.571   2.652  10.779  0.00  0.00     0.163 HD
ATOM    935  CA  TRP X 136     -22.548   2.140  12.769  0.00  0.00     0.181 C 
ATOM    936  CB  TRP X 136     -21.317   1.237  12.451  0.00  0.00     0.075 C 
ATOM    937  CG  TRP X 136     -21.528   0.103  11.479  0.00  0.00    -0.028 A 
ATOM    938  CD1 TRP X 136     -20.773  -0.070  10.299  0.00  0.00     0.096 A 
ATOM    939  NE1 TRP X 136     -21.118  -1.301   9.668  0.00  0.00    -0.365 N 
ATOM    940  HE1 TRP X 136     -20.804  -1.640   8.808  0.00  0.00     0.165 HD
ATOM    941  CE2 TRP X 136     -21.997  -1.907  10.477  0.00  0.00     0.042 A 
ATOM    942  CD2 TRP X 136     -22.329  -1.075  11.612  0.00  0.00    -0.002 A 
ATOM    943  CE3 TRP X 136     -23.279  -1.434  12.630  0.00  0.00     0.014 A 
ATOM    944  CZ3 TRP X 136     -23.934  -2.693  12.436  0.00  0.00     0.001 A 
ATOM    945  CZ2 TRP X 136     -22.645  -3.175  10.348  0.00  0.00     0.030 A 
ATOM    946  CH2 TRP X 136     -23.596  -3.494  11.368  0.00  0.00     0.002 A 
ATOM    947  C   TRP X 136     -22.244   2.979  13.969  0.00  0.00     0.241 C 
ATOM    948  O   TRP X 136     -22.618   2.604  15.097  0.00  0.00    -0.271 OA
ATOM    949  N   CYS X 137     -21.663   4.201  13.745  0.00  0.00    -0.345 N 
ATOM    950  HN  CYS X 137     -21.170   4.288  12.883  0.00  0.00     0.163 HD
ATOM    951  CA  CYS X 137     -21.514   5.236  14.740  0.00  0.00     0.185 C 
ATOM    952  CB  CYS X 137     -20.542   6.390  14.137  0.00  0.00     0.105 C 
ATOM    953  SG  CYS X 137     -20.333   7.758  15.399  0.00  0.00    -0.180 SA
ATOM    954  HG1 CYS X 137     -20.264   8.718  14.489  0.00  0.00     0.101 HD
ATOM    955  C   CYS X 137     -22.811   5.723  15.312  0.00  0.00     0.241 C 
ATOM    956  O   CYS X 137     -22.952   5.784  16.574  0.00  0.00    -0.271 OA
ATOM    957  N   LEU X 138     -23.840   6.053  14.617  0.00  0.00    -0.346 N 
ATOM    958  HN  LEU X 138     -23.896   6.024  13.622  0.00  0.00     0.163 HD
ATOM    959  CA  LEU X 138     -25.107   6.459  15.215  0.00  0.00     0.177 C 
ATOM    960  CB  LEU X 138     -26.047   7.103  14.105  0.00  0.00     0.038 C 
ATOM    961  CG  LEU X 138     -27.034   8.206  14.503  0.00  0.00    -0.020 C 
ATOM    962  CD1 LEU X 138     -27.675   8.920  13.296  0.00  0.00     0.009 C 
ATOM    963  CD2 LEU X 138     -28.170   7.772  15.437  0.00  0.00     0.009 C 
ATOM    964  C   LEU X 138     -25.795   5.252  15.965  0.00  0.00     0.241 C 
ATOM    965  O   LEU X 138     -26.365   5.440  17.092  0.00  0.00    -0.271 OA
ATOM    966  N   ALA X 139     -25.806   4.030  15.463  0.00  0.00    -0.346 N 
ATOM    967  HN  ALA X 139     -25.286   3.833  14.636  0.00  0.00     0.163 HD
ATOM    968  CA  ALA X 139     -26.280   2.835  16.180  0.00  0.00     0.172 C 
ATOM    969  CB  ALA X 139     -26.261   1.637  15.226  0.00  0.00     0.042 C 
ATOM    970  C   ALA X 139     -25.559   2.523  17.445  0.00  0.00     0.240 C 
ATOM    971  O   ALA X 139     -26.203   2.466  18.468  0.00  0.00    -0.271 OA
ATOM    972  N   ALA X 140     -24.226   2.514  17.459  0.00  0.00    -0.346 N 
ATOM    973  HN  ALA X 140     -23.712   2.604  16.609  0.00  0.00     0.163 HD
ATOM    974  CA  ALA X 140     -23.340   2.471  18.608  0.00  0.00     0.172 C 
ATOM    975  CB  ALA X 140     -21.882   2.691  18.159  0.00  0.00     0.042 C 
ATOM    976  C   ALA X 140     -23.636   3.489  19.714  0.00  0.00     0.240 C 
ATOM    977  O   ALA X 140     -23.632   3.145  20.876  0.00  0.00    -0.271 OA
ATOM    978  N   GLY X 141     -24.002   4.761  19.322  0.00  0.00    -0.351 N 
ATOM    979  HN  GLY X 141     -24.037   4.868  18.332  0.00  0.00     0.163 HD
ATOM    980  CA  GLY X 141     -24.584   5.870  20.020  0.00  0.00     0.225 C 
ATOM    981  C   GLY X 141     -25.859   5.539  20.788  0.00  0.00     0.236 C 
ATOM    982  O   GLY X 141     -25.913   5.742  21.999  0.00  0.00    -0.272 OA
ATOM    983  N   ARG X 142     -26.862   4.958  20.051  0.00  0.00    -0.346 N 
ATOM    984  HN  ARG X 142     -26.786   4.875  19.061  0.00  0.00     0.163 HD
ATOM    985  CA  ARG X 142     -28.054   4.459  20.718  0.00  0.00     0.176 C 
ATOM    986  CB  ARG X 142     -29.093   3.899  19.749  0.00  0.00     0.036 C 
ATOM    987  CG  ARG X 142     -29.641   5.108  18.865  0.00  0.00     0.023 C 
ATOM    988  CD  ARG X 142     -30.325   4.521  17.672  0.00  0.00     0.138 C 
ATOM    989  NE  ARG X 142     -31.372   5.543  17.446  0.00  0.00    -0.227 N 
ATOM    990  HE  ARG X 142     -31.151   6.518  17.435  0.00  0.00     0.177 HD
ATOM    991  CZ  ARG X 142     -32.625   5.249  17.097  0.00  0.00     0.665 C 
ATOM    992  NH1 ARG X 142     -33.376   6.220  16.649  0.00  0.00    -0.235 N 
ATOM    993 1HH1 ARG X 142     -32.823   6.854  16.109  0.00  0.00     0.174 HD
ATOM    994 2HH1 ARG X 142     -34.333   6.044  16.418  0.00  0.00     0.174 HD
ATOM    995  NH2 ARG X 142     -33.102   4.007  17.145  0.00  0.00    -0.235 N 
ATOM    996 1HH2 ARG X 142     -32.525   3.191  17.108  0.00  0.00     0.174 HD
ATOM    997 2HH2 ARG X 142     -34.018   3.883  16.764  0.00  0.00     0.174 HD
ATOM    998  C   ARG X 142     -27.664   3.306  21.638  0.00  0.00     0.241 C 
ATOM    999  O   ARG X 142     -27.866   3.393  22.866  0.00  0.00    -0.271 OA
ATOM   1000  N   GLN X 143     -26.975   2.267  21.139  0.00  0.00    -0.346 N 
ATOM   1001  HN  GLN X 143     -26.790   2.322  20.161  0.00  0.00     0.163 HD
ATOM   1002  CA  GLN X 143     -26.850   1.023  21.869  0.00  0.00     0.177 C 
ATOM   1003  CB  GLN X 143     -26.061   0.018  20.916  0.00  0.00     0.044 C 
ATOM   1004  CG  GLN X 143     -26.853  -0.576  19.701  0.00  0.00     0.105 C 
ATOM   1005  CD  GLN X 143     -25.919  -1.296  18.764  0.00  0.00     0.215 C 
ATOM   1006  OE1 GLN X 143     -25.137  -0.597  18.097  0.00  0.00    -0.274 OA
ATOM   1007  NE2 GLN X 143     -26.161  -2.643  18.627  0.00  0.00    -0.370 N 
ATOM   1008 1HE2 GLN X 143     -26.962  -3.112  19.002  0.00  0.00     0.159 HD
ATOM   1009 2HE2 GLN X 143     -25.539  -3.136  18.019  0.00  0.00     0.159 HD
ATOM   1010  C   GLN X 143     -26.199   1.134  23.238  0.00  0.00     0.241 C 
ATOM   1011  O   GLN X 143     -26.634   0.480  24.185  0.00  0.00    -0.271 OA
ATOM   1012  N   ILE X 144     -25.077   1.882  23.347  0.00  0.00    -0.346 N 
ATOM   1013  HN  ILE X 144     -24.840   2.333  22.490  0.00  0.00     0.163 HD
ATOM   1014  CA  ILE X 144     -24.130   2.001  24.527  0.00  0.00     0.180 C 
ATOM   1015  CB  ILE X 144     -22.649   2.361  24.142  0.00  0.00     0.013 C 
ATOM   1016  CG2 ILE X 144     -21.892   2.592  25.451  0.00  0.00     0.012 C 
ATOM   1017  CG1 ILE X 144     -22.118   1.305  23.262  0.00  0.00     0.002 C 
ATOM   1018  CD  ILE X 144     -21.939  -0.064  23.873  0.00  0.00     0.005 C 
ATOM   1019  C   ILE X 144     -24.679   2.887  25.612  0.00  0.00     0.241 C 
ATOM   1020  O   ILE X 144     -24.761   2.547  26.809  0.00  0.00    -0.271 OA
ATOM   1021  N   HSE X 145     -25.277   4.052  25.172  0.00  0.00    -0.346 N 
ATOM   1022  HN  HSE X 145     -25.166   4.359  24.230  0.00  0.00     0.163 HD
ATOM   1023  CA  HSE X 145     -26.100   4.910  25.988  0.00  0.00     0.182 C 
ATOM   1024  CB  HSE X 145     -26.811   5.997  25.122  0.00  0.00     0.093 C 
ATOM   1025  ND1 HSE X 145     -28.021   8.150  25.437  0.00  0.00    -0.354 N 
ATOM   1026  HD1 HSE X 145     -28.142   8.302  24.436  1.00  0.00     0.166 HD
ATOM   1027  CG  HSE X 145     -27.427   7.067  26.019  0.00  0.00     0.028 A 
ATOM   1028  CE1 HSE X 145     -28.407   8.958  26.390  0.00  0.00     0.180 A 
ATOM   1029  NE2 HSE X 145     -28.180   8.398  27.559  0.00  0.00    -0.360 N 
ATOM   1030  HE2 HSE X 145     -28.662   8.659  28.395  0.00  0.00     0.166 HD
ATOM   1031  CD2 HSE X 145     -27.501   7.202  27.374  0.00  0.00     0.114 A 
ATOM   1032  C   HSE X 145     -27.161   4.094  26.746  0.00  0.00     0.241 C 
ATOM   1033  O   HSE X 145     -27.163   4.084  27.978  0.00  0.00    -0.271 OA
ATOM   1034  N   LYS X 146     -28.066   3.218  26.171  0.00  0.00    -0.346 N 
ATOM   1035  HN  LYS X 146     -28.122   3.087  25.185  0.00  0.00     0.163 HD
ATOM   1036  CA  LYS X 146     -29.024   2.467  26.950  0.00  0.00     0.176 C 
ATOM   1037  CB  LYS X 146     -29.703   1.525  25.967  0.00  0.00     0.035 C 
ATOM   1038  CG  LYS X 146     -30.681   2.230  24.997  0.00  0.00     0.004 C 
ATOM   1039  CD  LYS X 146     -31.377   1.366  23.933  0.00  0.00     0.027 C 
ATOM   1040  CE  LYS X 146     -32.110   2.173  22.835  0.00  0.00     0.229 C 
ATOM   1041  NZ  LYS X 146     -32.481   1.281  21.702  0.00  0.00    -0.079 N 
ATOM   1042  HZ1 LYS X 146     -31.672   1.080  21.080  0.00  0.00     0.274 HD
ATOM   1043  HZ2 LYS X 146     -33.132   1.754  21.042  0.00  0.00     0.274 HD
ATOM   1044  HZ3 LYS X 146     -32.964   0.427  22.047  0.00  0.00     0.274 HD
ATOM   1045  C   LYS X 146     -28.339   1.509  27.945  0.00  0.00     0.241 C 
ATOM   1046  O   LYS X 146     -28.648   1.461  29.124  0.00  0.00    -0.271 OA
ATOM   1047  N   ILE X 147     -27.423   0.628  27.522  0.00  0.00    -0.346 N 
ATOM   1048  HN  ILE X 147     -26.949   0.568  26.647  0.00  0.00     0.163 HD
ATOM   1049  CA  ILE X 147     -26.934  -0.435  28.272  0.00  0.00     0.180 C 
ATOM   1050  CB  ILE X 147     -26.312  -1.604  27.483  0.00  0.00     0.013 C 
ATOM   1051  CG2 ILE X 147     -27.495  -2.085  26.587  0.00  0.00     0.012 C 
ATOM   1052  CG1 ILE X 147     -25.063  -1.224  26.601  0.00  0.00     0.002 C 
ATOM   1053  CD  ILE X 147     -23.704  -1.300  27.348  0.00  0.00     0.005 C 
ATOM   1054  C   ILE X 147     -26.131   0.069  29.449  0.00  0.00     0.241 C 
ATOM   1055  O   ILE X 147     -26.116  -0.438  30.554  0.00  0.00    -0.271 OA
ATOM   1056  N   ARG X 148     -25.419   1.218  29.341  0.00  0.00    -0.346 N 
ATOM   1057  HN  ARG X 148     -25.420   1.687  28.462  0.00  0.00     0.163 HD
ATOM   1058  CA  ARG X 148     -24.770   1.968  30.471  0.00  0.00     0.176 C 
ATOM   1059  CB  ARG X 148     -24.008   3.286  29.984  0.00  0.00     0.036 C 
ATOM   1060  CG  ARG X 148     -22.572   3.028  29.491  0.00  0.00     0.023 C 
ATOM   1061  CD  ARG X 148     -21.705   4.251  29.236  0.00  0.00     0.138 C 
ATOM   1062  NE  ARG X 148     -20.305   3.727  29.047  0.00  0.00    -0.227 N 
ATOM   1063  HE  ARG X 148     -19.856   3.318  29.842  0.00  0.00     0.177 HD
ATOM   1064  CZ  ARG X 148     -19.522   3.736  27.946  0.00  0.00     0.665 C 
ATOM   1065  NH1 ARG X 148     -18.388   3.081  28.030  0.00  0.00    -0.235 N 
ATOM   1066 1HH1 ARG X 148     -18.041   2.620  28.846  0.00  0.00     0.174 HD
ATOM   1067 2HH1 ARG X 148     -17.635   3.359  27.433  0.00  0.00     0.174 HD
ATOM   1068  NH2 ARG X 148     -19.849   4.487  26.959  0.00  0.00    -0.235 N 
ATOM   1069 1HH2 ARG X 148     -20.575   5.169  27.042  0.00  0.00     0.174 HD
ATOM   1070 2HH2 ARG X 148     -19.185   4.567  26.215  0.00  0.00     0.174 HD
ATOM   1071  C   ARG X 148     -25.796   2.461  31.541  0.00  0.00     0.241 C 
ATOM   1072  O   ARG X 148     -25.670   2.266  32.766  0.00  0.00    -0.271 OA
ATOM   1073  N   LYS X 149     -26.938   2.985  31.071  0.00  0.00    -0.346 N 
ATOM   1074  HN  LYS X 149     -27.053   3.149  30.095  0.00  0.00     0.163 HD
ATOM   1075  CA  LYS X 149     -27.985   3.536  31.887  0.00  0.00     0.176 C 
ATOM   1076  CB  LYS X 149     -28.996   4.466  31.049  0.00  0.00     0.035 C 
ATOM   1077  CG  LYS X 149     -29.885   5.273  31.944  0.00  0.00     0.004 C 
ATOM   1078  CD  LYS X 149     -30.681   6.307  31.093  0.00  0.00     0.027 C 
ATOM   1079  CE  LYS X 149     -31.722   7.091  31.860  0.00  0.00     0.229 C 
ATOM   1080  NZ  LYS X 149     -32.756   6.137  32.313  0.00  0.00    -0.079 N 
ATOM   1081  HZ1 LYS X 149     -33.192   5.720  31.467  0.00  0.00     0.274 HD
ATOM   1082  HZ2 LYS X 149     -33.560   6.596  32.786  0.00  0.00     0.274 HD
ATOM   1083  HZ3 LYS X 149     -32.312   5.526  33.028  0.00  0.00     0.274 HD
ATOM   1084  C   LYS X 149     -28.729   2.475  32.619  0.00  0.00     0.241 C 
ATOM   1085  O   LYS X 149     -29.236   2.563  33.742  0.00  0.00    -0.271 OA
ATOM   1086  N   GLN X 150     -28.953   1.306  31.938  0.00  0.00    -0.346 N 
ATOM   1087  HN  GLN X 150     -28.579   1.164  31.025  0.00  0.00     0.163 HD
ATOM   1088  CA  GLN X 150     -29.515   0.141  32.534  0.00  0.00     0.177 C 
ATOM   1089  CB  GLN X 150     -30.084  -0.930  31.519  0.00  0.00     0.044 C 
ATOM   1090  CG  GLN X 150     -31.143  -0.240  30.594  0.00  0.00     0.105 C 
ATOM   1091  CD  GLN X 150     -32.196   0.587  31.345  0.00  0.00     0.215 C 
ATOM   1092  OE1 GLN X 150     -32.261   1.802  31.135  0.00  0.00    -0.274 OA
ATOM   1093  NE2 GLN X 150     -33.165  -0.067  32.058  0.00  0.00    -0.370 N 
ATOM   1094 1HE2 GLN X 150     -33.346  -1.042  31.925  0.00  0.00     0.159 HD
ATOM   1095 2HE2 GLN X 150     -33.692   0.414  32.759  0.00  0.00     0.159 HD
ATOM   1096  C   GLN X 150     -28.553  -0.498  33.521  0.00  0.00     0.241 C 
ATOM   1097  O   GLN X 150     -29.004  -0.985  34.581  0.00  0.00    -0.271 OA
ATOM   1098  N   PHE X 151     -27.232  -0.564  33.220  0.00  0.00    -0.346 N 
ATOM   1099  HN  PHE X 151     -26.862  -0.066  32.440  0.00  0.00     0.163 HD
ATOM   1100  CA  PHE X 151     -26.286  -1.134  34.083  0.00  0.00     0.180 C 
ATOM   1101  CB  PHE X 151     -24.852  -1.067  33.321  0.00  0.00     0.073 C 
ATOM   1102  CG  PHE X 151     -23.812  -2.068  34.008  0.00  0.00    -0.056 A 
ATOM   1103  CD1 PHE X 151     -22.482  -1.661  34.042  0.00  0.00     0.007 A 
ATOM   1104  CE1 PHE X 151     -21.469  -2.434  34.706  0.00  0.00     0.001 A 
ATOM   1105  CZ  PHE X 151     -21.830  -3.655  35.237  0.00  0.00     0.000 A 
ATOM   1106  CD2 PHE X 151     -24.151  -3.379  34.395  0.00  0.00     0.007 A 
ATOM   1107  CE2 PHE X 151     -23.164  -4.141  35.061  0.00  0.00     0.001 A 
ATOM   1108  C   PHE X 151     -26.258  -0.538  35.452  0.00  0.00     0.241 C 
ATOM   1109  O   PHE X 151     -26.152  -1.178  36.474  0.00  0.00    -0.271 OA
ATOM   1110  N   PHE X 152     -26.202   0.818  35.485  0.00  0.00    -0.346 N 
ATOM   1111  HN  PHE X 152     -26.350   1.333  34.644  0.00  0.00     0.163 HD
ATOM   1112  CA  PHE X 152     -26.015   1.586  36.734  0.00  0.00     0.180 C 
ATOM   1113  CB  PHE X 152     -25.847   3.097  36.373  0.00  0.00     0.073 C 
ATOM   1114  CG  PHE X 152     -25.485   3.929  37.647  0.00  0.00    -0.056 A 
ATOM   1115  CD1 PHE X 152     -24.420   3.625  38.493  0.00  0.00     0.007 A 
ATOM   1116  CE1 PHE X 152     -24.149   4.457  39.577  0.00  0.00     0.001 A 
ATOM   1117  CZ  PHE X 152     -24.768   5.696  39.752  0.00  0.00     0.000 A 
ATOM   1118  CD2 PHE X 152     -26.174   5.116  37.852  0.00  0.00     0.007 A 
ATOM   1119  CE2 PHE X 152     -25.793   5.979  38.899  0.00  0.00     0.001 A 
ATOM   1120  C   PHE X 152     -27.195   1.384  37.716  0.00  0.00     0.241 C 
ATOM   1121  O   PHE X 152     -26.927   0.963  38.848  0.00  0.00    -0.271 OA
ATOM   1122  N   HSE X 153     -28.425   1.552  37.202  0.00  0.00    -0.346 N 
ATOM   1123  HN  HSE X 153     -28.454   1.749  36.225  0.00  0.00     0.163 HD
ATOM   1124  CA  HSE X 153     -29.734   1.214  37.797  0.00  0.00     0.182 C 
ATOM   1125  CB  HSE X 153     -30.848   1.516  36.829  0.00  0.00     0.093 C 
ATOM   1126  ND1 HSE X 153     -32.833   0.582  37.878  0.00  0.00    -0.354 N 
ATOM   1127  HD1 HSE X 153     -32.662  -0.363  37.534  1.00  0.00     0.166 HD
ATOM   1128  CG  HSE X 153     -32.169   1.745  37.533  0.00  0.00     0.028 C 
ATOM   1129  CE1 HSE X 153     -33.725   0.967  38.741  0.00  0.00     0.180 C 
ATOM   1130  NE2 HSE X 153     -33.787   2.293  38.876  0.00  0.00    -0.360 N 
ATOM   1131  HE2 HSE X 153     -34.229   2.819  39.602  0.00  0.00     0.166 HD
ATOM   1132  CD2 HSE X 153     -32.691   2.796  38.184  0.00  0.00     0.114 C 
ATOM   1133  C   HSE X 153     -29.839  -0.203  38.282  0.00  0.00     0.241 C 
ATOM   1134  O   HSE X 153     -30.474  -0.486  39.345  0.00  0.00    -0.271 OA
ATOM   1135  N   ALA X 154     -29.218  -1.160  37.567  0.00  0.00    -0.346 N 
ATOM   1136  HN  ALA X 154     -28.838  -1.050  36.652  0.00  0.00     0.163 HD
ATOM   1137  CA  ALA X 154     -29.171  -2.576  38.136  0.00  0.00     0.172 C 
ATOM   1138  CB  ALA X 154     -28.774  -3.653  37.044  0.00  0.00     0.042 C 
ATOM   1139  C   ALA X 154     -28.333  -2.797  39.349  0.00  0.00     0.240 C 
ATOM   1140  O   ALA X 154     -28.682  -3.618  40.205  0.00  0.00    -0.271 OA
ATOM   1141  N   ILE X 155     -27.304  -1.995  39.380  0.00  0.00    -0.346 N 
ATOM   1142  HN  ILE X 155     -27.220  -1.305  38.666  0.00  0.00     0.163 HD
ATOM   1143  CA  ILE X 155     -26.382  -2.077  40.524  0.00  0.00     0.180 C 
ATOM   1144  CB  ILE X 155     -24.890  -1.700  40.242  0.00  0.00     0.013 C 
ATOM   1145  CG2 ILE X 155     -24.001  -2.292  41.409  0.00  0.00     0.012 C 
ATOM   1146  CG1 ILE X 155     -24.339  -2.307  38.914  0.00  0.00     0.002 C 
ATOM   1147  CD  ILE X 155     -23.221  -1.477  38.354  0.00  0.00     0.005 C 
ATOM   1148  C   ILE X 155     -26.932  -1.347  41.693  0.00  0.00     0.241 C 
ATOM   1149  O   ILE X 155     -26.887  -1.865  42.827  0.00  0.00    -0.271 OA
ATOM   1150  N   MET X 156     -27.553  -0.184  41.472  0.00  0.00    -0.346 N 
ATOM   1151  HN  MET X 156     -27.529   0.267  40.583  0.00  0.00     0.163 HD
ATOM   1152  CA  MET X 156     -28.386   0.505  42.427  0.00  0.00     0.177 C 
ATOM   1153  CB  MET X 156     -28.821   1.770  41.714  0.00  0.00     0.045 C 
ATOM   1154  CG  MET X 156     -29.190   2.884  42.668  0.00  0.00     0.076 C 
ATOM   1155  SD  MET X 156     -29.458   4.528  41.938  0.00  0.00    -0.173 SA
ATOM   1156  CE  MET X 156     -27.770   4.970  41.542  0.00  0.00     0.089 C 
ATOM   1157  C   MET X 156     -29.508  -0.247  43.136  0.00  0.00     0.241 C 
ATOM   1158  O   MET X 156     -29.551  -0.278  44.359  0.00  0.00    -0.271 OA
ATOM   1159  N   ARG X 157     -30.434  -0.895  42.429  0.00  0.00    -0.346 N 
ATOM   1160  HN  ARG X 157     -30.255  -0.891  41.448  0.00  0.00     0.163 HD
ATOM   1161  CA  ARG X 157     -31.569  -1.619  42.981  0.00  0.00     0.176 C 
ATOM   1162  CB  ARG X 157     -32.701  -1.836  41.949  0.00  0.00     0.036 C 
ATOM   1163  CG  ARG X 157     -32.321  -2.761  40.801  0.00  0.00     0.023 C 
ATOM   1164  CD  ARG X 157     -33.349  -2.547  39.681  0.00  0.00     0.138 C 
ATOM   1165  NE  ARG X 157     -33.069  -3.624  38.629  0.00  0.00    -0.227 N 
ATOM   1166  HE  ARG X 157     -33.229  -4.580  38.873  0.00  0.00     0.177 HD
ATOM   1167  CZ  ARG X 157     -32.822  -3.377  37.327  0.00  0.00     0.665 C 
ATOM   1168  NH1 ARG X 157     -32.597  -4.344  36.459  0.00  0.00    -0.235 N 
ATOM   1169 1HH1 ARG X 157     -32.579  -5.309  36.721  0.00  0.00     0.174 HD
ATOM   1170 2HH1 ARG X 157     -32.463  -4.038  35.516  0.00  0.00     0.174 HD
ATOM   1171  NH2 ARG X 157     -32.899  -2.142  36.873  0.00  0.00    -0.235 N 
ATOM   1172 1HH2 ARG X 157     -33.199  -1.448  37.527  0.00  0.00     0.174 HD
ATOM   1173 2HH2 ARG X 157     -33.092  -2.104  35.893  0.00  0.00     0.174 HD
ATOM   1174  C   ARG X 157     -31.031  -2.886  43.526  0.00  0.00     0.241 C 
ATOM   1175  O   ARG X 157     -31.496  -3.396  44.533  0.00  0.00    -0.271 OA
ATOM   1176  N   GLN X 158     -29.906  -3.493  43.072  0.00  0.00    -0.346 N 
ATOM   1177  HN  GLN X 158     -29.470  -3.220  42.218  0.00  0.00     0.163 HD
ATOM   1178  CA  GLN X 158     -29.274  -4.623  43.826  0.00  0.00     0.177 C 
ATOM   1179  CB  GLN X 158     -28.313  -5.235  42.798  0.00  0.00     0.044 C 
ATOM   1180  CG  GLN X 158     -27.249  -6.217  43.278  0.00  0.00     0.105 C 
ATOM   1181  CD  GLN X 158     -26.141  -6.327  42.291  0.00  0.00     0.215 C 
ATOM   1182  OE1 GLN X 158     -26.351  -6.913  41.205  0.00  0.00    -0.274 OA
ATOM   1183  NE2 GLN X 158     -24.868  -5.916  42.575  0.00  0.00    -0.370 N 
ATOM   1184 1HE2 GLN X 158     -24.862  -5.325  43.382  0.00  0.00     0.159 HD
ATOM   1185 2HE2 GLN X 158     -24.212  -5.973  41.823  0.00  0.00     0.159 HD
ATOM   1186  C   GLN X 158     -28.666  -4.317  45.146  0.00  0.00     0.241 C 
ATOM   1187  O   GLN X 158     -28.179  -3.244  45.462  0.00  0.00    -0.271 OA
ATOM   1188  N   GLU X 159     -28.636  -5.365  45.986  0.00  0.00    -0.346 N 
ATOM   1189  HN  GLU X 159     -29.018  -6.275  45.848  0.00  0.00     0.163 HD
ATOM   1190  CA  GLU X 159     -28.209  -5.285  47.363  0.00  0.00     0.177 C 
ATOM   1191  CB  GLU X 159     -28.965  -6.414  48.055  0.00  0.00     0.045 C 
ATOM   1192  CG  GLU X 159     -28.530  -7.909  47.916  0.00  0.00     0.116 C 
ATOM   1193  CD  GLU X 159     -28.897  -8.525  46.588  0.00  0.00     0.172 C 
ATOM   1194  OE1 GLU X 159     -28.448  -9.637  46.329  0.00  0.00    -0.648 OA
ATOM   1195  OE2 GLU X 159     -29.649  -7.874  45.764  0.00  0.00    -0.648 OA
ATOM   1196  C   GLU X 159     -26.685  -5.314  47.541  0.00  0.00     0.241 C 
ATOM   1197  O   GLU X 159     -25.941  -5.425  46.596  0.00  0.00    -0.271 OA
ATOM   1198  N   ILE X 160     -26.227  -5.328  48.700  0.00  0.00    -0.346 N 
ATOM   1199  HN  ILE X 160     -26.893  -5.201  49.431  0.00  0.00     0.163 HD
ATOM   1200  CA  ILE X 160     -24.900  -5.606  49.150  0.00  0.00     0.180 C 
ATOM   1201  CB  ILE X 160     -24.600  -5.053  50.586  0.00  0.00     0.013 C 
ATOM   1202  CG2 ILE X 160     -25.015  -3.530  50.678  0.00  0.00     0.012 C 
ATOM   1203  CG1 ILE X 160     -25.172  -5.997  51.723  0.00  0.00     0.002 C 
ATOM   1204  CD  ILE X 160     -25.005  -5.567  53.135  0.00  0.00     0.005 C 
ATOM   1205  C   ILE X 160     -24.493  -7.068  48.966  0.00  0.00     0.241 C 
ATOM   1206  O   ILE X 160     -25.273  -7.959  48.987  0.00  0.00    -0.271 OA
ATOM   1207  N   GLY X 161     -23.189  -7.246  48.881  0.00  0.00    -0.351 N 
ATOM   1208  HN  GLY X 161     -22.583  -6.455  48.885  0.00  0.00     0.163 HD
ATOM   1209  CA  GLY X 161     -22.675  -8.596  48.884  0.00  0.00     0.225 C 
ATOM   1210  C   GLY X 161     -21.340  -8.717  48.202  0.00  0.00     0.236 C 
ATOM   1211  O   GLY X 161     -20.444  -9.374  48.749  0.00  0.00    -0.272 OA
ATOM   1212  N   TRP X 162     -21.223  -8.066  47.002  0.00  0.00    -0.346 N 
ATOM   1213  HN  TRP X 162     -21.929  -7.417  46.730  0.00  0.00     0.163 HD
ATOM   1214  CA  TRP X 162     -20.144  -8.259  46.090  0.00  0.00     0.181 C 
ATOM   1215  CB  TRP X 162     -20.290  -7.321  44.769  0.00  0.00     0.075 C 
ATOM   1216  CG  TRP X 162     -21.304  -7.721  43.688  0.00  0.00    -0.028 A 
ATOM   1217  CD1 TRP X 162     -21.931  -8.890  43.628  0.00  0.00     0.096 A 
ATOM   1218  NE1 TRP X 162     -22.597  -8.928  42.364  0.00  0.00    -0.365 N 
ATOM   1219  HE1 TRP X 162     -22.983  -9.670  41.862  0.00  0.00     0.165 HD
ATOM   1220  CE2 TRP X 162     -22.388  -7.732  41.698  0.00  0.00     0.042 A 
ATOM   1221  CD2 TRP X 162     -21.580  -6.956  42.508  0.00  0.00    -0.002 A 
ATOM   1222  CE3 TRP X 162     -21.116  -5.717  42.102  0.00  0.00     0.014 A 
ATOM   1223  CZ3 TRP X 162     -21.544  -5.187  40.869  0.00  0.00     0.001 A 
ATOM   1224  CZ2 TRP X 162     -22.853  -7.304  40.442  0.00  0.00     0.030 A 
ATOM   1225  CH2 TRP X 162     -22.425  -5.956  40.050  0.00  0.00     0.002 A 
ATOM   1226  C   TRP X 162     -18.750  -7.907  46.675  0.00  0.00     0.241 C 
ATOM   1227  O   TRP X 162     -17.854  -8.732  46.537  0.00  0.00    -0.271 OA
ATOM   1228  N   PHE X 163     -18.604  -6.779  47.324  0.00  0.00    -0.346 N 
ATOM   1229  HN  PHE X 163     -19.304  -6.070  47.369  0.00  0.00     0.163 HD
ATOM   1230  CA  PHE X 163     -17.281  -6.320  47.794  0.00  0.00     0.180 C 
ATOM   1231  CB  PHE X 163     -17.423  -4.782  47.845  0.00  0.00     0.073 C 
ATOM   1232  CG  PHE X 163     -17.616  -4.355  46.375  0.00  0.00    -0.056 A 
ATOM   1233  CD1 PHE X 163     -18.710  -3.625  46.036  0.00  0.00     0.007 A 
ATOM   1234  CE1 PHE X 163     -18.943  -3.230  44.729  0.00  0.00     0.001 A 
ATOM   1235  CZ  PHE X 163     -18.104  -3.767  43.700  0.00  0.00     0.000 A 
ATOM   1236  CD2 PHE X 163     -16.739  -4.853  45.347  0.00  0.00     0.007 A 
ATOM   1237  CE2 PHE X 163     -16.966  -4.520  44.002  0.00  0.00     0.001 A 
ATOM   1238  C   PHE X 163     -17.000  -6.761  49.180  0.00  0.00     0.241 C 
ATOM   1239  O   PHE X 163     -16.182  -6.280  49.958  0.00  0.00    -0.271 OA
ATOM   1240  N   ASP X 164     -17.631  -7.901  49.564  0.00  0.00    -0.345 N 
ATOM   1241  HN  ASP X 164     -18.459  -8.098  49.044  0.00  0.00     0.163 HD
ATOM   1242  CA  ASP X 164     -17.328  -8.839  50.624  0.00  0.00     0.186 C 
ATOM   1243  CB  ASP X 164     -18.632  -9.251  51.223  0.00  0.00     0.147 C 
ATOM   1244  CG  ASP X 164     -18.472  -9.584  52.683  0.00  0.00     0.175 C 
ATOM   1245  OD1 ASP X 164     -18.191  -8.582  53.422  0.00  0.00    -0.648 OA
ATOM   1246  OD2 ASP X 164     -18.627 -10.729  53.141  0.00  0.00    -0.648 OA
ATOM   1247  C   ASP X 164     -16.585 -10.035  50.083  0.00  0.00     0.241 C 
ATOM   1248  O   ASP X 164     -15.627 -10.562  50.702  0.00  0.00    -0.271 OA
ATOM   1249  N   VAL X 165     -17.002 -10.589  48.938  0.00  0.00    -0.346 N 
ATOM   1250  HN  VAL X 165     -17.786 -10.269  48.412  0.00  0.00     0.163 HD
ATOM   1251  CA  VAL X 165     -16.457 -11.771  48.316  0.00  0.00     0.180 C 
ATOM   1252  CB  VAL X 165     -17.502 -12.537  47.571  0.00  0.00     0.009 C 
ATOM   1253  CG1 VAL X 165     -16.910 -13.758  46.807  0.00  0.00     0.012 C 
ATOM   1254  CG2 VAL X 165     -18.618 -13.026  48.494  0.00  0.00     0.012 C 
ATOM   1255  C   VAL X 165     -15.275 -11.361  47.515  0.00  0.00     0.241 C 
ATOM   1256  O   VAL X 165     -14.319 -12.079  47.433  0.00  0.00    -0.271 OA
ATOM   1257  N   HSE X 166     -15.345 -10.220  46.813  0.00  0.00    -0.346 N 
ATOM   1258  HN  HSE X 166     -16.195  -9.700  46.837  0.00  0.00     0.163 HD
ATOM   1259  CA  HSE X 166     -14.300  -9.798  45.887  0.00  0.00     0.182 C 
ATOM   1260  CB  HSE X 166     -14.835  -9.554  44.428  0.00  0.00     0.093 C 
ATOM   1261  ND1 HSE X 166     -14.289 -11.717  43.330  0.00  0.00    -0.354 N 
ATOM   1262  HD1 HSE X 166     -13.282 -11.563  43.282  1.00  0.00     0.166 HD
ATOM   1263  CG  HSE X 166     -15.282 -10.879  43.906  0.00  0.00     0.028 A 
ATOM   1264  CE1 HSE X 166     -15.005 -12.777  42.856  0.00  0.00     0.180 A 
ATOM   1265  NE2 HSE X 166     -16.339 -12.575  43.143  0.00  0.00    -0.360 N 
ATOM   1266  HE2 HSE X 166     -16.957 -13.193  42.657  0.00  0.00     0.166 HD
ATOM   1267  CD2 HSE X 166     -16.514 -11.405  43.795  0.00  0.00     0.114 A 
ATOM   1268  C   HSE X 166     -13.781  -8.452  46.416  0.00  0.00     0.241 C 
ATOM   1269  O   HSE X 166     -14.302  -7.922  47.389  0.00  0.00    -0.271 OA
ATOM   1270  N   ASP X 167     -12.704  -7.857  45.814  0.00  0.00    -0.345 N 
ATOM   1271  HN  ASP X 167     -12.131  -8.364  45.175  0.00  0.00     0.163 HD
ATOM   1272  CA  ASP X 167     -12.233  -6.517  46.116  0.00  0.00     0.186 C 
ATOM   1273  CB  ASP X 167     -10.740  -6.335  45.929  0.00  0.00     0.147 C 
ATOM   1274  CG  ASP X 167      -9.968  -7.044  46.959  0.00  0.00     0.175 C 
ATOM   1275  OD1 ASP X 167      -9.445  -8.162  46.681  0.00  0.00    -0.648 OA
ATOM   1276  OD2 ASP X 167      -9.825  -6.525  48.103  0.00  0.00    -0.648 OA
ATOM   1277  C   ASP X 167     -12.934  -5.445  45.249  0.00  0.00     0.241 C 
ATOM   1278  O   ASP X 167     -13.265  -5.711  44.098  0.00  0.00    -0.271 OA
ATOM   1279  N   VAL X 168     -13.282  -4.313  45.830  0.00  0.00    -0.346 N 
ATOM   1280  HN  VAL X 168     -12.952  -4.114  46.749  0.00  0.00     0.163 HD
ATOM   1281  CA  VAL X 168     -13.911  -3.206  45.139  0.00  0.00     0.180 C 
ATOM   1282  CB  VAL X 168     -14.195  -2.066  46.142  0.00  0.00     0.009 C 
ATOM   1283  CG1 VAL X 168     -13.087  -1.235  46.735  0.00  0.00     0.012 C 
ATOM   1284  CG2 VAL X 168     -15.192  -1.106  45.410  0.00  0.00     0.012 C 
ATOM   1285  C   VAL X 168     -13.299  -2.641  43.893  0.00  0.00     0.241 C 
ATOM   1286  O   VAL X 168     -13.779  -2.673  42.738  0.00  0.00    -0.271 OA
ATOM   1287  N   GLY X 169     -12.025  -2.206  43.959  0.00  0.00    -0.351 N 
ATOM   1288  HN  GLY X 169     -11.375  -2.293  44.711  0.00  0.00     0.163 HD
ATOM   1289  CA  GLY X 169     -11.279  -1.701  42.814  0.00  0.00     0.225 C 
ATOM   1290  C   GLY X 169     -10.925  -2.653  41.718  0.00  0.00     0.236 C 
ATOM   1291  O   GLY X 169     -10.739  -2.328  40.554  0.00  0.00    -0.272 OA
ATOM   1292  N   GLU X 170     -10.732  -3.883  42.149  0.00  0.00    -0.346 N 
ATOM   1293  HN  GLU X 170     -10.879  -3.981  43.130  0.00  0.00     0.163 HD
ATOM   1294  CA  GLU X 170     -10.653  -5.082  41.271  0.00  0.00     0.177 C 
ATOM   1295  CB  GLU X 170     -10.141  -6.247  42.080  0.00  0.00     0.045 C 
ATOM   1296  CG  GLU X 170      -9.679  -7.512  41.207  0.00  0.00     0.116 C 
ATOM   1297  CD  GLU X 170      -9.056  -8.699  41.984  0.00  0.00     0.172 C 
ATOM   1298  OE1 GLU X 170      -7.826  -8.732  42.166  0.00  0.00    -0.648 OA
ATOM   1299  OE2 GLU X 170      -9.745  -9.747  42.258  0.00  0.00    -0.648 OA
ATOM   1300  C   GLU X 170     -11.875  -5.320  40.465  0.00  0.00     0.241 C 
ATOM   1301  O   GLU X 170     -11.826  -5.213  39.252  0.00  0.00    -0.271 OA
ATOM   1302  N   LEU X 171     -13.027  -5.579  41.102  0.00  0.00    -0.346 N 
ATOM   1303  HN  LEU X 171     -13.008  -5.605  42.099  0.00  0.00     0.163 HD
ATOM   1304  CA  LEU X 171     -14.277  -6.030  40.528  0.00  0.00     0.177 C 
ATOM   1305  CB  LEU X 171     -15.114  -6.727  41.571  0.00  0.00     0.038 C 
ATOM   1306  CG  LEU X 171     -16.565  -7.092  41.180  0.00  0.00    -0.020 C 
ATOM   1307  CD1 LEU X 171     -16.652  -8.151  40.026  0.00  0.00     0.009 C 
ATOM   1308  CD2 LEU X 171     -17.499  -7.438  42.297  0.00  0.00     0.009 C 
ATOM   1309  C   LEU X 171     -15.038  -4.869  39.794  0.00  0.00     0.241 C 
ATOM   1310  O   LEU X 171     -15.468  -5.079  38.676  0.00  0.00    -0.271 OA
ATOM   1311  N   ASN X 172     -15.102  -3.677  40.410  0.00  0.00    -0.346 N 
ATOM   1312  HN  ASN X 172     -14.684  -3.521  41.302  0.00  0.00     0.163 HD
ATOM   1313  CA  ASN X 172     -15.690  -2.512  39.851  0.00  0.00     0.185 C 
ATOM   1314  CB  ASN X 172     -15.705  -1.356  40.921  0.00  0.00     0.137 C 
ATOM   1315  CG  ASN X 172     -16.637  -0.246  40.606  0.00  0.00     0.217 C 
ATOM   1316  OD1 ASN X 172     -17.569  -0.358  39.823  0.00  0.00    -0.274 OA
ATOM   1317  ND2 ASN X 172     -16.544   0.891  41.409  0.00  0.00    -0.370 N 
ATOM   1318 1HD2 ASN X 172     -15.896   0.879  42.171  0.00  0.00     0.159 HD
ATOM   1319 2HD2 ASN X 172     -17.419   1.357  41.539  0.00  0.00     0.159 HD
ATOM   1320  C   ASN X 172     -15.029  -2.092  38.520  0.00  0.00     0.241 C 
ATOM   1321  O   ASN X 172     -15.759  -1.834  37.554  0.00  0.00    -0.271 OA
ATOM   1322  N   THR X 173     -13.736  -2.004  38.433  0.00  0.00    -0.344 N 
ATOM   1323  HN  THR X 173     -13.244  -2.004  39.300  0.00  0.00     0.163 HD
ATOM   1324  CA  THR X 173     -13.032  -1.606  37.251  0.00  0.00     0.205 C 
ATOM   1325  CB  THR X 173     -11.566  -1.223  37.388  0.00  0.00     0.146 C 
ATOM   1326  OG1 THR X 173     -11.566  -0.209  38.430  0.00  0.00    -0.393 OA
ATOM   1327  HG1 THR X 173     -10.656   0.090  38.500  0.00  0.00     0.210 HD
ATOM   1328  CG2 THR X 173     -11.000  -0.554  36.121  0.00  0.00     0.042 C 
ATOM   1329  C   THR X 173     -13.162  -2.645  36.178  0.00  0.00     0.243 C 
ATOM   1330  O   THR X 173     -13.437  -2.287  35.037  0.00  0.00    -0.271 OA
ATOM   1331  N   ARG X 174     -13.060  -3.954  36.517  0.00  0.00    -0.346 N 
ATOM   1332  HN  ARG X 174     -12.725  -4.162  37.432  0.00  0.00     0.163 HD
ATOM   1333  CA  ARG X 174     -13.221  -5.101  35.686  0.00  0.00     0.176 C 
ATOM   1334  CB  ARG X 174     -12.783  -6.356  36.477  0.00  0.00     0.036 C 
ATOM   1335  CG  ARG X 174     -12.498  -7.765  35.760  0.00  0.00     0.023 C 
ATOM   1336  CD  ARG X 174     -13.614  -8.413  34.893  0.00  0.00     0.138 C 
ATOM   1337  NE  ARG X 174     -14.607  -8.896  35.886  0.00  0.00    -0.227 N 
ATOM   1338  HE  ARG X 174     -14.331  -9.192  36.800  0.00  0.00     0.177 HD
ATOM   1339  CZ  ARG X 174     -15.731  -9.524  35.686  0.00  0.00     0.665 C 
ATOM   1340  NH1 ARG X 174     -16.317 -10.237  36.630  0.00  0.00    -0.235 N 
ATOM   1341 1HH1 ARG X 174     -15.778 -10.268  37.472  0.00  0.00     0.174 HD
ATOM   1342 2HH1 ARG X 174     -17.154 -10.702  36.341  0.00  0.00     0.174 HD
ATOM   1343  NH2 ARG X 174     -16.365  -9.325  34.544  0.00  0.00    -0.235 N 
ATOM   1344 1HH2 ARG X 174     -15.914  -8.877  33.772  0.00  0.00     0.174 HD
ATOM   1345 2HH2 ARG X 174     -16.945 -10.126  34.391  0.00  0.00     0.174 HD
ATOM   1346  C   ARG X 174     -14.579  -5.261  35.000  0.00  0.00     0.241 C 
ATOM   1347  O   ARG X 174     -14.662  -5.312  33.758  0.00  0.00    -0.271 OA
ATOM   1348  N   LEU X 175     -15.718  -5.109  35.733  0.00  0.00    -0.346 N 
ATOM   1349  HN  LEU X 175     -15.801  -5.179  36.724  0.00  0.00     0.163 HD
ATOM   1350  CA  LEU X 175     -16.991  -5.018  35.054  0.00  0.00     0.177 C 
ATOM   1351  CB  LEU X 175     -18.039  -5.012  36.152  0.00  0.00     0.038 C 
ATOM   1352  CG  LEU X 175     -18.356  -6.328  36.900  0.00  0.00    -0.020 C 
ATOM   1353  CD1 LEU X 175     -19.292  -6.075  38.048  0.00  0.00     0.009 C 
ATOM   1354  CD2 LEU X 175     -18.936  -7.457  35.973  0.00  0.00     0.009 C 
ATOM   1355  C   LEU X 175     -17.158  -3.808  34.166  0.00  0.00     0.241 C 
ATOM   1356  O   LEU X 175     -17.937  -3.780  33.229  0.00  0.00    -0.271 OA
ATOM   1357  N   THR X 176     -16.376  -2.742  34.373  0.00  0.00    -0.344 N 
ATOM   1358  HN  THR X 176     -15.836  -2.800  35.209  0.00  0.00     0.163 HD
ATOM   1359  CA  THR X 176     -16.542  -1.484  33.682  0.00  0.00     0.205 C 
ATOM   1360  CB  THR X 176     -16.283  -0.299  34.603  0.00  0.00     0.146 C 
ATOM   1361  OG1 THR X 176     -17.030  -0.465  35.729  0.00  0.00    -0.393 OA
ATOM   1362  HG1 THR X 176     -16.575  -1.019  36.366  0.00  0.00     0.210 HD
ATOM   1363  CG2 THR X 176     -16.679   0.994  33.845  0.00  0.00     0.042 C 
ATOM   1364  C   THR X 176     -15.615  -1.384  32.467  0.00  0.00     0.243 C 
ATOM   1365  O   THR X 176     -16.034  -0.944  31.376  0.00  0.00    -0.271 OA
ATOM   1366  N   ASP X 177     -14.422  -1.996  32.528  0.00  0.00    -0.345 N 
ATOM   1367  HN  ASP X 177     -14.206  -2.373  33.425  0.00  0.00     0.163 HD
ATOM   1368  CA  ASP X 177     -13.669  -2.401  31.398  0.00  0.00     0.186 C 
ATOM   1369  CB  ASP X 177     -12.379  -3.160  32.028  0.00  0.00     0.147 C 
ATOM   1370  CG  ASP X 177     -11.141  -3.077  31.065  0.00  0.00     0.175 C 
ATOM   1371  OD1 ASP X 177     -11.283  -3.445  29.911  0.00  0.00    -0.648 OA
ATOM   1372  OD2 ASP X 177     -10.036  -2.715  31.461  0.00  0.00    -0.648 OA
ATOM   1373  C   ASP X 177     -14.409  -3.295  30.439  0.00  0.00     0.241 C 
ATOM   1374  O   ASP X 177     -14.375  -3.157  29.223  0.00  0.00    -0.271 OA
ATOM   1375  N   ASP X 178     -15.182  -4.265  30.949  0.00  0.00    -0.345 N 
ATOM   1376  HN  ASP X 178     -15.105  -4.464  31.923  0.00  0.00     0.163 HD
ATOM   1377  CA  ASP X 178     -15.956  -5.147  30.047  0.00  0.00     0.186 C 
ATOM   1378  CB  ASP X 178     -16.500  -6.278  30.935  0.00  0.00     0.147 C 
ATOM   1379  CG  ASP X 178     -15.406  -7.269  31.360  0.00  0.00     0.175 C 
ATOM   1380  OD1 ASP X 178     -15.671  -8.281  32.085  0.00  0.00    -0.648 OA
ATOM   1381  OD2 ASP X 178     -14.234  -7.116  30.900  0.00  0.00    -0.648 OA
ATOM   1382  C   ASP X 178     -17.145  -4.378  29.429  0.00  0.00     0.241 C 
ATOM   1383  O   ASP X 178     -17.534  -4.624  28.337  0.00  0.00    -0.271 OA
ATOM   1384  N   VAL X 179     -17.756  -3.352  30.132  0.00  0.00    -0.346 N 
ATOM   1385  HN  VAL X 179     -17.698  -3.373  31.128  0.00  0.00     0.163 HD
ATOM   1386  CA  VAL X 179     -18.561  -2.356  29.385  0.00  0.00     0.180 C 
ATOM   1387  CB  VAL X 179     -19.104  -1.202  30.227  0.00  0.00     0.009 C 
ATOM   1388  CG1 VAL X 179     -19.850  -0.093  29.379  0.00  0.00     0.012 C 
ATOM   1389  CG2 VAL X 179     -20.105  -1.826  31.123  0.00  0.00     0.012 C 
ATOM   1390  C   VAL X 179     -17.901  -1.688  28.121  0.00  0.00     0.241 C 
ATOM   1391  O   VAL X 179     -18.491  -1.588  26.975  0.00  0.00    -0.271 OA
ATOM   1392  N   SER X 180     -16.629  -1.356  28.291  0.00  0.00    -0.344 N 
ATOM   1393  HN  SER X 180     -16.155  -1.399  29.167  0.00  0.00     0.163 HD
ATOM   1394  CA  SER X 180     -15.797  -0.816  27.191  0.00  0.00     0.200 C 
ATOM   1395  CB  SER X 180     -14.438  -0.162  27.714  0.00  0.00     0.199 C 
ATOM   1396  OG  SER X 180     -13.880   0.804  26.719  0.00  0.00    -0.398 OA
ATOM   1397  HG1 SER X 180     -12.948   0.593  26.813  0.00  0.00     0.209 HD
ATOM   1398  C   SER X 180     -15.500  -1.752  26.075  0.00  0.00     0.243 C 
ATOM   1399  O   SER X 180     -15.576  -1.411  24.932  0.00  0.00    -0.271 OA
ATOM   1400  N   LYS X 181     -15.149  -2.982  26.439  0.00  0.00    -0.346 N 
ATOM   1401  HN  LYS X 181     -15.058  -3.095  27.425  0.00  0.00     0.163 HD
ATOM   1402  CA  LYS X 181     -15.103  -4.151  25.497  0.00  0.00     0.176 C 
ATOM   1403  CB  LYS X 181     -14.805  -5.529  26.215  0.00  0.00     0.035 C 
ATOM   1404  CG  LYS X 181     -13.470  -5.518  27.003  0.00  0.00     0.004 C 
ATOM   1405  CD  LYS X 181     -13.116  -7.018  27.355  0.00  0.00     0.027 C 
ATOM   1406  CE  LYS X 181     -11.922  -7.145  28.335  0.00  0.00     0.229 C 
ATOM   1407  NZ  LYS X 181     -11.978  -6.164  29.444  0.00  0.00    -0.079 N 
ATOM   1408  HZ1 LYS X 181     -11.089  -6.415  29.924  0.00  0.00     0.274 HD
ATOM   1409  HZ2 LYS X 181     -12.852  -6.383  29.963  0.00  0.00     0.274 HD
ATOM   1410  HZ3 LYS X 181     -11.999  -5.171  29.135  0.00  0.00     0.274 HD
ATOM   1411  C   LYS X 181     -16.378  -4.305  24.579  0.00  0.00     0.241 C 
ATOM   1412  O   LYS X 181     -16.222  -4.654  23.383  0.00  0.00    -0.271 OA
ATOM   1413  N   ILE X 182     -17.597  -3.993  25.114  0.00  0.00    -0.346 N 
ATOM   1414  HN  ILE X 182     -17.765  -3.642  26.031  0.00  0.00     0.163 HD
ATOM   1415  CA  ILE X 182     -18.753  -3.933  24.257  0.00  0.00     0.180 C 
ATOM   1416  CB  ILE X 182     -20.048  -3.827  25.103  0.00  0.00     0.013 C 
ATOM   1417  CG2 ILE X 182     -21.282  -3.629  24.114  0.00  0.00     0.012 C 
ATOM   1418  CG1 ILE X 182     -20.326  -5.042  26.047  0.00  0.00     0.002 C 
ATOM   1419  CD  ILE X 182     -21.360  -4.644  27.141  0.00  0.00     0.005 C 
ATOM   1420  C   ILE X 182     -18.644  -2.654  23.402  0.00  0.00     0.241 C 
ATOM   1421  O   ILE X 182     -18.678  -2.745  22.183  0.00  0.00    -0.271 OA
ATOM   1422  N   ASN X 183     -18.523  -1.473  24.008  0.00  0.00    -0.346 N 
ATOM   1423  HN  ASN X 183     -18.510  -1.230  24.975  0.00  0.00     0.163 HD
ATOM   1424  CA  ASN X 183     -18.237  -0.215  23.250  0.00  0.00     0.185 C 
ATOM   1425  CB  ASN X 183     -17.850   0.866  24.160  0.00  0.00     0.137 C 
ATOM   1426  CG  ASN X 183     -17.839   2.280  23.467  0.00  0.00     0.217 C 
ATOM   1427  OD1 ASN X 183     -18.761   3.028  23.333  0.00  0.00    -0.274 OA
ATOM   1428  ND2 ASN X 183     -16.621   2.616  22.931  0.00  0.00    -0.370 N 
ATOM   1429 1HD2 ASN X 183     -15.926   1.904  22.829  0.00  0.00     0.159 HD
ATOM   1430 2HD2 ASN X 183     -16.537   3.530  22.534  0.00  0.00     0.159 HD
ATOM   1431  C   ASN X 183     -17.326  -0.407  21.954  0.00  0.00     0.241 C 
ATOM   1432  O   ASN X 183     -17.716   0.003  20.857  0.00  0.00    -0.271 OA
ATOM   1433  N   GLU X 184     -16.181  -1.040  22.135  0.00  0.00    -0.346 N 
ATOM   1434  HN  GLU X 184     -16.009  -1.428  23.037  0.00  0.00     0.163 HD
ATOM   1435  CA  GLU X 184     -15.162  -1.369  21.071  0.00  0.00     0.177 C 
ATOM   1436  CB  GLU X 184     -13.899  -1.918  21.745  0.00  0.00     0.045 C 
ATOM   1437  CG  GLU X 184     -12.535  -2.066  20.888  0.00  0.00     0.116 C 
ATOM   1438  CD  GLU X 184     -11.717  -0.770  20.750  0.00  0.00     0.172 C 
ATOM   1439  OE1 GLU X 184     -10.817  -0.815  19.855  0.00  0.00    -0.648 OA
ATOM   1440  OE2 GLU X 184     -11.973   0.250  21.343  0.00  0.00    -0.648 OA
ATOM   1441  C   GLU X 184     -15.554  -2.267  19.884  0.00  0.00     0.240 C 
ATOM   1442  O   GLU X 184     -15.025  -2.063  18.843  0.00  0.00    -0.271 OA
ATOM   1443  N   GLY X 185     -16.485  -3.152  20.009  0.00  0.00    -0.351 N 
ATOM   1444  HN  GLY X 185     -17.040  -3.217  20.835  0.00  0.00     0.163 HD
ATOM   1445  CA  GLY X 185     -16.810  -4.103  18.978  0.00  0.00     0.225 C 
ATOM   1446  C   GLY X 185     -18.184  -4.385  18.933  0.00  0.00     0.236 C 
ATOM   1447  O   GLY X 185     -18.571  -5.503  18.621  0.00  0.00    -0.272 OA
ATOM   1448  N   ILE X 186     -19.126  -3.361  19.135  0.00  0.00    -0.346 N 
ATOM   1449  HN  ILE X 186     -18.874  -2.488  19.544  0.00  0.00     0.163 HD
ATOM   1450  CA  ILE X 186     -20.628  -3.513  19.044  0.00  0.00     0.180 C 
ATOM   1451  CB  ILE X 186     -21.451  -2.661  20.051  0.00  0.00     0.013 C 
ATOM   1452  CG2 ILE X 186     -21.060  -1.168  19.970  0.00  0.00     0.012 C 
ATOM   1453  CG1 ILE X 186     -22.930  -3.033  20.090  0.00  0.00     0.002 C 
ATOM   1454  CD  ILE X 186     -23.482  -3.080  21.477  0.00  0.00     0.005 C 
ATOM   1455  C   ILE X 186     -21.079  -3.402  17.626  0.00  0.00     0.241 C 
ATOM   1456  O   ILE X 186     -21.707  -4.360  17.139  0.00  0.00    -0.271 OA
ATOM   1457  N   GLY X 187     -20.732  -2.220  16.938  0.00  0.00    -0.351 N 
ATOM   1458  HN  GLY X 187     -20.035  -1.633  17.341  0.00  0.00     0.163 HD
ATOM   1459  CA  GLY X 187     -21.276  -1.978  15.620  0.00  0.00     0.225 C 
ATOM   1460  C   GLY X 187     -20.189  -2.125  14.547  0.00  0.00     0.236 C 
ATOM   1461  O   GLY X 187     -20.312  -2.847  13.568  0.00  0.00    -0.272 OA
ATOM   1462  N   ASP X 188     -19.012  -1.415  14.698  0.00  0.00    -0.346 N 
ATOM   1463  HN  ASP X 188     -18.727  -1.005  15.562  0.00  0.00     0.163 HD
ATOM   1464  CA  ASP X 188     -18.178  -1.040  13.668  0.00  0.00     0.186 C 
ATOM   1465  CB  ASP X 188     -17.485   0.338  13.886  0.00  0.00     0.147 C 
ATOM   1466  CG  ASP X 188     -16.769   0.404  15.231  0.00  0.00     0.175 C 
ATOM   1467  OD1 ASP X 188     -17.344   0.907  16.213  0.00  0.00    -0.648 OA
ATOM   1468  OD2 ASP X 188     -15.527   0.190  15.245  0.00  0.00    -0.648 OA
ATOM   1469  C   ASP X 188     -17.253  -2.125  13.209  0.00  0.00     0.241 C 
ATOM   1470  O   ASP X 188     -17.057  -2.296  11.992  0.00  0.00    -0.271 OA
ATOM   1471  N   LYS X 189     -16.710  -2.938  14.124  0.00  0.00    -0.346 N 
ATOM   1472  HN  LYS X 189     -16.780  -2.764  15.103  0.00  0.00     0.163 HD
ATOM   1473  CA  LYS X 189     -15.762  -3.963  13.803  0.00  0.00     0.176 C 
ATOM   1474  CB  LYS X 189     -15.147  -4.489  15.131  0.00  0.00     0.035 C 
ATOM   1475  CG  LYS X 189     -14.533  -3.346  16.023  0.00  0.00     0.004 C 
ATOM   1476  CD  LYS X 189     -13.233  -2.663  15.495  0.00  0.00     0.027 C 
ATOM   1477  CE  LYS X 189     -12.595  -1.822  16.593  0.00  0.00     0.229 C 
ATOM   1478  NZ  LYS X 189     -13.396  -0.601  16.751  0.00  0.00    -0.079 N 
ATOM   1479  HZ1 LYS X 189     -14.185  -0.645  16.075  0.00  0.00     0.274 HD
ATOM   1480  HZ2 LYS X 189     -12.850   0.204  16.382  0.00  0.00     0.274 HD
ATOM   1481  HZ3 LYS X 189     -13.648  -0.368  17.733  0.00  0.00     0.274 HD
ATOM   1482  C   LYS X 189     -16.231  -5.160  13.004  0.00  0.00     0.241 C 
ATOM   1483  O   LYS X 189     -15.481  -5.901  12.392  0.00  0.00    -0.271 OA
ATOM   1484  N   ILE X 190     -17.571  -5.387  13.103  0.00  0.00    -0.346 N 
ATOM   1485  HN  ILE X 190     -18.141  -4.872  13.738  0.00  0.00     0.163 HD
ATOM   1486  CA  ILE X 190     -18.279  -6.476  12.417  0.00  0.00     0.180 C 
ATOM   1487  CB  ILE X 190     -19.484  -7.120  13.144  0.00  0.00     0.013 C 
ATOM   1488  CG2 ILE X 190     -20.726  -6.275  12.939  0.00  0.00     0.012 C 
ATOM   1489  CG1 ILE X 190     -19.780  -8.625  12.838  0.00  0.00     0.002 C 
ATOM   1490  CD  ILE X 190     -18.593  -9.548  13.131  0.00  0.00     0.005 C 
ATOM   1491  C   ILE X 190     -18.626  -6.028  11.031  0.00  0.00     0.241 C 
ATOM   1492  O   ILE X 190     -18.403  -6.652   9.983  0.00  0.00    -0.271 OA
ATOM   1493  N   GLY X 191     -19.032  -4.723  10.867  0.00  0.00    -0.351 N 
ATOM   1494  HN  GLY X 191     -19.197  -4.143  11.661  0.00  0.00     0.163 HD
ATOM   1495  CA  GLY X 191     -18.822  -3.958   9.678  0.00  0.00     0.225 C 
ATOM   1496  C   GLY X 191     -17.428  -4.126   9.010  0.00  0.00     0.236 C 
ATOM   1497  O   GLY X 191     -17.336  -4.644   7.937  0.00  0.00    -0.272 OA
ATOM   1498  N   MET X 192     -16.282  -3.825   9.666  0.00  0.00    -0.346 N 
ATOM   1499  HN  MET X 192     -16.308  -3.326  10.528  0.00  0.00     0.163 HD
ATOM   1500  CA  MET X 192     -14.979  -3.968   9.098  0.00  0.00     0.177 C 
ATOM   1501  CB  MET X 192     -13.908  -3.495  10.048  0.00  0.00     0.045 C 
ATOM   1502  CG  MET X 192     -13.781  -1.966  10.031  0.00  0.00     0.076 C 
ATOM   1503  SD  MET X 192     -13.011  -1.247   8.525  0.00  0.00    -0.173 SA
ATOM   1504  CE  MET X 192     -13.091   0.268   9.443  0.00  0.00     0.089 C 
ATOM   1505  C   MET X 192     -14.468  -5.331   8.742  0.00  0.00     0.241 C 
ATOM   1506  O   MET X 192     -13.743  -5.577   7.790  0.00  0.00    -0.271 OA
ATOM   1507  N   PHE X 193     -14.850  -6.302   9.510  0.00  0.00    -0.346 N 
ATOM   1508  HN  PHE X 193     -15.429  -6.113  10.299  0.00  0.00     0.163 HD
ATOM   1509  CA  PHE X 193     -14.685  -7.732   9.286  0.00  0.00     0.180 C 
ATOM   1510  CB  PHE X 193     -15.166  -8.599  10.482  0.00  0.00     0.073 C 
ATOM   1511  CG  PHE X 193     -15.044 -10.063  10.369  0.00  0.00    -0.056 A 
ATOM   1512  CD1 PHE X 193     -13.767 -10.516  10.040  0.00  0.00     0.007 A 
ATOM   1513  CE1 PHE X 193     -13.669 -11.836   9.469  0.00  0.00     0.001 A 
ATOM   1514  CZ  PHE X 193     -14.759 -12.712   9.498  0.00  0.00     0.000 A 
ATOM   1515  CD2 PHE X 193     -16.166 -10.922  10.364  0.00  0.00     0.007 A 
ATOM   1516  CE2 PHE X 193     -16.023 -12.251  10.026  0.00  0.00     0.001 A 
ATOM   1517  C   PHE X 193     -15.425  -8.135   8.010  0.00  0.00     0.241 C 
ATOM   1518  O   PHE X 193     -14.877  -8.857   7.186  0.00  0.00    -0.271 OA
ATOM   1519  N   PHE X 194     -16.652  -7.688   7.784  0.00  0.00    -0.346 N 
ATOM   1520  HN  PHE X 194     -17.110  -7.191   8.517  0.00  0.00     0.163 HD
ATOM   1521  CA  PHE X 194     -17.479  -8.045   6.630  0.00  0.00     0.180 C 
ATOM   1522  CB  PHE X 194     -18.973  -7.528   6.900  0.00  0.00     0.073 C 
ATOM   1523  CG  PHE X 194     -19.752  -8.689   7.499  0.00  0.00    -0.056 A 
ATOM   1524  CD1 PHE X 194     -19.371  -9.359   8.670  0.00  0.00     0.007 A 
ATOM   1525  CE1 PHE X 194     -20.124 -10.489   9.086  0.00  0.00     0.001 A 
ATOM   1526  CZ  PHE X 194     -21.316 -10.878   8.380  0.00  0.00     0.000 A 
ATOM   1527  CD2 PHE X 194     -20.951  -9.009   6.837  0.00  0.00     0.007 A 
ATOM   1528  CE2 PHE X 194     -21.688 -10.136   7.254  0.00  0.00     0.001 A 
ATOM   1529  C   PHE X 194     -16.967  -7.375   5.396  0.00  0.00     0.241 C 
ATOM   1530  O   PHE X 194     -16.922  -7.902   4.335  0.00  0.00    -0.271 OA
ATOM   1531  N   GLN X 195     -16.393  -6.173   5.555  0.00  0.00    -0.346 N 
ATOM   1532  HN  GLN X 195     -16.435  -5.765   6.463  0.00  0.00     0.163 HD
ATOM   1533  CA  GLN X 195     -15.417  -5.579   4.624  0.00  0.00     0.177 C 
ATOM   1534  CB  GLN X 195     -14.924  -4.264   5.225  0.00  0.00     0.044 C 
ATOM   1535  CG  GLN X 195     -14.611  -3.143   4.234  0.00  0.00     0.105 C 
ATOM   1536  CD  GLN X 195     -13.183  -3.160   3.885  0.00  0.00     0.215 C 
ATOM   1537  OE1 GLN X 195     -12.463  -4.157   4.049  0.00  0.00    -0.274 OA
ATOM   1538  NE2 GLN X 195     -12.697  -2.124   3.200  0.00  0.00    -0.370 N 
ATOM   1539 1HE2 GLN X 195     -13.371  -1.399   3.054  0.00  0.00     0.159 HD
ATOM   1540 2HE2 GLN X 195     -11.698  -2.095   3.159  0.00  0.00     0.159 HD
ATOM   1541  C   GLN X 195     -14.225  -6.474   4.190  0.00  0.00     0.241 C 
ATOM   1542  O   GLN X 195     -13.930  -6.712   3.026  0.00  0.00    -0.271 OA
ATOM   1543  N   SER X 196     -13.589  -7.105   5.101  0.00  0.00    -0.344 N 
ATOM   1544  HN  SER X 196     -13.798  -6.988   6.069  0.00  0.00     0.163 HD
ATOM   1545  CA  SER X 196     -12.391  -7.937   4.842  0.00  0.00     0.200 C 
ATOM   1546  CB  SER X 196     -11.701  -8.438   6.058  0.00  0.00     0.199 C 
ATOM   1547  OG  SER X 196     -10.936  -7.388   6.652  0.00  0.00    -0.398 OA
ATOM   1548  HG1 SER X 196     -10.314  -7.000   6.031  0.00  0.00     0.209 HD
ATOM   1549  C   SER X 196     -12.721  -9.212   4.073  0.00  0.00     0.243 C 
ATOM   1550  O   SER X 196     -12.086  -9.706   3.178  0.00  0.00    -0.271 OA
ATOM   1551  N   MET X 197     -13.896  -9.797   4.331  0.00  0.00    -0.346 N 
ATOM   1552  HN  MET X 197     -14.407  -9.585   5.161  0.00  0.00     0.163 HD
ATOM   1553  CA  MET X 197     -14.445 -10.923   3.630  0.00  0.00     0.177 C 
ATOM   1554  CB  MET X 197     -15.686 -11.376   4.381  0.00  0.00     0.045 C 
ATOM   1555  CG  MET X 197     -15.387 -11.891   5.876  0.00  0.00     0.076 C 
ATOM   1556  SD  MET X 197     -16.489 -13.186   6.494  0.00  0.00    -0.173 SA
ATOM   1557  CE  MET X 197     -17.997 -12.100   6.275  0.00  0.00     0.089 C 
ATOM   1558  C   MET X 197     -14.867 -10.472   2.242  0.00  0.00     0.241 C 
ATOM   1559  O   MET X 197     -14.794 -11.199   1.266  0.00  0.00    -0.271 OA
ATOM   1560  N   ALA X 198     -15.443  -9.246   2.096  0.00  0.00    -0.346 N 
ATOM   1561  HN  ALA X 198     -15.874  -8.739   2.839  0.00  0.00     0.163 HD
ATOM   1562  CA  ALA X 198     -15.792  -8.661   0.846  0.00  0.00     0.172 C 
ATOM   1563  CB  ALA X 198     -16.644  -7.407   1.259  0.00  0.00     0.042 C 
ATOM   1564  C   ALA X 198     -14.680  -8.416  -0.151  0.00  0.00     0.240 C 
ATOM   1565  O   ALA X 198     -14.889  -8.647  -1.377  0.00  0.00    -0.271 OA
ATOM   1566  N   THR X 199     -13.576  -7.844   0.287  0.00  0.00    -0.344 N 
ATOM   1567  HN  THR X 199     -13.485  -7.490   1.215  0.00  0.00     0.163 HD
ATOM   1568  CA  THR X 199     -12.398  -7.890  -0.553  0.00  0.00     0.205 C 
ATOM   1569  CB  THR X 199     -11.133  -7.117   0.009  0.00  0.00     0.146 C 
ATOM   1570  OG1 THR X 199     -11.474  -5.762   0.217  0.00  0.00    -0.393 OA
ATOM   1571  HG1 THR X 199     -12.029  -5.437  -0.495  0.00  0.00     0.210 HD
ATOM   1572  CG2 THR X 199      -9.890  -7.128  -0.849  0.00  0.00     0.042 C 
ATOM   1573  C   THR X 199     -11.887  -9.285  -0.825  0.00  0.00     0.243 C 
ATOM   1574  O   THR X 199     -11.627  -9.546  -1.981  0.00  0.00    -0.271 OA
ATOM   1575  N   PHE X 200     -11.695 -10.175   0.210  0.00  0.00    -0.346 N 
ATOM   1576  HN  PHE X 200     -11.823  -9.852   1.144  0.00  0.00     0.163 HD
ATOM   1577  CA  PHE X 200     -11.189 -11.576   0.233  0.00  0.00     0.180 C 
ATOM   1578  CB  PHE X 200     -11.227 -12.266   1.631  0.00  0.00     0.073 C 
ATOM   1579  CG  PHE X 200     -10.806 -13.682   1.585  0.00  0.00    -0.056 A 
ATOM   1580  CD1 PHE X 200      -9.485 -14.059   1.462  0.00  0.00     0.007 A 
ATOM   1581  CE1 PHE X 200      -9.181 -15.451   1.347  0.00  0.00     0.001 A 
ATOM   1582  CZ  PHE X 200     -10.233 -16.387   1.329  0.00  0.00     0.000 A 
ATOM   1583  CD2 PHE X 200     -11.853 -14.654   1.661  0.00  0.00     0.007 A 
ATOM   1584  CE2 PHE X 200     -11.615 -15.981   1.438  0.00  0.00     0.001 A 
ATOM   1585  C   PHE X 200     -11.822 -12.347  -0.931  0.00  0.00     0.241 C 
ATOM   1586  O   PHE X 200     -11.160 -12.629  -1.908  0.00  0.00    -0.271 OA
ATOM   1587  N   PHE X 201     -13.066 -12.687  -0.832  0.00  0.00    -0.346 N 
ATOM   1588  HN  PHE X 201     -13.672 -12.260  -0.166  0.00  0.00     0.163 HD
ATOM   1589  CA  PHE X 201     -13.763 -13.523  -1.856  0.00  0.00     0.180 C 
ATOM   1590  CB  PHE X 201     -15.216 -13.667  -1.465  0.00  0.00     0.073 C 
ATOM   1591  CG  PHE X 201     -15.374 -14.772  -0.447  0.00  0.00    -0.056 A 
ATOM   1592  CD1 PHE X 201     -15.072 -16.111  -0.860  0.00  0.00     0.007 A 
ATOM   1593  CE1 PHE X 201     -15.220 -17.157   0.110  0.00  0.00     0.001 A 
ATOM   1594  CZ  PHE X 201     -15.583 -16.889   1.423  0.00  0.00     0.000 A 
ATOM   1595  CD2 PHE X 201     -15.833 -14.496   0.841  0.00  0.00     0.007 A 
ATOM   1596  CE2 PHE X 201     -15.949 -15.558   1.761  0.00  0.00     0.001 A 
ATOM   1597  C   PHE X 201     -13.764 -12.874  -3.233  0.00  0.00     0.241 C 
ATOM   1598  O   PHE X 201     -13.535 -13.549  -4.224  0.00  0.00    -0.271 OA
ATOM   1599  N   THR X 202     -13.989 -11.533  -3.296  0.00  0.00    -0.344 N 
ATOM   1600  HN  THR X 202     -14.116 -10.904  -2.534  0.00  0.00     0.163 HD
ATOM   1601  CA  THR X 202     -14.164 -10.897  -4.561  0.00  0.00     0.205 C 
ATOM   1602  CB  THR X 202     -14.731  -9.427  -4.588  0.00  0.00     0.146 C 
ATOM   1603  OG1 THR X 202     -14.078  -8.493  -3.754  0.00  0.00    -0.393 OA
ATOM   1604  HG1 THR X 202     -14.640  -8.261  -3.012  0.00  0.00     0.210 HD
ATOM   1605  CG2 THR X 202     -16.176  -9.453  -4.127  0.00  0.00     0.042 C 
ATOM   1606  C   THR X 202     -12.812 -10.814  -5.280  0.00  0.00     0.243 C 
ATOM   1607  O   THR X 202     -12.714 -11.173  -6.475  0.00  0.00    -0.271 OA
ATOM   1608  N   GLY X 203     -11.686 -10.396  -4.644  0.00  0.00    -0.350 N 
ATOM   1609  HN  GLY X 203     -11.824 -10.076  -3.710  0.00  0.00     0.163 HD
ATOM   1610  CA  GLY X 203     -10.366 -10.416  -5.252  0.00  0.00     0.225 C 
ATOM   1611  C   GLY X 203      -9.803 -11.777  -5.517  0.00  0.00     0.236 C 
ATOM   1612  O   GLY X 203      -9.250 -12.088  -6.603  0.00  0.00    -0.272 OA
ATOM   1613  N   PHE X 204     -10.026 -12.769  -4.626  0.00  0.00    -0.346 N 
ATOM   1614  HN  PHE X 204     -10.245 -12.592  -3.669  0.00  0.00     0.163 HD
ATOM   1615  CA  PHE X 204      -9.797 -14.149  -5.065  0.00  0.00     0.180 C 
ATOM   1616  CB  PHE X 204     -10.060 -15.166  -3.929  0.00  0.00     0.073 C 
ATOM   1617  CG  PHE X 204      -8.764 -15.316  -3.114  0.00  0.00    -0.056 A 
ATOM   1618  CD1 PHE X 204      -7.698 -16.089  -3.604  0.00  0.00     0.007 A 
ATOM   1619  CE1 PHE X 204      -6.511 -16.134  -2.874  0.00  0.00     0.001 A 
ATOM   1620  CZ  PHE X 204      -6.358 -15.495  -1.682  0.00  0.00     0.000 A 
ATOM   1621  CD2 PHE X 204      -8.620 -14.616  -1.872  0.00  0.00     0.007 A 
ATOM   1622  CE2 PHE X 204      -7.445 -14.672  -1.229  0.00  0.00     0.001 A 
ATOM   1623  C   PHE X 204     -10.665 -14.659  -6.211  0.00  0.00     0.241 C 
ATOM   1624  O   PHE X 204     -10.023 -15.241  -7.100  0.00  0.00    -0.271 OA
ATOM   1625  N   ILE X 205     -11.963 -14.418  -6.335  0.00  0.00    -0.346 N 
ATOM   1626  HN  ILE X 205     -12.364 -13.851  -5.620  0.00  0.00     0.163 HD
ATOM   1627  CA  ILE X 205     -12.872 -15.075  -7.341  0.00  0.00     0.180 C 
ATOM   1628  CB  ILE X 205     -14.303 -15.093  -6.855  0.00  0.00     0.013 C 
ATOM   1629  CG2 ILE X 205     -15.358 -15.136  -8.068  0.00  0.00     0.012 C 
ATOM   1630  CG1 ILE X 205     -14.474 -16.255  -5.885  0.00  0.00     0.002 C 
ATOM   1631  CD  ILE X 205     -15.723 -16.177  -5.067  0.00  0.00     0.005 C 
ATOM   1632  C   ILE X 205     -12.690 -14.301  -8.674  0.00  0.00     0.241 C 
ATOM   1633  O   ILE X 205     -12.625 -14.908  -9.744  0.00  0.00    -0.271 OA
ATOM   1634  N   VAL X 206     -12.640 -12.933  -8.631  0.00  0.00    -0.346 N 
ATOM   1635  HN  VAL X 206     -12.673 -12.503  -7.733  0.00  0.00     0.163 HD
ATOM   1636  CA  VAL X 206     -12.465 -12.119  -9.853  0.00  0.00     0.180 C 
ATOM   1637  CB  VAL X 206     -12.810 -10.664  -9.546  0.00  0.00     0.009 C 
ATOM   1638  CG1 VAL X 206     -12.851  -9.710 -10.770  0.00  0.00     0.012 C 
ATOM   1639  CG2 VAL X 206     -14.252 -10.732  -9.144  0.00  0.00     0.012 C 
ATOM   1640  C   VAL X 206     -11.021 -12.345 -10.300  0.00  0.00     0.241 C 
ATOM   1641  O   VAL X 206     -10.673 -12.113 -11.398  0.00  0.00    -0.271 OA
ATOM   1642  N   GLY X 207     -10.125 -12.846  -9.416  0.00  0.00    -0.351 N 
ATOM   1643  HN  GLY X 207     -10.428 -13.038  -8.486  0.00  0.00     0.163 HD
ATOM   1644  CA  GLY X 207      -8.719 -13.240  -9.788  0.00  0.00     0.225 C 
ATOM   1645  C   GLY X 207      -8.890 -14.477 -10.633  0.00  0.00     0.236 C 
ATOM   1646  O   GLY X 207      -8.560 -14.487 -11.824  0.00  0.00    -0.272 OA
ATOM   1647  N   PHE X 208      -9.305 -15.615  -9.900  0.00  0.00    -0.346 N 
ATOM   1648  HN  PHE X 208      -9.397 -15.528  -8.911  0.00  0.00     0.163 HD
ATOM   1649  CA  PHE X 208      -9.404 -16.957 -10.403  0.00  0.00     0.180 C 
ATOM   1650  CB  PHE X 208     -10.200 -17.924  -9.448  0.00  0.00     0.073 C 
ATOM   1651  CG  PHE X 208      -9.342 -18.426  -8.309  0.00  0.00    -0.056 A 
ATOM   1652  CD1 PHE X 208      -9.774 -18.386  -6.981  0.00  0.00     0.007 A 
ATOM   1653  CE1 PHE X 208      -9.101 -18.931  -5.974  0.00  0.00     0.001 A 
ATOM   1654  CZ  PHE X 208      -7.956 -19.718  -6.221  0.00  0.00     0.000 A 
ATOM   1655  CD2 PHE X 208      -8.154 -19.181  -8.600  0.00  0.00     0.007 A 
ATOM   1656  CE2 PHE X 208      -7.478 -19.842  -7.589  0.00  0.00     0.001 A 
ATOM   1657  C   PHE X 208      -9.918 -17.119 -11.806  0.00  0.00     0.241 C 
ATOM   1658  O   PHE X 208      -9.257 -17.636 -12.675  0.00  0.00    -0.271 OA
ATOM   1659  N   THR X 209     -11.144 -16.713 -12.008  0.00  0.00    -0.344 N 
ATOM   1660  HN  THR X 209     -11.676 -16.318 -11.263  0.00  0.00     0.163 HD
ATOM   1661  CA  THR X 209     -11.903 -16.636 -13.212  0.00  0.00     0.205 C 
ATOM   1662  CB  THR X 209     -13.197 -15.831 -13.061  0.00  0.00     0.146 C 
ATOM   1663  OG1 THR X 209     -13.017 -14.575 -12.414  0.00  0.00    -0.393 OA
ATOM   1664  HG1 THR X 209     -12.774 -14.632 -11.487  0.00  0.00     0.210 HD
ATOM   1665  CG2 THR X 209     -14.180 -16.637 -12.195  0.00  0.00     0.042 C 
ATOM   1666  C   THR X 209     -11.225 -16.036 -14.439  0.00  0.00     0.243 C 
ATOM   1667  O   THR X 209     -11.404 -16.559 -15.575  0.00  0.00    -0.271 OA
ATOM   1668  N   ARG X 210     -10.329 -15.043 -14.197  0.00  0.00    -0.346 N 
ATOM   1669  HN  ARG X 210     -10.178 -14.831 -13.234  0.00  0.00     0.163 HD
ATOM   1670  CA  ARG X 210      -9.504 -14.372 -15.227  0.00  0.00     0.176 C 
ATOM   1671  CB  ARG X 210      -9.301 -12.871 -14.772  0.00  0.00     0.036 C 
ATOM   1672  CG  ARG X 210     -10.497 -11.946 -14.959  0.00  0.00     0.023 C 
ATOM   1673  CD  ARG X 210     -10.513 -10.601 -14.215  0.00  0.00     0.138 C 
ATOM   1674  NE  ARG X 210      -9.254  -9.813 -14.625  0.00  0.00    -0.227 N 
ATOM   1675  HE  ARG X 210      -8.514  -9.693 -13.962  0.00  0.00     0.177 HD
ATOM   1676  CZ  ARG X 210      -9.157  -8.991 -15.617  0.00  0.00     0.665 C 
ATOM   1677  NH1 ARG X 210      -8.043  -8.274 -15.806  0.00  0.00    -0.235 N 
ATOM   1678 1HH1 ARG X 210      -7.315  -8.165 -15.128  0.00  0.00     0.174 HD
ATOM   1679 2HH1 ARG X 210      -7.876  -7.861 -16.701  0.00  0.00     0.174 HD
ATOM   1680  NH2 ARG X 210     -10.237  -8.881 -16.477  0.00  0.00    -0.235 N 
ATOM   1681 1HH2 ARG X 210     -11.050  -9.441 -16.316  0.00  0.00     0.174 HD
ATOM   1682 2HH2 ARG X 210     -10.124  -8.193 -17.193  0.00  0.00     0.174 HD
ATOM   1683  C   ARG X 210      -8.148 -14.903 -15.538  0.00  0.00     0.240 C 
ATOM   1684  O   ARG X 210      -7.745 -15.111 -16.698  0.00  0.00    -0.271 OA
ATOM   1685  N   GLY X 211      -7.366 -15.145 -14.455  0.00  0.00    -0.351 N 
ATOM   1686  HN  GLY X 211      -7.730 -15.030 -13.534  0.00  0.00     0.163 HD
ATOM   1687  CA  GLY X 211      -6.039 -15.695 -14.684  0.00  0.00     0.225 C 
ATOM   1688  C   GLY X 211      -5.758 -16.743 -13.643  0.00  0.00     0.236 C 
ATOM   1689  O   GLY X 211      -5.283 -16.505 -12.533  0.00  0.00    -0.272 OA
ATOM   1690  N   TRP X 212      -6.042 -17.955 -14.039  0.00  0.00    -0.346 N 
ATOM   1691  HN  TRP X 212      -6.381 -18.115 -14.963  0.00  0.00     0.163 HD
ATOM   1692  CA  TRP X 212      -5.815 -19.136 -13.299  0.00  0.00     0.181 C 
ATOM   1693  CB  TRP X 212      -6.436 -20.416 -13.898  0.00  0.00     0.075 C 
ATOM   1694  CG  TRP X 212      -6.738 -21.555 -12.868  0.00  0.00    -0.028 A 
ATOM   1695  CD1 TRP X 212      -5.871 -22.552 -12.553  0.00  0.00     0.096 A 
ATOM   1696  NE1 TRP X 212      -6.424 -23.388 -11.620  0.00  0.00    -0.365 N 
ATOM   1697  HE1 TRP X 212      -6.003 -24.145 -11.171  0.00  0.00     0.165 HD
ATOM   1698  CE2 TRP X 212      -7.726 -22.911 -11.350  0.00  0.00     0.042 A 
ATOM   1699  CD2 TRP X 212      -7.955 -21.822 -12.151  0.00  0.00    -0.002 A 
ATOM   1700  CE3 TRP X 212      -9.174 -21.134 -12.182  0.00  0.00     0.014 A 
ATOM   1701  CZ3 TRP X 212     -10.197 -21.593 -11.413  0.00  0.00     0.001 A 
ATOM   1702  CZ2 TRP X 212      -8.714 -23.400 -10.590  0.00  0.00     0.030 A 
ATOM   1703  CH2 TRP X 212      -9.982 -22.714 -10.568  0.00  0.00     0.002 A 
ATOM   1704  C   TRP X 212      -4.384 -19.388 -12.851  0.00  0.00     0.241 C 
ATOM   1705  O   TRP X 212      -4.114 -19.422 -11.641  0.00  0.00    -0.271 OA
ATOM   1706  N   LYS X 213      -3.398 -19.604 -13.736  0.00  0.00    -0.346 N 
ATOM   1707  HN  LYS X 213      -3.811 -19.435 -14.627  0.00  0.00     0.163 HD
ATOM   1708  CA  LYS X 213      -2.067 -20.015 -13.538  0.00  0.00     0.176 C 
ATOM   1709  CB  LYS X 213      -1.397 -20.129 -14.950  0.00  0.00     0.035 C 
ATOM   1710  CG  LYS X 213      -2.110 -21.216 -15.892  0.00  0.00     0.004 C 
ATOM   1711  CD  LYS X 213      -1.307 -21.422 -17.193  0.00  0.00     0.027 C 
ATOM   1712  CE  LYS X 213      -1.954 -22.310 -18.271  0.00  0.00     0.229 C 
ATOM   1713  NZ  LYS X 213      -2.136 -23.766 -17.928  0.00  0.00    -0.079 N 
ATOM   1714  HZ1 LYS X 213      -2.774 -23.963 -17.130  0.00  0.00     0.274 HD
ATOM   1715  HZ2 LYS X 213      -1.215 -24.169 -17.660  0.00  0.00     0.274 HD
ATOM   1716  HZ3 LYS X 213      -2.530 -24.212 -18.781  0.00  0.00     0.274 HD
ATOM   1717  C   LYS X 213      -1.190 -19.118 -12.697  0.00  0.00     0.241 C 
ATOM   1718  O   LYS X 213      -0.449 -19.542 -11.859  0.00  0.00    -0.271 OA
ATOM   1719  N   LEU X 214      -1.335 -17.721 -12.806  0.00  0.00    -0.346 N 
ATOM   1720  HN  LEU X 214      -2.045 -17.450 -13.452  0.00  0.00     0.163 HD
ATOM   1721  CA  LEU X 214      -0.679 -16.730 -11.995  0.00  0.00     0.177 C 
ATOM   1722  CB  LEU X 214      -0.732 -15.393 -12.707  0.00  0.00     0.038 C 
ATOM   1723  CG  LEU X 214      -0.218 -14.147 -11.958  0.00  0.00    -0.020 C 
ATOM   1724  CD1 LEU X 214       1.128 -14.337 -11.343  0.00  0.00     0.009 C 
ATOM   1725  CD2 LEU X 214      -0.242 -12.940 -12.919  0.00  0.00     0.009 C 
ATOM   1726  C   LEU X 214      -1.288 -16.731 -10.617  0.00  0.00     0.241 C 
ATOM   1727  O   LEU X 214      -0.634 -16.638  -9.551  0.00  0.00    -0.271 OA
ATOM   1728  N   THR X 215      -2.625 -16.757 -10.541  0.00  0.00    -0.344 N 
ATOM   1729  HN  THR X 215      -3.236 -16.836 -11.325  0.00  0.00     0.163 HD
ATOM   1730  CA  THR X 215      -3.373 -16.727  -9.248  0.00  0.00     0.205 C 
ATOM   1731  CB  THR X 215      -4.892 -16.938  -9.428  0.00  0.00     0.146 C 
ATOM   1732  OG1 THR X 215      -5.478 -15.774 -10.087  0.00  0.00    -0.393 OA
ATOM   1733  HG1 THR X 215      -5.260 -15.749 -11.021  0.00  0.00     0.210 HD
ATOM   1734  CG2 THR X 215      -5.676 -17.067  -8.072  0.00  0.00     0.042 C 
ATOM   1735  C   THR X 215      -2.853 -17.678  -8.237  0.00  0.00     0.243 C 
ATOM   1736  O   THR X 215      -2.772 -17.414  -7.017  0.00  0.00    -0.271 OA
ATOM   1737  N   LEU X 216      -2.559 -18.891  -8.617  0.00  0.00    -0.346 N 
ATOM   1738  HN  LEU X 216      -2.733 -19.013  -9.591  0.00  0.00     0.163 HD
ATOM   1739  CA  LEU X 216      -2.140 -19.995  -7.801  0.00  0.00     0.177 C 
ATOM   1740  CB  LEU X 216      -2.057 -21.294  -8.612  0.00  0.00     0.038 C 
ATOM   1741  CG  LEU X 216      -3.415 -21.819  -9.174  0.00  0.00    -0.020 C 
ATOM   1742  CD1 LEU X 216      -3.181 -23.104  -9.975  0.00  0.00     0.009 C 
ATOM   1743  CD2 LEU X 216      -4.488 -21.911  -8.160  0.00  0.00     0.009 C 
ATOM   1744  C   LEU X 216      -0.651 -19.804  -7.161  0.00  0.00     0.241 C 
ATOM   1745  O   LEU X 216      -0.400 -20.168  -6.044  0.00  0.00    -0.271 OA
ATOM   1746  N   VAL X 217       0.224 -19.064  -7.911  0.00  0.00    -0.346 N 
ATOM   1747  HN  VAL X 217       0.008 -18.704  -8.815  0.00  0.00     0.163 HD
ATOM   1748  CA  VAL X 217       1.583 -18.876  -7.389  0.00  0.00     0.180 C 
ATOM   1749  CB  VAL X 217       2.534 -18.598  -8.546  0.00  0.00     0.009 C 
ATOM   1750  CG1 VAL X 217       4.032 -18.217  -8.135  0.00  0.00     0.012 C 
ATOM   1751  CG2 VAL X 217       2.527 -19.792  -9.490  0.00  0.00     0.012 C 
ATOM   1752  C   VAL X 217       1.678 -17.777  -6.339  0.00  0.00     0.241 C 
ATOM   1753  O   VAL X 217       2.518 -17.846  -5.402  0.00  0.00    -0.271 OA
ATOM   1754  N   ILE X 218       0.718 -16.804  -6.365  0.00  0.00    -0.346 N 
ATOM   1755  HN  ILE X 218       0.042 -16.679  -7.088  0.00  0.00     0.163 HD
ATOM   1756  CA  ILE X 218       0.540 -15.902  -5.315  0.00  0.00     0.180 C 
ATOM   1757  CB  ILE X 218      -0.325 -14.686  -5.684  0.00  0.00     0.013 C 
ATOM   1758  CG2 ILE X 218      -0.352 -13.593  -4.536  0.00  0.00     0.012 C 
ATOM   1759  CG1 ILE X 218      -0.036 -13.961  -7.025  0.00  0.00     0.002 C 
ATOM   1760  CD  ILE X 218       1.435 -13.659  -7.216  0.00  0.00     0.005 C 
ATOM   1761  C   ILE X 218      -0.026 -16.552  -4.107  0.00  0.00     0.241 C 
ATOM   1762  O   ILE X 218       0.485 -16.409  -3.025  0.00  0.00    -0.271 OA
ATOM   1763  N   LEU X 219      -1.079 -17.406  -4.360  0.00  0.00    -0.346 N 
ATOM   1764  HN  LEU X 219      -1.301 -17.728  -5.277  0.00  0.00     0.163 HD
ATOM   1765  CA  LEU X 219      -1.800 -18.150  -3.325  0.00  0.00     0.177 C 
ATOM   1766  CB  LEU X 219      -2.955 -18.977  -3.846  0.00  0.00     0.038 C 
ATOM   1767  CG  LEU X 219      -3.770 -19.751  -2.799  0.00  0.00    -0.020 C 
ATOM   1768  CD1 LEU X 219      -4.172 -18.748  -1.738  0.00  0.00     0.009 C 
ATOM   1769  CD2 LEU X 219      -5.019 -20.439  -3.387  0.00  0.00     0.009 C 
ATOM   1770  C   LEU X 219      -0.890 -19.126  -2.533  0.00  0.00     0.241 C 
ATOM   1771  O   LEU X 219      -0.995 -19.292  -1.370  0.00  0.00    -0.271 OA
ATOM   1772  N   ALA X 220       0.054 -19.689  -3.206  0.00  0.00    -0.346 N 
ATOM   1773  HN  ALA X 220       0.092 -19.732  -4.201  0.00  0.00     0.163 HD
ATOM   1774  CA  ALA X 220       0.979 -20.675  -2.619  0.00  0.00     0.172 C 
ATOM   1775  CB  ALA X 220       1.506 -21.658  -3.738  0.00  0.00     0.042 C 
ATOM   1776  C   ALA X 220       2.230 -19.991  -2.109  0.00  0.00     0.240 C 
ATOM   1777  O   ALA X 220       2.780 -20.439  -1.095  0.00  0.00    -0.271 OA
ATOM   1778  N   ILE X 221       2.722 -18.763  -2.580  0.00  0.00    -0.346 N 
ATOM   1779  HN  ILE X 221       2.418 -18.391  -3.454  0.00  0.00     0.163 HD
ATOM   1780  CA  ILE X 221       3.792 -18.118  -1.820  0.00  0.00     0.180 C 
ATOM   1781  CB  ILE X 221       4.644 -17.186  -2.630  0.00  0.00     0.013 C 
ATOM   1782  CG2 ILE X 221       3.979 -15.827  -2.910  0.00  0.00     0.012 C 
ATOM   1783  CG1 ILE X 221       6.010 -17.029  -1.877  0.00  0.00     0.002 C 
ATOM   1784  CD  ILE X 221       7.174 -16.519  -2.738  0.00  0.00     0.005 C 
ATOM   1785  C   ILE X 221       3.345 -17.382  -0.583  0.00  0.00     0.241 C 
ATOM   1786  O   ILE X 221       4.109 -17.245   0.401  0.00  0.00    -0.271 OA
ATOM   1787  N   SER X 222       2.009 -17.023  -0.520  0.00  0.00    -0.344 N 
ATOM   1788  HN  SER X 222       1.421 -17.136  -1.317  0.00  0.00     0.163 HD
ATOM   1789  CA  SER X 222       1.434 -16.306   0.558  0.00  0.00     0.200 C 
ATOM   1790  CB  SER X 222       0.088 -15.624   0.175  0.00  0.00     0.199 C 
ATOM   1791  OG  SER X 222      -0.287 -14.827   1.316  0.00  0.00    -0.398 OA
ATOM   1792  HG1 SER X 222       0.055 -13.947   1.138  0.00  0.00     0.209 HD
ATOM   1793  C   SER X 222       1.456 -16.989   1.949  0.00  0.00     0.245 C 
ATOM   1794  O   SER X 222       2.012 -16.443   2.897  0.00  0.00    -0.271 OA
ATOM   1795  N   PRO X 223       1.029 -18.229   2.269  0.00  0.00    -0.337 N 
ATOM   1796  CD  PRO X 223       0.166 -19.049   1.413  0.00  0.00     0.127 C 
ATOM   1797  CA  PRO X 223       0.903 -18.652   3.634  0.00  0.00     0.179 C 
ATOM   1798  CB  PRO X 223      -0.065 -19.815   3.672  0.00  0.00     0.037 C 
ATOM   1799  CG  PRO X 223      -0.235 -20.181   2.167  0.00  0.00     0.022 C 
ATOM   1800  C   PRO X 223       2.246 -19.000   4.281  0.00  0.00     0.241 C 
ATOM   1801  O   PRO X 223       2.367 -19.029   5.475  0.00  0.00    -0.271 OA
ATOM   1802  N   VAL X 224       3.233 -19.151   3.367  0.00  0.00    -0.346 N 
ATOM   1803  HN  VAL X 224       3.046 -19.217   2.390  0.00  0.00     0.163 HD
ATOM   1804  CA  VAL X 224       4.598 -19.481   3.711  0.00  0.00     0.180 C 
ATOM   1805  CB  VAL X 224       5.510 -19.599   2.497  0.00  0.00     0.009 C 
ATOM   1806  CG1 VAL X 224       7.006 -19.872   2.920  0.00  0.00     0.012 C 
ATOM   1807  CG2 VAL X 224       4.938 -20.756   1.611  0.00  0.00     0.012 C 
ATOM   1808  C   VAL X 224       5.135 -18.390   4.645  0.00  0.00     0.241 C 
ATOM   1809  O   VAL X 224       5.634 -18.678   5.765  0.00  0.00    -0.271 OA
ATOM   1810  N   LEU X 225       4.888 -17.075   4.215  0.00  0.00    -0.346 N 
ATOM   1811  HN  LEU X 225       4.312 -16.991   3.405  0.00  0.00     0.163 HD
ATOM   1812  CA  LEU X 225       5.270 -15.860   4.839  0.00  0.00     0.177 C 
ATOM   1813  CB  LEU X 225       5.396 -14.606   3.852  0.00  0.00     0.038 C 
ATOM   1814  CG  LEU X 225       5.641 -13.278   4.560  0.00  0.00    -0.020 C 
ATOM   1815  CD1 LEU X 225       6.823 -13.303   5.621  0.00  0.00     0.009 C 
ATOM   1816  CD2 LEU X 225       5.923 -12.147   3.548  0.00  0.00     0.009 C 
ATOM   1817  C   LEU X 225       4.313 -15.611   6.055  0.00  0.00     0.240 C 
ATOM   1818  O   LEU X 225       4.762 -15.163   7.093  0.00  0.00    -0.271 OA
ATOM   1819  N   GLY X 226       2.999 -15.838   5.911  0.00  0.00    -0.351 N 
ATOM   1820  HN  GLY X 226       2.694 -15.974   4.971  0.00  0.00     0.163 HD
ATOM   1821  CA  GLY X 226       2.080 -15.710   7.081  0.00  0.00     0.225 C 
ATOM   1822  C   GLY X 226       2.429 -16.706   8.223  0.00  0.00     0.236 C 
ATOM   1823  O   GLY X 226       2.385 -16.292   9.378  0.00  0.00    -0.272 OA
ATOM   1824  N   LEU X 227       2.804 -17.958   7.908  0.00  0.00    -0.346 N 
ATOM   1825  HN  LEU X 227       3.008 -18.375   7.025  0.00  0.00     0.163 HD
ATOM   1826  CA  LEU X 227       3.073 -18.964   8.993  0.00  0.00     0.177 C 
ATOM   1827  CB  LEU X 227       2.819 -20.454   8.528  0.00  0.00     0.038 C 
ATOM   1828  CG  LEU X 227       1.379 -20.885   8.231  0.00  0.00    -0.020 C 
ATOM   1829  CD1 LEU X 227       1.331 -22.206   7.522  0.00  0.00     0.009 C 
ATOM   1830  CD2 LEU X 227       0.769 -20.873   9.634  0.00  0.00     0.009 C 
ATOM   1831  C   LEU X 227       4.401 -18.847   9.639  0.00  0.00     0.241 C 
ATOM   1832  O   LEU X 227       4.661 -19.261  10.793  0.00  0.00    -0.271 OA
ATOM   1833  N   SER X 228       5.314 -18.191   8.961  0.00  0.00    -0.344 N 
ATOM   1834  HN  SER X 228       5.101 -17.898   8.032  0.00  0.00     0.163 HD
ATOM   1835  CA  SER X 228       6.604 -17.750   9.393  0.00  0.00     0.200 C 
ATOM   1836  CB  SER X 228       7.541 -17.546   8.160  0.00  0.00     0.199 C 
ATOM   1837  OG  SER X 228       7.838 -18.782   7.494  0.00  0.00    -0.398 OA
ATOM   1838  HG1 SER X 228       7.073 -18.963   6.943  0.00  0.00     0.209 HD
ATOM   1839  C   SER X 228       6.522 -16.462  10.212  0.00  0.00     0.243 C 
ATOM   1840  O   SER X 228       7.083 -16.359  11.300  0.00  0.00    -0.271 OA
ATOM   1841  N   ALA X 229       5.581 -15.567   9.836  0.00  0.00    -0.346 N 
ATOM   1842  HN  ALA X 229       5.054 -15.641   8.993  0.00  0.00     0.163 HD
ATOM   1843  CA  ALA X 229       5.438 -14.312  10.650  0.00  0.00     0.172 C 
ATOM   1844  CB  ALA X 229       4.760 -13.245   9.698  0.00  0.00     0.042 C 
ATOM   1845  C   ALA X 229       4.683 -14.490  11.996  0.00  0.00     0.240 C 
ATOM   1846  O   ALA X 229       4.926 -13.817  12.980  0.00  0.00    -0.271 OA
ATOM   1847  N   ALA X 230       3.891 -15.591  11.957  0.00  0.00    -0.346 N 
ATOM   1848  HN  ALA X 230       3.910 -16.223  11.185  0.00  0.00     0.163 HD
ATOM   1849  CA  ALA X 230       3.092 -16.183  13.011  0.00  0.00     0.172 C 
ATOM   1850  CB  ALA X 230       2.152 -17.288  12.411  0.00  0.00     0.042 C 
ATOM   1851  C   ALA X 230       3.875 -16.853  14.123  0.00  0.00     0.240 C 
ATOM   1852  O   ALA X 230       3.555 -16.730  15.343  0.00  0.00    -0.271 OA
ATOM   1853  N   VAL X 231       4.986 -17.572  13.788  0.00  0.00    -0.346 N 
ATOM   1854  HN  VAL X 231       4.990 -17.773  12.812  0.00  0.00     0.163 HD
ATOM   1855  CA  VAL X 231       6.052 -18.217  14.612  0.00  0.00     0.180 C 
ATOM   1856  CB  VAL X 231       6.843 -19.318  13.862  0.00  0.00     0.009 C 
ATOM   1857  CG1 VAL X 231       8.115 -19.837  14.507  0.00  0.00     0.012 C 
ATOM   1858  CG2 VAL X 231       5.865 -20.539  13.687  0.00  0.00     0.012 C 
ATOM   1859  C   VAL X 231       6.961 -17.168  15.140  0.00  0.00     0.241 C 
ATOM   1860  O   VAL X 231       7.371 -17.274  16.305  0.00  0.00    -0.271 OA
ATOM   1861  N   TRP X 232       7.319 -16.096  14.295  0.00  0.00    -0.346 N 
ATOM   1862  HN  TRP X 232       7.071 -16.101  13.330  0.00  0.00     0.163 HD
ATOM   1863  CA  TRP X 232       7.942 -14.857  14.750  0.00  0.00     0.181 C 
ATOM   1864  CB  TRP X 232       8.181 -13.877  13.598  0.00  0.00     0.075 C 
ATOM   1865  CG  TRP X 232       8.573 -12.407  13.901  0.00  0.00    -0.028 A 
ATOM   1866  CD1 TRP X 232       9.007 -11.809  15.044  0.00  0.00     0.096 A 
ATOM   1867  NE1 TRP X 232       9.267 -10.473  14.851  0.00  0.00    -0.365 N 
ATOM   1868  HE1 TRP X 232       9.774  -9.888  15.446  0.00  0.00     0.165 HD
ATOM   1869  CE2 TRP X 232       8.887 -10.198  13.575  0.00  0.00     0.042 A 
ATOM   1870  CD2 TRP X 232       8.487 -11.367  12.964  0.00  0.00    -0.002 A 
ATOM   1871  CE3 TRP X 232       8.046 -11.357  11.626  0.00  0.00     0.014 A 
ATOM   1872  CZ3 TRP X 232       8.046 -10.164  10.929  0.00  0.00     0.001 A 
ATOM   1873  CZ2 TRP X 232       8.989  -9.004  12.813  0.00  0.00     0.030 A 
ATOM   1874  CH2 TRP X 232       8.527  -8.934  11.501  0.00  0.00     0.002 A 
ATOM   1875  C   TRP X 232       7.223 -14.305  15.910  0.00  0.00     0.241 C 
ATOM   1876  O   TRP X 232       7.770 -14.061  16.989  0.00  0.00    -0.271 OA
ATOM   1877  N   ALA X 233       5.865 -14.132  15.742  0.00  0.00    -0.346 N 
ATOM   1878  HN  ALA X 233       5.415 -14.377  14.887  0.00  0.00     0.163 HD
ATOM   1879  CA  ALA X 233       4.985 -13.399  16.652  0.00  0.00     0.172 C 
ATOM   1880  CB  ALA X 233       3.630 -13.236  15.925  0.00  0.00     0.042 C 
ATOM   1881  C   ALA X 233       4.770 -14.109  17.977  0.00  0.00     0.240 C 
ATOM   1882  O   ALA X 233       4.655 -13.535  19.062  0.00  0.00    -0.271 OA
ATOM   1883  N   LYS X 234       4.958 -15.473  17.947  0.00  0.00    -0.346 N 
ATOM   1884  HN  LYS X 234       4.961 -15.891  17.042  0.00  0.00     0.163 HD
ATOM   1885  CA  LYS X 234       5.085 -16.354  19.166  0.00  0.00     0.176 C 
ATOM   1886  CB  LYS X 234       4.824 -17.738  18.669  0.00  0.00     0.035 C 
ATOM   1887  CG  LYS X 234       4.016 -18.573  19.746  0.00  0.00     0.004 C 
ATOM   1888  CD  LYS X 234       4.446 -18.469  21.234  0.00  0.00     0.027 C 
ATOM   1889  CE  LYS X 234       3.423 -19.205  22.124  0.00  0.00     0.229 C 
ATOM   1890  NZ  LYS X 234       3.491 -18.852  23.455  0.00  0.00    -0.079 N 
ATOM   1891  HZ1 LYS X 234       2.930 -18.009  23.690  0.00  0.00     0.274 HD
ATOM   1892  HZ2 LYS X 234       4.413 -18.480  23.758  0.00  0.00     0.274 HD
ATOM   1893  HZ3 LYS X 234       3.184 -19.636  24.066  0.00  0.00     0.274 HD
ATOM   1894  C   LYS X 234       6.400 -16.313  19.895  0.00  0.00     0.241 C 
ATOM   1895  O   LYS X 234       6.463 -16.272  21.169  0.00  0.00    -0.271 OA
ATOM   1896  N   ILE X 235       7.502 -16.409  19.167  0.00  0.00    -0.346 N 
ATOM   1897  HN  ILE X 235       7.426 -16.445  18.174  0.00  0.00     0.163 HD
ATOM   1898  CA  ILE X 235       8.828 -16.346  19.785  0.00  0.00     0.180 C 
ATOM   1899  CB  ILE X 235       9.870 -16.516  18.743  0.00  0.00     0.013 C 
ATOM   1900  CG2 ILE X 235      11.255 -16.181  19.247  0.00  0.00     0.012 C 
ATOM   1901  CG1 ILE X 235       9.873 -17.977  18.243  0.00  0.00     0.002 C 
ATOM   1902  CD  ILE X 235      10.561 -18.328  16.920  0.00  0.00     0.005 C 
ATOM   1903  C   ILE X 235       9.036 -14.958  20.431  0.00  0.00     0.241 C 
ATOM   1904  O   ILE X 235       9.547 -14.794  21.521  0.00  0.00    -0.271 OA
ATOM   1905  N   LEU X 236       8.541 -13.911  19.771  0.00  0.00    -0.346 N 
ATOM   1906  HN  LEU X 236       8.098 -14.114  18.901  0.00  0.00     0.163 HD
ATOM   1907  CA  LEU X 236       8.850 -12.570  20.169  0.00  0.00     0.177 C 
ATOM   1908  CB  LEU X 236       8.224 -11.719  19.025  0.00  0.00     0.038 C 
ATOM   1909  CG  LEU X 236       8.565 -10.176  19.081  0.00  0.00    -0.020 C 
ATOM   1910  CD1 LEU X 236      10.051  -9.896  18.779  0.00  0.00     0.009 C 
ATOM   1911  CD2 LEU X 236       7.686  -9.465  18.100  0.00  0.00     0.009 C 
ATOM   1912  C   LEU X 236       8.214 -12.105  21.456  0.00  0.00     0.241 C 
ATOM   1913  O   LEU X 236       8.779 -11.440  22.343  0.00  0.00    -0.271 OA
ATOM   1914  N   SER X 237       6.885 -12.331  21.643  0.00  0.00    -0.344 N 
ATOM   1915  HN  SER X 237       6.355 -12.838  20.968  0.00  0.00     0.163 HD
ATOM   1916  CA  SER X 237       6.313 -12.099  22.969  0.00  0.00     0.200 C 
ATOM   1917  CB  SER X 237       4.760 -12.336  22.874  0.00  0.00     0.199 C 
ATOM   1918  OG  SER X 237       4.099 -12.009  24.071  0.00  0.00    -0.398 OA
ATOM   1919  HG1 SER X 237       3.251 -12.457  24.101  0.00  0.00     0.209 HD
ATOM   1920  C   SER X 237       6.870 -13.016  24.057  0.00  0.00     0.243 C 
ATOM   1921  O   SER X 237       7.055 -12.609  25.189  0.00  0.00    -0.271 OA
ATOM   1922  N   SER X 238       7.202 -14.276  23.764  0.00  0.00    -0.344 N 
ATOM   1923  HN  SER X 238       7.366 -14.582  22.830  0.00  0.00     0.163 HD
ATOM   1924  CA  SER X 238       7.415 -15.220  24.875  0.00  0.00     0.200 C 
ATOM   1925  CB  SER X 238       7.254 -16.645  24.396  0.00  0.00     0.199 C 
ATOM   1926  OG  SER X 238       5.875 -16.832  23.975  0.00  0.00    -0.398 OA
ATOM   1927  HG1 SER X 238       5.766 -16.252  23.218  0.00  0.00     0.209 HD
ATOM   1928  C   SER X 238       8.780 -15.205  25.484  0.00  0.00     0.243 C 
ATOM   1929  O   SER X 238       9.066 -15.779  26.534  0.00  0.00    -0.271 OA
ATOM   1930  N   PHE X 239       9.709 -14.415  24.928  0.00  0.00    -0.346 N 
ATOM   1931  HN  PHE X 239       9.555 -13.902  24.087  0.00  0.00     0.163 HD
ATOM   1932  CA  PHE X 239      10.971 -14.139  25.614  0.00  0.00     0.180 C 
ATOM   1933  CB  PHE X 239      12.151 -13.848  24.628  0.00  0.00     0.073 C 
ATOM   1934  CG  PHE X 239      12.626 -14.911  23.695  0.00  0.00    -0.056 A 
ATOM   1935  CD1 PHE X 239      12.795 -16.261  24.117  0.00  0.00     0.007 A 
ATOM   1936  CE1 PHE X 239      13.350 -17.219  23.250  0.00  0.00     0.001 A 
ATOM   1937  CZ  PHE X 239      13.853 -16.730  22.009  0.00  0.00     0.000 A 
ATOM   1938  CD2 PHE X 239      13.123 -14.539  22.466  0.00  0.00     0.007 A 
ATOM   1939  CE2 PHE X 239      13.726 -15.429  21.637  0.00  0.00     0.001 A 
ATOM   1940  C   PHE X 239      10.829 -12.956  26.574  0.00  0.00     0.241 C 
ATOM   1941  O   PHE X 239      11.715 -12.752  27.443  0.00  0.00    -0.271 OA
ATOM   1942  N   THR X 240       9.733 -12.210  26.511  0.00  0.00    -0.344 N 
ATOM   1943  HN  THR X 240       9.071 -12.363  25.782  0.00  0.00     0.163 HD
ATOM   1944  CA  THR X 240       9.413 -11.067  27.375  0.00  0.00     0.205 C 
ATOM   1945  CB  THR X 240       8.443 -10.012  26.736  0.00  0.00     0.146 C 
ATOM   1946  OG1 THR X 240       8.889  -9.526  25.492  0.00  0.00    -0.393 OA
ATOM   1947  HG1 THR X 240       8.154  -8.991  25.185  0.00  0.00     0.210 HD
ATOM   1948  CG2 THR X 240       8.255  -8.815  27.628  0.00  0.00     0.042 C 
ATOM   1949  C   THR X 240       8.868 -11.400  28.730  0.00  0.00     0.243 C 
ATOM   1950  O   THR X 240       9.272 -10.898  29.760  0.00  0.00    -0.271 OA
ATOM   1951  N   ASP X 241       7.937 -12.417  28.901  0.00  0.00    -0.345 N 
ATOM   1952  HN  ASP X 241       7.547 -12.888  28.114  0.00  0.00     0.163 HD
ATOM   1953  CA  ASP X 241       7.606 -13.061  30.148  0.00  0.00     0.186 C 
ATOM   1954  CB  ASP X 241       6.719 -14.347  29.901  0.00  0.00     0.147 C 
ATOM   1955  CG  ASP X 241       5.341 -13.933  29.471  0.00  0.00     0.175 C 
ATOM   1956  OD1 ASP X 241       4.559 -13.436  30.274  0.00  0.00    -0.648 OA
ATOM   1957  OD2 ASP X 241       5.026 -14.079  28.236  0.00  0.00    -0.648 OA
ATOM   1958  C   ASP X 241       8.823 -13.433  30.973  0.00  0.00     0.241 C 
ATOM   1959  O   ASP X 241       9.038 -12.875  31.991  0.00  0.00    -0.271 OA
ATOM   1960  N   LYS X 242       9.786 -14.163  30.370  0.00  0.00    -0.346 N 
ATOM   1961  HN  LYS X 242       9.590 -14.449  29.435  0.00  0.00     0.163 HD
ATOM   1962  CA  LYS X 242      11.040 -14.596  30.949  0.00  0.00     0.176 C 
ATOM   1963  CB  LYS X 242      11.649 -15.588  29.960  0.00  0.00     0.035 C 
ATOM   1964  CG  LYS X 242      13.098 -15.935  30.255  0.00  0.00     0.004 C 
ATOM   1965  CD  LYS X 242      13.151 -16.843  31.527  0.00  0.00     0.027 C 
ATOM   1966  CE  LYS X 242      14.399 -17.097  32.338  0.00  0.00     0.229 C 
ATOM   1967  NZ  LYS X 242      15.408 -17.519  31.387  0.00  0.00    -0.079 N 
ATOM   1968  HZ1 LYS X 242      14.992 -18.379  30.976  0.00  0.00     0.274 HD
ATOM   1969  HZ2 LYS X 242      16.333 -17.826  31.748  0.00  0.00     0.274 HD
ATOM   1970  HZ3 LYS X 242      15.616 -16.855  30.614  0.00  0.00     0.274 HD
ATOM   1971  C   LYS X 242      11.957 -13.366  31.174  0.00  0.00     0.241 C 
ATOM   1972  O   LYS X 242      12.636 -13.300  32.210  0.00  0.00    -0.271 OA
ATOM   1973  N   GLU X 243      12.165 -12.398  30.273  0.00  0.00    -0.346 N 
ATOM   1974  HN  GLU X 243      11.817 -12.479  29.342  0.00  0.00     0.163 HD
ATOM   1975  CA  GLU X 243      12.895 -11.156  30.501  0.00  0.00     0.177 C 
ATOM   1976  CB  GLU X 243      12.724 -10.187  29.385  0.00  0.00     0.045 C 
ATOM   1977  CG  GLU X 243      13.707  -8.991  29.471  0.00  0.00     0.116 C 
ATOM   1978  CD  GLU X 243      13.287  -7.907  28.472  0.00  0.00     0.172 C 
ATOM   1979  OE1 GLU X 243      13.969  -6.815  28.534  0.00  0.00    -0.648 OA
ATOM   1980  OE2 GLU X 243      12.395  -8.102  27.648  0.00  0.00    -0.648 OA
ATOM   1981  C   GLU X 243      12.432 -10.319  31.773  0.00  0.00     0.241 C 
ATOM   1982  O   GLU X 243      13.257  -9.882  32.606  0.00  0.00    -0.271 OA
ATOM   1983  N   LEU X 244      11.113 -10.105  31.860  0.00  0.00    -0.346 N 
ATOM   1984  HN  LEU X 244      10.657 -10.464  31.049  0.00  0.00     0.163 HD
ATOM   1985  CA  LEU X 244      10.466  -9.400  32.935  0.00  0.00     0.177 C 
ATOM   1986  CB  LEU X 244       8.929  -9.254  32.609  0.00  0.00     0.038 C 
ATOM   1987  CG  LEU X 244       8.787  -8.317  31.337  0.00  0.00    -0.020 C 
ATOM   1988  CD1 LEU X 244       7.298  -8.183  31.025  0.00  0.00     0.009 C 
ATOM   1989  CD2 LEU X 244       9.330  -6.875  31.774  0.00  0.00     0.009 C 
ATOM   1990  C   LEU X 244      10.457 -10.133  34.274  0.00  0.00     0.241 C 
ATOM   1991  O   LEU X 244      10.567  -9.568  35.365  0.00  0.00    -0.271 OA
ATOM   1992  N   LEU X 245      10.465 -11.490  34.276  0.00  0.00    -0.346 N 
ATOM   1993  HN  LEU X 245      10.283 -12.042  33.466  0.00  0.00     0.163 HD
ATOM   1994  CA  LEU X 245      10.746 -12.328  35.413  0.00  0.00     0.177 C 
ATOM   1995  CB  LEU X 245      10.445 -13.797  35.024  0.00  0.00     0.038 C 
ATOM   1996  CG  LEU X 245      10.513 -14.902  36.148  0.00  0.00    -0.020 C 
ATOM   1997  CD1 LEU X 245       9.409 -14.701  37.195  0.00  0.00     0.009 C 
ATOM   1998  CD2 LEU X 245      10.487 -16.249  35.386  0.00  0.00     0.009 C 
ATOM   1999  C   LEU X 245      12.208 -12.223  35.839  0.00  0.00     0.241 C 
ATOM   2000  O   LEU X 245      12.416 -12.039  37.026  0.00  0.00    -0.271 OA
ATOM   2001  N   ALA X 246      13.209 -12.237  34.907  0.00  0.00    -0.346 N 
ATOM   2002  HN  ALA X 246      12.915 -12.586  34.021  0.00  0.00     0.163 HD
ATOM   2003  CA  ALA X 246      14.600 -12.007  35.165  0.00  0.00     0.172 C 
ATOM   2004  CB  ALA X 246      15.623 -12.175  33.968  0.00  0.00     0.042 C 
ATOM   2005  C   ALA X 246      14.966 -10.675  35.934  0.00  0.00     0.240 C 
ATOM   2006  O   ALA X 246      15.537 -10.609  37.032  0.00  0.00    -0.271 OA
ATOM   2007  N   TYR X 247      14.312  -9.595  35.498  0.00  0.00    -0.346 N 
ATOM   2008  HN  TYR X 247      13.888  -9.590  34.596  0.00  0.00     0.163 HD
ATOM   2009  CA  TYR X 247      14.255  -8.427  36.283  0.00  0.00     0.180 C 
ATOM   2010  CB  TYR X 247      13.382  -7.500  35.483  0.00  0.00     0.073 C 
ATOM   2011  CG  TYR X 247      14.163  -6.838  34.330  0.00  0.00    -0.056 A 
ATOM   2012  CD1 TYR X 247      13.768  -6.900  32.986  0.00  0.00     0.010 A 
ATOM   2013  CE1 TYR X 247      14.536  -6.201  31.997  0.00  0.00     0.037 A 
ATOM   2014  CZ  TYR X 247      15.745  -5.502  32.349  0.00  0.00     0.065 A 
ATOM   2015  OH  TYR X 247      16.688  -5.034  31.463  0.00  0.00    -0.361 OA
ATOM   2016  HH  TYR X 247      16.559  -5.450  30.608  0.00  0.00     0.217 HD
ATOM   2017  CD2 TYR X 247      15.291  -5.971  34.658  0.00  0.00     0.010 A 
ATOM   2018  CE2 TYR X 247      16.104  -5.405  33.708  0.00  0.00     0.037 A 
ATOM   2019  C   TYR X 247      13.640  -8.422  37.620  0.00  0.00     0.241 C 
ATOM   2020  O   TYR X 247      14.117  -7.793  38.585  0.00  0.00    -0.271 OA
ATOM   2021  N   ALA X 248      12.542  -9.084  37.824  0.00  0.00    -0.346 N 
ATOM   2022  HN  ALA X 248      12.128  -9.519  37.028  0.00  0.00     0.163 HD
ATOM   2023  CA  ALA X 248      11.782  -9.128  39.057  0.00  0.00     0.172 C 
ATOM   2024  CB  ALA X 248      10.435  -9.698  38.762  0.00  0.00     0.042 C 
ATOM   2025  C   ALA X 248      12.543  -9.974  40.053  0.00  0.00     0.240 C 
ATOM   2026  O   ALA X 248      12.519  -9.637  41.246  0.00  0.00    -0.271 OA
ATOM   2027  N   LYS X 249      13.254 -11.023  39.601  0.00  0.00    -0.346 N 
ATOM   2028  HN  LYS X 249      13.212 -11.154  38.613  0.00  0.00     0.163 HD
ATOM   2029  CA  LYS X 249      14.172 -11.745  40.534  0.00  0.00     0.176 C 
ATOM   2030  CB  LYS X 249      14.650 -13.110  40.085  0.00  0.00     0.035 C 
ATOM   2031  CG  LYS X 249      13.505 -14.166  39.796  0.00  0.00     0.004 C 
ATOM   2032  CD  LYS X 249      13.991 -15.564  39.290  0.00  0.00     0.027 C 
ATOM   2033  CE  LYS X 249      12.887 -16.635  39.044  0.00  0.00     0.229 C 
ATOM   2034  NZ  LYS X 249      12.270 -17.147  40.342  0.00  0.00    -0.079 N 
ATOM   2035  HZ1 LYS X 249      11.763 -18.030  40.131  0.00  0.00     0.274 HD
ATOM   2036  HZ2 LYS X 249      11.563 -16.387  40.412  0.00  0.00     0.274 HD
ATOM   2037  HZ3 LYS X 249      12.974 -17.162  41.107  0.00  0.00     0.274 HD
ATOM   2038  C   LYS X 249      15.445 -10.970  41.027  0.00  0.00     0.241 C 
ATOM   2039  O   LYS X 249      15.843 -11.250  42.110  0.00  0.00    -0.271 OA
ATOM   2040  N   ALA X 250      16.035 -10.033  40.256  0.00  0.00    -0.346 N 
ATOM   2041  HN  ALA X 250      15.690  -9.860  39.337  0.00  0.00     0.163 HD
ATOM   2042  CA  ALA X 250      17.027  -9.045  40.659  0.00  0.00     0.172 C 
ATOM   2043  CB  ALA X 250      17.531  -8.334  39.423  0.00  0.00     0.042 C 
ATOM   2044  C   ALA X 250      16.310  -7.985  41.551  0.00  0.00     0.240 C 
ATOM   2045  O   ALA X 250      16.924  -7.613  42.547  0.00  0.00    -0.271 OA
ATOM   2046  N   GLY X 251      14.995  -7.655  41.253  0.00  0.00    -0.351 N 
ATOM   2047  HN  GLY X 251      14.593  -7.957  40.392  0.00  0.00     0.163 HD
ATOM   2048  CA  GLY X 251      14.206  -6.684  41.981  0.00  0.00     0.225 C 
ATOM   2049  C   GLY X 251      14.079  -6.809  43.452  0.00  0.00     0.236 C 
ATOM   2050  O   GLY X 251      14.314  -5.905  44.147  0.00  0.00    -0.272 OA
ATOM   2051  N   ALA X 252      13.773  -7.987  43.994  0.00  0.00    -0.347 N 
ATOM   2052  HN  ALA X 252      13.584  -8.763  43.397  0.00  0.00     0.163 HD
ATOM   2053  CA  ALA X 252      13.798  -8.206  45.446  0.00  0.00     0.172 C 
ATOM   2054  CB  ALA X 252      13.193  -9.620  45.745  0.00  0.00     0.042 C 
ATOM   2055  C   ALA X 252      15.183  -8.047  46.087  0.00  0.00     0.240 C 
ATOM   2056  O   ALA X 252      15.279  -7.520  47.207  0.00  0.00    -0.271 OA
ATOM   2057  N   VAL X 253      16.282  -8.568  45.434  0.00  0.00    -0.346 N 
ATOM   2058  HN  VAL X 253      16.098  -9.322  44.808  0.00  0.00     0.163 HD
ATOM   2059  CA  VAL X 253      17.686  -8.357  45.842  0.00  0.00     0.180 C 
ATOM   2060  CB  VAL X 253      18.613  -8.997  44.766  0.00  0.00     0.009 C 
ATOM   2061  CG1 VAL X 253      20.067  -8.753  45.325  0.00  0.00     0.012 C 
ATOM   2062  CG2 VAL X 253      18.249 -10.428  44.546  0.00  0.00     0.012 C 
ATOM   2063  C   VAL X 253      17.971  -6.788  45.893  0.00  0.00     0.241 C 
ATOM   2064  O   VAL X 253      18.395  -6.205  46.886  0.00  0.00    -0.271 OA
ATOM   2065  N   ALA X 254      17.658  -6.069  44.810  0.00  0.00    -0.346 N 
ATOM   2066  HN  ALA X 254      17.175  -6.477  44.039  0.00  0.00     0.163 HD
ATOM   2067  CA  ALA X 254      17.806  -4.608  44.659  0.00  0.00     0.172 C 
ATOM   2068  CB  ALA X 254      17.444  -4.200  43.270  0.00  0.00     0.042 C 
ATOM   2069  C   ALA X 254      16.992  -3.791  45.681  0.00  0.00     0.240 C 
ATOM   2070  O   ALA X 254      17.536  -2.925  46.344  0.00  0.00    -0.271 OA
ATOM   2071  N   GLU X 255      15.723  -4.214  45.950  0.00  0.00    -0.346 N 
ATOM   2072  HN  GLU X 255      15.166  -4.793  45.360  0.00  0.00     0.163 HD
ATOM   2073  CA  GLU X 255      14.924  -3.704  47.014  0.00  0.00     0.177 C 
ATOM   2074  CB  GLU X 255      13.451  -4.265  46.920  0.00  0.00     0.045 C 
ATOM   2075  CG  GLU X 255      12.537  -3.628  45.886  0.00  0.00     0.116 C 
ATOM   2076  CD  GLU X 255      11.092  -3.940  46.124  0.00  0.00     0.172 C 
ATOM   2077  OE1 GLU X 255      10.507  -4.661  45.308  0.00  0.00    -0.648 OA
ATOM   2078  OE2 GLU X 255      10.594  -3.483  47.216  0.00  0.00    -0.648 OA
ATOM   2079  C   GLU X 255      15.542  -3.968  48.366  0.00  0.00     0.241 C 
ATOM   2080  O   GLU X 255      15.761  -2.938  49.040  0.00  0.00    -0.271 OA
ATOM   2081  N   GLU X 256      15.879  -5.210  48.789  0.00  0.00    -0.346 N 
ATOM   2082  HN  GLU X 256      15.788  -5.993  48.179  0.00  0.00     0.163 HD
ATOM   2083  CA  GLU X 256      16.635  -5.511  50.001  0.00  0.00     0.177 C 
ATOM   2084  CB  GLU X 256      17.111  -7.031  50.006  0.00  0.00     0.045 C 
ATOM   2085  CG  GLU X 256      17.539  -7.645  51.370  0.00  0.00     0.116 C 
ATOM   2086  CD  GLU X 256      17.802  -9.064  51.435  0.00  0.00     0.172 C 
ATOM   2087  OE1 GLU X 256      16.918  -9.890  51.021  0.00  0.00    -0.648 OA
ATOM   2088  OE2 GLU X 256      18.908  -9.504  51.827  0.00  0.00    -0.648 OA
ATOM   2089  C   GLU X 256      17.906  -4.560  50.164  0.00  0.00     0.241 C 
ATOM   2090  O   GLU X 256      18.078  -3.914  51.220  0.00  0.00    -0.271 OA
ATOM   2091  N   VAL X 257      18.760  -4.396  49.202  0.00  0.00    -0.346 N 
ATOM   2092  HN  VAL X 257      18.659  -4.983  48.403  0.00  0.00     0.163 HD
ATOM   2093  CA  VAL X 257      19.927  -3.520  49.133  0.00  0.00     0.180 C 
ATOM   2094  CB  VAL X 257      20.735  -3.821  47.846  0.00  0.00     0.009 C 
ATOM   2095  CG1 VAL X 257      21.916  -2.809  47.678  0.00  0.00     0.012 C 
ATOM   2096  CG2 VAL X 257      21.318  -5.239  47.846  0.00  0.00     0.012 C 
ATOM   2097  C   VAL X 257      19.488  -2.003  49.278  0.00  0.00     0.241 C 
ATOM   2098  O   VAL X 257      20.227  -1.262  49.983  0.00  0.00    -0.271 OA
ATOM   2099  N   LEU X 258      18.326  -1.584  48.735  0.00  0.00    -0.346 N 
ATOM   2100  HN  LEU X 258      17.754  -2.219  48.222  0.00  0.00     0.163 HD
ATOM   2101  CA  LEU X 258      17.850  -0.190  48.894  0.00  0.00     0.177 C 
ATOM   2102  CB  LEU X 258      16.871   0.249  47.805  0.00  0.00     0.038 C 
ATOM   2103  CG  LEU X 258      17.480   0.432  46.410  0.00  0.00    -0.020 C 
ATOM   2104  CD1 LEU X 258      16.388   0.344  45.369  0.00  0.00     0.009 C 
ATOM   2105  CD2 LEU X 258      18.176   1.806  46.164  0.00  0.00     0.009 C 
ATOM   2106  C   LEU X 258      17.215   0.106  50.227  0.00  0.00     0.241 C 
ATOM   2107  O   LEU X 258      17.304   1.220  50.734  0.00  0.00    -0.271 OA
ATOM   2108  N   ALA X 259      16.662  -0.900  50.836  0.00  0.00    -0.346 N 
ATOM   2109  HN  ALA X 259      16.749  -1.755  50.330  0.00  0.00     0.163 HD
ATOM   2110  CA  ALA X 259      16.129  -0.813  52.245  0.00  0.00     0.172 C 
ATOM   2111  CB  ALA X 259      15.056  -1.873  52.623  0.00  0.00     0.042 C 
ATOM   2112  C   ALA X 259      17.241  -0.821  53.235  0.00  0.00     0.240 C 
ATOM   2113  O   ALA X 259      17.216  -0.156  54.256  0.00  0.00    -0.271 OA
ATOM   2114  N   ALA X 260      18.360  -1.543  52.855  0.00  0.00    -0.346 N 
ATOM   2115  HN  ALA X 260      18.243  -2.254  52.165  0.00  0.00     0.163 HD
ATOM   2116  CA  ALA X 260      19.460  -1.645  53.746  0.00  0.00     0.172 C 
ATOM   2117  CB  ALA X 260      20.189  -2.910  53.284  0.00  0.00     0.042 C 
ATOM   2118  C   ALA X 260      20.474  -0.433  53.794  0.00  0.00     0.240 C 
ATOM   2119  O   ALA X 260      21.593  -0.585  54.289  0.00  0.00    -0.271 OA
ATOM   2120  N   ILE X 261      19.958   0.700  53.349  0.00  0.00    -0.346 N 
ATOM   2121  HN  ILE X 261      19.069   0.558  52.920  0.00  0.00     0.163 HD
ATOM   2122  CA  ILE X 261      20.656   2.045  53.294  0.00  0.00     0.180 C 
ATOM   2123  CB  ILE X 261      19.559   3.175  53.169  0.00  0.00     0.013 C 
ATOM   2124  CG2 ILE X 261      18.808   3.315  54.508  0.00  0.00     0.012 C 
ATOM   2125  CG1 ILE X 261      20.046   4.481  52.668  0.00  0.00     0.002 C 
ATOM   2126  CD  ILE X 261      18.900   5.457  52.450  0.00  0.00     0.005 C 
ATOM   2127  C   ILE X 261      21.766   2.453  54.267  0.00  0.00     0.241 C 
ATOM   2128  O   ILE X 261      22.899   2.921  53.874  0.00  0.00    -0.271 OA
ATOM   2129  N   ARG X 262      21.556   2.355  55.638  0.00  0.00    -0.346 N 
ATOM   2130  HN  ARG X 262      20.696   1.933  55.915  0.00  0.00     0.163 HD
ATOM   2131  CA  ARG X 262      22.508   2.805  56.684  0.00  0.00     0.176 C 
ATOM   2132  CB  ARG X 262      21.778   2.769  58.027  0.00  0.00     0.036 C 
ATOM   2133  CG  ARG X 262      22.624   2.968  59.243  0.00  0.00     0.023 C 
ATOM   2134  CD  ARG X 262      21.666   3.215  60.416  0.00  0.00     0.138 C 
ATOM   2135  NE  ARG X 262      22.684   3.278  61.528  0.00  0.00    -0.227 N 
ATOM   2136  HE  ARG X 262      23.564   3.750  61.475  0.00  0.00     0.177 HD
ATOM   2137  CZ  ARG X 262      22.438   2.712  62.721  0.00  0.00     0.665 C 
ATOM   2138  NH1 ARG X 262      23.519   2.516  63.438  0.00  0.00    -0.235 N 
ATOM   2139 1HH1 ARG X 262      24.385   2.852  63.069  0.00  0.00     0.174 HD
ATOM   2140 2HH1 ARG X 262      23.386   2.371  64.419  0.00  0.00     0.174 HD
ATOM   2141  NH2 ARG X 262      21.304   2.332  63.128  0.00  0.00    -0.235 N 
ATOM   2142 1HH2 ARG X 262      20.430   2.601  62.722  0.00  0.00     0.174 HD
ATOM   2143 2HH2 ARG X 262      21.167   1.932  64.034  0.00  0.00     0.174 HD
ATOM   2144  C   ARG X 262      23.713   1.922  56.608  0.00  0.00     0.241 C 
ATOM   2145  O   ARG X 262      24.817   2.363  56.375  0.00  0.00    -0.271 OA
ATOM   2146  N   THR X 263      23.456   0.589  56.634  0.00  0.00    -0.344 N 
ATOM   2147  HN  THR X 263      22.567   0.185  56.835  0.00  0.00     0.163 HD
ATOM   2148  CA  THR X 263      24.531  -0.424  56.579  0.00  0.00     0.205 C 
ATOM   2149  CB  THR X 263      23.976  -1.811  56.832  0.00  0.00     0.146 C 
ATOM   2150  OG1 THR X 263      23.424  -1.830  58.132  0.00  0.00    -0.393 OA
ATOM   2151  HG1 THR X 263      22.533  -1.485  58.030  0.00  0.00     0.210 HD
ATOM   2152  CG2 THR X 263      24.900  -3.019  56.804  0.00  0.00     0.042 C 
ATOM   2153  C   THR X 263      25.177  -0.430  55.207  0.00  0.00     0.243 C 
ATOM   2154  O   THR X 263      26.411  -0.482  55.067  0.00  0.00    -0.271 OA
ATOM   2155  N   VAL X 264      24.386  -0.296  54.142  0.00  0.00    -0.346 N 
ATOM   2156  HN  VAL X 264      23.411  -0.470  54.257  0.00  0.00     0.163 HD
ATOM   2157  CA  VAL X 264      24.958  -0.173  52.758  0.00  0.00     0.180 C 
ATOM   2158  CB  VAL X 264      23.803  -0.300  51.746  0.00  0.00     0.009 C 
ATOM   2159  CG1 VAL X 264      24.143   0.202  50.358  0.00  0.00     0.012 C 
ATOM   2160  CG2 VAL X 264      23.275  -1.745  51.867  0.00  0.00     0.012 C 
ATOM   2161  C   VAL X 264      25.947   1.029  52.546  0.00  0.00     0.241 C 
ATOM   2162  O   VAL X 264      27.050   0.785  52.055  0.00  0.00    -0.271 OA
ATOM   2163  N   ILE X 265      25.633   2.211  53.146  0.00  0.00    -0.346 N 
ATOM   2164  HN  ILE X 265      24.812   2.348  53.694  0.00  0.00     0.163 HD
ATOM   2165  CA  ILE X 265      26.563   3.365  52.986  0.00  0.00     0.180 C 
ATOM   2166  CB  ILE X 265      25.803   4.650  52.989  0.00  0.00     0.013 C 
ATOM   2167  CG2 ILE X 265      24.939   4.735  51.701  0.00  0.00     0.012 C 
ATOM   2168  CG1 ILE X 265      25.118   5.160  54.221  0.00  0.00     0.002 C 
ATOM   2169  CD  ILE X 265      26.102   5.681  55.303  0.00  0.00     0.005 C 
ATOM   2170  C   ILE X 265      27.778   3.163  53.905  0.00  0.00     0.241 C 
ATOM   2171  O   ILE X 265      28.855   3.658  53.596  0.00  0.00    -0.271 OA
ATOM   2172  N   ALA X 266      27.557   2.445  55.048  0.00  0.00    -0.346 N 
ATOM   2173  HN  ALA X 266      26.642   2.062  55.146  0.00  0.00     0.163 HD
ATOM   2174  CA  ALA X 266      28.450   2.359  56.157  0.00  0.00     0.172 C 
ATOM   2175  CB  ALA X 266      27.710   2.089  57.454  0.00  0.00     0.042 C 
ATOM   2176  C   ALA X 266      29.462   1.312  55.804  0.00  0.00     0.240 C 
ATOM   2177  O   ALA X 266      30.658   1.592  55.962  0.00  0.00    -0.271 OA
ATOM   2178  N   PHE X 267      28.983   0.089  55.504  0.00  0.00    -0.346 N 
ATOM   2179  HN  PHE X 267      28.023  -0.125  55.342  0.00  0.00     0.163 HD
ATOM   2180  CA  PHE X 267      29.853  -1.063  55.573  0.00  0.00     0.180 C 
ATOM   2181  CB  PHE X 267      29.139  -2.219  56.194  0.00  0.00     0.073 C 
ATOM   2182  CG  PHE X 267      29.304  -2.023  57.750  0.00  0.00    -0.056 A 
ATOM   2183  CD1 PHE X 267      30.475  -2.460  58.411  0.00  0.00     0.007 A 
ATOM   2184  CE1 PHE X 267      30.597  -2.192  59.765  0.00  0.00     0.001 A 
ATOM   2185  CZ  PHE X 267      29.589  -1.491  60.484  0.00  0.00     0.000 A 
ATOM   2186  CD2 PHE X 267      28.312  -1.274  58.457  0.00  0.00     0.007 A 
ATOM   2187  CE2 PHE X 267      28.504  -0.997  59.804  0.00  0.00     0.001 A 
ATOM   2188  C   PHE X 267      30.248  -1.389  54.048  0.00  0.00     0.241 C 
ATOM   2189  O   PHE X 267      31.422  -1.704  53.629  0.00  0.00    -0.271 OA
ATOM   2190  N   GLY X 268      29.172  -1.408  53.163  0.00  0.00    -0.351 N 
ATOM   2191  HN  GLY X 268      28.217  -1.254  53.402  0.00  0.00     0.163 HD
ATOM   2192  CA  GLY X 268      29.192  -1.957  51.837  0.00  0.00     0.225 C 
ATOM   2193  C   GLY X 268      27.854  -2.655  51.550  0.00  0.00     0.235 C 
ATOM   2194  O   GLY X 268      27.120  -3.135  52.406  0.00  0.00    -0.272 OA
ATOM   2195  N   GLY X 269      27.578  -2.785  50.251  0.00  0.00    -0.351 N 
ATOM   2196  HN  GLY X 269      28.129  -2.280  49.592  0.00  0.00     0.163 HD
ATOM   2197  CA  GLY X 269      26.340  -3.528  49.839  0.00  0.00     0.225 C 
ATOM   2198  C   GLY X 269      26.343  -3.841  48.323  0.00  0.00     0.236 C 
ATOM   2199  O   GLY X 269      25.933  -4.894  47.906  0.00  0.00    -0.272 OA
ATOM   2200  N   GLN X 270      26.843  -2.879  47.528  0.00  0.00    -0.346 N 
ATOM   2201  HN  GLN X 270      27.066  -2.039  48.017  0.00  0.00     0.163 HD
ATOM   2202  CA  GLN X 270      27.039  -3.048  46.095  0.00  0.00     0.177 C 
ATOM   2203  CB  GLN X 270      27.648  -1.747  45.524  0.00  0.00     0.044 C 
ATOM   2204  CG  GLN X 270      26.583  -0.608  45.640  0.00  0.00     0.105 C 
ATOM   2205  CD  GLN X 270      27.092   0.615  44.926  0.00  0.00     0.215 C 
ATOM   2206  OE1 GLN X 270      27.738   1.464  45.477  0.00  0.00    -0.274 OA
ATOM   2207  NE2 GLN X 270      26.821   0.727  43.605  0.00  0.00    -0.370 N 
ATOM   2208 1HE2 GLN X 270      26.412  -0.067  43.155  0.00  0.00     0.159 HD
ATOM   2209 2HE2 GLN X 270      27.160   1.614  43.291  0.00  0.00     0.159 HD
ATOM   2210  C   GLN X 270      27.916  -4.238  45.721  0.00  0.00     0.241 C 
ATOM   2211  O   GLN X 270      27.499  -5.145  44.952  0.00  0.00    -0.271 OA
ATOM   2212  N   LYS X 271      29.161  -4.116  46.142  0.00  0.00    -0.346 N 
ATOM   2213  HN  LYS X 271      29.412  -3.418  46.809  0.00  0.00     0.163 HD
ATOM   2214  CA  LYS X 271      30.225  -5.011  45.789  0.00  0.00     0.176 C 
ATOM   2215  CB  LYS X 271      31.595  -4.287  46.039  0.00  0.00     0.035 C 
ATOM   2216  CG  LYS X 271      31.830  -3.077  45.123  0.00  0.00     0.004 C 
ATOM   2217  CD  LYS X 271      33.240  -2.497  45.320  0.00  0.00     0.027 C 
ATOM   2218  CE  LYS X 271      33.565  -1.339  44.494  0.00  0.00     0.229 C 
ATOM   2219  NZ  LYS X 271      34.921  -0.836  44.651  0.00  0.00    -0.079 N 
ATOM   2220  HZ1 LYS X 271      35.122  -0.101  43.942  0.00  0.00     0.274 HD
ATOM   2221  HZ2 LYS X 271      35.586  -1.601  44.422  0.00  0.00     0.274 HD
ATOM   2222  HZ3 LYS X 271      35.173  -0.431  45.575  0.00  0.00     0.274 HD
ATOM   2223  C   LYS X 271      30.113  -6.196  46.715  0.00  0.00     0.241 C 
ATOM   2224  O   LYS X 271      30.616  -7.193  46.246  0.00  0.00    -0.271 OA
ATOM   2225  N   LYS X 272      29.539  -6.137  47.980  0.00  0.00    -0.346 N 
ATOM   2226  HN  LYS X 272      29.272  -5.324  48.491  0.00  0.00     0.163 HD
ATOM   2227  CA  LYS X 272      29.053  -7.336  48.627  0.00  0.00     0.176 C 
ATOM   2228  CB  LYS X 272      28.324  -7.024  49.975  0.00  0.00     0.035 C 
ATOM   2229  CG  LYS X 272      29.087  -6.326  51.027  0.00  0.00     0.004 C 
ATOM   2230  CD  LYS X 272      30.361  -7.079  51.599  0.00  0.00     0.027 C 
ATOM   2231  CE  LYS X 272      29.923  -8.260  52.463  0.00  0.00     0.229 C 
ATOM   2232  NZ  LYS X 272      31.147  -8.664  53.244  0.00  0.00    -0.079 N 
ATOM   2233  HZ1 LYS X 272      31.826  -9.205  52.672  0.00  0.00     0.274 HD
ATOM   2234  HZ2 LYS X 272      30.790  -9.232  54.039  0.00  0.00     0.274 HD
ATOM   2235  HZ3 LYS X 272      31.578  -7.782  53.588  0.00  0.00     0.274 HD
ATOM   2236  C   LYS X 272      28.199  -8.288  47.799  0.00  0.00     0.241 C 
ATOM   2237  O   LYS X 272      28.729  -9.304  47.363  0.00  0.00    -0.271 OA
ATOM   2238  N   GLU X 273      26.928  -7.882  47.587  0.00  0.00    -0.346 N 
ATOM   2239  HN  GLU X 273      26.717  -6.965  47.917  0.00  0.00     0.163 HD
ATOM   2240  CA  GLU X 273      25.765  -8.603  46.976  0.00  0.00     0.177 C 
ATOM   2241  CB  GLU X 273      24.486  -8.076  47.590  0.00  0.00     0.045 C 
ATOM   2242  CG  GLU X 273      24.417  -8.356  49.128  0.00  0.00     0.116 C 
ATOM   2243  CD  GLU X 273      24.091  -9.876  49.511  0.00  0.00     0.172 C 
ATOM   2244  OE1 GLU X 273      25.152 -10.586  49.435  0.00  0.00    -0.648 OA
ATOM   2245  OE2 GLU X 273      22.990 -10.346  49.865  0.00  0.00    -0.648 OA
ATOM   2246  C   GLU X 273      25.696  -8.575  45.478  0.00  0.00     0.241 C 
ATOM   2247  O   GLU X 273      24.632  -8.660  44.839  0.00  0.00    -0.271 OA
ATOM   2248  N   LEU X 274      26.837  -8.384  44.823  0.00  0.00    -0.346 N 
ATOM   2249  HN  LEU X 274      27.631  -8.560  45.400  0.00  0.00     0.163 HD
ATOM   2250  CA  LEU X 274      27.103  -8.025  43.413  0.00  0.00     0.177 C 
ATOM   2251  CB  LEU X 274      28.630  -8.162  43.185  0.00  0.00     0.038 C 
ATOM   2252  CG  LEU X 274      29.097  -7.624  41.838  0.00  0.00    -0.020 C 
ATOM   2253  CD1 LEU X 274      28.742  -6.116  41.733  0.00  0.00     0.009 C 
ATOM   2254  CD2 LEU X 274      30.637  -7.996  41.759  0.00  0.00     0.009 C 
ATOM   2255  C   LEU X 274      26.339  -8.929  42.401  0.00  0.00     0.241 C 
ATOM   2256  O   LEU X 274      25.336  -8.466  41.845  0.00  0.00    -0.271 OA
ATOM   2257  N   GLU X 275      26.749 -10.170  42.324  0.00  0.00    -0.346 N 
ATOM   2258  HN  GLU X 275      27.354 -10.435  43.071  0.00  0.00     0.163 HD
ATOM   2259  CA  GLU X 275      26.177 -11.222  41.547  0.00  0.00     0.177 C 
ATOM   2260  CB  GLU X 275      26.929 -12.538  41.633  0.00  0.00     0.045 C 
ATOM   2261  CG  GLU X 275      28.415 -12.264  41.428  0.00  0.00     0.116 C 
ATOM   2262  CD  GLU X 275      29.336 -13.412  41.763  0.00  0.00     0.172 C 
ATOM   2263  OE1 GLU X 275      30.103 -13.207  42.729  0.00  0.00    -0.648 OA
ATOM   2264  OE2 GLU X 275      29.412 -14.395  41.025  0.00  0.00    -0.648 OA
ATOM   2265  C   GLU X 275      24.723 -11.525  41.845  0.00  0.00     0.241 C 
ATOM   2266  O   GLU X 275      23.957 -11.868  40.930  0.00  0.00    -0.271 OA
ATOM   2267  N   ARG X 276      24.403 -11.416  43.154  0.00  0.00    -0.346 N 
ATOM   2268  HN  ARG X 276      25.105 -11.175  43.819  0.00  0.00     0.163 HD
ATOM   2269  CA  ARG X 276      23.027 -11.662  43.646  0.00  0.00     0.176 C 
ATOM   2270  CB  ARG X 276      22.917 -11.275  45.127  0.00  0.00     0.036 C 
ATOM   2271  CG  ARG X 276      21.743 -11.919  45.875  0.00  0.00     0.023 C 
ATOM   2272  CD  ARG X 276      21.588 -11.521  47.348  0.00  0.00     0.138 C 
ATOM   2273  NE  ARG X 276      20.134 -11.733  47.766  0.00  0.00    -0.227 N 
ATOM   2274  HE  ARG X 276      19.480 -12.320  47.289  0.00  0.00     0.177 HD
ATOM   2275  CZ  ARG X 276      19.542 -11.109  48.799  0.00  0.00     0.665 C 
ATOM   2276  NH1 ARG X 276      18.218 -11.323  48.916  0.00  0.00    -0.235 N 
ATOM   2277 1HH1 ARG X 276      17.719 -11.858  48.234  0.00  0.00     0.174 HD
ATOM   2278 2HH1 ARG X 276      17.802 -10.852  49.694  0.00  0.00     0.174 HD
ATOM   2279  NH2 ARG X 276      20.199 -10.302  49.610  0.00  0.00    -0.235 N 
ATOM   2280 1HH2 ARG X 276      21.198 -10.288  49.650  0.00  0.00     0.174 HD
ATOM   2281 2HH2 ARG X 276      19.830  -9.914  50.455  0.00  0.00     0.174 HD
ATOM   2282  C   ARG X 276      21.957 -10.932  42.821  0.00  0.00     0.241 C 
ATOM   2283  O   ARG X 276      21.023 -11.554  42.266  0.00  0.00    -0.271 OA
ATOM   2284  N   TYR X 277      22.107  -9.620  42.576  0.00  0.00    -0.346 N 
ATOM   2285  HN  TYR X 277      22.871  -9.131  42.989  0.00  0.00     0.163 HD
ATOM   2286  CA  TYR X 277      21.333  -8.842  41.640  0.00  0.00     0.180 C 
ATOM   2287  CB  TYR X 277      21.076  -7.330  42.115  0.00  0.00     0.073 C 
ATOM   2288  CG  TYR X 277      22.394  -6.642  42.383  0.00  0.00    -0.056 A 
ATOM   2289  CD1 TYR X 277      22.964  -6.635  43.674  0.00  0.00     0.010 A 
ATOM   2290  CE1 TYR X 277      24.125  -5.949  43.836  0.00  0.00     0.037 A 
ATOM   2291  CZ  TYR X 277      24.741  -5.249  42.758  0.00  0.00     0.065 A 
ATOM   2292  OH  TYR X 277      26.074  -4.688  42.861  0.00  0.00    -0.361 OA
ATOM   2293  HH  TYR X 277      26.417  -5.028  43.690  0.00  0.00     0.217 HD
ATOM   2294  CD2 TYR X 277      22.895  -5.812  41.375  0.00  0.00     0.010 A 
ATOM   2295  CE2 TYR X 277      24.103  -5.178  41.480  0.00  0.00     0.037 A 
ATOM   2296  C   TYR X 277      21.853  -8.764  40.226  0.00  0.00     0.241 C 
ATOM   2297  O   TYR X 277      21.026  -8.620  39.303  0.00  0.00    -0.271 OA
ATOM   2298  N   ASN X 278      23.212  -8.878  39.977  0.00  0.00    -0.346 N 
ATOM   2299  HN  ASN X 278      23.758  -9.202  40.746  0.00  0.00     0.163 HD
ATOM   2300  CA  ASN X 278      23.937  -8.509  38.711  0.00  0.00     0.185 C 
ATOM   2301  CB  ASN X 278      25.480  -8.158  38.954  0.00  0.00     0.137 C 
ATOM   2302  CG  ASN X 278      25.984  -7.358  37.723  0.00  0.00     0.217 C 
ATOM   2303  OD1 ASN X 278      25.398  -6.409  37.225  0.00  0.00    -0.274 OA
ATOM   2304  ND2 ASN X 278      27.258  -7.598  37.418  0.00  0.00    -0.370 N 
ATOM   2305 1HD2 ASN X 278      27.761  -8.273  37.958  0.00  0.00     0.159 HD
ATOM   2306 2HD2 ASN X 278      27.663  -7.296  36.555  0.00  0.00     0.159 HD
ATOM   2307  C   ASN X 278      23.820  -9.749  37.791  0.00  0.00     0.241 C 
ATOM   2308  O   ASN X 278      23.523  -9.546  36.646  0.00  0.00    -0.271 OA
ATOM   2309  N   LYS X 279      23.848 -11.044  38.204  0.00  0.00    -0.346 N 
ATOM   2310  HN  LYS X 279      23.770 -11.274  39.171  0.00  0.00     0.163 HD
ATOM   2311  CA  LYS X 279      23.735 -12.215  37.296  0.00  0.00     0.176 C 
ATOM   2312  CB  LYS X 279      24.040 -13.460  38.111  0.00  0.00     0.035 C 
ATOM   2313  CG  LYS X 279      24.514 -14.657  37.277  0.00  0.00     0.004 C 
ATOM   2314  CD  LYS X 279      24.991 -15.813  38.182  0.00  0.00     0.027 C 
ATOM   2315  CE  LYS X 279      25.549 -17.058  37.580  0.00  0.00     0.229 C 
ATOM   2316  NZ  LYS X 279      25.618 -18.176  38.499  0.00  0.00    -0.079 N 
ATOM   2317  HZ1 LYS X 279      24.804 -18.308  39.133  0.00  0.00     0.274 HD
ATOM   2318  HZ2 LYS X 279      26.442 -17.907  39.074  0.00  0.00     0.274 HD
ATOM   2319  HZ3 LYS X 279      25.990 -19.023  38.023  0.00  0.00     0.274 HD
ATOM   2320  C   LYS X 279      22.348 -12.340  36.659  0.00  0.00     0.241 C 
ATOM   2321  O   LYS X 279      22.144 -12.752  35.523  0.00  0.00    -0.271 OA
ATOM   2322  N   ASN X 280      21.320 -12.014  37.402  0.00  0.00    -0.346 N 
ATOM   2323  HN  ASN X 280      21.367 -11.574  38.295  0.00  0.00     0.163 HD
ATOM   2324  CA  ASN X 280      19.892 -11.970  36.983  0.00  0.00     0.185 C 
ATOM   2325  CB  ASN X 280      19.033 -11.820  38.240  0.00  0.00     0.137 C 
ATOM   2326  CG  ASN X 280      19.126 -13.074  39.084  0.00  0.00     0.217 C 
ATOM   2327  OD1 ASN X 280      19.549 -14.143  38.671  0.00  0.00    -0.274 OA
ATOM   2328  ND2 ASN X 280      18.812 -12.963  40.364  0.00  0.00    -0.370 N 
ATOM   2329 1HD2 ASN X 280      19.020 -12.095  40.815  0.00  0.00     0.159 HD
ATOM   2330 2HD2 ASN X 280      18.588 -13.763  40.921  0.00  0.00     0.159 HD
ATOM   2331  C   ASN X 280      19.633 -10.826  36.010  0.00  0.00     0.241 C 
ATOM   2332  O   ASN X 280      18.788 -10.939  35.089  0.00  0.00    -0.271 OA
ATOM   2333  N   LEU X 281      20.275  -9.643  36.180  0.00  0.00    -0.346 N 
ATOM   2334  HN  LEU X 281      21.002  -9.591  36.860  0.00  0.00     0.163 HD
ATOM   2335  CA  LEU X 281      20.167  -8.546  35.234  0.00  0.00     0.177 C 
ATOM   2336  CB  LEU X 281      20.658  -7.272  35.920  0.00  0.00     0.038 C 
ATOM   2337  CG  LEU X 281      19.782  -6.705  37.060  0.00  0.00    -0.020 C 
ATOM   2338  CD1 LEU X 281      20.433  -5.435  37.658  0.00  0.00     0.009 C 
ATOM   2339  CD2 LEU X 281      18.342  -6.281  36.511  0.00  0.00     0.009 C 
ATOM   2340  C   LEU X 281      20.972  -8.684  33.940  0.00  0.00     0.241 C 
ATOM   2341  O   LEU X 281      20.561  -8.200  32.916  0.00  0.00    -0.271 OA
ATOM   2342  N   GLU X 282      22.140  -9.380  34.028  0.00  0.00    -0.346 N 
ATOM   2343  HN  GLU X 282      22.496  -9.553  34.943  0.00  0.00     0.163 HD
ATOM   2344  CA  GLU X 282      22.781  -9.847  32.817  0.00  0.00     0.177 C 
ATOM   2345  CB  GLU X 282      24.124 -10.455  33.263  0.00  0.00     0.045 C 
ATOM   2346  CG  GLU X 282      25.181  -9.408  33.826  0.00  0.00     0.116 C 
ATOM   2347  CD  GLU X 282      25.672  -8.432  32.797  0.00  0.00     0.172 C 
ATOM   2348  OE1 GLU X 282      25.461  -7.264  33.016  0.00  0.00    -0.648 OA
ATOM   2349  OE2 GLU X 282      26.322  -8.886  31.764  0.00  0.00    -0.648 OA
ATOM   2350  C   GLU X 282      21.954 -10.794  31.989  0.00  0.00     0.241 C 
ATOM   2351  O   GLU X 282      21.709 -10.488  30.808  0.00  0.00    -0.271 OA
ATOM   2352  N   GLU X 283      21.329 -11.861  32.620  0.00  0.00    -0.346 N 
ATOM   2353  HN  GLU X 283      21.605 -12.115  33.544  0.00  0.00     0.163 HD
ATOM   2354  CA  GLU X 283      20.404 -12.750  31.971  0.00  0.00     0.177 C 
ATOM   2355  CB  GLU X 283      19.770 -13.808  32.928  0.00  0.00     0.045 C 
ATOM   2356  CG  GLU X 283      19.333 -15.016  32.169  0.00  0.00     0.116 C 
ATOM   2357  CD  GLU X 283      20.239 -16.204  32.122  0.00  0.00     0.172 C 
ATOM   2358  OE1 GLU X 283      20.991 -16.385  31.120  0.00  0.00    -0.648 OA
ATOM   2359  OE2 GLU X 283      20.158 -17.101  32.990  0.00  0.00    -0.648 OA
ATOM   2360  C   GLU X 283      19.172 -12.002  31.396  0.00  0.00     0.241 C 
ATOM   2361  O   GLU X 283      18.680 -12.281  30.291  0.00  0.00    -0.271 OA
ATOM   2362  N   ALA X 284      18.722 -10.953  32.101  0.00  0.00    -0.346 N 
ATOM   2363  HN  ALA X 284      19.249 -10.721  32.915  0.00  0.00     0.163 HD
ATOM   2364  CA  ALA X 284      17.646 -10.058  31.541  0.00  0.00     0.172 C 
ATOM   2365  CB  ALA X 284      17.219  -9.105  32.723  0.00  0.00     0.042 C 
ATOM   2366  C   ALA X 284      17.997  -9.238  30.305  0.00  0.00     0.240 C 
ATOM   2367  O   ALA X 284      17.138  -9.135  29.376  0.00  0.00    -0.271 OA
ATOM   2368  N   LYS X 285      19.210  -8.613  30.303  0.00  0.00    -0.346 N 
ATOM   2369  HN  LYS X 285      19.916  -8.753  30.993  0.00  0.00     0.163 HD
ATOM   2370  CA  LYS X 285      19.628  -7.873  29.131  0.00  0.00     0.176 C 
ATOM   2371  CB  LYS X 285      20.699  -6.824  29.489  0.00  0.00     0.035 C 
ATOM   2372  CG  LYS X 285      21.123  -5.896  28.324  0.00  0.00     0.004 C 
ATOM   2373  CD  LYS X 285      20.101  -4.910  27.939  0.00  0.00     0.027 C 
ATOM   2374  CE  LYS X 285      20.331  -3.995  26.758  0.00  0.00     0.229 C 
ATOM   2375  NZ  LYS X 285      19.215  -3.037  26.625  0.00  0.00    -0.079 N 
ATOM   2376  HZ1 LYS X 285      19.281  -2.454  27.483  0.00  0.00     0.274 HD
ATOM   2377  HZ2 LYS X 285      18.406  -3.691  26.610  0.00  0.00     0.274 HD
ATOM   2378  HZ3 LYS X 285      19.244  -2.511  25.729  0.00  0.00     0.274 HD
ATOM   2379  C   LYS X 285      20.019  -8.818  27.927  0.00  0.00     0.241 C 
ATOM   2380  O   LYS X 285      19.733  -8.426  26.799  0.00  0.00    -0.271 OA
ATOM   2381  N   ARG X 286      20.605  -9.971  28.274  0.00  0.00    -0.346 N 
ATOM   2382  HN  ARG X 286      20.718 -10.118  29.254  0.00  0.00     0.163 HD
ATOM   2383  CA  ARG X 286      20.925 -11.116  27.350  0.00  0.00     0.176 C 
ATOM   2384  CB  ARG X 286      21.583 -12.239  28.221  0.00  0.00     0.036 C 
ATOM   2385  CG  ARG X 286      21.991 -13.522  27.414  0.00  0.00     0.023 C 
ATOM   2386  CD  ARG X 286      22.522 -14.698  28.247  0.00  0.00     0.138 C 
ATOM   2387  NE  ARG X 286      23.617 -14.052  29.039  0.00  0.00    -0.227 N 
ATOM   2388  HE  ARG X 286      24.133 -13.386  28.502  0.00  0.00     0.177 HD
ATOM   2389  CZ  ARG X 286      23.979 -14.229  30.302  0.00  0.00     0.665 C 
ATOM   2390  NH1 ARG X 286      24.883 -13.425  30.775  0.00  0.00    -0.235 N 
ATOM   2391 1HH1 ARG X 286      25.348 -12.795  30.153  0.00  0.00     0.174 HD
ATOM   2392 2HH1 ARG X 286      25.318 -13.694  31.634  0.00  0.00     0.174 HD
ATOM   2393  NH2 ARG X 286      23.352 -15.028  31.070  0.00  0.00    -0.235 N 
ATOM   2394 1HH2 ARG X 286      22.543 -15.501  30.721  0.00  0.00     0.174 HD
ATOM   2395 2HH2 ARG X 286      23.703 -15.337  31.954  0.00  0.00     0.174 HD
ATOM   2396  C   ARG X 286      19.686 -11.604  26.605  0.00  0.00     0.241 C 
ATOM   2397  O   ARG X 286      19.726 -11.732  25.374  0.00  0.00    -0.271 OA
ATOM   2398  N   ILE X 287      18.619 -11.801  27.373  0.00  0.00    -0.346 N 
ATOM   2399  HN  ILE X 287      18.557 -11.617  28.351  0.00  0.00     0.163 HD
ATOM   2400  CA  ILE X 287      17.482 -12.386  26.749  0.00  0.00     0.180 C 
ATOM   2401  CB  ILE X 287      16.499 -13.189  27.607  0.00  0.00     0.013 C 
ATOM   2402  CG2 ILE X 287      15.626 -12.267  28.539  0.00  0.00     0.012 C 
ATOM   2403  CG1 ILE X 287      15.425 -13.976  26.781  0.00  0.00     0.002 C 
ATOM   2404  CD  ILE X 287      15.960 -15.133  25.943  0.00  0.00     0.005 C 
ATOM   2405  C   ILE X 287      16.681 -11.295  25.963  0.00  0.00     0.241 C 
ATOM   2406  O   ILE X 287      16.143 -11.414  24.891  0.00  0.00    -0.271 OA
ATOM   2407  N   GLY X 288      16.805 -10.023  26.441  0.00  0.00    -0.351 N 
ATOM   2408  HN  GLY X 288      17.215  -9.981  27.349  0.00  0.00     0.163 HD
ATOM   2409  CA  GLY X 288      16.392  -8.720  25.839  0.00  0.00     0.225 C 
ATOM   2410  C   GLY X 288      17.006  -8.483  24.466  0.00  0.00     0.236 C 
ATOM   2411  O   GLY X 288      16.342  -8.078  23.493  0.00  0.00    -0.272 OA
ATOM   2412  N   ILE X 289      18.314  -8.613  24.390  0.00  0.00    -0.346 N 
ATOM   2413  HN  ILE X 289      18.855  -8.809  25.205  0.00  0.00     0.163 HD
ATOM   2414  CA  ILE X 289      18.965  -8.319  23.159  0.00  0.00     0.180 C 
ATOM   2415  CB  ILE X 289      20.390  -7.798  23.250  0.00  0.00     0.013 C 
ATOM   2416  CG2 ILE X 289      20.420  -6.514  24.112  0.00  0.00     0.012 C 
ATOM   2417  CG1 ILE X 289      21.487  -8.785  23.835  0.00  0.00     0.002 C 
ATOM   2418  CD  ILE X 289      22.811  -8.027  24.115  0.00  0.00     0.005 C 
ATOM   2419  C   ILE X 289      18.832  -9.562  22.219  0.00  0.00     0.241 C 
ATOM   2420  O   ILE X 289      18.769  -9.372  21.060  0.00  0.00    -0.271 OA
ATOM   2421  N   LYS X 290      18.675 -10.783  22.735  0.00  0.00    -0.346 N 
ATOM   2422  HN  LYS X 290      18.683 -10.847  23.730  0.00  0.00     0.163 HD
ATOM   2423  CA  LYS X 290      18.409 -11.962  21.965  0.00  0.00     0.176 C 
ATOM   2424  CB  LYS X 290      18.194 -13.257  22.897  0.00  0.00     0.035 C 
ATOM   2425  CG  LYS X 290      17.902 -14.477  22.052  0.00  0.00     0.004 C 
ATOM   2426  CD  LYS X 290      18.024 -15.726  22.917  0.00  0.00     0.027 C 
ATOM   2427  CE  LYS X 290      18.142 -17.092  22.208  0.00  0.00     0.229 C 
ATOM   2428  NZ  LYS X 290      18.322 -18.178  23.212  0.00  0.00    -0.079 N 
ATOM   2429  HZ1 LYS X 290      19.152 -17.973  23.805  0.00  0.00     0.274 HD
ATOM   2430  HZ2 LYS X 290      18.437 -19.075  22.698  0.00  0.00     0.274 HD
ATOM   2431  HZ3 LYS X 290      17.492 -18.331  23.820  0.00  0.00     0.274 HD
ATOM   2432  C   LYS X 290      17.157 -11.912  21.198  0.00  0.00     0.241 C 
ATOM   2433  O   LYS X 290      17.094 -12.148  19.974  0.00  0.00    -0.271 OA
ATOM   2434  N   LYS X 291      16.105 -11.445  21.890  0.00  0.00    -0.346 N 
ATOM   2435  HN  LYS X 291      16.195 -11.362  22.879  0.00  0.00     0.163 HD
ATOM   2436  CA  LYS X 291      14.799 -11.019  21.421  0.00  0.00     0.176 C 
ATOM   2437  CB  LYS X 291      14.042 -10.546  22.728  0.00  0.00     0.035 C 
ATOM   2438  CG  LYS X 291      12.584 -10.271  22.458  0.00  0.00     0.004 C 
ATOM   2439  CD  LYS X 291      11.684  -9.864  23.710  0.00  0.00     0.027 C 
ATOM   2440  CE  LYS X 291      12.248  -8.633  24.440  0.00  0.00     0.229 C 
ATOM   2441  NZ  LYS X 291      11.210  -7.927  25.205  0.00  0.00    -0.079 N 
ATOM   2442  HZ1 LYS X 291      11.373  -8.199  26.196  0.00  0.00     0.274 HD
ATOM   2443  HZ2 LYS X 291      10.230  -8.092  24.900  0.00  0.00     0.274 HD
ATOM   2444  HZ3 LYS X 291      11.371  -6.901  25.253  0.00  0.00     0.274 HD
ATOM   2445  C   LYS X 291      14.833  -9.940  20.340  0.00  0.00     0.241 C 
ATOM   2446  O   LYS X 291      14.181  -9.988  19.296  0.00  0.00    -0.271 OA
ATOM   2447  N   ALA X 292      15.813  -8.994  20.503  0.00  0.00    -0.346 N 
ATOM   2448  HN  ALA X 292      16.300  -8.939  21.371  0.00  0.00     0.163 HD
ATOM   2449  CA  ALA X 292      16.047  -7.952  19.499  0.00  0.00     0.172 C 
ATOM   2450  CB  ALA X 292      16.851  -6.683  19.958  0.00  0.00     0.042 C 
ATOM   2451  C   ALA X 292      16.710  -8.445  18.227  0.00  0.00     0.240 C 
ATOM   2452  O   ALA X 292      16.194  -8.229  17.121  0.00  0.00    -0.271 OA
ATOM   2453  N   ILE X 293      17.891  -9.174  18.192  0.00  0.00    -0.346 N 
ATOM   2454  HN  ILE X 293      18.381  -9.358  19.041  0.00  0.00     0.163 HD
ATOM   2455  CA  ILE X 293      18.479  -9.798  17.048  0.00  0.00     0.180 C 
ATOM   2456  CB  ILE X 293      19.836 -10.454  17.326  0.00  0.00     0.013 C 
ATOM   2457  CG2 ILE X 293      20.619 -10.848  16.098  0.00  0.00     0.012 C 
ATOM   2458  CG1 ILE X 293      20.652  -9.341  18.111  0.00  0.00     0.002 C 
ATOM   2459  CD  ILE X 293      22.037  -9.826  18.558  0.00  0.00     0.005 C 
ATOM   2460  C   ILE X 293      17.545 -10.803  16.367  0.00  0.00     0.241 C 
ATOM   2461  O   ILE X 293      17.526 -10.920  15.139  0.00  0.00    -0.271 OA
ATOM   2462  N   THR X 294      16.749 -11.523  17.141  0.00  0.00    -0.344 N 
ATOM   2463  HN  THR X 294      16.833 -11.436  18.131  0.00  0.00     0.163 HD
ATOM   2464  CA  THR X 294      15.627 -12.342  16.653  0.00  0.00     0.205 C 
ATOM   2465  CB  THR X 294      14.725 -12.907  17.712  0.00  0.00     0.146 C 
ATOM   2466  OG1 THR X 294      15.507 -13.936  18.378  0.00  0.00    -0.393 OA
ATOM   2467  HG1 THR X 294      16.107 -13.455  18.953  0.00  0.00     0.210 HD
ATOM   2468  CG2 THR X 294      13.638 -13.813  17.055  0.00  0.00     0.042 C 
ATOM   2469  C   THR X 294      14.695 -11.598  15.726  0.00  0.00     0.243 C 
ATOM   2470  O   THR X 294      14.516 -11.918  14.561  0.00  0.00    -0.271 OA
ATOM   2471  N   ALA X 295      14.070 -10.556  16.261  0.00  0.00    -0.346 N 
ATOM   2472  HN  ALA X 295      14.364 -10.225  17.154  0.00  0.00     0.163 HD
ATOM   2473  CA  ALA X 295      13.160  -9.694  15.483  0.00  0.00     0.172 C 
ATOM   2474  CB  ALA X 295      12.476  -8.643  16.326  0.00  0.00     0.042 C 
ATOM   2475  C   ALA X 295      13.843  -9.076  14.261  0.00  0.00     0.240 C 
ATOM   2476  O   ALA X 295      13.292  -9.141  13.149  0.00  0.00    -0.271 OA
ATOM   2477  N   ASN X 296      15.080  -8.726  14.277  0.00  0.00    -0.346 N 
ATOM   2478  HN  ASN X 296      15.561  -8.587  15.140  0.00  0.00     0.163 HD
ATOM   2479  CA  ASN X 296      15.898  -8.242  13.127  0.00  0.00     0.185 C 
ATOM   2480  CB  ASN X 296      17.279  -7.738  13.668  0.00  0.00     0.137 C 
ATOM   2481  CG  ASN X 296      17.150  -6.298  13.898  0.00  0.00     0.217 C 
ATOM   2482  OD1 ASN X 296      16.941  -5.887  15.086  0.00  0.00    -0.274 OA
ATOM   2483  ND2 ASN X 296      17.107  -5.541  12.799  0.00  0.00    -0.370 N 
ATOM   2484 1HD2 ASN X 296      17.379  -5.817  11.877  0.00  0.00     0.159 HD
ATOM   2485 2HD2 ASN X 296      16.800  -4.595  12.904  0.00  0.00     0.159 HD
ATOM   2486  C   ASN X 296      16.161  -9.194  11.947  0.00  0.00     0.241 C 
ATOM   2487  O   ASN X 296      16.002  -8.803  10.771  0.00  0.00    -0.271 OA
ATOM   2488  N   ILE X 297      16.556 -10.393  12.280  0.00  0.00    -0.346 N 
ATOM   2489  HN  ILE X 297      16.834 -10.540  13.225  0.00  0.00     0.163 HD
ATOM   2490  CA  ILE X 297      16.808 -11.463  11.327  0.00  0.00     0.180 C 
ATOM   2491  CB  ILE X 297      17.610 -12.573  11.830  0.00  0.00     0.013 C 
ATOM   2492  CG2 ILE X 297      17.014 -13.400  12.979  0.00  0.00     0.012 C 
ATOM   2493  CG1 ILE X 297      18.134 -13.560  10.687  0.00  0.00     0.002 C 
ATOM   2494  CD  ILE X 297      19.441 -13.202  10.014  0.00  0.00     0.005 C 
ATOM   2495  C   ILE X 297      15.296 -11.899  10.848  0.00  0.00     0.241 C 
ATOM   2496  O   ILE X 297      14.988 -12.249   9.717  0.00  0.00    -0.271 OA
ATOM   2497  N   SER X 298      14.267 -11.767  11.709  0.00  0.00    -0.344 N 
ATOM   2498  HN  SER X 298      14.331 -11.664  12.698  0.00  0.00     0.163 HD
ATOM   2499  CA  SER X 298      12.904 -12.059  11.278  0.00  0.00     0.200 C 
ATOM   2500  CB  SER X 298      12.027 -12.332  12.508  0.00  0.00     0.199 C 
ATOM   2501  OG  SER X 298      12.546 -13.326  13.437  0.00  0.00    -0.398 OA
ATOM   2502  HG1 SER X 298      13.303 -12.939  13.883  0.00  0.00     0.209 HD
ATOM   2503  C   SER X 298      12.161 -11.096  10.488  0.00  0.00     0.243 C 
ATOM   2504  O   SER X 298      11.492 -11.413   9.516  0.00  0.00    -0.271 OA
ATOM   2505  N   ILE X 299      12.362  -9.754  10.717  0.00  0.00    -0.346 N 
ATOM   2506  HN  ILE X 299      12.854  -9.424  11.519  0.00  0.00     0.163 HD
ATOM   2507  CA  ILE X 299      11.903  -8.739   9.792  0.00  0.00     0.180 C 
ATOM   2508  CB  ILE X 299      11.712  -7.309  10.455  0.00  0.00     0.013 C 
ATOM   2509  CG2 ILE X 299      13.068  -6.749  10.776  0.00  0.00     0.012 C 
ATOM   2510  CG1 ILE X 299      10.838  -6.369   9.516  0.00  0.00     0.002 C 
ATOM   2511  CD  ILE X 299      10.666  -4.950  10.165  0.00  0.00     0.005 C 
ATOM   2512  C   ILE X 299      12.602  -8.683   8.434  0.00  0.00     0.241 C 
ATOM   2513  O   ILE X 299      12.115  -8.320   7.359  0.00  0.00    -0.271 OA
ATOM   2514  N   GLY X 300      13.907  -9.171   8.425  0.00  0.00    -0.351 N 
ATOM   2515  HN  GLY X 300      14.331  -9.320   9.316  0.00  0.00     0.163 HD
ATOM   2516  CA  GLY X 300      14.701  -9.286   7.211  0.00  0.00     0.225 C 
ATOM   2517  C   GLY X 300      14.319 -10.458   6.280  0.00  0.00     0.236 C 
ATOM   2518  O   GLY X 300      14.374 -10.392   5.038  0.00  0.00    -0.272 OA
ATOM   2519  N   ALA X 301      13.884 -11.623   6.889  0.00  0.00    -0.347 N 
ATOM   2520  HN  ALA X 301      14.176 -11.704   7.839  0.00  0.00     0.163 HD
ATOM   2521  CA  ALA X 301      13.378 -12.778   6.236  0.00  0.00     0.172 C 
ATOM   2522  CB  ALA X 301      13.321 -13.950   7.229  0.00  0.00     0.042 C 
ATOM   2523  C   ALA X 301      11.941 -12.421   5.704  0.00  0.00     0.240 C 
ATOM   2524  O   ALA X 301      11.607 -12.704   4.586  0.00  0.00    -0.271 OA
ATOM   2525  N   ALA X 302      11.198 -11.701   6.452  0.00  0.00    -0.346 N 
ATOM   2526  HN  ALA X 302      11.405 -11.609   7.423  0.00  0.00     0.163 HD
ATOM   2527  CA  ALA X 302       9.930 -11.112   6.131  0.00  0.00     0.172 C 
ATOM   2528  CB  ALA X 302       9.372 -10.475   7.447  0.00  0.00     0.042 C 
ATOM   2529  C   ALA X 302       9.975 -10.111   4.949  0.00  0.00     0.240 C 
ATOM   2530  O   ALA X 302       9.145 -10.123   4.012  0.00  0.00    -0.271 OA
ATOM   2531  N   PHE X 303      10.938  -9.178   4.981  0.00  0.00    -0.346 N 
ATOM   2532  HN  PHE X 303      11.407  -8.935   5.826  0.00  0.00     0.163 HD
ATOM   2533  CA  PHE X 303      11.307  -8.414   3.792  0.00  0.00     0.180 C 
ATOM   2534  CB  PHE X 303      12.253  -7.193   4.124  0.00  0.00     0.073 C 
ATOM   2535  CG  PHE X 303      11.516  -5.887   4.262  0.00  0.00    -0.056 A 
ATOM   2536  CD1 PHE X 303      10.490  -5.471   3.339  0.00  0.00     0.007 A 
ATOM   2537  CE1 PHE X 303       9.829  -4.266   3.520  0.00  0.00     0.001 A 
ATOM   2538  CZ  PHE X 303      10.164  -3.534   4.673  0.00  0.00     0.000 A 
ATOM   2539  CD2 PHE X 303      11.770  -5.162   5.409  0.00  0.00     0.007 A 
ATOM   2540  CE2 PHE X 303      11.103  -3.904   5.599  0.00  0.00     0.001 A 
ATOM   2541  C   PHE X 303      11.875  -9.220   2.683  0.00  0.00     0.241 C 
ATOM   2542  O   PHE X 303      11.747  -8.942   1.461  0.00  0.00    -0.271 OA
ATOM   2543  N   LEU X 304      12.595 -10.324   2.880  0.00  0.00    -0.346 N 
ATOM   2544  HN  LEU X 304      12.835 -10.514   3.828  0.00  0.00     0.163 HD
ATOM   2545  CA  LEU X 304      12.983 -11.202   1.704  0.00  0.00     0.177 C 
ATOM   2546  CB  LEU X 304      14.074 -12.138   2.185  0.00  0.00     0.038 C 
ATOM   2547  CG  LEU X 304      14.583 -13.184   1.222  0.00  0.00    -0.020 C 
ATOM   2548  CD1 LEU X 304      15.180 -12.506  -0.063  0.00  0.00     0.009 C 
ATOM   2549  CD2 LEU X 304      15.713 -13.966   1.986  0.00  0.00     0.009 C 
ATOM   2550  C   LEU X 304      11.782 -11.780   1.086  0.00  0.00     0.241 C 
ATOM   2551  O   LEU X 304      11.520 -11.485  -0.036  0.00  0.00    -0.271 OA
ATOM   2552  N   LEU X 305      11.029 -12.589   1.846  0.00  0.00    -0.346 N 
ATOM   2553  HN  LEU X 305      11.301 -12.685   2.800  0.00  0.00     0.163 HD
ATOM   2554  CA  LEU X 305       9.987 -13.426   1.218  0.00  0.00     0.177 C 
ATOM   2555  CB  LEU X 305       9.297 -14.266   2.330  0.00  0.00     0.038 C 
ATOM   2556  CG  LEU X 305      10.275 -15.306   2.913  0.00  0.00    -0.020 C 
ATOM   2557  CD1 LEU X 305       9.763 -16.045   4.167  0.00  0.00     0.009 C 
ATOM   2558  CD2 LEU X 305      10.704 -16.477   1.941  0.00  0.00     0.009 C 
ATOM   2559  C   LEU X 305       8.915 -12.553   0.481  0.00  0.00     0.241 C 
ATOM   2560  O   LEU X 305       8.243 -12.893  -0.503  0.00  0.00    -0.271 OA
ATOM   2561  N   ILE X 306       8.621 -11.309   0.982  0.00  0.00    -0.346 N 
ATOM   2562  HN  ILE X 306       9.110 -10.961   1.778  0.00  0.00     0.163 HD
ATOM   2563  CA  ILE X 306       7.580 -10.452   0.439  0.00  0.00     0.180 C 
ATOM   2564  CB  ILE X 306       7.010  -9.434   1.504  0.00  0.00     0.013 C 
ATOM   2565  CG2 ILE X 306       7.915  -8.182   1.688  0.00  0.00     0.012 C 
ATOM   2566  CG1 ILE X 306       5.536  -9.074   1.065  0.00  0.00     0.002 C 
ATOM   2567  CD  ILE X 306       4.830  -8.405   2.245  0.00  0.00     0.005 C 
ATOM   2568  C   ILE X 306       8.160  -9.662  -0.773  0.00  0.00     0.241 C 
ATOM   2569  O   ILE X 306       7.468  -9.584  -1.778  0.00  0.00    -0.271 OA
ATOM   2570  N   TYR X 307       9.356  -9.046  -0.780  0.00  0.00    -0.346 N 
ATOM   2571  HN  TYR X 307       9.898  -8.977   0.054  0.00  0.00     0.163 HD
ATOM   2572  CA  TYR X 307       9.982  -8.479  -2.034  0.00  0.00     0.180 C 
ATOM   2573  CB  TYR X 307      11.122  -7.536  -1.789  0.00  0.00     0.073 C 
ATOM   2574  CG  TYR X 307      10.790  -6.193  -1.154  0.00  0.00    -0.056 A 
ATOM   2575  CD1 TYR X 307      11.929  -5.350  -0.771  0.00  0.00     0.010 A 
ATOM   2576  CE1 TYR X 307      11.737  -4.115  -0.161  0.00  0.00     0.037 A 
ATOM   2577  CZ  TYR X 307      10.386  -3.668   0.096  0.00  0.00     0.065 A 
ATOM   2578  OH  TYR X 307      10.075  -2.402   0.583  0.00  0.00    -0.361 OA
ATOM   2579  HH  TYR X 307       9.142  -2.479   0.796  0.00  0.00     0.217 HD
ATOM   2580  CD2 TYR X 307       9.485  -5.719  -0.876  0.00  0.00     0.010 A 
ATOM   2581  CE2 TYR X 307       9.285  -4.494  -0.135  0.00  0.00     0.037 A 
ATOM   2582  C   TYR X 307      10.275  -9.638  -3.063  0.00  0.00     0.241 C 
ATOM   2583  O   TYR X 307      10.287  -9.529  -4.279  0.00  0.00    -0.271 OA
ATOM   2584  N   ALA X 308      10.520 -10.929  -2.618  0.00  0.00    -0.346 N 
ATOM   2585  HN  ALA X 308      10.821 -11.056  -1.676  0.00  0.00     0.163 HD
ATOM   2586  CA  ALA X 308      10.494 -12.122  -3.462  0.00  0.00     0.172 C 
ATOM   2587  CB  ALA X 308      11.025 -13.330  -2.663  0.00  0.00     0.042 C 
ATOM   2588  C   ALA X 308       9.073 -12.512  -4.007  0.00  0.00     0.240 C 
ATOM   2589  O   ALA X 308       9.047 -13.123  -5.055  0.00  0.00    -0.271 OA
ATOM   2590  N   SER X 309       7.928 -12.147  -3.411  0.00  0.00    -0.344 N 
ATOM   2591  HN  SER X 309       7.989 -11.549  -2.616  0.00  0.00     0.163 HD
ATOM   2592  CA  SER X 309       6.596 -12.284  -3.949  0.00  0.00     0.200 C 
ATOM   2593  CB  SER X 309       5.442 -11.955  -2.996  0.00  0.00     0.199 C 
ATOM   2594  OG  SER X 309       5.541 -12.871  -1.902  0.00  0.00    -0.398 OA
ATOM   2595  HG1 SER X 309       6.395 -12.813  -1.468  0.00  0.00     0.209 HD
ATOM   2596  C   SER X 309       6.345 -11.483  -5.184  0.00  0.00     0.243 C 
ATOM   2597  O   SER X 309       5.891 -12.024  -6.185  0.00  0.00    -0.271 OA
ATOM   2598  N   TYR X 310       6.719 -10.176  -5.082  0.00  0.00    -0.346 N 
ATOM   2599  HN  TYR X 310       6.996  -9.804  -4.200  0.00  0.00     0.163 HD
ATOM   2600  CA  TYR X 310       6.774  -9.212  -6.170  0.00  0.00     0.180 C 
ATOM   2601  CB  TYR X 310       7.210  -7.812  -5.670  0.00  0.00     0.073 C 
ATOM   2602  CG  TYR X 310       6.217  -7.116  -4.703  0.00  0.00    -0.056 A 
ATOM   2603  CD1 TYR X 310       4.940  -6.681  -5.105  0.00  0.00     0.010 A 
ATOM   2604  CE1 TYR X 310       4.060  -6.163  -4.115  0.00  0.00     0.037 A 
ATOM   2605  CZ  TYR X 310       4.406  -6.142  -2.734  0.00  0.00     0.065 A 
ATOM   2606  OH  TYR X 310       3.367  -5.654  -1.910  0.00  0.00    -0.361 OA
ATOM   2607  HH  TYR X 310       3.684  -5.515  -1.014  0.00  0.00     0.217 HD
ATOM   2608  CD2 TYR X 310       6.656  -6.963  -3.343  0.00  0.00     0.010 A 
ATOM   2609  CE2 TYR X 310       5.704  -6.531  -2.383  0.00  0.00     0.037 A 
ATOM   2610  C   TYR X 310       7.527  -9.715  -7.393  0.00  0.00     0.241 C 
ATOM   2611  O   TYR X 310       7.104  -9.786  -8.557  0.00  0.00    -0.271 OA
ATOM   2612  N   ALA X 311       8.836  -9.963  -7.170  0.00  0.00    -0.346 N 
ATOM   2613  HN  ALA X 311       9.270  -9.830  -6.282  0.00  0.00     0.163 HD
ATOM   2614  CA  ALA X 311       9.759 -10.553  -8.193  0.00  0.00     0.172 C 
ATOM   2615  CB  ALA X 311      11.036 -10.707  -7.389  0.00  0.00     0.042 C 
ATOM   2616  C   ALA X 311       9.369 -11.940  -8.777  0.00  0.00     0.240 C 
ATOM   2617  O   ALA X 311       9.518 -12.167  -9.958  0.00  0.00    -0.271 OA
ATOM   2618  N   LEU X 312       8.776 -12.857  -7.932  0.00  0.00    -0.346 N 
ATOM   2619  HN  LEU X 312       8.695 -12.851  -6.938  0.00  0.00     0.163 HD
ATOM   2620  CA  LEU X 312       8.317 -14.211  -8.442  0.00  0.00     0.177 C 
ATOM   2621  CB  LEU X 312       7.909 -15.078  -7.197  0.00  0.00     0.038 C 
ATOM   2622  CG  LEU X 312       7.367 -16.541  -7.539  0.00  0.00    -0.020 C 
ATOM   2623  CD1 LEU X 312       8.365 -17.221  -8.462  0.00  0.00     0.009 C 
ATOM   2624  CD2 LEU X 312       7.049 -17.373  -6.242  0.00  0.00     0.009 C 
ATOM   2625  C   LEU X 312       7.105 -14.157  -9.328  0.00  0.00     0.241 C 
ATOM   2626  O   LEU X 312       6.940 -14.735 -10.395  0.00  0.00    -0.271 OA
ATOM   2627  N   ALA X 313       6.054 -13.300  -8.880  0.00  0.00    -0.346 N 
ATOM   2628  HN  ALA X 313       6.046 -12.855  -7.988  0.00  0.00     0.163 HD
ATOM   2629  CA  ALA X 313       4.935 -13.115  -9.750  0.00  0.00     0.172 C 
ATOM   2630  CB  ALA X 313       4.062 -12.077  -8.997  0.00  0.00     0.042 C 
ATOM   2631  C   ALA X 313       5.210 -12.491 -11.160  0.00  0.00     0.240 C 
ATOM   2632  O   ALA X 313       4.815 -12.863 -12.269  0.00  0.00    -0.271 OA
ATOM   2633  N   PHE X 314       6.014 -11.415 -11.230  0.00  0.00    -0.346 N 
ATOM   2634  HN  PHE X 314       6.316 -10.924 -10.416  0.00  0.00     0.163 HD
ATOM   2635  CA  PHE X 314       6.488 -10.912 -12.505  0.00  0.00     0.180 C 
ATOM   2636  CB  PHE X 314       7.135  -9.476 -12.361  0.00  0.00     0.073 C 
ATOM   2637  CG  PHE X 314       6.829  -8.699 -13.642  0.00  0.00    -0.056 A 
ATOM   2638  CD1 PHE X 314       7.875  -8.450 -14.576  0.00  0.00     0.007 A 
ATOM   2639  CE1 PHE X 314       7.482  -7.812 -15.765  0.00  0.00     0.001 A 
ATOM   2640  CZ  PHE X 314       6.167  -7.367 -15.917  0.00  0.00     0.000 A 
ATOM   2641  CD2 PHE X 314       5.510  -8.305 -13.849  0.00  0.00     0.007 A 
ATOM   2642  CE2 PHE X 314       5.144  -7.508 -14.943  0.00  0.00     0.001 A 
ATOM   2643  C   PHE X 314       7.381 -11.952 -13.277  0.00  0.00     0.241 C 
ATOM   2644  O   PHE X 314       7.310 -11.961 -14.524  0.00  0.00    -0.271 OA
ATOM   2645  N   TRP X 315       8.221 -12.744 -12.571  0.00  0.00    -0.346 N 
ATOM   2646  HN  TRP X 315       8.422 -12.613 -11.603  0.00  0.00     0.163 HD
ATOM   2647  CA  TRP X 315       8.978 -13.766 -13.181  0.00  0.00     0.181 C 
ATOM   2648  CB  TRP X 315       9.784 -14.532 -12.095  0.00  0.00     0.075 C 
ATOM   2649  CG  TRP X 315      10.685 -15.709 -12.414  0.00  0.00    -0.028 A 
ATOM   2650  CD1 TRP X 315      10.330 -16.966 -12.836  0.00  0.00     0.096 A 
ATOM   2651  NE1 TRP X 315      11.452 -17.611 -13.306  0.00  0.00    -0.365 N 
ATOM   2652  HE1 TRP X 315      11.521 -18.440 -13.817  0.00  0.00     0.165 HD
ATOM   2653  CE2 TRP X 315      12.547 -16.910 -12.976  0.00  0.00     0.042 A 
ATOM   2654  CD2 TRP X 315      12.104 -15.625 -12.519  0.00  0.00    -0.002 A 
ATOM   2655  CE3 TRP X 315      13.013 -14.615 -12.053  0.00  0.00     0.014 A 
ATOM   2656  CZ3 TRP X 315      14.364 -14.970 -12.294  0.00  0.00     0.001 A 
ATOM   2657  CZ2 TRP X 315      13.880 -17.208 -13.198  0.00  0.00     0.030 A 
ATOM   2658  CH2 TRP X 315      14.799 -16.234 -12.850  0.00  0.00     0.002 A 
ATOM   2659  C   TRP X 315       8.076 -14.793 -13.970  0.00  0.00     0.241 C 
ATOM   2660  O   TRP X 315       8.248 -14.981 -15.183  0.00  0.00    -0.271 OA
ATOM   2661  N   TYR X 316       7.067 -15.365 -13.234  0.00  0.00    -0.346 N 
ATOM   2662  HN  TYR X 316       6.988 -15.247 -12.247  0.00  0.00     0.163 HD
ATOM   2663  CA  TYR X 316       6.196 -16.356 -13.771  0.00  0.00     0.180 C 
ATOM   2664  CB  TYR X 316       5.337 -17.069 -12.731  0.00  0.00     0.073 C 
ATOM   2665  CG  TYR X 316       4.514 -18.204 -13.300  0.00  0.00    -0.056 A 
ATOM   2666  CD1 TYR X 316       3.158 -17.968 -13.636  0.00  0.00     0.010 A 
ATOM   2667  CE1 TYR X 316       2.354 -18.964 -14.161  0.00  0.00     0.037 A 
ATOM   2668  CZ  TYR X 316       2.825 -20.230 -14.416  0.00  0.00     0.065 A 
ATOM   2669  OH  TYR X 316       1.959 -21.221 -14.997  0.00  0.00    -0.361 OA
ATOM   2670  HH  TYR X 316       2.480 -21.783 -15.576  0.00  0.00     0.217 HD
ATOM   2671  CD2 TYR X 316       5.027 -19.508 -13.562  0.00  0.00     0.010 A 
ATOM   2672  CE2 TYR X 316       4.137 -20.498 -14.067  0.00  0.00     0.037 A 
ATOM   2673  C   TYR X 316       5.309 -15.742 -14.855  0.00  0.00     0.241 C 
ATOM   2674  O   TYR X 316       5.072 -16.256 -15.977  0.00  0.00    -0.271 OA
ATOM   2675  N   GLY X 317       4.919 -14.480 -14.581  0.00  0.00    -0.351 N 
ATOM   2676  HN  GLY X 317       5.188 -14.056 -13.720  0.00  0.00     0.163 HD
ATOM   2677  CA  GLY X 317       4.175 -13.743 -15.639  0.00  0.00     0.225 C 
ATOM   2678  C   GLY X 317       4.953 -13.403 -16.878  0.00  0.00     0.236 C 
ATOM   2679  O   GLY X 317       4.432 -13.439 -17.972  0.00  0.00    -0.272 OA
ATOM   2680  N   THR X 318       6.247 -13.150 -16.793  0.00  0.00    -0.344 N 
ATOM   2681  HN  THR X 318       6.591 -12.857 -15.904  0.00  0.00     0.163 HD
ATOM   2682  CA  THR X 318       7.270 -13.281 -17.916  0.00  0.00     0.205 C 
ATOM   2683  CB  THR X 318       8.690 -12.850 -17.517  0.00  0.00     0.146 C 
ATOM   2684  OG1 THR X 318       8.567 -11.569 -16.881  0.00  0.00    -0.393 OA
ATOM   2685  HG1 THR X 318       8.408 -11.734 -15.949  0.00  0.00     0.210 HD
ATOM   2686  CG2 THR X 318       9.515 -12.701 -18.839  0.00  0.00     0.042 C 
ATOM   2687  C   THR X 318       7.287 -14.548 -18.678  0.00  0.00     0.243 C 
ATOM   2688  O   THR X 318       7.023 -14.541 -19.893  0.00  0.00    -0.271 OA
ATOM   2689  N   THR X 319       7.352 -15.725 -18.044  0.00  0.00    -0.344 N 
ATOM   2690  HN  THR X 319       7.663 -15.833 -17.103  0.00  0.00     0.163 HD
ATOM   2691  CA  THR X 319       7.102 -17.067 -18.648  0.00  0.00     0.205 C 
ATOM   2692  CB  THR X 319       7.273 -18.087 -17.524  0.00  0.00     0.146 C 
ATOM   2693  OG1 THR X 319       8.492 -17.860 -16.848  0.00  0.00    -0.393 OA
ATOM   2694  HG1 THR X 319       8.598 -18.584 -16.227  0.00  0.00     0.210 HD
ATOM   2695  CG2 THR X 319       7.276 -19.514 -18.097  0.00  0.00     0.042 C 
ATOM   2696  C   THR X 319       5.812 -17.272 -19.357  0.00  0.00     0.243 C 
ATOM   2697  O   THR X 319       5.840 -17.883 -20.440  0.00  0.00    -0.271 OA
ATOM   2698  N   LEU X 320       4.649 -16.779 -18.705  0.00  0.00    -0.346 N 
ATOM   2699  HN  LEU X 320       4.744 -16.176 -17.917  0.00  0.00     0.163 HD
ATOM   2700  CA  LEU X 320       3.298 -16.703 -19.239  0.00  0.00     0.177 C 
ATOM   2701  CB  LEU X 320       2.288 -16.068 -18.300  0.00  0.00     0.038 C 
ATOM   2702  CG  LEU X 320       1.594 -17.019 -17.305  0.00  0.00    -0.020 C 
ATOM   2703  CD1 LEU X 320       0.704 -16.267 -16.350  0.00  0.00     0.009 C 
ATOM   2704  CD2 LEU X 320       0.643 -18.017 -18.005  0.00  0.00     0.009 C 
ATOM   2705  C   LEU X 320       3.314 -15.990 -20.541  0.00  0.00     0.241 C 
ATOM   2706  O   LEU X 320       2.686 -16.506 -21.512  0.00  0.00    -0.271 OA
ATOM   2707  N   VAL X 321       3.863 -14.777 -20.629  0.00  0.00    -0.346 N 
ATOM   2708  HN  VAL X 321       4.264 -14.311 -19.843  0.00  0.00     0.163 HD
ATOM   2709  CA  VAL X 321       3.745 -13.800 -21.706  0.00  0.00     0.180 C 
ATOM   2710  CB  VAL X 321       4.263 -12.395 -21.235  0.00  0.00     0.009 C 
ATOM   2711  CG1 VAL X 321       4.741 -11.599 -22.463  0.00  0.00     0.012 C 
ATOM   2712  CG2 VAL X 321       3.190 -11.655 -20.445  0.00  0.00     0.012 C 
ATOM   2713  C   VAL X 321       4.517 -14.293 -22.867  0.00  0.00     0.241 C 
ATOM   2714  O   VAL X 321       4.027 -14.211 -23.952  0.00  0.00    -0.271 OA
ATOM   2715  N   LEU X 322       5.673 -14.954 -22.513  0.00  0.00    -0.346 N 
ATOM   2716  HN  LEU X 322       5.933 -15.116 -21.564  0.00  0.00     0.163 HD
ATOM   2717  CA  LEU X 322       6.573 -15.609 -23.496  0.00  0.00     0.177 C 
ATOM   2718  CB  LEU X 322       8.011 -15.757 -22.950  0.00  0.00     0.038 C 
ATOM   2719  CG  LEU X 322       8.779 -14.437 -22.795  0.00  0.00    -0.020 C 
ATOM   2720  CD1 LEU X 322      10.193 -14.741 -22.243  0.00  0.00     0.009 C 
ATOM   2721  CD2 LEU X 322       9.032 -13.704 -24.136  0.00  0.00     0.009 C 
ATOM   2722  C   LEU X 322       6.063 -16.969 -24.117  0.00  0.00     0.241 C 
ATOM   2723  O   LEU X 322       6.305 -17.228 -25.328  0.00  0.00    -0.271 OA
ATOM   2724  N   SER X 323       5.149 -17.681 -23.394  0.00  0.00    -0.344 N 
ATOM   2725  HN  SER X 323       4.842 -17.093 -22.651  0.00  0.00     0.163 HD
ATOM   2726  CA  SER X 323       4.544 -18.990 -23.822  0.00  0.00     0.200 C 
ATOM   2727  CB  SER X 323       4.282 -20.003 -22.697  0.00  0.00     0.199 C 
ATOM   2728  OG  SER X 323       5.539 -20.352 -22.100  0.00  0.00    -0.398 OA
ATOM   2729  HG1 SER X 323       5.788 -19.681 -21.461  0.00  0.00     0.209 HD
ATOM   2730  C   SER X 323       3.320 -18.783 -24.611  0.00  0.00     0.242 C 
ATOM   2731  O   SER X 323       3.256 -19.372 -25.702  0.00  0.00    -0.271 OA
ATOM   2732  N   GLY X 324       2.325 -18.040 -24.149  0.00  0.00    -0.350 N 
ATOM   2733  HN  GLY X 324       2.521 -17.441 -23.376  0.00  0.00     0.163 HD
ATOM   2734  CA  GLY X 324       0.950 -18.160 -24.632  0.00  0.00     0.225 C 
ATOM   2735  C   GLY X 324       0.320 -16.860 -24.921  0.00  0.00     0.236 C 
ATOM   2736  O   GLY X 324       0.936 -15.849 -25.189  0.00  0.00    -0.272 OA
ATOM   2737  N   GLU X 325      -1.003 -16.880 -24.916  0.00  0.00    -0.346 N 
ATOM   2738  HN  GLU X 325      -1.467 -17.658 -24.500  0.00  0.00     0.163 HD
ATOM   2739  CA  GLU X 325      -1.881 -15.855 -25.445  0.00  0.00     0.177 C 
ATOM   2740  CB  GLU X 325      -3.255 -16.532 -25.636  0.00  0.00     0.045 C 
ATOM   2741  CG  GLU X 325      -3.823 -17.074 -24.367  0.00  0.00     0.116 C 
ATOM   2742  CD  GLU X 325      -4.887 -18.144 -24.545  0.00  0.00     0.172 C 
ATOM   2743  OE1 GLU X 325      -6.083 -17.801 -24.295  0.00  0.00    -0.648 OA
ATOM   2744  OE2 GLU X 325      -4.616 -19.277 -24.945  0.00  0.00    -0.648 OA
ATOM   2745  C   GLU X 325      -2.060 -14.603 -24.523  0.00  0.00     0.241 C 
ATOM   2746  O   GLU X 325      -2.817 -13.667 -24.800  0.00  0.00    -0.271 OA
ATOM   2747  N   TYR X 326      -1.219 -14.508 -23.417  0.00  0.00    -0.346 N 
ATOM   2748  HN  TYR X 326      -0.485 -15.160 -23.246  0.00  0.00     0.163 HD
ATOM   2749  CA  TYR X 326      -1.504 -13.669 -22.289  0.00  0.00     0.180 C 
ATOM   2750  CB  TYR X 326      -1.228 -14.456 -20.929  0.00  0.00     0.073 C 
ATOM   2751  CG  TYR X 326      -1.810 -15.798 -20.950  0.00  0.00    -0.056 A 
ATOM   2752  CD1 TYR X 326      -3.227 -15.902 -20.595  0.00  0.00     0.010 A 
ATOM   2753  CE1 TYR X 326      -3.778 -17.140 -20.595  0.00  0.00     0.037 A 
ATOM   2754  CZ  TYR X 326      -3.089 -18.352 -20.833  0.00  0.00     0.065 A 
ATOM   2755  OH  TYR X 326      -3.722 -19.542 -20.713  0.00  0.00    -0.361 OA
ATOM   2756  HH  TYR X 326      -4.627 -19.320 -20.483  0.00  0.00     0.217 HD
ATOM   2757  CD2 TYR X 326      -1.017 -16.952 -21.097  0.00  0.00     0.010 A 
ATOM   2758  CE2 TYR X 326      -1.694 -18.209 -21.095  0.00  0.00     0.037 A 
ATOM   2759  C   TYR X 326      -0.760 -12.322 -22.371  0.00  0.00     0.241 C 
ATOM   2760  O   TYR X 326       0.483 -12.371 -22.615  0.00  0.00    -0.271 OA
ATOM   2761  N   SER X 327      -1.397 -11.174 -22.241  0.00  0.00    -0.344 N 
ATOM   2762  HN  SER X 327      -0.909 -10.320 -22.408  0.00  0.00     0.163 HD
ATOM   2763  CA  SER X 327      -2.913 -10.939 -22.183  0.00  0.00     0.200 C 
ATOM   2764  CB  SER X 327      -3.505 -11.338 -20.816  0.00  0.00     0.199 C 
ATOM   2765  OG  SER X 327      -4.751 -12.051 -20.947  0.00  0.00    -0.398 OA
ATOM   2766  HG1 SER X 327      -5.389 -11.597 -21.502  0.00  0.00     0.209 HD
ATOM   2767  C   SER X 327      -3.342  -9.501 -22.497  0.00  0.00     0.243 C 
ATOM   2768  O   SER X 327      -4.153  -9.296 -23.357  0.00  0.00    -0.271 OA
ATOM   2769  N   ILE X 328      -3.025  -8.443 -21.720  0.00  0.00    -0.346 N 
ATOM   2770  HN  ILE X 328      -3.503  -7.642 -22.072  0.00  0.00     0.163 HD
ATOM   2771  CA  ILE X 328      -2.052  -8.180 -20.598  0.00  0.00     0.180 C 
ATOM   2772  CB  ILE X 328      -1.030  -7.050 -20.899  0.00  0.00     0.013 C 
ATOM   2773  CG2 ILE X 328      -1.672  -5.695 -21.273  0.00  0.00     0.012 C 
ATOM   2774  CG1 ILE X 328       0.096  -6.807 -19.869  0.00  0.00     0.002 C 
ATOM   2775  CD  ILE X 328       0.896  -7.976 -19.493  0.00  0.00     0.005 C 
ATOM   2776  C   ILE X 328      -2.731  -7.979 -19.189  0.00  0.00     0.241 C 
ATOM   2777  O   ILE X 328      -2.305  -8.595 -18.214  0.00  0.00    -0.271 OA
ATOM   2778  N   GLY X 329      -3.857  -7.241 -19.152  0.00  0.00    -0.351 N 
ATOM   2779  HN  GLY X 329      -4.058  -6.783 -20.014  0.00  0.00     0.163 HD
ATOM   2780  CA  GLY X 329      -4.689  -6.922 -17.964  0.00  0.00     0.225 C 
ATOM   2781  C   GLY X 329      -4.977  -8.092 -17.067  0.00  0.00     0.236 C 
ATOM   2782  O   GLY X 329      -4.757  -7.973 -15.860  0.00  0.00    -0.272 OA
ATOM   2783  N   GLN X 330      -5.425  -9.297 -17.604  0.00  0.00    -0.346 N 
ATOM   2784  HN  GLN X 330      -5.576  -9.276 -18.589  0.00  0.00     0.163 HD
ATOM   2785  CA  GLN X 330      -5.714 -10.507 -16.933  0.00  0.00     0.177 C 
ATOM   2786  CB  GLN X 330      -6.590 -11.441 -17.817  0.00  0.00     0.044 C 
ATOM   2787  CG  GLN X 330      -7.967 -10.851 -18.223  0.00  0.00     0.105 C 
ATOM   2788  CD  GLN X 330      -8.733 -11.719 -19.272  0.00  0.00     0.215 C 
ATOM   2789  OE1 GLN X 330      -8.874 -12.926 -19.079  0.00  0.00    -0.274 OA
ATOM   2790  NE2 GLN X 330      -9.249 -11.080 -20.330  0.00  0.00    -0.370 N 
ATOM   2791 1HE2 GLN X 330      -9.025 -10.128 -20.539  0.00  0.00     0.159 HD
ATOM   2792 2HE2 GLN X 330      -9.848 -11.610 -20.931  0.00  0.00     0.159 HD
ATOM   2793  C   GLN X 330      -4.554 -11.243 -16.272  0.00  0.00     0.241 C 
ATOM   2794  O   GLN X 330      -4.771 -12.260 -15.597  0.00  0.00    -0.271 OA
ATOM   2795  N   VAL X 331      -3.338 -10.753 -16.540  0.00  0.00    -0.346 N 
ATOM   2796  HN  VAL X 331      -3.185  -9.909 -17.048  0.00  0.00     0.163 HD
ATOM   2797  CA  VAL X 331      -2.161 -11.086 -15.821  0.00  0.00     0.180 C 
ATOM   2798  CB  VAL X 331      -0.940 -11.224 -16.757  0.00  0.00     0.009 C 
ATOM   2799  CG1 VAL X 331       0.433 -11.201 -16.081  0.00  0.00     0.012 C 
ATOM   2800  CG2 VAL X 331      -1.139 -12.444 -17.635  0.00  0.00     0.012 C 
ATOM   2801  C   VAL X 331      -1.842 -10.017 -14.738  0.00  0.00     0.241 C 
ATOM   2802  O   VAL X 331      -1.764 -10.356 -13.560  0.00  0.00    -0.271 OA
ATOM   2803  N   LEU X 332      -1.665  -8.742 -15.084  0.00  0.00    -0.346 N 
ATOM   2804  HN  LEU X 332      -1.731  -8.430 -16.028  0.00  0.00     0.163 HD
ATOM   2805  CA  LEU X 332      -1.410  -7.692 -14.090  0.00  0.00     0.177 C 
ATOM   2806  CB  LEU X 332      -1.282  -6.293 -14.825  0.00  0.00     0.038 C 
ATOM   2807  CG  LEU X 332      -0.019  -6.038 -15.637  0.00  0.00    -0.020 C 
ATOM   2808  CD1 LEU X 332      -0.313  -4.833 -16.593  0.00  0.00     0.009 C 
ATOM   2809  CD2 LEU X 332       1.252  -6.129 -14.726  0.00  0.00     0.009 C 
ATOM   2810  C   LEU X 332      -2.427  -7.567 -12.916  0.00  0.00     0.241 C 
ATOM   2811  O   LEU X 332      -2.109  -7.130 -11.815  0.00  0.00    -0.271 OA
ATOM   2812  N   THR X 333      -3.699  -7.936 -13.097  0.00  0.00    -0.344 N 
ATOM   2813  HN  THR X 333      -4.104  -8.262 -13.948  0.00  0.00     0.163 HD
ATOM   2814  CA  THR X 333      -4.656  -7.741 -12.042  0.00  0.00     0.205 C 
ATOM   2815  CB  THR X 333      -6.118  -7.494 -12.655  0.00  0.00     0.146 C 
ATOM   2816  OG1 THR X 333      -6.578  -8.576 -13.445  0.00  0.00    -0.393 OA
ATOM   2817  HG1 THR X 333      -6.990  -9.216 -12.860  0.00  0.00     0.210 HD
ATOM   2818  CG2 THR X 333      -6.052  -6.258 -13.520  0.00  0.00     0.042 C 
ATOM   2819  C   THR X 333      -4.821  -8.838 -11.022  0.00  0.00     0.243 C 
ATOM   2820  O   THR X 333      -5.133  -8.553  -9.887  0.00  0.00    -0.271 OA
ATOM   2821  N   VAL X 334      -4.676 -10.134 -11.469  0.00  0.00    -0.346 N 
ATOM   2822  HN  VAL X 334      -4.459 -10.248 -12.435  0.00  0.00     0.163 HD
ATOM   2823  CA  VAL X 334      -4.995 -11.284 -10.661  0.00  0.00     0.180 C 
ATOM   2824  CB  VAL X 334      -5.089 -12.519 -11.546  0.00  0.00     0.009 C 
ATOM   2825  CG1 VAL X 334      -6.195 -12.269 -12.572  0.00  0.00     0.012 C 
ATOM   2826  CG2 VAL X 334      -3.890 -12.921 -12.387  0.00  0.00     0.012 C 
ATOM   2827  C   VAL X 334      -4.086 -11.431  -9.505  0.00  0.00     0.241 C 
ATOM   2828  O   VAL X 334      -4.446 -11.802  -8.410  0.00  0.00    -0.271 OA
ATOM   2829  N   PHE X 335      -2.774 -11.086  -9.690  0.00  0.00    -0.346 N 
ATOM   2830  HN  PHE X 335      -2.481 -10.759 -10.585  0.00  0.00     0.163 HD
ATOM   2831  CA  PHE X 335      -1.691 -10.981  -8.732  0.00  0.00     0.180 C 
ATOM   2832  CB  PHE X 335      -0.423 -10.497  -9.607  0.00  0.00     0.073 C 
ATOM   2833  CG  PHE X 335       0.721  -9.829  -8.841  0.00  0.00    -0.056 A 
ATOM   2834  CD1 PHE X 335       1.247 -10.184  -7.620  0.00  0.00     0.007 A 
ATOM   2835  CE1 PHE X 335       2.315  -9.555  -7.030  0.00  0.00     0.001 A 
ATOM   2836  CZ  PHE X 335       3.088  -8.691  -7.810  0.00  0.00     0.000 A 
ATOM   2837  CD2 PHE X 335       1.461  -8.899  -9.610  0.00  0.00     0.007 A 
ATOM   2838  CE2 PHE X 335       2.635  -8.352  -9.101  0.00  0.00     0.001 A 
ATOM   2839  C   PHE X 335      -2.044  -9.966  -7.640  0.00  0.00     0.241 C 
ATOM   2840  O   PHE X 335      -2.137 -10.468  -6.523  0.00  0.00    -0.271 OA
ATOM   2841  N   PHE X 336      -2.340  -8.722  -7.906  0.00  0.00    -0.346 N 
ATOM   2842  HN  PHE X 336      -2.332  -8.447  -8.864  0.00  0.00     0.163 HD
ATOM   2843  CA  PHE X 336      -2.748  -7.676  -6.943  0.00  0.00     0.180 C 
ATOM   2844  CB  PHE X 336      -2.855  -6.196  -7.513  0.00  0.00     0.073 C 
ATOM   2845  CG  PHE X 336      -1.376  -5.621  -7.734  0.00  0.00    -0.056 A 
ATOM   2846  CD1 PHE X 336      -0.366  -5.616  -6.751  0.00  0.00     0.007 A 
ATOM   2847  CE1 PHE X 336       0.899  -5.158  -7.099  0.00  0.00     0.001 A 
ATOM   2848  CZ  PHE X 336       1.219  -4.790  -8.454  0.00  0.00     0.000 A 
ATOM   2849  CD2 PHE X 336      -1.014  -5.305  -9.043  0.00  0.00     0.007 A 
ATOM   2850  CE2 PHE X 336       0.264  -4.887  -9.415  0.00  0.00     0.001 A 
ATOM   2851  C   PHE X 336      -4.015  -7.970  -6.201  0.00  0.00     0.241 C 
ATOM   2852  O   PHE X 336      -4.166  -7.697  -5.045  0.00  0.00    -0.271 OA
ATOM   2853  N   SER X 337      -4.965  -8.645  -6.864  0.00  0.00    -0.344 N 
ATOM   2854  HN  SER X 337      -4.838  -8.819  -7.838  0.00  0.00     0.163 HD
ATOM   2855  CA  SER X 337      -6.255  -9.046  -6.314  0.00  0.00     0.200 C 
ATOM   2856  CB  SER X 337      -7.103  -9.500  -7.445  0.00  0.00     0.199 C 
ATOM   2857  OG  SER X 337      -7.311  -8.482  -8.392  0.00  0.00    -0.398 OA
ATOM   2858  HG1 SER X 337      -6.511  -8.347  -8.905  0.00  0.00     0.209 HD
ATOM   2859  C   SER X 337      -6.199 -10.133  -5.321  0.00  0.00     0.243 C 
ATOM   2860  O   SER X 337      -6.810 -10.045  -4.321  0.00  0.00    -0.271 OA
ATOM   2861  N   VAL X 338      -5.380 -11.097  -5.680  0.00  0.00    -0.346 N 
ATOM   2862  HN  VAL X 338      -4.963 -11.246  -6.573  0.00  0.00     0.163 HD
ATOM   2863  CA  VAL X 338      -5.132 -12.235  -4.764  0.00  0.00     0.180 C 
ATOM   2864  CB  VAL X 338      -4.454 -13.267  -5.584  0.00  0.00     0.009 C 
ATOM   2865  CG1 VAL X 338      -3.891 -14.423  -4.714  0.00  0.00     0.012 C 
ATOM   2866  CG2 VAL X 338      -5.487 -13.800  -6.559  0.00  0.00     0.012 C 
ATOM   2867  C   VAL X 338      -4.132 -11.707  -3.595  0.00  0.00     0.241 C 
ATOM   2868  O   VAL X 338      -4.198 -12.076  -2.468  0.00  0.00    -0.271 OA
ATOM   2869  N   LEU X 339      -3.325 -10.719  -3.883  0.00  0.00    -0.346 N 
ATOM   2870  HN  LEU X 339      -3.267 -10.309  -4.789  0.00  0.00     0.163 HD
ATOM   2871  CA  LEU X 339      -2.508  -9.995  -2.835  0.00  0.00     0.177 C 
ATOM   2872  CB  LEU X 339      -1.345  -9.237  -3.520  0.00  0.00     0.038 C 
ATOM   2873  CG  LEU X 339      -0.157  -9.011  -2.534  0.00  0.00    -0.020 C 
ATOM   2874  CD1 LEU X 339       0.619 -10.287  -2.292  0.00  0.00     0.009 C 
ATOM   2875  CD2 LEU X 339       0.889  -7.957  -3.014  0.00  0.00     0.009 C 
ATOM   2876  C   LEU X 339      -3.266  -9.140  -1.807  0.00  0.00     0.241 C 
ATOM   2877  O   LEU X 339      -3.070  -9.363  -0.606  0.00  0.00    -0.271 OA
ATOM   2878  N   ILE X 340      -4.261  -8.250  -2.187  0.00  0.00    -0.346 N 
ATOM   2879  HN  ILE X 340      -4.364  -8.013  -3.150  0.00  0.00     0.163 HD
ATOM   2880  CA  ILE X 340      -5.174  -7.541  -1.268  0.00  0.00     0.180 C 
ATOM   2881  CB  ILE X 340      -5.846  -6.437  -2.058  0.00  0.00     0.013 C 
ATOM   2882  CG2 ILE X 340      -7.066  -6.940  -2.907  0.00  0.00     0.012 C 
ATOM   2883  CG1 ILE X 340      -6.394  -5.359  -1.128  0.00  0.00     0.002 C 
ATOM   2884  CD  ILE X 340      -7.089  -4.117  -1.637  0.00  0.00     0.005 C 
ATOM   2885  C   ILE X 340      -6.147  -8.475  -0.570  0.00  0.00     0.241 C 
ATOM   2886  O   ILE X 340      -6.471  -8.375   0.579  0.00  0.00    -0.271 OA
ATOM   2887  N   GLY X 341      -6.549  -9.554  -1.312  0.00  0.00    -0.351 N 
ATOM   2888  HN  GLY X 341      -6.393  -9.463  -2.293  0.00  0.00     0.163 HD
ATOM   2889  CA  GLY X 341      -7.289 -10.665  -0.832  0.00  0.00     0.225 C 
ATOM   2890  C   GLY X 341      -6.579 -11.397   0.321  0.00  0.00     0.236 C 
ATOM   2891  O   GLY X 341      -7.213 -11.614   1.340  0.00  0.00    -0.272 OA
ATOM   2892  N   ALA X 342      -5.282 -11.707   0.169  0.00  0.00    -0.347 N 
ATOM   2893  HN  ALA X 342      -4.789 -11.571  -0.686  0.00  0.00     0.163 HD
ATOM   2894  CA  ALA X 342      -4.519 -12.373   1.253  0.00  0.00     0.172 C 
ATOM   2895  CB  ALA X 342      -3.307 -12.922   0.504  0.00  0.00     0.042 C 
ATOM   2896  C   ALA X 342      -4.246 -11.445   2.391  0.00  0.00     0.240 C 
ATOM   2897  O   ALA X 342      -4.503 -11.820   3.562  0.00  0.00    -0.271 OA
ATOM   2898  N   PHE X 343      -3.967 -10.155   2.100  0.00  0.00    -0.346 N 
ATOM   2899  HN  PHE X 343      -3.744  -9.836   1.182  0.00  0.00     0.163 HD
ATOM   2900  CA  PHE X 343      -3.898  -9.212   3.220  0.00  0.00     0.180 C 
ATOM   2901  CB  PHE X 343      -3.342  -7.872   2.871  0.00  0.00     0.073 C 
ATOM   2902  CG  PHE X 343      -1.904  -7.886   2.369  0.00  0.00    -0.056 A 
ATOM   2903  CD1 PHE X 343      -1.501  -7.277   1.207  0.00  0.00     0.007 A 
ATOM   2904  CE1 PHE X 343      -0.150  -7.223   0.783  0.00  0.00     0.001 A 
ATOM   2905  CZ  PHE X 343       0.793  -7.907   1.536  0.00  0.00     0.000 A 
ATOM   2906  CD2 PHE X 343      -0.937  -8.532   3.183  0.00  0.00     0.007 A 
ATOM   2907  CE2 PHE X 343       0.388  -8.545   2.764  0.00  0.00     0.001 A 
ATOM   2908  C   PHE X 343      -5.107  -8.939   4.035  0.00  0.00     0.241 C 
ATOM   2909  O   PHE X 343      -5.065  -8.906   5.295  0.00  0.00    -0.271 OA
ATOM   2910  N   SER X 344      -6.322  -8.915   3.435  0.00  0.00    -0.344 N 
ATOM   2911  HN  SER X 344      -6.399  -8.837   2.444  0.00  0.00     0.163 HD
ATOM   2912  CA  SER X 344      -7.612  -8.920   4.085  0.00  0.00     0.200 C 
ATOM   2913  CB  SER X 344      -8.691  -8.909   2.975  0.00  0.00     0.199 C 
ATOM   2914  OG  SER X 344      -8.579  -7.731   2.266  0.00  0.00    -0.398 OA
ATOM   2915  HG1 SER X 344      -7.896  -7.799   1.595  0.00  0.00     0.209 HD
ATOM   2916  C   SER X 344      -7.794 -10.057   5.106  0.00  0.00     0.243 C 
ATOM   2917  O   SER X 344      -8.426  -9.966   6.115  0.00  0.00    -0.271 OA
ATOM   2918  N   VAL X 345      -7.029 -11.191   4.951  0.00  0.00    -0.346 N 
ATOM   2919  HN  VAL X 345      -6.430 -11.285   4.159  0.00  0.00     0.163 HD
ATOM   2920  CA  VAL X 345      -7.011 -12.219   5.867  0.00  0.00     0.180 C 
ATOM   2921  CB  VAL X 345      -6.403 -13.587   5.438  0.00  0.00     0.009 C 
ATOM   2922  CG1 VAL X 345      -6.505 -14.578   6.621  0.00  0.00     0.012 C 
ATOM   2923  CG2 VAL X 345      -6.998 -14.157   4.189  0.00  0.00     0.012 C 
ATOM   2924  C   VAL X 345      -6.418 -11.733   7.217  0.00  0.00     0.241 C 
ATOM   2925  O   VAL X 345      -7.035 -11.851   8.302  0.00  0.00    -0.271 OA
ATOM   2926  N   GLY X 346      -5.237 -11.217   7.206  0.00  0.00    -0.351 N 
ATOM   2927  HN  GLY X 346      -4.703 -11.210   6.364  0.00  0.00     0.163 HD
ATOM   2928  CA  GLY X 346      -4.571 -10.740   8.403  0.00  0.00     0.225 C 
ATOM   2929  C   GLY X 346      -5.192  -9.557   9.109  0.00  0.00     0.236 C 
ATOM   2930  O   GLY X 346      -5.284  -9.469  10.325  0.00  0.00    -0.272 OA
ATOM   2931  N   GLN X 347      -5.723  -8.698   8.266  0.00  0.00    -0.346 N 
ATOM   2932  HN  GLN X 347      -5.620  -8.878   7.291  0.00  0.00     0.163 HD
ATOM   2933  CA  GLN X 347      -6.408  -7.443   8.786  0.00  0.00     0.177 C 
ATOM   2934  CB  GLN X 347      -6.528  -6.426   7.646  0.00  0.00     0.044 C 
ATOM   2935  CG  GLN X 347      -5.138  -5.791   7.318  0.00  0.00     0.105 C 
ATOM   2936  CD  GLN X 347      -5.240  -4.886   6.057  0.00  0.00     0.215 C 
ATOM   2937  OE1 GLN X 347      -6.260  -4.896   5.389  0.00  0.00    -0.274 OA
ATOM   2938  NE2 GLN X 347      -4.251  -4.025   5.820  0.00  0.00    -0.370 N 
ATOM   2939 1HE2 GLN X 347      -3.430  -4.112   6.385  0.00  0.00     0.159 HD
ATOM   2940 2HE2 GLN X 347      -4.155  -3.601   4.919  0.00  0.00     0.159 HD
ATOM   2941  C   GLN X 347      -7.652  -7.754   9.355  0.00  0.00     0.241 C 
ATOM   2942  O   GLN X 347      -8.115  -7.164  10.323  0.00  0.00    -0.271 OA
ATOM   2943  N   ALA X 348      -8.301  -8.813   8.851  0.00  0.00    -0.346 N 
ATOM   2944  HN  ALA X 348      -8.121  -9.172   7.939  0.00  0.00     0.163 HD
ATOM   2945  CA  ALA X 348      -9.468  -9.294   9.511  0.00  0.00     0.172 C 
ATOM   2946  CB  ALA X 348     -10.141 -10.496   8.846  0.00  0.00     0.042 C 
ATOM   2947  C   ALA X 348      -9.360  -9.587  10.973  0.00  0.00     0.240 C 
ATOM   2948  O   ALA X 348     -10.316  -9.365  11.662  0.00  0.00    -0.271 OA
ATOM   2949  N   SER X 349      -8.162 -10.054  11.430  0.00  0.00    -0.344 N 
ATOM   2950  HN  SER X 349      -7.377 -10.005  10.817  0.00  0.00     0.163 HD
ATOM   2951  CA  SER X 349      -7.957 -10.556  12.777  0.00  0.00     0.200 C 
ATOM   2952  CB  SER X 349      -6.455 -11.083  13.060  0.00  0.00     0.199 C 
ATOM   2953  OG  SER X 349      -6.191 -12.287  12.263  0.00  0.00    -0.398 OA
ATOM   2954  HG1 SER X 349      -5.302 -12.509  12.547  0.00  0.00     0.209 HD
ATOM   2955  C   SER X 349      -8.262  -9.640  13.884  0.00  0.00     0.245 C 
ATOM   2956  O   SER X 349      -9.102  -9.989  14.686  0.00  0.00    -0.271 OA
ATOM   2957  N   PRO X 350      -7.779  -8.360  14.054  0.00  0.00    -0.337 N 
ATOM   2958  CD  PRO X 350      -6.584  -7.789  13.389  0.00  0.00     0.127 C 
ATOM   2959  CA  PRO X 350      -8.228  -7.548  15.177  0.00  0.00     0.179 C 
ATOM   2960  CB  PRO X 350      -7.155  -6.422  15.229  0.00  0.00     0.037 C 
ATOM   2961  CG  PRO X 350      -6.585  -6.342  13.838  0.00  0.00     0.022 C 
ATOM   2962  C   PRO X 350      -9.677  -7.009  14.963  0.00  0.00     0.241 C 
ATOM   2963  O   PRO X 350     -10.276  -6.379  15.850  0.00  0.00    -0.271 OA
ATOM   2964  N   SER X 351     -10.310  -7.313  13.807  0.00  0.00    -0.344 N 
ATOM   2965  HN  SER X 351      -9.908  -7.815  13.046  0.00  0.00     0.163 HD
ATOM   2966  CA  SER X 351     -11.682  -6.910  13.513  0.00  0.00     0.200 C 
ATOM   2967  CB  SER X 351     -11.942  -6.697  11.992  0.00  0.00     0.199 C 
ATOM   2968  OG  SER X 351     -11.013  -5.689  11.545  0.00  0.00    -0.398 OA
ATOM   2969  HG1 SER X 351     -10.956  -5.746  10.589  0.00  0.00     0.209 HD
ATOM   2970  C   SER X 351     -12.553  -7.921  14.139  0.00  0.00     0.243 C 
ATOM   2971  O   SER X 351     -13.491  -7.636  14.861  0.00  0.00    -0.271 OA
ATOM   2972  N   ILE X 352     -12.264  -9.208  13.824  0.00  0.00    -0.346 N 
ATOM   2973  HN  ILE X 352     -11.398  -9.526  13.446  0.00  0.00     0.163 HD
ATOM   2974  CA  ILE X 352     -13.147 -10.255  14.280  0.00  0.00     0.180 C 
ATOM   2975  CB  ILE X 352     -13.010 -11.605  13.618  0.00  0.00     0.013 C 
ATOM   2976  CG2 ILE X 352     -11.549 -11.955  13.622  0.00  0.00     0.012 C 
ATOM   2977  CG1 ILE X 352     -13.953 -12.753  14.084  0.00  0.00     0.002 C 
ATOM   2978  CD  ILE X 352     -15.347 -12.451  13.677  0.00  0.00     0.005 C 
ATOM   2979  C   ILE X 352     -12.940 -10.455  15.758  0.00  0.00     0.241 C 
ATOM   2980  O   ILE X 352     -13.855 -10.723  16.548  0.00  0.00    -0.271 OA
ATOM   2981  N   GLU X 353     -11.682 -10.255  16.280  0.00  0.00    -0.346 N 
ATOM   2982  HN  GLU X 353     -10.902 -10.003  15.713  0.00  0.00     0.163 HD
ATOM   2983  CA  GLU X 353     -11.321 -10.453  17.704  0.00  0.00     0.177 C 
ATOM   2984  CB  GLU X 353      -9.735 -10.304  17.801  0.00  0.00     0.045 C 
ATOM   2985  CG  GLU X 353      -9.145 -10.626  19.184  0.00  0.00     0.116 C 
ATOM   2986  CD  GLU X 353      -7.595 -10.618  19.195  0.00  0.00     0.172 C 
ATOM   2987  OE1 GLU X 353      -6.979 -10.530  20.314  0.00  0.00    -0.648 OA
ATOM   2988  OE2 GLU X 353      -6.969 -10.687  18.178  0.00  0.00    -0.648 OA
ATOM   2989  C   GLU X 353     -11.928  -9.393  18.686  0.00  0.00     0.241 C 
ATOM   2990  O   GLU X 353     -12.462  -9.704  19.767  0.00  0.00    -0.271 OA
ATOM   2991  N   ALA X 354     -12.088  -8.088  18.190  0.00  0.00    -0.346 N 
ATOM   2992  HN  ALA X 354     -11.693  -7.861  17.303  0.00  0.00     0.163 HD
ATOM   2993  CA  ALA X 354     -12.791  -7.039  18.966  0.00  0.00     0.172 C 
ATOM   2994  CB  ALA X 354     -12.646  -5.649  18.243  0.00  0.00     0.042 C 
ATOM   2995  C   ALA X 354     -14.294  -7.374  19.175  0.00  0.00     0.240 C 
ATOM   2996  O   ALA X 354     -14.830  -7.137  20.222  0.00  0.00    -0.271 OA
ATOM   2997  N   PHE X 355     -14.907  -7.948  18.158  0.00  0.00    -0.346 N 
ATOM   2998  HN  PHE X 355     -14.522  -8.042  17.243  0.00  0.00     0.163 HD
ATOM   2999  CA  PHE X 355     -16.237  -8.394  18.156  0.00  0.00     0.180 C 
ATOM   3000  CB  PHE X 355     -16.716  -8.798  16.768  0.00  0.00     0.073 C 
ATOM   3001  CG  PHE X 355     -18.161  -9.245  16.821  0.00  0.00    -0.056 A 
ATOM   3002  CD1 PHE X 355     -18.418 -10.614  16.880  0.00  0.00     0.007 A 
ATOM   3003  CE1 PHE X 355     -19.684 -11.049  16.992  0.00  0.00     0.001 A 
ATOM   3004  CZ  PHE X 355     -20.786 -10.169  16.853  0.00  0.00     0.000 A 
ATOM   3005  CD2 PHE X 355     -19.220  -8.339  16.796  0.00  0.00     0.007 A 
ATOM   3006  CE2 PHE X 355     -20.563  -8.813  16.784  0.00  0.00     0.001 A 
ATOM   3007  C   PHE X 355     -16.496  -9.541  19.123  0.00  0.00     0.241 C 
ATOM   3008  O   PHE X 355     -17.371  -9.542  19.941  0.00  0.00    -0.271 OA
ATOM   3009  N   ALA X 356     -15.562 -10.495  19.000  0.00  0.00    -0.346 N 
ATOM   3010  HN  ALA X 356     -14.895 -10.462  18.259  0.00  0.00     0.163 HD
ATOM   3011  CA  ALA X 356     -15.626 -11.617  19.886  0.00  0.00     0.172 C 
ATOM   3012  CB  ALA X 356     -14.662 -12.672  19.386  0.00  0.00     0.042 C 
ATOM   3013  C   ALA X 356     -15.422 -11.320  21.403  0.00  0.00     0.240 C 
ATOM   3014  O   ALA X 356     -16.002 -12.032  22.250  0.00  0.00    -0.271 OA
ATOM   3015  N   ASN X 357     -14.675 -10.216  21.699  0.00  0.00    -0.346 N 
ATOM   3016  HN  ASN X 357     -14.237  -9.735  20.943  0.00  0.00     0.163 HD
ATOM   3017  CA  ASN X 357     -14.365  -9.712  23.052  0.00  0.00     0.185 C 
ATOM   3018  CB  ASN X 357     -12.905  -9.081  22.966  0.00  0.00     0.137 C 
ATOM   3019  CG  ASN X 357     -11.842 -10.119  22.907  0.00  0.00     0.217 C 
ATOM   3020  OD1 ASN X 357     -12.169 -11.330  22.846  0.00  0.00    -0.274 OA
ATOM   3021  ND2 ASN X 357     -10.554  -9.773  22.988  0.00  0.00    -0.370 N 
ATOM   3022 1HD2 ASN X 357     -10.332  -8.811  23.146  0.00  0.00     0.159 HD
ATOM   3023 2HD2 ASN X 357      -9.980 -10.592  22.957  0.00  0.00     0.159 HD
ATOM   3024  C   ASN X 357     -15.480  -8.747  23.383  0.00  0.00     0.241 C 
ATOM   3025  O   ASN X 357     -15.730  -8.570  24.512  0.00  0.00    -0.271 OA
ATOM   3026  N   ALA X 358     -16.248  -8.169  22.370  0.00  0.00    -0.346 N 
ATOM   3027  HN  ALA X 358     -16.050  -8.216  21.394  0.00  0.00     0.163 HD
ATOM   3028  CA  ALA X 358     -17.528  -7.566  22.692  0.00  0.00     0.172 C 
ATOM   3029  CB  ALA X 358     -18.067  -6.803  21.516  0.00  0.00     0.042 C 
ATOM   3030  C   ALA X 358     -18.590  -8.622  23.203  0.00  0.00     0.240 C 
ATOM   3031  O   ALA X 358     -19.199  -8.385  24.217  0.00  0.00    -0.271 OA
ATOM   3032  N   ARG X 359     -18.799  -9.696  22.408  0.00  0.00    -0.346 N 
ATOM   3033  HN  ARG X 359     -18.251  -9.765  21.578  0.00  0.00     0.163 HD
ATOM   3034  CA  ARG X 359     -19.796 -10.720  22.660  0.00  0.00     0.176 C 
ATOM   3035  CB  ARG X 359     -20.029 -11.488  21.332  0.00  0.00     0.036 C 
ATOM   3036  CG  ARG X 359     -20.728 -12.903  21.399  0.00  0.00     0.023 C 
ATOM   3037  CD  ARG X 359     -21.200 -13.456  19.978  0.00  0.00     0.138 C 
ATOM   3038  NE  ARG X 359     -19.978 -14.026  19.371  0.00  0.00    -0.227 N 
ATOM   3039  HE  ARG X 359     -19.217 -14.195  19.997  0.00  0.00     0.177 HD
ATOM   3040  CZ  ARG X 359     -19.967 -14.680  18.226  0.00  0.00     0.665 C 
ATOM   3041  NH1 ARG X 359     -18.864 -15.318  17.900  0.00  0.00    -0.235 N 
ATOM   3042 1HH1 ARG X 359     -18.085 -15.145  18.502  0.00  0.00     0.174 HD
ATOM   3043 2HH1 ARG X 359     -18.744 -15.721  16.992  0.00  0.00     0.174 HD
ATOM   3044  NH2 ARG X 359     -20.897 -14.602  17.281  0.00  0.00    -0.235 N 
ATOM   3045 1HH2 ARG X 359     -21.724 -14.042  17.242  0.00  0.00     0.174 HD
ATOM   3046 2HH2 ARG X 359     -20.857 -15.324  16.591  0.00  0.00     0.174 HD
ATOM   3047  C   ARG X 359     -19.349 -11.537  23.855  0.00  0.00     0.240 C 
ATOM   3048  O   ARG X 359     -20.201 -11.869  24.701  0.00  0.00    -0.271 OA
ATOM   3049  N   GLY X 360     -18.035 -11.753  24.055  0.00  0.00    -0.351 N 
ATOM   3050  HN  GLY X 360     -17.349 -11.547  23.360  0.00  0.00     0.163 HD
ATOM   3051  CA  GLY X 360     -17.410 -12.318  25.225  0.00  0.00     0.225 C 
ATOM   3052  C   GLY X 360     -17.812 -11.530  26.483  0.00  0.00     0.236 C 
ATOM   3053  O   GLY X 360     -18.021 -12.181  27.517  0.00  0.00    -0.272 OA
ATOM   3054  N   ALA X 361     -17.935 -10.156  26.394  0.00  0.00    -0.347 N 
ATOM   3055  HN  ALA X 361     -17.723  -9.761  25.504  0.00  0.00     0.163 HD
ATOM   3056  CA  ALA X 361     -18.084  -9.226  27.494  0.00  0.00     0.172 C 
ATOM   3057  CB  ALA X 361     -17.434  -7.939  27.201  0.00  0.00     0.042 C 
ATOM   3058  C   ALA X 361     -19.538  -9.070  27.820  0.00  0.00     0.240 C 
ATOM   3059  O   ALA X 361     -19.979  -8.875  28.973  0.00  0.00    -0.271 OA
ATOM   3060  N   ALA X 362     -20.315  -8.984  26.723  0.00  0.00    -0.346 N 
ATOM   3061  HN  ALA X 362     -19.975  -9.268  25.830  0.00  0.00     0.163 HD
ATOM   3062  CA  ALA X 362     -21.774  -8.850  26.675  0.00  0.00     0.172 C 
ATOM   3063  CB  ALA X 362     -22.288  -9.256  25.271  0.00  0.00     0.042 C 
ATOM   3064  C   ALA X 362     -22.512  -9.688  27.810  0.00  0.00     0.240 C 
ATOM   3065  O   ALA X 362     -23.294  -9.116  28.565  0.00  0.00    -0.271 OA
ATOM   3066  N   TYR X 363     -22.249 -10.965  27.873  0.00  0.00    -0.346 N 
ATOM   3067  HN  TYR X 363     -21.480 -11.351  27.368  0.00  0.00     0.163 HD
ATOM   3068  CA  TYR X 363     -23.019 -11.930  28.638  0.00  0.00     0.180 C 
ATOM   3069  CB  TYR X 363     -22.528 -13.355  28.380  0.00  0.00     0.073 C 
ATOM   3070  CG  TYR X 363     -22.905 -13.892  27.067  0.00  0.00    -0.056 A 
ATOM   3071  CD1 TYR X 363     -21.951 -14.079  26.056  0.00  0.00     0.010 A 
ATOM   3072  CE1 TYR X 363     -22.295 -14.667  24.789  0.00  0.00     0.037 A 
ATOM   3073  CZ  TYR X 363     -23.627 -14.942  24.557  0.00  0.00     0.065 A 
ATOM   3074  OH  TYR X 363     -24.005 -15.509  23.331  0.00  0.00    -0.361 OA
ATOM   3075  HH  TYR X 363     -24.937 -15.733  23.384  0.00  0.00     0.217 HD
ATOM   3076  CD2 TYR X 363     -24.286 -14.176  26.759  0.00  0.00     0.010 A 
ATOM   3077  CE2 TYR X 363     -24.572 -14.697  25.499  0.00  0.00     0.037 A 
ATOM   3078  C   TYR X 363     -23.216 -11.525  30.144  0.00  0.00     0.241 C 
ATOM   3079  O   TYR X 363     -24.282 -11.227  30.632  0.00  0.00    -0.271 OA
ATOM   3080  N   GLU X 364     -22.105 -11.508  30.923  0.00  0.00    -0.346 N 
ATOM   3081  HN  GLU X 364     -21.219 -11.788  30.562  0.00  0.00     0.163 HD
ATOM   3082  CA  GLU X 364     -22.088 -11.178  32.373  0.00  0.00     0.177 C 
ATOM   3083  CB  GLU X 364     -20.671 -11.330  32.920  0.00  0.00     0.045 C 
ATOM   3084  CG  GLU X 364     -20.369 -11.112  34.427  0.00  0.00     0.116 C 
ATOM   3085  CD  GLU X 364     -18.979 -11.371  34.818  0.00  0.00     0.172 C 
ATOM   3086  OE1 GLU X 364     -18.579 -11.592  36.007  0.00  0.00    -0.648 OA
ATOM   3087  OE2 GLU X 364     -18.164 -11.464  33.855  0.00  0.00    -0.648 OA
ATOM   3088  C   GLU X 364     -22.769  -9.837  32.695  0.00  0.00     0.241 C 
ATOM   3089  O   GLU X 364     -23.510  -9.661  33.624  0.00  0.00    -0.271 OA
ATOM   3090  N   ILE X 365     -22.476  -8.744  31.945  0.00  0.00    -0.346 N 
ATOM   3091  HN  ILE X 365     -21.828  -8.866  31.197  0.00  0.00     0.163 HD
ATOM   3092  CA  ILE X 365     -22.964  -7.378  32.073  0.00  0.00     0.180 C 
ATOM   3093  CB  ILE X 365     -22.246  -6.391  31.201  0.00  0.00     0.013 C 
ATOM   3094  CG2 ILE X 365     -22.773  -5.011  31.214  0.00  0.00     0.012 C 
ATOM   3095  CG1 ILE X 365     -20.698  -6.380  31.489  0.00  0.00     0.002 C 
ATOM   3096  CD  ILE X 365     -20.263  -6.043  32.950  0.00  0.00     0.005 C 
ATOM   3097  C   ILE X 365     -24.412  -7.351  31.879  0.00  0.00     0.241 C 
ATOM   3098  O   ILE X 365     -25.133  -6.948  32.800  0.00  0.00    -0.271 OA
ATOM   3099  N   PHE X 366     -24.973  -7.834  30.751  0.00  0.00    -0.346 N 
ATOM   3100  HN  PHE X 366     -24.407  -8.211  30.022  0.00  0.00     0.163 HD
ATOM   3101  CA  PHE X 366     -26.381  -7.909  30.494  0.00  0.00     0.180 C 
ATOM   3102  CB  PHE X 366     -26.669  -8.451  29.042  0.00  0.00     0.073 C 
ATOM   3103  CG  PHE X 366     -26.227  -7.643  27.871  0.00  0.00    -0.056 A 
ATOM   3104  CD1 PHE X 366     -25.838  -8.338  26.672  0.00  0.00     0.007 A 
ATOM   3105  CE1 PHE X 366     -25.455  -7.697  25.528  0.00  0.00     0.001 A 
ATOM   3106  CZ  PHE X 366     -25.445  -6.290  25.504  0.00  0.00     0.000 A 
ATOM   3107  CD2 PHE X 366     -26.316  -6.220  27.763  0.00  0.00     0.007 A 
ATOM   3108  CE2 PHE X 366     -25.761  -5.583  26.663  0.00  0.00     0.001 A 
ATOM   3109  C   PHE X 366     -27.067  -8.827  31.463  0.00  0.00     0.241 C 
ATOM   3110  O   PHE X 366     -28.273  -8.564  31.569  0.00  0.00    -0.271 OA
ATOM   3111  N   LYS X 367     -26.463  -9.872  32.010  0.00  0.00    -0.346 N 
ATOM   3112  HN  LYS X 367     -25.497 -10.094  31.899  0.00  0.00     0.163 HD
ATOM   3113  CA  LYS X 367     -27.065 -10.748  33.036  0.00  0.00     0.176 C 
ATOM   3114  CB  LYS X 367     -26.096 -11.875  33.454  0.00  0.00     0.035 C 
ATOM   3115  CG  LYS X 367     -26.584 -12.822  34.533  0.00  0.00     0.004 C 
ATOM   3116  CD  LYS X 367     -26.070 -14.248  34.348  0.00  0.00     0.027 C 
ATOM   3117  CE  LYS X 367     -26.021 -15.223  35.554  0.00  0.00     0.229 C 
ATOM   3118  NZ  LYS X 367     -25.611 -16.616  35.258  0.00  0.00    -0.079 N 
ATOM   3119  HZ1 LYS X 367     -26.169 -17.079  34.513  0.00  0.00     0.274 HD
ATOM   3120  HZ2 LYS X 367     -25.674 -17.188  36.124  0.00  0.00     0.274 HD
ATOM   3121  HZ3 LYS X 367     -24.586 -16.679  35.093  0.00  0.00     0.274 HD
ATOM   3122  C   LYS X 367     -27.395 -10.074  34.407  0.00  0.00     0.241 C 
ATOM   3123  O   LYS X 367     -28.453 -10.298  34.952  0.00  0.00    -0.271 OA
ATOM   3124  N   ILE X 368     -26.505  -9.106  34.808  0.00  0.00    -0.346 N 
ATOM   3125  HN  ILE X 368     -25.624  -8.926  34.378  0.00  0.00     0.163 HD
ATOM   3126  CA  ILE X 368     -26.593  -8.258  35.957  0.00  0.00     0.180 C 
ATOM   3127  CB  ILE X 368     -25.298  -7.559  36.222  0.00  0.00     0.013 C 
ATOM   3128  CG2 ILE X 368     -25.499  -6.540  37.331  0.00  0.00     0.012 C 
ATOM   3129  CG1 ILE X 368     -24.320  -8.658  36.643  0.00  0.00     0.002 C 
ATOM   3130  CD  ILE X 368     -22.922  -8.025  36.537  0.00  0.00     0.005 C 
ATOM   3131  C   ILE X 368     -27.753  -7.344  35.809  0.00  0.00     0.241 C 
ATOM   3132  O   ILE X 368     -28.383  -6.905  36.761  0.00  0.00    -0.271 OA
ATOM   3133  N   ILE X 369     -28.093  -6.921  34.609  0.00  0.00    -0.346 N 
ATOM   3134  HN  ILE X 369     -27.530  -7.126  33.812  0.00  0.00     0.163 HD
ATOM   3135  CA  ILE X 369     -29.252  -6.138  34.236  0.00  0.00     0.180 C 
ATOM   3136  CB  ILE X 369     -29.082  -5.516  32.836  0.00  0.00     0.013 C 
ATOM   3137  CG2 ILE X 369     -30.436  -4.733  32.585  0.00  0.00     0.012 C 
ATOM   3138  CG1 ILE X 369     -27.857  -4.551  32.802  0.00  0.00     0.002 C 
ATOM   3139  CD  ILE X 369     -27.572  -3.857  31.479  0.00  0.00     0.005 C 
ATOM   3140  C   ILE X 369     -30.464  -6.995  34.103  0.00  0.00     0.241 C 
ATOM   3141  O   ILE X 369     -31.456  -6.909  34.855  0.00  0.00    -0.271 OA
ATOM   3142  N   ASP X 370     -30.544  -7.969  33.196  0.00  0.00    -0.345 N 
ATOM   3143  HN  ASP X 370     -29.762  -8.266  32.654  0.00  0.00     0.163 HD
ATOM   3144  CA  ASP X 370     -31.748  -8.519  32.697  0.00  0.00     0.186 C 
ATOM   3145  CB  ASP X 370     -31.685  -8.682  31.216  0.00  0.00     0.147 C 
ATOM   3146  CG  ASP X 370     -33.012  -8.885  30.530  0.00  0.00     0.175 C 
ATOM   3147  OD1 ASP X 370     -33.991  -8.168  30.924  0.00  0.00    -0.648 OA
ATOM   3148  OD2 ASP X 370     -33.118  -9.898  29.723  0.00  0.00    -0.648 OA
ATOM   3149  C   ASP X 370     -31.990  -9.858  33.441  0.00  0.00     0.241 C 
ATOM   3150  O   ASP X 370     -32.906  -9.859  34.330  0.00  0.00    -0.271 OA
ATOM   3151  N   ASN X 371     -31.247 -10.973  33.103  0.00  0.00    -0.346 N 
ATOM   3152  HN  ASN X 371     -30.687 -10.881  32.283  0.00  0.00     0.163 HD
ATOM   3153  CA  ASN X 371     -31.568 -12.385  33.589  0.00  0.00     0.185 C 
ATOM   3154  CB  ASN X 371     -30.818 -13.517  32.693  0.00  0.00     0.137 C 
ATOM   3155  CG  ASN X 371     -31.107 -13.241  31.251  0.00  0.00     0.217 C 
ATOM   3156  OD1 ASN X 371     -30.270 -12.648  30.536  0.00  0.00    -0.274 OA
ATOM   3157  ND2 ASN X 371     -32.319 -13.651  30.713  0.00  0.00    -0.370 N 
ATOM   3158 1HD2 ASN X 371     -32.869 -14.216  31.328  0.00  0.00     0.159 HD
ATOM   3159 2HD2 ASN X 371     -32.527 -13.614  29.735  0.00  0.00     0.159 HD
ATOM   3160  C   ASN X 371     -31.086 -12.563  35.039  0.00  0.00     0.241 C 
ATOM   3161  O   ASN X 371     -30.277 -13.458  35.314  0.00  0.00    -0.271 OA
ATOM   3162  N   LYS X 372     -31.710 -11.706  35.905  0.00  0.00    -0.346 N 
ATOM   3163  HN  LYS X 372     -32.382 -11.051  35.568  0.00  0.00     0.163 HD
ATOM   3164  CA  LYS X 372     -31.295 -11.692  37.289  0.00  0.00     0.176 C 
ATOM   3165  CB  LYS X 372     -31.256 -10.187  37.667  0.00  0.00     0.035 C 
ATOM   3166  CG  LYS X 372     -30.731  -9.714  39.077  0.00  0.00     0.004 C 
ATOM   3167  CD  LYS X 372     -30.761  -8.189  39.229  0.00  0.00     0.027 C 
ATOM   3168  CE  LYS X 372     -29.611  -7.523  40.044  0.00  0.00     0.229 C 
ATOM   3169  NZ  LYS X 372     -28.252  -7.804  39.540  0.00  0.00    -0.079 N 
ATOM   3170  HZ1 LYS X 372     -28.167  -7.272  38.651  0.00  0.00     0.274 HD
ATOM   3171  HZ2 LYS X 372     -28.099  -8.799  39.280  0.00  0.00     0.274 HD
ATOM   3172  HZ3 LYS X 372     -27.485  -7.505  40.177  0.00  0.00     0.274 HD
ATOM   3173  C   LYS X 372     -32.318 -12.569  38.087  0.00  0.00     0.243 C 
ATOM   3174  O   LYS X 372     -33.475 -12.741  37.609  0.00  0.00    -0.271 OA
ATOM   3175  N   PRO X 373     -31.888 -13.318  39.075  0.00  0.00    -0.337 N 
ATOM   3176  CD  PRO X 373     -30.513 -13.606  39.349  0.00  0.00     0.127 C 
ATOM   3177  CA  PRO X 373     -32.702 -14.365  39.690  0.00  0.00     0.179 C 
ATOM   3178  CB  PRO X 373     -31.628 -15.501  40.112  0.00  0.00     0.037 C 
ATOM   3179  CG  PRO X 373     -30.414 -14.697  40.366  0.00  0.00     0.022 C 
ATOM   3180  C   PRO X 373     -33.593 -13.926  40.850  0.00  0.00     0.241 C 
ATOM   3181  O   PRO X 373     -34.239 -14.811  41.445  0.00  0.00    -0.271 OA
ATOM   3182  N   SER X 374     -33.745 -12.619  41.287  0.00  0.00    -0.344 N 
ATOM   3183  HN  SER X 374     -33.281 -11.870  40.820  0.00  0.00     0.163 HD
ATOM   3184  CA  SER X 374     -34.512 -12.208  42.533  0.00  0.00     0.200 C 
ATOM   3185  CB  SER X 374     -34.131 -10.902  43.215  0.00  0.00     0.199 C 
ATOM   3186  OG  SER X 374     -33.846 -11.085  44.608  0.00  0.00    -0.398 OA
ATOM   3187  HG1 SER X 374     -33.107 -10.500  44.791  0.00  0.00     0.209 HD
ATOM   3188  C   SER X 374     -35.968 -12.198  42.343  0.00  0.00     0.243 C 
ATOM   3189  O   SER X 374     -36.437 -11.468  41.483  0.00  0.00    -0.271 OA
ATOM   3190  N   ILE X 375     -36.640 -12.860  43.340  0.00  0.00    -0.346 N 
ATOM   3191  HN  ILE X 375     -36.154 -13.337  44.068  0.00  0.00     0.163 HD
ATOM   3192  CA  ILE X 375     -38.075 -12.990  43.375  0.00  0.00     0.180 C 
ATOM   3193  CB  ILE X 375     -38.550 -14.372  43.825  0.00  0.00     0.013 C 
ATOM   3194  CG2 ILE X 375     -40.100 -14.549  43.781  0.00  0.00     0.012 C 
ATOM   3195  CG1 ILE X 375     -37.901 -15.433  42.888  0.00  0.00     0.002 C 
ATOM   3196  CD  ILE X 375     -38.422 -16.852  43.226  0.00  0.00     0.005 C 
ATOM   3197  C   ILE X 375     -38.662 -11.855  44.167  0.00  0.00     0.241 C 
ATOM   3198  O   ILE X 375     -39.509 -11.105  43.701  0.00  0.00    -0.271 OA
ATOM   3199  N   ASP X 376     -38.061 -11.620  45.386  0.00  0.00    -0.345 N 
ATOM   3200  HN  ASP X 376     -37.452 -12.387  45.575  0.00  0.00     0.163 HD
ATOM   3201  CA  ASP X 376     -38.531 -10.842  46.453  0.00  0.00     0.186 C 
ATOM   3202  CB  ASP X 376     -38.179 -11.606  47.782  0.00  0.00     0.147 C 
ATOM   3203  CG  ASP X 376     -38.747 -12.992  47.818  0.00  0.00     0.175 C 
ATOM   3204  OD1 ASP X 376     -39.938 -13.216  47.995  0.00  0.00    -0.648 OA
ATOM   3205  OD2 ASP X 376     -37.881 -13.826  47.505  0.00  0.00    -0.648 OA
ATOM   3206  C   ASP X 376     -38.042  -9.434  46.315  0.00  0.00     0.241 C 
ATOM   3207  O   ASP X 376     -38.819  -8.541  46.435  0.00  0.00    -0.271 OA
ATOM   3208  N   SER X 377     -36.802  -9.165  45.901  0.00  0.00    -0.344 N 
ATOM   3209  HN  SER X 377     -36.187  -9.887  45.593  0.00  0.00     0.163 HD
ATOM   3210  CA  SER X 377     -36.199  -7.785  45.690  0.00  0.00     0.200 C 
ATOM   3211  CB  SER X 377     -34.639  -7.842  46.041  0.00  0.00     0.199 C 
ATOM   3212  OG  SER X 377     -34.174  -6.476  46.278  0.00  0.00    -0.398 OA
ATOM   3213  HG1 SER X 377     -33.221  -6.493  46.166  0.00  0.00     0.209 HD
ATOM   3214  C   SER X 377     -36.364  -7.403  44.260  0.00  0.00     0.243 C 
ATOM   3215  O   SER X 377     -36.354  -8.277  43.364  0.00  0.00    -0.271 OA
ATOM   3216  N   TYR X 378     -36.452  -6.093  43.872  0.00  0.00    -0.346 N 
ATOM   3217  HN  TYR X 378     -36.451  -5.970  42.883  0.00  0.00     0.163 HD
ATOM   3218  CA  TYR X 378     -36.445  -4.871  44.697  0.00  0.00     0.180 C 
ATOM   3219  CB  TYR X 378     -35.470  -3.860  43.993  0.00  0.00     0.073 C 
ATOM   3220  CG  TYR X 378     -35.051  -2.627  44.673  0.00  0.00    -0.056 A 
ATOM   3221  CD1 TYR X 378     -34.295  -2.611  45.860  0.00  0.00     0.010 A 
ATOM   3222  CE1 TYR X 378     -33.786  -1.457  46.402  0.00  0.00     0.037 A 
ATOM   3223  CZ  TYR X 378     -34.206  -0.199  45.887  0.00  0.00     0.065 A 
ATOM   3224  OH  TYR X 378     -33.681   0.946  46.556  0.00  0.00    -0.361 OA
ATOM   3225  HH  TYR X 378     -33.805   1.698  45.972  0.00  0.00     0.217 HD
ATOM   3226  CD2 TYR X 378     -35.454  -1.414  44.129  0.00  0.00     0.010 A 
ATOM   3227  CE2 TYR X 378     -35.048  -0.192  44.748  0.00  0.00     0.037 A 
ATOM   3228  C   TYR X 378     -37.879  -4.311  44.902  0.00  0.00     0.241 C 
ATOM   3229  O   TYR X 378     -38.441  -4.443  45.974  0.00  0.00    -0.271 OA
ATOM   3230  N   SER X 379     -38.363  -3.566  43.834  0.00  0.00    -0.344 N 
ATOM   3231  HN  SER X 379     -37.935  -3.526  42.935  0.00  0.00     0.163 HD
ATOM   3232  CA  SER X 379     -39.531  -2.719  43.831  0.00  0.00     0.200 C 
ATOM   3233  CB  SER X 379     -39.210  -1.247  43.500  0.00  0.00     0.199 C 
ATOM   3234  OG  SER X 379     -40.195  -0.368  44.116  0.00  0.00    -0.398 OA
ATOM   3235  HG1 SER X 379     -40.016   0.567  43.994  0.00  0.00     0.209 HD
ATOM   3236  C   SER X 379     -40.506  -3.330  42.912  0.00  0.00     0.243 C 
ATOM   3237  O   SER X 379     -41.289  -2.635  42.282  0.00  0.00    -0.271 OA
ATOM   3238  N   LYS X 380     -40.552  -4.640  42.691  0.00  0.00    -0.346 N 
ATOM   3239  HN  LYS X 380     -39.992  -5.213  43.284  0.00  0.00     0.163 HD
ATOM   3240  CA  LYS X 380     -41.434  -5.320  41.744  0.00  0.00     0.176 C 
ATOM   3241  CB  LYS X 380     -40.850  -6.825  41.463  0.00  0.00     0.035 C 
ATOM   3242  CG  LYS X 380     -39.586  -6.565  40.584  0.00  0.00     0.004 C 
ATOM   3243  CD  LYS X 380     -39.016  -7.887  39.959  0.00  0.00     0.027 C 
ATOM   3244  CE  LYS X 380     -38.540  -8.893  41.120  0.00  0.00     0.229 C 
ATOM   3245  NZ  LYS X 380     -38.998 -10.250  40.796  0.00  0.00    -0.079 N 
ATOM   3246  HZ1 LYS X 380     -38.350 -10.965  41.184  0.00  0.00     0.274 HD
ATOM   3247  HZ2 LYS X 380     -39.037 -10.322  39.759  0.00  0.00     0.274 HD
ATOM   3248  HZ3 LYS X 380     -39.977 -10.525  41.014  0.00  0.00     0.274 HD
ATOM   3249  C   LYS X 380     -42.856  -5.455  42.374  0.00  0.00     0.241 C 
ATOM   3250  O   LYS X 380     -43.809  -5.175  41.696  0.00  0.00    -0.271 OA
ATOM   3251  N   SER X 381     -42.927  -5.854  43.678  0.00  0.00    -0.344 N 
ATOM   3252  HN  SER X 381     -42.077  -6.014  44.175  0.00  0.00     0.163 HD
ATOM   3253  CA  SER X 381     -44.109  -6.056  44.461  0.00  0.00     0.200 C 
ATOM   3254  CB  SER X 381     -44.323  -7.552  44.865  0.00  0.00     0.199 C 
ATOM   3255  OG  SER X 381     -44.722  -8.356  43.759  0.00  0.00    -0.398 OA
ATOM   3256  HG1 SER X 381     -44.557  -9.265  44.019  0.00  0.00     0.209 HD
ATOM   3257  C   SER X 381     -44.048  -5.148  45.681  0.00  0.00     0.242 C 
ATOM   3258  O   SER X 381     -43.068  -4.386  45.807  0.00  0.00    -0.271 OA
ATOM   3259  N   GLY X 382     -44.991  -5.128  46.642  0.00  0.00    -0.350 N 
ATOM   3260  HN  GLY X 382     -45.867  -5.571  46.472  0.00  0.00     0.163 HD
ATOM   3261  CA  GLY X 382     -44.803  -4.310  47.821  0.00  0.00     0.225 C 
ATOM   3262  C   GLY X 382     -46.064  -3.402  48.022  0.00  0.00     0.236 C 
ATOM   3263  O   GLY X 382     -46.369  -2.489  47.180  0.00  0.00    -0.272 OA
ATOM   3264  N   HSE X 383     -46.728  -3.618  49.082  0.00  0.00    -0.346 N 
ATOM   3265  HN  HSE X 383     -46.397  -4.284  49.746  0.00  0.00     0.163 HD
ATOM   3266  CA  HSE X 383     -47.855  -2.720  49.386  0.00  0.00     0.182 C 
ATOM   3267  CB  HSE X 383     -48.832  -3.459  50.348  0.00  0.00     0.093 C 
ATOM   3268  ND1 HSE X 383     -50.610  -4.020  48.639  0.00  0.00    -0.354 N 
ATOM   3269  HD1 HSE X 383     -50.726  -3.090  48.237  1.00  0.00     0.166 HD
ATOM   3270  CG  HSE X 383     -49.725  -4.424  49.639  0.00  0.00     0.028 A 
ATOM   3271  CE1 HSE X 383     -51.278  -5.154  48.330  0.00  0.00     0.180 A 
ATOM   3272  NE2 HSE X 383     -50.875  -6.230  49.081  0.00  0.00    -0.360 N 
ATOM   3273  HE2 HSE X 383     -51.240  -7.140  48.884  0.00  0.00     0.166 HD
ATOM   3274  CD2 HSE X 383     -49.943  -5.768  49.965  0.00  0.00     0.114 A 
ATOM   3275  C   HSE X 383     -47.460  -1.376  50.103  0.00  0.00     0.241 C 
ATOM   3276  O   HSE X 383     -46.307  -1.048  50.473  0.00  0.00    -0.271 OA
ATOM   3277  N   LYS X 384     -48.513  -0.616  50.286  0.00  0.00    -0.346 N 
ATOM   3278  HN  LYS X 384     -49.399  -0.922  49.947  0.00  0.00     0.163 HD
ATOM   3279  CA  LYS X 384     -48.514   0.529  51.158  0.00  0.00     0.176 C 
ATOM   3280  CB  LYS X 384     -49.608   1.578  50.738  0.00  0.00     0.035 C 
ATOM   3281  CG  LYS X 384     -49.234   2.172  49.409  0.00  0.00     0.004 C 
ATOM   3282  CD  LYS X 384     -50.264   3.215  48.841  0.00  0.00     0.027 C 
ATOM   3283  CE  LYS X 384     -49.674   4.166  47.897  0.00  0.00     0.229 C 
ATOM   3284  NZ  LYS X 384     -50.759   5.142  47.489  0.00  0.00    -0.079 N 
ATOM   3285  HZ1 LYS X 384     -51.502   4.775  46.862  0.00  0.00     0.274 HD
ATOM   3286  HZ2 LYS X 384     -50.287   5.904  46.962  0.00  0.00     0.274 HD
ATOM   3287  HZ3 LYS X 384     -51.234   5.483  48.349  0.00  0.00     0.274 HD
ATOM   3288  C   LYS X 384     -48.751   0.163  52.609  0.00  0.00     0.243 C 
ATOM   3289  O   LYS X 384     -49.294  -0.882  52.878  0.00  0.00    -0.271 OA
ATOM   3290  N   PRO X 385     -48.260   0.953  53.577  0.00  0.00    -0.337 N 
ATOM   3291  CD  PRO X 385     -47.331   2.069  53.382  0.00  0.00     0.127 C 
ATOM   3292  CA  PRO X 385     -48.831   0.951  54.887  0.00  0.00     0.179 C 
ATOM   3293  CB  PRO X 385     -47.856   1.780  55.718  0.00  0.00     0.037 C 
ATOM   3294  CG  PRO X 385     -47.259   2.799  54.716  0.00  0.00     0.022 C 
ATOM   3295  C   PRO X 385     -50.288   1.544  54.941  0.00  0.00     0.241 C 
ATOM   3296  O   PRO X 385     -50.728   2.287  54.055  0.00  0.00    -0.271 OA
ATOM   3297  N   ASP X 386     -51.063   1.154  56.022  0.00  0.00    -0.346 N 
ATOM   3298  HN  ASP X 386     -50.847   0.457  56.702  0.00  0.00     0.163 HD
ATOM   3299  CA  ASP X 386     -52.213   1.931  56.470  0.00  0.00     0.186 C 
ATOM   3300  CB  ASP X 386     -53.284   0.997  57.129  0.00  0.00     0.147 C 
ATOM   3301  CG  ASP X 386     -52.785   0.420  58.438  0.00  0.00     0.175 C 
ATOM   3302  OD1 ASP X 386     -51.842  -0.408  58.450  0.00  0.00    -0.648 OA
ATOM   3303  OD2 ASP X 386     -53.346   0.841  59.511  0.00  0.00    -0.648 OA
ATOM   3304  C   ASP X 386     -51.977   3.320  57.170  0.00  0.00     0.241 C 
ATOM   3305  O   ASP X 386     -51.511   4.231  56.579  0.00  0.00    -0.271 OA
ATOM   3306  N   ASN X 387     -52.247   3.324  58.486  0.00  0.00    -0.346 N 
ATOM   3307  HN  ASN X 387     -52.612   2.524  58.955  0.00  0.00     0.163 HD
ATOM   3308  CA  ASN X 387     -51.784   4.265  59.438  0.00  0.00     0.185 C 
ATOM   3309  CB  ASN X 387     -52.863   4.582  60.524  0.00  0.00     0.137 C 
ATOM   3310  CG  ASN X 387     -52.703   5.959  60.982  0.00  0.00     0.217 C 
ATOM   3311  OD1 ASN X 387     -52.670   6.956  60.219  0.00  0.00    -0.274 OA
ATOM   3312  ND2 ASN X 387     -52.627   6.109  62.337  0.00  0.00    -0.370 N 
ATOM   3313 1HD2 ASN X 387     -53.002   5.419  62.955  0.00  0.00     0.159 HD
ATOM   3314 2HD2 ASN X 387     -52.481   7.040  62.671  0.00  0.00     0.159 HD
ATOM   3315  C   ASN X 387     -50.437   3.874  60.072  0.00  0.00     0.241 C 
ATOM   3316  O   ASN X 387     -50.181   2.782  60.531  0.00  0.00    -0.271 OA
ATOM   3317  N   ILE X 388     -49.518   4.859  60.059  0.00  0.00    -0.346 N 
ATOM   3318  HN  ILE X 388     -49.688   5.724  59.595  0.00  0.00     0.163 HD
ATOM   3319  CA  ILE X 388     -48.176   4.678  60.495  0.00  0.00     0.180 C 
ATOM   3320  CB  ILE X 388     -47.173   5.334  59.542  0.00  0.00     0.013 C 
ATOM   3321  CG2 ILE X 388     -45.768   4.855  59.966  0.00  0.00     0.012 C 
ATOM   3322  CG1 ILE X 388     -47.382   5.103  58.078  0.00  0.00     0.002 C 
ATOM   3323  CD  ILE X 388     -46.433   5.889  57.137  0.00  0.00     0.005 C 
ATOM   3324  C   ILE X 388     -47.895   5.110  61.936  0.00  0.00     0.241 C 
ATOM   3325  O   ILE X 388     -48.452   6.161  62.295  0.00  0.00    -0.271 OA
ATOM   3326  N   LYS X 389     -47.193   4.335  62.726  0.00  0.00    -0.346 N 
ATOM   3327  HN  LYS X 389     -46.930   3.404  62.487  0.00  0.00     0.163 HD
ATOM   3328  CA  LYS X 389     -46.974   4.638  64.071  0.00  0.00     0.176 C 
ATOM   3329  CB  LYS X 389     -47.574   3.656  65.105  0.00  0.00     0.035 C 
ATOM   3330  CG  LYS X 389     -49.094   3.515  65.211  0.00  0.00     0.004 C 
ATOM   3331  CD  LYS X 389     -49.732   2.662  64.102  0.00  0.00     0.027 C 
ATOM   3332  CE  LYS X 389     -49.360   1.229  64.291  0.00  0.00     0.229 C 
ATOM   3333  NZ  LYS X 389     -49.788   0.327  63.216  0.00  0.00    -0.079 N 
ATOM   3334  HZ1 LYS X 389     -50.667   0.696  62.800  0.00  0.00     0.274 HD
ATOM   3335  HZ2 LYS X 389     -49.934  -0.618  63.626  0.00  0.00     0.274 HD
ATOM   3336  HZ3 LYS X 389     -49.098   0.266  62.441  0.00  0.00     0.274 HD
ATOM   3337  C   LYS X 389     -45.520   4.747  64.507  0.00  0.00     0.240 C 
ATOM   3338  O   LYS X 389     -45.106   5.850  64.945  0.00  0.00    -0.271 OA
ATOM   3339  N   GLY X 390     -44.670   3.684  64.369  0.00  0.00    -0.351 N 
ATOM   3340  HN  GLY X 390     -44.963   2.898  63.830  0.00  0.00     0.163 HD
ATOM   3341  CA  GLY X 390     -43.413   3.597  65.029  0.00  0.00     0.225 C 
ATOM   3342  C   GLY X 390     -43.119   2.270  65.626  0.00  0.00     0.236 C 
ATOM   3343  O   GLY X 390     -42.151   2.077  66.290  0.00  0.00    -0.272 OA
ATOM   3344  N   ASN X 391     -43.968   1.238  65.335  0.00  0.00    -0.346 N 
ATOM   3345  HN  ASN X 391     -44.684   1.210  64.641  0.00  0.00     0.163 HD
ATOM   3346  CA  ASN X 391     -43.640  -0.042  65.878  0.00  0.00     0.185 C 
ATOM   3347  CB  ASN X 391     -44.883  -0.932  66.092  0.00  0.00     0.137 C 
ATOM   3348  CG  ASN X 391     -46.001  -0.284  66.953  0.00  0.00     0.217 C 
ATOM   3349  OD1 ASN X 391     -45.754   0.182  68.105  0.00  0.00    -0.274 OA
ATOM   3350  ND2 ASN X 391     -47.264  -0.353  66.410  0.00  0.00    -0.370 N 
ATOM   3351 1HD2 ASN X 391     -47.585  -1.085  65.809  0.00  0.00     0.159 HD
ATOM   3352 2HD2 ASN X 391     -47.978   0.230  66.798  0.00  0.00     0.159 HD
ATOM   3353  C   ASN X 391     -42.631  -0.781  65.085  0.00  0.00     0.241 C 
ATOM   3354  O   ASN X 391     -42.624  -0.870  63.885  0.00  0.00    -0.271 OA
ATOM   3355  N   LEU X 392     -41.748  -1.507  65.736  0.00  0.00    -0.346 N 
ATOM   3356  HN  LEU X 392     -41.530  -1.373  66.699  0.00  0.00     0.163 HD
ATOM   3357  CA  LEU X 392     -40.932  -2.545  65.085  0.00  0.00     0.177 C 
ATOM   3358  CB  LEU X 392     -39.468  -2.024  65.206  0.00  0.00     0.038 C 
ATOM   3359  CG  LEU X 392     -38.536  -2.562  64.065  0.00  0.00    -0.020 C 
ATOM   3360  CD1 LEU X 392     -37.238  -1.685  64.064  0.00  0.00     0.009 C 
ATOM   3361  CD2 LEU X 392     -38.221  -4.082  63.938  0.00  0.00     0.009 C 
ATOM   3362  C   LEU X 392     -41.005  -3.813  65.844  0.00  0.00     0.241 C 
ATOM   3363  O   LEU X 392     -40.887  -3.804  67.104  0.00  0.00    -0.271 OA
ATOM   3364  N   GLU X 393     -41.203  -5.001  65.214  0.00  0.00    -0.346 N 
ATOM   3365  HN  GLU X 393     -41.262  -5.162  64.232  0.00  0.00     0.163 HD
ATOM   3366  CA  GLU X 393     -41.054  -6.319  65.909  0.00  0.00     0.177 C 
ATOM   3367  CB  GLU X 393     -42.414  -7.020  66.109  0.00  0.00     0.045 C 
ATOM   3368  CG  GLU X 393     -42.339  -8.391  66.650  0.00  0.00     0.116 C 
ATOM   3369  CD  GLU X 393     -43.685  -8.941  67.085  0.00  0.00     0.172 C 
ATOM   3370  OE1 GLU X 393     -43.568  -9.987  67.783  0.00  0.00    -0.648 OA
ATOM   3371  OE2 GLU X 393     -44.811  -8.388  66.761  0.00  0.00    -0.648 OA
ATOM   3372  C   GLU X 393     -40.038  -7.137  65.248  0.00  0.00     0.241 C 
ATOM   3373  O   GLU X 393     -40.103  -7.178  64.024  0.00  0.00    -0.271 OA
ATOM   3374  N   PHE X 394     -39.141  -7.845  65.961  0.00  0.00    -0.346 N 
ATOM   3375  HN  PHE X 394     -39.163  -7.719  66.950  0.00  0.00     0.163 HD
ATOM   3376  CA  PHE X 394     -38.457  -9.048  65.443  0.00  0.00     0.180 C 
ATOM   3377  CB  PHE X 394     -36.944  -9.059  65.837  0.00  0.00     0.073 C 
ATOM   3378  CG  PHE X 394     -36.417  -7.794  65.206  0.00  0.00    -0.056 A 
ATOM   3379  CD1 PHE X 394     -36.021  -7.770  63.812  0.00  0.00     0.007 A 
ATOM   3380  CE1 PHE X 394     -35.284  -6.653  63.314  0.00  0.00     0.001 A 
ATOM   3381  CZ  PHE X 394     -35.201  -5.525  64.084  0.00  0.00     0.000 A 
ATOM   3382  CD2 PHE X 394     -36.068  -6.703  66.029  0.00  0.00     0.007 A 
ATOM   3383  CE2 PHE X 394     -35.506  -5.560  65.415  0.00  0.00     0.001 A 
ATOM   3384  C   PHE X 394     -39.143 -10.208  66.174  0.00  0.00     0.241 C 
ATOM   3385  O   PHE X 394     -39.483 -10.215  67.351  0.00  0.00    -0.271 OA
ATOM   3386  N   ARG X 395     -39.513 -11.239  65.383  0.00  0.00    -0.346 N 
ATOM   3387  HN  ARG X 395     -39.353 -11.186  64.400  0.00  0.00     0.163 HD
ATOM   3388  CA  ARG X 395     -40.198 -12.389  65.881  0.00  0.00     0.176 C 
ATOM   3389  CB  ARG X 395     -41.713 -12.298  65.599  0.00  0.00     0.036 C 
ATOM   3390  CG  ARG X 395     -42.654 -13.292  66.332  0.00  0.00     0.022 C 
ATOM   3391  CD  ARG X 395     -44.090 -13.252  65.917  0.00  0.00     0.122 C 
ATOM   3392  NE  ARG X 395     -44.743 -11.942  66.208  0.00  0.00    -0.367 N 
ATOM   3393  HE  ARG X 395     -44.334 -11.186  66.718  0.00  0.00     0.162 HD
ATOM   3394  CZ  ARG X 395     -45.963 -11.653  65.722  0.00  0.00     0.143 C 
ATOM   3395  NH1 ARG X 395     -46.493 -10.538  66.200  0.00  0.00    -0.274 NA
ATOM   3396 1HH1 ARG X 395     -45.873  -9.819  66.513  0.00  0.00     0.127 HD
ATOM   3397 2HH1 ARG X 395     -47.234 -10.220  65.608  0.00  0.00     0.127 HD
ATOM   3398  NH2 ARG X 395     -46.610 -12.332  64.775  0.00  0.00    -0.376 N 
ATOM   3399 1HH2 ARG X 395     -46.446 -13.306  64.622  0.00  0.00     0.158 HD
ATOM   3400 2HH2 ARG X 395     -47.274 -11.768  64.283  0.00  0.00     0.158 HD
ATOM   3401  C   ARG X 395     -39.526 -13.649  65.413  0.00  0.00     0.241 C 
ATOM   3402  O   ARG X 395     -39.764 -14.098  64.286  0.00  0.00    -0.271 OA
ATOM   3403  N   ASN X 396     -38.765 -14.383  66.296  0.00  0.00    -0.346 N 
ATOM   3404  HN  ASN X 396     -38.731 -14.253  67.283  0.00  0.00     0.163 HD
ATOM   3405  CA  ASN X 396     -38.110 -15.667  65.884  0.00  0.00     0.185 C 
ATOM   3406  CB  ASN X 396     -39.182 -16.773  65.716  0.00  0.00     0.137 C 
ATOM   3407  CG  ASN X 396     -40.079 -16.878  66.979  0.00  0.00     0.217 C 
ATOM   3408  OD1 ASN X 396     -41.194 -16.331  66.983  0.00  0.00    -0.274 OA
ATOM   3409  ND2 ASN X 396     -39.670 -17.658  68.042  0.00  0.00    -0.370 N 
ATOM   3410 1HD2 ASN X 396     -38.917 -18.313  67.977  0.00  0.00     0.159 HD
ATOM   3411 2HD2 ASN X 396     -40.291 -17.761  68.819  0.00  0.00     0.159 HD
ATOM   3412  C   ASN X 396     -37.108 -15.645  64.715  0.00  0.00     0.241 C 
ATOM   3413  O   ASN X 396     -36.957 -16.682  64.075  0.00  0.00    -0.271 OA
ATOM   3414  N   VAL X 397     -36.452 -14.466  64.451  0.00  0.00    -0.346 N 
ATOM   3415  HN  VAL X 397     -36.411 -13.666  65.045  0.00  0.00     0.163 HD
ATOM   3416  CA  VAL X 397     -35.703 -14.230  63.236  0.00  0.00     0.180 C 
ATOM   3417  CB  VAL X 397     -35.474 -12.735  62.934  0.00  0.00     0.009 C 
ATOM   3418  CG1 VAL X 397     -35.211 -12.520  61.407  0.00  0.00     0.012 C 
ATOM   3419  CG2 VAL X 397     -36.673 -11.906  63.405  0.00  0.00     0.012 C 
ATOM   3420  C   VAL X 397     -34.406 -15.001  63.178  0.00  0.00     0.241 C 
ATOM   3421  O   VAL X 397     -33.543 -14.785  64.073  0.00  0.00    -0.271 OA
ATOM   3422  N   HSE X 398     -34.166 -15.810  62.131  0.00  0.00    -0.346 N 
ATOM   3423  HN  HSE X 398     -34.879 -16.008  61.462  0.00  0.00     0.163 HD
ATOM   3424  CA  HSE X 398     -32.824 -16.283  61.873  0.00  0.00     0.182 C 
ATOM   3425  CB  HSE X 398     -32.878 -17.774  61.656  0.00  0.00     0.093 C 
ATOM   3426  ND1 HSE X 398     -33.048 -18.991  63.836  0.00  0.00    -0.354 N 
ATOM   3427  HD1 HSE X 398     -32.077 -18.863  64.121  1.00  0.00     0.166 HD
ATOM   3428  CG  HSE X 398     -33.671 -18.578  62.653  0.00  0.00     0.028 A 
ATOM   3429  CE1 HSE X 398     -34.043 -19.597  64.504  0.00  0.00     0.180 A 
ATOM   3430  NE2 HSE X 398     -35.238 -19.560  63.811  0.00  0.00    -0.360 N 
ATOM   3431  HE2 HSE X 398     -36.073 -19.837  64.286  0.00  0.00     0.166 HD
ATOM   3432  CD2 HSE X 398     -34.982 -18.873  62.633  0.00  0.00     0.114 A 
ATOM   3433  C   HSE X 398     -32.151 -15.546  60.719  0.00  0.00     0.241 C 
ATOM   3434  O   HSE X 398     -32.804 -14.914  59.847  0.00  0.00    -0.271 OA
ATOM   3435  N   PHE X 399     -30.782 -15.625  60.700  0.00  0.00    -0.346 N 
ATOM   3436  HN  PHE X 399     -30.320 -16.249  61.325  0.00  0.00     0.163 HD
ATOM   3437  CA  PHE X 399     -29.960 -15.033  59.632  0.00  0.00     0.180 C 
ATOM   3438  CB  PHE X 399     -29.764 -13.485  59.866  0.00  0.00     0.073 C 
ATOM   3439  CG  PHE X 399     -28.942 -12.931  58.724  0.00  0.00    -0.056 A 
ATOM   3440  CD1 PHE X 399     -27.644 -12.429  59.013  0.00  0.00     0.007 A 
ATOM   3441  CE1 PHE X 399     -26.843 -12.193  57.799  0.00  0.00     0.001 A 
ATOM   3442  CZ  PHE X 399     -27.384 -12.211  56.540  0.00  0.00     0.000 A 
ATOM   3443  CD2 PHE X 399     -29.507 -13.007  57.471  0.00  0.00     0.007 A 
ATOM   3444  CE2 PHE X 399     -28.720 -12.569  56.382  0.00  0.00     0.001 A 
ATOM   3445  C   PHE X 399     -28.613 -15.769  59.568  0.00  0.00     0.241 C 
ATOM   3446  O   PHE X 399     -27.949 -16.012  60.628  0.00  0.00    -0.271 OA
ATOM   3447  N   SER X 400     -28.204 -16.138  58.340  0.00  0.00    -0.344 N 
ATOM   3448  HN  SER X 400     -28.696 -15.834  57.528  0.00  0.00     0.163 HD
ATOM   3449  CA  SER X 400     -26.958 -16.850  58.026  0.00  0.00     0.200 C 
ATOM   3450  CB  SER X 400     -27.236 -18.347  57.533  0.00  0.00     0.199 C 
ATOM   3451  OG  SER X 400     -27.562 -19.125  58.706  0.00  0.00    -0.398 OA
ATOM   3452  HG1 SER X 400     -26.787 -19.635  58.954  0.00  0.00     0.209 HD
ATOM   3453  C   SER X 400     -26.247 -16.168  56.895  0.00  0.00     0.243 C 
ATOM   3454  O   SER X 400     -26.870 -15.673  55.985  0.00  0.00    -0.271 OA
ATOM   3455  N   TYR X 401     -24.945 -15.986  57.027  0.00  0.00    -0.346 N 
ATOM   3456  HN  TYR X 401     -24.474 -16.382  57.811  0.00  0.00     0.163 HD
ATOM   3457  CA  TYR X 401     -23.914 -15.579  56.048  0.00  0.00     0.181 C 
ATOM   3458  CB  TYR X 401     -23.057 -14.591  56.809  0.00  0.00     0.073 C 
ATOM   3459  CG  TYR X 401     -22.609 -13.478  55.899  0.00  0.00    -0.056 A 
ATOM   3460  CD1 TYR X 401     -21.237 -13.133  55.740  0.00  0.00     0.010 A 
ATOM   3461  CE1 TYR X 401     -20.875 -11.960  55.023  0.00  0.00     0.037 A 
ATOM   3462  CZ  TYR X 401     -21.745 -11.426  54.121  0.00  0.00     0.065 A 
ATOM   3463  OH  TYR X 401     -21.339 -10.487  53.187  0.00  0.00    -0.361 OA
ATOM   3464  HH  TYR X 401     -20.383 -10.491  53.279  0.00  0.00     0.217 HD
ATOM   3465  CD2 TYR X 401     -23.557 -12.825  55.071  0.00  0.00     0.010 A 
ATOM   3466  CE2 TYR X 401     -23.104 -11.809  54.193  0.00  0.00     0.037 A 
ATOM   3467  C   TYR X 401     -23.182 -16.757  55.562  0.00  0.00     0.243 C 
ATOM   3468  O   TYR X 401     -23.135 -17.722  56.359  0.00  0.00    -0.271 OA
ATOM   3469  N   PRO X 402     -22.595 -16.833  54.353  0.00  0.00    -0.337 N 
ATOM   3470  CD  PRO X 402     -22.647 -15.825  53.317  0.00  0.00     0.127 C 
ATOM   3471  CA  PRO X 402     -21.752 -17.955  53.954  0.00  0.00     0.179 C 
ATOM   3472  CB  PRO X 402     -21.506 -17.739  52.460  0.00  0.00     0.037 C 
ATOM   3473  CG  PRO X 402     -22.401 -16.604  52.016  0.00  0.00     0.022 C 
ATOM   3474  C   PRO X 402     -20.363 -17.984  54.627  0.00  0.00     0.241 C 
ATOM   3475  O   PRO X 402     -19.603 -18.940  54.332  0.00  0.00    -0.271 OA
ATOM   3476  N   SER X 403     -20.024 -17.022  55.538  0.00  0.00    -0.344 N 
ATOM   3477  HN  SER X 403     -20.726 -16.342  55.737  0.00  0.00     0.163 HD
ATOM   3478  CA  SER X 403     -18.820 -17.113  56.402  0.00  0.00     0.200 C 
ATOM   3479  CB  SER X 403     -18.705 -15.775  57.138  0.00  0.00     0.199 C 
ATOM   3480  OG  SER X 403     -19.917 -15.658  57.904  0.00  0.00    -0.398 OA
ATOM   3481  HG1 SER X 403     -19.668 -15.013  58.570  0.00  0.00     0.209 HD
ATOM   3482  C   SER X 403     -18.617 -18.280  57.332  0.00  0.00     0.243 C 
ATOM   3483  O   SER X 403     -17.655 -19.012  57.213  0.00  0.00    -0.271 OA
ATOM   3484  N   ARG X 404     -19.675 -18.529  58.136  0.00  0.00    -0.346 N 
ATOM   3485  HN  ARG X 404     -20.433 -17.882  58.085  0.00  0.00     0.163 HD
ATOM   3486  CA  ARG X 404     -19.824 -19.678  58.989  0.00  0.00     0.176 C 
ATOM   3487  CB  ARG X 404     -20.235 -19.283  60.382  0.00  0.00     0.036 C 
ATOM   3488  CG  ARG X 404     -19.281 -18.362  61.121  0.00  0.00     0.023 C 
ATOM   3489  CD  ARG X 404     -19.833 -17.659  62.374  0.00  0.00     0.138 C 
ATOM   3490  NE  ARG X 404     -18.773 -16.695  62.702  0.00  0.00    -0.227 N 
ATOM   3491  HE  ARG X 404     -17.826 -16.803  62.402  0.00  0.00     0.177 HD
ATOM   3492  CZ  ARG X 404     -18.955 -15.626  63.417  0.00  0.00     0.665 C 
ATOM   3493  NH1 ARG X 404     -17.907 -14.806  63.584  0.00  0.00    -0.235 N 
ATOM   3494 1HH1 ARG X 404     -17.033 -15.036  63.156  0.00  0.00     0.174 HD
ATOM   3495 2HH1 ARG X 404     -17.935 -13.916  64.040  0.00  0.00     0.174 HD
ATOM   3496  NH2 ARG X 404     -20.065 -15.346  64.037  0.00  0.00    -0.235 N 
ATOM   3497 1HH2 ARG X 404     -20.699 -16.120  64.049  0.00  0.00     0.174 HD
ATOM   3498 2HH2 ARG X 404     -20.144 -14.493  64.553  0.00  0.00     0.174 HD
ATOM   3499  C   ARG X 404     -20.867 -20.670  58.415  0.00  0.00     0.241 C 
ATOM   3500  O   ARG X 404     -21.796 -20.119  57.820  0.00  0.00    -0.271 OA
ATOM   3501  N   LYS X 405     -20.820 -21.990  58.584  0.00  0.00    -0.346 N 
ATOM   3502  HN  LYS X 405     -20.101 -22.485  59.065  0.00  0.00     0.163 HD
ATOM   3503  CA  LYS X 405     -21.777 -22.820  57.820  0.00  0.00     0.176 C 
ATOM   3504  CB  LYS X 405     -21.068 -24.043  57.218  0.00  0.00     0.035 C 
ATOM   3505  CG  LYS X 405     -21.848 -24.890  56.170  0.00  0.00     0.004 C 
ATOM   3506  CD  LYS X 405     -21.035 -26.166  55.706  0.00  0.00     0.027 C 
ATOM   3507  CE  LYS X 405     -21.641 -26.956  54.647  0.00  0.00     0.229 C 
ATOM   3508  NZ  LYS X 405     -21.867 -26.206  53.469  0.00  0.00    -0.079 N 
ATOM   3509  HZ1 LYS X 405     -22.751 -26.452  52.979  0.00  0.00     0.274 HD
ATOM   3510  HZ2 LYS X 405     -21.149 -26.380  52.737  0.00  0.00     0.274 HD
ATOM   3511  HZ3 LYS X 405     -21.951 -25.172  53.545  0.00  0.00     0.274 HD
ATOM   3512  C   LYS X 405     -23.037 -23.208  58.683  0.00  0.00     0.241 C 
ATOM   3513  O   LYS X 405     -24.163 -22.775  58.497  0.00  0.00    -0.271 OA
ATOM   3514  N   GLU X 406     -22.817 -24.109  59.738  0.00  0.00    -0.346 N 
ATOM   3515  HN  GLU X 406     -21.939 -24.474  60.036  0.00  0.00     0.163 HD
ATOM   3516  CA  GLU X 406     -23.925 -24.487  60.587  0.00  0.00     0.177 C 
ATOM   3517  CB  GLU X 406     -23.486 -25.541  61.550  0.00  0.00     0.045 C 
ATOM   3518  CG  GLU X 406     -23.812 -26.936  60.999  0.00  0.00     0.116 C 
ATOM   3519  CD  GLU X 406     -23.204 -28.001  61.905  0.00  0.00     0.172 C 
ATOM   3520  OE1 GLU X 406     -21.991 -28.204  61.818  0.00  0.00    -0.648 OA
ATOM   3521  OE2 GLU X 406     -23.986 -28.606  62.733  0.00  0.00    -0.648 OA
ATOM   3522  C   GLU X 406     -24.462 -23.368  61.449  0.00  0.00     0.241 C 
ATOM   3523  O   GLU X 406     -25.628 -23.130  61.611  0.00  0.00    -0.271 OA
ATOM   3524  N   VAL X 407     -23.470 -22.723  62.058  0.00  0.00    -0.346 N 
ATOM   3525  HN  VAL X 407     -22.562 -23.117  61.946  0.00  0.00     0.163 HD
ATOM   3526  CA  VAL X 407     -23.660 -21.632  62.983  0.00  0.00     0.180 C 
ATOM   3527  CB  VAL X 407     -22.367 -21.223  63.606  0.00  0.00     0.009 C 
ATOM   3528  CG1 VAL X 407     -22.482 -19.944  64.461  0.00  0.00     0.012 C 
ATOM   3529  CG2 VAL X 407     -22.143 -22.437  64.494  0.00  0.00     0.012 C 
ATOM   3530  C   VAL X 407     -24.285 -20.464  62.248  0.00  0.00     0.241 C 
ATOM   3531  O   VAL X 407     -23.688 -19.836  61.345  0.00  0.00    -0.271 OA
ATOM   3532  N   LYS X 408     -25.517 -20.086  62.757  0.00  0.00    -0.346 N 
ATOM   3533  HN  LYS X 408     -25.896 -20.589  63.530  0.00  0.00     0.163 HD
ATOM   3534  CA  LYS X 408     -26.278 -18.923  62.296  0.00  0.00     0.176 C 
ATOM   3535  CB  LYS X 408     -27.705 -19.101  62.754  0.00  0.00     0.035 C 
ATOM   3536  CG  LYS X 408     -28.599 -20.178  62.050  0.00  0.00     0.004 C 
ATOM   3537  CD  LYS X 408     -29.924 -20.422  62.719  0.00  0.00     0.027 C 
ATOM   3538  CE  LYS X 408     -30.898 -21.163  61.725  0.00  0.00     0.229 C 
ATOM   3539  NZ  LYS X 408     -32.145 -21.580  62.401  0.00  0.00    -0.079 N 
ATOM   3540  HZ1 LYS X 408     -32.217 -20.941  63.218  0.00  0.00     0.274 HD
ATOM   3541  HZ2 LYS X 408     -32.079 -22.599  62.595  0.00  0.00     0.274 HD
ATOM   3542  HZ3 LYS X 408     -33.016 -21.512  61.837  0.00  0.00     0.274 HD
ATOM   3543  C   LYS X 408     -25.713 -17.708  62.940  0.00  0.00     0.241 C 
ATOM   3544  O   LYS X 408     -25.000 -17.758  63.949  0.00  0.00    -0.271 OA
ATOM   3545  N   ILE X 409     -25.930 -16.474  62.366  0.00  0.00    -0.346 N 
ATOM   3546  HN  ILE X 409     -26.459 -16.388  61.525  0.00  0.00     0.163 HD
ATOM   3547  CA  ILE X 409     -25.527 -15.251  62.962  0.00  0.00     0.180 C 
ATOM   3548  CB  ILE X 409     -25.306 -14.162  61.875  0.00  0.00     0.013 C 
ATOM   3549  CG2 ILE X 409     -24.823 -12.879  62.612  0.00  0.00     0.012 C 
ATOM   3550  CG1 ILE X 409     -24.322 -14.542  60.731  0.00  0.00     0.002 C 
ATOM   3551  CD  ILE X 409     -22.963 -15.099  61.212  0.00  0.00     0.005 C 
ATOM   3552  C   ILE X 409     -26.590 -14.872  63.974  0.00  0.00     0.241 C 
ATOM   3553  O   ILE X 409     -26.335 -14.670  65.165  0.00  0.00    -0.271 OA
ATOM   3554  N   LEU X 410     -27.801 -14.641  63.548  0.00  0.00    -0.346 N 
ATOM   3555  HN  LEU X 410     -27.909 -14.813  62.572  0.00  0.00     0.163 HD
ATOM   3556  CA  LEU X 410     -28.902 -14.512  64.521  0.00  0.00     0.177 C 
ATOM   3557  CB  LEU X 410     -30.115 -13.679  64.038  0.00  0.00     0.038 C 
ATOM   3558  CG  LEU X 410     -29.873 -12.275  63.405  0.00  0.00    -0.020 C 
ATOM   3559  CD1 LEU X 410     -31.199 -11.749  62.873  0.00  0.00     0.009 C 
ATOM   3560  CD2 LEU X 410     -29.525 -11.305  64.535  0.00  0.00     0.009 C 
ATOM   3561  C   LEU X 410     -29.500 -15.891  64.719  0.00  0.00     0.241 C 
ATOM   3562  O   LEU X 410     -29.725 -16.625  63.778  0.00  0.00    -0.271 OA
ATOM   3563  N   LYS X 411     -29.676 -16.317  66.015  0.00  0.00    -0.347 N 
ATOM   3564  HN  LYS X 411     -29.527 -15.710  66.792  0.00  0.00     0.163 HD
ATOM   3565  CA  LYS X 411     -29.955 -17.697  66.358  0.00  0.00     0.159 C 
ATOM   3566  CB  LYS X 411     -28.975 -18.084  67.513  0.00  0.00     0.033 C 
ATOM   3567  CG  LYS X 411     -27.502 -18.178  66.967  0.00  0.00     0.004 C 
ATOM   3568  CD  LYS X 411     -26.546 -18.877  67.983  0.00  0.00     0.027 C 
ATOM   3569  CE  LYS X 411     -25.151 -18.948  67.453  0.00  0.00     0.229 C 
ATOM   3570  NZ  LYS X 411     -24.210 -19.320  68.508  0.00  0.00    -0.079 N 
ATOM   3571  HZ1 LYS X 411     -24.613 -19.303  69.467  0.00  0.00     0.274 HD
ATOM   3572  HZ2 LYS X 411     -23.291 -18.835  68.496  0.00  0.00     0.274 HD
ATOM   3573  HZ3 LYS X 411     -23.945 -20.321  68.406  0.00  0.00     0.274 HD
ATOM   3574  C   LYS X 411     -31.370 -17.874  66.840  0.00  0.00     0.135 C 
ATOM   3575  O   LYS X 411     -31.822 -18.944  67.444  0.00  0.00    -0.348 OA
ATOM   3576  HO  LYS X 411     -31.205 -19.657  67.559  1.00  0.00     0.219 HD
ATOM   3577  N   GLY X 412     -32.243 -16.864  66.677  0.00  0.00    -0.364 N 
ATOM   3578  HN  GLY X 412     -31.999 -15.973  66.300  0.00  0.00     0.161 HD
ATOM   3579  CA  GLY X 412     -33.690 -16.752  66.883  0.00  0.00     0.224 C 
ATOM   3580  C   GLY X 412     -34.038 -15.426  67.591  0.00  0.00     0.236 C 
ATOM   3581  O   GLY X 412     -34.280 -15.409  68.814  0.00  0.00    -0.272 OA
ATOM   3582  N   LEU X 413     -34.028 -14.312  66.795  0.00  0.00    -0.346 N 
ATOM   3583  HN  LEU X 413     -33.789 -14.353  65.828  0.00  0.00     0.163 HD
ATOM   3584  CA  LEU X 413     -34.108 -13.000  67.437  0.00  0.00     0.177 C 
ATOM   3585  CB  LEU X 413     -33.518 -12.033  66.389  0.00  0.00     0.038 C 
ATOM   3586  CG  LEU X 413     -33.176 -10.551  66.769  0.00  0.00    -0.020 C 
ATOM   3587  CD1 LEU X 413     -31.909 -10.408  67.606  0.00  0.00     0.009 C 
ATOM   3588  CD2 LEU X 413     -33.173  -9.773  65.423  0.00  0.00     0.009 C 
ATOM   3589  C   LEU X 413     -35.591 -12.552  67.719  0.00  0.00     0.241 C 
ATOM   3590  O   LEU X 413     -36.331 -12.375  66.770  0.00  0.00    -0.271 OA
ATOM   3591  N   ASN X 414     -35.903 -12.347  69.016  0.00  0.00    -0.346 N 
ATOM   3592  HN  ASN X 414     -35.224 -12.661  69.675  0.00  0.00     0.163 HD
ATOM   3593  CA  ASN X 414     -37.223 -11.962  69.489  0.00  0.00     0.185 C 
ATOM   3594  CB  ASN X 414     -37.833 -12.963  70.517  0.00  0.00     0.137 C 
ATOM   3595  CG  ASN X 414     -37.998 -14.406  69.918  0.00  0.00     0.217 C 
ATOM   3596  OD1 ASN X 414     -38.951 -14.617  69.171  0.00  0.00    -0.274 OA
ATOM   3597  ND2 ASN X 414     -37.212 -15.358  70.515  0.00  0.00    -0.370 N 
ATOM   3598 1HD2 ASN X 414     -36.347 -14.974  70.838  0.00  0.00     0.159 HD
ATOM   3599 2HD2 ASN X 414     -37.270 -16.331  70.291  0.00  0.00     0.159 HD
ATOM   3600  C   ASN X 414     -37.210 -10.597  70.136  0.00  0.00     0.241 C 
ATOM   3601  O   ASN X 414     -36.438 -10.334  71.068  0.00  0.00    -0.271 OA
ATOM   3602  N   LEU X 415     -37.942  -9.572  69.649  0.00  0.00    -0.346 N 
ATOM   3603  HN  LEU X 415     -38.500  -9.811  68.858  0.00  0.00     0.163 HD
ATOM   3604  CA  LEU X 415     -37.875  -8.275  70.216  0.00  0.00     0.177 C 
ATOM   3605  CB  LEU X 415     -36.624  -7.444  69.876  0.00  0.00     0.038 C 
ATOM   3606  CG  LEU X 415     -36.468  -6.045  70.522  0.00  0.00    -0.020 C 
ATOM   3607  CD1 LEU X 415     -35.982  -6.119  71.959  0.00  0.00     0.009 C 
ATOM   3608  CD2 LEU X 415     -35.290  -5.280  69.743  0.00  0.00     0.009 C 
ATOM   3609  C   LEU X 415     -39.086  -7.481  69.749  0.00  0.00     0.241 C 
ATOM   3610  O   LEU X 415     -39.178  -7.280  68.575  0.00  0.00    -0.271 OA
ATOM   3611  N   LYS X 416     -40.013  -7.049  70.625  0.00  0.00    -0.346 N 
ATOM   3612  HN  LYS X 416     -40.100  -7.370  71.565  0.00  0.00     0.163 HD
ATOM   3613  CA  LYS X 416     -41.033  -6.088  70.251  0.00  0.00     0.176 C 
ATOM   3614  CB  LYS X 416     -42.252  -6.421  71.007  0.00  0.00     0.035 C 
ATOM   3615  CG  LYS X 416     -42.824  -7.738  70.525  0.00  0.00     0.004 C 
ATOM   3616  CD  LYS X 416     -44.183  -8.087  71.075  0.00  0.00     0.027 C 
ATOM   3617  CE  LYS X 416     -44.410  -9.617  71.298  0.00  0.00     0.229 C 
ATOM   3618  NZ  LYS X 416     -44.932 -10.337  70.058  0.00  0.00    -0.079 N 
ATOM   3619  HZ1 LYS X 416     -44.986 -11.358  70.249  0.00  0.00     0.274 HD
ATOM   3620  HZ2 LYS X 416     -44.311 -10.184  69.239  0.00  0.00     0.274 HD
ATOM   3621  HZ3 LYS X 416     -45.888 -10.066  69.749  0.00  0.00     0.274 HD
ATOM   3622  C   LYS X 416     -40.572  -4.714  70.673  0.00  0.00     0.241 C 
ATOM   3623  O   LYS X 416     -40.051  -4.566  71.833  0.00  0.00    -0.271 OA
ATOM   3624  N   VAL X 417     -40.742  -3.711  69.796  0.00  0.00    -0.346 N 
ATOM   3625  HN  VAL X 417     -40.968  -3.809  68.830  0.00  0.00     0.163 HD
ATOM   3626  CA  VAL X 417     -40.418  -2.335  70.175  0.00  0.00     0.180 C 
ATOM   3627  CB  VAL X 417     -39.303  -1.769  69.391  0.00  0.00     0.009 C 
ATOM   3628  CG1 VAL X 417     -38.716  -0.691  70.280  0.00  0.00     0.012 C 
ATOM   3629  CG2 VAL X 417     -38.231  -2.785  68.989  0.00  0.00     0.012 C 
ATOM   3630  C   VAL X 417     -41.664  -1.512  69.832  0.00  0.00     0.241 C 
ATOM   3631  O   VAL X 417     -42.208  -1.558  68.681  0.00  0.00    -0.271 OA
ATOM   3632  N   GLN X 418     -42.274  -0.879  70.836  0.00  0.00    -0.346 N 
ATOM   3633  HN  GLN X 418     -41.963  -1.015  71.774  0.00  0.00     0.163 HD
ATOM   3634  CA  GLN X 418     -43.493  -0.098  70.774  0.00  0.00     0.177 C 
ATOM   3635  CB  GLN X 418     -44.303   0.023  72.040  0.00  0.00     0.044 C 
ATOM   3636  CG  GLN X 418     -44.936  -1.271  72.549  0.00  0.00     0.105 C 
ATOM   3637  CD  GLN X 418     -45.761  -1.095  73.828  0.00  0.00     0.215 C 
ATOM   3638  OE1 GLN X 418     -45.393  -0.528  74.830  0.00  0.00    -0.274 OA
ATOM   3639  NE2 GLN X 418     -47.074  -1.542  73.784  0.00  0.00    -0.370 N 
ATOM   3640 1HE2 GLN X 418     -47.432  -2.143  73.069  0.00  0.00     0.159 HD
ATOM   3641 2HE2 GLN X 418     -47.542  -1.379  74.652  0.00  0.00     0.159 HD
ATOM   3642  C   GLN X 418     -43.210   1.330  70.097  0.00  0.00     0.241 C 
ATOM   3643  O   GLN X 418     -42.054   1.774  70.120  0.00  0.00    -0.271 OA
ATOM   3644  N   SER X 419     -44.219   2.102  69.759  0.00  0.00    -0.344 N 
ATOM   3645  HN  SER X 419     -45.173   1.813  69.764  0.00  0.00     0.163 HD
ATOM   3646  CA  SER X 419     -44.115   3.508  69.323  0.00  0.00     0.200 C 
ATOM   3647  CB  SER X 419     -45.346   4.045  68.646  0.00  0.00     0.199 C 
ATOM   3648  OG  SER X 419     -45.001   5.210  67.965  0.00  0.00    -0.398 OA
ATOM   3649  HG1 SER X 419     -45.769   5.780  67.876  0.00  0.00     0.209 HD
ATOM   3650  C   SER X 419     -43.638   4.489  70.378  0.00  0.00     0.242 C 
ATOM   3651  O   SER X 419     -44.319   4.767  71.397  0.00  0.00    -0.271 OA
ATOM   3652  N   GLY X 420     -42.457   5.001  70.192  0.00  0.00    -0.350 N 
ATOM   3653  HN  GLY X 420     -41.974   4.715  69.368  0.00  0.00     0.163 HD
ATOM   3654  CA  GLY X 420     -41.811   6.021  70.986  0.00  0.00     0.225 C 
ATOM   3655  C   GLY X 420     -41.075   5.394  72.133  0.00  0.00     0.236 C 
ATOM   3656  O   GLY X 420     -40.627   6.031  73.123  0.00  0.00    -0.272 OA
ATOM   3657  N   GLN X 421     -40.899   4.077  72.087  0.00  0.00    -0.346 N 
ATOM   3658  HN  GLN X 421     -41.226   3.541  71.313  0.00  0.00     0.163 HD
ATOM   3659  CA  GLN X 421     -40.186   3.274  73.061  0.00  0.00     0.177 C 
ATOM   3660  CB  GLN X 421     -40.747   1.813  73.189  0.00  0.00     0.044 C 
ATOM   3661  CG  GLN X 421     -40.607   1.233  74.631  0.00  0.00     0.105 C 
ATOM   3662  CD  GLN X 421     -40.966  -0.252  74.714  0.00  0.00     0.215 C 
ATOM   3663  OE1 GLN X 421     -41.423  -0.819  73.699  0.00  0.00    -0.274 OA
ATOM   3664  NE2 GLN X 421     -40.929  -0.932  75.866  0.00  0.00    -0.370 N 
ATOM   3665 1HE2 GLN X 421     -40.956  -0.450  76.742  0.00  0.00     0.159 HD
ATOM   3666 2HE2 GLN X 421     -41.387  -1.816  75.777  0.00  0.00     0.159 HD
ATOM   3667  C   GLN X 421     -38.724   3.282  72.697  0.00  0.00     0.241 C 
ATOM   3668  O   GLN X 421     -38.314   3.068  71.566  0.00  0.00    -0.271 OA
ATOM   3669  N   THR X 422     -37.840   3.580  73.661  0.00  0.00    -0.344 N 
ATOM   3670  HN  THR X 422     -38.003   3.935  74.578  0.00  0.00     0.163 HD
ATOM   3671  CA  THR X 422     -36.388   3.733  73.398  0.00  0.00     0.205 C 
ATOM   3672  CB  THR X 422     -35.896   5.104  73.703  0.00  0.00     0.146 C 
ATOM   3673  OG1 THR X 422     -35.840   5.401  75.147  0.00  0.00    -0.393 OA
ATOM   3674  HG1 THR X 422     -36.727   5.307  75.504  0.00  0.00     0.210 HD
ATOM   3675  CG2 THR X 422     -36.818   6.215  73.018  0.00  0.00     0.042 C 
ATOM   3676  C   THR X 422     -35.568   2.612  73.958  0.00  0.00     0.243 C 
ATOM   3677  O   THR X 422     -35.561   2.363  75.154  0.00  0.00    -0.271 OA
ATOM   3678  N   VAL X 423     -34.832   1.831  73.118  0.00  0.00    -0.346 N 
ATOM   3679  HN  VAL X 423     -35.032   1.949  72.148  0.00  0.00     0.163 HD
ATOM   3680  CA  VAL X 423     -34.043   0.643  73.403  0.00  0.00     0.180 C 
ATOM   3681  CB  VAL X 423     -34.244  -0.527  72.456  0.00  0.00     0.009 C 
ATOM   3682  CG1 VAL X 423     -33.253  -1.708  72.649  0.00  0.00     0.012 C 
ATOM   3683  CG2 VAL X 423     -35.646  -1.110  72.527  0.00  0.00     0.012 C 
ATOM   3684  C   VAL X 423     -32.588   1.048  73.464  0.00  0.00     0.241 C 
ATOM   3685  O   VAL X 423     -32.073   1.597  72.459  0.00  0.00    -0.271 OA
ATOM   3686  N   ALA X 424     -31.853   0.874  74.553  0.00  0.00    -0.346 N 
ATOM   3687  HN  ALA X 424     -32.370   0.437  75.285  0.00  0.00     0.163 HD
ATOM   3688  CA  ALA X 424     -30.375   0.773  74.584  0.00  0.00     0.172 C 
ATOM   3689  CB  ALA X 424     -29.738   1.359  75.914  0.00  0.00     0.042 C 
ATOM   3690  C   ALA X 424     -29.972  -0.665  74.342  0.00  0.00     0.240 C 
ATOM   3691  O   ALA X 424     -29.992  -1.495  75.255  0.00  0.00    -0.271 OA
ATOM   3692  N   LEU X 425     -29.526  -1.044  73.145  0.00  0.00    -0.346 N 
ATOM   3693  HN  LEU X 425     -29.660  -0.455  72.352  0.00  0.00     0.163 HD
ATOM   3694  CA  LEU X 425     -29.195  -2.397  72.802  0.00  0.00     0.177 C 
ATOM   3695  CB  LEU X 425     -29.563  -2.700  71.298  0.00  0.00     0.038 C 
ATOM   3696  CG  LEU X 425     -29.400  -4.112  70.744  0.00  0.00    -0.020 C 
ATOM   3697  CD1 LEU X 425     -30.188  -5.133  71.480  0.00  0.00     0.009 C 
ATOM   3698  CD2 LEU X 425     -29.496  -4.225  69.270  0.00  0.00     0.009 C 
ATOM   3699  C   LEU X 425     -27.829  -2.579  73.138  0.00  0.00     0.241 C 
ATOM   3700  O   LEU X 425     -26.903  -2.031  72.468  0.00  0.00    -0.271 OA
ATOM   3701  N   VAL X 426     -27.620  -3.339  74.155  0.00  0.00    -0.346 N 
ATOM   3702  HN  VAL X 426     -28.446  -3.472  74.697  0.00  0.00     0.163 HD
ATOM   3703  CA  VAL X 426     -26.261  -3.524  74.693  0.00  0.00     0.180 C 
ATOM   3704  CB  VAL X 426     -26.253  -3.586  76.254  0.00  0.00     0.009 C 
ATOM   3705  CG1 VAL X 426     -24.773  -3.755  76.736  0.00  0.00     0.012 C 
ATOM   3706  CG2 VAL X 426     -27.005  -2.301  76.740  0.00  0.00     0.012 C 
ATOM   3707  C   VAL X 426     -25.775  -4.802  74.131  0.00  0.00     0.241 C 
ATOM   3708  O   VAL X 426     -26.180  -5.896  74.516  0.00  0.00    -0.271 OA
ATOM   3709  N   GLY X 427     -24.841  -4.736  73.178  0.00  0.00    -0.351 N 
ATOM   3710  HN  GLY X 427     -24.674  -3.858  72.737  0.00  0.00     0.163 HD
ATOM   3711  CA  GLY X 427     -24.329  -5.829  72.386  0.00  0.00     0.225 C 
ATOM   3712  C   GLY X 427     -22.988  -6.420  72.705  0.00  0.00     0.236 C 
ATOM   3713  O   GLY X 427     -21.937  -5.946  72.423  0.00  0.00    -0.272 OA
ATOM   3714  N   ASN X 428     -22.997  -7.607  73.247  0.00  0.00    -0.346 N 
ATOM   3715  HN  ASN X 428     -23.848  -8.126  73.259  0.00  0.00     0.163 HD
ATOM   3716  CA  ASN X 428     -21.827  -8.188  73.877  0.00  0.00     0.185 C 
ATOM   3717  CB  ASN X 428     -22.259  -8.752  75.229  0.00  0.00     0.137 C 
ATOM   3718  CG  ASN X 428     -22.693  -7.690  76.203  0.00  0.00     0.217 C 
ATOM   3719  OD1 ASN X 428     -21.920  -6.880  76.760  0.00  0.00    -0.274 OA
ATOM   3720  ND2 ASN X 428     -24.054  -7.484  76.312  0.00  0.00    -0.370 N 
ATOM   3721 1HD2 ASN X 428     -24.309  -6.810  77.005  0.00  0.00     0.159 HD
ATOM   3722 2HD2 ASN X 428     -24.664  -8.166  75.909  0.00  0.00     0.159 HD
ATOM   3723  C   ASN X 428     -21.108  -9.230  72.992  0.00  0.00     0.241 C 
ATOM   3724  O   ASN X 428     -19.998  -8.905  72.548  0.00  0.00    -0.271 OA
ATOM   3725  N   SER X 429     -21.700 -10.380  72.713  0.00  0.00    -0.344 N 
ATOM   3726  HN  SER X 429     -22.640 -10.318  73.039  0.00  0.00     0.163 HD
ATOM   3727  CA  SER X 429     -20.914 -11.556  72.295  0.00  0.00     0.200 C 
ATOM   3728  CB  SER X 429     -21.499 -12.832  72.981  0.00  0.00     0.199 C 
ATOM   3729  OG  SER X 429     -21.425 -12.665  74.387  0.00  0.00    -0.398 OA
ATOM   3730  HG1 SER X 429     -21.725 -13.474  74.808  0.00  0.00     0.209 HD
ATOM   3731  C   SER X 429     -20.931 -11.846  70.855  0.00  0.00     0.242 C 
ATOM   3732  O   SER X 429     -19.871 -11.830  70.306  0.00  0.00    -0.271 OA
ATOM   3733  N   GLY X 430     -22.049 -12.202  70.314  0.00  0.00    -0.350 N 
ATOM   3734  HN  GLY X 430     -22.907 -12.162  70.820  0.00  0.00     0.163 HD
ATOM   3735  CA  GLY X 430     -22.074 -12.745  68.950  0.00  0.00     0.225 C 
ATOM   3736  C   GLY X 430     -23.254 -12.019  68.174  0.00  0.00     0.236 C 
ATOM   3737  O   GLY X 430     -24.356 -12.538  68.134  0.00  0.00    -0.272 OA
ATOM   3738  N   CYS X 431     -23.034 -10.745  67.771  0.00  0.00    -0.346 N 
ATOM   3739  HN  CYS X 431     -22.178 -10.268  67.956  0.00  0.00     0.163 HD
ATOM   3740  CA  CYS X 431     -24.039  -9.858  67.301  0.00  0.00     0.185 C 
ATOM   3741  CB  CYS X 431     -23.858  -8.456  67.978  0.00  0.00     0.105 C 
ATOM   3742  SG  CYS X 431     -23.743  -8.596  69.839  0.00  0.00    -0.180 SA
ATOM   3743  HG1 CYS X 431     -22.423  -8.700  69.802  0.00  0.00     0.101 HD
ATOM   3744  C   CYS X 431     -23.997  -9.612  65.807  0.00  0.00     0.241 C 
ATOM   3745  O   CYS X 431     -23.077 -10.082  65.078  0.00  0.00    -0.271 OA
ATOM   3746  N   GLY X 432     -24.997  -8.861  65.227  0.00  0.00    -0.351 N 
ATOM   3747  HN  GLY X 432     -24.792  -8.707  64.264  0.00  0.00     0.163 HD
ATOM   3748  CA  GLY X 432     -26.316  -8.384  65.745  0.00  0.00     0.225 C 
ATOM   3749  C   GLY X 432     -26.402  -6.907  65.761  0.00  0.00     0.236 C 
ATOM   3750  O   GLY X 432     -27.464  -6.378  66.029  0.00  0.00    -0.272 OA
ATOM   3751  N   LYS X 433     -25.357  -6.133  65.470  0.00  0.00    -0.346 N 
ATOM   3752  HN  LYS X 433     -24.476  -6.529  65.225  0.00  0.00     0.163 HD
ATOM   3753  CA  LYS X 433     -25.449  -4.673  65.420  0.00  0.00     0.176 C 
ATOM   3754  CB  LYS X 433     -24.109  -3.994  66.099  0.00  0.00     0.035 C 
ATOM   3755  CG  LYS X 433     -23.750  -4.535  67.505  0.00  0.00     0.004 C 
ATOM   3756  CD  LYS X 433     -22.280  -4.044  67.761  0.00  0.00     0.027 C 
ATOM   3757  CE  LYS X 433     -21.813  -4.411  69.150  0.00  0.00     0.229 C 
ATOM   3758  NZ  LYS X 433     -20.456  -3.819  69.259  0.00  0.00    -0.079 N 
ATOM   3759  HZ1 LYS X 433     -20.089  -4.129  70.181  0.00  0.00     0.274 HD
ATOM   3760  HZ2 LYS X 433     -19.770  -4.127  68.541  0.00  0.00     0.274 HD
ATOM   3761  HZ3 LYS X 433     -20.577  -2.786  69.240  0.00  0.00     0.274 HD
ATOM   3762  C   LYS X 433     -25.694  -4.187  63.986  0.00  0.00     0.241 C 
ATOM   3763  O   LYS X 433     -26.858  -4.103  63.530  0.00  0.00    -0.271 OA
ATOM   3764  N   SER X 434     -24.666  -4.081  63.179  0.00  0.00    -0.344 N 
ATOM   3765  HN  SER X 434     -23.740  -4.179  63.536  0.00  0.00     0.163 HD
ATOM   3766  CA  SER X 434     -24.690  -3.801  61.733  0.00  0.00     0.200 C 
ATOM   3767  CB  SER X 434     -23.232  -3.765  61.083  0.00  0.00     0.199 C 
ATOM   3768  OG  SER X 434     -23.296  -3.325  59.708  0.00  0.00    -0.398 OA
ATOM   3769  HG1 SER X 434     -22.474  -3.395  59.218  0.00  0.00     0.209 HD
ATOM   3770  C   SER X 434     -25.614  -4.733  60.981  0.00  0.00     0.243 C 
ATOM   3771  O   SER X 434     -26.415  -4.245  60.153  0.00  0.00    -0.271 OA
ATOM   3772  N   THR X 435     -25.630  -6.015  61.335  0.00  0.00    -0.344 N 
ATOM   3773  HN  THR X 435     -24.952  -6.305  62.005  0.00  0.00     0.163 HD
ATOM   3774  CA  THR X 435     -26.573  -7.022  60.883  0.00  0.00     0.205 C 
ATOM   3775  CB  THR X 435     -26.418  -8.421  61.539  0.00  0.00     0.146 C 
ATOM   3776  OG1 THR X 435     -25.058  -8.617  61.907  0.00  0.00    -0.393 OA
ATOM   3777  HG1 THR X 435     -24.524  -8.621  61.109  0.00  0.00     0.210 HD
ATOM   3778  CG2 THR X 435     -26.696  -9.626  60.600  0.00  0.00     0.042 C 
ATOM   3779  C   THR X 435     -28.079  -6.706  61.001  0.00  0.00     0.243 C 
ATOM   3780  O   THR X 435     -28.834  -6.844  60.055  0.00  0.00    -0.271 OA
ATOM   3781  N   THR X 436     -28.512  -6.293  62.174  0.00  0.00    -0.344 N 
ATOM   3782  HN  THR X 436     -27.955  -6.198  62.995  0.00  0.00     0.163 HD
ATOM   3783  CA  THR X 436     -29.800  -5.823  62.517  0.00  0.00     0.205 C 
ATOM   3784  CB  THR X 436     -29.909  -5.570  64.016  0.00  0.00     0.146 C 
ATOM   3785  OG1 THR X 436     -29.657  -6.756  64.785  0.00  0.00    -0.393 OA
ATOM   3786  HG1 THR X 436     -28.952  -6.498  65.383  0.00  0.00     0.210 HD
ATOM   3787  CG2 THR X 436     -31.312  -5.014  64.388  0.00  0.00     0.042 C 
ATOM   3788  C   THR X 436     -30.150  -4.592  61.734  0.00  0.00     0.243 C 
ATOM   3789  O   THR X 436     -31.263  -4.495  61.260  0.00  0.00    -0.271 OA
ATOM   3790  N   VAL X 437     -29.221  -3.639  61.593  0.00  0.00    -0.346 N 
ATOM   3791  HN  VAL X 437     -28.300  -3.662  61.976  0.00  0.00     0.163 HD
ATOM   3792  CA  VAL X 437     -29.360  -2.406  60.821  0.00  0.00     0.180 C 
ATOM   3793  CB  VAL X 437     -28.239  -1.417  60.974  0.00  0.00     0.009 C 
ATOM   3794  CG1 VAL X 437     -28.450  -0.092  60.231  0.00  0.00     0.012 C 
ATOM   3795  CG2 VAL X 437     -28.122  -1.096  62.506  0.00  0.00     0.012 C 
ATOM   3796  C   VAL X 437     -29.547  -2.729  59.294  0.00  0.00     0.241 C 
ATOM   3797  O   VAL X 437     -30.608  -2.418  58.776  0.00  0.00    -0.271 OA
ATOM   3798  N   GLN X 438     -28.736  -3.606  58.675  0.00  0.00    -0.346 N 
ATOM   3799  HN  GLN X 438     -27.876  -3.886  59.094  0.00  0.00     0.163 HD
ATOM   3800  CA  GLN X 438     -28.798  -4.008  57.252  0.00  0.00     0.177 C 
ATOM   3801  CB  GLN X 438     -27.537  -4.778  56.886  0.00  0.00     0.044 C 
ATOM   3802  CG  GLN X 438     -26.346  -3.855  56.769  0.00  0.00     0.105 C 
ATOM   3803  CD  GLN X 438     -24.936  -4.599  56.714  0.00  0.00     0.215 C 
ATOM   3804  OE1 GLN X 438     -24.204  -4.516  55.712  0.00  0.00    -0.274 OA
ATOM   3805  NE2 GLN X 438     -24.618  -5.288  57.844  0.00  0.00    -0.370 N 
ATOM   3806 1HE2 GLN X 438     -25.165  -5.121  58.665  0.00  0.00     0.159 HD
ATOM   3807 2HE2 GLN X 438     -23.761  -5.801  57.892  0.00  0.00     0.159 HD
ATOM   3808  C   GLN X 438     -29.956  -4.961  56.894  0.00  0.00     0.241 C 
ATOM   3809  O   GLN X 438     -30.329  -5.084  55.712  0.00  0.00    -0.271 OA
ATOM   3810  N   LEU X 439     -30.578  -5.561  57.884  0.00  0.00    -0.346 N 
ATOM   3811  HN  LEU X 439     -30.371  -5.400  58.846  0.00  0.00     0.163 HD
ATOM   3812  CA  LEU X 439     -31.792  -6.351  57.699  0.00  0.00     0.177 C 
ATOM   3813  CB  LEU X 439     -31.853  -7.312  58.882  0.00  0.00     0.038 C 
ATOM   3814  CG  LEU X 439     -32.600  -8.677  58.545  0.00  0.00    -0.020 C 
ATOM   3815  CD1 LEU X 439     -32.355  -9.868  59.413  0.00  0.00     0.009 C 
ATOM   3816  CD2 LEU X 439     -34.125  -8.493  58.318  0.00  0.00     0.009 C 
ATOM   3817  C   LEU X 439     -32.999  -5.416  57.704  0.00  0.00     0.241 C 
ATOM   3818  O   LEU X 439     -33.797  -5.514  56.758  0.00  0.00    -0.271 OA
ATOM   3819  N   MET X 440     -33.119  -4.527  58.713  0.00  0.00    -0.346 N 
ATOM   3820  HN  MET X 440     -32.566  -4.666  59.530  0.00  0.00     0.163 HD
ATOM   3821  CA  MET X 440     -34.203  -3.541  58.724  0.00  0.00     0.177 C 
ATOM   3822  CB  MET X 440     -34.314  -2.888  60.049  0.00  0.00     0.045 C 
ATOM   3823  CG  MET X 440     -35.648  -2.239  60.316  0.00  0.00     0.076 C 
ATOM   3824  SD  MET X 440     -37.143  -3.267  60.399  0.00  0.00    -0.173 SA
ATOM   3825  CE  MET X 440     -38.234  -1.805  60.188  0.00  0.00     0.089 C 
ATOM   3826  C   MET X 440     -34.140  -2.578  57.531  0.00  0.00     0.241 C 
ATOM   3827  O   MET X 440     -35.205  -2.181  57.066  0.00  0.00    -0.271 OA
ATOM   3828  N   GLN X 441     -32.973  -2.299  56.955  0.00  0.00    -0.346 N 
ATOM   3829  HN  GLN X 441     -32.145  -2.617  57.411  0.00  0.00     0.163 HD
ATOM   3830  CA  GLN X 441     -33.101  -1.269  55.844  0.00  0.00     0.177 C 
ATOM   3831  CB  GLN X 441     -31.756  -0.326  55.866  0.00  0.00     0.044 C 
ATOM   3832  CG  GLN X 441     -30.614  -1.050  55.337  0.00  0.00     0.105 C 
ATOM   3833  CD  GLN X 441     -29.324  -0.363  55.611  0.00  0.00     0.215 C 
ATOM   3834  OE1 GLN X 441     -28.503  -0.835  56.397  0.00  0.00    -0.274 OA
ATOM   3835  NE2 GLN X 441     -29.096   0.759  54.913  0.00  0.00    -0.370 N 
ATOM   3836 1HE2 GLN X 441     -29.843   1.128  54.361  0.00  0.00     0.159 HD
ATOM   3837 2HE2 GLN X 441     -28.158   1.106  54.949  0.00  0.00     0.159 HD
ATOM   3838  C   GLN X 441     -33.379  -1.900  54.422  0.00  0.00     0.241 C 
ATOM   3839  O   GLN X 441     -33.435  -1.190  53.422  0.00  0.00    -0.271 OA
ATOM   3840  N   ARG X 442     -33.509  -3.207  54.396  0.00  0.00    -0.346 N 
ATOM   3841  HN  ARG X 442     -33.603  -3.647  55.286  0.00  0.00     0.163 HD
ATOM   3842  CA  ARG X 442     -33.779  -4.056  53.260  0.00  0.00     0.176 C 
ATOM   3843  CB  ARG X 442     -35.025  -3.581  52.463  0.00  0.00     0.036 C 
ATOM   3844  CG  ARG X 442     -35.766  -4.585  51.618  0.00  0.00     0.023 C 
ATOM   3845  CD  ARG X 442     -36.708  -5.504  52.384  0.00  0.00     0.138 C 
ATOM   3846  NE  ARG X 442     -37.226  -6.553  51.470  0.00  0.00    -0.227 N 
ATOM   3847  HE  ARG X 442     -38.064  -6.319  50.976  0.00  0.00     0.177 HD
ATOM   3848  CZ  ARG X 442     -36.654  -7.743  51.279  0.00  0.00     0.665 C 
ATOM   3849  NH1 ARG X 442     -37.081  -8.456  50.263  0.00  0.00    -0.235 N 
ATOM   3850 1HH1 ARG X 442     -37.910  -8.197  49.767  0.00  0.00     0.174 HD
ATOM   3851 2HH1 ARG X 442     -36.543  -9.295  50.180  0.00  0.00     0.174 HD
ATOM   3852  NH2 ARG X 442     -35.783  -8.307  52.169  0.00  0.00    -0.235 N 
ATOM   3853 1HH2 ARG X 442     -35.490  -7.754  52.950  0.00  0.00     0.174 HD
ATOM   3854 2HH2 ARG X 442     -35.796  -9.302  52.077  0.00  0.00     0.174 HD
ATOM   3855  C   ARG X 442     -32.567  -4.172  52.361  0.00  0.00     0.241 C 
ATOM   3856  O   ARG X 442     -32.549  -3.558  51.330  0.00  0.00    -0.271 OA
ATOM   3857  N   LEU X 443     -31.507  -4.915  52.826  0.00  0.00    -0.346 N 
ATOM   3858  HN  LEU X 443     -31.615  -5.110  53.798  0.00  0.00     0.163 HD
ATOM   3859  CA  LEU X 443     -30.340  -5.330  52.176  0.00  0.00     0.177 C 
ATOM   3860  CB  LEU X 443     -29.109  -4.545  52.612  0.00  0.00     0.038 C 
ATOM   3861  CG  LEU X 443     -29.186  -3.050  52.287  0.00  0.00    -0.020 C 
ATOM   3862  CD1 LEU X 443     -27.932  -2.461  52.875  0.00  0.00     0.009 C 
ATOM   3863  CD2 LEU X 443     -29.198  -2.628  50.784  0.00  0.00     0.009 C 
ATOM   3864  C   LEU X 443     -30.108  -6.815  52.366  0.00  0.00     0.241 C 
ATOM   3865  O   LEU X 443     -30.238  -7.654  51.458  0.00  0.00    -0.271 OA
ATOM   3866  N   TYR X 444     -29.926  -7.240  53.624  0.00  0.00    -0.346 N 
ATOM   3867  HN  TYR X 444     -29.706  -6.622  54.375  0.00  0.00     0.163 HD
ATOM   3868  CA  TYR X 444     -30.009  -8.676  53.990  0.00  0.00     0.180 C 
ATOM   3869  CB  TYR X 444     -29.287  -8.956  55.320  0.00  0.00     0.073 C 
ATOM   3870  CG  TYR X 444     -27.749  -9.005  55.256  0.00  0.00    -0.056 A 
ATOM   3871  CD1 TYR X 444     -26.969  -9.005  54.025  0.00  0.00     0.010 A 
ATOM   3872  CE1 TYR X 444     -25.524  -8.851  54.101  0.00  0.00     0.037 A 
ATOM   3873  CZ  TYR X 444     -24.935  -8.501  55.299  0.00  0.00     0.065 A 
ATOM   3874  OH  TYR X 444     -23.552  -8.342  55.304  0.00  0.00    -0.361 OA
ATOM   3875  HH  TYR X 444     -23.265  -8.377  54.388  0.00  0.00     0.217 HD
ATOM   3876  CD2 TYR X 444     -27.109  -8.700  56.461  0.00  0.00     0.010 A 
ATOM   3877  CE2 TYR X 444     -25.656  -8.611  56.487  0.00  0.00     0.037 A 
ATOM   3878  C   TYR X 444     -31.492  -8.981  54.275  0.00  0.00     0.241 C 
ATOM   3879  O   TYR X 444     -32.224  -8.323  54.993  0.00  0.00    -0.271 OA
ATOM   3880  N   ASP X 445     -31.908 -10.124  53.635  0.00  0.00    -0.345 N 
ATOM   3881  HN  ASP X 445     -31.280 -10.612  53.033  0.00  0.00     0.163 HD
ATOM   3882  CA  ASP X 445     -33.268 -10.647  53.739  0.00  0.00     0.186 C 
ATOM   3883  CB  ASP X 445     -33.524 -11.215  52.356  0.00  0.00     0.147 C 
ATOM   3884  CG  ASP X 445     -34.942 -11.814  52.255  0.00  0.00     0.175 C 
ATOM   3885  OD1 ASP X 445     -35.906 -11.005  52.316  0.00  0.00    -0.648 OA
ATOM   3886  OD2 ASP X 445     -35.044 -13.098  52.137  0.00  0.00    -0.648 OA
ATOM   3887  C   ASP X 445     -33.211 -11.830  54.738  0.00  0.00     0.243 C 
ATOM   3888  O   ASP X 445     -32.149 -12.437  54.833  0.00  0.00    -0.271 OA
ATOM   3889  N   PRO X 446     -34.211 -12.188  55.567  0.00  0.00    -0.337 N 
ATOM   3890  CD  PRO X 446     -35.505 -11.445  55.709  0.00  0.00     0.127 C 
ATOM   3891  CA  PRO X 446     -34.069 -13.189  56.590  0.00  0.00     0.179 C 
ATOM   3892  CB  PRO X 446     -35.275 -12.862  57.567  0.00  0.00     0.037 C 
ATOM   3893  CG  PRO X 446     -36.350 -12.276  56.649  0.00  0.00     0.022 C 
ATOM   3894  C   PRO X 446     -34.080 -14.616  55.944  0.00  0.00     0.241 C 
ATOM   3895  O   PRO X 446     -34.513 -14.810  54.797  0.00  0.00    -0.271 OA
ATOM   3896  N   THR X 447     -33.719 -15.629  56.705  0.00  0.00    -0.344 N 
ATOM   3897  HN  THR X 447     -33.272 -15.476  57.583  0.00  0.00     0.163 HD
ATOM   3898  CA  THR X 447     -33.868 -17.010  56.377  0.00  0.00     0.205 C 
ATOM   3899  CB  THR X 447     -32.897 -17.935  57.003  0.00  0.00     0.146 C 
ATOM   3900  OG1 THR X 447     -32.706 -17.792  58.409  0.00  0.00    -0.393 OA
ATOM   3901  HG1 THR X 447     -31.905 -18.280  58.614  0.00  0.00     0.210 HD
ATOM   3902  CG2 THR X 447     -31.517 -17.569  56.357  0.00  0.00     0.042 C 
ATOM   3903  C   THR X 447     -35.307 -17.450  56.829  0.00  0.00     0.243 C 
ATOM   3904  O   THR X 447     -36.196 -17.610  56.030  0.00  0.00    -0.271 OA
ATOM   3905  N   GLU X 448     -35.624 -17.625  58.165  0.00  0.00    -0.346 N 
ATOM   3906  HN  GLU X 448     -34.899 -17.400  58.811  0.00  0.00     0.163 HD
ATOM   3907  CA  GLU X 448     -36.867 -17.901  58.729  0.00  0.00     0.177 C 
ATOM   3908  CB  GLU X 448     -36.784 -19.362  59.173  0.00  0.00     0.045 C 
ATOM   3909  CG  GLU X 448     -38.097 -20.044  59.666  0.00  0.00     0.116 C 
ATOM   3910  CD  GLU X 448     -37.700 -21.235  60.589  0.00  0.00     0.172 C 
ATOM   3911  OE1 GLU X 448     -38.033 -22.360  60.238  0.00  0.00    -0.648 OA
ATOM   3912  OE2 GLU X 448     -36.977 -20.915  61.603  0.00  0.00    -0.648 OA
ATOM   3913  C   GLU X 448     -37.242 -17.041  59.936  0.00  0.00     0.240 C 
ATOM   3914  O   GLU X 448     -36.332 -16.673  60.681  0.00  0.00    -0.271 OA
ATOM   3915  N   GLY X 449     -38.489 -16.619  60.051  0.00  0.00    -0.351 N 
ATOM   3916  HN  GLY X 449     -39.210 -16.892  59.419  0.00  0.00     0.163 HD
ATOM   3917  CA  GLY X 449     -38.848 -15.812  61.293  0.00  0.00     0.225 C 
ATOM   3918  C   GLY X 449     -39.336 -14.416  60.888  0.00  0.00     0.236 C 
ATOM   3919  O   GLY X 449     -38.851 -13.865  59.944  0.00  0.00    -0.272 OA
ATOM   3920  N   MET X 450     -40.309 -13.841  61.591  0.00  0.00    -0.346 N 
ATOM   3921  HN  MET X 450     -40.415 -14.155  62.532  0.00  0.00     0.163 HD
ATOM   3922  CA  MET X 450     -40.924 -12.604  61.155  0.00  0.00     0.177 C 
ATOM   3923  CB  MET X 450     -42.452 -12.540  61.498  0.00  0.00     0.045 C 
ATOM   3924  CG  MET X 450     -43.375 -11.410  60.956  0.00  0.00     0.076 C 
ATOM   3925  SD  MET X 450     -45.166 -11.628  61.152  0.00  0.00    -0.173 SA
ATOM   3926  CE  MET X 450     -45.426 -12.921  59.887  0.00  0.00     0.089 C 
ATOM   3927  C   MET X 450     -40.245 -11.363  61.620  0.00  0.00     0.241 C 
ATOM   3928  O   MET X 450     -40.311 -11.071  62.805  0.00  0.00    -0.271 OA
ATOM   3929  N   VAL X 451     -39.818 -10.466  60.704  0.00  0.00    -0.346 N 
ATOM   3930  HN  VAL X 451     -39.695 -10.752  59.757  0.00  0.00     0.163 HD
ATOM   3931  CA  VAL X 451     -39.388  -9.119  61.010  0.00  0.00     0.180 C 
ATOM   3932  CB  VAL X 451     -38.222  -8.626  60.118  0.00  0.00     0.009 C 
ATOM   3933  CG1 VAL X 451     -37.898  -7.111  60.419  0.00  0.00     0.012 C 
ATOM   3934  CG2 VAL X 451     -37.096  -9.675  60.448  0.00  0.00     0.012 C 
ATOM   3935  C   VAL X 451     -40.650  -8.243  60.584  0.00  0.00     0.241 C 
ATOM   3936  O   VAL X 451     -41.234  -8.299  59.524  0.00  0.00    -0.271 OA
ATOM   3937  N   SER X 452     -41.218  -7.381  61.486  0.00  0.00    -0.344 N 
ATOM   3938  HN  SER X 452     -40.845  -7.284  62.406  0.00  0.00     0.163 HD
ATOM   3939  CA  SER X 452     -42.426  -6.563  61.234  0.00  0.00     0.200 C 
ATOM   3940  CB  SER X 452     -43.343  -6.745  62.408  0.00  0.00     0.199 C 
ATOM   3941  OG  SER X 452     -44.668  -6.398  62.049  0.00  0.00    -0.398 OA
ATOM   3942  HG1 SER X 452     -45.266  -6.520  62.789  0.00  0.00     0.209 HD
ATOM   3943  C   SER X 452     -42.010  -5.155  61.198  0.00  0.00     0.243 C 
ATOM   3944  O   SER X 452     -41.247  -4.704  62.076  0.00  0.00    -0.271 OA
ATOM   3945  N   VAL X 453     -42.545  -4.388  60.218  0.00  0.00    -0.346 N 
ATOM   3946  HN  VAL X 453     -43.042  -4.717  59.419  0.00  0.00     0.163 HD
ATOM   3947  CA  VAL X 453     -42.390  -2.921  60.135  0.00  0.00     0.180 C 
ATOM   3948  CB  VAL X 453     -41.588  -2.586  58.860  0.00  0.00     0.009 C 
ATOM   3949  CG1 VAL X 453     -42.091  -3.220  57.579  0.00  0.00     0.012 C 
ATOM   3950  CG2 VAL X 453     -41.468  -1.056  58.764  0.00  0.00     0.012 C 
ATOM   3951  C   VAL X 453     -43.759  -2.250  60.260  0.00  0.00     0.241 C 
ATOM   3952  O   VAL X 453     -44.486  -2.202  59.302  0.00  0.00    -0.271 OA
ATOM   3953  N   ASP X 454     -44.023  -1.677  61.421  0.00  0.00    -0.345 N 
ATOM   3954  HN  ASP X 454     -43.333  -1.682  62.140  0.00  0.00     0.163 HD
ATOM   3955  CA  ASP X 454     -45.262  -1.047  61.739  0.00  0.00     0.186 C 
ATOM   3956  CB  ASP X 454     -45.561   0.250  60.872  0.00  0.00     0.147 C 
ATOM   3957  CG  ASP X 454     -46.457   1.201  61.689  0.00  0.00     0.175 C 
ATOM   3958  OD1 ASP X 454     -45.961   2.126  62.374  0.00  0.00    -0.648 OA
ATOM   3959  OD2 ASP X 454     -47.689   0.920  61.658  0.00  0.00    -0.648 OA
ATOM   3960  C   ASP X 454     -46.353  -2.018  61.926  0.00  0.00     0.241 C 
ATOM   3961  O   ASP X 454     -46.620  -2.414  63.029  0.00  0.00    -0.271 OA
ATOM   3962  N   GLY X 455     -47.107  -2.407  60.904  0.00  0.00    -0.351 N 
ATOM   3963  HN  GLY X 455     -46.930  -1.926  60.048  0.00  0.00     0.163 HD
ATOM   3964  CA  GLY X 455     -48.107  -3.456  60.928  0.00  0.00     0.225 C 
ATOM   3965  C   GLY X 455     -48.013  -4.630  59.962  0.00  0.00     0.236 C 
ATOM   3966  O   GLY X 455     -48.917  -5.474  59.968  0.00  0.00    -0.272 OA
ATOM   3967  N   GLN X 456     -47.014  -4.742  59.036  0.00  0.00    -0.346 N 
ATOM   3968  HN  GLN X 456     -46.206  -4.171  59.152  0.00  0.00     0.163 HD
ATOM   3969  CA  GLN X 456     -46.924  -5.762  57.981  0.00  0.00     0.177 C 
ATOM   3970  CB  GLN X 456     -47.373  -5.234  56.530  0.00  0.00     0.044 C 
ATOM   3971  CG  GLN X 456     -46.550  -4.039  55.985  0.00  0.00     0.105 C 
ATOM   3972  CD  GLN X 456     -47.224  -3.452  54.722  0.00  0.00     0.215 C 
ATOM   3973  OE1 GLN X 456     -47.377  -4.086  53.680  0.00  0.00    -0.274 OA
ATOM   3974  NE2 GLN X 456     -47.712  -2.198  54.815  0.00  0.00    -0.370 N 
ATOM   3975 1HE2 GLN X 456     -47.598  -1.545  55.564  0.00  0.00     0.159 HD
ATOM   3976 2HE2 GLN X 456     -48.105  -1.824  53.975  0.00  0.00     0.159 HD
ATOM   3977  C   GLN X 456     -45.550  -6.150  58.079  0.00  0.00     0.241 C 
ATOM   3978  O   GLN X 456     -44.717  -5.339  58.501  0.00  0.00    -0.271 OA
ATOM   3979  N   ASP X 457     -45.064  -7.372  57.582  0.00  0.00    -0.346 N 
ATOM   3980  HN  ASP X 457     -45.794  -7.942  57.213  0.00  0.00     0.163 HD
ATOM   3981  CA  ASP X 457     -43.698  -7.840  57.631  0.00  0.00     0.186 C 
ATOM   3982  CB  ASP X 457     -43.826  -9.339  57.440  0.00  0.00     0.147 C 
ATOM   3983  CG  ASP X 457     -44.255  -9.772  56.108  0.00  0.00     0.175 C 
ATOM   3984  OD1 ASP X 457     -45.457 -10.061  55.906  0.00  0.00    -0.648 OA
ATOM   3985  OD2 ASP X 457     -43.449 -10.058  55.153  0.00  0.00    -0.648 OA
ATOM   3986  C   ASP X 457     -42.768  -7.134  56.585  0.00  0.00     0.241 C 
ATOM   3987  O   ASP X 457     -43.172  -6.406  55.702  0.00  0.00    -0.271 OA
ATOM   3988  N   ILE X 458     -41.450  -7.374  56.626  0.00  0.00    -0.346 N 
ATOM   3989  HN  ILE X 458     -41.108  -7.992  57.329  0.00  0.00     0.163 HD
ATOM   3990  CA  ILE X 458     -40.332  -6.796  55.857  0.00  0.00     0.180 C 
ATOM   3991  CB  ILE X 458     -38.944  -7.134  56.366  0.00  0.00     0.013 C 
ATOM   3992  CG2 ILE X 458     -38.463  -8.580  55.969  0.00  0.00     0.012 C 
ATOM   3993  CG1 ILE X 458     -37.844  -6.154  55.945  0.00  0.00     0.002 C 
ATOM   3994  CD  ILE X 458     -37.693  -4.981  56.955  0.00  0.00     0.005 C 
ATOM   3995  C   ILE X 458     -40.483  -7.001  54.342  0.00  0.00     0.241 C 
ATOM   3996  O   ILE X 458     -40.121  -6.168  53.476  0.00  0.00    -0.271 OA
ATOM   3997  N   ARG X 459     -41.118  -8.146  53.975  0.00  0.00    -0.346 N 
ATOM   3998  HN  ARG X 459     -41.648  -8.746  54.570  0.00  0.00     0.163 HD
ATOM   3999  CA  ARG X 459     -41.253  -8.352  52.537  0.00  0.00     0.176 C 
ATOM   4000  CB  ARG X 459     -41.122  -9.809  52.056  0.00  0.00     0.036 C 
ATOM   4001  CG  ARG X 459     -39.753 -10.433  52.509  0.00  0.00     0.023 C 
ATOM   4002  CD  ARG X 459     -39.458 -11.825  51.956  0.00  0.00     0.138 C 
ATOM   4003  NE  ARG X 459     -38.227 -12.445  52.642  0.00  0.00    -0.227 N 
ATOM   4004  HE  ARG X 459     -37.363 -12.033  52.351  0.00  0.00     0.177 HD
ATOM   4005  CZ  ARG X 459     -38.272 -13.622  53.300  0.00  0.00     0.665 C 
ATOM   4006  NH1 ARG X 459     -37.111 -14.222  53.446  0.00  0.00    -0.235 N 
ATOM   4007 1HH1 ARG X 459     -36.302 -13.740  53.108  0.00  0.00     0.174 HD
ATOM   4008 2HH1 ARG X 459     -37.035 -15.139  53.837  0.00  0.00     0.174 HD
ATOM   4009  NH2 ARG X 459     -39.286 -14.329  53.687  0.00  0.00    -0.235 N 
ATOM   4010 1HH2 ARG X 459     -40.163 -13.850  53.718  0.00  0.00     0.174 HD
ATOM   4011 2HH2 ARG X 459     -39.131 -15.080  54.330  0.00  0.00     0.174 HD
ATOM   4012  C   ARG X 459     -42.564  -7.846  51.916  0.00  0.00     0.241 C 
ATOM   4013  O   ARG X 459     -42.706  -7.443  50.763  0.00  0.00    -0.271 OA
ATOM   4014  N   THR X 460     -43.609  -7.663  52.781  0.00  0.00    -0.344 N 
ATOM   4015  HN  THR X 460     -43.415  -7.865  53.738  0.00  0.00     0.163 HD
ATOM   4016  CA  THR X 460     -44.943  -7.225  52.306  0.00  0.00     0.205 C 
ATOM   4017  CB  THR X 460     -46.143  -7.587  53.242  0.00  0.00     0.146 C 
ATOM   4018  OG1 THR X 460     -46.053  -9.004  53.409  0.00  0.00    -0.393 OA
ATOM   4019  HG1 THR X 460     -45.585  -9.190  54.226  0.00  0.00     0.210 HD
ATOM   4020  CG2 THR X 460     -47.427  -7.304  52.638  0.00  0.00     0.042 C 
ATOM   4021  C   THR X 460     -44.926  -5.727  52.049  0.00  0.00     0.243 C 
ATOM   4022  O   THR X 460     -45.495  -5.230  51.102  0.00  0.00    -0.271 OA
ATOM   4023  N   ILE X 461     -44.244  -4.894  52.804  0.00  0.00    -0.346 N 
ATOM   4024  HN  ILE X 461     -43.588  -5.190  53.493  0.00  0.00     0.163 HD
ATOM   4025  CA  ILE X 461     -44.303  -3.482  52.462  0.00  0.00     0.180 C 
ATOM   4026  CB  ILE X 461     -43.996  -2.636  53.667  0.00  0.00     0.013 C 
ATOM   4027  CG2 ILE X 461     -42.489  -2.817  53.957  0.00  0.00     0.012 C 
ATOM   4028  CG1 ILE X 461     -44.348  -1.128  53.420  0.00  0.00     0.002 C 
ATOM   4029  CD  ILE X 461     -44.257  -0.408  54.733  0.00  0.00     0.005 C 
ATOM   4030  C   ILE X 461     -43.281  -3.308  51.282  0.00  0.00     0.241 C 
ATOM   4031  O   ILE X 461     -42.300  -4.073  51.006  0.00  0.00    -0.271 OA
ATOM   4032  N   ASN X 462     -43.490  -2.270  50.453  0.00  0.00    -0.346 N 
ATOM   4033  HN  ASN X 462     -44.178  -1.601  50.725  0.00  0.00     0.163 HD
ATOM   4034  CA  ASN X 462     -42.461  -1.895  49.501  0.00  0.00     0.185 C 
ATOM   4035  CB  ASN X 462     -43.090  -1.137  48.392  0.00  0.00     0.137 C 
ATOM   4036  CG  ASN X 462     -42.129  -0.768  47.248  0.00  0.00     0.217 C 
ATOM   4037  OD1 ASN X 462     -41.432   0.233  47.223  0.00  0.00    -0.274 OA
ATOM   4038  ND2 ASN X 462     -42.115  -1.642  46.217  0.00  0.00    -0.370 N 
ATOM   4039 1HD2 ASN X 462     -42.378  -2.604  46.284  0.00  0.00     0.159 HD
ATOM   4040 2HD2 ASN X 462     -41.554  -1.384  45.430  0.00  0.00     0.159 HD
ATOM   4041  C   ASN X 462     -41.345  -1.160  50.187  0.00  0.00     0.241 C 
ATOM   4042  O   ASN X 462     -41.418  -0.289  51.044  0.00  0.00    -0.271 OA
ATOM   4043  N   VAL X 463     -40.175  -1.436  49.621  0.00  0.00    -0.346 N 
ATOM   4044  HN  VAL X 463     -40.142  -2.067  48.849  0.00  0.00     0.163 HD
ATOM   4045  CA  VAL X 463     -38.893  -0.749  49.753  0.00  0.00     0.180 C 
ATOM   4046  CB  VAL X 463     -37.830  -1.200  48.716  0.00  0.00     0.009 C 
ATOM   4047  CG1 VAL X 463     -38.071  -0.941  47.216  0.00  0.00     0.012 C 
ATOM   4048  CG2 VAL X 463     -36.430  -0.617  49.075  0.00  0.00     0.012 C 
ATOM   4049  C   VAL X 463     -38.927   0.701  49.979  0.00  0.00     0.241 C 
ATOM   4050  O   VAL X 463     -38.273   1.192  50.929  0.00  0.00    -0.271 OA
ATOM   4051  N   ARG X 464     -39.507   1.495  49.066  0.00  0.00    -0.346 N 
ATOM   4052  HN  ARG X 464     -39.941   1.049  48.286  0.00  0.00     0.163 HD
ATOM   4053  CA  ARG X 464     -39.655   2.983  49.201  0.00  0.00     0.176 C 
ATOM   4054  CB  ARG X 464     -40.331   3.557  47.904  0.00  0.00     0.036 C 
ATOM   4055  CG  ARG X 464     -40.121   5.033  47.740  0.00  0.00     0.023 C 
ATOM   4056  CD  ARG X 464     -41.106   5.802  46.867  0.00  0.00     0.138 C 
ATOM   4057  NE  ARG X 464     -41.674   4.919  45.816  0.00  0.00    -0.227 N 
ATOM   4058  HE  ARG X 464     -42.054   4.032  46.078  0.00  0.00     0.177 HD
ATOM   4059  CZ  ARG X 464     -41.855   5.124  44.480  0.00  0.00     0.665 C 
ATOM   4060  NH1 ARG X 464     -42.245   4.076  43.763  0.00  0.00    -0.235 N 
ATOM   4061 1HH1 ARG X 464     -42.631   3.221  44.109  0.00  0.00     0.174 HD
ATOM   4062 2HH1 ARG X 464     -42.130   4.100  42.770  0.00  0.00     0.174 HD
ATOM   4063  NH2 ARG X 464     -41.623   6.346  43.959  0.00  0.00    -0.235 N 
ATOM   4064 1HH2 ARG X 464     -41.288   7.046  44.589  0.00  0.00     0.174 HD
ATOM   4065 2HH2 ARG X 464     -41.289   6.311  43.017  0.00  0.00     0.174 HD
ATOM   4066  C   ARG X 464     -40.343   3.510  50.470  0.00  0.00     0.241 C 
ATOM   4067  O   ARG X 464     -39.930   4.380  51.222  0.00  0.00    -0.271 OA
ATOM   4068  N   PHE X 465     -41.394   2.777  50.958  0.00  0.00    -0.346 N 
ATOM   4069  HN  PHE X 465     -41.730   1.902  50.619  0.00  0.00     0.163 HD
ATOM   4070  CA  PHE X 465     -42.132   3.256  52.080  0.00  0.00     0.180 C 
ATOM   4071  CB  PHE X 465     -43.638   2.643  52.132  0.00  0.00     0.073 C 
ATOM   4072  CG  PHE X 465     -44.321   2.927  50.875  0.00  0.00    -0.056 A 
ATOM   4073  CD1 PHE X 465     -44.989   1.843  50.241  0.00  0.00     0.007 A 
ATOM   4074  CE1 PHE X 465     -45.754   1.976  49.123  0.00  0.00     0.001 A 
ATOM   4075  CZ  PHE X 465     -45.870   3.336  48.621  0.00  0.00     0.000 A 
ATOM   4076  CD2 PHE X 465     -44.577   4.201  50.441  0.00  0.00     0.007 A 
ATOM   4077  CE2 PHE X 465     -45.349   4.478  49.241  0.00  0.00     0.001 A 
ATOM   4078  C   PHE X 465     -41.340   2.915  53.347  0.00  0.00     0.241 C 
ATOM   4079  O   PHE X 465     -41.341   3.635  54.330  0.00  0.00    -0.271 OA
ATOM   4080  N   LEU X 466     -40.543   1.803  53.293  0.00  0.00    -0.346 N 
ATOM   4081  HN  LEU X 466     -40.538   1.275  52.447  0.00  0.00     0.163 HD
ATOM   4082  CA  LEU X 466     -39.666   1.248  54.303  0.00  0.00     0.177 C 
ATOM   4083  CB  LEU X 466     -39.396  -0.242  54.042  0.00  0.00     0.038 C 
ATOM   4084  CG  LEU X 466     -38.340  -0.930  54.920  0.00  0.00    -0.020 C 
ATOM   4085  CD1 LEU X 466     -38.487  -0.983  56.478  0.00  0.00     0.009 C 
ATOM   4086  CD2 LEU X 466     -38.030  -2.394  54.391  0.00  0.00     0.009 C 
ATOM   4087  C   LEU X 466     -38.390   2.020  54.598  0.00  0.00     0.241 C 
ATOM   4088  O   LEU X 466     -38.066   2.268  55.749  0.00  0.00    -0.271 OA
ATOM   4089  N   ARG X 467     -37.640   2.433  53.546  0.00  0.00    -0.346 N 
ATOM   4090  HN  ARG X 467     -37.844   2.088  52.633  0.00  0.00     0.163 HD
ATOM   4091  CA  ARG X 467     -36.455   3.167  53.801  0.00  0.00     0.176 C 
ATOM   4092  CB  ARG X 467     -35.445   3.167  52.667  0.00  0.00     0.036 C 
ATOM   4093  CG  ARG X 467     -34.973   1.769  52.318  0.00  0.00     0.023 C 
ATOM   4094  CD  ARG X 467     -33.716   1.855  51.388  0.00  0.00     0.138 C 
ATOM   4095  NE  ARG X 467     -33.203   0.400  51.073  0.00  0.00    -0.227 N 
ATOM   4096  HE  ARG X 467     -33.269  -0.320  51.763  0.00  0.00     0.177 HD
ATOM   4097  CZ  ARG X 467     -32.399   0.051  50.079  0.00  0.00     0.665 C 
ATOM   4098  NH1 ARG X 467     -32.190  -1.226  49.778  0.00  0.00    -0.235 N 
ATOM   4099 1HH1 ARG X 467     -32.452  -1.964  50.400  0.00  0.00     0.174 HD
ATOM   4100 2HH1 ARG X 467     -31.528  -1.409  49.051  0.00  0.00     0.174 HD
ATOM   4101  NH2 ARG X 467     -31.768   0.955  49.310  0.00  0.00    -0.235 N 
ATOM   4102 1HH2 ARG X 467     -32.032   1.865  49.631  0.00  0.00     0.174 HD
ATOM   4103 2HH2 ARG X 467     -31.536   0.611  48.400  0.00  0.00     0.174 HD
ATOM   4104  C   ARG X 467     -36.679   4.599  54.243  0.00  0.00     0.241 C 
ATOM   4105  O   ARG X 467     -35.753   5.253  54.829  0.00  0.00    -0.271 OA
ATOM   4106  N   GLU X 468     -37.938   5.154  53.970  0.00  0.00    -0.346 N 
ATOM   4107  HN  GLU X 468     -38.466   4.621  53.313  0.00  0.00     0.163 HD
ATOM   4108  CA  GLU X 468     -38.474   6.355  54.545  0.00  0.00     0.177 C 
ATOM   4109  CB  GLU X 468     -39.821   6.776  53.922  0.00  0.00     0.045 C 
ATOM   4110  CG  GLU X 468     -40.335   8.252  54.379  0.00  0.00     0.116 C 
ATOM   4111  CD  GLU X 468     -41.607   8.617  53.737  0.00  0.00     0.172 C 
ATOM   4112  OE1 GLU X 468     -42.664   8.696  54.401  0.00  0.00    -0.648 OA
ATOM   4113  OE2 GLU X 468     -41.554   8.828  52.469  0.00  0.00    -0.648 OA
ATOM   4114  C   GLU X 468     -38.572   6.273  56.063  0.00  0.00     0.241 C 
ATOM   4115  O   GLU X 468     -37.959   7.055  56.808  0.00  0.00    -0.271 OA
ATOM   4116  N   ILE X 469     -39.290   5.244  56.507  0.00  0.00    -0.346 N 
ATOM   4117  HN  ILE X 469     -39.667   4.575  55.871  0.00  0.00     0.163 HD
ATOM   4118  CA  ILE X 469     -39.535   5.018  57.874  0.00  0.00     0.180 C 
ATOM   4119  CB  ILE X 469     -40.698   4.149  58.193  0.00  0.00     0.013 C 
ATOM   4120  CG2 ILE X 469     -40.616   2.668  57.889  0.00  0.00     0.012 C 
ATOM   4121  CG1 ILE X 469     -41.075   4.502  59.683  0.00  0.00     0.002 C 
ATOM   4122  CD  ILE X 469     -42.369   3.821  59.899  0.00  0.00     0.005 C 
ATOM   4123  C   ILE X 469     -38.242   4.522  58.611  0.00  0.00     0.241 C 
ATOM   4124  O   ILE X 469     -37.998   4.974  59.728  0.00  0.00    -0.271 OA
ATOM   4125  N   ILE X 470     -37.371   3.829  57.802  0.00  0.00    -0.346 N 
ATOM   4126  HN  ILE X 470     -37.698   3.553  56.901  0.00  0.00     0.163 HD
ATOM   4127  CA  ILE X 470     -35.990   3.343  58.208  0.00  0.00     0.180 C 
ATOM   4128  CB  ILE X 470     -36.032   2.415  59.450  0.00  0.00     0.013 C 
ATOM   4129  CG2 ILE X 470     -37.059   1.279  59.157  0.00  0.00     0.012 C 
ATOM   4130  CG1 ILE X 470     -34.672   1.761  59.851  0.00  0.00     0.002 C 
ATOM   4131  CD  ILE X 470     -33.897   0.921  58.809  0.00  0.00     0.005 C 
ATOM   4132  C   ILE X 470     -34.960   4.387  58.411  0.00  0.00     0.241 C 
ATOM   4133  O   ILE X 470     -34.212   4.704  57.472  0.00  0.00    -0.271 OA
ATOM   4134  N   GLY X 471     -34.970   5.151  59.571  0.00  0.00    -0.351 N 
ATOM   4135  HN  GLY X 471     -35.637   4.999  60.296  0.00  0.00     0.163 HD
ATOM   4136  CA  GLY X 471     -33.803   5.960  59.821  0.00  0.00     0.225 C 
ATOM   4137  C   GLY X 471     -32.548   5.290  60.186  0.00  0.00     0.236 C 
ATOM   4138  O   GLY X 471     -32.329   5.017  61.365  0.00  0.00    -0.272 OA
ATOM   4139  N   VAL X 472     -31.599   5.117  59.190  0.00  0.00    -0.346 N 
ATOM   4140  HN  VAL X 472     -31.758   5.286  58.220  0.00  0.00     0.163 HD
ATOM   4141  CA  VAL X 472     -30.307   4.458  59.432  0.00  0.00     0.180 C 
ATOM   4142  CB  VAL X 472     -29.953   3.672  58.192  0.00  0.00     0.009 C 
ATOM   4143  CG1 VAL X 472     -28.486   3.146  58.190  0.00  0.00     0.012 C 
ATOM   4144  CG2 VAL X 472     -31.042   2.623  57.947  0.00  0.00     0.012 C 
ATOM   4145  C   VAL X 472     -29.233   5.497  59.520  0.00  0.00     0.241 C 
ATOM   4146  O   VAL X 472     -28.969   6.177  58.523  0.00  0.00    -0.271 OA
ATOM   4147  N   VAL X 473     -28.677   5.767  60.757  0.00  0.00    -0.346 N 
ATOM   4148  HN  VAL X 473     -29.024   5.362  61.600  0.00  0.00     0.163 HD
ATOM   4149  CA  VAL X 473     -27.725   6.886  60.906  0.00  0.00     0.180 C 
ATOM   4150  CB  VAL X 473     -28.137   7.782  62.080  0.00  0.00     0.009 C 
ATOM   4151  CG1 VAL X 473     -27.236   9.091  62.120  0.00  0.00     0.012 C 
ATOM   4152  CG2 VAL X 473     -29.550   8.277  61.986  0.00  0.00     0.012 C 
ATOM   4153  C   VAL X 473     -26.310   6.331  61.158  0.00  0.00     0.241 C 
ATOM   4154  O   VAL X 473     -26.022   5.872  62.288  0.00  0.00    -0.271 OA
ATOM   4155  N   SER X 474     -25.488   6.338  60.094  0.00  0.00    -0.344 N 
ATOM   4156  HN  SER X 474     -25.763   6.804  59.256  0.00  0.00     0.163 HD
ATOM   4157  CA  SER X 474     -24.228   5.559  60.031  0.00  0.00     0.200 C 
ATOM   4158  CB  SER X 474     -23.555   5.450  58.640  0.00  0.00     0.199 C 
ATOM   4159  OG  SER X 474     -24.556   5.283  57.656  0.00  0.00    -0.398 OA
ATOM   4160  HG1 SER X 474     -24.789   4.362  57.792  0.00  0.00     0.209 HD
ATOM   4161  C   SER X 474     -23.226   6.074  60.947  0.00  0.00     0.243 C 
ATOM   4162  O   SER X 474     -23.290   7.303  61.356  0.00  0.00    -0.271 OA
ATOM   4163  N   GLN X 475     -22.267   5.246  61.366  0.00  0.00    -0.346 N 
ATOM   4164  HN  GLN X 475     -22.298   4.284  61.104  0.00  0.00     0.163 HD
ATOM   4165  CA  GLN X 475     -21.301   5.622  62.418  0.00  0.00     0.177 C 
ATOM   4166  CB  GLN X 475     -20.380   4.450  62.755  0.00  0.00     0.044 C 
ATOM   4167  CG  GLN X 475     -19.243   4.817  63.745  0.00  0.00     0.105 C 
ATOM   4168  CD  GLN X 475     -18.440   3.520  64.092  0.00  0.00     0.215 C 
ATOM   4169  OE1 GLN X 475     -19.032   2.531  64.486  0.00  0.00    -0.274 OA
ATOM   4170  NE2 GLN X 475     -17.102   3.527  63.911  0.00  0.00    -0.370 N 
ATOM   4171 1HE2 GLN X 475     -16.762   4.432  63.654  0.00  0.00     0.159 HD
ATOM   4172 2HE2 GLN X 475     -16.569   2.686  63.995  0.00  0.00     0.159 HD
ATOM   4173  C   GLN X 475     -20.409   6.795  62.034  0.00  0.00     0.241 C 
ATOM   4174  O   GLN X 475     -20.179   7.713  62.750  0.00  0.00    -0.271 OA
ATOM   4175  N   GLU X 476     -19.809   6.706  60.872  0.00  0.00    -0.346 N 
ATOM   4176  HN  GLU X 476     -19.972   5.847  60.393  0.00  0.00     0.163 HD
ATOM   4177  CA  GLU X 476     -18.954   7.574  60.207  0.00  0.00     0.177 C 
ATOM   4178  CB  GLU X 476     -18.492   7.002  58.881  0.00  0.00     0.045 C 
ATOM   4179  CG  GLU X 476     -17.148   7.663  58.366  0.00  0.00     0.116 C 
ATOM   4180  CD  GLU X 476     -16.462   6.834  57.303  0.00  0.00     0.172 C 
ATOM   4181  OE1 GLU X 476     -15.228   6.797  57.363  0.00  0.00    -0.648 OA
ATOM   4182  OE2 GLU X 476     -17.153   6.227  56.398  0.00  0.00    -0.648 OA
ATOM   4183  C   GLU X 476     -19.418   9.082  59.947  0.00  0.00     0.243 C 
ATOM   4184  O   GLU X 476     -20.349   9.363  59.164  0.00  0.00    -0.271 OA
ATOM   4185  N   PRO X 477     -18.772  10.140  60.526  0.00  0.00    -0.337 N 
ATOM   4186  CD  PRO X 477     -17.607  10.096  61.406  0.00  0.00     0.127 C 
ATOM   4187  CA  PRO X 477     -19.232  11.497  60.174  0.00  0.00     0.179 C 
ATOM   4188  CB  PRO X 477     -18.617  12.324  61.315  0.00  0.00     0.037 C 
ATOM   4189  CG  PRO X 477     -17.360  11.522  61.815  0.00  0.00     0.022 C 
ATOM   4190  C   PRO X 477     -18.708  11.988  58.804  0.00  0.00     0.241 C 
ATOM   4191  O   PRO X 477     -18.081  13.040  58.699  0.00  0.00    -0.271 OA
ATOM   4192  N   VAL X 478     -19.112  11.390  57.688  0.00  0.00    -0.346 N 
ATOM   4193  HN  VAL X 478     -19.568  10.512  57.806  0.00  0.00     0.163 HD
ATOM   4194  CA  VAL X 478     -18.935  11.848  56.323  0.00  0.00     0.180 C 
ATOM   4195  CB  VAL X 478     -18.707  10.741  55.290  0.00  0.00     0.009 C 
ATOM   4196  CG1 VAL X 478     -17.286  10.220  55.522  0.00  0.00     0.012 C 
ATOM   4197  CG2 VAL X 478     -19.724   9.612  55.361  0.00  0.00     0.012 C 
ATOM   4198  C   VAL X 478     -20.016  12.772  55.727  0.00  0.00     0.241 C 
ATOM   4199  O   VAL X 478     -21.216  12.553  55.883  0.00  0.00    -0.271 OA
ATOM   4200  N   LEU X 479     -19.618  13.843  55.004  0.00  0.00    -0.346 N 
ATOM   4201  HN  LEU X 479     -18.646  14.055  54.936  0.00  0.00     0.163 HD
ATOM   4202  CA  LEU X 479     -20.531  14.715  54.305  0.00  0.00     0.177 C 
ATOM   4203  CB  LEU X 479     -20.768  16.115  55.105  0.00  0.00     0.038 C 
ATOM   4204  CG  LEU X 479     -21.385  16.105  56.549  0.00  0.00    -0.020 C 
ATOM   4205  CD1 LEU X 479     -21.395  17.520  57.120  0.00  0.00     0.009 C 
ATOM   4206  CD2 LEU X 479     -22.855  15.518  56.697  0.00  0.00     0.009 C 
ATOM   4207  C   LEU X 479     -19.927  15.047  53.005  0.00  0.00     0.241 C 
ATOM   4208  O   LEU X 479     -18.710  14.935  52.804  0.00  0.00    -0.271 OA
ATOM   4209  N   PHE X 480     -20.735  15.665  52.037  0.00  0.00    -0.346 N 
ATOM   4210  HN  PHE X 480     -21.681  15.957  52.151  0.00  0.00     0.163 HD
ATOM   4211  CA  PHE X 480     -20.170  16.064  50.757  0.00  0.00     0.180 C 
ATOM   4212  CB  PHE X 480     -21.271  16.170  49.581  0.00  0.00     0.073 C 
ATOM   4213  CG  PHE X 480     -22.094  14.935  49.473  0.00  0.00    -0.056 A 
ATOM   4214  CD1 PHE X 480     -23.208  14.869  50.191  0.00  0.00     0.007 A 
ATOM   4215  CE1 PHE X 480     -23.974  13.652  50.363  0.00  0.00     0.001 A 
ATOM   4216  CZ  PHE X 480     -23.522  12.538  49.604  0.00  0.00     0.000 A 
ATOM   4217  CD2 PHE X 480     -21.592  13.822  48.728  0.00  0.00     0.007 A 
ATOM   4218  CE2 PHE X 480     -22.365  12.626  48.747  0.00  0.00     0.001 A 
ATOM   4219  C   PHE X 480     -19.351  17.416  50.758  0.00  0.00     0.241 C 
ATOM   4220  O   PHE X 480     -19.341  18.193  51.667  0.00  0.00    -0.271 OA
ATOM   4221  N   ALA X 481     -18.731  17.715  49.575  0.00  0.00    -0.346 N 
ATOM   4222  HN  ALA X 481     -18.920  17.082  48.828  0.00  0.00     0.163 HD
ATOM   4223  CA  ALA X 481     -17.841  18.798  49.352  0.00  0.00     0.172 C 
ATOM   4224  CB  ALA X 481     -16.907  18.463  48.206  0.00  0.00     0.042 C 
ATOM   4225  C   ALA X 481     -18.709  20.075  49.190  0.00  0.00     0.240 C 
ATOM   4226  O   ALA X 481     -18.167  21.138  48.942  0.00  0.00    -0.271 OA
ATOM   4227  N   THR X 482     -20.010  20.003  49.357  0.00  0.00    -0.344 N 
ATOM   4228  HN  THR X 482     -20.414  19.110  49.538  0.00  0.00     0.163 HD
ATOM   4229  CA  THR X 482     -20.992  21.075  49.246  0.00  0.00     0.205 C 
ATOM   4230  CB  THR X 482     -22.265  20.519  48.604  0.00  0.00     0.146 C 
ATOM   4231  OG1 THR X 482     -22.998  19.628  49.440  0.00  0.00    -0.393 OA
ATOM   4232  HG1 THR X 482     -23.696  19.305  48.867  0.00  0.00     0.210 HD
ATOM   4233  CG2 THR X 482     -22.072  19.835  47.219  0.00  0.00     0.042 C 
ATOM   4234  C   THR X 482     -21.291  21.757  50.605  0.00  0.00     0.243 C 
ATOM   4235  O   THR X 482     -20.776  21.274  51.600  0.00  0.00    -0.271 OA
ATOM   4236  N   THR X 483     -22.141  22.804  50.632  0.00  0.00    -0.344 N 
ATOM   4237  HN  THR X 483     -22.431  23.157  49.746  0.00  0.00     0.163 HD
ATOM   4238  CA  THR X 483     -22.282  23.687  51.823  0.00  0.00     0.205 C 
ATOM   4239  CB  THR X 483     -22.829  25.100  51.415  0.00  0.00     0.146 C 
ATOM   4240  OG1 THR X 483     -24.099  25.096  50.887  0.00  0.00    -0.393 OA
ATOM   4241  HG1 THR X 483     -24.248  25.906  50.394  0.00  0.00     0.210 HD
ATOM   4242  CG2 THR X 483     -21.780  25.635  50.418  0.00  0.00     0.042 C 
ATOM   4243  C   THR X 483     -23.105  23.111  53.000  0.00  0.00     0.243 C 
ATOM   4244  O   THR X 483     -23.547  21.963  52.890  0.00  0.00    -0.271 OA
ATOM   4245  N   ILE X 484     -23.171  23.853  54.209  0.00  0.00    -0.346 N 
ATOM   4246  HN  ILE X 484     -22.548  24.620  54.340  0.00  0.00     0.163 HD
ATOM   4247  CA  ILE X 484     -24.081  23.470  55.300  0.00  0.00     0.180 C 
ATOM   4248  CB  ILE X 484     -23.832  24.179  56.639  0.00  0.00     0.013 C 
ATOM   4249  CG2 ILE X 484     -24.630  23.622  57.860  0.00  0.00     0.012 C 
ATOM   4250  CG1 ILE X 484     -22.263  24.026  56.844  0.00  0.00     0.002 C 
ATOM   4251  CD  ILE X 484     -21.739  24.713  58.142  0.00  0.00     0.005 C 
ATOM   4252  C   ILE X 484     -25.508  23.586  54.809  0.00  0.00     0.241 C 
ATOM   4253  O   ILE X 484     -26.317  22.670  54.907  0.00  0.00    -0.271 OA
ATOM   4254  N   ALA X 485     -25.961  24.732  54.239  0.00  0.00    -0.346 N 
ATOM   4255  HN  ALA X 485     -25.349  25.520  54.234  0.00  0.00     0.163 HD
ATOM   4256  CA  ALA X 485     -27.159  24.797  53.380  0.00  0.00     0.172 C 
ATOM   4257  CB  ALA X 485     -27.144  26.058  52.505  0.00  0.00     0.042 C 
ATOM   4258  C   ALA X 485     -27.445  23.574  52.524  0.00  0.00     0.240 C 
ATOM   4259  O   ALA X 485     -28.379  22.887  52.836  0.00  0.00    -0.271 OA
ATOM   4260  N   GLU X 486     -26.550  23.267  51.521  0.00  0.00    -0.346 N 
ATOM   4261  HN  GLU X 486     -25.889  23.966  51.260  0.00  0.00     0.163 HD
ATOM   4262  CA  GLU X 486     -26.540  22.127  50.631  0.00  0.00     0.177 C 
ATOM   4263  CB  GLU X 486     -25.346  22.056  49.623  0.00  0.00     0.045 C 
ATOM   4264  CG  GLU X 486     -25.597  23.023  48.356  0.00  0.00     0.116 C 
ATOM   4265  CD  GLU X 486     -26.620  22.618  47.278  0.00  0.00     0.172 C 
ATOM   4266  OE1 GLU X 486     -26.873  21.439  46.987  0.00  0.00    -0.648 OA
ATOM   4267  OE2 GLU X 486     -27.167  23.551  46.688  0.00  0.00    -0.648 OA
ATOM   4268  C   GLU X 486     -26.706  20.785  51.352  0.00  0.00     0.241 C 
ATOM   4269  O   GLU X 486     -27.669  20.055  51.126  0.00  0.00    -0.271 OA
ATOM   4270  N   ASN X 487     -25.832  20.437  52.281  0.00  0.00    -0.346 N 
ATOM   4271  HN  ASN X 487     -25.203  21.137  52.613  0.00  0.00     0.163 HD
ATOM   4272  CA  ASN X 487     -25.746  19.150  52.983  0.00  0.00     0.185 C 
ATOM   4273  CB  ASN X 487     -24.437  19.039  53.868  0.00  0.00     0.137 C 
ATOM   4274  CG  ASN X 487     -23.282  18.358  53.144  0.00  0.00     0.217 C 
ATOM   4275  OD1 ASN X 487     -23.427  17.098  53.079  0.00  0.00    -0.274 OA
ATOM   4276  ND2 ASN X 487     -22.288  19.088  52.673  0.00  0.00    -0.370 N 
ATOM   4277 1HD2 ASN X 487     -22.407  20.079  52.735  0.00  0.00     0.159 HD
ATOM   4278 2HD2 ASN X 487     -21.581  18.733  52.061  0.00  0.00     0.159 HD
ATOM   4279  C   ASN X 487     -27.057  18.931  53.756  0.00  0.00     0.241 C 
ATOM   4280  O   ASN X 487     -27.674  17.896  53.658  0.00  0.00    -0.271 OA
ATOM   4281  N   ILE X 488     -27.390  19.943  54.601  0.00  0.00    -0.346 N 
ATOM   4282  HN  ILE X 488     -27.109  20.899  54.584  0.00  0.00     0.163 HD
ATOM   4283  CA  ILE X 488     -28.583  19.717  55.489  0.00  0.00     0.180 C 
ATOM   4284  CB  ILE X 488     -28.715  20.713  56.700  0.00  0.00     0.013 C 
ATOM   4285  CG2 ILE X 488     -29.995  20.351  57.474  0.00  0.00     0.012 C 
ATOM   4286  CG1 ILE X 488     -27.414  20.651  57.566  0.00  0.00     0.002 C 
ATOM   4287  CD  ILE X 488     -27.503  21.653  58.737  0.00  0.00     0.005 C 
ATOM   4288  C   ILE X 488     -29.850  19.603  54.683  0.00  0.00     0.241 C 
ATOM   4289  O   ILE X 488     -30.737  18.882  55.034  0.00  0.00    -0.271 OA
ATOM   4290  N   ARG X 489     -30.002  20.293  53.568  0.00  0.00    -0.346 N 
ATOM   4291  HN  ARG X 489     -29.394  21.018  53.252  0.00  0.00     0.163 HD
ATOM   4292  CA  ARG X 489     -31.153  20.318  52.685  0.00  0.00     0.176 C 
ATOM   4293  CB  ARG X 489     -30.971  21.429  51.632  0.00  0.00     0.036 C 
ATOM   4294  CG  ARG X 489     -32.262  22.042  50.931  0.00  0.00     0.023 C 
ATOM   4295  CD  ARG X 489     -32.032  23.124  49.862  0.00  0.00     0.138 C 
ATOM   4296  NE  ARG X 489     -31.427  22.453  48.623  0.00  0.00    -0.227 N 
ATOM   4297  HE  ARG X 489     -31.855  21.617  48.277  0.00  0.00     0.177 HD
ATOM   4298  CZ  ARG X 489     -30.230  22.672  48.096  0.00  0.00     0.665 C 
ATOM   4299  NH1 ARG X 489     -29.863  21.691  47.271  0.00  0.00    -0.235 N 
ATOM   4300 1HH1 ARG X 489     -30.471  20.898  47.296  0.00  0.00     0.174 HD
ATOM   4301 2HH1 ARG X 489     -28.909  21.665  46.973  0.00  0.00     0.174 HD
ATOM   4302  NH2 ARG X 489     -29.367  23.641  48.309  0.00  0.00    -0.235 N 
ATOM   4303 1HH2 ARG X 489     -29.558  24.364  48.973  0.00  0.00     0.174 HD
ATOM   4304 2HH2 ARG X 489     -28.506  23.550  47.809  0.00  0.00     0.174 HD
ATOM   4305  C   ARG X 489     -31.331  19.066  51.915  0.00  0.00     0.241 C 
ATOM   4306  O   ARG X 489     -32.521  18.784  51.647  0.00  0.00    -0.271 OA
ATOM   4307  N   TYR X 490     -30.264  18.303  51.658  0.00  0.00    -0.346 N 
ATOM   4308  HN  TYR X 490     -29.370  18.730  51.767  0.00  0.00     0.163 HD
ATOM   4309  CA  TYR X 490     -30.405  16.963  51.184  0.00  0.00     0.180 C 
ATOM   4310  CB  TYR X 490     -29.006  16.284  50.909  0.00  0.00     0.073 C 
ATOM   4311  CG  TYR X 490     -28.077  16.931  49.956  0.00  0.00    -0.056 A 
ATOM   4312  CD1 TYR X 490     -28.614  17.732  48.920  0.00  0.00     0.010 A 
ATOM   4313  CE1 TYR X 490     -27.727  18.501  48.096  0.00  0.00     0.037 A 
ATOM   4314  CZ  TYR X 490     -26.333  18.410  48.266  0.00  0.00     0.065 A 
ATOM   4315  OH  TYR X 490     -25.450  19.115  47.462  0.00  0.00    -0.361 OA
ATOM   4316  HH  TYR X 490     -25.845  19.974  47.293  0.00  0.00     0.217 HD
ATOM   4317  CD2 TYR X 490     -26.620  16.812  50.063  0.00  0.00     0.010 A 
ATOM   4318  CE2 TYR X 490     -25.809  17.513  49.177  0.00  0.00     0.037 A 
ATOM   4319  C   TYR X 490     -31.077  15.941  52.125  0.00  0.00     0.241 C 
ATOM   4320  O   TYR X 490     -31.244  14.778  51.796  0.00  0.00    -0.271 OA
ATOM   4321  N   GLY X 491     -31.478  16.414  53.337  0.00  0.00    -0.351 N 
ATOM   4322  HN  GLY X 491     -31.350  17.378  53.555  0.00  0.00     0.163 HD
ATOM   4323  CA  GLY X 491     -32.050  15.531  54.326  0.00  0.00     0.225 C 
ATOM   4324  C   GLY X 491     -33.456  15.087  53.944  0.00  0.00     0.236 C 
ATOM   4325  O   GLY X 491     -33.883  13.965  54.267  0.00  0.00    -0.272 OA
ATOM   4326  N   ARG X 492     -34.222  15.929  53.203  0.00  0.00    -0.346 N 
ATOM   4327  HN  ARG X 492     -33.865  16.840  53.013  0.00  0.00     0.163 HD
ATOM   4328  CA  ARG X 492     -35.470  15.532  52.525  0.00  0.00     0.176 C 
ATOM   4329  CB  ARG X 492     -36.699  15.513  53.457  0.00  0.00     0.036 C 
ATOM   4330  CG  ARG X 492     -37.196  16.925  53.877  0.00  0.00     0.023 C 
ATOM   4331  CD  ARG X 492     -38.610  16.937  54.657  0.00  0.00     0.138 C 
ATOM   4332  NE  ARG X 492     -38.979  18.344  54.886  0.00  0.00    -0.227 N 
ATOM   4333  HE  ARG X 492     -39.351  18.837  54.100  0.00  0.00     0.177 HD
ATOM   4334  CZ  ARG X 492     -38.975  18.955  56.054  0.00  0.00     0.665 C 
ATOM   4335  NH1 ARG X 492     -39.506  20.155  56.268  0.00  0.00    -0.235 N 
ATOM   4336 1HH1 ARG X 492     -40.096  20.419  55.504  0.00  0.00     0.174 HD
ATOM   4337 2HH1 ARG X 492     -39.746  20.497  57.176  0.00  0.00     0.174 HD
ATOM   4338  NH2 ARG X 492     -38.443  18.338  57.150  0.00  0.00    -0.235 N 
ATOM   4339 1HH2 ARG X 492     -37.905  17.498  57.075  0.00  0.00     0.174 HD
ATOM   4340 2HH2 ARG X 492     -38.175  18.927  57.913  0.00  0.00     0.174 HD
ATOM   4341  C   ARG X 492     -35.657  16.319  51.265  0.00  0.00     0.241 C 
ATOM   4342  O   ARG X 492     -34.828  17.233  51.024  0.00  0.00    -0.271 OA
ATOM   4343  N   GLU X 493     -36.654  16.078  50.412  0.00  0.00    -0.346 N 
ATOM   4344  HN  GLU X 493     -37.205  15.252  50.503  0.00  0.00     0.163 HD
ATOM   4345  CA  GLU X 493     -36.888  16.765  49.218  0.00  0.00     0.177 C 
ATOM   4346  CB  GLU X 493     -37.885  16.004  48.354  0.00  0.00     0.045 C 
ATOM   4347  CG  GLU X 493     -37.273  14.955  47.349  0.00  0.00     0.116 C 
ATOM   4348  CD  GLU X 493     -37.128  13.551  47.819  0.00  0.00     0.172 C 
ATOM   4349  OE1 GLU X 493     -38.083  13.008  48.422  0.00  0.00    -0.648 OA
ATOM   4350  OE2 GLU X 493     -36.075  12.918  47.606  0.00  0.00    -0.648 OA
ATOM   4351  C   GLU X 493     -37.333  18.178  49.383  0.00  0.00     0.241 C 
ATOM   4352  O   GLU X 493     -36.635  19.081  49.016  0.00  0.00    -0.271 OA
ATOM   4353  N   ASN X 494     -38.497  18.466  49.994  0.00  0.00    -0.346 N 
ATOM   4354  HN  ASN X 494     -39.029  17.667  50.261  0.00  0.00     0.163 HD
ATOM   4355  CA  ASN X 494     -39.054  19.758  50.197  0.00  0.00     0.185 C 
ATOM   4356  CB  ASN X 494     -40.574  19.739  49.962  0.00  0.00     0.137 C 
ATOM   4357  CG  ASN X 494     -41.192  21.086  49.906  0.00  0.00     0.217 C 
ATOM   4358  OD1 ASN X 494     -40.649  22.022  49.264  0.00  0.00    -0.274 OA
ATOM   4359  ND2 ASN X 494     -42.359  21.224  50.566  0.00  0.00    -0.370 N 
ATOM   4360 1HD2 ASN X 494     -42.815  20.392  50.882  0.00  0.00     0.159 HD
ATOM   4361 2HD2 ASN X 494     -42.794  22.089  50.818  0.00  0.00     0.159 HD
ATOM   4362  C   ASN X 494     -38.777  20.271  51.605  0.00  0.00     0.241 C 
ATOM   4363  O   ASN X 494     -39.216  19.647  52.567  0.00  0.00    -0.271 OA
ATOM   4364  N   VAL X 495     -38.127  21.398  51.772  0.00  0.00    -0.346 N 
ATOM   4365  HN  VAL X 495     -37.700  21.937  51.050  0.00  0.00     0.163 HD
ATOM   4366  CA  VAL X 495     -37.708  21.782  53.086  0.00  0.00     0.180 C 
ATOM   4367  CB  VAL X 495     -36.504  21.054  53.675  0.00  0.00     0.009 C 
ATOM   4368  CG1 VAL X 495     -35.152  20.959  52.864  0.00  0.00     0.012 C 
ATOM   4369  CG2 VAL X 495     -36.162  21.469  55.185  0.00  0.00     0.012 C 
ATOM   4370  C   VAL X 495     -37.410  23.266  53.113  0.00  0.00     0.241 C 
ATOM   4371  O   VAL X 495     -36.883  23.773  52.123  0.00  0.00    -0.271 OA
ATOM   4372  N   THR X 496     -37.597  23.953  54.252  0.00  0.00    -0.344 N 
ATOM   4373  HN  THR X 496     -38.088  23.549  55.021  0.00  0.00     0.163 HD
ATOM   4374  CA  THR X 496     -37.164  25.336  54.373  0.00  0.00     0.205 C 
ATOM   4375  CB  THR X 496     -38.315  26.261  54.763  0.00  0.00     0.146 C 
ATOM   4376  OG1 THR X 496     -38.939  25.854  55.977  0.00  0.00    -0.393 OA
ATOM   4377  HG1 THR X 496     -39.683  26.461  55.994  0.00  0.00     0.210 HD
ATOM   4378  CG2 THR X 496     -39.350  26.251  53.686  0.00  0.00     0.042 C 
ATOM   4379  C   THR X 496     -36.034  25.553  55.349  0.00  0.00     0.243 C 
ATOM   4380  O   THR X 496     -35.721  24.729  56.178  0.00  0.00    -0.271 OA
ATOM   4381  N   MET X 497     -35.391  26.694  55.247  0.00  0.00    -0.346 N 
ATOM   4382  HN  MET X 497     -35.631  27.403  54.588  0.00  0.00     0.163 HD
ATOM   4383  CA  MET X 497     -34.099  27.003  55.955  0.00  0.00     0.177 C 
ATOM   4384  CB  MET X 497     -33.370  28.074  55.182  0.00  0.00     0.045 C 
ATOM   4385  CG  MET X 497     -32.038  28.583  55.820  0.00  0.00     0.076 C 
ATOM   4386  SD  MET X 497     -31.105  29.653  54.606  0.00  0.00    -0.173 SA
ATOM   4387  CE  MET X 497     -30.177  28.344  53.901  0.00  0.00     0.089 C 
ATOM   4388  C   MET X 497     -34.354  27.487  57.279  0.00  0.00     0.241 C 
ATOM   4389  O   MET X 497     -33.466  27.306  58.123  0.00  0.00    -0.271 OA
ATOM   4390  N   ASP X 498     -35.536  27.960  57.627  0.00  0.00    -0.346 N 
ATOM   4391  HN  ASP X 498     -36.213  28.286  56.971  0.00  0.00     0.163 HD
ATOM   4392  CA  ASP X 498     -35.819  28.159  59.048  0.00  0.00     0.186 C 
ATOM   4393  CB  ASP X 498     -37.008  29.118  59.254  0.00  0.00     0.147 C 
ATOM   4394  CG  ASP X 498     -38.361  28.801  58.660  0.00  0.00     0.175 C 
ATOM   4395  OD1 ASP X 498     -39.203  28.107  59.259  0.00  0.00    -0.648 OA
ATOM   4396  OD2 ASP X 498     -38.522  29.138  57.466  0.00  0.00    -0.648 OA
ATOM   4397  C   ASP X 498     -35.960  26.894  59.819  0.00  0.00     0.241 C 
ATOM   4398  O   ASP X 498     -35.698  26.876  61.006  0.00  0.00    -0.271 OA
ATOM   4399  N   GLU X 499     -36.259  25.795  59.135  0.00  0.00    -0.346 N 
ATOM   4400  HN  GLU X 499     -36.417  25.803  58.151  0.00  0.00     0.163 HD
ATOM   4401  CA  GLU X 499     -36.054  24.478  59.636  0.00  0.00     0.177 C 
ATOM   4402  CB  GLU X 499     -36.947  23.401  58.967  0.00  0.00     0.045 C 
ATOM   4403  CG  GLU X 499     -37.289  22.025  59.714  0.00  0.00     0.116 C 
ATOM   4404  CD  GLU X 499     -38.342  21.010  59.206  0.00  0.00     0.172 C 
ATOM   4405  OE1 GLU X 499     -37.993  19.786  59.259  0.00  0.00    -0.648 OA
ATOM   4406  OE2 GLU X 499     -39.510  21.355  58.835  0.00  0.00    -0.648 OA
ATOM   4407  C   GLU X 499     -34.599  24.083  59.731  0.00  0.00     0.241 C 
ATOM   4408  O   GLU X 499     -34.144  23.600  60.730  0.00  0.00    -0.271 OA
ATOM   4409  N   ILE X 500     -33.738  24.289  58.698  0.00  0.00    -0.346 N 
ATOM   4410  HN  ILE X 500     -34.110  24.677  57.858  0.00  0.00     0.163 HD
ATOM   4411  CA  ILE X 500     -32.259  24.075  58.746  0.00  0.00     0.180 C 
ATOM   4412  CB  ILE X 500     -31.564  24.661  57.487  0.00  0.00     0.013 C 
ATOM   4413  CG2 ILE X 500     -30.006  24.541  57.761  0.00  0.00     0.012 C 
ATOM   4414  CG1 ILE X 500     -31.988  23.866  56.203  0.00  0.00     0.002 C 
ATOM   4415  CD  ILE X 500     -31.319  24.213  54.866  0.00  0.00     0.005 C 
ATOM   4416  C   ILE X 500     -31.665  24.827  59.982  0.00  0.00     0.241 C 
ATOM   4417  O   ILE X 500     -30.889  24.206  60.730  0.00  0.00    -0.271 OA
ATOM   4418  N   GLU X 501     -32.058  26.080  60.269  0.00  0.00    -0.346 N 
ATOM   4419  HN  GLU X 501     -32.685  26.499  59.615  0.00  0.00     0.163 HD
ATOM   4420  CA  GLU X 501     -31.652  26.740  61.490  0.00  0.00     0.177 C 
ATOM   4421  CB  GLU X 501     -32.151  28.244  61.447  0.00  0.00     0.045 C 
ATOM   4422  CG  GLU X 501     -30.963  29.100  62.002  0.00  0.00     0.116 C 
ATOM   4423  CD  GLU X 501     -31.343  30.606  61.894  0.00  0.00     0.172 C 
ATOM   4424  OE1 GLU X 501     -30.464  31.420  62.150  0.00  0.00    -0.648 OA
ATOM   4425  OE2 GLU X 501     -32.536  30.974  61.561  0.00  0.00    -0.648 OA
ATOM   4426  C   GLU X 501     -32.085  26.138  62.877  0.00  0.00     0.241 C 
ATOM   4427  O   GLU X 501     -31.258  26.000  63.827  0.00  0.00    -0.271 OA
ATOM   4428  N   LYS X 502     -33.372  25.651  62.918  0.00  0.00    -0.346 N 
ATOM   4429  HN  LYS X 502     -33.972  25.756  62.129  0.00  0.00     0.163 HD
ATOM   4430  CA  LYS X 502     -33.872  24.836  64.007  0.00  0.00     0.176 C 
ATOM   4431  CB  LYS X 502     -35.441  24.580  63.773  0.00  0.00     0.035 C 
ATOM   4432  CG  LYS X 502     -36.129  23.771  64.899  0.00  0.00     0.004 C 
ATOM   4433  CD  LYS X 502     -36.187  24.520  66.308  0.00  0.00     0.027 C 
ATOM   4434  CE  LYS X 502     -37.154  23.918  67.339  0.00  0.00     0.229 C 
ATOM   4435  NZ  LYS X 502     -36.997  22.508  67.782  0.00  0.00    -0.079 N 
ATOM   4436  HZ1 LYS X 502     -37.879  22.349  68.311  0.00  0.00     0.274 HD
ATOM   4437  HZ2 LYS X 502     -36.201  22.385  68.440  0.00  0.00     0.274 HD
ATOM   4438  HZ3 LYS X 502     -36.965  21.899  66.940  0.00  0.00     0.274 HD
ATOM   4439  C   LYS X 502     -33.244  23.490  64.187  0.00  0.00     0.241 C 
ATOM   4440  O   LYS X 502     -32.992  23.069  65.301  0.00  0.00    -0.271 OA
ATOM   4441  N   ALA X 503     -32.967  22.757  63.036  0.00  0.00    -0.346 N 
ATOM   4442  HN  ALA X 503     -33.430  23.079  62.213  0.00  0.00     0.163 HD
ATOM   4443  CA  ALA X 503     -32.197  21.512  62.881  0.00  0.00     0.172 C 
ATOM   4444  CB  ALA X 503     -32.027  21.141  61.418  0.00  0.00     0.042 C 
ATOM   4445  C   ALA X 503     -30.823  21.683  63.518  0.00  0.00     0.240 C 
ATOM   4446  O   ALA X 503     -30.330  20.763  64.223  0.00  0.00    -0.271 OA
ATOM   4447  N   VAL X 504     -30.089  22.826  63.335  0.00  0.00    -0.346 N 
ATOM   4448  HN  VAL X 504     -30.306  23.517  62.650  0.00  0.00     0.163 HD
ATOM   4449  CA  VAL X 504     -28.738  22.914  63.954  0.00  0.00     0.180 C 
ATOM   4450  CB  VAL X 504     -27.720  23.820  63.228  0.00  0.00     0.009 C 
ATOM   4451  CG1 VAL X 504     -27.379  23.314  61.822  0.00  0.00     0.012 C 
ATOM   4452  CG2 VAL X 504     -28.080  25.323  62.980  0.00  0.00     0.012 C 
ATOM   4453  C   VAL X 504     -28.685  23.311  65.451  0.00  0.00     0.241 C 
ATOM   4454  O   VAL X 504     -27.819  22.855  66.268  0.00  0.00    -0.271 OA
ATOM   4455  N   LYS X 505     -29.599  24.169  65.842  0.00  0.00    -0.346 N 
ATOM   4456  HN  LYS X 505     -30.212  24.584  65.174  0.00  0.00     0.163 HD
ATOM   4457  CA  LYS X 505     -30.000  24.301  67.253  0.00  0.00     0.176 C 
ATOM   4458  CB  LYS X 505     -31.094  25.357  67.350  0.00  0.00     0.035 C 
ATOM   4459  CG  LYS X 505     -30.481  26.743  67.022  0.00  0.00     0.004 C 
ATOM   4460  CD  LYS X 505     -31.464  27.906  67.190  0.00  0.00     0.027 C 
ATOM   4461  CE  LYS X 505     -32.800  27.752  66.448  0.00  0.00     0.229 C 
ATOM   4462  NZ  LYS X 505     -33.609  28.972  66.611  0.00  0.00    -0.079 N 
ATOM   4463  HZ1 LYS X 505     -33.124  29.823  66.261  0.00  0.00     0.274 HD
ATOM   4464  HZ2 LYS X 505     -33.741  29.168  67.624  0.00  0.00     0.274 HD
ATOM   4465  HZ3 LYS X 505     -34.482  28.779  66.081  0.00  0.00     0.274 HD
ATOM   4466  C   LYS X 505     -30.363  22.881  67.894  0.00  0.00     0.241 C 
ATOM   4467  O   LYS X 505     -29.808  22.536  68.936  0.00  0.00    -0.271 OA
ATOM   4468  N   GLU X 506     -31.176  22.010  67.304  0.00  0.00    -0.346 N 
ATOM   4469  HN  GLU X 506     -31.735  22.247  66.513  0.00  0.00     0.163 HD
ATOM   4470  CA  GLU X 506     -31.458  20.616  67.752  0.00  0.00     0.177 C 
ATOM   4471  CB  GLU X 506     -32.622  20.073  66.979  0.00  0.00     0.045 C 
ATOM   4472  CG  GLU X 506     -34.008  20.694  67.061  0.00  0.00     0.116 C 
ATOM   4473  CD  GLU X 506     -34.613  20.647  68.474  0.00  0.00     0.172 C 
ATOM   4474  OE1 GLU X 506     -34.749  21.710  69.127  0.00  0.00    -0.648 OA
ATOM   4475  OE2 GLU X 506     -35.032  19.573  68.945  0.00  0.00    -0.648 OA
ATOM   4476  C   GLU X 506     -30.281  19.688  67.725  0.00  0.00     0.241 C 
ATOM   4477  O   GLU X 506     -30.020  19.066  68.773  0.00  0.00    -0.271 OA
ATOM   4478  N   ALA X 507     -29.350  19.831  66.756  0.00  0.00    -0.346 N 
ATOM   4479  HN  ALA X 507     -29.660  20.235  65.899  0.00  0.00     0.163 HD
ATOM   4480  CA  ALA X 507     -28.007  19.239  66.775  0.00  0.00     0.172 C 
ATOM   4481  CB  ALA X 507     -27.249  19.466  65.397  0.00  0.00     0.042 C 
ATOM   4482  C   ALA X 507     -27.084  19.723  67.778  0.00  0.00     0.240 C 
ATOM   4483  O   ALA X 507     -25.965  19.132  67.870  0.00  0.00    -0.271 OA
ATOM   4484  N   ASN X 508     -27.378  20.821  68.515  0.00  0.00    -0.346 N 
ATOM   4485  HN  ASN X 508     -28.222  21.342  68.410  0.00  0.00     0.163 HD
ATOM   4486  CA  ASN X 508     -26.563  21.365  69.574  0.00  0.00     0.185 C 
ATOM   4487  CB  ASN X 508     -26.259  20.299  70.689  0.00  0.00     0.137 C 
ATOM   4488  CG  ASN X 508     -25.688  20.948  71.986  0.00  0.00     0.217 C 
ATOM   4489  OD1 ASN X 508     -26.201  21.659  72.838  0.00  0.00    -0.274 OA
ATOM   4490  ND2 ASN X 508     -24.419  20.560  72.160  0.00  0.00    -0.370 N 
ATOM   4491 1HD2 ASN X 508     -24.041  20.814  73.050  0.00  0.00     0.159 HD
ATOM   4492 2HD2 ASN X 508     -23.945  20.004  71.477  0.00  0.00     0.159 HD
ATOM   4493  C   ASN X 508     -25.368  22.060  68.962  0.00  0.00     0.241 C 
ATOM   4494  O   ASN X 508     -24.293  22.049  69.495  0.00  0.00    -0.271 OA
ATOM   4495  N   ALA X 509     -25.540  22.596  67.803  0.00  0.00    -0.346 N 
ATOM   4496  HN  ALA X 509     -26.307  22.533  67.169  0.00  0.00     0.163 HD
ATOM   4497  CA  ALA X 509     -24.423  23.140  67.072  0.00  0.00     0.172 C 
ATOM   4498  CB  ALA X 509     -24.472  22.735  65.620  0.00  0.00     0.042 C 
ATOM   4499  C   ALA X 509     -24.223  24.626  67.428  0.00  0.00     0.240 C 
ATOM   4500  O   ALA X 509     -24.106  25.411  66.481  0.00  0.00    -0.271 OA
ATOM   4501  N   TYR X 510     -24.218  25.006  68.734  0.00  0.00    -0.346 N 
ATOM   4502  HN  TYR X 510     -24.339  24.352  69.477  0.00  0.00     0.163 HD
ATOM   4503  CA  TYR X 510     -24.262  26.464  68.948  0.00  0.00     0.180 C 
ATOM   4504  CB  TYR X 510     -24.719  26.719  70.400  0.00  0.00     0.073 C 
ATOM   4505  CG  TYR X 510     -26.169  26.354  70.634  0.00  0.00    -0.056 A 
ATOM   4506  CD1 TYR X 510     -27.196  27.149  70.041  0.00  0.00     0.010 A 
ATOM   4507  CE1 TYR X 510     -28.575  26.802  70.284  0.00  0.00     0.037 A 
ATOM   4508  CZ  TYR X 510     -28.888  25.585  70.904  0.00  0.00     0.065 A 
ATOM   4509  OH  TYR X 510     -30.220  25.020  70.790  0.00  0.00    -0.361 OA
ATOM   4510  HH  TYR X 510     -30.186  24.279  71.400  0.00  0.00     0.217 HD
ATOM   4511  CD2 TYR X 510     -26.523  25.209  71.359  0.00  0.00     0.010 A 
ATOM   4512  CE2 TYR X 510     -27.871  24.759  71.419  0.00  0.00     0.037 A 
ATOM   4513  C   TYR X 510     -22.965  27.229  68.753  0.00  0.00     0.241 C 
ATOM   4514  O   TYR X 510     -22.793  28.222  68.012  0.00  0.00    -0.271 OA
ATOM   4515  N   ASP X 511     -21.873  26.612  69.305  0.00  0.00    -0.345 N 
ATOM   4516  HN  ASP X 511     -22.044  25.749  69.774  0.00  0.00     0.163 HD
ATOM   4517  CA  ASP X 511     -20.443  26.961  69.125  0.00  0.00     0.186 C 
ATOM   4518  CB  ASP X 511     -19.549  25.933  69.896  0.00  0.00     0.147 C 
ATOM   4519  CG  ASP X 511     -19.676  24.480  69.419  0.00  0.00     0.175 C 
ATOM   4520  OD1 ASP X 511     -19.240  24.124  68.341  0.00  0.00    -0.648 OA
ATOM   4521  OD2 ASP X 511     -20.225  23.694  70.249  0.00  0.00    -0.648 OA
ATOM   4522  C   ASP X 511     -20.021  27.387  67.712  0.00  0.00     0.241 C 
ATOM   4523  O   ASP X 511     -19.862  28.591  67.479  0.00  0.00    -0.271 OA
ATOM   4524  N   PHE X 512     -19.821  26.491  66.721  0.00  0.00    -0.346 N 
ATOM   4525  HN  PHE X 512     -19.890  25.529  66.972  0.00  0.00     0.163 HD
ATOM   4526  CA  PHE X 512     -19.266  26.767  65.450  0.00  0.00     0.180 C 
ATOM   4527  CB  PHE X 512     -18.487  25.606  64.807  0.00  0.00     0.073 C 
ATOM   4528  CG  PHE X 512     -19.328  24.466  64.256  0.00  0.00    -0.056 A 
ATOM   4529  CD1 PHE X 512     -19.428  24.116  62.898  0.00  0.00     0.007 A 
ATOM   4530  CE1 PHE X 512     -20.200  23.039  62.444  0.00  0.00     0.001 A 
ATOM   4531  CZ  PHE X 512     -20.924  22.293  63.363  0.00  0.00     0.000 A 
ATOM   4532  CD2 PHE X 512     -19.956  23.508  65.117  0.00  0.00     0.007 A 
ATOM   4533  CE2 PHE X 512     -20.857  22.562  64.676  0.00  0.00     0.001 A 
ATOM   4534  C   PHE X 512     -20.239  27.440  64.464  0.00  0.00     0.241 C 
ATOM   4535  O   PHE X 512     -19.794  28.007  63.491  0.00  0.00    -0.271 OA
ATOM   4536  N   ILE X 513     -21.559  27.354  64.645  0.00  0.00    -0.346 N 
ATOM   4537  HN  ILE X 513     -21.830  26.768  65.404  0.00  0.00     0.163 HD
ATOM   4538  CA  ILE X 513     -22.539  27.834  63.726  0.00  0.00     0.180 C 
ATOM   4539  CB  ILE X 513     -23.497  26.743  63.306  0.00  0.00     0.013 C 
ATOM   4540  CG2 ILE X 513     -24.531  27.191  62.239  0.00  0.00     0.012 C 
ATOM   4541  CG1 ILE X 513     -22.793  25.495  62.803  0.00  0.00     0.002 C 
ATOM   4542  CD  ILE X 513     -23.749  24.297  62.531  0.00  0.00     0.005 C 
ATOM   4543  C   ILE X 513     -23.244  29.116  64.123  0.00  0.00     0.241 C 
ATOM   4544  O   ILE X 513     -23.439  29.991  63.338  0.00  0.00    -0.271 OA
ATOM   4545  N   MET X 514     -23.673  29.234  65.409  0.00  0.00    -0.346 N 
ATOM   4546  HN  MET X 514     -23.447  28.495  66.039  0.00  0.00     0.163 HD
ATOM   4547  CA  MET X 514     -24.537  30.289  65.868  0.00  0.00     0.177 C 
ATOM   4548  CB  MET X 514     -25.588  29.793  66.883  0.00  0.00     0.045 C 
ATOM   4549  CG  MET X 514     -26.311  28.567  66.277  0.00  0.00     0.076 C 
ATOM   4550  SD  MET X 514     -27.334  28.816  64.791  0.00  0.00    -0.173 SA
ATOM   4551  CE  MET X 514     -28.413  30.151  65.307  0.00  0.00     0.089 C 
ATOM   4552  C   MET X 514     -23.745  31.415  66.566  0.00  0.00     0.241 C 
ATOM   4553  O   MET X 514     -24.022  32.596  66.310  0.00  0.00    -0.271 OA
ATOM   4554  N   LYS X 515     -22.644  31.014  67.333  0.00  0.00    -0.346 N 
ATOM   4555  HN  LYS X 515     -22.436  30.049  67.474  0.00  0.00     0.163 HD
ATOM   4556  CA  LYS X 515     -21.746  31.893  68.009  0.00  0.00     0.176 C 
ATOM   4557  CB  LYS X 515     -21.022  31.280  69.235  0.00  0.00     0.035 C 
ATOM   4558  CG  LYS X 515     -21.944  30.779  70.291  0.00  0.00     0.004 C 
ATOM   4559  CD  LYS X 515     -22.634  31.874  71.075  0.00  0.00     0.027 C 
ATOM   4560  CE  LYS X 515     -23.296  31.489  72.366  0.00  0.00     0.229 C 
ATOM   4561  NZ  LYS X 515     -24.438  30.555  72.247  0.00  0.00    -0.079 N 
ATOM   4562  HZ1 LYS X 515     -25.185  30.865  72.901  0.00  0.00     0.274 HD
ATOM   4563  HZ2 LYS X 515     -24.140  29.617  72.580  0.00  0.00     0.274 HD
ATOM   4564  HZ3 LYS X 515     -24.865  30.597  71.299  0.00  0.00     0.274 HD
ATOM   4565  C   LYS X 515     -20.750  32.490  67.077  0.00  0.00     0.241 C 
ATOM   4566  O   LYS X 515     -20.752  33.731  66.923  0.00  0.00    -0.271 OA
ATOM   4567  N   LEU X 516     -19.978  31.599  66.338  0.00  0.00    -0.346 N 
ATOM   4568  HN  LEU X 516     -20.173  30.637  66.518  0.00  0.00     0.163 HD
ATOM   4569  CA  LEU X 516     -19.045  32.103  65.354  0.00  0.00     0.177 C 
ATOM   4570  CB  LEU X 516     -18.181  30.926  64.767  0.00  0.00     0.038 C 
ATOM   4571  CG  LEU X 516     -17.291  30.106  65.769  0.00  0.00    -0.020 C 
ATOM   4572  CD1 LEU X 516     -16.522  29.152  64.948  0.00  0.00     0.009 C 
ATOM   4573  CD2 LEU X 516     -16.488  31.057  66.655  0.00  0.00     0.009 C 
ATOM   4574  C   LEU X 516     -19.806  32.827  64.149  0.00  0.00     0.243 C 
ATOM   4575  O   LEU X 516     -20.971  32.544  63.893  0.00  0.00    -0.271 OA
ATOM   4576  N   PRO X 517     -19.151  33.679  63.313  0.00  0.00    -0.337 N 
ATOM   4577  CD  PRO X 517     -17.938  34.375  63.657  0.00  0.00     0.127 C 
ATOM   4578  CA  PRO X 517     -19.705  34.058  62.051  0.00  0.00     0.179 C 
ATOM   4579  CB  PRO X 517     -18.874  35.221  61.692  0.00  0.00     0.037 C 
ATOM   4580  CG  PRO X 517     -17.498  34.863  62.358  0.00  0.00     0.022 C 
ATOM   4581  C   PRO X 517     -19.652  32.956  61.032  0.00  0.00     0.241 C 
ATOM   4582  O   PRO X 517     -18.956  31.977  61.230  0.00  0.00    -0.271 OA
ATOM   4583  N   HSE X 518     -20.275  33.080  59.878  0.00  0.00    -0.346 N 
ATOM   4584  HN  HSE X 518     -20.932  33.824  59.785  0.00  0.00     0.163 HD
ATOM   4585  CA  HSE X 518     -20.130  32.219  58.741  0.00  0.00     0.182 C 
ATOM   4586  CB  HSE X 518     -18.742  31.824  58.368  0.00  0.00     0.093 C 
ATOM   4587  ND1 HSE X 518     -18.156  33.956  57.318  0.00  0.00    -0.354 N 
ATOM   4588  HD1 HSE X 518     -18.944  34.011  56.672  1.00  0.00     0.166 HD
ATOM   4589  CG  HSE X 518     -17.853  32.965  58.196  0.00  0.00     0.028 A 
ATOM   4590  CE1 HSE X 518     -17.206  34.811  57.498  0.00  0.00     0.180 A 
ATOM   4591  NE2 HSE X 518     -16.340  34.521  58.519  0.00  0.00    -0.360 N 
ATOM   4592  HE2 HSE X 518     -15.569  35.080  58.824  0.00  0.00     0.166 HD
ATOM   4593  CD2 HSE X 518     -16.786  33.303  58.970  0.00  0.00     0.114 A 
ATOM   4594  C   HSE X 518     -21.027  31.075  58.799  0.00  0.00     0.241 C 
ATOM   4595  O   HSE X 518     -20.573  30.048  59.302  0.00  0.00    -0.271 OA
ATOM   4596  N   LYS X 519     -22.358  31.205  58.447  0.00  0.00    -0.346 N 
ATOM   4597  HN  LYS X 519     -22.732  31.909  57.848  0.00  0.00     0.163 HD
ATOM   4598  CA  LYS X 519     -23.395  30.354  59.105  0.00  0.00     0.176 C 
ATOM   4599  CB  LYS X 519     -24.664  31.128  59.551  0.00  0.00     0.035 C 
ATOM   4600  CG  LYS X 519     -25.706  30.392  60.377  0.00  0.00     0.004 C 
ATOM   4601  CD  LYS X 519     -27.001  31.166  60.591  0.00  0.00     0.027 C 
ATOM   4602  CE  LYS X 519     -27.041  31.988  61.897  0.00  0.00     0.229 C 
ATOM   4603  NZ  LYS X 519     -28.357  32.790  62.003  0.00  0.00    -0.079 N 
ATOM   4604  HZ1 LYS X 519     -29.187  32.164  62.038  0.00  0.00     0.274 HD
ATOM   4605  HZ2 LYS X 519     -28.424  33.488  61.235  0.00  0.00     0.274 HD
ATOM   4606  HZ3 LYS X 519     -28.365  33.288  62.916  0.00  0.00     0.274 HD
ATOM   4607  C   LYS X 519     -23.700  29.177  58.196  0.00  0.00     0.241 C 
ATOM   4608  O   LYS X 519     -23.307  28.047  58.364  0.00  0.00    -0.271 OA
ATOM   4609  N   PHE X 520     -24.564  29.368  57.193  0.00  0.00    -0.346 N 
ATOM   4610  HN  PHE X 520     -24.783  30.313  56.962  0.00  0.00     0.163 HD
ATOM   4611  CA  PHE X 520     -25.151  28.400  56.280  0.00  0.00     0.180 C 
ATOM   4612  CB  PHE X 520     -26.572  28.913  55.774  0.00  0.00     0.073 C 
ATOM   4613  CG  PHE X 520     -27.543  29.110  56.869  0.00  0.00    -0.056 A 
ATOM   4614  CD1 PHE X 520     -28.133  30.408  57.082  0.00  0.00     0.007 A 
ATOM   4615  CE1 PHE X 520     -29.168  30.515  57.961  0.00  0.00     0.001 A 
ATOM   4616  CZ  PHE X 520     -29.615  29.381  58.598  0.00  0.00     0.000 A 
ATOM   4617  CD2 PHE X 520     -28.027  27.996  57.543  0.00  0.00     0.007 A 
ATOM   4618  CE2 PHE X 520     -29.167  28.078  58.428  0.00  0.00     0.001 A 
ATOM   4619  C   PHE X 520     -24.362  28.268  55.039  0.00  0.00     0.241 C 
ATOM   4620  O   PHE X 520     -24.253  27.204  54.464  0.00  0.00    -0.271 OA
ATOM   4621  N   ASP X 521     -23.747  29.376  54.629  0.00  0.00    -0.345 N 
ATOM   4622  HN  ASP X 521     -23.878  30.269  55.051  0.00  0.00     0.163 HD
ATOM   4623  CA  ASP X 521     -23.191  29.405  53.270  0.00  0.00     0.186 C 
ATOM   4624  CB  ASP X 521     -22.819  30.853  52.839  0.00  0.00     0.147 C 
ATOM   4625  CG  ASP X 521     -24.057  31.692  52.624  0.00  0.00     0.175 C 
ATOM   4626  OD1 ASP X 521     -24.855  31.293  51.752  0.00  0.00    -0.648 OA
ATOM   4627  OD2 ASP X 521     -24.278  32.662  53.351  0.00  0.00    -0.648 OA
ATOM   4628  C   ASP X 521     -21.833  28.632  53.191  0.00  0.00     0.241 C 
ATOM   4629  O   ASP X 521     -21.457  28.213  52.097  0.00  0.00    -0.271 OA
ATOM   4630  N   THR X 522     -21.110  28.556  54.308  0.00  0.00    -0.344 N 
ATOM   4631  HN  THR X 522     -21.498  29.040  55.088  0.00  0.00     0.163 HD
ATOM   4632  CA  THR X 522     -19.798  28.013  54.498  0.00  0.00     0.205 C 
ATOM   4633  CB  THR X 522     -19.159  28.352  55.774  0.00  0.00     0.146 C 
ATOM   4634  OG1 THR X 522     -17.768  28.161  55.783  0.00  0.00    -0.393 OA
ATOM   4635  HG1 THR X 522     -17.457  28.557  56.601  0.00  0.00     0.210 HD
ATOM   4636  CG2 THR X 522     -19.717  27.547  56.909  0.00  0.00     0.042 C 
ATOM   4637  C   THR X 522     -19.699  26.490  54.207  0.00  0.00     0.243 C 
ATOM   4638  O   THR X 522     -20.726  25.774  54.214  0.00  0.00    -0.271 OA
ATOM   4639  N   LEU X 523     -18.515  26.001  53.930  0.00  0.00    -0.346 N 
ATOM   4640  HN  LEU X 523     -17.713  26.586  54.026  0.00  0.00     0.163 HD
ATOM   4641  CA  LEU X 523     -18.052  24.706  53.552  0.00  0.00     0.177 C 
ATOM   4642  CB  LEU X 523     -16.659  24.821  52.758  0.00  0.00     0.038 C 
ATOM   4643  CG  LEU X 523     -16.711  25.739  51.501  0.00  0.00    -0.020 C 
ATOM   4644  CD1 LEU X 523     -15.412  26.021  50.845  0.00  0.00     0.009 C 
ATOM   4645  CD2 LEU X 523     -17.579  25.156  50.380  0.00  0.00     0.009 C 
ATOM   4646  C   LEU X 523     -17.723  23.858  54.756  0.00  0.00     0.241 C 
ATOM   4647  O   LEU X 523     -17.340  24.375  55.761  0.00  0.00    -0.271 OA
ATOM   4648  N   VAL X 524     -17.720  22.552  54.643  0.00  0.00    -0.346 N 
ATOM   4649  HN  VAL X 524     -17.948  22.217  53.733  0.00  0.00     0.163 HD
ATOM   4650  CA  VAL X 524     -17.301  21.606  55.701  0.00  0.00     0.180 C 
ATOM   4651  CB  VAL X 524     -18.242  20.471  55.856  0.00  0.00     0.009 C 
ATOM   4652  CG1 VAL X 524     -19.598  21.051  56.259  0.00  0.00     0.012 C 
ATOM   4653  CG2 VAL X 524     -18.408  19.699  54.537  0.00  0.00     0.012 C 
ATOM   4654  C   VAL X 524     -15.858  21.102  55.425  0.00  0.00     0.241 C 
ATOM   4655  O   VAL X 524     -14.958  20.907  56.254  0.00  0.00    -0.271 OA
ATOM   4656  N   GLY X 525     -15.596  21.042  54.137  0.00  0.00    -0.351 N 
ATOM   4657  HN  GLY X 525     -16.345  21.178  53.492  0.00  0.00     0.163 HD
ATOM   4658  CA  GLY X 525     -14.392  20.840  53.386  0.00  0.00     0.225 C 
ATOM   4659  C   GLY X 525     -14.812  20.652  51.977  0.00  0.00     0.236 C 
ATOM   4660  O   GLY X 525     -15.757  19.902  51.722  0.00  0.00    -0.272 OA
ATOM   4661  N   GLU X 526     -14.119  21.335  50.974  0.00  0.00    -0.346 N 
ATOM   4662  HN  GLU X 526     -13.573  22.142  51.180  0.00  0.00     0.163 HD
ATOM   4663  CA  GLU X 526     -14.368  21.119  49.517  0.00  0.00     0.177 C 
ATOM   4664  CB  GLU X 526     -13.966  22.452  48.758  0.00  0.00     0.045 C 
ATOM   4665  CG  GLU X 526     -14.096  22.452  47.249  0.00  0.00     0.116 C 
ATOM   4666  CD  GLU X 526     -14.104  23.764  46.513  0.00  0.00     0.172 C 
ATOM   4667  OE1 GLU X 526     -13.438  23.885  45.420  0.00  0.00    -0.648 OA
ATOM   4668  OE2 GLU X 526     -14.710  24.777  46.929  0.00  0.00    -0.648 OA
ATOM   4669  C   GLU X 526     -13.387  20.011  49.055  0.00  0.00     0.241 C 
ATOM   4670  O   GLU X 526     -13.761  18.952  48.613  0.00  0.00    -0.271 OA
ATOM   4671  N   ARG X 527     -12.099  20.363  49.024  0.00  0.00    -0.346 N 
ATOM   4672  HN  ARG X 527     -11.796  21.295  49.210  0.00  0.00     0.163 HD
ATOM   4673  CA  ARG X 527     -11.018  19.422  48.771  0.00  0.00     0.176 C 
ATOM   4674  CB  ARG X 527      -9.753  20.141  48.181  0.00  0.00     0.036 C 
ATOM   4675  CG  ARG X 527      -8.619  19.250  47.788  0.00  0.00     0.023 C 
ATOM   4676  CD  ARG X 527      -8.890  18.482  46.469  0.00  0.00     0.138 C 
ATOM   4677  NE  ARG X 527      -7.588  17.772  46.229  0.00  0.00    -0.227 N 
ATOM   4678  HE  ARG X 527      -6.773  18.330  46.073  0.00  0.00     0.177 HD
ATOM   4679  CZ  ARG X 527      -7.406  16.424  46.113  0.00  0.00     0.665 C 
ATOM   4680  NH1 ARG X 527      -6.264  15.926  45.682  0.00  0.00    -0.235 N 
ATOM   4681 1HH1 ARG X 527      -5.461  16.479  45.458  0.00  0.00     0.174 HD
ATOM   4682 2HH1 ARG X 527      -6.134  14.942  45.801  0.00  0.00     0.174 HD
ATOM   4683  NH2 ARG X 527      -8.347  15.579  46.480  0.00  0.00    -0.235 N 
ATOM   4684 1HH2 ARG X 527      -9.161  15.999  46.882  0.00  0.00     0.174 HD
ATOM   4685 2HH2 ARG X 527      -8.068  14.626  46.595  0.00  0.00     0.174 HD
ATOM   4686  C   ARG X 527     -10.671  18.813  50.096  0.00  0.00     0.240 C 
ATOM   4687  O   ARG X 527     -11.064  17.698  50.377  0.00  0.00    -0.271 OA
ATOM   4688  N   GLY X 528      -9.965  19.476  51.013  0.00  0.00    -0.351 N 
ATOM   4689  HN  GLY X 528      -9.567  20.356  50.766  0.00  0.00     0.163 HD
ATOM   4690  CA  GLY X 528      -9.596  19.032  52.303  0.00  0.00     0.225 C 
ATOM   4691  C   GLY X 528     -10.412  19.627  53.395  0.00  0.00     0.236 C 
ATOM   4692  O   GLY X 528     -11.067  20.675  53.150  0.00  0.00    -0.272 OA
ATOM   4693  N   ALA X 529     -10.410  18.920  54.557  0.00  0.00    -0.347 N 
ATOM   4694  HN  ALA X 529      -9.796  18.139  54.638  0.00  0.00     0.163 HD
ATOM   4695  CA  ALA X 529     -11.203  19.270  55.700  0.00  0.00     0.172 C 
ATOM   4696  CB  ALA X 529     -11.485  18.078  56.573  0.00  0.00     0.042 C 
ATOM   4697  C   ALA X 529     -10.972  20.368  56.541  0.00  0.00     0.240 C 
ATOM   4698  O   ALA X 529      -9.838  20.559  57.084  0.00  0.00    -0.271 OA
ATOM   4699  N   GLN X 530     -11.981  21.207  56.697  0.00  0.00    -0.346 N 
ATOM   4700  HN  GLN X 530     -12.860  21.014  56.268  0.00  0.00     0.163 HD
ATOM   4701  CA  GLN X 530     -11.907  22.367  57.583  0.00  0.00     0.177 C 
ATOM   4702  CB  GLN X 530     -12.519  23.580  56.976  0.00  0.00     0.044 C 
ATOM   4703  CG  GLN X 530     -12.389  24.945  57.820  0.00  0.00     0.105 C 
ATOM   4704  CD  GLN X 530     -12.670  26.180  57.020  0.00  0.00     0.215 C 
ATOM   4705  OE1 GLN X 530     -11.857  27.017  56.687  0.00  0.00    -0.274 OA
ATOM   4706  NE2 GLN X 530     -14.000  26.287  56.646  0.00  0.00    -0.370 N 
ATOM   4707 1HE2 GLN X 530     -14.716  25.697  57.021  0.00  0.00     0.159 HD
ATOM   4708 2HE2 GLN X 530     -14.186  27.071  56.055  0.00  0.00     0.159 HD
ATOM   4709  C   GLN X 530     -12.591  21.974  58.933  0.00  0.00     0.241 C 
ATOM   4710  O   GLN X 530     -11.908  22.088  59.999  0.00  0.00    -0.271 OA
ATOM   4711  N   LEU X 531     -13.832  21.479  58.960  0.00  0.00    -0.346 N 
ATOM   4712  HN  LEU X 531     -14.408  21.297  58.167  0.00  0.00     0.163 HD
ATOM   4713  CA  LEU X 531     -14.440  21.105  60.214  0.00  0.00     0.177 C 
ATOM   4714  CB  LEU X 531     -15.964  21.230  60.011  0.00  0.00     0.038 C 
ATOM   4715  CG  LEU X 531     -16.488  22.674  59.614  0.00  0.00    -0.020 C 
ATOM   4716  CD1 LEU X 531     -17.956  22.529  59.446  0.00  0.00     0.009 C 
ATOM   4717  CD2 LEU X 531     -16.221  23.777  60.667  0.00  0.00     0.009 C 
ATOM   4718  C   LEU X 531     -14.213  19.661  60.508  0.00  0.00     0.241 C 
ATOM   4719  O   LEU X 531     -14.002  18.823  59.648  0.00  0.00    -0.271 OA
ATOM   4720  N   SER X 532     -14.015  19.435  61.826  0.00  0.00    -0.344 N 
ATOM   4721  HN  SER X 532     -14.171  20.174  62.477  0.00  0.00     0.163 HD
ATOM   4722  CA  SER X 532     -13.686  18.133  62.284  0.00  0.00     0.200 C 
ATOM   4723  CB  SER X 532     -12.859  18.269  63.518  0.00  0.00     0.199 C 
ATOM   4724  OG  SER X 532     -12.154  17.062  63.753  0.00  0.00    -0.398 OA
ATOM   4725  HG1 SER X 532     -11.917  17.054  64.683  0.00  0.00     0.209 HD
ATOM   4726  C   SER X 532     -14.945  17.205  62.392  0.00  0.00     0.242 C 
ATOM   4727  O   SER X 532     -16.056  17.515  61.927  0.00  0.00    -0.271 OA
ATOM   4728  N   GLY X 533     -14.779  16.021  63.078  0.00  0.00    -0.350 N 
ATOM   4729  HN  GLY X 533     -13.926  15.749  63.517  0.00  0.00     0.163 HD
ATOM   4730  CA  GLY X 533     -15.840  14.979  63.278  0.00  0.00     0.225 C 
ATOM   4731  C   GLY X 533     -17.001  15.337  64.193  0.00  0.00     0.235 C 
ATOM   4732  O   GLY X 533     -18.124  15.112  63.872  0.00  0.00    -0.272 OA
ATOM   4733  N   GLY X 534     -16.706  16.085  65.298  0.00  0.00    -0.351 N 
ATOM   4734  HN  GLY X 534     -15.760  16.162  65.601  0.00  0.00     0.163 HD
ATOM   4735  CA  GLY X 534     -17.729  16.633  66.261  0.00  0.00     0.225 C 
ATOM   4736  C   GLY X 534     -18.558  17.670  65.506  0.00  0.00     0.236 C 
ATOM   4737  O   GLY X 534     -19.696  17.839  65.834  0.00  0.00    -0.272 OA
ATOM   4738  N   GLN X 535     -17.994  18.311  64.474  0.00  0.00    -0.346 N 
ATOM   4739  HN  GLN X 535     -17.069  18.183  64.126  0.00  0.00     0.163 HD
ATOM   4740  CA  GLN X 535     -18.714  19.345  63.813  0.00  0.00     0.177 C 
ATOM   4741  CB  GLN X 535     -17.661  20.432  63.428  0.00  0.00     0.044 C 
ATOM   4742  CG  GLN X 535     -17.005  21.096  64.636  0.00  0.00     0.105 C 
ATOM   4743  CD  GLN X 535     -15.975  22.091  64.374  0.00  0.00     0.215 C 
ATOM   4744  OE1 GLN X 535     -15.378  21.963  63.273  0.00  0.00    -0.274 OA
ATOM   4745  NE2 GLN X 535     -15.673  23.005  65.272  0.00  0.00    -0.370 N 
ATOM   4746 1HE2 GLN X 535     -16.280  23.204  66.042  0.00  0.00     0.159 HD
ATOM   4747 2HE2 GLN X 535     -15.036  23.734  65.020  0.00  0.00     0.159 HD
ATOM   4748  C   GLN X 535     -19.458  18.792  62.621  0.00  0.00     0.241 C 
ATOM   4749  O   GLN X 535     -20.552  19.232  62.429  0.00  0.00    -0.271 OA
ATOM   4750  N   LYS X 536     -18.903  17.880  61.824  0.00  0.00    -0.346 N 
ATOM   4751  HN  LYS X 536     -17.955  17.585  61.920  0.00  0.00     0.163 HD
ATOM   4752  CA  LYS X 536     -19.538  17.147  60.755  0.00  0.00     0.176 C 
ATOM   4753  CB  LYS X 536     -18.447  16.470  59.882  0.00  0.00     0.035 C 
ATOM   4754  CG  LYS X 536     -17.482  17.222  59.057  0.00  0.00     0.004 C 
ATOM   4755  CD  LYS X 536     -16.863  16.488  57.839  0.00  0.00     0.027 C 
ATOM   4756  CE  LYS X 536     -15.602  15.704  58.126  0.00  0.00     0.229 C 
ATOM   4757  NZ  LYS X 536     -15.165  15.155  56.792  0.00  0.00    -0.079 N 
ATOM   4758  HZ1 LYS X 536     -14.410  14.447  56.896  0.00  0.00     0.274 HD
ATOM   4759  HZ2 LYS X 536     -14.844  15.896  56.137  0.00  0.00     0.274 HD
ATOM   4760  HZ3 LYS X 536     -15.936  14.634  56.328  0.00  0.00     0.274 HD
ATOM   4761  C   LYS X 536     -20.584  16.149  61.229  0.00  0.00     0.241 C 
ATOM   4762  O   LYS X 536     -21.718  15.989  60.661  0.00  0.00    -0.271 OA
ATOM   4763  N   GLN X 537     -20.392  15.444  62.367  0.00  0.00    -0.346 N 
ATOM   4764  HN  GLN X 537     -19.633  15.568  63.001  0.00  0.00     0.163 HD
ATOM   4765  CA  GLN X 537     -21.466  14.633  62.939  0.00  0.00     0.177 C 
ATOM   4766  CB  GLN X 537     -20.929  13.831  64.089  0.00  0.00     0.044 C 
ATOM   4767  CG  GLN X 537     -21.696  12.575  64.553  0.00  0.00     0.105 C 
ATOM   4768  CD  GLN X 537     -21.660  11.422  63.518  0.00  0.00     0.215 C 
ATOM   4769  OE1 GLN X 537     -22.553  11.294  62.699  0.00  0.00    -0.274 OA
ATOM   4770  NE2 GLN X 537     -20.653  10.565  63.620  0.00  0.00    -0.370 N 
ATOM   4771 1HE2 GLN X 537     -20.557   9.704  63.122  0.00  0.00     0.159 HD
ATOM   4772 2HE2 GLN X 537     -19.904  10.838  64.224  0.00  0.00     0.159 HD
ATOM   4773  C   GLN X 537     -22.659  15.443  63.481  0.00  0.00     0.241 C 
ATOM   4774  O   GLN X 537     -23.741  14.944  63.383  0.00  0.00    -0.271 OA
ATOM   4775  N   ARG X 538     -22.523  16.709  63.927  0.00  0.00    -0.346 N 
ATOM   4776  HN  ARG X 538     -21.619  17.113  64.039  0.00  0.00     0.163 HD
ATOM   4777  CA  ARG X 538     -23.671  17.517  64.305  0.00  0.00     0.176 C 
ATOM   4778  CB  ARG X 538     -23.245  18.774  65.108  0.00  0.00     0.036 C 
ATOM   4779  CG  ARG X 538     -23.018  18.323  66.600  0.00  0.00     0.023 C 
ATOM   4780  CD  ARG X 538     -22.770  19.401  67.616  0.00  0.00     0.138 C 
ATOM   4781  NE  ARG X 538     -21.353  19.892  67.519  0.00  0.00    -0.227 N 
ATOM   4782  HE  ARG X 538     -20.651  19.412  66.994  0.00  0.00     0.177 HD
ATOM   4783  CZ  ARG X 538     -20.893  20.971  68.088  0.00  0.00     0.665 C 
ATOM   4784  NH1 ARG X 538     -19.573  21.275  68.029  0.00  0.00    -0.235 N 
ATOM   4785 1HH1 ARG X 538     -18.898  20.593  67.747  0.00  0.00     0.174 HD
ATOM   4786 2HH1 ARG X 538     -19.238  22.180  68.289  0.00  0.00     0.174 HD
ATOM   4787  NH2 ARG X 538     -21.657  21.797  68.867  0.00  0.00    -0.235 N 
ATOM   4788 1HH2 ARG X 538     -22.617  21.649  69.105  0.00  0.00     0.174 HD
ATOM   4789 2HH2 ARG X 538     -21.204  22.526  69.378  0.00  0.00     0.174 HD
ATOM   4790  C   ARG X 538     -24.418  17.958  63.092  0.00  0.00     0.241 C 
ATOM   4791  O   ARG X 538     -25.660  17.877  63.151  0.00  0.00    -0.271 OA
ATOM   4792  N   ILE X 539     -23.824  18.276  61.946  0.00  0.00    -0.346 N 
ATOM   4793  HN  ILE X 539     -22.835  18.369  62.034  0.00  0.00     0.163 HD
ATOM   4794  CA  ILE X 539     -24.481  18.485  60.638  0.00  0.00     0.180 C 
ATOM   4795  CB  ILE X 539     -23.354  19.040  59.764  0.00  0.00     0.013 C 
ATOM   4796  CG2 ILE X 539     -23.844  19.109  58.279  0.00  0.00     0.012 C 
ATOM   4797  CG1 ILE X 539     -22.835  20.406  60.258  0.00  0.00     0.002 C 
ATOM   4798  CD  ILE X 539     -21.507  20.968  59.628  0.00  0.00     0.005 C 
ATOM   4799  C   ILE X 539     -25.168  17.192  60.036  0.00  0.00     0.241 C 
ATOM   4800  O   ILE X 539     -26.246  17.269  59.457  0.00  0.00    -0.271 OA
ATOM   4801  N   ALA X 540     -24.548  15.980  60.167  0.00  0.00    -0.346 N 
ATOM   4802  HN  ALA X 540     -23.601  15.851  60.448  0.00  0.00     0.163 HD
ATOM   4803  CA  ALA X 540     -25.160  14.739  59.825  0.00  0.00     0.172 C 
ATOM   4804  CB  ALA X 540     -24.176  13.586  60.075  0.00  0.00     0.042 C 
ATOM   4805  C   ALA X 540     -26.380  14.434  60.702  0.00  0.00     0.240 C 
ATOM   4806  O   ALA X 540     -27.446  13.990  60.198  0.00  0.00    -0.271 OA
ATOM   4807  N   ILE X 541     -26.354  14.657  62.014  0.00  0.00    -0.346 N 
ATOM   4808  HN  ILE X 541     -25.462  14.964  62.337  0.00  0.00     0.163 HD
ATOM   4809  CA  ILE X 541     -27.482  14.544  63.025  0.00  0.00     0.180 C 
ATOM   4810  CB  ILE X 541     -27.006  14.608  64.404  0.00  0.00     0.013 C 
ATOM   4811  CG2 ILE X 541     -28.186  14.931  65.413  0.00  0.00     0.012 C 
ATOM   4812  CG1 ILE X 541     -26.156  13.294  64.630  0.00  0.00     0.002 C 
ATOM   4813  CD  ILE X 541     -25.311  13.214  65.839  0.00  0.00     0.005 C 
ATOM   4814  C   ILE X 541     -28.610  15.557  62.690  0.00  0.00     0.241 C 
ATOM   4815  O   ILE X 541     -29.802  15.203  62.702  0.00  0.00    -0.271 OA
ATOM   4816  N   ALA X 542     -28.267  16.813  62.282  0.00  0.00    -0.346 N 
ATOM   4817  HN  ALA X 542     -27.374  17.208  62.483  0.00  0.00     0.163 HD
ATOM   4818  CA  ALA X 542     -29.258  17.794  61.817  0.00  0.00     0.172 C 
ATOM   4819  CB  ALA X 542     -28.516  19.104  61.519  0.00  0.00     0.042 C 
ATOM   4820  C   ALA X 542     -29.930  17.256  60.561  0.00  0.00     0.240 C 
ATOM   4821  O   ALA X 542     -31.133  17.215  60.371  0.00  0.00    -0.271 OA
ATOM   4822  N   ARG X 543     -29.093  16.721  59.592  0.00  0.00    -0.346 N 
ATOM   4823  HN  ARG X 543     -28.118  16.689  59.800  0.00  0.00     0.163 HD
ATOM   4824  CA  ARG X 543     -29.649  16.058  58.403  0.00  0.00     0.176 C 
ATOM   4825  CB  ARG X 543     -28.421  15.563  57.506  0.00  0.00     0.036 C 
ATOM   4826  CG  ARG X 543     -28.887  15.067  56.124  0.00  0.00     0.023 C 
ATOM   4827  CD  ARG X 543     -27.687  14.461  55.380  0.00  0.00     0.138 C 
ATOM   4828  NE  ARG X 543     -27.402  13.093  55.976  0.00  0.00    -0.227 N 
ATOM   4829  HE  ARG X 543     -28.098  12.656  56.545  0.00  0.00     0.177 HD
ATOM   4830  CZ  ARG X 543     -26.189  12.510  55.800  0.00  0.00     0.665 C 
ATOM   4831  NH1 ARG X 543     -25.879  11.314  56.446  0.00  0.00    -0.235 N 
ATOM   4832 1HH1 ARG X 543     -26.471  10.916  57.147  0.00  0.00     0.174 HD
ATOM   4833 2HH1 ARG X 543     -24.967  10.912  56.538  0.00  0.00     0.174 HD
ATOM   4834  NH2 ARG X 543     -25.271  13.159  55.089  0.00  0.00    -0.235 N 
ATOM   4835 1HH2 ARG X 543     -25.569  13.972  54.589  0.00  0.00     0.174 HD
ATOM   4836 2HH2 ARG X 543     -24.469  12.635  54.803  0.00  0.00     0.174 HD
ATOM   4837  C   ARG X 543     -30.708  14.980  58.707  0.00  0.00     0.241 C 
ATOM   4838  O   ARG X 543     -31.729  14.991  58.065  0.00  0.00    -0.271 OA
ATOM   4839  N   ALA X 544     -30.426  14.196  59.798  0.00  0.00    -0.346 N 
ATOM   4840  HN  ALA X 544     -29.487  14.107  60.122  0.00  0.00     0.163 HD
ATOM   4841  CA  ALA X 544     -31.372  13.093  60.049  0.00  0.00     0.172 C 
ATOM   4842  CB  ALA X 544     -30.756  12.241  61.175  0.00  0.00     0.042 C 
ATOM   4843  C   ALA X 544     -32.728  13.540  60.604  0.00  0.00     0.240 C 
ATOM   4844  O   ALA X 544     -33.846  12.987  60.351  0.00  0.00    -0.271 OA
ATOM   4845  N   LEU X 545     -32.694  14.692  61.347  0.00  0.00    -0.346 N 
ATOM   4846  HN  LEU X 545     -31.763  15.017  61.493  0.00  0.00     0.163 HD
ATOM   4847  CA  LEU X 545     -33.755  15.422  61.998  0.00  0.00     0.177 C 
ATOM   4848  CB  LEU X 545     -33.270  16.416  63.089  0.00  0.00     0.038 C 
ATOM   4849  CG  LEU X 545     -32.912  15.739  64.378  0.00  0.00    -0.020 C 
ATOM   4850  CD1 LEU X 545     -32.158  16.832  65.284  0.00  0.00     0.009 C 
ATOM   4851  CD2 LEU X 545     -34.114  15.146  65.132  0.00  0.00     0.009 C 
ATOM   4852  C   LEU X 545     -34.636  16.074  60.998  0.00  0.00     0.241 C 
ATOM   4853  O   LEU X 545     -35.770  15.925  61.226  0.00  0.00    -0.271 OA
ATOM   4854  N   VAL X 546     -34.081  16.789  59.972  0.00  0.00    -0.346 N 
ATOM   4855  HN  VAL X 546     -33.087  16.862  59.996  0.00  0.00     0.163 HD
ATOM   4856  CA  VAL X 546     -34.720  17.289  58.757  0.00  0.00     0.180 C 
ATOM   4857  CB  VAL X 546     -33.747  18.106  57.981  0.00  0.00     0.009 C 
ATOM   4858  CG1 VAL X 546     -34.344  18.335  56.512  0.00  0.00     0.012 C 
ATOM   4859  CG2 VAL X 546     -33.347  19.370  58.675  0.00  0.00     0.012 C 
ATOM   4860  C   VAL X 546     -35.350  16.109  57.981  0.00  0.00     0.241 C 
ATOM   4861  O   VAL X 546     -36.441  16.271  57.476  0.00  0.00    -0.271 OA
ATOM   4862  N   ARG X 547     -34.716  14.926  57.947  0.00  0.00    -0.346 N 
ATOM   4863  HN  ARG X 547     -33.782  14.777  58.262  0.00  0.00     0.163 HD
ATOM   4864  CA  ARG X 547     -35.527  13.803  57.494  0.00  0.00     0.176 C 
ATOM   4865  CB  ARG X 547     -34.801  12.540  57.071  0.00  0.00     0.036 C 
ATOM   4866  CG  ARG X 547     -35.654  11.290  56.543  0.00  0.00     0.023 C 
ATOM   4867  CD  ARG X 547     -36.328  11.510  55.238  0.00  0.00     0.138 C 
ATOM   4868  NE  ARG X 547     -37.692  12.164  55.528  0.00  0.00    -0.227 N 
ATOM   4869  HE  ARG X 547     -38.001  12.550  56.397  0.00  0.00     0.177 HD
ATOM   4870  CZ  ARG X 547     -38.721  12.121  54.653  0.00  0.00     0.665 C 
ATOM   4871  NH1 ARG X 547     -39.919  12.543  55.049  0.00  0.00    -0.235 N 
ATOM   4872 1HH1 ARG X 547     -40.031  12.693  56.031  0.00  0.00     0.174 HD
ATOM   4873 2HH1 ARG X 547     -40.707  12.485  54.436  0.00  0.00     0.174 HD
ATOM   4874  NH2 ARG X 547     -38.601  11.607  53.429  0.00  0.00    -0.235 N 
ATOM   4875 1HH2 ARG X 547     -37.719  11.263  53.107  0.00  0.00     0.174 HD
ATOM   4876 2HH2 ARG X 547     -39.420  11.550  52.858  0.00  0.00     0.174 HD
ATOM   4877  C   ARG X 547     -36.761  13.593  58.393  0.00  0.00     0.241 C 
ATOM   4878  O   ARG X 547     -37.891  13.647  57.898  0.00  0.00    -0.271 OA
ATOM   4879  N   ASN X 548     -36.543  13.287  59.653  0.00  0.00    -0.346 N 
ATOM   4880  HN  ASN X 548     -35.601  13.048  59.875  0.00  0.00     0.163 HD
ATOM   4881  CA  ASN X 548     -37.477  12.925  60.698  0.00  0.00     0.185 C 
ATOM   4882  CB  ASN X 548     -38.457  14.073  60.948  0.00  0.00     0.137 C 
ATOM   4883  CG  ASN X 548     -38.633  14.486  62.430  0.00  0.00     0.217 C 
ATOM   4884  OD1 ASN X 548     -39.411  13.876  63.143  0.00  0.00    -0.274 OA
ATOM   4885  ND2 ASN X 548     -37.811  15.327  63.078  0.00  0.00    -0.370 N 
ATOM   4886 1HD2 ASN X 548     -36.915  15.581  62.714  0.00  0.00     0.159 HD
ATOM   4887 2HD2 ASN X 548     -37.869  15.308  64.076  0.00  0.00     0.159 HD
ATOM   4888  C   ASN X 548     -38.135  11.552  60.564  0.00  0.00     0.243 C 
ATOM   4889  O   ASN X 548     -39.366  11.576  60.465  0.00  0.00    -0.271 OA
ATOM   4890  N   PRO X 549     -37.421  10.431  60.575  0.00  0.00    -0.337 N 
ATOM   4891  CD  PRO X 549     -35.929  10.393  60.802  0.00  0.00     0.127 C 
ATOM   4892  CA  PRO X 549     -38.003   9.179  60.490  0.00  0.00     0.179 C 
ATOM   4893  CB  PRO X 549     -36.850   8.171  60.278  0.00  0.00     0.037 C 
ATOM   4894  CG  PRO X 549     -35.712   8.882  61.063  0.00  0.00     0.022 C 
ATOM   4895  C   PRO X 549     -38.762   8.947  61.812  0.00  0.00     0.241 C 
ATOM   4896  O   PRO X 549     -38.457   9.599  62.894  0.00  0.00    -0.271 OA
ATOM   4897  N   LYS X 550     -39.714   7.986  61.847  0.00  0.00    -0.346 N 
ATOM   4898  HN  LYS X 550     -39.982   7.591  60.971  0.00  0.00     0.163 HD
ATOM   4899  CA  LYS X 550     -40.537   7.608  63.076  0.00  0.00     0.176 C 
ATOM   4900  CB  LYS X 550     -41.930   7.027  62.812  0.00  0.00     0.035 C 
ATOM   4901  CG  LYS X 550     -42.898   8.115  62.290  0.00  0.00     0.004 C 
ATOM   4902  CD  LYS X 550     -44.243   7.565  61.741  0.00  0.00     0.027 C 
ATOM   4903  CE  LYS X 550     -45.475   8.061  62.479  0.00  0.00     0.229 C 
ATOM   4904  NZ  LYS X 550     -46.179   9.336  61.991  0.00  0.00    -0.079 N 
ATOM   4905  HZ1 LYS X 550     -45.578  10.150  62.230  0.00  0.00     0.274 HD
ATOM   4906  HZ2 LYS X 550     -47.097   9.396  62.478  0.00  0.00     0.274 HD
ATOM   4907  HZ3 LYS X 550     -46.426   9.326  60.981  0.00  0.00     0.274 HD
ATOM   4908  C   LYS X 550     -39.837   6.503  63.819  0.00  0.00     0.241 C 
ATOM   4909  O   LYS X 550     -39.973   6.281  65.001  0.00  0.00    -0.271 OA
ATOM   4910  N   ILE X 551     -39.019   5.698  63.141  0.00  0.00    -0.346 N 
ATOM   4911  HN  ILE X 551     -38.979   5.755  62.146  0.00  0.00     0.163 HD
ATOM   4912  CA  ILE X 551     -38.177   4.604  63.654  0.00  0.00     0.180 C 
ATOM   4913  CB  ILE X 551     -38.595   3.363  63.039  0.00  0.00     0.013 C 
ATOM   4914  CG2 ILE X 551     -37.922   2.144  63.654  0.00  0.00     0.012 C 
ATOM   4915  CG1 ILE X 551     -40.160   3.237  63.180  0.00  0.00     0.002 C 
ATOM   4916  CD  ILE X 551     -40.783   1.940  62.670  0.00  0.00     0.005 C 
ATOM   4917  C   ILE X 551     -36.720   4.901  63.352  0.00  0.00     0.241 C 
ATOM   4918  O   ILE X 551     -36.356   5.274  62.248  0.00  0.00    -0.271 OA
ATOM   4919  N   LEU X 552     -35.845   4.910  64.391  0.00  0.00    -0.346 N 
ATOM   4920  HN  LEU X 552     -36.185   4.668  65.296  0.00  0.00     0.163 HD
ATOM   4921  CA  LEU X 552     -34.464   5.319  64.243  0.00  0.00     0.177 C 
ATOM   4922  CB  LEU X 552     -34.375   6.536  65.157  0.00  0.00     0.038 C 
ATOM   4923  CG  LEU X 552     -33.100   7.390  65.070  0.00  0.00    -0.020 C 
ATOM   4924  CD1 LEU X 552     -32.864   8.041  63.711  0.00  0.00     0.009 C 
ATOM   4925  CD2 LEU X 552     -33.103   8.493  66.199  0.00  0.00     0.009 C 
ATOM   4926  C   LEU X 552     -33.493   4.207  64.691  0.00  0.00     0.241 C 
ATOM   4927  O   LEU X 552     -33.672   3.598  65.741  0.00  0.00    -0.271 OA
ATOM   4928  N   LEU X 553     -32.425   3.980  63.943  0.00  0.00    -0.346 N 
ATOM   4929  HN  LEU X 553     -32.342   4.560  63.136  0.00  0.00     0.163 HD
ATOM   4930  CA  LEU X 553     -31.285   3.113  64.227  0.00  0.00     0.177 C 
ATOM   4931  CB  LEU X 553     -31.149   2.015  63.150  0.00  0.00     0.038 C 
ATOM   4932  CG  LEU X 553     -32.285   0.969  63.067  0.00  0.00    -0.020 C 
ATOM   4933  CD1 LEU X 553     -32.758   0.509  64.461  0.00  0.00     0.009 C 
ATOM   4934  CD2 LEU X 553     -32.108  -0.143  62.017  0.00  0.00     0.009 C 
ATOM   4935  C   LEU X 553     -29.943   3.951  64.287  0.00  0.00     0.241 C 
ATOM   4936  O   LEU X 553     -29.466   4.328  63.228  0.00  0.00    -0.271 OA
ATOM   4937  N   LEU X 554     -29.449   4.157  65.485  0.00  0.00    -0.346 N 
ATOM   4938  HN  LEU X 554     -29.993   3.886  66.276  0.00  0.00     0.163 HD
ATOM   4939  CA  LEU X 554     -28.275   4.918  65.830  0.00  0.00     0.177 C 
ATOM   4940  CB  LEU X 554     -28.416   5.906  66.992  0.00  0.00     0.038 C 
ATOM   4941  CG  LEU X 554     -29.469   7.077  66.809  0.00  0.00    -0.020 C 
ATOM   4942  CD1 LEU X 554     -28.883   8.131  65.834  0.00  0.00     0.009 C 
ATOM   4943  CD2 LEU X 554     -29.836   7.575  68.227  0.00  0.00     0.009 C 
ATOM   4944  C   LEU X 554     -27.173   4.055  66.208  0.00  0.00     0.241 C 
ATOM   4945  O   LEU X 554     -27.345   3.203  67.097  0.00  0.00    -0.271 OA
ATOM   4946  N   ASP X 555     -25.994   4.342  65.650  0.00  0.00    -0.346 N 
ATOM   4947  HN  ASP X 555     -25.828   5.254  65.284  0.00  0.00     0.163 HD
ATOM   4948  CA  ASP X 555     -24.867   3.496  65.463  0.00  0.00     0.186 C 
ATOM   4949  CB  ASP X 555     -24.270   3.866  64.075  0.00  0.00     0.147 C 
ATOM   4950  CG  ASP X 555     -23.534   2.692  63.346  0.00  0.00     0.175 C 
ATOM   4951  OD1 ASP X 555     -23.248   1.640  63.934  0.00  0.00    -0.648 OA
ATOM   4952  OD2 ASP X 555     -23.466   2.795  62.081  0.00  0.00    -0.648 OA
ATOM   4953  C   ASP X 555     -23.857   3.590  66.606  0.00  0.00     0.241 C 
ATOM   4954  O   ASP X 555     -24.187   4.251  67.647  0.00  0.00    -0.271 OA
ATOM   4955  N   GLU X 556     -22.646   3.054  66.543  0.00  0.00    -0.346 N 
ATOM   4956  HN  GLU X 556     -22.332   2.500  65.776  0.00  0.00     0.163 HD
ATOM   4957  CA  GLU X 556     -21.623   3.269  67.592  0.00  0.00     0.177 C 
ATOM   4958  CB  GLU X 556     -20.695   2.039  67.774  0.00  0.00     0.045 C 
ATOM   4959  CG  GLU X 556     -21.533   0.725  67.906  0.00  0.00     0.116 C 
ATOM   4960  CD  GLU X 556     -20.654  -0.396  68.239  0.00  0.00     0.172 C 
ATOM   4961  OE1 GLU X 556     -19.530  -0.523  67.639  0.00  0.00    -0.648 OA
ATOM   4962  OE2 GLU X 556     -21.022  -1.148  69.159  0.00  0.00    -0.648 OA
ATOM   4963  C   GLU X 556     -20.766   4.575  67.362  0.00  0.00     0.241 C 
ATOM   4964  O   GLU X 556     -19.581   4.594  67.092  0.00  0.00    -0.271 OA
ATOM   4965  N   ALA X 557     -21.389   5.724  67.329  0.00  0.00    -0.346 N 
ATOM   4966  HN  ALA X 557     -22.365   5.820  67.507  0.00  0.00     0.163 HD
ATOM   4967  CA  ALA X 557     -20.736   6.968  66.946  0.00  0.00     0.172 C 
ATOM   4968  CB  ALA X 557     -21.768   7.928  66.413  0.00  0.00     0.042 C 
ATOM   4969  C   ALA X 557     -19.874   7.609  68.002  0.00  0.00     0.240 C 
ATOM   4970  O   ALA X 557     -18.795   8.107  67.668  0.00  0.00    -0.271 OA
ATOM   4971  N   THR X 558     -20.418   7.669  69.224  0.00  0.00    -0.344 N 
ATOM   4972  HN  THR X 558     -21.282   7.201  69.392  0.00  0.00     0.163 HD
ATOM   4973  CA  THR X 558     -19.728   8.429  70.323  0.00  0.00     0.205 C 
ATOM   4974  CB  THR X 558     -20.604   8.999  71.470  0.00  0.00     0.146 C 
ATOM   4975  OG1 THR X 558     -21.116   7.926  72.209  0.00  0.00    -0.393 OA
ATOM   4976  HG1 THR X 558     -20.883   8.078  73.128  0.00  0.00     0.210 HD
ATOM   4977  CG2 THR X 558     -21.764   9.779  70.865  0.00  0.00     0.042 C 
ATOM   4978  C   THR X 558     -18.441   7.740  70.803  0.00  0.00     0.243 C 
ATOM   4979  O   THR X 558     -17.431   8.332  71.068  0.00  0.00    -0.271 OA
ATOM   4980  N   SER X 559     -18.419   6.400  70.765  0.00  0.00    -0.344 N 
ATOM   4981  HN  SER X 559     -19.242   5.858  70.615  0.00  0.00     0.163 HD
ATOM   4982  CA  SER X 559     -17.101   5.701  70.876  0.00  0.00     0.200 C 
ATOM   4983  CB  SER X 559     -17.166   4.303  71.438  0.00  0.00     0.199 C 
ATOM   4984  OG  SER X 559     -17.992   3.486  70.659  0.00  0.00    -0.398 OA
ATOM   4985  HG1 SER X 559     -18.174   2.738  71.232  0.00  0.00     0.209 HD
ATOM   4986  C   SER X 559     -16.156   5.783  69.676  0.00  0.00     0.243 C 
ATOM   4987  O   SER X 559     -15.101   5.158  69.716  0.00  0.00    -0.271 OA
ATOM   4988  N   ALA X 560     -16.460   6.431  68.600  0.00  0.00    -0.346 N 
ATOM   4989  HN  ALA X 560     -17.336   6.902  68.532  0.00  0.00     0.163 HD
ATOM   4990  CA  ALA X 560     -15.594   6.577  67.505  0.00  0.00     0.172 C 
ATOM   4991  CB  ALA X 560     -16.371   6.174  66.206  0.00  0.00     0.042 C 
ATOM   4992  C   ALA X 560     -14.899   7.967  67.510  0.00  0.00     0.240 C 
ATOM   4993  O   ALA X 560     -13.753   8.152  67.226  0.00  0.00    -0.271 OA
ATOM   4994  N   LEU X 561     -15.654   9.033  67.837  0.00  0.00    -0.346 N 
ATOM   4995  HN  LEU X 561     -16.639   9.055  67.991  0.00  0.00     0.163 HD
ATOM   4996  CA  LEU X 561     -15.055  10.332  68.098  0.00  0.00     0.177 C 
ATOM   4997  CB  LEU X 561     -16.120  11.302  68.605  0.00  0.00     0.038 C 
ATOM   4998  CG  LEU X 561     -17.334  11.598  67.723  0.00  0.00    -0.020 C 
ATOM   4999  CD1 LEU X 561     -18.515  12.046  68.689  0.00  0.00     0.009 C
[truncated: 503,417 more chars]
