# Supplementary material for: Computationally accelerated identification of P-glycoprotein inhibitors
Source: PLoS One. 2025 Aug 13;20(8):e0325121. doi: 10.1371/journal.pone.0325121 (PMC12349723; doi:10.1371/journal.pone.0325121)
Supplement: S9 File — We have provided the full dataset for the docking studies presented in this paper, as defined by the journal’s definition of a complete minimal dataset. (ZIP) [file pone.0325121.s013.zip › S9_Docking_Data_Receptors_Ligands/DBD_docking/3b5x_dbd/ZINC09118852_3b5x_dbd_out.pdb]

MODEL 1
REMARK VINA RESULT:      -9.4      0.000      0.000
REMARK  Name = ZINC09118852
REMARK                            x       y       z     vdW  Elec       q    Type
REMARK                         _______ _______ _______ _____ _____    ______ ____
COMPND    ZINC09118852 
AUTHOR    GENERATED BY OPEN BABEL 2.3.2
ATOM      1  C   LIG     1       8.672  -6.689 -10.303  1.00  0.00           C  
ATOM      2  C   LIG     1       9.218  -5.405 -10.496  1.00  0.00           C  
ATOM      3  C   LIG     1       8.515  -4.461 -11.174  1.00  0.00           C  
ATOM      4  C   LIG     1       7.241  -4.785 -11.678  1.00  0.00           C  
ATOM      5  N   LIG     1       6.328  -4.112 -12.361  1.00  0.00           N  
ATOM      6  N   LIG     1       5.314  -4.877 -12.581  1.00  0.00           N  
ATOM      7  C   LIG     1       5.521  -6.060 -12.059  1.00  0.00           C  
ATOM      8  N   LIG     1       6.737  -6.045 -11.474  1.00  0.00           N  
ATOM      9  N   LIG     1       7.487  -6.994 -10.776  1.00  0.00           N  
ATOM     10  N   LIG     1      10.170 -10.297  -8.902  1.00  0.00           N  
ATOM     11  C   LIG     1      11.056  -9.449  -9.714  1.00  0.00           C  
ATOM     12  C   LIG     1      10.211  -8.462 -10.522  1.00  0.00           C  
ATOM     13  N   LIG     1       9.401  -7.648  -9.606  1.00  0.00           N  
ATOM     14  C   LIG     1       8.516  -8.495  -8.794  1.00  0.00           C  
ATOM     15  C   LIG     1       9.361  -9.482  -7.985  1.00  0.00           C  
ATOM     16  C   LIG     1      11.369 -13.561  -7.702  1.00  0.00           C  
ATOM     17  C   LIG     1      12.351 -13.164  -6.806  1.00  0.00           C  
ATOM     18  C   LIG     1      12.609 -11.820  -6.611  1.00  0.00           C  
ATOM     19  C   LIG     1      11.890 -10.867  -7.307  1.00  0.00           C  
ATOM     20  C   LIG     1      10.902 -11.259  -8.202  1.00  0.00           C  
ATOM     21  C   LIG     1      10.646 -12.609  -8.403  1.00  0.00           C  
ATOM     22  C   LIG     1      12.221 -15.706  -8.267  1.00  0.00           C  
ATOM     23  O   LIG     1      11.116 -14.882  -7.892  1.00  0.00           O  
ATOM     24  C   LIG     1       4.570  -7.229 -12.104  1.00  0.00           C  
ATOM     25  C   LIG     1       4.766  -7.997 -13.413  1.00  0.00           C  
ATOM     26  C   LIG     1       5.698  -9.157 -13.180  1.00  0.00           C  
ATOM     27  N   LIG     1       7.029  -8.951 -13.120  1.00  0.00           N  
ATOM     28  H   LIG     1       7.392  -8.068 -13.293  1.00  0.00           H  
ATOM     29  O   LIG     1       5.251 -10.277 -13.048  1.00  0.00           O  
ATOM     30  C   LIG     1       7.887 -10.012 -12.808  1.00  0.00           C  
ATOM     31  C   LIG     1       7.541 -10.915 -11.810  1.00  0.00           C  
ATOM     32  C   LIG     1       8.385 -11.966 -11.507  1.00  0.00           C  
ATOM     33  C   LIG     1       9.581 -12.114 -12.188  1.00  0.00           C  
ATOM     34  F   LIG     1      10.408 -13.140 -11.887  1.00  0.00           F  
ATOM     35  C   LIG     1       9.931 -11.211 -13.181  1.00  0.00           C  
ATOM     36  F   LIG     1      11.098 -11.358 -13.846  1.00  0.00           F  
ATOM     37  C   LIG     1       9.086 -10.161 -13.491  1.00  0.00           C  
CONECT    1    9    2   13                                            
CONECT    2    3    1                                                 
CONECT    3    4    2                                                 
CONECT    4    5    8    3                                            
CONECT    5    6    4                                                 
CONECT    6    5    7                                                 
CONECT    7    6   24    8                                            
CONECT    8    7    4    9                                            
CONECT    9    8    1                                                 
CONECT   10   11   20   15                                            
CONECT   11   12   10                                                 
CONECT   12   11   13                                                 
CONECT   13   12    1   14                                            
CONECT   14   13   15                                                 
CONECT   15   10   14                                                 
CONECT   16   21   23   17                                            
CONECT   17   16   18                                                 
CONECT   18   19   17                                                 
CONECT   19   20   18                                                 
CONECT   20   10   21   19                                            
CONECT   21   20   16                                                 
CONECT   22   23                                                      
CONECT   23   22   16                                                 
CONECT   24   25    7                                                 
CONECT   25   26   24                                                 
CONECT   26   25   27   29                                            
CONECT   27   28   26   30                                            
CONECT   28   27                                                      
CONECT   29   26                                                      
CONECT   30   37   27   31                                            
CONECT   31   30   32                                                 
CONECT   32   33   31                                                 
CONECT   33   35   34   32                                            
CONECT   34   33                                                      
CONECT   35   36   37   33                                            
CONECT   36   35                                                      
CONECT   37   35   30                                                 
MASTER        0    0    0    0    0    0    0    0   37    0   37    0
END
