# Supplementary material for: Computationally accelerated identification of P-glycoprotein inhibitors
Source: PLoS One. 2025 Aug 13;20(8):e0325121. doi: 10.1371/journal.pone.0325121 (PMC12349723; doi:10.1371/journal.pone.0325121)
Supplement: S9 File — We have provided the full dataset for the docking studies presented in this paper, as defined by the journal’s definition of a complete minimal dataset. (ZIP) [file pone.0325121.s013.zip › S9_Docking_Data_Receptors_Ligands/DBD_docking/3b5x_dbd/ZINC09118852_3b5x_dbd_out.pdbqt]

MODEL 1
REMARK VINA RESULT:      -9.4      0.000      0.000
REMARK  Name = ZINC09118852
REMARK                            x       y       z     vdW  Elec       q    Type
REMARK                         _______ _______ _______ _____ _____    ______ ____
ROOT
ATOM      1  C   LIG    1        8.672  -6.689 -10.303  0.00  0.00    +0.348 A 
ATOM      2  C   LIG    1        9.218  -5.405 -10.496  0.00  0.00    +0.003 A 
ATOM      3  C   LIG    1        8.515  -4.461 -11.174  0.00  0.00    +0.186 A 
ATOM      4  C   LIG    1        7.241  -4.785 -11.678  0.00  0.00    +0.127 A 
ATOM      5  N   LIG    1        6.328  -4.112 -12.361  0.00  0.00    -0.245 NA
ATOM      6  N   LIG    1        5.314  -4.877 -12.581  0.00  0.00    -0.252 NA
ATOM      7  C   LIG    1        5.521  -6.060 -12.059  0.00  0.00    +0.205 A 
ATOM      8  N   LIG    1        6.737  -6.045 -11.474  0.00  0.00    -0.279 N 
ATOM      9  N   LIG    1        7.487  -6.994 -10.776  0.00  0.00    -0.305 NA
ENDROOT
BRANCH   1  13
ATOM     10  N   LIG    1       10.170 -10.297  -8.902  0.00  0.00    -0.491 N 
ATOM     11  C   LIG    1       11.056  -9.449  -9.714  0.00  0.00    +0.222 C 
ATOM     12  C   LIG    1       10.211  -8.462 -10.522  0.00  0.00    +0.228 C 
ATOM     13  N   LIG    1        9.401  -7.648  -9.606  0.00  0.00    -0.457 N 
ATOM     14  C   LIG    1        8.516  -8.495  -8.794  0.00  0.00    +0.227 C 
ATOM     15  C   LIG    1        9.361  -9.482  -7.985  0.00  0.00    +0.212 C 
BRANCH  10  20
ATOM     16  C   LIG    1       11.369 -13.561  -7.702  0.00  0.00    +0.152 A 
ATOM     17  C   LIG    1       12.351 -13.164  -6.806  0.00  0.00    -0.103 A 
ATOM     18  C   LIG    1       12.609 -11.820  -6.611  0.00  0.00    +0.075 A 
ATOM     19  C   LIG    1       11.890 -10.867  -7.307  0.00  0.00    -0.076 A 
ATOM     20  C   LIG    1       10.902 -11.259  -8.202  0.00  0.00    +0.148 A 
ATOM     21  C   LIG    1       10.646 -12.609  -8.403  0.00  0.00    -0.041 A 
BRANCH  16  23
ATOM     22  C   LIG    1       12.221 -15.706  -8.267  0.00  0.00    +0.243 C 
ATOM     23  O   LIG    1       11.116 -14.882  -7.892  0.00  0.00    -0.317 OA
ENDBRANCH  16  23
ENDBRANCH  10  20
ENDBRANCH   1  13
BRANCH   7  24
ATOM     24  C   LIG    1        4.570  -7.229 -12.104  0.00  0.00    +0.199 C 
BRANCH  24  25
ATOM     25  C   LIG    1        4.766  -7.997 -13.413  0.00  0.00    +0.077 C 
BRANCH  25  26
ATOM     26  C   LIG    1        5.698  -9.157 -13.180  0.00  0.00    +0.520 C 
ATOM     27  N   LIG    1        7.029  -8.951 -13.120  0.00  0.00    -0.672 N 
ATOM     28  H   LIG    1        7.392  -8.068 -13.293  0.00  0.00    +0.418 HD
ATOM     29  O   LIG    1        5.251 -10.277 -13.048  0.00  0.00    -0.510 OA
BRANCH  27  30
ATOM     30  C   LIG    1        7.887 -10.012 -12.808  0.00  0.00    +0.164 A 
ATOM     31  C   LIG    1        7.541 -10.915 -11.810  0.00  0.00    +0.020 A 
ATOM     32  C   LIG    1        8.385 -11.966 -11.507  0.00  0.00    +0.048 A 
ATOM     33  C   LIG    1        9.581 -12.114 -12.188  0.00  0.00    +0.053 A 
ATOM     34  F   LIG    1       10.408 -13.140 -11.887  0.00  0.00    -0.127 F 
ATOM     35  C   LIG    1        9.931 -11.211 -13.181  0.00  0.00    +0.090 A 
ATOM     36  F   LIG    1       11.098 -11.358 -13.846  0.00  0.00    -0.123 F 
ATOM     37  C   LIG    1        9.086 -10.161 -13.491  0.00  0.00    +0.031 A 
ENDBRANCH  27  30
ENDBRANCH  25  26
ENDBRANCH  24  25
ENDBRANCH   7  24
TORSDOF 7
ENDMDL
MODEL 2
REMARK VINA RESULT:      -9.3      0.922      1.471
REMARK  Name = ZINC09118852
REMARK                            x       y       z     vdW  Elec       q    Type
REMARK                         _______ _______ _______ _____ _____    ______ ____
ROOT
ATOM      1  C   LIG    1        8.271  -6.768 -10.279  0.00  0.00    +0.348 A 
ATOM      2  C   LIG    1        8.897  -5.509 -10.361  0.00  0.00    +0.003 A 
ATOM      3  C   LIG    1        8.288  -4.487 -11.016  0.00  0.00    +0.186 A 
ATOM      4  C   LIG    1        7.030  -4.705 -11.608  0.00  0.00    +0.127 A 
ATOM      5  N   LIG    1        6.197  -3.940 -12.296  0.00  0.00    -0.245 NA
ATOM      6  N   LIG    1        5.157  -4.629 -12.619  0.00  0.00    -0.252 NA
ATOM      7  C   LIG    1        5.267  -5.852 -12.162  0.00  0.00    +0.205 A 
ATOM      8  N   LIG    1        6.446  -5.943 -11.511  0.00  0.00    -0.279 N 
ATOM      9  N   LIG    1        7.100  -6.975 -10.835  0.00  0.00    -0.305 NA
ENDROOT
BRANCH   1  13
ATOM     10  N   LIG    1        9.720 -10.506  -9.207  0.00  0.00    -0.491 N 
ATOM     11  C   LIG    1       10.689  -9.483  -9.627  0.00  0.00    +0.222 C 
ATOM     12  C   LIG    1        9.966  -8.400 -10.430  0.00  0.00    +0.228 C 
ATOM     13  N   LIG    1        8.904  -7.808  -9.606  0.00  0.00    -0.457 N 
ATOM     14  C   LIG    1        7.935  -8.831  -9.185  0.00  0.00    +0.227 C 
ATOM     15  C   LIG    1        8.658  -9.914  -8.381  0.00  0.00    +0.212 C 
BRANCH  10  20
ATOM     16  C   LIG    1       12.106 -12.329  -7.082  0.00  0.00    +0.152 A 
ATOM     17  C   LIG    1       11.618 -13.623  -7.194  0.00  0.00    -0.103 A 
ATOM     18  C   LIG    1       10.501 -13.878  -7.968  0.00  0.00    +0.075 A 
ATOM     19  C   LIG    1        9.869 -12.846  -8.634  0.00  0.00    -0.076 A 
ATOM     20  C   LIG    1       10.356 -11.550  -8.529  0.00  0.00    +0.148 A 
ATOM     21  C   LIG    1       11.474 -11.291  -7.748  0.00  0.00    -0.041 A 
BRANCH  16  23
ATOM     22  C   LIG    1       13.821 -10.801  -6.473  0.00  0.00    +0.243 C 
ATOM     23  O   LIG    1       13.204 -12.080  -6.322  0.00  0.00    -0.317 OA
ENDBRANCH  16  23
ENDBRANCH  10  20
ENDBRANCH   1  13
BRANCH   7  24
ATOM     24  C   LIG    1        4.257  -6.958 -12.333  0.00  0.00    +0.199 C 
BRANCH  24  25
ATOM     25  C   LIG    1        4.510  -7.680 -13.657  0.00  0.00    +0.077 C 
BRANCH  25  26
ATOM     26  C   LIG    1        5.392  -8.877 -13.417  0.00  0.00    +0.520 C 
ATOM     27  N   LIG    1        6.729  -8.722 -13.329  0.00  0.00    -0.672 N 
ATOM     28  H   LIG    1        7.128  -7.853 -13.487  0.00  0.00    +0.418 HD
ATOM     29  O   LIG    1        4.901  -9.980 -13.303  0.00  0.00    -0.510 OA
BRANCH  27  30
ATOM     30  C   LIG    1        7.540  -9.818 -13.010  0.00  0.00    +0.164 A 
ATOM     31  C   LIG    1        7.043 -10.840 -12.211  0.00  0.00    +0.020 A 
ATOM     32  C   LIG    1        7.841 -11.924 -11.902  0.00  0.00    +0.048 A 
ATOM     33  C   LIG    1        9.141 -11.988 -12.376  0.00  0.00    +0.053 A 
ATOM     34  F   LIG    1        9.921 -13.047 -12.068  0.00  0.00    -0.127 F 
ATOM     35  C   LIG    1        9.641 -10.966 -13.169  0.00  0.00    +0.090 A 
ATOM     36  F   LIG    1       10.908 -11.029 -13.632  0.00  0.00    -0.123 F 
ATOM     37  C   LIG    1        8.842  -9.881 -13.486  0.00  0.00    +0.031 A 
ENDBRANCH  27  30
ENDBRANCH  25  26
ENDBRANCH  24  25
ENDBRANCH   7  24
TORSDOF 7
ENDMDL
MODEL 3
REMARK VINA RESULT:      -9.1      3.817      5.585
REMARK  Name = ZINC09118852
REMARK                            x       y       z     vdW  Elec       q    Type
REMARK                         _______ _______ _______ _____ _____    ______ ____
ROOT
ATOM      1  C   LIG    1        7.749  -7.887  -9.064  0.00  0.00    +0.348 A 
ATOM      2  C   LIG    1        6.435  -7.486  -8.757  0.00  0.00    +0.003 A 
ATOM      3  C   LIG    1        5.397  -7.907  -9.527  0.00  0.00    +0.186 A 
ATOM      4  C   LIG    1        5.657  -8.744 -10.629  0.00  0.00    +0.127 A 
ATOM      5  N   LIG    1        4.891  -9.311 -11.548  0.00  0.00    -0.245 NA
ATOM      6  N   LIG    1        5.630  -9.996 -12.351  0.00  0.00    -0.252 NA
ATOM      7  C   LIG    1        6.887  -9.905 -11.995  0.00  0.00    +0.205 A 
ATOM      8  N   LIG    1        6.949  -9.116 -10.901  0.00  0.00    -0.279 N 
ATOM      9  N   LIG    1        7.993  -8.663 -10.093  0.00  0.00    -0.305 NA
ENDROOT
BRANCH   1  13
ATOM     10  N   LIG    1       10.021  -6.567  -5.851  0.00  0.00    -0.491 N 
ATOM     11  C   LIG    1       10.275  -7.919  -6.368  0.00  0.00    +0.222 C 
ATOM     12  C   LIG    1        9.060  -8.392  -7.170  0.00  0.00    +0.228 C 
ATOM     13  N   LIG    1        8.805  -7.451  -8.268  0.00  0.00    -0.457 N 
ATOM     14  C   LIG    1        8.551  -6.098  -7.752  0.00  0.00    +0.227 C 
ATOM     15  C   LIG    1        9.766  -5.625  -6.951  0.00  0.00    +0.212 C 
BRANCH  10  20
ATOM     16  C   LIG    1       12.635  -6.512  -3.264  0.00  0.00    +0.152 A 
ATOM     17  C   LIG    1       13.177  -5.252  -3.469  0.00  0.00    -0.103 A 
ATOM     18  C   LIG    1       12.675  -4.434  -4.464  0.00  0.00    +0.075 A 
ATOM     19  C   LIG    1       11.631  -4.869  -5.258  0.00  0.00    -0.076 A 
ATOM     20  C   LIG    1       11.081  -6.128  -5.054  0.00  0.00    +0.148 A 
ATOM     21  C   LIG    1       11.588  -6.953  -4.058  0.00  0.00    -0.041 A 
BRANCH  16  23
ATOM     22  C   LIG    1       13.859  -8.470  -2.701  0.00  0.00    +0.243 C 
ATOM     23  O   LIG    1       13.129  -7.314  -2.285  0.00  0.00    -0.317 OA
ENDBRANCH  16  23
ENDBRANCH  10  20
ENDBRANCH   1  13
BRANCH   7  24
ATOM     24  C   LIG    1        8.055 -10.564 -12.684  0.00  0.00    +0.199 C 
BRANCH  24  25
ATOM     25  C   LIG    1        8.180 -12.011 -12.205  0.00  0.00    +0.077 C 
BRANCH  25  26
ATOM     26  C   LIG    1        9.305 -12.116 -11.209  0.00  0.00    +0.520 C 
ATOM     27  N   LIG    1        9.089 -11.811  -9.913  0.00  0.00    -0.672 N 
ATOM     28  H   LIG    1        8.228 -11.461  -9.634  0.00  0.00    +0.418 HD
ATOM     29  O   LIG    1       10.405 -12.473 -11.572  0.00  0.00    -0.510 OA
BRANCH  27  30
ATOM     30  C   LIG    1       10.107 -12.000  -8.971  0.00  0.00    +0.164 A 
ATOM     31  C   LIG    1       10.201 -13.203  -8.283  0.00  0.00    +0.020 A 
ATOM     32  C   LIG    1       11.210 -13.392  -7.358  0.00  0.00    +0.048 A 
ATOM     33  C   LIG    1       12.119 -12.379  -7.106  0.00  0.00    +0.053 A 
ATOM     34  F   LIG    1       13.102 -12.564  -6.198  0.00  0.00    -0.127 F 
ATOM     35  C   LIG    1       12.024 -11.176  -7.788  0.00  0.00    +0.090 A 
ATOM     36  F   LIG    1       12.914 -10.189  -7.543  0.00  0.00    -0.123 F 
ATOM     37  C   LIG    1       11.019 -10.985  -8.720  0.00  0.00    +0.031 A 
ENDBRANCH  27  30
ENDBRANCH  25  26
ENDBRANCH  24  25
ENDBRANCH   7  24
TORSDOF 7
ENDMDL
MODEL 4
REMARK VINA RESULT:      -9.0      4.440      6.755
REMARK  Name = ZINC09118852
REMARK                            x       y       z     vdW  Elec       q    Type
REMARK                         _______ _______ _______ _____ _____    ______ ____
ROOT
ATOM      1  C   LIG    1        7.660  -9.740  -8.146  0.00  0.00    +0.348 A 
ATOM      2  C   LIG    1        6.380 -10.271  -7.902  0.00  0.00    +0.003 A 
ATOM      3  C   LIG    1        5.819 -11.135  -8.788  0.00  0.00    +0.186 A 
ATOM      4  C   LIG    1        6.537 -11.488  -9.947  0.00  0.00    +0.127 A 
ATOM      5  N   LIG    1        6.281 -12.281 -10.976  0.00  0.00    -0.245 NA
ATOM      6  N   LIG    1        7.282 -12.260 -11.786  0.00  0.00    -0.252 NA
ATOM      7  C   LIG    1        8.217 -11.466 -11.327  0.00  0.00    +0.205 A 
ATOM      8  N   LIG    1        7.783 -10.953 -10.156  0.00  0.00    -0.279 N 
ATOM      9  N   LIG    1        8.328 -10.064  -9.228  0.00  0.00    -0.305 NA
ENDROOT
BRANCH   1  13
ATOM     10  N   LIG    1        9.512  -6.448  -6.426  0.00  0.00    -0.491 N 
ATOM     11  C   LIG    1        8.088  -6.671  -6.134  0.00  0.00    +0.222 C 
ATOM     12  C   LIG    1        7.489  -7.584  -7.206  0.00  0.00    +0.228 C 
ATOM     13  N   LIG    1        8.224  -8.855  -7.231  0.00  0.00    -0.457 N 
ATOM     14  C   LIG    1        9.647  -8.633  -7.522  0.00  0.00    +0.227 C 
ATOM     15  C   LIG    1       10.248  -7.720  -6.449  0.00  0.00    +0.212 C 
BRANCH  10  20
ATOM     16  C   LIG    1       12.010  -4.475  -4.582  0.00  0.00    +0.152 A 
ATOM     17  C   LIG    1       11.197  -3.807  -3.677  0.00  0.00    -0.103 A 
ATOM     18  C   LIG    1        9.830  -4.014  -3.689  0.00  0.00    +0.075 A 
ATOM     19  C   LIG    1        9.269  -4.886  -4.601  0.00  0.00    -0.076 A 
ATOM     20  C   LIG    1       10.078  -5.561  -5.506  0.00  0.00    +0.148 A 
ATOM     21  C   LIG    1       11.450  -5.350  -5.499  0.00  0.00    -0.041 A 
BRANCH  16  23
ATOM     22  C   LIG    1       14.108  -4.998  -3.597  0.00  0.00    +0.243 C 
ATOM     23  O   LIG    1       13.352  -4.272  -4.568  0.00  0.00    -0.317 OA
ENDBRANCH  16  23
ENDBRANCH  10  20
ENDBRANCH   1  13
BRANCH   7  24
ATOM     24  C   LIG    1        9.540 -11.177 -11.988  0.00  0.00    +0.199 C 
BRANCH  24  25
ATOM     25  C   LIG    1        9.311 -10.336 -13.245  0.00  0.00    +0.077 C 
BRANCH  25  26
ATOM     26  C   LIG    1        9.467  -8.876 -12.908  0.00  0.00    +0.520 C 
ATOM     27  N   LIG    1        8.658  -8.307 -11.990  0.00  0.00    -0.672 N 
ATOM     28  H   LIG    1        7.934  -8.818 -11.597  0.00  0.00    +0.418 HD
ATOM     29  O   LIG    1       10.317  -8.213 -13.461  0.00  0.00    -0.510 OA
BRANCH  27  30
ATOM     30  C   LIG    1        8.864  -6.976 -11.607  0.00  0.00    +0.164 A 
ATOM     31  C   LIG    1        8.349  -5.943 -12.381  0.00  0.00    +0.020 A 
ATOM     32  C   LIG    1        8.548  -4.630 -12.000  0.00  0.00    +0.048 A 
ATOM     33  C   LIG    1        9.270  -4.342 -10.854  0.00  0.00    +0.053 A 
ATOM     34  F   LIG    1        9.467  -3.057 -10.485  0.00  0.00    -0.127 F 
ATOM     35  C   LIG    1        9.789  -5.371 -10.083  0.00  0.00    +0.090 A 
ATOM     36  F   LIG    1       10.493  -5.087  -8.965  0.00  0.00    -0.123 F 
ATOM     37  C   LIG    1        9.588  -6.687 -10.459  0.00  0.00    +0.031 A 
ENDBRANCH  27  30
ENDBRANCH  25  26
ENDBRANCH  24  25
ENDBRANCH   7  24
TORSDOF 7
ENDMDL
MODEL 5
REMARK VINA RESULT:      -9.0      1.313      1.717
REMARK  Name = ZINC09118852
REMARK                            x       y       z     vdW  Elec       q    Type
REMARK                         _______ _______ _______ _____ _____    ______ ____
ROOT
ATOM      1  C   LIG    1        8.205  -6.014  -9.209  0.00  0.00    +0.348 A 
ATOM      2  C   LIG    1        8.456  -4.640  -9.032  0.00  0.00    +0.003 A 
ATOM      3  C   LIG    1        7.633  -3.718  -9.596  0.00  0.00    +0.186 A 
ATOM      4  C   LIG    1        6.532  -4.158 -10.356  0.00  0.00    +0.127 A 
ATOM      5  N   LIG    1        5.568  -3.534 -11.017  0.00  0.00    -0.245 NA
ATOM      6  N   LIG    1        4.790  -4.408 -11.556  0.00  0.00    -0.252 NA
ATOM      7  C   LIG    1        5.207  -5.617 -11.274  0.00  0.00    +0.205 A 
ATOM      8  N   LIG    1        6.315  -5.504 -10.510  0.00  0.00    -0.279 N 
ATOM      9  N   LIG    1        7.182  -6.425  -9.921  0.00  0.00    -0.305 NA
ENDROOT
BRANCH   1  13
ATOM     10  N   LIG    1       10.141  -9.548  -8.218  0.00  0.00    -0.491 N 
ATOM     11  C   LIG    1       10.904  -8.522  -8.943  0.00  0.00    +0.222 C 
ATOM     12  C   LIG    1        9.933  -7.562  -9.632  0.00  0.00    +0.228 C 
ATOM     13  N   LIG    1        9.055  -6.949  -8.626  0.00  0.00    -0.457 N 
ATOM     14  C   LIG    1        8.293  -7.975  -7.901  0.00  0.00    +0.227 C 
ATOM     15  C   LIG    1        9.264  -8.935  -7.210  0.00  0.00    +0.212 C 
BRANCH  10  20
ATOM     16  C   LIG    1       11.777 -12.748  -7.430  0.00  0.00    +0.152 A 
ATOM     17  C   LIG    1       12.685 -12.344  -6.461  0.00  0.00    -0.103 A 
ATOM     18  C   LIG    1       12.749 -11.016  -6.082  0.00  0.00    +0.075 A 
ATOM     19  C   LIG    1       11.909 -10.087  -6.665  0.00  0.00    -0.076 A 
ATOM     20  C   LIG    1       10.995 -10.486  -7.632  0.00  0.00    +0.148 A 
ATOM     21  C   LIG    1       10.933 -11.818  -8.018  0.00  0.00    -0.041 A 
BRANCH  16  23
ATOM     22  C   LIG    1       10.469 -14.725  -7.600  0.00  0.00    +0.243 C 
ATOM     23  O   LIG    1       11.714 -14.053  -7.800  0.00  0.00    -0.317 OA
ENDBRANCH  16  23
ENDBRANCH  10  20
ENDBRANCH   1  13
BRANCH   7  24
ATOM     24  C   LIG    1        4.563  -6.906 -11.721  0.00  0.00    +0.199 C 
BRANCH  24  25
ATOM     25  C   LIG    1        4.649  -7.018 -13.243  0.00  0.00    +0.077 C 
BRANCH  25  26
ATOM     26  C   LIG    1        5.897  -7.774 -13.622  0.00  0.00    +0.520 C 
ATOM     27  N   LIG    1        6.818  -8.067 -12.682  0.00  0.00    -0.672 N 
ATOM     28  H   LIG    1        6.712  -7.735 -11.777  0.00  0.00    +0.418 HD
ATOM     29  O   LIG    1        6.072  -8.117 -14.771  0.00  0.00    -0.510 OA
BRANCH  27  30
ATOM     30  C   LIG    1        7.929  -8.852 -13.014  0.00  0.00    +0.164 A 
ATOM     31  C   LIG    1        9.014  -8.278 -13.666  0.00  0.00    +0.020 A 
ATOM     32  C   LIG    1       10.112  -9.051 -13.988  0.00  0.00    +0.048 A 
ATOM     33  C   LIG    1       10.130 -10.399 -13.673  0.00  0.00    +0.053 A 
ATOM     34  F   LIG    1       11.204 -11.154 -13.993  0.00  0.00    -0.127 F 
ATOM     35  C   LIG    1        9.047 -10.974 -13.027  0.00  0.00    +0.090 A 
ATOM     36  F   LIG    1        9.066 -12.289 -12.718  0.00  0.00    -0.123 F 
ATOM     37  C   LIG    1        7.947 -10.202 -12.697  0.00  0.00    +0.031 A 
ENDBRANCH  27  30
ENDBRANCH  25  26
ENDBRANCH  24  25
ENDBRANCH   7  24
TORSDOF 7
ENDMDL
MODEL 6
REMARK VINA RESULT:      -9.0      4.164      6.001
REMARK  Name = ZINC09118852
REMARK                            x       y       z     vdW  Elec       q    Type
REMARK                         _______ _______ _______ _____ _____    ______ ____
ROOT
ATOM      1  C   LIG    1        7.753  -7.869  -9.032  0.00  0.00    +0.348 A 
ATOM      2  C   LIG    1        6.447  -7.456  -8.707  0.00  0.00    +0.003 A 
ATOM      3  C   LIG    1        5.395  -7.861  -9.467  0.00  0.00    +0.186 A 
ATOM      4  C   LIG    1        5.633  -8.696 -10.576  0.00  0.00    +0.127 A 
ATOM      5  N   LIG    1        4.850  -9.250 -11.488  0.00  0.00    -0.245 NA
ATOM      6  N   LIG    1        5.572  -9.938 -12.304  0.00  0.00    -0.252 NA
ATOM      7  C   LIG    1        6.834  -9.863 -11.963  0.00  0.00    +0.205 A 
ATOM      8  N   LIG    1        6.918  -9.080 -10.866  0.00  0.00    -0.279 N 
ATOM      9  N   LIG    1        7.976  -8.642 -10.068  0.00  0.00    -0.305 NA
ENDROOT
BRANCH   1  13
ATOM     10  N   LIG    1       10.072  -6.564  -5.847  0.00  0.00    -0.491 N 
ATOM     11  C   LIG    1       10.292  -7.928  -6.349  0.00  0.00    +0.222 C 
ATOM     12  C   LIG    1        9.062  -8.382  -7.139  0.00  0.00    +0.228 C 
ATOM     13  N   LIG    1        8.822  -7.448  -8.247  0.00  0.00    -0.457 N 
ATOM     14  C   LIG    1        8.603  -6.084  -7.745  0.00  0.00    +0.227 C 
ATOM     15  C   LIG    1        9.833  -5.629  -6.956  0.00  0.00    +0.212 C 
BRANCH  10  20
ATOM     16  C   LIG    1       12.792  -4.483  -4.505  0.00  0.00    +0.152 A 
ATOM     17  C   LIG    1       13.280  -5.308  -3.502  0.00  0.00    -0.103 A 
ATOM     18  C   LIG    1       12.701  -6.543  -3.278  0.00  0.00    +0.075 A 
ATOM     19  C   LIG    1       11.635  -6.960  -4.051  0.00  0.00    -0.076 A 
ATOM     20  C   LIG    1       11.146  -6.141  -5.060  0.00  0.00    +0.148 A 
ATOM     21  C   LIG    1       11.722  -4.898  -5.283  0.00  0.00    -0.041 A 
BRANCH  16  23
ATOM     22  C   LIG    1       13.088  -2.242  -3.772  0.00  0.00    +0.243 C 
ATOM     23  O   LIG    1       13.363  -3.270  -4.726  0.00  0.00    -0.317 OA
ENDBRANCH  16  23
ENDBRANCH  10  20
ENDBRANCH   1  13
BRANCH   7  24
ATOM     24  C   LIG    1        7.987 -10.530 -12.668  0.00  0.00    +0.199 C 
BRANCH  24  25
ATOM     25  C   LIG    1        8.114 -11.975 -12.184  0.00  0.00    +0.077 C 
BRANCH  25  26
ATOM     26  C   LIG    1        9.250 -12.077 -11.199  0.00  0.00    +0.520 C 
ATOM     27  N   LIG    1        9.034 -11.821  -9.893  0.00  0.00    -0.672 N 
ATOM     28  H   LIG    1        8.165 -11.506  -9.597  0.00  0.00    +0.418 HD
ATOM     29  O   LIG    1       10.358 -12.389 -11.581  0.00  0.00    -0.510 OA
BRANCH  27  30
ATOM     30  C   LIG    1       10.064 -12.008  -8.964  0.00  0.00    +0.164 A 
ATOM     31  C   LIG    1       10.170 -13.212  -8.278  0.00  0.00    +0.020 A 
ATOM     32  C   LIG    1       11.190 -13.399  -7.366  0.00  0.00    +0.048 A 
ATOM     33  C   LIG    1       12.101 -12.385  -7.125  0.00  0.00    +0.053 A 
ATOM     34  F   LIG    1       13.096 -12.568  -6.230  0.00  0.00    -0.127 F 
ATOM     35  C   LIG    1       11.995 -11.181  -7.805  0.00  0.00    +0.090 A 
ATOM     36  F   LIG    1       12.886 -10.192  -7.571  0.00  0.00    -0.123 F 
ATOM     37  C   LIG    1       10.978 -10.992  -8.724  0.00  0.00    +0.031 A 
ENDBRANCH  27  30
ENDBRANCH  25  26
ENDBRANCH  24  25
ENDBRANCH   7  24
TORSDOF 7
ENDMDL
MODEL 7
REMARK VINA RESULT:      -8.9      2.458      4.505
REMARK  Name = ZINC09118852
REMARK                            x       y       z     vdW  Elec       q    Type
REMARK                         _______ _______ _______ _____ _____    ______ ____
ROOT
ATOM      1  C   LIG    1        6.301 -10.635 -12.021  0.00  0.00    +0.348 A 
ATOM      2  C   LIG    1        5.434 -11.719 -12.252  0.00  0.00    +0.003 A 
ATOM      3  C   LIG    1        4.386 -11.583 -13.106  0.00  0.00    +0.186 A 
ATOM      4  C   LIG    1        4.184 -10.348 -13.752  0.00  0.00    +0.127 A 
ATOM      5  N   LIG    1        3.285  -9.903 -14.616  0.00  0.00    -0.245 NA
ATOM      6  N   LIG    1        3.546  -8.675 -14.904  0.00  0.00    -0.252 NA
ATOM      7  C   LIG    1        4.608  -8.274 -14.251  0.00  0.00    +0.205 A 
ATOM      8  N   LIG    1        5.047  -9.310 -13.504  0.00  0.00    -0.279 N 
ATOM      9  N   LIG    1        6.111  -9.481 -12.617  0.00  0.00    -0.305 NA
ENDROOT
BRANCH   1  13
ATOM     10  N   LIG    1        9.107 -12.235  -9.415  0.00  0.00    -0.491 N 
ATOM     11  C   LIG    1        9.569 -11.786 -10.737  0.00  0.00    +0.222 C 
ATOM     12  C   LIG    1        8.374 -11.709 -11.691  0.00  0.00    +0.228 C 
ATOM     13  N   LIG    1        7.371 -10.785 -11.144  0.00  0.00    -0.457 N 
ATOM     14  C   LIG    1        6.911 -11.234  -9.822  0.00  0.00    +0.227 C 
ATOM     15  C   LIG    1        8.105 -11.310  -8.867  0.00  0.00    +0.212 C 
BRANCH  10  20
ATOM     16  C   LIG    1       11.855 -13.771  -7.512  0.00  0.00    +0.152 A 
ATOM     17  C   LIG    1       12.307 -12.680  -6.782  0.00  0.00    -0.103 A 
ATOM     18  C   LIG    1       11.700 -11.447  -6.930  0.00  0.00    +0.075 A 
ATOM     19  C   LIG    1       10.641 -11.297  -7.805  0.00  0.00    -0.076 A 
ATOM     20  C   LIG    1       10.182 -12.385  -8.535  0.00  0.00    +0.148 A 
ATOM     21  C   LIG    1       10.794 -13.623  -8.391  0.00  0.00    -0.041 A 
BRANCH  16  23
ATOM     22  C   LIG    1       11.638 -16.136  -7.578  0.00  0.00    +0.243 C 
ATOM     23  O   LIG    1       12.452 -14.982  -7.364  0.00  0.00    -0.317 OA
ENDBRANCH  16  23
ENDBRANCH  10  20
ENDBRANCH   1  13
BRANCH   7  24
ATOM     24  C   LIG    1        5.230  -6.903 -14.321  0.00  0.00    +0.199 C 
BRANCH  24  25
ATOM     25  C   LIG    1        4.728  -6.054 -13.152  0.00  0.00    +0.077 C 
BRANCH  25  26
ATOM     26  C   LIG    1        5.779  -6.012 -12.073  0.00  0.00    +0.520 C 
ATOM     27  N   LIG    1        7.043  -6.394 -12.348  0.00  0.00    -0.672 N 
ATOM     28  H   LIG    1        7.261  -6.758 -13.220  0.00  0.00    +0.418 HD
ATOM     29  O   LIG    1        5.488  -5.637 -10.958  0.00  0.00    -0.510 OA
BRANCH  27  30
ATOM     30  C   LIG    1        8.039  -6.264 -11.374  0.00  0.00    +0.164 A 
ATOM     31  C   LIG    1        8.696  -5.051 -11.209  0.00  0.00    +0.020 A 
ATOM     32  C   LIG    1        9.675  -4.922 -10.244  0.00  0.00    +0.048 A 
ATOM     33  C   LIG    1       10.012  -6.003  -9.447  0.00  0.00    +0.053 A 
ATOM     34  F   LIG    1       10.974  -5.875  -8.506  0.00  0.00    -0.127 F 
ATOM     35  C   LIG    1        9.362  -7.216  -9.613  0.00  0.00    +0.090 A 
ATOM     36  F   LIG    1        9.690  -8.270  -8.834  0.00  0.00    -0.123 F 
ATOM     37  C   LIG    1        8.376  -7.348 -10.575  0.00  0.00    +0.031 A 
ENDBRANCH  27  30
ENDBRANCH  25  26
ENDBRANCH  24  25
ENDBRANCH   7  24
TORSDOF 7
ENDMDL
MODEL 8
REMARK VINA RESULT:      -8.9     26.520     29.379
REMARK  Name = ZINC09118852
REMARK                            x       y       z     vdW  Elec       q    Type
REMARK                         _______ _______ _______ _____ _____    ______ ____
ROOT
ATOM      1  C   LIG    1        8.926  15.922  -2.190  0.00  0.00    +0.348 A 
ATOM      2  C   LIG    1        9.831  14.848  -2.083  0.00  0.00    +0.003 A 
ATOM      3  C   LIG    1       10.957  14.828  -2.843  0.00  0.00    +0.186 A 
ATOM      4  C   LIG    1       11.203  15.892  -3.732  0.00  0.00    +0.127 A 
ATOM      5  N   LIG    1       12.178  16.165  -4.585  0.00  0.00    -0.245 NA
ATOM      6  N   LIG    1       11.927  17.284  -5.171  0.00  0.00    -0.252 NA
ATOM      7  C   LIG    1       10.796  17.779  -4.732  0.00  0.00    +0.205 A 
ATOM      8  N   LIG    1       10.302  16.923  -3.813  0.00  0.00    -0.279 N 
ATOM      9  N   LIG    1        9.151  16.911  -3.022  0.00  0.00    -0.305 NA
ENDROOT
BRANCH   1  13
ATOM     10  N   LIG    1        6.315  16.065   1.033  0.00  0.00    -0.491 N 
ATOM     11  C   LIG    1        6.331  17.205   0.104  0.00  0.00    +0.222 C 
ATOM     12  C   LIG    1        7.645  17.202  -0.680  0.00  0.00    +0.228 C 
ATOM     13  N   LIG    1        7.776  15.932  -1.407  0.00  0.00    -0.457 N 
ATOM     14  C   LIG    1        7.760  14.792  -0.479  0.00  0.00    +0.227 C 
ATOM     15  C   LIG    1        6.445  14.795   0.305  0.00  0.00    +0.212 C 
BRANCH  10  20
ATOM     16  C   LIG    1        3.201  14.962   2.651  0.00  0.00    +0.152 A 
ATOM     17  C   LIG    1        2.864  16.101   3.369  0.00  0.00    -0.103 A 
ATOM     18  C   LIG    1        3.674  17.220   3.314  0.00  0.00    +0.075 A 
ATOM     19  C   LIG    1        4.820  17.210   2.543  0.00  0.00    -0.076 A 
ATOM     20  C   LIG    1        5.159  16.075   1.818  0.00  0.00    +0.148 A 
ATOM     21  C   LIG    1        4.351  14.948   1.877  0.00  0.00    -0.041 A 
BRANCH  16  23
ATOM     22  C   LIG    1        1.332  13.887   3.649  0.00  0.00    +0.243 C 
ATOM     23  O   LIG    1        2.405  13.864   2.706  0.00  0.00    -0.317 OA
ENDBRANCH  16  23
ENDBRANCH  10  20
ENDBRANCH   1  13
BRANCH   7  24
ATOM     24  C   LIG    1       10.162  19.074  -5.173  0.00  0.00    +0.199 C 
BRANCH  24  25
ATOM     25  C   LIG    1       10.056  20.024  -3.980  0.00  0.00    +0.077 C 
BRANCH  25  26
ATOM     26  C   LIG    1       11.345  19.997  -3.200  0.00  0.00    +0.520 C 
ATOM     27  N   LIG    1       12.510  20.285  -3.814  0.00  0.00    -0.672 N 
ATOM     28  H   LIG    1       12.529  20.443  -4.771  0.00  0.00    +0.418 HD
ATOM     29  O   LIG    1       11.334  19.716  -2.021  0.00  0.00    -0.510 OA
BRANCH  27  30
ATOM     30  C   LIG    1       13.694  20.354  -3.070  0.00  0.00    +0.164 A 
ATOM     31  C   LIG    1       14.208  21.589  -2.696  0.00  0.00    +0.020 A 
ATOM     32  C   LIG    1       15.372  21.657  -1.956  0.00  0.00    +0.048 A 
ATOM     33  C   LIG    1       16.036  20.496  -1.597  0.00  0.00    +0.053 A 
ATOM     34  F   LIG    1       17.177  20.565  -0.878  0.00  0.00    -0.127 F 
ATOM     35  C   LIG    1       15.528  19.262  -1.974  0.00  0.00    +0.090 A 
ATOM     36  F   LIG    1       16.175  18.130  -1.622  0.00  0.00    -0.123 F 
ATOM     37  C   LIG    1       14.358  19.190  -2.710  0.00  0.00    +0.031 A 
ENDBRANCH  27  30
ENDBRANCH  25  26
ENDBRANCH  24  25
ENDBRANCH   7  24
TORSDOF 7
ENDMDL
MODEL 9
REMARK VINA RESULT:      -8.8      3.100      7.865
REMARK  Name = ZINC09118852
REMARK                            x       y       z     vdW  Elec       q    Type
REMARK                         _______ _______ _______ _____ _____    ______ ____
ROOT
ATOM      1  C   LIG    1        9.705 -11.913  -9.181  0.00  0.00    +0.348 A 
ATOM      2  C   LIG    1       10.382 -13.129  -8.971  0.00  0.00    +0.003 A 
ATOM      3  C   LIG    1       11.366 -13.210  -8.038  0.00  0.00    +0.186 A 
ATOM      4  C   LIG    1       11.696 -12.063  -7.290  0.00  0.00    +0.127 A 
ATOM      5  N   LIG    1       12.578 -11.817  -6.334  0.00  0.00    -0.245 NA
ATOM      6  N   LIG    1       12.478 -10.584  -5.973  0.00  0.00    -0.252 NA
ATOM      7  C   LIG    1       11.543  -9.986  -6.667  0.00  0.00    +0.205 A 
ATOM      8  N   LIG    1       11.018 -10.893  -7.518  0.00  0.00    -0.279 N 
ATOM      9  N   LIG    1       10.015 -10.842  -8.488  0.00  0.00    -0.305 NA
ENDROOT
BRANCH   1  13
ATOM     10  N   LIG    1        6.570 -10.595 -11.560  0.00  0.00    -0.491 N 
ATOM     11  C   LIG    1        7.886 -10.780 -12.190  0.00  0.00    +0.222 C 
ATOM     12  C   LIG    1        8.970 -10.773 -11.110  0.00  0.00    +0.228 C 
ATOM     13  N   LIG    1        8.699 -11.842 -10.139  0.00  0.00    -0.457 N 
ATOM     14  C   LIG    1        7.384 -11.658  -9.510  0.00  0.00    +0.227 C 
ATOM     15  C   LIG    1        6.299 -11.666 -10.590  0.00  0.00    +0.212 C 
BRANCH  10  20
ATOM     16  C   LIG    1        3.769 -11.566 -13.737  0.00  0.00    +0.152 A 
ATOM     17  C   LIG    1        3.563 -10.386 -14.438  0.00  0.00    -0.103 A 
ATOM     18  C   LIG    1        4.351  -9.280 -14.179  0.00  0.00    +0.075 A 
ATOM     19  C   LIG    1        5.346  -9.346 -13.224  0.00  0.00    -0.076 A 
ATOM     20  C   LIG    1        5.560 -10.526 -12.523  0.00  0.00    +0.148 A 
ATOM     21  C   LIG    1        4.766 -11.636 -12.777  0.00  0.00    -0.041 A 
BRANCH  16  23
ATOM     22  C   LIG    1        1.794 -12.788 -13.229  0.00  0.00    +0.243 C 
ATOM     23  O   LIG    1        2.994 -12.653 -13.993  0.00  0.00    -0.317 OA
ENDBRANCH  16  23
ENDBRANCH  10  20
ENDBRANCH   1  13
BRANCH   7  24
ATOM     24  C   LIG    1       11.126  -8.542  -6.538  0.00  0.00    +0.199 C 
BRANCH  24  25
ATOM     25  C   LIG    1        9.602  -8.441  -6.620  0.00  0.00    +0.077 C 
BRANCH  25  26
ATOM     26  C   LIG    1        9.221  -7.451  -7.690  0.00  0.00    +0.520 C 
ATOM     27  N   LIG    1        9.941  -7.379  -8.828  0.00  0.00    -0.672 N 
ATOM     28  H   LIG    1       10.742  -7.915  -8.931  0.00  0.00    +0.418 HD
ATOM     29  O   LIG    1        8.269  -6.719  -7.528  0.00  0.00    -0.510 OA
BRANCH  27  30
ATOM     30  C   LIG    1        9.531  -6.528  -9.861  0.00  0.00    +0.164 A 
ATOM     31  C   LIG    1        9.781  -5.164  -9.778  0.00  0.00    +0.020 A 
ATOM     32  C   LIG    1        9.382  -4.325 -10.800  0.00  0.00    +0.048 A 
ATOM     33  C   LIG    1        8.721  -4.840 -11.902  0.00  0.00    +0.053 A 
ATOM     34  F   LIG    1        8.327  -4.017 -12.899  0.00  0.00    -0.127 F 
ATOM     35  C   LIG    1        8.466  -6.200 -11.986  0.00  0.00    +0.090 A 
ATOM     36  F   LIG    1        7.823  -6.701 -13.063  0.00  0.00    -0.123 F 
ATOM     37  C   LIG    1        8.870  -7.044 -10.967  0.00  0.00    +0.031 A 
ENDBRANCH  27  30
ENDBRANCH  25  26
ENDBRANCH  24  25
ENDBRANCH   7  24
TORSDOF 7
ENDMDL
