# Supplementary material for: Computationally accelerated identification of P-glycoprotein inhibitors
Source: PLoS One. 2025 Aug 13;20(8):e0325121. doi: 10.1371/journal.pone.0325121 (PMC12349723; doi:10.1371/journal.pone.0325121)
Supplement: S9 File — We have provided the full dataset for the docking studies presented in this paper, as defined by the journal’s definition of a complete minimal dataset. (ZIP) [file pone.0325121.s013.zip › S9_Docking_Data_Receptors_Ligands/DBD_docking/3b5x_dbd/ZINC12389647_3b5x_dbd_out.pdbqt]

MODEL 1
REMARK VINA RESULT:      -9.3      0.000      0.000
REMARK  Name = ZINC12389647
REMARK                            x       y       z     vdW  Elec       q    Type
REMARK                         _______ _______ _______ _____ _____    ______ ____
ROOT
ATOM      1  N   LIG    1        5.711  -6.876 -12.355  0.00  0.00    -0.476 N 
ATOM      2  C   LIG    1        4.580  -7.800 -12.205  0.00  0.00    +0.202 C 
ATOM      3  C   LIG    1        4.844  -9.066 -13.027  0.00  0.00    +0.326 C 
ATOM      4  N   LIG    1        6.151  -9.614 -12.631  0.00  0.00    -0.598 N 
ATOM      5  C   LIG    1        6.281 -10.909 -12.284  0.00  0.00    +0.621 C 
ATOM      6  O   LIG    1        5.338 -11.667 -12.398  0.00  0.00    -0.474 OA
ATOM      7  C   LIG    1        7.312  -8.710 -12.625  0.00  0.00    +0.304 C 
ATOM      8  C   LIG    1        6.950  -7.458 -11.819  0.00  0.00    +0.204 C 
ENDROOT
BRANCH   1  14
ATOM      9  C   LIG    1        3.727  -3.470 -14.364  0.00  0.00    +0.005 A 
ATOM     10  C   LIG    1        3.546  -2.324 -13.599  0.00  0.00    +0.069 A 
ATOM     11  C   LIG    1        3.969  -2.301 -12.296  0.00  0.00    +0.055 A 
ATOM     12  C   LIG    1        4.576  -3.416 -11.760  0.00  0.00    -0.117 A 
ATOM     13  C   LIG    1        4.779  -4.594 -12.516  0.00  0.00    -0.121 A 
ATOM     14  C   LIG    1        5.436  -5.646 -11.756  0.00  0.00    +0.313 A 
ATOM     15  N   LIG    1        5.768  -5.435 -10.514  0.00  0.00    -0.445 NA
ATOM     16  S   LIG    1        5.263  -3.838 -10.182  0.00  0.00    +0.181 S 
ATOM     17  C   LIG    1        4.329  -4.578 -13.854  0.00  0.00    +0.110 A 
ENDBRANCH   1  14
BRANCH   5  18
ATOM     18  C   LIG    1        7.576 -11.410 -11.761  0.00  0.00    +0.144 A 
ATOM     19  N   LIG    1        8.027 -11.280 -10.532  0.00  0.00    -0.403 NA
ATOM     20  C   LIG    1        9.232 -11.886 -10.522  0.00  0.00    +0.227 A 
ATOM     21  N   LIG    1        9.447 -12.345 -11.730  0.00  0.00    -0.363 NA
ATOM     22  O   LIG    1        8.507 -12.087 -12.450  0.00  0.00    +0.095 OA
BRANCH  20  23
ATOM     23  C   LIG    1       10.146 -12.007  -9.360  0.00  0.00    -0.013 A 
ATOM     24  C   LIG    1       10.636 -13.265  -8.989  0.00  0.00    +0.036 A 
ATOM     25  C   LIG    1       11.479 -13.391  -7.926  0.00  0.00    +0.062 A 
ATOM     26  C   LIG    1       11.851 -12.259  -7.193  0.00  0.00    -0.087 A 
ATOM     27  C   LIG    1       12.710 -12.043  -6.027  0.00  0.00    -0.056 A 
ATOM     28  C   LIG    1       12.690 -10.725  -5.763  0.00  0.00    +0.238 A 
ATOM     29  N   LIG    1       11.889 -10.082  -6.665  0.00  0.00    -0.593 N 
ATOM     30  H   LIG    1       11.719  -9.127  -6.676  0.00  0.00    +0.418 HD
ATOM     31  C   LIG    1       11.360 -10.990  -7.554  0.00  0.00    +0.087 A 
ATOM     32  C   LIG    1       10.506 -10.874  -8.643  0.00  0.00    +0.048 A 
ENDBRANCH  20  23
ENDBRANCH   5  18
TORSDOF 3
ENDMDL
MODEL 2
REMARK VINA RESULT:      -9.2      3.315     10.303
REMARK  Name = ZINC12389647
REMARK                            x       y       z     vdW  Elec       q    Type
REMARK                         _______ _______ _______ _____ _____    ______ ____
ROOT
ATOM      1  N   LIG    1        9.042 -10.111  -8.905  0.00  0.00    -0.476 N 
ATOM      2  C   LIG    1        8.046  -9.698  -7.908  0.00  0.00    +0.202 C 
ATOM      3  C   LIG    1        7.524  -8.301  -8.261  0.00  0.00    +0.326 C 
ATOM      4  N   LIG    1        7.041  -8.320  -9.650  0.00  0.00    -0.598 N 
ATOM      5  C   LIG    1        5.813  -7.864  -9.962  0.00  0.00    +0.621 C 
ATOM      6  O   LIG    1        5.129  -7.330  -9.112  0.00  0.00    -0.474 OA
ATOM      7  C   LIG    1        7.937  -8.851 -10.690  0.00  0.00    +0.304 C 
ATOM      8  C   LIG    1        8.442 -10.226 -10.242  0.00  0.00    +0.204 C 
ENDROOT
BRANCH   1  14
ATOM      9  C   LIG    1       12.722 -10.397  -6.465  0.00  0.00    +0.005 A 
ATOM     10  C   LIG    1       13.187 -11.680  -6.200  0.00  0.00    +0.069 A 
ATOM     11  C   LIG    1       12.506 -12.765  -6.684  0.00  0.00    +0.055 A 
ATOM     12  C   LIG    1       11.366 -12.571  -7.435  0.00  0.00    -0.117 A 
ATOM     13  C   LIG    1       10.872 -11.278  -7.725  0.00  0.00    -0.121 A 
ATOM     14  C   LIG    1        9.661 -11.305  -8.530  0.00  0.00    +0.313 A 
ATOM     15  N   LIG    1        9.155 -12.446  -8.900  0.00  0.00    -0.445 NA
ATOM     16  S   LIG    1       10.196 -13.630  -8.242  0.00  0.00    +0.181 S 
ATOM     17  C   LIG    1       11.602 -10.186  -7.208  0.00  0.00    +0.110 A 
ENDBRANCH   1  14
BRANCH   5  18
ATOM     18  C   LIG    1        5.294  -8.014 -11.344  0.00  0.00    +0.144 A 
ATOM     19  N   LIG    1        4.906  -7.044 -12.144  0.00  0.00    -0.403 NA
ATOM     20  C   LIG    1        4.518  -7.650 -13.285  0.00  0.00    +0.227 A 
ATOM     21  N   LIG    1        4.690  -8.938 -13.121  0.00  0.00    -0.363 NA
ATOM     22  O   LIG    1        5.139  -9.164 -12.018  0.00  0.00    +0.095 OA
BRANCH  20  23
ATOM     23  C   LIG    1        3.995  -6.981 -14.501  0.00  0.00    -0.013 A 
ATOM     24  C   LIG    1        4.463  -7.364 -15.763  0.00  0.00    +0.036 A 
ATOM     25  C   LIG    1        3.987  -6.761 -16.889  0.00  0.00    +0.062 A 
ATOM     26  C   LIG    1        3.032  -5.745 -16.785  0.00  0.00    -0.087 A 
ATOM     27  C   LIG    1        2.331  -4.907 -17.760  0.00  0.00    -0.056 A 
ATOM     28  C   LIG    1        1.516  -4.094 -17.066  0.00  0.00    +0.238 A 
ATOM     29  N   LIG    1        1.639  -4.343 -15.728  0.00  0.00    -0.593 N 
ATOM     30  H   LIG    1        1.150  -3.881 -15.029  0.00  0.00    +0.418 HD
ATOM     31  C   LIG    1        2.557  -5.348 -15.520  0.00  0.00    +0.087 A 
ATOM     32  C   LIG    1        3.046  -5.974 -14.381  0.00  0.00    +0.048 A 
ENDBRANCH  20  23
ENDBRANCH   5  18
TORSDOF 3
ENDMDL
MODEL 3
REMARK VINA RESULT:      -9.0     13.146     14.680
REMARK  Name = ZINC12389647
REMARK                            x       y       z     vdW  Elec       q    Type
REMARK                         _______ _______ _______ _____ _____    ______ ____
ROOT
ATOM      1  N   LIG    1       -1.508   0.031 -10.366  0.00  0.00    -0.476 N 
ATOM      2  C   LIG    1       -1.923   1.414 -10.096  0.00  0.00    +0.202 C 
ATOM      3  C   LIG    1       -0.686   2.317 -10.060  0.00  0.00    +0.326 C 
ATOM      4  N   LIG    1        0.067   2.128 -11.309  0.00  0.00    -0.598 N 
ATOM      5  C   LIG    1        0.440   3.183 -12.059  0.00  0.00    +0.621 C 
ATOM      6  O   LIG    1        0.252   4.313 -11.654  0.00  0.00    -0.474 OA
ATOM      7  C   LIG    1        0.401   0.755 -11.718  0.00  0.00    +0.304 C 
ATOM      8  C   LIG    1       -0.878  -0.087 -11.689  0.00  0.00    +0.204 C 
ENDROOT
BRANCH   1  14
ATOM      9  C   LIG    1       -4.329  -0.058  -6.959  0.00  0.00    +0.005 A 
ATOM     10  C   LIG    1       -5.337  -1.013  -7.019  0.00  0.00    +0.069 A 
ATOM     11  C   LIG    1       -5.417  -1.853  -8.098  0.00  0.00    +0.055 A 
ATOM     12  C   LIG    1       -4.489  -1.745  -9.112  0.00  0.00    -0.117 A 
ATOM     13  C   LIG    1       -3.449  -0.787  -9.076  0.00  0.00    -0.121 A 
ATOM     14  C   LIG    1       -2.585  -0.848 -10.244  0.00  0.00    +0.313 A 
ATOM     15  N   LIG    1       -2.820  -1.726 -11.177  0.00  0.00    -0.445 NA
ATOM     16  S   LIG    1       -4.200  -2.582 -10.647  0.00  0.00    +0.181 S 
ATOM     17  C   LIG    1       -3.402   0.061  -7.947  0.00  0.00    +0.110 A 
ENDBRANCH   1  14
BRANCH   5  18
ATOM     18  C   LIG    1        1.081   2.966 -13.379  0.00  0.00    +0.144 A 
ATOM     19  N   LIG    1        2.352   3.146 -13.672  0.00  0.00    -0.403 NA
ATOM     20  C   LIG    1        2.471   2.827 -14.977  0.00  0.00    +0.227 A 
ATOM     21  N   LIG    1        1.284   2.473 -15.402  0.00  0.00    -0.363 NA
ATOM     22  O   LIG    1        0.477   2.542 -14.499  0.00  0.00    +0.095 OA
BRANCH  20  23
ATOM     23  C   LIG    1        3.717   2.868 -15.781  0.00  0.00    -0.013 A 
ATOM     24  C   LIG    1        4.404   4.077 -15.937  0.00  0.00    +0.036 A 
ATOM     25  C   LIG    1        5.553   4.128 -16.670  0.00  0.00    +0.062 A 
ATOM     26  C   LIG    1        6.044   2.969 -17.279  0.00  0.00    -0.087 A 
ATOM     27  C   LIG    1        7.210   2.678 -18.114  0.00  0.00    -0.056 A 
ATOM     28  C   LIG    1        7.165   1.368 -18.410  0.00  0.00    +0.238 A 
ATOM     29  N   LIG    1        6.065   0.798 -17.832  0.00  0.00    -0.593 N 
ATOM     30  H   LIG    1        5.821  -0.138 -17.905  0.00  0.00    +0.418 HD
ATOM     31  C   LIG    1        5.357   1.749 -17.133  0.00  0.00    +0.087 A 
ATOM     32  C   LIG    1        4.191   1.708 -16.379  0.00  0.00    +0.048 A 
ENDBRANCH  20  23
ENDBRANCH   5  18
TORSDOF 3
ENDMDL
MODEL 4
REMARK VINA RESULT:      -9.0     14.838     18.959
REMARK  Name = ZINC12389647
REMARK                            x       y       z     vdW  Elec       q    Type
REMARK                         _______ _______ _______ _____ _____    ______ ____
ROOT
ATOM      1  N   LIG    1       -2.996   4.356  -1.120  0.00  0.00    -0.476 N 
ATOM      2  C   LIG    1       -3.521   3.257  -0.300  0.00  0.00    +0.202 C 
ATOM      3  C   LIG    1       -5.007   3.054  -0.614  0.00  0.00    +0.326 C 
ATOM      4  N   LIG    1       -5.157   2.873  -2.067  0.00  0.00    -0.598 N 
ATOM      5  C   LIG    1       -5.844   1.826  -2.566  0.00  0.00    +0.621 C 
ATOM      6  O   LIG    1       -6.441   1.078  -1.817  0.00  0.00    -0.474 OA
ATOM      7  C   LIG    1       -4.536   3.864  -2.959  0.00  0.00    +0.304 C 
ATOM      8  C   LIG    1       -3.069   4.034  -2.553  0.00  0.00    +0.204 C 
ENDROOT
BRANCH   1  14
ATOM      9  C   LIG    1       -1.816   8.047   1.015  0.00  0.00    +0.005 A 
ATOM     10  C   LIG    1       -0.462   8.190   1.295  0.00  0.00    +0.069 A 
ATOM     11  C   LIG    1        0.419   7.212   0.917  0.00  0.00    +0.055 A 
ATOM     12  C   LIG    1       -0.048   6.095   0.256  0.00  0.00    -0.117 A 
ATOM     13  C   LIG    1       -1.418   5.925  -0.047  0.00  0.00    -0.121 A 
ATOM     14  C   LIG    1       -1.690   4.679  -0.747  0.00  0.00    +0.313 A 
ATOM     15  N   LIG    1       -0.711   3.866  -1.024  0.00  0.00    -0.445 NA
ATOM     16  S   LIG    1        0.688   4.625  -0.405  0.00  0.00    +0.181 S 
ATOM     17  C   LIG    1       -2.295   6.955   0.360  0.00  0.00    +0.110 A 
ENDBRANCH   1  14
BRANCH   5  18
ATOM     18  C   LIG    1       -5.871   1.588  -4.030  0.00  0.00    +0.144 A 
ATOM     19  N   LIG    1       -5.117   0.742  -4.699  0.00  0.00    -0.403 NA
ATOM     20  C   LIG    1       -5.489   0.867  -5.989  0.00  0.00    +0.227 A 
ATOM     21  N   LIG    1       -6.437   1.769  -6.035  0.00  0.00    -0.363 NA
ATOM     22  O   LIG    1       -6.672   2.188  -4.922  0.00  0.00    +0.095 OA
BRANCH  20  23
ATOM     23  C   LIG    1       -4.929   0.120  -7.142  0.00  0.00    -0.013 A 
ATOM     24  C   LIG    1       -3.748   0.563  -7.749  0.00  0.00    +0.036 A 
ATOM     25  C   LIG    1       -3.220  -0.117  -8.807  0.00  0.00    +0.062 A 
ATOM     26  C   LIG    1       -3.865  -1.257  -9.296  0.00  0.00    -0.087 A 
ATOM     27  C   LIG    1       -3.583  -2.193 -10.386  0.00  0.00    -0.056 A 
ATOM     28  C   LIG    1       -4.568  -3.108 -10.382  0.00  0.00    +0.238 A 
ATOM     29  N   LIG    1       -5.456  -2.833  -9.380  0.00  0.00    -0.593 N 
ATOM     30  H   LIG    1       -6.249  -3.354  -9.182  0.00  0.00    +0.418 HD
ATOM     31  C   LIG    1       -5.056  -1.707  -8.695  0.00  0.00    +0.087 A 
ATOM     32  C   LIG    1       -5.582  -1.010  -7.616  0.00  0.00    +0.048 A 
ENDBRANCH  20  23
ENDBRANCH   5  18
TORSDOF 3
ENDMDL
MODEL 5
REMARK VINA RESULT:      -9.0     13.086     15.492
REMARK  Name = ZINC12389647
REMARK                            x       y       z     vdW  Elec       q    Type
REMARK                         _______ _______ _______ _____ _____    ______ ____
ROOT
ATOM      1  N   LIG    1        2.022   2.458 -13.509  0.00  0.00    -0.476 N 
ATOM      2  C   LIG    1        2.852   2.919 -12.389  0.00  0.00    +0.202 C 
ATOM      3  C   LIG    1        1.983   3.708 -11.404  0.00  0.00    +0.326 C 
ATOM      4  N   LIG    1        0.834   2.872 -11.023  0.00  0.00    -0.598 N 
ATOM      5  C   LIG    1        0.524   2.673  -9.727  0.00  0.00    +0.621 C 
ATOM      6  O   LIG    1        1.127   3.271  -8.858  0.00  0.00    -0.474 OA
ATOM      7  C   LIG    1        0.033   2.260 -12.094  0.00  0.00    +0.304 C 
ATOM      8  C   LIG    1        0.979   1.528 -13.052  0.00  0.00    +0.204 C 
ENDROOT
BRANCH   1  14
ATOM      9  C   LIG    1        4.857   4.656 -16.099  0.00  0.00    +0.005 A 
ATOM     10  C   LIG    1        5.545   3.899 -17.040  0.00  0.00    +0.069 A 
ATOM     11  C   LIG    1        5.328   2.549 -17.120  0.00  0.00    +0.055 A 
ATOM     12  C   LIG    1        4.423   1.955 -16.265  0.00  0.00    -0.117 A 
ATOM     13  C   LIG    1        3.705   2.700 -15.301  0.00  0.00    -0.121 A 
ATOM     14  C   LIG    1        2.806   1.877 -14.507  0.00  0.00    +0.313 A 
ATOM     15  N   LIG    1        2.735   0.596 -14.732  0.00  0.00    -0.445 NA
ATOM     16  S   LIG    1        3.834   0.305 -16.006  0.00  0.00    +0.181 S 
ATOM     17  C   LIG    1        3.957   4.089 -15.251  0.00  0.00    +0.110 A 
ENDBRANCH   1  14
BRANCH   5  18
ATOM     18  C   LIG    1       -0.554   1.722  -9.360  0.00  0.00    +0.144 A 
ATOM     19  N   LIG    1       -1.781   2.032  -8.999  0.00  0.00    -0.403 NA
ATOM     20  C   LIG    1       -2.397   0.855  -8.764  0.00  0.00    +0.227 A 
ATOM     21  N   LIG    1       -1.525  -0.094  -8.993  0.00  0.00    -0.363 NA
ATOM     22  O   LIG    1       -0.466   0.384  -9.341  0.00  0.00    +0.095 OA
BRANCH  20  23
ATOM     23  C   LIG    1       -3.803   0.670  -8.328  0.00  0.00    -0.013 A 
ATOM     24  C   LIG    1       -4.389  -0.600  -8.387  0.00  0.00    +0.036 A 
ATOM     25  C   LIG    1       -5.678  -0.784  -7.985  0.00  0.00    +0.062 A 
ATOM     26  C   LIG    1       -6.426   0.302  -7.520  0.00  0.00    -0.087 A 
ATOM     27  C   LIG    1       -7.797   0.454  -7.029  0.00  0.00    -0.056 A 
ATOM     28  C   LIG    1       -7.961   1.751  -6.718  0.00  0.00    +0.238 A 
ATOM     29  N   LIG    1       -6.808   2.441  -6.970  0.00  0.00    -0.593 N 
ATOM     30  H   LIG    1       -6.685   3.392  -6.824  0.00  0.00    +0.418 HD
ATOM     31  C   LIG    1       -5.848   1.585  -7.461  0.00  0.00    +0.087 A 
ATOM     32  C   LIG    1       -4.532   1.759  -7.868  0.00  0.00    +0.048 A 
ENDBRANCH  20  23
ENDBRANCH   5  18
TORSDOF 3
ENDMDL
MODEL 6
REMARK VINA RESULT:      -9.0      4.829      8.064
REMARK  Name = ZINC12389647
REMARK                            x       y       z     vdW  Elec       q    Type
REMARK                         _______ _______ _______ _____ _____    ______ ____
ROOT
ATOM      1  N   LIG    1        3.504  -0.673 -16.580  0.00  0.00    -0.476 N 
ATOM      2  C   LIG    1        2.375  -1.253 -17.319  0.00  0.00    +0.202 C 
ATOM      3  C   LIG    1        2.803  -2.589 -17.933  0.00  0.00    +0.326 C 
ATOM      4  N   LIG    1        3.350  -3.440 -16.865  0.00  0.00    -0.598 N 
ATOM      5  C   LIG    1        2.907  -4.701 -16.690  0.00  0.00    +0.621 C 
ATOM      6  O   LIG    1        2.127  -5.187 -17.485  0.00  0.00    -0.474 OA
ATOM      7  C   LIG    1        4.392  -2.878 -15.992  0.00  0.00    +0.304 C 
ATOM      8  C   LIG    1        3.901  -1.530 -15.454  0.00  0.00    +0.204 C 
ENDROOT
BRANCH   1  14
ATOM      9  C   LIG    1        6.053   2.879 -17.264  0.00  0.00    +0.005 A 
ATOM     10  C   LIG    1        5.585   4.081 -16.747  0.00  0.00    +0.069 A 
ATOM     11  C   LIG    1        4.392   4.116 -16.075  0.00  0.00    +0.055 A 
ATOM     12  C   LIG    1        3.669   2.953 -15.915  0.00  0.00    -0.117 A 
ATOM     13  C   LIG    1        4.122   1.714 -16.426  0.00  0.00    -0.121 A 
ATOM     14  C   LIG    1        3.206   0.619 -16.144  0.00  0.00    +0.313 A 
ATOM     15  N   LIG    1        2.108   0.849 -15.483  0.00  0.00    -0.445 NA
ATOM     16  S   LIG    1        2.130   2.523 -15.148  0.00  0.00    +0.181 S 
ATOM     17  C   LIG    1        5.356   1.720 -17.113  0.00  0.00    +0.110 A 
ENDBRANCH   1  14
BRANCH   5  18
ATOM     18  C   LIG    1        3.373  -5.496 -15.527  0.00  0.00    +0.144 A 
ATOM     19  N   LIG    1        4.286  -6.444 -15.542  0.00  0.00    -0.403 NA
ATOM     20  C   LIG    1        4.378  -6.878 -14.269  0.00  0.00    +0.227 A 
ATOM     21  N   LIG    1        3.528  -6.181 -13.557  0.00  0.00    -0.363 NA
ATOM     22  O   LIG    1        2.948  -5.381 -14.260  0.00  0.00    +0.095 OA
BRANCH  20  23
ATOM     23  C   LIG    1        5.275  -7.948 -13.767  0.00  0.00    -0.013 A 
ATOM     24  C   LIG    1        6.663  -7.788 -13.854  0.00  0.00    +0.036 A 
ATOM     25  C   LIG    1        7.499  -8.761 -13.393  0.00  0.00    +0.062 A 
ATOM     26  C   LIG    1        6.970  -9.931 -12.839  0.00  0.00    -0.087 A 
ATOM     27  C   LIG    1        7.563 -11.142 -12.269  0.00  0.00    -0.056 A 
ATOM     28  C   LIG    1        6.547 -11.937 -11.891  0.00  0.00    +0.238 A 
ATOM     29  N   LIG    1        5.354 -11.332 -12.171  0.00  0.00    -0.593 N 
ATOM     30  H   LIG    1        4.481 -11.713 -11.988  0.00  0.00    +0.418 HD
ATOM     31  C   LIG    1        5.575 -10.104 -12.752  0.00  0.00    +0.087 A 
ATOM     32  C   LIG    1        4.734  -9.103 -13.220  0.00  0.00    +0.048 A 
ENDBRANCH  20  23
ENDBRANCH   5  18
TORSDOF 3
ENDMDL
MODEL 7
REMARK VINA RESULT:      -9.0     11.926     15.290
REMARK  Name = ZINC12389647
REMARK                            x       y       z     vdW  Elec       q    Type
REMARK                         _______ _______ _______ _____ _____    ______ ____
ROOT
ATOM      1  N   LIG    1        1.127   1.859 -12.715  0.00  0.00    -0.476 N 
ATOM      2  C   LIG    1        1.599   0.472 -12.632  0.00  0.00    +0.202 C 
ATOM      3  C   LIG    1        2.073   0.181 -11.204  0.00  0.00    +0.326 C 
ATOM      4  N   LIG    1        0.987   0.525 -10.273  0.00  0.00    -0.598 N 
ATOM      5  C   LIG    1        0.571  -0.354  -9.341  0.00  0.00    +0.621 C 
ATOM      6  O   LIG    1        1.163  -1.404  -9.188  0.00  0.00    -0.474 OA
ATOM      7  C   LIG    1        0.368   1.855 -10.387  0.00  0.00    +0.304 C 
ATOM      8  C   LIG    1       -0.039   2.079 -11.847  0.00  0.00    +0.204 C 
ENDROOT
BRANCH   1  14
ATOM      9  C   LIG    1        4.123   3.193 -15.685  0.00  0.00    +0.005 A 
ATOM     10  C   LIG    1        3.639   3.505 -16.950  0.00  0.00    +0.069 A 
ATOM     11  C   LIG    1        2.301   3.385 -17.217  0.00  0.00    +0.055 A 
ATOM     12  C   LIG    1        1.446   2.959 -16.223  0.00  0.00    -0.117 A 
ATOM     13  C   LIG    1        1.909   2.639 -14.925  0.00  0.00    -0.121 A 
ATOM     14  C   LIG    1        0.840   2.213 -14.035  0.00  0.00    +0.313 A 
ATOM     15  N   LIG    1       -0.385   2.162 -14.473  0.00  0.00    -0.445 NA
ATOM     16  S   LIG    1       -0.297   2.663 -16.104  0.00  0.00    +0.181 S 
ATOM     17  C   LIG    1        3.294   2.776 -14.690  0.00  0.00    +0.110 A 
ENDBRANCH   1  14
BRANCH   5  18
ATOM     18  C   LIG    1       -0.611  -0.040  -8.500  0.00  0.00    +0.144 A 
ATOM     19  N   LIG    1       -1.874  -0.166  -8.848  0.00  0.00    -0.403 NA
ATOM     20  C   LIG    1       -2.587   0.233  -7.775  0.00  0.00    +0.227 A 
ATOM     21  N   LIG    1       -1.731   0.575  -6.844  0.00  0.00    -0.363 NA
ATOM     22  O   LIG    1       -0.595   0.420  -7.241  0.00  0.00    +0.095 OA
BRANCH  20  23
ATOM     23  C   LIG    1       -4.065   0.277  -7.668  0.00  0.00    -0.013 A 
ATOM     24  C   LIG    1       -4.813  -0.887  -7.883  0.00  0.00    +0.036 A 
ATOM     25  C   LIG    1       -6.172  -0.862  -7.784  0.00  0.00    +0.062 A 
ATOM     26  C   LIG    1       -6.827   0.334  -7.475  0.00  0.00    -0.087 A 
ATOM     27  C   LIG    1       -8.233   0.705  -7.300  0.00  0.00    -0.056 A 
ATOM     28  C   LIG    1       -8.259   2.016  -7.006  0.00  0.00    +0.238 A 
ATOM     29  N   LIG    1       -6.986   2.514  -6.979  0.00  0.00    -0.593 N 
ATOM     30  H   LIG    1       -6.753   3.436  -6.789  0.00  0.00    +0.418 HD
ATOM     31  C   LIG    1       -6.085   1.511  -7.261  0.00  0.00    +0.087 A 
ATOM     32  C   LIG    1       -4.701   1.472  -7.360  0.00  0.00    +0.048 A 
ENDBRANCH  20  23
ENDBRANCH   5  18
TORSDOF 3
ENDMDL
MODEL 8
REMARK VINA RESULT:      -9.0     11.175     14.736
REMARK  Name = ZINC12389647
REMARK                            x       y       z     vdW  Elec       q    Type
REMARK                         _______ _______ _______ _____ _____    ______ ____
ROOT
ATOM      1  N   LIG    1        3.877   1.260  -9.228  0.00  0.00    -0.476 N 
ATOM      2  C   LIG    1        3.476   1.997 -10.433  0.00  0.00    +0.202 C 
ATOM      3  C   LIG    1        2.798   1.035 -11.414  0.00  0.00    +0.326 C 
ATOM      4  N   LIG    1        1.702   0.348 -10.714  0.00  0.00    -0.598 N 
ATOM      5  C   LIG    1        0.461   0.313 -11.237  0.00  0.00    +0.621 C 
ATOM      6  O   LIG    1        0.258   0.757 -12.349  0.00  0.00    -0.474 OA
ATOM      7  C   LIG    1        1.998  -0.299  -9.426  0.00  0.00    +0.304 C 
ATOM      8  C   LIG    1        2.707   0.715  -8.522  0.00  0.00    +0.204 C 
ENDROOT
BRANCH   1  14
ATOM      9  C   LIG    1        8.294   1.503  -9.279  0.00  0.00    +0.005 A 
ATOM     10  C   LIG    1        8.875   2.359  -8.352  0.00  0.00    +0.069 A 
ATOM     11  C   LIG    1        8.081   3.073  -7.493  0.00  0.00    +0.055 A 
ATOM     12  C   LIG    1        6.711   2.929  -7.557  0.00  0.00    -0.117 A 
ATOM     13  C   LIG    1        6.093   2.061  -8.487  0.00  0.00    -0.121 A 
ATOM     14  C   LIG    1        4.642   2.063  -8.380  0.00  0.00    +0.313 A 
ATOM     15  N   LIG    1        4.059   2.816  -7.492  0.00  0.00    -0.445 NA
ATOM     16  S   LIG    1        5.332   3.618  -6.683  0.00  0.00    +0.181 S 
ATOM     17  C   LIG    1        6.945   1.344  -9.354  0.00  0.00    +0.110 A 
ENDBRANCH   1  14
BRANCH   5  18
ATOM     18  C   LIG    1       -0.657  -0.267 -10.454  0.00  0.00    +0.144 A 
ATOM     19  N   LIG    1       -1.750   0.357 -10.069  0.00  0.00    -0.403 NA
ATOM     20  C   LIG    1       -2.471  -0.560  -9.392  0.00  0.00    +0.227 A 
ATOM     21  N   LIG    1       -1.788  -1.678  -9.401  0.00  0.00    -0.363 NA
ATOM     22  O   LIG    1       -0.749  -1.529 -10.009  0.00  0.00    +0.095 OA
BRANCH  20  23
ATOM     23  C   LIG    1       -3.793  -0.343  -8.755  0.00  0.00    -0.013 A 
ATOM     24  C   LIG    1       -4.695  -1.408  -8.643  0.00  0.00    +0.036 A 
ATOM     25  C   LIG    1       -5.911  -1.223  -8.055  0.00  0.00    +0.062 A 
ATOM     26  C   LIG    1       -6.266   0.039  -7.570  0.00  0.00    -0.087 A 
ATOM     27  C   LIG    1       -7.458   0.573  -6.907  0.00  0.00    -0.056 A 
ATOM     28  C   LIG    1       -7.225   1.875  -6.668  0.00  0.00    +0.238 A 
ATOM     29  N   LIG    1       -5.983   2.217  -7.124  0.00  0.00    -0.593 N 
ATOM     30  H   LIG    1       -5.593   3.103  -7.064  0.00  0.00    +0.418 HD
ATOM     31  C   LIG    1       -5.368   1.118  -7.681  0.00  0.00    +0.087 A 
ATOM     32  C   LIG    1       -4.130   0.916  -8.277  0.00  0.00    +0.048 A 
ENDBRANCH  20  23
ENDBRANCH   5  18
TORSDOF 3
ENDMDL
MODEL 9
REMARK VINA RESULT:      -8.7      2.895     10.068
REMARK  Name = ZINC12389647
REMARK                            x       y       z     vdW  Elec       q    Type
REMARK                         _______ _______ _______ _____ _____    ______ ____
ROOT
ATOM      1  N   LIG    1        9.244 -10.395  -9.512  0.00  0.00    -0.476 N 
ATOM      2  C   LIG    1        9.089 -11.494 -10.473  0.00  0.00    +0.202 C 
ATOM      3  C   LIG    1        7.614 -11.901 -10.545  0.00  0.00    +0.326 C 
ATOM      4  N   LIG    1        6.813 -10.702 -10.838  0.00  0.00    -0.598 N 
ATOM      5  C   LIG    1        5.920 -10.696 -11.847  0.00  0.00    +0.621 C 
ATOM      6  O   LIG    1        5.687 -11.720 -12.459  0.00  0.00    -0.474 OA
ATOM      7  C   LIG    1        7.014  -9.510 -10.000  0.00  0.00    +0.304 C 
ATOM      8  C   LIG    1        8.513  -9.197  -9.950  0.00  0.00    +0.204 C 
ENDROOT
BRANCH   1  14
ATOM      9  C   LIG    1       11.755 -12.241  -6.371  0.00  0.00    +0.005 A 
ATOM     10  C   LIG    1       13.077 -11.818  -6.312  0.00  0.00    +0.069 A 
ATOM     11  C   LIG    1       13.534 -10.883  -7.203  0.00  0.00    +0.055 A 
ATOM     12  C   LIG    1       12.673 -10.367  -8.148  0.00  0.00    -0.117 A 
ATOM     13  C   LIG    1       11.321 -10.775  -8.229  0.00  0.00    -0.121 A 
ATOM     14  C   LIG    1       10.593 -10.106  -9.295  0.00  0.00    +0.313 A 
ATOM     15  N   LIG    1       11.203  -9.235 -10.048  0.00  0.00    -0.445 NA
ATOM     16  S   LIG    1       12.805  -9.182  -9.458  0.00  0.00    +0.181 S 
ATOM     17  C   LIG    1       10.889 -11.741  -7.293  0.00  0.00    +0.110 A 
ENDBRANCH   1  14
BRANCH   5  18
ATOM     18  C   LIG    1        5.220  -9.440 -12.211  0.00  0.00    +0.144 A 
ATOM     19  N   LIG    1        5.093  -8.936 -13.420  0.00  0.00    -0.403 NA
ATOM     20  C   LIG    1        4.389  -7.797 -13.265  0.00  0.00    +0.227 A 
ATOM     21  N   LIG    1        4.127  -7.670 -11.988  0.00  0.00    -0.363 NA
ATOM     22  O   LIG    1        4.590  -8.605 -11.371  0.00  0.00    +0.095 OA
BRANCH  20  23
ATOM     23  C   LIG    1        3.985  -6.860 -14.343  0.00  0.00    -0.013 A 
ATOM     24  C   LIG    1        3.869  -5.493 -14.068  0.00  0.00    +0.036 A 
ATOM     25  C   LIG    1        3.503  -4.621 -15.051  0.00  0.00    +0.062 A 
ATOM     26  C   LIG    1        3.231  -5.094 -16.338  0.00  0.00    -0.087 A 
ATOM     27  C   LIG    1        2.821  -4.453 -17.589  0.00  0.00    -0.056 A 
ATOM     28  C   LIG    1        2.711  -5.425 -18.510  0.00  0.00    +0.238 A 
ATOM     29  N   LIG    1        3.016  -6.634 -17.951  0.00  0.00    -0.593 N 
ATOM     30  H   LIG    1        3.006  -7.483 -18.421  0.00  0.00    +0.418 HD
ATOM     31  C   LIG    1        3.340  -6.468 -16.623  0.00  0.00    +0.087 A 
ATOM     32  C   LIG    1        3.718  -7.346 -15.616  0.00  0.00    +0.048 A 
ENDBRANCH  20  23
ENDBRANCH   5  18
TORSDOF 3
ENDMDL
