# Supplementary material for: Computationally accelerated identification of P-glycoprotein inhibitors
Source: PLoS One. 2025 Aug 13;20(8):e0325121. doi: 10.1371/journal.pone.0325121 (PMC12349723; doi:10.1371/journal.pone.0325121)
Supplement: S9 File — We have provided the full dataset for the docking studies presented in this paper, as defined by the journal’s definition of a complete minimal dataset. (ZIP) [file pone.0325121.s013.zip › S9_Docking_Data_Receptors_Ligands/DBD_docking/3b5x_dbd/ZINC12408039_3b5x_dbd_out.pdb]

MODEL 1
REMARK VINA RESULT:      -8.9      0.000      0.000
REMARK  Name = ZINC12408039
REMARK                            x       y       z     vdW  Elec       q    Type
REMARK                         _______ _______ _______ _____ _____    ______ ____
COMPND    ZINC12408039 
AUTHOR    GENERATED BY OPEN BABEL 2.3.2
ATOM      1  N   LIG     1       7.349  16.845   0.528  1.00  0.00           N  
ATOM      2  C   LIG     1       8.340  15.800   0.816  1.00  0.00           C  
ATOM      3  C   LIG     1       8.370  14.794  -0.339  1.00  0.00           C  
ATOM      4  N   LIG     1       8.590  15.531  -1.594  1.00  0.00           N  
ATOM      5  C   LIG     1       9.563  15.163  -2.450  1.00  0.00           C  
ATOM      6  O   LIG     1      10.200  14.148  -2.246  1.00  0.00           O  
ATOM      7  C   LIG     1       7.720  16.680  -1.887  1.00  0.00           C  
ATOM      8  C   LIG     1       7.717  17.612  -0.671  1.00  0.00           C  
ATOM      9  C   LIG     1       4.018  16.567   3.425  1.00  0.00           C  
ATOM     10  C   LIG     1       4.015  17.502   4.453  1.00  0.00           C  
ATOM     11  C   LIG     1       5.016  18.436   4.527  1.00  0.00           C  
ATOM     12  C   LIG     1       6.012  18.439   3.575  1.00  0.00           C  
ATOM     13  C   LIG     1       6.037  17.503   2.514  1.00  0.00           C  
ATOM     14  C   LIG     1       7.175  17.687   1.627  1.00  0.00           C  
ATOM     15  N   LIG     1       8.030  18.641   1.861  1.00  0.00           N  
ATOM     16  S   LIG     1       7.458  19.417   3.270  1.00  0.00           S  
ATOM     17  C   LIG     1       4.989  16.557   2.473  1.00  0.00           C  
ATOM     18  C   LIG     1       9.856  15.996  -3.641  1.00  0.00           C  
ATOM     19  N   LIG     1      10.418  17.186  -3.645  1.00  0.00           N  
ATOM     20  C   LIG     1      10.483  17.552  -4.942  1.00  0.00           C  
ATOM     21  N   LIG     1       9.965  16.580  -5.647  1.00  0.00           N  
ATOM     22  O   LIG     1       9.605  15.678  -4.920  1.00  0.00           O  
ATOM     23  C   LIG     1      11.039  18.824  -5.470  1.00  0.00           C  
ATOM     24  C   LIG     1      12.192  18.801  -6.250  1.00  0.00           C  
ATOM     25  C   LIG     1      12.697  19.993  -6.740  1.00  0.00           C  
ATOM     26  C   LIG     1      12.036  21.172  -6.424  1.00  0.00           C  
ATOM     27  C   LIG     1      10.897  21.121  -5.640  1.00  0.00           C  
ATOM     28  N   LIG     1      10.437  19.971  -5.191  1.00  0.00           N  
CONECT    1    8    2   14                                            
CONECT    2    3    1                                                 
CONECT    3    4    2                                                 
CONECT    4    5    7    3                                            
CONECT    5   18    6    4                                            
CONECT    6    5                                                      
CONECT    7    4    8                                                 
CONECT    8    7    1                                                 
CONECT    9   17   10                                                 
CONECT   10    9   11                                                 
CONECT   11   12   10                                                 
CONECT   12   13   16   11                                            
CONECT   13   14   17   12                                            
CONECT   14    1   15   13                                            
CONECT   15   14   16                                                 
CONECT   16   15   12                                                 
CONECT   17   13    9                                                 
CONECT   18   22   19    5                                            
CONECT   19   20   18                                                 
CONECT   20   21   23   19                                            
CONECT   21   20   22                                                 
CONECT   22   21   18                                                 
CONECT   23   24   28   20                                            
CONECT   24   25   23                                                 
CONECT   25   26   24                                                 
CONECT   26   25   27                                                 
CONECT   27   26   28                                                 
CONECT   28   27   23                                                 
MASTER        0    0    0    0    0    0    0    0   28    0   28    0
END
