# Supplementary material for: Computationally accelerated identification of P-glycoprotein inhibitors
Source: PLoS One. 2025 Aug 13;20(8):e0325121. doi: 10.1371/journal.pone.0325121 (PMC12349723; doi:10.1371/journal.pone.0325121)
Supplement: S9 File — We have provided the full dataset for the docking studies presented in this paper, as defined by the journal’s definition of a complete minimal dataset. (ZIP) [file pone.0325121.s013.zip › S9_Docking_Data_Receptors_Ligands/DBD_docking/3b5x_dbd/ZINC12408039_3b5x_dbd_out.pdbqt]

MODEL 1
REMARK VINA RESULT:      -8.9      0.000      0.000
REMARK  Name = ZINC12408039
REMARK                            x       y       z     vdW  Elec       q    Type
REMARK                         _______ _______ _______ _____ _____    ______ ____
ROOT
ATOM      1  N   LIG    1        7.349  16.845   0.528  0.00  0.00    -0.476 N 
ATOM      2  C   LIG    1        8.340  15.800   0.816  0.00  0.00    +0.202 C 
ATOM      3  C   LIG    1        8.370  14.794  -0.339  0.00  0.00    +0.326 C 
ATOM      4  N   LIG    1        8.590  15.531  -1.594  0.00  0.00    -0.598 N 
ATOM      5  C   LIG    1        9.563  15.163  -2.450  0.00  0.00    +0.621 C 
ATOM      6  O   LIG    1       10.200  14.148  -2.246  0.00  0.00    -0.471 OA
ATOM      7  C   LIG    1        7.720  16.680  -1.887  0.00  0.00    +0.304 C 
ATOM      8  C   LIG    1        7.717  17.612  -0.671  0.00  0.00    +0.204 C 
ENDROOT
BRANCH   1  14
ATOM      9  C   LIG    1        4.018  16.567   3.425  0.00  0.00    +0.005 A 
ATOM     10  C   LIG    1        4.015  17.502   4.453  0.00  0.00    +0.069 A 
ATOM     11  C   LIG    1        5.016  18.436   4.527  0.00  0.00    +0.055 A 
ATOM     12  C   LIG    1        6.012  18.439   3.575  0.00  0.00    -0.117 A 
ATOM     13  C   LIG    1        6.037  17.503   2.514  0.00  0.00    -0.121 A 
ATOM     14  C   LIG    1        7.175  17.687   1.627  0.00  0.00    +0.313 A 
ATOM     15  N   LIG    1        8.030  18.641   1.861  0.00  0.00    -0.445 NA
ATOM     16  S   LIG    1        7.458  19.417   3.270  0.00  0.00    +0.181 S 
ATOM     17  C   LIG    1        4.989  16.557   2.473  0.00  0.00    +0.110 A 
ENDBRANCH   1  14
BRANCH   5  18
ATOM     18  C   LIG    1        9.856  15.996  -3.641  0.00  0.00    +0.141 A 
ATOM     19  N   LIG    1       10.418  17.186  -3.645  0.00  0.00    -0.380 NA
ATOM     20  C   LIG    1       10.483  17.552  -4.942  0.00  0.00    +0.224 A 
ATOM     21  N   LIG    1        9.965  16.580  -5.647  0.00  0.00    -0.349 NA
ATOM     22  O   LIG    1        9.605  15.678  -4.920  0.00  0.00    +0.102 OA
BRANCH  20  23
ATOM     23  C   LIG    1       11.039  18.824  -5.470  0.00  0.00    +0.187 A 
ATOM     24  C   LIG    1       12.192  18.801  -6.250  0.00  0.00    +0.014 A 
ATOM     25  C   LIG    1       12.697  19.993  -6.740  0.00  0.00    +0.074 A 
ATOM     26  C   LIG    1       12.036  21.172  -6.424  0.00  0.00    -0.005 A 
ATOM     27  C   LIG    1       10.897  21.121  -5.640  0.00  0.00    +0.276 A 
ATOM     28  N   LIG    1       10.437  19.971  -5.191  0.00  0.00    -0.445 NA
ENDBRANCH  20  23
ENDBRANCH   5  18
TORSDOF 3
ENDMDL
MODEL 2
REMARK VINA RESULT:      -8.8     28.520     31.103
REMARK  Name = ZINC12408039
REMARK                            x       y       z     vdW  Elec       q    Type
REMARK                         _______ _______ _______ _____ _____    ______ ____
ROOT
ATOM      1  N   LIG    1        9.240 -11.026  -9.341  0.00  0.00    -0.476 N 
ATOM      2  C   LIG    1        8.404 -10.225  -8.437  0.00  0.00    +0.202 C 
ATOM      3  C   LIG    1        7.822  -9.034  -9.205  0.00  0.00    +0.326 C 
ATOM      4  N   LIG    1        7.133  -9.542 -10.402  0.00  0.00    -0.598 N 
ATOM      5  C   LIG    1        5.867  -9.174 -10.679  0.00  0.00    +0.621 C 
ATOM      6  O   LIG    1        5.316  -8.331 -10.000  0.00  0.00    -0.471 OA
ATOM      7  C   LIG    1        7.864 -10.462 -11.286  0.00  0.00    +0.304 C 
ATOM      8  C   LIG    1        8.445 -11.597 -10.436  0.00  0.00    +0.204 C 
ENDROOT
BRANCH   1  14
ATOM      9  C   LIG    1       12.921 -10.398  -6.968  0.00  0.00    +0.005 A 
ATOM     10  C   LIG    1       13.453 -11.521  -6.346  0.00  0.00    +0.069 A 
ATOM     11  C   LIG    1       12.831 -12.735  -6.485  0.00  0.00    +0.055 A 
ATOM     12  C   LIG    1       11.685 -12.827  -7.246  0.00  0.00    -0.117 A 
ATOM     13  C   LIG    1       11.125 -11.702  -7.894  0.00  0.00    -0.121 A 
ATOM     14  C   LIG    1        9.919 -12.024  -8.642  0.00  0.00    +0.313 A 
ATOM     15  N   LIG    1        9.476 -13.249  -8.657  0.00  0.00    -0.445 NA
ATOM     16  S   LIG    1       10.577 -14.134  -7.696  0.00  0.00    +0.181 S 
ATOM     17  C   LIG    1       11.794 -10.470  -7.726  0.00  0.00    +0.110 A 
ENDBRANCH   1  14
BRANCH   5  18
ATOM     18  C   LIG    1        5.146  -9.799 -11.814  0.00  0.00    +0.141 A 
ATOM     19  N   LIG    1        4.296 -10.802 -11.745  0.00  0.00    -0.380 NA
ATOM     20  C   LIG    1        3.896 -11.026 -13.014  0.00  0.00    +0.224 A 
ATOM     21  N   LIG    1        4.515 -10.162 -13.776  0.00  0.00    -0.349 NA
ATOM     22  O   LIG    1        5.231  -9.447 -13.106  0.00  0.00    +0.102 OA
BRANCH  20  23
ATOM     23  C   LIG    1        2.932 -12.063 -13.462  0.00  0.00    +0.187 A 
ATOM     24  C   LIG    1        3.115 -12.691 -14.691  0.00  0.00    +0.014 A 
ATOM     25  C   LIG    1        2.212 -13.659 -15.094  0.00  0.00    +0.074 A 
ATOM     26  C   LIG    1        1.146 -13.960 -14.257  0.00  0.00    -0.005 A 
ATOM     27  C   LIG    1        1.022 -13.292 -13.052  0.00  0.00    +0.276 A 
ATOM     28  N   LIG    1        1.900 -12.379 -12.692  0.00  0.00    -0.445 NA
ENDBRANCH  20  23
ENDBRANCH   5  18
TORSDOF 3
ENDMDL
MODEL 3
REMARK VINA RESULT:      -8.6     27.296     29.733
REMARK  Name = ZINC12408039
REMARK                            x       y       z     vdW  Elec       q    Type
REMARK                         _______ _______ _______ _____ _____    ______ ____
ROOT
ATOM      1  N   LIG    1        5.711  -8.437 -13.258  0.00  0.00    -0.476 N 
ATOM      2  C   LIG    1        4.824  -9.252 -12.418  0.00  0.00    +0.202 C 
ATOM      3  C   LIG    1        5.273 -10.715 -12.474  0.00  0.00    +0.326 C 
ATOM      4  N   LIG    1        6.699 -10.780 -12.117  0.00  0.00    -0.598 N 
ATOM      5  C   LIG    1        7.137 -11.631 -11.169  0.00  0.00    +0.621 C 
ATOM      6  O   LIG    1        6.372 -12.433 -10.672  0.00  0.00    -0.471 OA
ATOM      7  C   LIG    1        7.634  -9.891 -12.825  0.00  0.00    +0.304 C 
ATOM      8  C   LIG    1        7.091  -8.459 -12.755  0.00  0.00    +0.204 C 
ENDROOT
BRANCH   1  14
ATOM      9  C   LIG    1        3.374  -6.861 -16.667  0.00  0.00    +0.005 A 
ATOM     10  C   LIG    1        2.997  -5.525 -16.592  0.00  0.00    +0.069 A 
ATOM     11  C   LIG    1        3.348  -4.780 -15.496  0.00  0.00    +0.055 A 
ATOM     12  C   LIG    1        4.077  -5.365 -14.483  0.00  0.00    -0.117 A 
ATOM     13  C   LIG    1        4.479  -6.720 -14.536  0.00  0.00    -0.121 A 
ATOM     14  C   LIG    1        5.238  -7.129 -13.365  0.00  0.00    +0.313 A 
ATOM     15  N   LIG    1        5.476  -6.269 -12.415  0.00  0.00    -0.445 NA
ATOM     16  S   LIG    1        4.737  -4.819 -12.932  0.00  0.00    +0.181 S 
ATOM     17  C   LIG    1        4.098  -7.454 -15.681  0.00  0.00    +0.110 A 
ENDBRANCH   1  14
BRANCH   5  18
ATOM     18  C   LIG    1        8.553 -11.587 -10.731  0.00  0.00    +0.141 A 
ATOM     19  N   LIG    1        8.991 -11.630  -9.490  0.00  0.00    -0.380 NA
ATOM     20  C   LIG    1       10.335 -11.564  -9.577  0.00  0.00    +0.224 A 
ATOM     21  N   LIG    1       10.640 -11.485 -10.847  0.00  0.00    -0.349 NA
ATOM     22  O   LIG    1        9.632 -11.502 -11.523  0.00  0.00    +0.102 OA
BRANCH  20  23
ATOM     23  C   LIG    1       11.293 -11.578  -8.442  0.00  0.00    +0.187 A 
ATOM     24  C   LIG    1       11.427 -12.726  -7.667  0.00  0.00    +0.014 A 
ATOM     25  C   LIG    1       12.327 -12.727  -6.615  0.00  0.00    +0.074 A 
ATOM     26  C   LIG    1       13.055 -11.571  -6.365  0.00  0.00    -0.005 A 
ATOM     27  C   LIG    1       12.866 -10.464  -7.173  0.00  0.00    +0.276 A 
ATOM     28  N   LIG    1       12.006 -10.494  -8.170  0.00  0.00    -0.445 NA
ENDBRANCH  20  23
ENDBRANCH   5  18
TORSDOF 3
ENDMDL
MODEL 4
REMARK VINA RESULT:      -8.4     20.964     23.813
REMARK  Name = ZINC12408039
REMARK                            x       y       z     vdW  Elec       q    Type
REMARK                         _______ _______ _______ _____ _____    ______ ____
ROOT
ATOM      1  N   LIG    1        2.770   0.287 -17.695  0.00  0.00    -0.476 N 
ATOM      2  C   LIG    1        1.975   0.947 -18.739  0.00  0.00    +0.202 C 
ATOM      3  C   LIG    1        0.536   0.422 -18.689  0.00  0.00    +0.326 C 
ATOM      4  N   LIG    1        0.025   0.590 -17.319  0.00  0.00    -0.598 N 
ATOM      5  C   LIG    1       -1.154   1.199 -17.091  0.00  0.00    +0.621 C 
ATOM      6  O   LIG    1       -1.863   1.522 -18.023  0.00  0.00    -0.471 OA
ATOM      7  C   LIG    1        0.837   0.074 -16.206  0.00  0.00    +0.304 C 
ATOM      8  C   LIG    1        2.264   0.612 -16.354  0.00  0.00    +0.204 C 
ENDROOT
BRANCH   1  14
ATOM      9  C   LIG    1        4.548   4.161 -16.510  0.00  0.00    +0.005 A 
ATOM     10  C   LIG    1        5.917   4.299 -16.711  0.00  0.00    +0.069 A 
ATOM     11  C   LIG    1        6.634   3.260 -17.244  0.00  0.00    +0.055 A 
ATOM     12  C   LIG    1        5.987   2.090 -17.580  0.00  0.00    -0.117 A 
ATOM     13  C   LIG    1        4.595   1.924 -17.391  0.00  0.00    -0.121 A 
ATOM     14  C   LIG    1        4.121   0.615 -17.813  0.00  0.00    +0.313 A 
ATOM     15  N   LIG    1        4.962  -0.250 -18.303  0.00  0.00    -0.445 NA
ATOM     16  S   LIG    1        6.479   0.535 -18.273  0.00  0.00    +0.181 S 
ATOM     17  C   LIG    1        3.891   3.017 -16.840  0.00  0.00    +0.110 A 
ENDBRANCH   1  14
BRANCH   5  18
ATOM     18  C   LIG    1       -1.588   1.477 -15.700  0.00  0.00    +0.141 A 
ATOM     19  N   LIG    1       -1.595   2.649 -15.101  0.00  0.00    -0.380 NA
ATOM     20  C   LIG    1       -2.065   2.419 -13.858  0.00  0.00    +0.224 A 
ATOM     21  N   LIG    1       -2.315   1.138 -13.768  0.00  0.00    -0.349 NA
ATOM     22  O   LIG    1       -2.053   0.583 -14.814  0.00  0.00    +0.102 OA
BRANCH  20  23
ATOM     23  C   LIG    1       -2.262   3.432 -12.790  0.00  0.00    +0.187 A 
ATOM     24  C   LIG    1       -1.626   3.271 -11.562  0.00  0.00    +0.014 A 
ATOM     25  C   LIG    1       -1.815   4.225 -10.577  0.00  0.00    +0.074 A 
ATOM     26  C   LIG    1       -2.643   5.305 -10.850  0.00  0.00    -0.005 A 
ATOM     27  C   LIG    1       -3.247   5.398 -12.092  0.00  0.00    +0.276 A 
ATOM     28  N   LIG    1       -3.046   4.477 -13.012  0.00  0.00    -0.445 NA
ENDBRANCH  20  23
ENDBRANCH   5  18
TORSDOF 3
ENDMDL
MODEL 5
REMARK VINA RESULT:      -8.4     26.618     29.243
REMARK  Name = ZINC12408039
REMARK                            x       y       z     vdW  Elec       q    Type
REMARK                         _______ _______ _______ _____ _____    ______ ____
ROOT
ATOM      1  N   LIG    1        5.973  -7.716 -12.845  0.00  0.00    -0.476 N 
ATOM      2  C   LIG    1        4.943  -8.620 -12.316  0.00  0.00    +0.202 C 
ATOM      3  C   LIG    1        5.251 -10.055 -12.757  0.00  0.00    +0.326 C 
ATOM      4  N   LIG    1        6.629 -10.381 -12.357  0.00  0.00    -0.598 N 
ATOM      5  C   LIG    1        6.901 -11.503 -11.663  0.00  0.00    +0.621 C 
ATOM      6  O   LIG    1        6.022 -12.316 -11.454  0.00  0.00    -0.471 OA
ATOM      7  C   LIG    1        7.702  -9.447 -12.734  0.00  0.00    +0.304 C 
ATOM      8  C   LIG    1        7.297  -8.036 -12.294  0.00  0.00    +0.204 C 
ENDROOT
BRANCH   1  14
ATOM      9  C   LIG    1        3.223  -5.307 -15.335  0.00  0.00    +0.005 A 
ATOM     10  C   LIG    1        3.021  -3.991 -14.935  0.00  0.00    +0.069 A 
ATOM     11  C   LIG    1        3.657  -3.515 -13.818  0.00  0.00    +0.055 A 
ATOM     12  C   LIG    1        4.495  -4.346 -13.107  0.00  0.00    -0.117 A 
ATOM     13  C   LIG    1        4.723  -5.687 -13.494  0.00  0.00    -0.121 A 
ATOM     14  C   LIG    1        5.640  -6.383 -12.605  0.00  0.00    +0.313 A 
ATOM     15  N   LIG    1        6.151  -5.756 -11.584  0.00  0.00    -0.445 NA
ATOM     16  S   LIG    1        5.496  -4.180 -11.655  0.00  0.00    +0.181 S 
ATOM     17  C   LIG    1        4.050  -6.141 -14.650  0.00  0.00    +0.110 A 
ENDBRANCH   1  14
BRANCH   5  18
ATOM     18  C   LIG    1        8.272 -11.746 -11.155  0.00  0.00    +0.141 A 
ATOM     19  N   LIG    1        8.707 -11.518  -9.933  0.00  0.00    -0.380 NA
ATOM     20  C   LIG    1       10.004 -11.888  -9.935  0.00  0.00    +0.224 A 
ATOM     21  N   LIG    1       10.286 -12.316 -11.138  0.00  0.00    -0.349 NA
ATOM     22  O   LIG    1        9.305 -12.247 -11.850  0.00  0.00    +0.102 OA
BRANCH  20  23
ATOM     23  C   LIG    1       10.939 -11.822  -8.782  0.00  0.00    +0.187 A 
ATOM     24  C   LIG    1       11.140 -12.951  -7.992  0.00  0.00    +0.014 A 
ATOM     25  C   LIG    1       12.018 -12.877  -6.925  0.00  0.00    +0.074 A 
ATOM     26  C   LIG    1       12.658 -11.670  -6.676  0.00  0.00    -0.005 A 
ATOM     27  C   LIG    1       12.406 -10.587  -7.500  0.00  0.00    +0.276 A 
ATOM     28  N   LIG    1       11.569 -10.688  -8.511  0.00  0.00    -0.445 NA
ENDBRANCH  20  23
ENDBRANCH   5  18
TORSDOF 3
ENDMDL
MODEL 6
REMARK VINA RESULT:      -8.3     27.352     28.907
REMARK  Name = ZINC12408039
REMARK                            x       y       z     vdW  Elec       q    Type
REMARK                         _______ _______ _______ _____ _____    ______ ____
ROOT
ATOM      1  N   LIG    1        9.023 -10.106  -8.874  0.00  0.00    -0.476 N 
ATOM      2  C   LIG    1        8.018  -9.713  -7.877  0.00  0.00    +0.202 C 
ATOM      3  C   LIG    1        7.486  -8.316  -8.215  0.00  0.00    +0.326 C 
ATOM      4  N   LIG    1        7.012  -8.321  -9.608  0.00  0.00    -0.598 N 
ATOM      5  C   LIG    1        5.782  -7.871  -9.921  0.00  0.00    +0.621 C 
ATOM      6  O   LIG    1        5.088  -7.353  -9.068  0.00  0.00    -0.471 OA
ATOM      7  C   LIG    1        7.918  -8.831 -10.648  0.00  0.00    +0.304 C 
ATOM      8  C   LIG    1        8.432 -10.208 -10.215  0.00  0.00    +0.204 C 
ENDROOT
BRANCH   1  14
ATOM      9  C   LIG    1       12.709 -10.393  -6.444  0.00  0.00    +0.005 A 
ATOM     10  C   LIG    1       13.183 -11.674  -6.191  0.00  0.00    +0.069 A 
ATOM     11  C   LIG    1       12.506 -12.760  -6.683  0.00  0.00    +0.055 A 
ATOM     12  C   LIG    1       11.363 -12.566  -7.430  0.00  0.00    -0.117 A 
ATOM     13  C   LIG    1       10.861 -11.273  -7.708  0.00  0.00    -0.121 A 
ATOM     14  C   LIG    1        9.649 -11.299  -8.510  0.00  0.00    +0.313 A 
ATOM     15  N   LIG    1        9.149 -12.440  -8.889  0.00  0.00    -0.445 NA
ATOM     16  S   LIG    1       10.198 -13.623  -8.244  0.00  0.00    +0.181 S 
ATOM     17  C   LIG    1       11.587 -10.181  -7.182  0.00  0.00    +0.110 A 
ENDBRANCH   1  14
BRANCH   5  18
ATOM     18  C   LIG    1        5.274  -8.007 -11.307  0.00  0.00    +0.141 A 
ATOM     19  N   LIG    1        4.846  -7.034 -12.084  0.00  0.00    -0.380 NA
ATOM     20  C   LIG    1        4.489  -7.625 -13.242  0.00  0.00    +0.224 A 
ATOM     21  N   LIG    1        4.713  -8.907 -13.111  0.00  0.00    -0.349 NA
ATOM     22  O   LIG    1        5.168  -9.144 -12.011  0.00  0.00    +0.102 OA
BRANCH  20  23
ATOM     23  C   LIG    1        3.940  -6.946 -14.444  0.00  0.00    +0.187 A 
ATOM     24  C   LIG    1        4.371  -7.331 -15.711  0.00  0.00    +0.014 A 
ATOM     25  C   LIG    1        3.848  -6.693 -16.822  0.00  0.00    +0.074 A 
ATOM     26  C   LIG    1        2.918  -5.681 -16.629  0.00  0.00    -0.005 A 
ATOM     27  C   LIG    1        2.540  -5.347 -15.340  0.00  0.00    +0.276 A 
ATOM     28  N   LIG    1        3.050  -5.974 -14.301  0.00  0.00    -0.445 NA
ENDBRANCH  20  23
ENDBRANCH   5  18
TORSDOF 3
ENDMDL
MODEL 7
REMARK VINA RESULT:      -8.3     32.711     35.706
REMARK  Name = ZINC12408039
REMARK                            x       y       z     vdW  Elec       q    Type
REMARK                         _______ _______ _______ _____ _____    ______ ____
ROOT
ATOM      1  N   LIG    1        0.978 -14.554   6.792  0.00  0.00    -0.476 N 
ATOM      2  C   LIG    1        1.728 -13.298   6.662  0.00  0.00    +0.202 C 
ATOM      3  C   LIG    1        1.245 -12.305   7.725  0.00  0.00    +0.326 C 
ATOM      4  N   LIG    1        1.338 -12.951   9.043  0.00  0.00    -0.598 N 
ATOM      5  C   LIG    1        1.967 -12.343  10.068  0.00  0.00    +0.621 C 
ATOM      6  O   LIG    1        2.371 -11.204   9.944  0.00  0.00    -0.471 OA
ATOM      7  C   LIG    1        0.726 -14.278   9.212  0.00  0.00    +0.304 C 
ATOM      8  C   LIG    1        1.230 -15.193   8.091  0.00  0.00    +0.204 C 
ENDROOT
BRANCH   1  14
ATOM      9  C   LIG    1       -2.035 -16.683   4.351  0.00  0.00    +0.005 A 
ATOM     10  C   LIG    1       -1.544 -17.512   3.350  0.00  0.00    +0.069 A 
ATOM     11  C   LIG    1       -0.191 -17.625   3.163  0.00  0.00    +0.055 A 
ATOM     12  C   LIG    1        0.668 -16.918   3.976  0.00  0.00    -0.117 A 
ATOM     13  C   LIG    1        0.196 -16.071   5.007  0.00  0.00    -0.121 A 
ATOM     14  C   LIG    1        1.272 -15.423   5.741  0.00  0.00    +0.313 A 
ATOM     15  N   LIG    1        2.511 -15.658   5.415  0.00  0.00    -0.445 NA
ATOM     16  S   LIG    1        2.428 -16.753   4.107  0.00  0.00    +0.181 S 
ATOM     17  C   LIG    1       -1.204 -15.981   5.167  0.00  0.00    +0.110 A 
ENDBRANCH   1  14
BRANCH   5  18
ATOM     18  C   LIG    1        2.165 -13.065  11.348  0.00  0.00    +0.141 A 
ATOM     19  N   LIG    1        1.619 -12.767  12.509  0.00  0.00    -0.380 NA
ATOM     20  C   LIG    1        2.083 -13.691  13.375  0.00  0.00    +0.224 A 
ATOM     21  N   LIG    1        2.874 -14.490  12.707  0.00  0.00    -0.349 NA
ATOM     22  O   LIG    1        2.930 -14.150  11.543  0.00  0.00    +0.102 OA
BRANCH  20  23
ATOM     23  C   LIG    1        1.755 -13.783  14.821  0.00  0.00    +0.187 A 
ATOM     24  C   LIG    1        1.782 -12.636  15.609  0.00  0.00    +0.014 A 
ATOM     25  C   LIG    1        1.470 -12.735  16.954  0.00  0.00    +0.074 A 
ATOM     26  C   LIG    1        1.151 -13.985  17.469  0.00  0.00    -0.005 A 
ATOM     27  C   LIG    1        1.150 -15.084  16.628  0.00  0.00    +0.276 A 
ATOM     28  N   LIG    1        1.447 -14.958  15.352  0.00  0.00    -0.445 NA
ENDBRANCH  20  23
ENDBRANCH   5  18
TORSDOF 3
ENDMDL
MODEL 8
REMARK VINA RESULT:      -8.2     26.216     28.788
REMARK  Name = ZINC12408039
REMARK                            x       y       z     vdW  Elec       q    Type
REMARK                         _______ _______ _______ _____ _____    ______ ____
ROOT
ATOM      1  N   LIG    1        5.979  -7.191 -11.731  0.00  0.00    -0.476 N 
ATOM      2  C   LIG    1        4.902  -8.186 -11.646  0.00  0.00    +0.202 C 
ATOM      3  C   LIG    1        5.243  -9.383 -12.539  0.00  0.00    +0.326 C 
ATOM      4  N   LIG    1        6.577  -9.878 -12.167  0.00  0.00    -0.598 N 
ATOM      5  C   LIG    1        6.780 -11.182 -11.896  0.00  0.00    +0.621 C 
ATOM      6  O   LIG    1        5.883 -11.985 -12.063  0.00  0.00    -0.471 OA
ATOM      7  C   LIG    1        7.683  -8.911 -12.098  0.00  0.00    +0.304 C 
ATOM      8  C   LIG    1        7.246  -7.732 -11.221  0.00  0.00    +0.204 C 
ENDROOT
BRANCH   1  14
ATOM      9  C   LIG    1        4.184  -3.628 -13.643  0.00  0.00    +0.005 A 
ATOM     10  C   LIG    1        3.912  -2.551 -12.807  0.00  0.00    +0.069 A 
ATOM     11  C   LIG    1        4.196  -2.639 -11.469  0.00  0.00    +0.055 A 
ATOM     12  C   LIG    1        4.754  -3.796 -10.969  0.00  0.00    -0.117 A 
ATOM     13  C   LIG    1        5.047  -4.905 -11.796  0.00  0.00    -0.121 A 
ATOM     14  C   LIG    1        5.631  -6.017 -11.063  0.00  0.00    +0.313 A 
ATOM     15  N   LIG    1        5.829  -5.913  -9.780  0.00  0.00    -0.445 NA
ATOM     16  S   LIG    1        5.275  -4.351  -9.368  0.00  0.00    +0.181 S 
ATOM     17  C   LIG    1        4.739  -4.775 -13.169  0.00  0.00    +0.110 A 
ENDBRANCH   1  14
BRANCH   5  18
ATOM     18  C   LIG    1        8.099 -11.638 -11.394  0.00  0.00    +0.141 A 
ATOM     19  N   LIG    1        8.497 -11.653 -10.139  0.00  0.00    -0.380 NA
ATOM     20  C   LIG    1        9.753 -12.145 -10.163  0.00  0.00    +0.224 A 
ATOM     21  N   LIG    1       10.048 -12.399 -11.411  0.00  0.00    -0.349 NA
ATOM     22  O   LIG    1        9.111 -12.120 -12.131  0.00  0.00    +0.102 OA
BRANCH  20  23
ATOM     23  C   LIG    1       10.636 -12.358  -8.988  0.00  0.00    +0.187 A 
ATOM     24  C   LIG    1       11.147 -11.260  -8.302  0.00  0.00    +0.014 A 
ATOM     25  C   LIG    1       11.966 -11.473  -7.206  0.00  0.00    +0.074 A 
ATOM     26  C   LIG    1       12.255 -12.780  -6.839  0.00  0.00    -0.005 A 
ATOM     27  C   LIG    1       11.717 -13.823  -7.571  0.00  0.00    +0.276 A 
ATOM     28  N   LIG    1       10.937 -13.591  -8.607  0.00  0.00    -0.445 NA
ENDBRANCH  20  23
ENDBRANCH   5  18
TORSDOF 3
ENDMDL
MODEL 9
REMARK VINA RESULT:      -8.1     25.653     27.995
REMARK  Name = ZINC12408039
REMARK                            x       y       z     vdW  Elec       q    Type
REMARK                         _______ _______ _______ _____ _____    ______ ____
ROOT
ATOM      1  N   LIG    1        9.175  -9.181  -8.369  0.00  0.00    -0.476 N 
ATOM      2  C   LIG    1        8.101  -8.960  -7.392  0.00  0.00    +0.202 C 
ATOM      3  C   LIG    1        7.777  -7.464  -7.321  0.00  0.00    +0.326 C 
ATOM      4  N   LIG    1        7.487  -6.985  -8.681  0.00  0.00    -0.598 N 
ATOM      5  C   LIG    1        6.365  -6.287  -8.944  0.00  0.00    +0.621 C 
ATOM      6  O   LIG    1        5.630  -5.952  -8.036  0.00  0.00    -0.471 OA
ATOM      7  C   LIG    1        8.455  -7.288  -9.746  0.00  0.00    +0.304 C 
ATOM      8  C   LIG    1        8.753  -8.790  -9.722  0.00  0.00    +0.204 C 
ENDROOT
BRANCH   1  14
ATOM      9  C   LIG    1       12.712 -10.637  -6.148  0.00  0.00    +0.005 A 
ATOM     10  C   LIG    1       12.989 -11.995  -6.250  0.00  0.00    +0.069 A 
ATOM     11  C   LIG    1       12.176 -12.800  -7.006  0.00  0.00    +0.055 A 
ATOM     12  C   LIG    1       11.095 -12.250  -7.660  0.00  0.00    -0.117 A 
ATOM     13  C   LIG    1       10.793 -10.870  -7.578  0.00  0.00    -0.121 A 
ATOM     14  C   LIG    1        9.612 -10.505  -8.344  0.00  0.00    +0.313 A 
ATOM     15  N   LIG    1        8.963 -11.419  -9.007  0.00  0.00    -0.445 NA
ATOM     16  S   LIG    1        9.812 -12.872  -8.712  0.00  0.00    +0.181 S 
ATOM     17  C   LIG    1       11.654 -10.075  -6.790  0.00  0.00    +0.110 A 
ENDBRANCH   1  14
BRANCH   5  18
ATOM     18  C   LIG    1        6.026  -5.929 -10.342  0.00  0.00    +0.141 A 
ATOM     19  N   LIG    1        5.370  -6.676 -11.206  0.00  0.00    -0.380 NA
ATOM     20  C   LIG    1        5.298  -5.945 -12.336  0.00  0.00    +0.224 A 
ATOM     21  N   LIG    1        5.903  -4.808 -12.105  0.00  0.00    -0.349 NA
ATOM     22  O   LIG    1        6.322  -4.779 -10.967  0.00  0.00    +0.102 OA
BRANCH  20  23
ATOM     23  C   LIG    1        4.650  -6.354 -13.609  0.00  0.00    +0.187 A 
ATOM     24  C   LIG    1        5.088  -7.499 -14.268  0.00  0.00    +0.014 A 
ATOM     25  C   LIG    1        4.473  -7.872 -15.450  0.00  0.00    +0.074 A 
ATOM     26  C   LIG    1        3.445  -7.078 -15.941  0.00  0.00    -0.005 A 
ATOM     27  C   LIG    1        3.065  -5.950 -15.236  0.00  0.00    +0.276 A 
ATOM     28  N   LIG    1        3.665  -5.622 -14.111  0.00  0.00    -0.445 NA
ENDBRANCH  20  23
ENDBRANCH   5  18
TORSDOF 3
ENDMDL
