# Supplementary material for: Computationally accelerated identification of P-glycoprotein inhibitors
Source: PLoS One. 2025 Aug 13;20(8):e0325121. doi: 10.1371/journal.pone.0325121 (PMC12349723; doi:10.1371/journal.pone.0325121)
Supplement: S9 File — We have provided the full dataset for the docking studies presented in this paper, as defined by the journal’s definition of a complete minimal dataset. (ZIP) [file pone.0325121.s013.zip › S9_Docking_Data_Receptors_Ligands/DBD_docking/3b5x_dbd/ZINC12577459_3b5x_dbd_out.pdbqt]

MODEL 1
REMARK VINA RESULT:      -8.4      0.000      0.000
REMARK  Name = ZINC12577459
REMARK                            x       y       z     vdW  Elec       q    Type
REMARK                         _______ _______ _______ _____ _____    ______ ____
ROOT
ATOM      1  C   LIG    1        9.582 -11.661  -9.196  0.00  0.00    +0.280 A 
ATOM      2  N   LIG    1       10.362 -12.630  -8.814  0.00  0.00    -0.459 NA
ATOM      3  C   LIG    1       11.193 -12.188  -7.835  0.00  0.00    +0.045 A 
ATOM      4  C   LIG    1       12.205 -12.791  -7.085  0.00  0.00    +0.078 A 
ATOM      5  C   LIG    1       12.892 -12.061  -6.158  0.00  0.00    +0.007 A 
ATOM      6  C   LIG    1       12.588 -10.724  -5.941  0.00  0.00    +0.043 A 
ATOM      7  C   LIG    1       11.589 -10.109  -6.666  0.00  0.00    +0.010 A 
ATOM      8  C   LIG    1       10.885 -10.834  -7.619  0.00  0.00    +0.058 A 
ATOM      9  N   LIG    1        9.859 -10.531  -8.491  0.00  0.00    -0.474 N 
ENDROOT
BRANCH   1  10
ATOM     10  C   LIG    1        8.526 -11.774 -10.267  0.00  0.00    -0.212 C 
BRANCH  10  11
ATOM     11  S   LIG    1        9.308 -11.656 -11.900  0.00  0.00    +2.495 S 
ATOM     12  O   LIG    1        8.995 -12.803 -12.677  0.00  0.00    -0.909 OA
ATOM     13  O   LIG    1       10.651 -11.213 -11.769  0.00  0.00    -0.927 OA
BRANCH  11  17
ATOM     14  C   LIG    1        7.165  -8.244 -13.966  0.00  0.00    +0.074 A 
ATOM     15  C   LIG    1        8.530  -8.403 -14.128  0.00  0.00    -0.002 A 
ATOM     16  C   LIG    1        9.184  -9.444 -13.497  0.00  0.00    +0.115 A 
ATOM     17  C   LIG    1        8.474 -10.327 -12.704  0.00  0.00    -0.663 A 
ATOM     18  C   LIG    1        7.109 -10.172 -12.547  0.00  0.00    +0.124 A 
ATOM     19  C   LIG    1        6.456  -9.127 -13.173  0.00  0.00    +0.001 A 
ENDBRANCH  11  17
ENDBRANCH  10  11
ENDBRANCH   1  10
BRANCH   9  20
ATOM     20  C   LIG    1        9.195  -9.234  -8.634  0.00  0.00    +0.291 C 
BRANCH  20  21
ATOM     21  C   LIG    1        9.902  -8.415  -9.716  0.00  0.00    +0.256 C 
BRANCH  21  22
ATOM     22  C   LIG    1        8.933  -7.427 -10.312  0.00  0.00    -0.120 A 
ATOM     23  C   LIG    1        9.391  -6.434 -11.158  0.00  0.00    +0.033 A 
ATOM     24  C   LIG    1        8.504  -5.523 -11.700  0.00  0.00    +0.036 A 
ATOM     25  C   LIG    1        7.157  -5.604 -11.396  0.00  0.00    -0.029 A 
ATOM     26 CL   LIG    1        6.043  -4.461 -12.077  0.00  0.00    -0.061 Cl
ATOM     27  C   LIG    1        6.699  -6.598 -10.549  0.00  0.00    +0.035 A 
ATOM     28  C   LIG    1        7.587  -7.508 -10.007  0.00  0.00    +0.045 A 
ENDBRANCH  21  22
BRANCH  21  29
ATOM     29  O   LIG    1       11.004  -7.714  -9.139  0.00  0.00    -0.539 OA
ATOM     30  H   LIG    1       11.013  -7.724  -8.172  0.00  0.00    +0.369 HD
ENDBRANCH  21  29
ENDBRANCH  20  21
ENDBRANCH   9  20
TORSDOF 7
ENDMDL
MODEL 2
REMARK VINA RESULT:      -8.2      0.854      1.325
REMARK  Name = ZINC12577459
REMARK                            x       y       z     vdW  Elec       q    Type
REMARK                         _______ _______ _______ _____ _____    ______ ____
ROOT
ATOM      1  C   LIG    1        8.718 -11.240  -8.993  0.00  0.00    +0.280 A 
ATOM      2  N   LIG    1        9.310 -12.375  -8.760  0.00  0.00    -0.459 NA
ATOM      3  C   LIG    1       10.419 -12.165  -8.005  0.00  0.00    +0.045 A 
ATOM      4  C   LIG    1       11.400 -13.009  -7.478  0.00  0.00    +0.078 A 
ATOM      5  C   LIG    1       12.430 -12.483  -6.752  0.00  0.00    +0.007 A 
ATOM      6  C   LIG    1       12.509 -11.117  -6.519  0.00  0.00    +0.043 A 
ATOM      7  C   LIG    1       11.550 -10.266  -7.025  0.00  0.00    +0.010 A 
ATOM      8  C   LIG    1       10.499 -10.782  -7.773  0.00  0.00    +0.058 A 
ATOM      9  N   LIG    1        9.406 -10.224  -8.406  0.00  0.00    -0.474 N 
ENDROOT
BRANCH   1  10
ATOM     10  C   LIG    1        7.454 -11.075  -9.798  0.00  0.00    -0.212 C 
BRANCH  10  11
ATOM     11  S   LIG    1        7.708 -11.747 -11.464  0.00  0.00    +2.495 S 
ATOM     12  O   LIG    1        6.505 -12.326 -11.947  0.00  0.00    -0.909 OA
ATOM     13  O   LIG    1        8.933 -12.464 -11.521  0.00  0.00    -0.927 OA
BRANCH  11  17
ATOM     14  C   LIG    1        8.375  -8.118 -14.089  0.00  0.00    +0.074 A 
ATOM     15  C   LIG    1        9.453  -8.878 -13.673  0.00  0.00    -0.002 A 
ATOM     16  C   LIG    1        9.249  -9.985 -12.871  0.00  0.00    +0.115 A 
ATOM     17  C   LIG    1        7.968 -10.334 -12.486  0.00  0.00    -0.663 A 
ATOM     18  C   LIG    1        6.890  -9.578 -12.907  0.00  0.00    +0.124 A 
ATOM     19  C   LIG    1        7.093  -8.467 -13.704  0.00  0.00    +0.001 A 
ENDBRANCH  11  17
ENDBRANCH  10  11
ENDBRANCH   1  10
BRANCH   9  20
ATOM     20  C   LIG    1        9.056  -8.803  -8.443  0.00  0.00    +0.291 C 
BRANCH  20  21
ATOM     21  C   LIG    1        9.772  -8.131  -9.616  0.00  0.00    +0.256 C 
BRANCH  21  22
ATOM     22  C   LIG    1        8.836  -7.159 -10.287  0.00  0.00    -0.120 A 
ATOM     23  C   LIG    1        7.470  -7.286 -10.115  0.00  0.00    +0.033 A 
ATOM     24  C   LIG    1        6.610  -6.399 -10.735  0.00  0.00    +0.036 A 
ATOM     25  C   LIG    1        7.116  -5.385 -11.528  0.00  0.00    -0.029 A 
ATOM     26 CL   LIG    1        6.036  -4.270 -12.306  0.00  0.00    -0.061 Cl
ATOM     27  C   LIG    1        8.483  -5.258 -11.699  0.00  0.00    +0.035 A 
ATOM     28  C   LIG    1        9.342  -6.146 -11.079  0.00  0.00    +0.045 A 
ENDBRANCH  21  22
BRANCH  21  29
ATOM     29  O   LIG    1       10.921  -7.431  -9.134  0.00  0.00    -0.539 OA
ATOM     30  H   LIG    1       10.759  -6.913  -8.334  0.00  0.00    +0.369 HD
ENDBRANCH  21  29
ENDBRANCH  20  21
ENDBRANCH   9  20
TORSDOF 7
ENDMDL
MODEL 3
REMARK VINA RESULT:      -8.1      3.138      6.097
REMARK  Name = ZINC12577459
REMARK                            x       y       z     vdW  Elec       q    Type
REMARK                         _______ _______ _______ _____ _____    ______ ____
ROOT
ATOM      1  C   LIG    1        7.543  -8.688 -10.455  0.00  0.00    +0.280 A 
ATOM      2  N   LIG    1        6.763  -7.678 -10.709  0.00  0.00    -0.459 NA
ATOM      3  C   LIG    1        7.474  -6.524 -10.635  0.00  0.00    +0.045 A 
ATOM      4  C   LIG    1        7.146  -5.177 -10.812  0.00  0.00    +0.078 A 
ATOM      5  C   LIG    1        8.104  -4.217 -10.650  0.00  0.00    +0.007 A 
ATOM      6  C   LIG    1        9.407  -4.564 -10.323  0.00  0.00    +0.043 A 
ATOM      7  C   LIG    1        9.755  -5.887 -10.148  0.00  0.00    +0.010 A 
ATOM      8  C   LIG    1        8.792  -6.876 -10.301  0.00  0.00    +0.058 A 
ATOM      9  N   LIG    1        8.805  -8.253 -10.199  0.00  0.00    -0.474 N 
ENDROOT
BRANCH   1  10
ATOM     10  C   LIG    1        7.108 -10.132 -10.444  0.00  0.00    -0.212 C 
BRANCH  10  11
ATOM     11  S   LIG    1        6.943 -10.726 -12.151  0.00  0.00    +2.495 S 
ATOM     12  O   LIG    1        6.555  -9.660 -13.005  0.00  0.00    -0.909 OA
ATOM     13  O   LIG    1        6.244 -11.964 -12.172  0.00  0.00    -0.927 OA
BRANCH  11  17
ATOM     14  C   LIG    1       11.160 -11.759 -13.434  0.00  0.00    +0.074 A 
ATOM     15  C   LIG    1       10.394 -12.693 -12.759  0.00  0.00    -0.002 A 
ATOM     16  C   LIG    1        9.107 -12.377 -12.367  0.00  0.00    +0.115 A 
ATOM     17  C   LIG    1        8.584 -11.129 -12.650  0.00  0.00    -0.663 A 
ATOM     18  C   LIG    1        9.348 -10.197 -13.329  0.00  0.00    +0.124 A 
ATOM     19  C   LIG    1       10.637 -10.511 -13.716  0.00  0.00    +0.001 A 
ENDBRANCH  11  17
ENDBRANCH  10  11
ENDBRANCH   1  10
BRANCH   9  20
ATOM     20  C   LIG    1        9.963  -9.089  -9.872  0.00  0.00    +0.291 C 
BRANCH  20  21
ATOM     21  C   LIG    1        9.949  -9.416  -8.378  0.00  0.00    +0.256 C 
BRANCH  21  22
ATOM     22  C   LIG    1       10.516 -10.796  -8.160  0.00  0.00    -0.120 A 
ATOM     23  C   LIG    1       11.523 -10.991  -7.233  0.00  0.00    +0.033 A 
ATOM     24  C   LIG    1       12.047 -12.254  -7.037  0.00  0.00    +0.036 A 
ATOM     25  C   LIG    1       11.566 -13.324  -7.769  0.00  0.00    -0.029 A 
ATOM     26 CL   LIG    1       12.223 -14.912  -7.523  0.00  0.00    -0.061 Cl
ATOM     27  C   LIG    1       10.558 -13.129  -8.697  0.00  0.00    +0.035 A 
ATOM     28  C   LIG    1       10.034 -11.865  -8.892  0.00  0.00    +0.045 A 
ENDBRANCH  21  22
BRANCH  21  29
ATOM     29  O   LIG    1       10.741  -8.459  -7.673  0.00  0.00    -0.539 OA
ATOM     30  H   LIG    1       11.617  -8.782  -7.421  0.00  0.00    +0.369 HD
ENDBRANCH  21  29
ENDBRANCH  20  21
ENDBRANCH   9  20
TORSDOF 7
ENDMDL
MODEL 4
REMARK VINA RESULT:      -8.1      3.219      5.818
REMARK  Name = ZINC12577459
REMARK                            x       y       z     vdW  Elec       q    Type
REMARK                         _______ _______ _______ _____ _____    ______ ____
ROOT
ATOM      1  C   LIG    1        6.443  -8.344 -10.674  0.00  0.00    +0.280 A 
ATOM      2  N   LIG    1        6.597  -7.358 -11.509  0.00  0.00    -0.459 NA
ATOM      3  C   LIG    1        7.625  -6.571 -11.100  0.00  0.00    +0.045 A 
ATOM      4  C   LIG    1        8.210  -5.408 -11.608  0.00  0.00    +0.078 A 
ATOM      5  C   LIG    1        9.251  -4.824 -10.944  0.00  0.00    +0.007 A 
ATOM      6  C   LIG    1        9.747  -5.382  -9.774  0.00  0.00    +0.043 A 
ATOM      7  C   LIG    1        9.190  -6.533  -9.258  0.00  0.00    +0.010 A 
ATOM      8  C   LIG    1        8.125  -7.135  -9.915  0.00  0.00    +0.058 A 
ATOM      9  N   LIG    1        7.360  -8.259  -9.674  0.00  0.00    -0.474 N 
ENDROOT
BRANCH   1  10
ATOM     10  C   LIG    1        5.398  -9.424 -10.798  0.00  0.00    -0.212 C 
BRANCH  10  11
ATOM     11  S   LIG    1        5.521 -10.198 -12.435  0.00  0.00    +2.495 S 
ATOM     12  O   LIG    1        5.327  -9.226 -13.452  0.00  0.00    -0.909 OA
ATOM     13  O   LIG    1        4.799 -11.422 -12.453  0.00  0.00    -0.927 OA
BRANCH  11  17
ATOM     14  C   LIG    1        9.864 -11.420 -12.817  0.00  0.00    +0.074 A 
ATOM     15  C   LIG    1        9.446 -10.192 -13.298  0.00  0.00    -0.002 A 
ATOM     16  C   LIG    1        8.120  -9.820 -13.182  0.00  0.00    +0.115 A 
ATOM     17  C   LIG    1        7.211 -10.673 -12.584  0.00  0.00    -0.663 A 
ATOM     18  C   LIG    1        7.631 -11.898 -12.098  0.00  0.00    +0.124 A 
ATOM     19  C   LIG    1        8.955 -12.273 -12.219  0.00  0.00    +0.001 A 
ENDBRANCH  11  17
ENDBRANCH  10  11
ENDBRANCH   1  10
BRANCH   9  20
ATOM     20  C   LIG    1        7.505  -9.183  -8.547  0.00  0.00    +0.291 C 
BRANCH  20  21
ATOM     21  C   LIG    1        8.139 -10.487  -9.036  0.00  0.00    +0.256 C 
BRANCH  21  22
ATOM     22  C   LIG    1        9.488 -10.664  -8.388  0.00  0.00    -0.120 A 
ATOM     23  C   LIG    1       10.178 -11.853  -8.542  0.00  0.00    +0.033 A 
ATOM     24  C   LIG    1       11.412 -12.017  -7.944  0.00  0.00    +0.036 A 
ATOM     25  C   LIG    1       11.959 -10.994  -7.190  0.00  0.00    -0.029 A 
ATOM     26 CL   LIG    1       13.510 -11.201  -6.440  0.00  0.00    -0.061 Cl
ATOM     27  C   LIG    1       11.268  -9.805  -7.037  0.00  0.00    +0.035 A 
ATOM     28  C   LIG    1       10.033  -9.641  -7.635  0.00  0.00    +0.045 A 
ENDBRANCH  21  22
BRANCH  21  29
ATOM     29  O   LIG    1        7.295 -11.586  -8.688  0.00  0.00    -0.539 OA
ATOM     30  H   LIG    1        7.772 -12.411  -8.524  0.00  0.00    +0.369 HD
ENDBRANCH  21  29
ENDBRANCH  20  21
ENDBRANCH   9  20
TORSDOF 7
ENDMDL
MODEL 5
REMARK VINA RESULT:      -8.1      2.627      6.533
REMARK  Name = ZINC12577459
REMARK                            x       y       z     vdW  Elec       q    Type
REMARK                         _______ _______ _______ _____ _____    ______ ____
ROOT
ATOM      1  C   LIG    1        8.738  -8.343  -9.254  0.00  0.00    +0.280 A 
ATOM      2  N   LIG    1        9.463  -7.316  -8.919  0.00  0.00    -0.459 NA
ATOM      3  C   LIG    1        9.250  -6.301  -9.795  0.00  0.00    +0.045 A 
ATOM      4  C   LIG    1        9.753  -5.003  -9.908  0.00  0.00    +0.078 A 
ATOM      5  C   LIG    1        9.346  -4.202 -10.937  0.00  0.00    +0.007 A 
ATOM      6  C   LIG    1        8.426  -4.660 -11.869  0.00  0.00    +0.043 A 
ATOM      7  C   LIG    1        7.911  -5.936 -11.775  0.00  0.00    +0.010 A 
ATOM      8  C   LIG    1        8.319  -6.766 -10.740  0.00  0.00    +0.058 A 
ATOM      9  N   LIG    1        8.011  -8.060 -10.367  0.00  0.00    -0.474 N 
ENDROOT
BRANCH   1  10
ATOM     10  C   LIG    1        8.710  -9.657  -8.515  0.00  0.00    -0.212 C 
BRANCH  10  11
ATOM     11  S   LIG    1        9.921 -10.790  -9.251  0.00  0.00    +2.495 S 
ATOM     12  O   LIG    1       10.709 -10.106 -10.215  0.00  0.00    -0.909 OA
ATOM     13  O   LIG    1        9.302 -12.030  -9.568  0.00  0.00    -0.927 OA
BRANCH  11  17
ATOM     14  C   LIG    1       12.794 -11.760  -5.889  0.00  0.00    +0.074 A 
ATOM     15  C   LIG    1       12.274 -12.777  -6.669  0.00  0.00    -0.002 A 
ATOM     16  C   LIG    1       11.396 -12.481  -7.694  0.00  0.00    +0.115 A 
ATOM     17  C   LIG    1       11.039 -11.168  -7.943  0.00  0.00    -0.663 A 
ATOM     18  C   LIG    1       11.565 -10.151  -7.167  0.00  0.00    +0.124 A 
ATOM     19  C   LIG    1       12.438 -10.447  -6.137  0.00  0.00    +0.001 A 
ENDBRANCH  11  17
ENDBRANCH  10  11
ENDBRANCH   1  10
BRANCH   9  20
ATOM     20  C   LIG    1        7.078  -8.960 -11.048  0.00  0.00    +0.291 C 
BRANCH  20  21
ATOM     21  C   LIG    1        7.326  -8.908 -12.557  0.00  0.00    +0.256 C 
BRANCH  21  22
ATOM     22  C   LIG    1        8.503  -9.784 -12.903  0.00  0.00    -0.120 A 
ATOM     23  C   LIG    1        9.628  -9.231 -13.487  0.00  0.00    +0.033 A 
ATOM     24  C   LIG    1       10.704 -10.034 -13.811  0.00  0.00    +0.036 A 
ATOM     25  C   LIG    1       10.657 -11.392 -13.552  0.00  0.00    -0.029 A 
ATOM     26 CL   LIG    1       12.009 -12.402 -13.957  0.00  0.00    -0.061 Cl
ATOM     27  C   LIG    1        9.531 -11.945 -12.967  0.00  0.00    +0.035 A 
ATOM     28  C   LIG    1        8.455 -11.141 -12.644  0.00  0.00    +0.045 A 
ENDBRANCH  21  22
BRANCH  21  29
ATOM     29  O   LIG    1        6.166  -9.373 -13.247  0.00  0.00    -0.539 OA
ATOM     30  H   LIG    1        5.858  -8.778 -13.944  0.00  0.00    +0.369 HD
ENDBRANCH  21  29
ENDBRANCH  20  21
ENDBRANCH   9  20
TORSDOF 7
ENDMDL
MODEL 6
REMARK VINA RESULT:      -7.9      3.385      4.704
REMARK  Name = ZINC12577459
REMARK                            x       y       z     vdW  Elec       q    Type
REMARK                         _______ _______ _______ _____ _____    ______ ____
ROOT
ATOM      1  C   LIG    1        7.689 -10.997 -11.526  0.00  0.00    +0.280 A 
ATOM      2  N   LIG    1        8.092 -12.219 -11.715  0.00  0.00    -0.459 NA
ATOM      3  C   LIG    1        9.254 -12.213 -12.416  0.00  0.00    +0.045 A 
ATOM      4  C   LIG    1       10.104 -13.220 -12.883  0.00  0.00    +0.078 A 
ATOM      5  C   LIG    1       11.224 -12.890 -13.592  0.00  0.00    +0.007 A 
ATOM      6  C   LIG    1       11.537 -11.562 -13.845  0.00  0.00    +0.043 A 
ATOM      7  C   LIG    1       10.717 -10.552 -13.389  0.00  0.00    +0.010 A 
ATOM      8  C   LIG    1        9.570 -10.869 -12.674  0.00  0.00    +0.058 A 
ATOM      9  N   LIG    1        8.563 -10.123 -12.093  0.00  0.00    -0.474 N 
ENDROOT
BRANCH   1  10
ATOM     10  C   LIG    1        6.434 -10.606 -10.788  0.00  0.00    -0.212 C 
BRANCH  10  11
ATOM     11  S   LIG    1        6.763 -10.591  -9.003  0.00  0.00    +2.495 S 
ATOM     12  O   LIG    1        8.126 -10.902  -8.755  0.00  0.00    -0.909 OA
ATOM     13  O   LIG    1        5.726 -11.270  -8.309  0.00  0.00    -0.927 OA
BRANCH  11  17
ATOM     14  C   LIG    1        6.323  -6.254  -7.781  0.00  0.00    +0.074 A 
ATOM     15  C   LIG    1        7.031  -7.130  -6.979  0.00  0.00    -0.002 A 
ATOM     16  C   LIG    1        7.165  -8.454  -7.351  0.00  0.00    +0.115 A 
ATOM     17  C   LIG    1        6.592  -8.903  -8.527  0.00  0.00    -0.663 A 
ATOM     18  C   LIG    1        5.889  -8.025  -9.332  0.00  0.00    +0.124 A 
ATOM     19  C   LIG    1        5.750  -6.703  -8.957  0.00  0.00    +0.001 A 
ENDBRANCH  11  17
ENDBRANCH  10  11
ENDBRANCH   1  10
BRANCH   9  20
ATOM     20  C   LIG    1        8.454  -8.662 -12.093  0.00  0.00    +0.291 C 
BRANCH  20  21
ATOM     21  C   LIG    1        9.574  -8.067 -11.239  0.00  0.00    +0.256 C 
BRANCH  21  22
ATOM     22  C   LIG    1        9.189  -6.677 -10.802  0.00  0.00    -0.120 A 
ATOM     23  C   LIG    1        9.649  -6.180  -9.596  0.00  0.00    +0.033 A 
ATOM     24  C   LIG    1        9.292  -4.908  -9.192  0.00  0.00    +0.036 A 
ATOM     25  C   LIG    1        8.472  -4.132  -9.992  0.00  0.00    -0.029 A 
ATOM     26 CL   LIG    1        8.024  -2.534  -9.484  0.00  0.00    -0.061 Cl
ATOM     27  C   LIG    1        8.012  -4.630 -11.198  0.00  0.00    +0.035 A 
ATOM     28  C   LIG    1        8.370  -5.903 -11.601  0.00  0.00    +0.045 A 
ENDBRANCH  21  22
BRANCH  21  29
ATOM     29  O   LIG    1        9.784  -8.888 -10.089  0.00  0.00    -0.539 OA
ATOM     30  H   LIG    1       10.293  -8.460  -9.387  0.00  0.00    +0.369 HD
ENDBRANCH  21  29
ENDBRANCH  20  21
ENDBRANCH   9  20
TORSDOF 7
ENDMDL
MODEL 7
REMARK VINA RESULT:      -7.9      2.205      4.361
REMARK  Name = ZINC12577459
REMARK                            x       y       z     vdW  Elec       q    Type
REMARK                         _______ _______ _______ _____ _____    ______ ____
ROOT
ATOM      1  C   LIG    1       10.741 -10.069  -9.592  0.00  0.00    +0.280 A 
ATOM      2  N   LIG    1       11.572 -10.161  -8.595  0.00  0.00    -0.459 NA
ATOM      3  C   LIG    1       11.550 -11.424  -8.097  0.00  0.00    +0.045 A 
ATOM      4  C   LIG    1       12.226 -12.060  -7.053  0.00  0.00    +0.078 A 
ATOM      5  C   LIG    1       11.971 -13.373  -6.778  0.00  0.00    +0.007 A 
ATOM      6  C   LIG    1       11.054 -14.090  -7.533  0.00  0.00    +0.043 A 
ATOM      7  C   LIG    1       10.378 -13.485  -8.571  0.00  0.00    +0.010 A 
ATOM      8  C   LIG    1       10.619 -12.148  -8.860  0.00  0.00    +0.058 A 
ATOM      9  N   LIG    1       10.128 -11.265  -9.802  0.00  0.00    -0.474 N 
ENDROOT
BRANCH   1  10
ATOM     10  C   LIG    1       10.492  -8.818 -10.396  0.00  0.00    -0.212 C 
BRANCH  10  11
ATOM     11  S   LIG    1        9.874  -7.510  -9.302  0.00  0.00    +2.495 S 
ATOM     12  O   LIG    1       10.940  -6.969  -8.534  0.00  0.00    -0.909 OA
ATOM     13  O   LIG    1        8.667  -7.925  -8.677  0.00  0.00    -0.927 OA
BRANCH  11  17
ATOM     14  C   LIG    1        8.638  -4.159 -12.085  0.00  0.00    +0.074 A 
ATOM     15  C   LIG    1        9.102  -3.868 -10.815  0.00  0.00    -0.002 A 
ATOM     16  C   LIG    1        9.478  -4.891  -9.965  0.00  0.00    +0.115 A 
ATOM     17  C   LIG    1        9.393  -6.205 -10.385  0.00  0.00    -0.663 A 
ATOM     18  C   LIG    1        8.935  -6.496 -11.657  0.00  0.00    +0.124 A 
ATOM     19  C   LIG    1        8.553  -5.474 -12.505  0.00  0.00    +0.001 A 
ENDBRANCH  11  17
ENDBRANCH  10  11
ENDBRANCH   1  10
BRANCH   9  20
ATOM     20  C   LIG    1        9.129 -11.560 -10.831  0.00  0.00    +0.291 C 
BRANCH  20  21
ATOM     21  C   LIG    1        7.728 -11.306 -10.271  0.00  0.00    +0.256 C 
BRANCH  21  22
ATOM     22  C   LIG    1        6.852 -10.728 -11.353  0.00  0.00    -0.120 A 
ATOM     23  C   LIG    1        5.607 -11.276 -11.600  0.00  0.00    +0.033 A 
ATOM     24  C   LIG    1        4.805 -10.751 -12.595  0.00  0.00    +0.036 A 
ATOM     25  C   LIG    1        5.248  -9.676 -13.345  0.00  0.00    -0.029 A 
ATOM     26 CL   LIG    1        4.241  -9.015 -14.595  0.00  0.00    -0.061 Cl
ATOM     27  C   LIG    1        6.494  -9.128 -13.097  0.00  0.00    +0.035 A 
ATOM     28  C   LIG    1        7.295  -9.654 -12.102  0.00  0.00    +0.045 A 
ENDBRANCH  21  22
BRANCH  21  29
ATOM     29  O   LIG    1        7.169 -12.537  -9.811  0.00  0.00    -0.539 OA
ATOM     30  H   LIG    1        7.621 -13.324 -10.144  0.00  0.00    +0.369 HD
ENDBRANCH  21  29
ENDBRANCH  20  21
ENDBRANCH   9  20
TORSDOF 7
ENDMDL
MODEL 8
REMARK VINA RESULT:      -7.9      3.294      6.735
REMARK  Name = ZINC12577459
REMARK                            x       y       z     vdW  Elec       q    Type
REMARK                         _______ _______ _______ _____ _____    ______ ____
ROOT
ATOM      1  C   LIG    1        6.426  -8.316 -11.378  0.00  0.00    +0.280 A 
ATOM      2  N   LIG    1        5.929  -7.996 -12.536  0.00  0.00    -0.459 NA
ATOM      3  C   LIG    1        5.175  -9.022 -13.008  0.00  0.00    +0.045 A 
ATOM      4  C   LIG    1        4.430  -9.214 -14.174  0.00  0.00    +0.078 A 
ATOM      5  C   LIG    1        3.774 -10.395 -14.376  0.00  0.00    +0.007 A 
ATOM      6  C   LIG    1        3.828 -11.407 -13.428  0.00  0.00    +0.043 A 
ATOM      7  C   LIG    1        4.553 -11.238 -12.267  0.00  0.00    +0.010 A 
ATOM      8  C   LIG    1        5.233 -10.047 -12.049  0.00  0.00    +0.058 A 
ATOM      9  N   LIG    1        6.028  -9.568 -11.026  0.00  0.00    -0.474 N 
ENDROOT
BRANCH   1  10
ATOM     10  C   LIG    1        7.316  -7.427 -10.546  0.00  0.00    -0.212 C 
BRANCH  10  11
ATOM     11  S   LIG    1        8.788  -6.977 -11.507  0.00  0.00    +2.495 S 
ATOM     12  O   LIG    1        9.693  -6.238 -10.699  0.00  0.00    -0.909 OA
ATOM     13  O   LIG    1        8.407  -6.503 -12.791  0.00  0.00    -0.927 OA
BRANCH  11  17
ATOM     14  C   LIG    1       10.897 -10.903 -12.307  0.00  0.00    +0.074 A 
ATOM     15  C   LIG    1        9.795 -10.544 -13.062  0.00  0.00    -0.002 A 
ATOM     16  C   LIG    1        9.150  -9.346 -12.817  0.00  0.00    +0.115 A 
ATOM     17  C   LIG    1        9.608  -8.506 -11.819  0.00  0.00    -0.663 A 
ATOM     18  C   LIG    1       10.714  -8.862 -11.068  0.00  0.00    +0.124 A 
ATOM     19  C   LIG    1       11.354 -10.063 -11.309  0.00  0.00    +0.001 A 
ENDBRANCH  11  17
ENDBRANCH  10  11
ENDBRANCH   1  10
BRANCH   9  20
ATOM     20  C   LIG    1        6.380 -10.278  -9.795  0.00  0.00    +0.291 C 
BRANCH  20  21
ATOM     21  C   LIG    1        7.367 -11.401 -10.118  0.00  0.00    +0.256 C 
BRANCH  21  22
ATOM     22  C   LIG    1        8.570 -11.288  -9.218  0.00  0.00    -0.120 A 
ATOM     23  C   LIG    1        9.489 -12.320  -9.160  0.00  0.00    +0.033 A 
ATOM     24  C   LIG    1       10.589 -12.219  -8.330  0.00  0.00    +0.036 A 
ATOM     25  C   LIG    1       10.772 -11.087  -7.557  0.00  0.00    -0.029 A 
ATOM     26 CL   LIG    1       12.155 -10.961  -6.515  0.00  0.00    -0.061 Cl
ATOM     27  C   LIG    1        9.852 -10.055  -7.615  0.00  0.00    +0.035 A 
ATOM     28  C   LIG    1        8.752 -10.157  -8.445  0.00  0.00    +0.045 A 
ENDBRANCH  21  22
BRANCH  21  29
ATOM     29  O   LIG    1        6.734 -12.665  -9.912  0.00  0.00    -0.539 OA
ATOM     30  H   LIG    1        5.768 -12.629  -9.935  0.00  0.00    +0.369 HD
ENDBRANCH  21  29
ENDBRANCH  20  21
ENDBRANCH   9  20
TORSDOF 7
ENDMDL
MODEL 9
REMARK VINA RESULT:      -7.8      3.031      6.936
REMARK  Name = ZINC12577459
REMARK                            x       y       z     vdW  Elec       q    Type
REMARK                         _______ _______ _______ _____ _____    ______ ____
ROOT
ATOM      1  C   LIG    1        8.185  -8.575  -9.744  0.00  0.00    +0.280 A 
ATOM      2  N   LIG    1        7.760  -7.373  -9.489  0.00  0.00    -0.459 NA
ATOM      3  C   LIG    1        6.411  -7.324  -9.637  0.00  0.00    +0.045 A 
ATOM      4  C   LIG    1        5.462  -6.310  -9.492  0.00  0.00    +0.078 A 
ATOM      5  C   LIG    1        4.143  -6.573  -9.732  0.00  0.00    +0.007 A 
ATOM      6  C   LIG    1        3.731  -7.844 -10.107  0.00  0.00    +0.043 A 
ATOM      7  C   LIG    1        4.650  -8.862 -10.251  0.00  0.00    +0.010 A 
ATOM      8  C   LIG    1        5.996  -8.610 -10.019  0.00  0.00    +0.058 A 
ATOM      9  N   LIG    1        7.140  -9.381 -10.074  0.00  0.00    -0.474 N 
ENDROOT
BRANCH   1  10
ATOM     10  C   LIG    1        9.627  -9.012  -9.685  0.00  0.00    -0.212 C 
BRANCH  10  11
ATOM     11  S   LIG    1       10.117  -9.241  -7.953  0.00  0.00    +2.495 S 
ATOM     12  O   LIG    1        8.971  -9.234  -7.114  0.00  0.00    -0.909 OA
ATOM     13  O   LIG    1       11.242  -8.427  -7.652  0.00  0.00    -0.927 OA
BRANCH  11  17
ATOM     14  C   LIG    1       11.679 -13.486  -7.740  0.00  0.00    +0.074 A 
ATOM     15  C   LIG    1       10.740 -13.142  -8.694  0.00  0.00    -0.002 A 
ATOM     16  C   LIG    1       10.262 -11.846  -8.759  0.00  0.00    +0.115 A 
ATOM     17  C   LIG    1       10.725 -10.893  -7.870  0.00  0.00    -0.663 A 
ATOM     18  C   LIG    1       11.669 -11.236  -6.920  0.00  0.00    +0.124 A 
ATOM     19  C   LIG    1       12.142 -12.533  -6.851  0.00  0.00    +0.001 A 
ENDBRANCH  11  17
ENDBRANCH  10  11
ENDBRANCH   1  10
BRANCH   9  20
ATOM     20  C   LIG    1        7.215 -10.801 -10.426  0.00  0.00    +0.291 C 
BRANCH  20  21
ATOM     21  C   LIG    1        7.135 -10.955 -11.946  0.00  0.00    +0.256 C 
BRANCH  21  22
ATOM     22  C   LIG    1        8.487 -11.348 -12.483  0.00  0.00    -0.120 A 
ATOM     23  C   LIG    1        8.954 -12.637 -12.303  0.00  0.00    +0.033 A 
ATOM     24  C   LIG    1       10.195 -12.997 -12.790  0.00  0.00    +0.036 A 
ATOM     25  C   LIG    1       10.973 -12.068 -13.458  0.00  0.00    -0.029 A 
ATOM     26 CL   LIG    1       12.532 -12.520 -14.071  0.00  0.00    -0.061 Cl
ATOM     27  C   LIG    1       10.505 -10.778 -13.638  0.00  0.00    +0.035 A 
ATOM     28  C   LIG    1        9.263 -10.419 -13.150  0.00  0.00    +0.045 A 
ENDBRANCH  21  22
BRANCH  21  29
ATOM     29  O   LIG    1        6.180 -11.965 -12.272  0.00  0.00    -0.539 OA
ATOM     30  H   LIG    1        5.809 -11.883 -13.162  0.00  0.00    +0.369 HD
ENDBRANCH  21  29
ENDBRANCH  20  21
ENDBRANCH   9  20
TORSDOF 7
ENDMDL
