# Supplementary material for: Computationally accelerated identification of P-glycoprotein inhibitors
Source: PLoS One. 2025 Aug 13;20(8):e0325121. doi: 10.1371/journal.pone.0325121 (PMC12349723; doi:10.1371/journal.pone.0325121)
Supplement: S9 File — We have provided the full dataset for the docking studies presented in this paper, as defined by the journal’s definition of a complete minimal dataset. (ZIP) [file pone.0325121.s013.zip › S9_Docking_Data_Receptors_Ligands/DBD_docking/3b5x_dbd/ZINC12922226_3b5x_dbd_out.pdbqt]

MODEL 1
REMARK VINA RESULT:      -9.0      0.000      0.000
REMARK  Name = ZINC12922226
REMARK                            x       y       z     vdW  Elec       q    Type
REMARK                         _______ _______ _______ _____ _____    ______ ____
ROOT
ATOM      1  C   LIG    1        6.724  -7.914  -8.632  0.00  0.00    +0.263 A 
ATOM      2  N   LIG    1        5.523  -7.430  -8.849  0.00  0.00    -0.261 NA
ATOM      3  N   LIG    1        5.043  -7.948  -9.924  0.00  0.00    -0.238 NA
ATOM      4  C   LIG    1        5.910  -8.777 -10.432  0.00  0.00    +0.129 A 
ATOM      5  O   LIG    1        6.993  -8.773  -9.636  0.00  0.00    -0.215 OA
ENDROOT
BRANCH   1   8
ATOM      6  C   LIG    1        6.108  -5.966  -6.182  0.00  0.00    +0.215 C 
ATOM      7  C   LIG    1        7.371  -6.745  -6.444  0.00  0.00    +0.042 A 
ATOM      8  C   LIG    1        7.615  -7.576  -7.504  0.00  0.00    -0.155 A 
ATOM      9  C   LIG    1        8.990  -8.048  -7.245  0.00  0.00    +0.122 A 
ATOM     10  N   LIG    1        9.346  -7.467  -6.127  0.00  0.00    -0.337 NA
ATOM     11  O   LIG    1        8.473  -6.761  -5.684  0.00  0.00    +0.110 OA
BRANCH   9  12
ATOM     12  C   LIG    1        9.794  -8.979  -8.073  0.00  0.00    -0.045 A 
ATOM     13  C   LIG    1       10.724  -8.481  -8.984  0.00  0.00    +0.074 A 
ATOM     14  C   LIG    1       11.474  -9.351  -9.747  0.00  0.00    +0.009 A 
ATOM     15  C   LIG    1       11.296 -10.717  -9.619  0.00  0.00    +0.029 A 
ATOM     16  C   LIG    1       10.371 -11.218  -8.720  0.00  0.00    +0.002 A 
ATOM     17  C   LIG    1        9.619 -10.357  -7.947  0.00  0.00    +0.043 A 
ENDBRANCH   9  12
ENDBRANCH   1   8
BRANCH   4  18
ATOM     18  C   LIG    1        5.733  -9.588 -11.690  0.00  0.00    +0.486 C 
BRANCH  18  19
ATOM     19  N   LIG    1        7.046  -9.934 -12.237  0.00  0.00    -0.552 N 
ATOM     20  C   LIG    1        7.724  -9.026 -12.987  0.00  0.00    +0.573 A 
ATOM     21  N   LIG    1        8.891  -9.257 -13.506  0.00  0.00    -0.510 NA
ATOM     22  C   LIG    1        9.526 -10.442 -13.331  0.00  0.00    +0.143 A 
ATOM     23  C   LIG    1       10.782 -10.692 -13.888  0.00  0.00    +0.036 A 
ATOM     24  C   LIG    1       11.389 -11.910 -13.684  0.00  0.00    +0.065 A 
ATOM     25  C   LIG    1       10.768 -12.897 -12.930  0.00  0.00    +0.004 A 
ATOM     26  C   LIG    1        9.529 -12.676 -12.370  0.00  0.00    +0.099 A 
ATOM     27  C   LIG    1        8.897 -11.450 -12.565  0.00  0.00    -0.191 A 
ATOM     28  C   LIG    1        7.578 -11.154 -11.986  0.00  0.00    +0.547 A 
ATOM     29  O   LIG    1        6.984 -11.975 -11.312  0.00  0.00    -0.485 OA
ENDBRANCH  18  19
ENDBRANCH   4  18
TORSDOF 4
ENDMDL
MODEL 2
REMARK VINA RESULT:      -9.0      2.628      6.497
REMARK  Name = ZINC12922226
REMARK                            x       y       z     vdW  Elec       q    Type
REMARK                         _______ _______ _______ _____ _____    ______ ____
ROOT
ATOM      1  C   LIG    1        8.707 -10.940  -9.227  0.00  0.00    +0.263 A 
ATOM      2  N   LIG    1        9.700 -11.650  -8.742  0.00  0.00    -0.261 NA
ATOM      3  N   LIG    1       10.392 -10.921  -7.940  0.00  0.00    -0.238 NA
ATOM      4  C   LIG    1        9.874  -9.727  -7.879  0.00  0.00    +0.129 A 
ATOM      5  O   LIG    1        8.803  -9.705  -8.692  0.00  0.00    -0.215 OA
ENDROOT
BRANCH   1   8
ATOM      6  C   LIG    1        5.590 -11.347  -8.688  0.00  0.00    +0.215 C 
ATOM      7  C   LIG    1        6.341 -11.585  -9.973  0.00  0.00    +0.042 A 
ATOM      8  C   LIG    1        7.681 -11.404 -10.182  0.00  0.00    -0.155 A 
ATOM      9  C   LIG    1        7.851 -11.792 -11.597  0.00  0.00    +0.122 A 
ATOM     10  N   LIG    1        6.652 -12.125 -12.006  0.00  0.00    -0.337 NA
ATOM     11  O   LIG    1        5.827 -12.013 -11.132  0.00  0.00    +0.110 OA
BRANCH   9  12
ATOM     12  C   LIG    1        9.107 -11.803 -12.384  0.00  0.00    -0.045 A 
ATOM     13  C   LIG    1        9.535 -10.647 -13.034  0.00  0.00    +0.074 A 
ATOM     14  C   LIG    1       10.708 -10.661 -13.761  0.00  0.00    +0.009 A 
ATOM     15  C   LIG    1       11.452 -11.824 -13.856  0.00  0.00    +0.029 A 
ATOM     16  C   LIG    1       11.028 -12.976 -13.219  0.00  0.00    +0.002 A 
ATOM     17  C   LIG    1        9.860 -12.973 -12.484  0.00  0.00    +0.043 A 
ENDBRANCH   9  12
ENDBRANCH   1   8
BRANCH   4  18
ATOM     18  C   LIG    1       10.388  -8.576  -7.053  0.00  0.00    +0.486 C 
BRANCH  18  19
ATOM     19  N   LIG    1        9.737  -7.337  -7.484  0.00  0.00    -0.552 N 
ATOM     20  C   LIG    1        8.806  -6.751  -6.686  0.00  0.00    +0.573 A 
ATOM     21  N   LIG    1        8.187  -5.654  -6.997  0.00  0.00    -0.510 NA
ATOM     22  C   LIG    1        8.431  -5.005  -8.163  0.00  0.00    +0.143 A 
ATOM     23  C   LIG    1        7.766  -3.824  -8.499  0.00  0.00    +0.036 A 
ATOM     24  C   LIG    1        8.046  -3.199  -9.692  0.00  0.00    +0.065 A 
ATOM     25  C   LIG    1        8.984  -3.728 -10.569  0.00  0.00    +0.004 A 
ATOM     26  C   LIG    1        9.654  -4.892 -10.262  0.00  0.00    +0.099 A 
ATOM     27  C   LIG    1        9.384  -5.540  -9.058  0.00  0.00    -0.191 A 
ATOM     28  C   LIG    1       10.073  -6.781  -8.673  0.00  0.00    +0.547 A 
ATOM     29  O   LIG    1       10.908  -7.292  -9.395  0.00  0.00    -0.485 OA
ENDBRANCH  18  19
ENDBRANCH   4  18
TORSDOF 4
ENDMDL
MODEL 3
REMARK VINA RESULT:      -9.0      1.583      2.328
REMARK  Name = ZINC12922226
REMARK                            x       y       z     vdW  Elec       q    Type
REMARK                         _______ _______ _______ _____ _____    ______ ____
ROOT
ATOM      1  C   LIG    1        5.565  -7.345  -9.409  0.00  0.00    +0.263 A 
ATOM      2  N   LIG    1        4.333  -7.540  -9.817  0.00  0.00    -0.261 NA
ATOM      3  N   LIG    1        4.345  -7.895 -11.053  0.00  0.00    -0.238 NA
ATOM      4  C   LIG    1        5.575  -7.941 -11.481  0.00  0.00    +0.129 A 
ATOM      5  O   LIG    1        6.375  -7.589 -10.459  0.00  0.00    -0.215 OA
ENDROOT
BRANCH   1   8
ATOM      6  C   LIG    1        4.399  -4.945  -7.662  0.00  0.00    +0.215 C 
ATOM      7  C   LIG    1        5.500  -5.904  -7.289  0.00  0.00    +0.042 A 
ATOM      8  C   LIG    1        5.986  -6.928  -8.056  0.00  0.00    -0.155 A 
ATOM      9  C   LIG    1        7.039  -7.512  -7.200  0.00  0.00    +0.122 A 
ATOM     10  N   LIG    1        7.025  -6.795  -6.105  0.00  0.00    -0.337 NA
ATOM     11  O   LIG    1        6.192  -5.923  -6.144  0.00  0.00    +0.110 OA
BRANCH   9  12
ATOM     12  C   LIG    1        7.921  -8.661  -7.514  0.00  0.00    -0.045 A 
ATOM     13  C   LIG    1        7.384  -9.830  -8.051  0.00  0.00    +0.074 A 
ATOM     14  C   LIG    1        8.210 -10.894  -8.346  0.00  0.00    +0.009 A 
ATOM     15  C   LIG    1        9.568 -10.809  -8.098  0.00  0.00    +0.029 A 
ATOM     16  C   LIG    1       10.107  -9.654  -7.559  0.00  0.00    +0.002 A 
ATOM     17  C   LIG    1        9.291  -8.580  -7.265  0.00  0.00    +0.043 A 
ENDBRANCH   9  12
ENDBRANCH   1   8
BRANCH   4  18
ATOM     18  C   LIG    1        6.019  -8.312 -12.872  0.00  0.00    +0.486 C 
BRANCH  18  19
ATOM     19  N   LIG    1        6.977  -9.417 -12.800  0.00  0.00    -0.552 N 
ATOM     20  C   LIG    1        6.617 -10.585 -12.207  0.00  0.00    +0.573 A 
ATOM     21  N   LIG    1        7.408 -11.608 -12.104  0.00  0.00    -0.510 NA
ATOM     22  C   LIG    1        8.674 -11.581 -12.591  0.00  0.00    +0.143 A 
ATOM     23  C   LIG    1        9.526 -12.682 -12.482  0.00  0.00    +0.036 A 
ATOM     24  C   LIG    1       10.802 -12.609 -12.992  0.00  0.00    +0.065 A 
ATOM     25  C   LIG    1       11.255 -11.454 -13.615  0.00  0.00    +0.004 A 
ATOM     26  C   LIG    1       10.434 -10.354 -13.736  0.00  0.00    +0.099 A 
ATOM     27  C   LIG    1        9.138 -10.407 -13.226  0.00  0.00    -0.191 A 
ATOM     28  C   LIG    1        8.214  -9.268 -13.331  0.00  0.00    +0.547 A 
ATOM     29  O   LIG    1        8.549  -8.229 -13.871  0.00  0.00    -0.485 OA
ENDBRANCH  18  19
ENDBRANCH   4  18
TORSDOF 4
ENDMDL
MODEL 4
REMARK VINA RESULT:      -8.9      0.958      1.507
REMARK  Name = ZINC12922226
REMARK                            x       y       z     vdW  Elec       q    Type
REMARK                         _______ _______ _______ _____ _____    ______ ____
ROOT
ATOM      1  C   LIG    1        6.707  -7.744  -8.641  0.00  0.00    +0.263 A 
ATOM      2  N   LIG    1        5.486  -7.282  -8.777  0.00  0.00    -0.261 NA
ATOM      3  N   LIG    1        4.988  -7.716  -9.880  0.00  0.00    -0.238 NA
ATOM      4  C   LIG    1        5.863  -8.466 -10.488  0.00  0.00    +0.129 A 
ATOM      5  O   LIG    1        6.971  -8.498  -9.726  0.00  0.00    -0.215 OA
ENDROOT
BRANCH   1   8
ATOM      6  C   LIG    1        6.192  -5.868  -6.113  0.00  0.00    +0.215 C 
ATOM      7  C   LIG    1        7.423  -6.682  -6.419  0.00  0.00    +0.042 A 
ATOM      8  C   LIG    1        7.623  -7.481  -7.512  0.00  0.00    -0.155 A 
ATOM      9  C   LIG    1        8.983  -8.012  -7.289  0.00  0.00    +0.122 A 
ATOM     10  N   LIG    1        9.373  -7.486  -6.155  0.00  0.00    -0.337 NA
ATOM     11  O   LIG    1        8.532  -6.766  -5.675  0.00  0.00    +0.110 OA
BRANCH   9  12
ATOM     12  C   LIG    1        9.743  -8.940  -8.161  0.00  0.00    -0.045 A 
ATOM     13  C   LIG    1       10.677  -8.441  -9.068  0.00  0.00    +0.074 A 
ATOM     14  C   LIG    1       11.385  -9.309  -9.872  0.00  0.00    +0.009 A 
ATOM     15  C   LIG    1       11.162 -10.672  -9.789  0.00  0.00    +0.029 A 
ATOM     16  C   LIG    1       10.233 -11.172  -8.895  0.00  0.00    +0.002 A 
ATOM     17  C   LIG    1        9.522 -10.314  -8.081  0.00  0.00    +0.043 A 
ENDBRANCH   9  12
ENDBRANCH   1   8
BRANCH   4  18
ATOM     18  C   LIG    1        5.671  -9.164 -11.810  0.00  0.00    +0.486 C 
BRANCH  18  19
ATOM     19  N   LIG    1        6.768 -10.109 -12.027  0.00  0.00    -0.552 N 
ATOM     20  C   LIG    1        6.656 -11.387 -11.577  0.00  0.00    +0.573 A 
ATOM     21  N   LIG    1        7.583 -12.282 -11.731  0.00  0.00    -0.510 NA
ATOM     22  C   LIG    1        8.749 -11.997 -12.363  0.00  0.00    +0.143 A 
ATOM     23  C   LIG    1        9.747 -12.960 -12.529  0.00  0.00    +0.036 A 
ATOM     24  C   LIG    1       10.915 -12.627 -13.178  0.00  0.00    +0.065 A 
ATOM     25  C   LIG    1       11.114 -11.344 -13.670  0.00  0.00    +0.004 A 
ATOM     26  C   LIG    1       10.146 -10.376 -13.518  0.00  0.00    +0.099 A 
ATOM     27  C   LIG    1        8.956 -10.693 -12.864  0.00  0.00    -0.191 A 
ATOM     28  C   LIG    1        7.884  -9.704 -12.679  0.00  0.00    +0.547 A 
ATOM     29  O   LIG    1        7.996  -8.565 -13.092  0.00  0.00    -0.485 OA
ENDBRANCH  18  19
ENDBRANCH   4  18
TORSDOF 4
ENDMDL
MODEL 5
REMARK VINA RESULT:      -8.8      2.600      4.259
REMARK  Name = ZINC12922226
REMARK                            x       y       z     vdW  Elec       q    Type
REMARK                         _______ _______ _______ _____ _____    ______ ____
ROOT
ATOM      1  C   LIG    1       11.264  -8.995  -9.969  0.00  0.00    +0.263 A 
ATOM      2  N   LIG    1       12.417  -9.405 -10.443  0.00  0.00    -0.261 NA
ATOM      3  N   LIG    1       12.276  -9.738 -11.677  0.00  0.00    -0.238 NA
ATOM      4  C   LIG    1       11.038  -9.554 -12.039  0.00  0.00    +0.129 A 
ATOM      5  O   LIG    1       10.366  -9.088 -10.971  0.00  0.00    -0.215 OA
ENDROOT
BRANCH   1   8
ATOM      6  C   LIG    1       10.328  -6.087  -9.053  0.00  0.00    +0.215 C 
ATOM      7  C   LIG    1       10.596  -7.286  -8.179  0.00  0.00    +0.042 A 
ATOM      8  C   LIG    1       10.997  -8.526  -8.594  0.00  0.00    -0.155 A 
ATOM      9  C   LIG    1       11.105  -9.280  -7.329  0.00  0.00    +0.122 A 
ATOM     10  N   LIG    1       10.765  -8.428  -6.394  0.00  0.00    -0.337 NA
ATOM     11  O   LIG    1       10.484  -7.345  -6.847  0.00  0.00    +0.110 OA
BRANCH   9  12
ATOM     12  C   LIG    1       11.511 -10.695  -7.153  0.00  0.00    -0.045 A 
ATOM     13  C   LIG    1       12.656 -11.009  -6.424  0.00  0.00    +0.074 A 
ATOM     14  C   LIG    1       13.026 -12.328  -6.259  0.00  0.00    +0.009 A 
ATOM     15  C   LIG    1       12.270 -13.338  -6.827  0.00  0.00    +0.029 A 
ATOM     16  C   LIG    1       11.135 -13.032  -7.557  0.00  0.00    +0.002 A 
ATOM     17  C   LIG    1       10.752 -11.716  -7.724  0.00  0.00    +0.043 A 
ENDBRANCH   9  12
ENDBRANCH   1   8
BRANCH   4  18
ATOM     18  C   LIG    1       10.461  -9.824 -13.405  0.00  0.00    +0.486 C 
BRANCH  18  19
ATOM     19  N   LIG    1        9.001  -9.712 -13.349  0.00  0.00    -0.552 N 
ATOM     20  C   LIG    1        8.393  -8.589 -13.811  0.00  0.00    +0.573 A 
ATOM     21  N   LIG    1        7.107  -8.416 -13.796  0.00  0.00    -0.510 NA
ATOM     22  C   LIG    1        6.267  -9.363 -13.310  0.00  0.00    +0.143 A 
ATOM     23  C   LIG    1        4.883  -9.177 -13.294  0.00  0.00    +0.036 A 
ATOM     24  C   LIG    1        4.068 -10.166 -12.791  0.00  0.00    +0.065 A 
ATOM     25  C   LIG    1        4.605 -11.348 -12.297  0.00  0.00    +0.004 A 
ATOM     26  C   LIG    1        5.967 -11.555 -12.301  0.00  0.00    +0.099 A 
ATOM     27  C   LIG    1        6.809 -10.566 -12.806  0.00  0.00    -0.191 A 
ATOM     28  C   LIG    1        8.270 -10.733 -12.843  0.00  0.00    +0.547 A 
ATOM     29  O   LIG    1        8.801 -11.747 -12.430  0.00  0.00    -0.485 OA
ENDBRANCH  18  19
ENDBRANCH   4  18
TORSDOF 4
ENDMDL
MODEL 6
REMARK VINA RESULT:      -8.8      2.288      5.703
REMARK  Name = ZINC12922226
REMARK                            x       y       z     vdW  Elec       q    Type
REMARK                         _______ _______ _______ _____ _____    ______ ____
ROOT
ATOM      1  C   LIG    1        6.488  -8.054 -10.979  0.00  0.00    +0.263 A 
ATOM      2  N   LIG    1        5.614  -8.334 -10.040  0.00  0.00    -0.261 NA
ATOM      3  N   LIG    1        6.205  -8.337  -8.898  0.00  0.00    -0.238 NA
ATOM      4  C   LIG    1        7.468  -8.060  -9.059  0.00  0.00    +0.129 A 
ATOM      5  O   LIG    1        7.680  -7.881 -10.375  0.00  0.00    -0.215 OA
ENDROOT
BRANCH   1   8
ATOM      6  C   LIG    1        4.055  -6.560 -12.403  0.00  0.00    +0.215 C 
ATOM      7  C   LIG    1        5.181  -7.318 -13.059  0.00  0.00    +0.042 A 
ATOM      8  C   LIG    1        6.216  -7.953 -12.428  0.00  0.00    -0.155 A 
ATOM      9  C   LIG    1        6.991  -8.518 -13.550  0.00  0.00    +0.122 A 
ATOM     10  N   LIG    1        6.345  -8.153 -14.630  0.00  0.00    -0.337 NA
ATOM     11  O   LIG    1        5.364  -7.500 -14.372  0.00  0.00    +0.110 OA
BRANCH   9  12
ATOM     12  C   LIG    1        8.233  -9.324 -13.473  0.00  0.00    -0.045 A 
ATOM     13  C   LIG    1        8.223 -10.566 -12.839  0.00  0.00    +0.074 A 
ATOM     14  C   LIG    1        9.380 -11.314 -12.775  0.00  0.00    +0.009 A 
ATOM     15  C   LIG    1       10.552 -10.830 -13.327  0.00  0.00    +0.029 A 
ATOM     16  C   LIG    1       10.570  -9.596 -13.952  0.00  0.00    +0.002 A 
ATOM     17  C   LIG    1        9.417  -8.841 -14.028  0.00  0.00    +0.043 A 
ENDBRANCH   9  12
ENDBRANCH   1   8
BRANCH   4  18
ATOM     18  C   LIG    1        8.504  -7.966  -7.969  0.00  0.00    +0.486 C 
BRANCH  18  19
ATOM     19  N   LIG    1        9.236  -9.231  -7.880  0.00  0.00    -0.552 N 
ATOM     20  C   LIG    1        8.749 -10.336  -8.503  0.00  0.00    +0.573 A 
ATOM     21  N   LIG    1        9.339 -11.492  -8.471  0.00  0.00    -0.510 NA
ATOM     22  C   LIG    1       10.504 -11.678  -7.801  0.00  0.00    +0.143 A 
ATOM     23  C   LIG    1       11.140 -12.922  -7.766  0.00  0.00    +0.036 A 
ATOM     24  C   LIG    1       12.321 -13.064  -7.074  0.00  0.00    +0.065 A 
ATOM     25  C   LIG    1       12.890 -11.987  -6.409  0.00  0.00    +0.004 A 
ATOM     26  C   LIG    1       12.283 -10.751  -6.427  0.00  0.00    +0.099 A 
ATOM     27  C   LIG    1       11.086 -10.585  -7.122  0.00  0.00    -0.191 A 
ATOM     28  C   LIG    1       10.396  -9.288  -7.183  0.00  0.00    +0.547 A 
ATOM     29  O   LIG    1       10.846  -8.305  -6.625  0.00  0.00    -0.485 OA
ENDBRANCH  18  19
ENDBRANCH   4  18
TORSDOF 4
ENDMDL
MODEL 7
REMARK VINA RESULT:      -8.8      2.928      5.122
REMARK  Name = ZINC12922226
REMARK                            x       y       z     vdW  Elec       q    Type
REMARK                         _______ _______ _______ _____ _____    ______ ____
ROOT
ATOM      1  C   LIG    1        9.482 -11.813  -9.318  0.00  0.00    +0.263 A 
ATOM      2  N   LIG    1        9.552 -12.038 -10.609  0.00  0.00    -0.261 NA
ATOM      3  N   LIG    1        8.368 -12.011 -11.110  0.00  0.00    -0.238 NA
ATOM      4  C   LIG    1        7.501 -11.770 -10.168  0.00  0.00    +0.129 A 
ATOM      5  O   LIG    1        8.179 -11.645  -9.013  0.00  0.00    -0.215 OA
ENDROOT
BRANCH   1   8
ATOM      6  C   LIG    1       11.270 -14.246  -8.288  0.00  0.00    +0.215 C 
ATOM      7  C   LIG    1       11.396 -12.790  -7.919  0.00  0.00    +0.042 A 
ATOM      8  C   LIG    1       10.617 -11.761  -8.374  0.00  0.00    -0.155 A 
ATOM      9  C   LIG    1       11.185 -10.585  -7.683  0.00  0.00    +0.122 A 
ATOM     10  N   LIG    1       12.171 -11.056  -6.962  0.00  0.00    -0.337 NA
ATOM     11  O   LIG    1       12.294 -12.250  -7.086  0.00  0.00    +0.110 OA
BRANCH   9  12
ATOM     12  C   LIG    1       10.736  -9.176  -7.785  0.00  0.00    -0.045 A 
ATOM     13  C   LIG    1       11.064  -8.416  -8.907  0.00  0.00    +0.074 A 
ATOM     14  C   LIG    1       10.639  -7.107  -8.999  0.00  0.00    +0.009 A 
ATOM     15  C   LIG    1        9.898  -6.543  -7.975  0.00  0.00    +0.029 A 
ATOM     16  C   LIG    1        9.574  -7.291  -6.857  0.00  0.00    +0.002 A 
ATOM     17  C   LIG    1        9.989  -8.603  -6.756  0.00  0.00    +0.043 A 
ENDBRANCH   9  12
ENDBRANCH   1   8
BRANCH   4  18
ATOM     18  C   LIG    1        6.008 -11.659 -10.340  0.00  0.00    +0.486 C 
BRANCH  18  19
ATOM     19  N   LIG    1        5.696 -10.478 -11.148  0.00  0.00    -0.552 N 
ATOM     20  C   LIG    1        6.012  -9.241 -10.683  0.00  0.00    +0.573 A 
ATOM     21  N   LIG    1        5.769  -8.148 -11.339  0.00  0.00    -0.510 NA
ATOM     22  C   LIG    1        5.171  -8.167 -12.556  0.00  0.00    +0.143 A 
ATOM     23  C   LIG    1        4.909  -6.991 -13.263  0.00  0.00    +0.036 A 
ATOM     24  C   LIG    1        4.301  -7.057 -14.496  0.00  0.00    +0.065 A 
ATOM     25  C   LIG    1        3.943  -8.281 -15.047  0.00  0.00    +0.004 A 
ATOM     26  C   LIG    1        4.190  -9.454 -14.370  0.00  0.00    +0.099 A 
ATOM     27  C   LIG    1        4.805  -9.409 -13.121  0.00  0.00    -0.191 A 
ATOM     28  C   LIG    1        5.101 -10.629 -12.355  0.00  0.00    +0.547 A 
ATOM     29  O   LIG    1        4.817 -11.731 -12.786  0.00  0.00    -0.485 OA
ENDBRANCH  18  19
ENDBRANCH   4  18
TORSDOF 4
ENDMDL
MODEL 8
REMARK VINA RESULT:      -8.8      2.149      5.555
REMARK  Name = ZINC12922226
REMARK                            x       y       z     vdW  Elec       q    Type
REMARK                         _______ _______ _______ _____ _____    ______ ____
ROOT
ATOM      1  C   LIG    1        6.498  -7.268 -11.240  0.00  0.00    +0.263 A 
ATOM      2  N   LIG    1        6.999  -6.183 -10.696  0.00  0.00    -0.261 NA
ATOM      3  N   LIG    1        7.201  -6.390  -9.443  0.00  0.00    -0.238 NA
ATOM      4  C   LIG    1        6.842  -7.605  -9.138  0.00  0.00    +0.129 A 
ATOM      5  O   LIG    1        6.384  -8.187 -10.260  0.00  0.00    -0.215 OA
ENDROOT
BRANCH   1   8
ATOM      6  C   LIG    1        4.092  -5.876 -12.806  0.00  0.00    +0.215 C 
ATOM      7  C   LIG    1        5.097  -6.859 -13.348  0.00  0.00    +0.042 A 
ATOM      8  C   LIG    1        6.123  -7.445 -12.657  0.00  0.00    -0.155 A 
ATOM      9  C   LIG    1        6.760  -8.304 -13.676  0.00  0.00    +0.122 A 
ATOM     10  N   LIG    1        6.064  -8.112 -14.769  0.00  0.00    -0.337 NA
ATOM     11  O   LIG    1        5.163  -7.328 -14.600  0.00  0.00    +0.110 OA
BRANCH   9  12
ATOM     12  C   LIG    1        7.934  -9.192 -13.500  0.00  0.00    -0.045 A 
ATOM     13  C   LIG    1        7.801 -10.401 -12.819  0.00  0.00    +0.074 A 
ATOM     14  C   LIG    1        8.895 -11.227 -12.663  0.00  0.00    +0.009 A 
ATOM     15  C   LIG    1       10.126 -10.851 -13.170  0.00  0.00    +0.029 A 
ATOM     16  C   LIG    1       10.266  -9.650 -13.842  0.00  0.00    +0.002 A 
ATOM     17  C   LIG    1        9.177  -8.819 -14.009  0.00  0.00    +0.043 A 
ENDBRANCH   9  12
ENDBRANCH   1   8
BRANCH   4  18
ATOM     18  C   LIG    1        6.919  -8.239  -7.774  0.00  0.00    +0.486 C 
BRANCH  18  19
ATOM     19  N   LIG    1        8.240  -8.844  -7.590  0.00  0.00    -0.552 N 
ATOM     20  C   LIG    1        9.234  -8.128  -7.003  0.00  0.00    +0.573 A 
ATOM     21  N   LIG    1       10.429  -8.593  -6.806  0.00  0.00    -0.510 NA
ATOM     22  C   LIG    1       10.774  -9.851  -7.179  0.00  0.00    +0.143 A 
ATOM     23  C   LIG    1       12.060 -10.353  -6.966  0.00  0.00    +0.036 A 
ATOM     24  C   LIG    1       12.365 -11.636  -7.361  0.00  0.00    +0.065 A 
ATOM     25  C   LIG    1       11.409 -12.439  -7.969  0.00  0.00    +0.004 A 
ATOM     26  C   LIG    1       10.134 -11.967  -8.191  0.00  0.00    +0.099 A 
ATOM     27  C   LIG    1        9.805 -10.671  -7.799  0.00  0.00    -0.191 A 
ATOM     28  C   LIG    1        8.459 -10.116  -8.002  0.00  0.00    +0.547 A 
ATOM     29  O   LIG    1        7.576 -10.771  -8.525  0.00  0.00    -0.485 OA
ENDBRANCH  18  19
ENDBRANCH   4  18
TORSDOF 4
ENDMDL
MODEL 9
REMARK VINA RESULT:      -8.8      2.772      5.164
REMARK  Name = ZINC12922226
REMARK                            x       y       z     vdW  Elec       q    Type
REMARK                         _______ _______ _______ _____ _____    ______ ____
ROOT
ATOM      1  C   LIG    1        9.463 -10.906  -9.269  0.00  0.00    +0.263 A 
ATOM      2  N   LIG    1        9.160 -12.183  -9.226  0.00  0.00    -0.261 NA
ATOM      3  N   LIG    1        7.884 -12.313  -9.134  0.00  0.00    -0.238 NA
ATOM      4  C   LIG    1        7.325 -11.136  -9.115  0.00  0.00    +0.129 A 
ATOM      5  O   LIG    1        8.306 -10.219  -9.193  0.00  0.00    -0.215 OA
ENDROOT
BRANCH   1   8
ATOM      6  C   LIG    1       11.788 -10.995  -7.086  0.00  0.00    +0.215 C 
ATOM      7  C   LIG    1       11.831 -10.358  -8.451  0.00  0.00    +0.042 A 
ATOM      8  C   LIG    1       10.820 -10.331  -9.373  0.00  0.00    -0.155 A 
ATOM      9  C   LIG    1       11.416  -9.580 -10.497  0.00  0.00    +0.122 A 
ATOM     10  N   LIG    1       12.631  -9.289 -10.106  0.00  0.00    -0.337 NA
ATOM     11  O   LIG    1       12.865  -9.709  -8.999  0.00  0.00    +0.110 OA
BRANCH   9  12
ATOM     12  C   LIG    1       10.776  -9.231 -11.788  0.00  0.00    -0.045 A 
ATOM     13  C   LIG    1       11.131  -9.912 -12.951  0.00  0.00    +0.074 A 
ATOM     14  C   LIG    1       10.529  -9.587 -14.149  0.00  0.00    +0.009 A 
ATOM     15  C   LIG    1        9.583  -8.579 -14.200  0.00  0.00    +0.029 A 
ATOM     16  C   LIG    1        9.230  -7.896 -13.050  0.00  0.00    +0.002 A 
ATOM     17  C   LIG    1        9.822  -8.216 -11.844  0.00  0.00    +0.043 A 
ENDBRANCH   9  12
ENDBRANCH   1   8
BRANCH   4  18
ATOM     18  C   LIG    1        5.849 -10.853  -9.016  0.00  0.00    +0.486 C 
BRANCH  18  19
ATOM     19  N   LIG    1        5.461  -9.906 -10.063  0.00  0.00    -0.552 N 
ATOM     20  C   LIG    1        5.272  -8.597  -9.751  0.00  0.00    +0.573 A 
ATOM     21  N   LIG    1        4.929  -7.698 -10.622  0.00  0.00    -0.510 NA
ATOM     22  C   LIG    1        4.733  -8.009 -11.927  0.00  0.00    +0.143 A 
ATOM     23  C   LIG    1        4.364  -7.042 -12.865  0.00  0.00    +0.036 A 
ATOM     24  C   LIG    1        4.176  -7.403 -14.180  0.00  0.00    +0.065 A 
ATOM     25  C   LIG    1        4.349  -8.720 -14.587  0.00  0.00    +0.004 A 
ATOM     26  C   LIG    1        4.711  -9.692 -13.682  0.00  0.00    +0.099 A 
ATOM     27  C   LIG    1        4.906  -9.347 -12.346  0.00  0.00    -0.191 A 
ATOM     28  C   LIG    1        5.301 -10.340 -11.336  0.00  0.00    +0.547 A 
ATOM     29  O   LIG    1        5.472 -11.509 -11.631  0.00  0.00    -0.485 OA
ENDBRANCH  18  19
ENDBRANCH   4  18
TORSDOF 4
ENDMDL
