# Supplementary material for: Computationally accelerated identification of P-glycoprotein inhibitors
Source: PLoS One. 2025 Aug 13;20(8):e0325121. doi: 10.1371/journal.pone.0325121 (PMC12349723; doi:10.1371/journal.pone.0325121)
Supplement: S9 File — We have provided the full dataset for the docking studies presented in this paper, as defined by the journal’s definition of a complete minimal dataset. (ZIP) [file pone.0325121.s013.zip › S9_Docking_Data_Receptors_Ligands/DBD_docking/3b5x_dbd/ZINC31744412_3b5x_dbd_out.pdb]

MODEL 1
REMARK VINA RESULT:     -10.2      0.000      0.000
REMARK  Name = ZINC31744412
REMARK                            x       y       z     vdW  Elec       q    Type
REMARK                         _______ _______ _______ _____ _____    ______ ____
COMPND    ZINC31744412 
AUTHOR    GENERATED BY OPEN BABEL 2.3.2
ATOM      1  C   LIG     1       1.677   2.403 -14.225  1.00  0.00           C  
ATOM      2  N   LIG     1       2.753   1.704 -13.945  1.00  0.00           N  
ATOM      3  N   LIG     1       2.828   1.534 -12.672  1.00  0.00           N  
ATOM      4  C   LIG     1       1.815   2.112 -12.094  1.00  0.00           C  
ATOM      5  O   LIG     1       1.062   2.674 -13.056  1.00  0.00           O  
ATOM      6  C   LIG     1      -1.325   2.731 -15.253  1.00  0.00           C  
ATOM      7  C   LIG     1      -0.055   2.961 -16.032  1.00  0.00           C  
ATOM      8  C   LIG     1       1.225   2.814 -15.569  1.00  0.00           C  
ATOM      9  C   LIG     1       2.043   3.163 -16.748  1.00  0.00           C  
ATOM     10  N   LIG     1       1.181   3.455 -17.690  1.00  0.00           N  
ATOM     11  O   LIG     1       0.041   3.350 -17.307  1.00  0.00           O  
ATOM     12  C   LIG     1       3.523   3.177 -16.846  1.00  0.00           C  
ATOM     13  C   LIG     1       4.202   2.061 -17.333  1.00  0.00           C  
ATOM     14  C   LIG     1       5.580   2.082 -17.425  1.00  0.00           C  
ATOM     15  C   LIG     1       6.286   3.202 -17.026  1.00  0.00           C  
ATOM     16  C   LIG     1       5.617   4.310 -16.537  1.00  0.00           C  
ATOM     17  C   LIG     1       4.240   4.303 -16.445  1.00  0.00           C  
ATOM     18  C   LIG     1       1.533   2.145 -10.613  1.00  0.00           C  
ATOM     19  N   LIG     1       0.341   1.345 -10.325  1.00  0.00           N  
ATOM     20  C   LIG     1       0.214   0.105 -10.862  1.00  0.00           C  
ATOM     21  N   LIG     1      -0.826  -0.643 -10.628  1.00  0.00           N  
ATOM     22  C   LIG     1      -1.830  -0.212  -9.847  1.00  0.00           C  
ATOM     23  C   LIG     1      -3.107  -0.790  -9.403  1.00  0.00           C  
ATOM     24  C   LIG     1      -3.753  -2.004  -9.628  1.00  0.00           C  
ATOM     25  C   LIG     1      -4.979  -2.244  -9.048  1.00  0.00           C  
ATOM     26  C   LIG     1      -5.570  -1.280  -8.243  1.00  0.00           C  
ATOM     27  C   LIG     1      -4.942  -0.075  -8.013  1.00  0.00           C  
ATOM     28  C   LIG     1      -3.704   0.186  -8.588  1.00  0.00           C  
ATOM     29  O   LIG     1      -2.881   1.255  -8.536  1.00  0.00           O  
ATOM     30  C   LIG     1      -1.767   1.052  -9.268  1.00  0.00           C  
ATOM     31  C   LIG     1      -0.627   1.847  -9.529  1.00  0.00           C  
ATOM     32  O   LIG     1      -0.522   2.963  -9.047  1.00  0.00           O  
CONECT    1    8    2    5                                            
CONECT    2    1    3                                                 
CONECT    3    2    4                                                 
CONECT    4    5    3   18                                            
CONECT    5    1    4                                                 
CONECT    6    7                                                      
CONECT    7   11    8    6                                            
CONECT    8    9    7    1                                            
CONECT    9   10   12    8                                            
CONECT   10   11    9                                                 
CONECT   11   10    7                                                 
CONECT   12   13    9   17                                            
CONECT   13   14   12                                                 
CONECT   14   13   15                                                 
CONECT   15   14   16                                                 
CONECT   16   15   17                                                 
CONECT   17   12   16                                                 
CONECT   18    4   19                                                 
CONECT   19   20   18   31                                            
CONECT   20   21   19                                                 
CONECT   21   20   22                                                 
CONECT   22   21   23   30                                            
CONECT   23   22   24   28                                            
CONECT   24   23   25                                                 
CONECT   25   24   26                                                 
CONECT   26   25   27                                                 
CONECT   27   28   26                                                 
CONECT   28   23   29   27                                            
CONECT   29   30   28                                                 
CONECT   30   22   31   29                                            
CONECT   31   19   30   32                                            
CONECT   32   31                                                      
MASTER        0    0    0    0    0    0    0    0   32    0   32    0
END
