# Supplementary material for: Computationally accelerated identification of P-glycoprotein inhibitors
Source: PLoS One. 2025 Aug 13;20(8):e0325121. doi: 10.1371/journal.pone.0325121 (PMC12349723; doi:10.1371/journal.pone.0325121)
Supplement: S9 File — We have provided the full dataset for the docking studies presented in this paper, as defined by the journal’s definition of a complete minimal dataset. (ZIP) [file pone.0325121.s013.zip › S9_Docking_Data_Receptors_Ligands/DBD_docking/3b5x_dbd/ZINC31744412_3b5x_dbd_out.pdbqt]

MODEL 1
REMARK VINA RESULT:     -10.2      0.000      0.000
REMARK  Name = ZINC31744412
REMARK                            x       y       z     vdW  Elec       q    Type
REMARK                         _______ _______ _______ _____ _____    ______ ____
ROOT
ATOM      1  C   LIG    1        1.677   2.403 -14.225  0.00  0.00    +0.268 A 
ATOM      2  N   LIG    1        2.753   1.704 -13.945  0.00  0.00    -0.261 NA
ATOM      3  N   LIG    1        2.828   1.534 -12.672  0.00  0.00    -0.249 NA
ATOM      4  C   LIG    1        1.815   2.112 -12.094  0.00  0.00    +0.129 A 
ATOM      5  O   LIG    1        1.062   2.674 -13.056  0.00  0.00    -0.203 OA
ENDROOT
BRANCH   1   8
ATOM      6  C   LIG    1       -1.325   2.731 -15.253  0.00  0.00    +0.216 C 
ATOM      7  C   LIG    1       -0.055   2.961 -16.032  0.00  0.00    +0.048 A 
ATOM      8  C   LIG    1        1.225   2.814 -15.569  0.00  0.00    -0.160 A 
ATOM      9  C   LIG    1        2.043   3.163 -16.748  0.00  0.00    +0.122 A 
ATOM     10  N   LIG    1        1.181   3.455 -17.690  0.00  0.00    -0.337 NA
ATOM     11  O   LIG    1        0.041   3.350 -17.307  0.00  0.00    +0.109 OA
BRANCH   9  12
ATOM     12  C   LIG    1        3.523   3.177 -16.846  0.00  0.00    -0.044 A 
ATOM     13  C   LIG    1        4.202   2.061 -17.333  0.00  0.00    +0.073 A 
ATOM     14  C   LIG    1        5.580   2.082 -17.425  0.00  0.00    +0.009 A 
ATOM     15  C   LIG    1        6.286   3.202 -17.026  0.00  0.00    +0.029 A 
ATOM     16  C   LIG    1        5.617   4.310 -16.537  0.00  0.00    +0.002 A 
ATOM     17  C   LIG    1        4.240   4.303 -16.445  0.00  0.00    +0.043 A 
ENDBRANCH   9  12
ENDBRANCH   1   8
BRANCH   4  18
ATOM     18  C   LIG    1        1.533   2.145 -10.613  0.00  0.00    +0.500 C 
BRANCH  18  19
ATOM     19  N   LIG    1        0.341   1.345 -10.325  0.00  0.00    -0.523 N 
ATOM     20  C   LIG    1        0.214   0.105 -10.862  0.00  0.00    +0.590 A 
ATOM     21  N   LIG    1       -0.826  -0.643 -10.628  0.00  0.00    -0.482 NA
ATOM     22  C   LIG    1       -1.830  -0.212  -9.847  0.00  0.00    +0.124 A 
ATOM     23  C   LIG    1       -3.107  -0.790  -9.403  0.00  0.00    -0.124 A 
ATOM     24  C   LIG    1       -3.753  -2.004  -9.628  0.00  0.00    +0.098 A 
ATOM     25  C   LIG    1       -4.979  -2.244  -9.048  0.00  0.00    +0.001 A 
ATOM     26  C   LIG    1       -5.570  -1.280  -8.243  0.00  0.00    +0.079 A 
ATOM     27  C   LIG    1       -4.942  -0.075  -8.013  0.00  0.00    +0.026 A 
ATOM     28  C   LIG    1       -3.704   0.186  -8.588  0.00  0.00    +0.095 A 
ATOM     29  O   LIG    1       -2.881   1.255  -8.536  0.00  0.00    -0.157 OA
ATOM     30  C   LIG    1       -1.767   1.052  -9.268  0.00  0.00    -0.085 A 
ATOM     31  C   LIG    1       -0.627   1.847  -9.529  0.00  0.00    +0.563 A 
ATOM     32  O   LIG    1       -0.522   2.963  -9.047  0.00  0.00    -0.501 OA
ENDBRANCH  18  19
ENDBRANCH   4  18
TORSDOF 4
ENDMDL
MODEL 2
REMARK VINA RESULT:     -10.2     12.761     14.563
REMARK  Name = ZINC31744412
REMARK                            x       y       z     vdW  Elec       q    Type
REMARK                         _______ _______ _______ _____ _____    ______ ____
ROOT
ATOM      1  C   LIG    1        9.523 -10.965  -9.316  0.00  0.00    +0.268 A 
ATOM      2  N   LIG    1        9.227 -12.227  -9.104  0.00  0.00    -0.261 NA
ATOM      3  N   LIG    1        7.949 -12.362  -9.062  0.00  0.00    -0.249 NA
ATOM      4  C   LIG    1        7.382 -11.204  -9.244  0.00  0.00    +0.129 A 
ATOM      5  O   LIG    1        8.358 -10.293  -9.409  0.00  0.00    -0.203 OA
ENDROOT
BRANCH   1   8
ATOM      6  C   LIG    1       11.841 -10.992  -7.125  0.00  0.00    +0.216 C 
ATOM      7  C   LIG    1       11.887 -10.390  -8.506  0.00  0.00    +0.048 A 
ATOM      8  C   LIG    1       10.878 -10.390  -9.431  0.00  0.00    -0.160 A 
ATOM      9  C   LIG    1       11.477  -9.668 -10.572  0.00  0.00    +0.122 A 
ATOM     10  N   LIG    1       12.690  -9.362 -10.185  0.00  0.00    -0.337 NA
ATOM     11  O   LIG    1       12.920  -9.753  -9.066  0.00  0.00    +0.109 OA
BRANCH   9  12
ATOM     12  C   LIG    1       10.841  -9.354 -11.875  0.00  0.00    -0.044 A 
ATOM     13  C   LIG    1        9.902  -8.328 -11.966  0.00  0.00    +0.073 A 
ATOM     14  C   LIG    1        9.317  -8.039 -13.182  0.00  0.00    +0.009 A 
ATOM     15  C   LIG    1        9.652  -8.771 -14.306  0.00  0.00    +0.029 A 
ATOM     16  C   LIG    1       10.579  -9.795 -14.220  0.00  0.00    +0.002 A 
ATOM     17  C   LIG    1       11.174 -10.090 -13.011  0.00  0.00    +0.043 A 
ENDBRANCH   9  12
ENDBRANCH   1   8
BRANCH   4  18
ATOM     18  C   LIG    1        5.899 -10.933  -9.267  0.00  0.00    +0.500 C 
BRANCH  18  19
ATOM     19  N   LIG    1        5.550 -10.230 -10.504  0.00  0.00    -0.523 N 
ATOM     20  C   LIG    1        5.539 -10.905 -11.682  0.00  0.00    +0.590 A 
ATOM     21  N   LIG    1        5.229 -10.322 -12.805  0.00  0.00    -0.482 NA
ATOM     22  C   LIG    1        4.915  -9.017 -12.847  0.00  0.00    +0.124 A 
ATOM     23  C   LIG    1        4.537  -8.085 -13.920  0.00  0.00    -0.124 A 
ATOM     24  C   LIG    1        4.362  -8.211 -15.296  0.00  0.00    +0.098 A 
ATOM     25  C   LIG    1        3.993  -7.112 -16.041  0.00  0.00    +0.001 A 
ATOM     26  C   LIG    1        3.797  -5.885 -15.424  0.00  0.00    +0.079 A 
ATOM     27  C   LIG    1        3.967  -5.748 -14.063  0.00  0.00    +0.026 A 
ATOM     28  C   LIG    1        4.338  -6.844 -13.293  0.00  0.00    +0.095 A 
ATOM     29  O   LIG    1        4.570  -6.995 -11.972  0.00  0.00    -0.157 OA
ATOM     30  C   LIG    1        4.913  -8.265 -11.676  0.00  0.00    -0.085 A 
ATOM     31  C   LIG    1        5.246  -8.916 -10.466  0.00  0.00    +0.563 A 
ATOM     32  O   LIG    1        5.260  -8.302  -9.412  0.00  0.00    -0.501 OA
ENDBRANCH  18  19
ENDBRANCH   4  18
TORSDOF 4
ENDMDL
MODEL 3
REMARK VINA RESULT:     -10.0     12.807     14.649
REMARK  Name = ZINC31744412
REMARK                            x       y       z     vdW  Elec       q    Type
REMARK                         _______ _______ _______ _____ _____    ______ ____
ROOT
ATOM      1  C   LIG    1        9.518 -10.952  -9.291  0.00  0.00    +0.268 A 
ATOM      2  N   LIG    1        9.219 -12.230  -9.233  0.00  0.00    -0.261 NA
ATOM      3  N   LIG    1        7.944 -12.362  -9.131  0.00  0.00    -0.249 NA
ATOM      4  C   LIG    1        7.383 -11.187  -9.119  0.00  0.00    +0.129 A 
ATOM      5  O   LIG    1        8.359 -10.268  -9.220  0.00  0.00    -0.203 OA
ENDROOT
BRANCH   1   8
ATOM      6  C   LIG    1       11.851 -10.992  -7.116  0.00  0.00    +0.216 C 
ATOM      7  C   LIG    1       11.887 -10.380  -8.492  0.00  0.00    +0.048 A 
ATOM      8  C   LIG    1       10.872 -10.375  -9.411  0.00  0.00    -0.160 A 
ATOM      9  C   LIG    1       11.463  -9.643 -10.550  0.00  0.00    +0.122 A 
ATOM     10  N   LIG    1       12.678  -9.339 -10.169  0.00  0.00    -0.337 NA
ATOM     11  O   LIG    1       12.916  -9.737  -9.055  0.00  0.00    +0.109 OA
BRANCH   9  12
ATOM     12  C   LIG    1       10.817  -9.321 -11.846  0.00  0.00    -0.044 A 
ATOM     13  C   LIG    1        9.869  -8.302 -11.921  0.00  0.00    +0.073 A 
ATOM     14  C   LIG    1        9.275  -8.004 -13.131  0.00  0.00    +0.009 A 
ATOM     15  C   LIG    1        9.611  -8.722 -14.265  0.00  0.00    +0.029 A 
ATOM     16  C   LIG    1       10.547  -9.738 -14.195  0.00  0.00    +0.002 A 
ATOM     17  C   LIG    1       11.151 -10.041 -12.992  0.00  0.00    +0.043 A 
ENDBRANCH   9  12
ENDBRANCH   1   8
BRANCH   4  18
ATOM     18  C   LIG    1        5.905 -10.907  -9.014  0.00  0.00    +0.500 C 
BRANCH  18  19
ATOM     19  N   LIG    1        5.516  -9.943 -10.046  0.00  0.00    -0.523 N 
ATOM     20  C   LIG    1        5.298  -8.647  -9.710  0.00  0.00    +0.590 A 
ATOM     21  N   LIG    1        4.956  -7.755 -10.596  0.00  0.00    -0.482 NA
ATOM     22  C   LIG    1        4.794  -8.086 -11.888  0.00  0.00    +0.124 A 
ATOM     23  C   LIG    1        4.419  -7.342 -13.100  0.00  0.00    -0.124 A 
ATOM     24  C   LIG    1        4.091  -6.013 -13.359  0.00  0.00    +0.098 A 
ATOM     25  C   LIG    1        3.778  -5.625 -14.643  0.00  0.00    +0.001 A 
ATOM     26  C   LIG    1        3.789  -6.553 -15.675  0.00  0.00    +0.079 A 
ATOM     27  C   LIG    1        4.111  -7.871 -15.431  0.00  0.00    +0.026 A 
ATOM     28  C   LIG    1        4.430  -8.283 -14.143  0.00  0.00    +0.095 A 
ATOM     29  O   LIG    1        4.776  -9.481 -13.627  0.00  0.00    -0.157 OA
ATOM     30  C   LIG    1        4.997  -9.399 -12.300  0.00  0.00    -0.085 A 
ATOM     31  C   LIG    1        5.373 -10.352 -11.325  0.00  0.00    +0.563 A 
ATOM     32  O   LIG    1        5.563 -11.517 -11.632  0.00  0.00    -0.501 OA
ENDBRANCH  18  19
ENDBRANCH   4  18
TORSDOF 4
ENDMDL
MODEL 4
REMARK VINA RESULT:     -10.0     16.143     17.477
REMARK  Name = ZINC31744412
REMARK                            x       y       z     vdW  Elec       q    Type
REMARK                         _______ _______ _______ _____ _____    ______ ____
ROOT
ATOM      1  C   LIG    1        9.293  -8.415 -10.627  0.00  0.00    +0.268 A 
ATOM      2  N   LIG    1        8.284  -8.226  -9.808  0.00  0.00    -0.261 NA
ATOM      3  N   LIG    1        8.626  -8.592  -8.623  0.00  0.00    -0.249 NA
ATOM      4  C   LIG    1        9.854  -9.024  -8.637  0.00  0.00    +0.129 A 
ATOM      5  O   LIG    1       10.307  -8.924  -9.899  0.00  0.00    -0.203 OA
ENDROOT
BRANCH   1   8
ATOM      6  C   LIG    1        8.777  -5.609 -12.053  0.00  0.00    +0.216 C 
ATOM      7  C   LIG    1        9.095  -6.929 -12.707  0.00  0.00    +0.048 A 
ATOM      8  C   LIG    1        9.313  -8.123 -12.074  0.00  0.00    -0.160 A 
ATOM      9  C   LIG    1        9.567  -9.049 -13.196  0.00  0.00    +0.122 A 
ATOM     10  N   LIG    1        9.473  -8.313 -14.276  0.00  0.00    -0.337 NA
ATOM     11  O   LIG    1        9.220  -7.162 -14.018  0.00  0.00    +0.109 OA
BRANCH   9  12
ATOM     12  C   LIG    1        9.864 -10.500 -13.117  0.00  0.00    -0.044 A 
ATOM     13  C   LIG    1       11.049 -11.002 -13.653  0.00  0.00    +0.073 A 
ATOM     14  C   LIG    1       11.320 -12.353 -13.573  0.00  0.00    +0.009 A 
ATOM     15  C   LIG    1       10.415 -13.210 -12.972  0.00  0.00    +0.029 A 
ATOM     16  C   LIG    1        9.235 -12.717 -12.444  0.00  0.00    +0.002 A 
ATOM     17  C   LIG    1        8.955 -11.368 -12.514  0.00  0.00    +0.043 A 
ENDBRANCH   9  12
ENDBRANCH   1   8
BRANCH   4  18
ATOM     18  C   LIG    1       10.629  -9.542  -7.452  0.00  0.00    +0.500 C 
BRANCH  18  19
ATOM     19  N   LIG    1       10.800 -10.991  -7.576  0.00  0.00    -0.523 N 
ATOM     20  C   LIG    1        9.833 -11.736  -8.168  0.00  0.00    +0.590 A 
ATOM     21  N   LIG    1        9.946 -13.027  -8.306  0.00  0.00    -0.482 NA
ATOM     22  C   LIG    1       11.029 -13.681  -7.854  0.00  0.00    +0.124 A 
ATOM     23  C   LIG    1       11.448 -15.090  -7.847  0.00  0.00    -0.124 A 
ATOM     24  C   LIG    1       10.876 -16.275  -8.308  0.00  0.00    +0.098 A 
ATOM     25  C   LIG    1       11.548 -17.467  -8.142  0.00  0.00    +0.001 A 
ATOM     26  C   LIG    1       12.788 -17.488  -7.519  0.00  0.00    +0.079 A 
ATOM     27  C   LIG    1       13.363 -16.324  -7.059  0.00  0.00    +0.026 A 
ATOM     28  C   LIG    1       12.703 -15.111  -7.217  0.00  0.00    +0.095 A 
ATOM     29  O   LIG    1       13.023 -13.846  -6.871  0.00  0.00    -0.157 OA
ATOM     30  C   LIG    1       12.056 -12.979  -7.233  0.00  0.00    -0.085 A 
ATOM     31  C   LIG    1       11.918 -11.578  -7.098  0.00  0.00    +0.563 A 
ATOM     32  O   LIG    1       12.790 -10.915  -6.561  0.00  0.00    -0.501 OA
ENDBRANCH  18  19
ENDBRANCH   4  18
TORSDOF 4
ENDMDL
MODEL 5
REMARK VINA RESULT:      -9.9     13.324     15.424
REMARK  Name = ZINC31744412
REMARK                            x       y       z     vdW  Elec       q    Type
REMARK                         _______ _______ _______ _____ _____    ______ ____
ROOT
ATOM      1  C   LIG    1        9.535 -11.652  -9.181  0.00  0.00    +0.268 A 
ATOM      2  N   LIG    1        9.551 -11.890 -10.473  0.00  0.00    -0.261 NA
ATOM      3  N   LIG    1        8.344 -11.900 -10.917  0.00  0.00    -0.249 NA
ATOM      4  C   LIG    1        7.516 -11.671  -9.938  0.00  0.00    +0.129 A 
ATOM      5  O   LIG    1        8.244 -11.508  -8.819  0.00  0.00    -0.203 OA
ENDROOT
BRANCH   1   8
ATOM      6  C   LIG    1       11.437 -14.023  -8.216  0.00  0.00    +0.216 C 
ATOM      7  C   LIG    1       11.540 -12.561  -7.866  0.00  0.00    +0.048 A 
ATOM      8  C   LIG    1       10.710 -11.559  -8.293  0.00  0.00    -0.160 A 
ATOM      9  C   LIG    1       11.279 -10.361  -7.641  0.00  0.00    +0.122 A 
ATOM     10  N   LIG    1       12.309 -10.798  -6.961  0.00  0.00    -0.337 NA
ATOM     11  O   LIG    1       12.459 -11.989  -7.081  0.00  0.00    +0.109 OA
BRANCH   9  12
ATOM     12  C   LIG    1       10.786  -8.965  -7.735  0.00  0.00    -0.044 A 
ATOM     13  C   LIG    1       10.082  -8.399  -6.673  0.00  0.00    +0.073 A 
ATOM     14  C   LIG    1        9.630  -7.098  -6.765  0.00  0.00    +0.009 A 
ATOM     15  C   LIG    1        9.865  -6.360  -7.911  0.00  0.00    +0.029 A 
ATOM     16  C   LIG    1       10.559  -6.919  -8.969  0.00  0.00    +0.002 A 
ATOM     17  C   LIG    1       11.020  -8.217  -8.887  0.00  0.00    +0.043 A 
ENDBRANCH   9  12
ENDBRANCH   1   8
BRANCH   4  18
ATOM     18  C   LIG    1        6.014 -11.600 -10.040  0.00  0.00    +0.500 C 
BRANCH  18  19
ATOM     19  N   LIG    1        5.635 -10.463 -10.882  0.00  0.00    -0.523 N 
ATOM     20  C   LIG    1        5.721  -9.201 -10.390  0.00  0.00    +0.590 A 
ATOM     21  N   LIG    1        5.400  -8.161 -11.106  0.00  0.00    -0.482 NA
ATOM     22  C   LIG    1        4.958  -8.295 -12.367  0.00  0.00    +0.124 A 
ATOM     23  C   LIG    1        4.522  -7.352 -13.408  0.00  0.00    -0.124 A 
ATOM     24  C   LIG    1        4.404  -5.966 -13.472  0.00  0.00    +0.098 A 
ATOM     25  C   LIG    1        3.949  -5.372 -14.630  0.00  0.00    +0.001 A 
ATOM     26  C   LIG    1        3.610  -6.152 -15.727  0.00  0.00    +0.079 A 
ATOM     27  C   LIG    1        3.722  -7.524 -15.675  0.00  0.00    +0.026 A 
ATOM     28  C   LIG    1        4.179  -8.143 -14.517  0.00  0.00    +0.095 A 
ATOM     29  O   LIG    1        4.382  -9.437 -14.193  0.00  0.00    -0.157 OA
ATOM     30  C   LIG    1        4.842  -9.561 -12.932  0.00  0.00    -0.085 A 
ATOM     31  C   LIG    1        5.200 -10.677 -12.142  0.00  0.00    +0.563 A 
ATOM     32  O   LIG    1        5.116 -11.810 -12.589  0.00  0.00    -0.501 OA
ENDBRANCH  18  19
ENDBRANCH   4  18
TORSDOF 4
ENDMDL
MODEL 6
REMARK VINA RESULT:      -9.9     12.014     14.736
REMARK  Name = ZINC31744412
REMARK                            x       y       z     vdW  Elec       q    Type
REMARK                         _______ _______ _______ _____ _____    ______ ____
ROOT
ATOM      1  C   LIG    1        5.376  -6.072  -8.686  0.00  0.00    +0.268 A 
ATOM      2  N   LIG    1        5.559  -5.143  -9.598  0.00  0.00    -0.261 NA
ATOM      3  N   LIG    1        5.370  -5.652 -10.764  0.00  0.00    -0.249 NA
ATOM      4  C   LIG    1        5.062  -6.912 -10.646  0.00  0.00    +0.129 A 
ATOM      5  O   LIG    1        5.058  -7.210  -9.335  0.00  0.00    -0.203 OA
ENDROOT
BRANCH   1   8
ATOM      6  C   LIG    1        3.497  -4.350  -6.768  0.00  0.00    +0.216 C 
ATOM      7  C   LIG    1        4.704  -5.167  -6.383  0.00  0.00    +0.048 A 
ATOM      8  C   LIG    1        5.497  -5.900  -7.225  0.00  0.00    -0.160 A 
ATOM      9  C   LIG    1        6.507  -6.471  -6.311  0.00  0.00    +0.122 A 
ATOM     10  N   LIG    1        6.185  -6.025  -5.123  0.00  0.00    -0.337 NA
ATOM     11  O   LIG    1        5.207  -5.319  -5.154  0.00  0.00    +0.109 OA
BRANCH   9  12
ATOM     12  C   LIG    1        7.643  -7.357  -6.664  0.00  0.00    -0.044 A 
ATOM     13  C   LIG    1        8.947  -6.985  -6.343  0.00  0.00    +0.073 A 
ATOM     14  C   LIG    1        9.999  -7.816  -6.670  0.00  0.00    +0.009 A 
ATOM     15  C   LIG    1        9.763  -9.011  -7.325  0.00  0.00    +0.029 A 
ATOM     16  C   LIG    1        8.471  -9.383  -7.652  0.00  0.00    +0.002 A 
ATOM     17  C   LIG    1        7.410  -8.562  -7.325  0.00  0.00    +0.043 A 
ENDBRANCH   9  12
ENDBRANCH   1   8
BRANCH   4  18
ATOM     18  C   LIG    1        4.763  -7.865 -11.775  0.00  0.00    +0.500 C 
BRANCH  18  19
ATOM     19  N   LIG    1        5.989  -8.572 -12.155  0.00  0.00    -0.523 N 
ATOM     20  C   LIG    1        6.948  -7.925 -12.864  0.00  0.00    +0.590 A 
ATOM     21  N   LIG    1        8.056  -8.512 -13.218  0.00  0.00    -0.482 NA
ATOM     22  C   LIG    1        8.293  -9.797 -12.902  0.00  0.00    +0.124 A 
ATOM     23  C   LIG    1        9.404 -10.727 -13.149  0.00  0.00    -0.124 A 
ATOM     24  C   LIG    1       10.630 -10.621 -13.804  0.00  0.00    +0.098 A 
ATOM     25  C   LIG    1       11.470 -11.712 -13.859  0.00  0.00    +0.001 A 
ATOM     26  C   LIG    1       11.099 -12.910 -13.266  0.00  0.00    +0.079 A 
ATOM     27  C   LIG    1        9.889 -13.027 -12.615  0.00  0.00    +0.026 A 
ATOM     28  C   LIG    1        9.027 -11.939 -12.548  0.00  0.00    +0.095 A 
ATOM     29  O   LIG    1        7.809 -11.773 -11.989  0.00  0.00    -0.157 OA
ATOM     30  C   LIG    1        7.348 -10.520 -12.181  0.00  0.00    -0.085 A 
ATOM     31  C   LIG    1        6.155  -9.864 -11.801  0.00  0.00    +0.563 A 
ATOM     32  O   LIG    1        5.294 -10.453 -11.168  0.00  0.00    -0.501 OA
ENDBRANCH  18  19
ENDBRANCH   4  18
TORSDOF 4
ENDMDL
MODEL 7
REMARK VINA RESULT:      -9.8     12.707     14.299
REMARK  Name = ZINC31744412
REMARK                            x       y       z     vdW  Elec       q    Type
REMARK                         _______ _______ _______ _____ _____    ______ ____
ROOT
ATOM      1  C   LIG    1        5.918  -7.436 -12.804  0.00  0.00    +0.268 A 
ATOM      2  N   LIG    1        5.522  -8.399 -12.003  0.00  0.00    -0.261 NA
ATOM      3  N   LIG    1        6.370  -9.365 -12.050  0.00  0.00    -0.249 NA
ATOM      4  C   LIG    1        7.332  -9.061 -12.874  0.00  0.00    +0.129 A 
ATOM      5  O   LIG    1        7.073  -7.838 -13.370  0.00  0.00    -0.203 OA
ENDROOT
BRANCH   1   8
ATOM      6  C   LIG    1        3.360  -6.909 -14.635  0.00  0.00    +0.216 C 
ATOM      7  C   LIG    1        4.130  -5.903 -13.819  0.00  0.00    +0.048 A 
ATOM      8  C   LIG    1        5.227  -6.152 -13.039  0.00  0.00    -0.160 A 
ATOM      9  C   LIG    1        5.553  -4.818 -12.494  0.00  0.00    +0.122 A 
ATOM     10  N   LIG    1        4.651  -4.013 -12.997  0.00  0.00    -0.337 NA
ATOM     11  O   LIG    1        3.875  -4.595 -13.714  0.00  0.00    +0.109 OA
BRANCH   9  12
ATOM     12  C   LIG    1        6.664  -4.467 -11.576  0.00  0.00    -0.044 A 
ATOM     13  C   LIG    1        7.984  -4.537 -12.017  0.00  0.00    +0.073 A 
ATOM     14  C   LIG    1        9.014  -4.204 -11.160  0.00  0.00    +0.009 A 
ATOM     15  C   LIG    1        8.738  -3.812  -9.863  0.00  0.00    +0.029 A 
ATOM     16  C   LIG    1        7.429  -3.746  -9.418  0.00  0.00    +0.002 A 
ATOM     17  C   LIG    1        6.392  -4.072 -10.268  0.00  0.00    +0.043 A 
ENDBRANCH   9  12
ENDBRANCH   1   8
BRANCH   4  18
ATOM     18  C   LIG    1        8.521  -9.924 -13.210  0.00  0.00    +0.500 C 
BRANCH  18  19
ATOM     19  N   LIG    1        9.317 -10.152 -12.001  0.00  0.00    -0.523 N 
ATOM     20  C   LIG    1       10.064  -9.143 -11.486  0.00  0.00    +0.590 A 
ATOM     21  N   LIG    1       10.782  -9.299 -10.410  0.00  0.00    -0.482 NA
ATOM     22  C   LIG    1       10.819 -10.477  -9.765  0.00  0.00    +0.124 A 
ATOM     23  C   LIG    1       11.512 -10.969  -8.565  0.00  0.00    -0.124 A 
ATOM     24  C   LIG    1       12.389 -10.395  -7.647  0.00  0.00    +0.098 A 
ATOM     25  C   LIG    1       12.873 -11.149  -6.601  0.00  0.00    +0.001 A 
ATOM     26  C   LIG    1       12.490 -12.476  -6.462  0.00  0.00    +0.079 A 
ATOM     27  C   LIG    1       11.624 -13.056  -7.363  0.00  0.00    +0.026 A 
ATOM     28  C   LIG    1       11.124 -12.312  -8.425  0.00  0.00    +0.095 A 
ATOM     29  O   LIG    1       10.280 -12.615  -9.434  0.00  0.00    -0.157 OA
ATOM     30  C   LIG    1       10.080 -11.555 -10.243  0.00  0.00    -0.085 A 
ATOM     31  C   LIG    1        9.303 -11.364 -11.409  0.00  0.00    +0.563 A 
ATOM     32  O   LIG    1        8.637 -12.277 -11.869  0.00  0.00    -0.501 OA
ENDBRANCH  18  19
ENDBRANCH   4  18
TORSDOF 4
ENDMDL
MODEL 8
REMARK VINA RESULT:      -9.8      3.823      5.576
REMARK  Name = ZINC31744412
REMARK                            x       y       z     vdW  Elec       q    Type
REMARK                         _______ _______ _______ _____ _____    ______ ____
ROOT
ATOM      1  C   LIG    1        2.422   0.304 -18.173  0.00  0.00    +0.268 A 
ATOM      2  N   LIG    1        1.878   1.251 -18.903  0.00  0.00    -0.261 NA
ATOM      3  N   LIG    1        0.621   1.319 -18.639  0.00  0.00    -0.249 NA
ATOM      4  C   LIG    1        0.314   0.428 -17.740  0.00  0.00    +0.129 A 
ATOM      5  O   LIG    1        1.441  -0.235 -17.422  0.00  0.00    -0.203 OA
ENDROOT
BRANCH   1   8
ATOM      6  C   LIG    1        3.662  -2.477 -19.122  0.00  0.00    +0.216 C 
ATOM      7  C   LIG    1        4.398  -1.280 -18.576  0.00  0.00    +0.048 A 
ATOM      8  C   LIG    1        3.844  -0.094 -18.175  0.00  0.00    -0.160 A 
ATOM      9  C   LIG    1        5.019   0.686 -17.738  0.00  0.00    +0.122 A 
ATOM     10  N   LIG    1        6.047  -0.101 -17.935  0.00  0.00    -0.337 NA
ATOM     11  O   LIG    1        5.717  -1.168 -18.392  0.00  0.00    +0.109 OA
BRANCH   9  12
ATOM     12  C   LIG    1        5.033   2.065 -17.191  0.00  0.00    -0.044 A 
ATOM     13  C   LIG    1        3.954   2.531 -16.441  0.00  0.00    +0.073 A 
ATOM     14  C   LIG    1        3.974   3.814 -15.932  0.00  0.00    +0.009 A 
ATOM     15  C   LIG    1        5.056   4.640 -16.173  0.00  0.00    +0.029 A 
ATOM     16  C   LIG    1        6.128   4.185 -16.921  0.00  0.00    +0.002 A 
ATOM     17  C   LIG    1        6.121   2.902 -17.431  0.00  0.00    +0.043 A 
ENDBRANCH   9  12
ENDBRANCH   1   8
BRANCH   4  18
ATOM     18  C   LIG    1       -1.055   0.183 -17.159  0.00  0.00    +0.500 C 
BRANCH  18  19
ATOM     19  N   LIG    1       -1.205   0.953 -15.922  0.00  0.00    -0.523 N 
ATOM     20  C   LIG    1       -0.492   0.606 -14.821  0.00  0.00    +0.590 A 
ATOM     21  N   LIG    1       -0.590   1.266 -13.702  0.00  0.00    -0.482 NA
ATOM     22  C   LIG    1       -1.415   2.320 -13.587  0.00  0.00    +0.124 A 
ATOM     23  C   LIG    1       -1.752   3.246 -12.496  0.00  0.00    -0.124 A 
ATOM     24  C   LIG    1       -1.338   3.376 -11.172  0.00  0.00    +0.098 A 
ATOM     25  C   LIG    1       -1.861   4.382 -10.388  0.00  0.00    +0.001 A 
ATOM     26  C   LIG    1       -2.796   5.262 -10.915  0.00  0.00    +0.079 A 
ATOM     27  C   LIG    1       -3.213   5.144 -12.224  0.00  0.00    +0.026 A 
ATOM     28  C   LIG    1       -2.697   4.137 -13.031  0.00  0.00    +0.095 A 
ATOM     29  O   LIG    1       -2.920   3.794 -14.317  0.00  0.00    -0.157 OA
ATOM     30  C   LIG    1       -2.179   2.726 -14.676  0.00  0.00    -0.085 A 
ATOM     31  C   LIG    1       -2.055   2.001 -15.884  0.00  0.00    +0.563 A 
ATOM     32  O   LIG    1       -2.703   2.316 -16.869  0.00  0.00    -0.501 OA
ENDBRANCH  18  19
ENDBRANCH   4  18
TORSDOF 4
ENDMDL
MODEL 9
REMARK VINA RESULT:      -9.8     13.205     15.398
REMARK  Name = ZINC31744412
REMARK                            x       y       z     vdW  Elec       q    Type
REMARK                         _______ _______ _______ _____ _____    ______ ____
ROOT
ATOM      1  C   LIG    1        6.572  -7.475 -12.376  0.00  0.00    +0.268 A 
ATOM      2  N   LIG    1        6.342  -7.534 -13.668  0.00  0.00    -0.261 NA
ATOM      3  N   LIG    1        7.206  -8.313 -14.216  0.00  0.00    -0.249 NA
ATOM      4  C   LIG    1        8.014  -8.778 -13.307  0.00  0.00    +0.129 A 
ATOM      5  O   LIG    1        7.636  -8.263 -12.124  0.00  0.00    -0.203 OA
ENDROOT
BRANCH   1   8
ATOM      6  C   LIG    1        5.403  -4.526 -12.709  0.00  0.00    +0.216 C 
ATOM      7  C   LIG    1        5.296  -5.428 -11.506  0.00  0.00    +0.048 A 
ATOM      8  C   LIG    1        5.807  -6.692 -11.385  0.00  0.00    -0.160 A 
ATOM      9  C   LIG    1        5.408  -7.078 -10.016  0.00  0.00    +0.122 A 
ATOM     10  N   LIG    1        4.750  -6.047  -9.547  0.00  0.00    -0.337 NA
ATOM     11  O   LIG    1        4.684  -5.150 -10.350  0.00  0.00    +0.109 OA
BRANCH   9  12
ATOM     12  C   LIG    1        5.692  -8.358  -9.322  0.00  0.00    -0.044 A 
ATOM     13  C   LIG    1        4.980  -9.508  -9.656  0.00  0.00    +0.073 A 
ATOM     14  C   LIG    1        5.252 -10.697  -9.009  0.00  0.00    +0.009 A 
ATOM     15  C   LIG    1        6.222 -10.745  -8.024  0.00  0.00    +0.029 A 
ATOM     16  C   LIG    1        6.928  -9.605  -7.685  0.00  0.00    +0.002 A 
ATOM     17  C   LIG    1        6.668  -8.412  -8.328  0.00  0.00    +0.043 A 
ENDBRANCH   9  12
ENDBRANCH   1   8
BRANCH   4  18
ATOM     18  C   LIG    1        9.165  -9.724 -13.538  0.00  0.00    +0.500 C 
BRANCH  18  19
ATOM     19  N   LIG    1        9.818 -10.020 -12.261  0.00  0.00    -0.523 N 
ATOM     20  C   LIG    1       10.668  -9.116 -11.713  0.00  0.00    +0.590 A 
ATOM     21  N   LIG    1       11.266  -9.335 -10.576  0.00  0.00    -0.482 NA
ATOM     22  C   LIG    1       11.072 -10.479  -9.898  0.00  0.00    +0.124 A 
ATOM     23  C   LIG    1       11.583 -11.021  -8.631  0.00  0.00    -0.124 A 
ATOM     24  C   LIG    1       12.462 -10.549  -7.659  0.00  0.00    +0.098 A 
ATOM     25  C   LIG    1       12.741 -11.325  -6.555  0.00  0.00    +0.001 A 
ATOM     26  C   LIG    1       12.150 -12.573  -6.412  0.00  0.00    +0.079 A 
ATOM     27  C   LIG    1       11.279 -13.051  -7.367  0.00  0.00    +0.026 A 
ATOM     28  C   LIG    1       10.984 -12.284  -8.488  0.00  0.00    +0.095 A 
ATOM     29  O   LIG    1       10.187 -12.497  -9.556  0.00  0.00    -0.157 OA
ATOM     30  C   LIG    1       10.216 -11.451 -10.407  0.00  0.00    -0.085 A 
ATOM     31  C   LIG    1        9.572 -11.192 -11.639  0.00  0.00    +0.563 A 
ATOM     32  O   LIG    1        8.813 -12.012 -12.129  0.00  0.00    -0.501 OA
ENDBRANCH  18  19
ENDBRANCH   4  18
TORSDOF 4
ENDMDL
