# Supplementary material for: Computationally accelerated identification of P-glycoprotein inhibitors
Source: PLoS One. 2025 Aug 13;20(8):e0325121. doi: 10.1371/journal.pone.0325121 (PMC12349723; doi:10.1371/journal.pone.0325121)
Supplement: S9 File — We have provided the full dataset for the docking studies presented in this paper, as defined by the journal’s definition of a complete minimal dataset. (ZIP) [file pone.0325121.s013.zip › S9_Docking_Data_Receptors_Ligands/DBD_docking/3b5x_dbd/ZINC32974765_3b5x_dbd_out.pdbqt]

MODEL 1
REMARK VINA RESULT:      -9.7      0.000      0.000
REMARK  Name = ZINC32974765
REMARK                            x       y       z     vdW  Elec       q    Type
REMARK                         _______ _______ _______ _____ _____    ______ ____
ROOT
ATOM      1  C   LIG    1        1.743  -5.662 -16.941  0.00  0.00    +0.414 C 
ENDROOT
BRANCH   1   4
ATOM      2  C   LIG    1        1.012  -2.136 -16.663  0.00  0.00    +0.087 A 
ATOM      3  C   LIG    1        0.592  -3.431 -16.700  0.00  0.00    +0.331 A 
ATOM      4  N   LIG    1        1.706  -4.201 -16.848  0.00  0.00    -0.407 N 
ATOM      5  C   LIG    1        2.775  -3.366 -16.890  0.00  0.00    +0.599 A 
ATOM      6  N   LIG    1        2.359  -2.137 -16.779  0.00  0.00    -0.472 N 
ATOM      7  H   LIG    1        2.912  -1.187 -16.769  0.00  0.00    +0.514 HD
BRANCH   2  10
ATOM      8  C   LIG    1       -0.913   0.728 -15.751  0.00  0.00    +0.247 A 
ATOM      9  N   LIG    1       -0.070  -0.267 -15.404  0.00  0.00    -0.448 NA
ATOM     10  C   LIG    1        0.152  -0.945 -16.516  0.00  0.00    +0.214 A 
ATOM     11  O   LIG    1       -0.555  -0.344 -17.486  0.00  0.00    +0.119 OA
ATOM     12  N   LIG    1       -1.154   0.606 -17.032  0.00  0.00    -0.349 NA
BRANCH   8  17
ATOM     13  C   LIG    1       -3.047   4.769 -12.247  0.00  0.00    +0.102 C 
ATOM     14  C   LIG    1       -2.488   3.713 -13.164  0.00  0.00    -0.048 A 
ATOM     15  C   LIG    1       -3.176   3.363 -14.312  0.00  0.00    +0.015 A 
ATOM     16  C   LIG    1       -2.669   2.396 -15.156  0.00  0.00    +0.062 A 
ATOM     17  C   LIG    1       -1.463   1.770 -14.849  0.00  0.00    -0.056 A 
ATOM     18  C   LIG    1       -0.778   2.121 -13.688  0.00  0.00    +0.068 A 
ATOM     19  C   LIG    1       -1.290   3.093 -12.854  0.00  0.00    +0.011 A 
ENDBRANCH   8  17
ENDBRANCH   2  10
ENDBRANCH   1   4
BRANCH   1  20
ATOM     20  C   LIG    1        2.814  -6.197 -16.025  0.00  0.00    -0.166 A 
ATOM     21  C   LIG    1        3.849  -6.953 -16.541  0.00  0.00    +0.069 A 
ATOM     22  C   LIG    1        4.836  -7.439 -15.706  0.00  0.00    +0.009 A 
ATOM     23  C   LIG    1        4.780  -7.177 -14.343  0.00  0.00    +0.187 A 
ATOM     24  C   LIG    1        3.735  -6.421 -13.827  0.00  0.00    +0.009 A 
ATOM     25  C   LIG    1        2.756  -5.933 -14.669  0.00  0.00    +0.065 A 
BRANCH  23  26
ATOM     26  N   LIG    1        5.772  -7.671 -13.494  0.00  0.00    -1.074 N 
ATOM     27  H   LIG    1        6.712  -7.116 -13.365  0.00  0.00    +0.464 HD
BRANCH  26  28
ATOM     28  S   LIG    1        5.533  -9.096 -12.683  0.00  0.00    +2.694 S 
ATOM     29  O   LIG    1        4.601  -9.847 -13.447  0.00  0.00    -0.930 OA
ATOM     30  O   LIG    1        5.304  -8.755 -11.323  0.00  0.00    -0.943 OA
BRANCH  28  31
ATOM     31  C   LIG    1        7.055  -9.983 -12.730  0.00  0.00    -0.719 A 
ATOM     32  C   LIG    1        8.171  -9.412 -13.311  0.00  0.00    +0.160 A 
ATOM     33  C   LIG    1        9.365 -10.106 -13.344  0.00  0.00    -0.002 A 
ATOM     34  C   LIG    1        9.443 -11.377 -12.804  0.00  0.00    +0.118 A 
ATOM     35  C   LIG    1        8.327 -11.952 -12.227  0.00  0.00    -0.020 A 
ATOM     36  C   LIG    1        7.131 -11.257 -12.190  0.00  0.00    +0.197 A 
ATOM     37  F   LIG    1        6.039 -11.818 -11.627  0.00  0.00    -0.120 F 
ENDBRANCH  28  31
ENDBRANCH  26  28
ENDBRANCH  23  26
ENDBRANCH   1  20
TORSDOF 7
ENDMDL
MODEL 2
REMARK VINA RESULT:      -9.7      3.471      4.042
REMARK  Name = ZINC32974765
REMARK                            x       y       z     vdW  Elec       q    Type
REMARK                         _______ _______ _______ _____ _____    ______ ____
ROOT
ATOM      1  C   LIG    1        1.856  -5.923 -16.501  0.00  0.00    +0.414 C 
ENDROOT
BRANCH   1   4
ATOM      2  C   LIG    1        3.270  -3.051 -18.174  0.00  0.00    +0.087 A 
ATOM      3  C   LIG    1        2.918  -3.697 -17.027  0.00  0.00    +0.331 A 
ATOM      4  N   LIG    1        2.380  -4.892 -17.399  0.00  0.00    -0.407 N 
ATOM      5  C   LIG    1        2.421  -4.953 -18.755  0.00  0.00    +0.599 A 
ATOM      6  N   LIG    1        2.952  -3.855 -19.212  0.00  0.00    -0.472 N 
ATOM      7  H   LIG    1        3.155  -3.529 -20.243  0.00  0.00    +0.514 HD
BRANCH   2  10
ATOM      8  C   LIG    1        4.437   0.313 -17.942  0.00  0.00    +0.247 A 
ATOM      9  N   LIG    1        3.644  -0.678 -17.484  0.00  0.00    -0.448 NA
ATOM     10  C   LIG    1        3.890  -1.715 -18.265  0.00  0.00    +0.214 A 
ATOM     11  O   LIG    1        4.812  -1.320 -19.158  0.00  0.00    +0.119 OA
ATOM     12  N   LIG    1        5.111  -0.163 -18.958  0.00  0.00    -0.349 NA
BRANCH   8  17
ATOM     13  C   LIG    1        4.798   5.653 -15.813  0.00  0.00    +0.102 C 
ATOM     14  C   LIG    1        4.703   4.257 -16.370  0.00  0.00    -0.048 A 
ATOM     15  C   LIG    1        3.489   3.593 -16.365  0.00  0.00    +0.015 A 
ATOM     16  C   LIG    1        3.397   2.313 -16.874  0.00  0.00    +0.062 A 
ATOM     17  C   LIG    1        4.529   1.690 -17.394  0.00  0.00    -0.056 A 
ATOM     18  C   LIG    1        5.751   2.360 -17.391  0.00  0.00    +0.068 A 
ATOM     19  C   LIG    1        5.831   3.641 -16.884  0.00  0.00    +0.011 A 
ENDBRANCH   8  17
ENDBRANCH   2  10
ENDBRANCH   1   4
BRANCH   1  20
ATOM     20  C   LIG    1        2.975  -6.454 -15.640  0.00  0.00    -0.166 A 
ATOM     21  C   LIG    1        3.972  -7.226 -16.203  0.00  0.00    +0.069 A 
ATOM     22  C   LIG    1        5.002  -7.708 -15.419  0.00  0.00    +0.009 A 
ATOM     23  C   LIG    1        5.027  -7.426 -14.059  0.00  0.00    +0.187 A 
ATOM     24  C   LIG    1        4.019  -6.654 -13.495  0.00  0.00    +0.009 A 
ATOM     25  C   LIG    1        2.996  -6.171 -14.286  0.00  0.00    +0.065 A 
BRANCH  23  26
ATOM     26  N   LIG    1        6.062  -7.916 -13.261  0.00  0.00    -1.074 N 
ATOM     27  H   LIG    1        6.990  -7.338 -13.147  0.00  0.00    +0.464 HD
BRANCH  26  28
ATOM     28  S   LIG    1        5.893  -9.371 -12.486  0.00  0.00    +2.694 S 
ATOM     29  O   LIG    1        4.928 -10.112 -13.220  0.00  0.00    -0.930 OA
ATOM     30  O   LIG    1        5.739  -9.079 -11.104  0.00  0.00    -0.943 OA
BRANCH  28  31
ATOM     31  C   LIG    1        7.422 -10.231 -12.653  0.00  0.00    -0.719 A 
ATOM     32  C   LIG    1        8.496  -9.618 -13.268  0.00  0.00    +0.160 A 
ATOM     33  C   LIG    1        9.697 -10.290 -13.394  0.00  0.00    -0.002 A 
ATOM     34  C   LIG    1        9.822 -11.581 -12.914  0.00  0.00    +0.118 A 
ATOM     35  C   LIG    1        8.747 -12.198 -12.304  0.00  0.00    -0.020 A 
ATOM     36  C   LIG    1        7.545 -11.524 -12.172  0.00  0.00    +0.197 A 
ATOM     37  F   LIG    1        6.494 -12.126 -11.576  0.00  0.00    -0.120 F 
ENDBRANCH  28  31
ENDBRANCH  26  28
ENDBRANCH  23  26
ENDBRANCH   1  20
TORSDOF 7
ENDMDL
MODEL 3
REMARK VINA RESULT:      -9.6      8.086     10.662
REMARK  Name = ZINC32974765
REMARK                            x       y       z     vdW  Elec       q    Type
REMARK                         _______ _______ _______ _____ _____    ______ ____
ROOT
ATOM      1  C   LIG    1       10.576  -6.549  -8.418  0.00  0.00    +0.414 C 
ENDROOT
BRANCH   1   4
ATOM      2  C   LIG    1        8.090  -6.518 -11.039  0.00  0.00    +0.087 A 
ATOM      3  C   LIG    1        8.682  -7.135  -9.977  0.00  0.00    +0.331 A 
ATOM      4  N   LIG    1        9.668  -6.302  -9.540  0.00  0.00    -0.407 N 
ATOM      5  C   LIG    1        9.652  -5.200 -10.333  0.00  0.00    +0.599 A 
ATOM      6  N   LIG    1        8.711  -5.332 -11.223  0.00  0.00    -0.472 N 
ATOM      7  H   LIG    1        8.386  -4.662 -12.034  0.00  0.00    +0.514 HD
BRANCH   2  10
ATOM      8  C   LIG    1        5.549  -8.319 -12.781  0.00  0.00    +0.247 A 
ATOM      9  N   LIG    1        6.618  -8.317 -11.957  0.00  0.00    -0.448 NA
ATOM     10  C   LIG    1        6.969  -7.048 -11.839  0.00  0.00    +0.214 A 
ATOM     11  O   LIG    1        6.112  -6.336 -12.587  0.00  0.00    +0.119 OA
ATOM     12  N   LIG    1        5.311  -7.076 -13.116  0.00  0.00    -0.349 NA
BRANCH   8  17
ATOM     13  C   LIG    1        2.579 -12.941 -14.509  0.00  0.00    +0.102 C 
ATOM     14  C   LIG    1        3.356 -11.732 -14.057  0.00  0.00    -0.048 A 
ATOM     15  C   LIG    1        4.155 -11.808 -12.930  0.00  0.00    +0.015 A 
ATOM     16  C   LIG    1        4.869 -10.704 -12.512  0.00  0.00    +0.062 A 
ATOM     17  C   LIG    1        4.784  -9.510 -13.227  0.00  0.00    -0.056 A 
ATOM     18  C   LIG    1        3.973  -9.438 -14.357  0.00  0.00    +0.068 A 
ATOM     19  C   LIG    1        3.267 -10.549 -14.770  0.00  0.00    +0.011 A 
ENDBRANCH   8  17
ENDBRANCH   2  10
ENDBRANCH   1   4
BRANCH   1  20
ATOM     20  C   LIG    1       10.908  -8.019  -8.355  0.00  0.00    -0.166 A 
ATOM     21  C   LIG    1       10.507  -8.770  -7.267  0.00  0.00    +0.069 A 
ATOM     22  C   LIG    1       10.803 -10.118  -7.208  0.00  0.00    +0.009 A 
ATOM     23  C   LIG    1       11.515 -10.716  -8.241  0.00  0.00    +0.187 A 
ATOM     24  C   LIG    1       11.921  -9.956  -9.330  0.00  0.00    +0.009 A 
ATOM     25  C   LIG    1       11.616  -8.611  -9.385  0.00  0.00    +0.065 A 
BRANCH  23  26
ATOM     26  N   LIG    1       11.822 -12.077  -8.183  0.00  0.00    -1.074 N 
ATOM     27  H   LIG    1       12.800 -12.404  -7.801  0.00  0.00    +0.464 HD
BRANCH  26  28
ATOM     28  S   LIG    1       10.713 -13.198  -8.689  0.00  0.00    +2.694 S 
ATOM     29  O   LIG    1        9.758 -13.325  -7.645  0.00  0.00    -0.930 OA
ATOM     30  O   LIG    1       11.452 -14.305  -9.185  0.00  0.00    -0.943 OA
BRANCH  28  31
ATOM     31  C   LIG    1        9.862 -12.503 -10.067  0.00  0.00    -0.719 A 
ATOM     32  C   LIG    1       10.369 -12.659 -11.343  0.00  0.00    +0.160 A 
ATOM     33  C   LIG    1        9.699 -12.119 -12.425  0.00  0.00    -0.002 A 
ATOM     34  C   LIG    1        8.526 -11.412 -12.230  0.00  0.00    +0.118 A 
ATOM     35  C   LIG    1        8.021 -11.249 -10.955  0.00  0.00    -0.020 A 
ATOM     36  C   LIG    1        8.688 -11.794  -9.871  0.00  0.00    +0.197 A 
ATOM     37  F   LIG    1        8.195 -11.636  -8.623  0.00  0.00    -0.120 F 
ENDBRANCH  28  31
ENDBRANCH  26  28
ENDBRANCH  23  26
ENDBRANCH   1  20
TORSDOF 7
ENDMDL
MODEL 4
REMARK VINA RESULT:      -9.5      7.106      8.660
REMARK  Name = ZINC32974765
REMARK                            x       y       z     vdW  Elec       q    Type
REMARK                         _______ _______ _______ _____ _____    ______ ____
ROOT
ATOM      1  C   LIG    1        8.457  -8.310 -13.888  0.00  0.00    +0.414 C 
ENDROOT
BRANCH   1   4
ATOM      2  C   LIG    1        5.906  -6.550 -12.033  0.00  0.00    +0.087 A 
ATOM      3  C   LIG    1        7.216  -6.870 -12.232  0.00  0.00    +0.331 A 
ATOM      4  N   LIG    1        7.257  -7.705 -13.307  0.00  0.00    -0.407 N 
ATOM      5  C   LIG    1        5.982  -7.869 -13.745  0.00  0.00    +0.599 A 
ATOM      6  N   LIG    1        5.181  -7.180 -12.984  0.00  0.00    -0.472 N 
ATOM      7  H   LIG    1        4.088  -7.057 -13.013  0.00  0.00    +0.514 HD
BRANCH   2  10
ATOM      8  C   LIG    1        4.597  -4.904  -9.150  0.00  0.00    +0.247 A 
ATOM      9  N   LIG    1        5.013  -6.035  -9.756  0.00  0.00    -0.448 NA
ATOM     10  C   LIG    1        5.376  -5.671 -10.973  0.00  0.00    +0.214 A 
ATOM     11  O   LIG    1        5.167  -4.347 -11.061  0.00  0.00    +0.119 OA
ATOM     12  N   LIG    1        4.724  -3.928 -10.014  0.00  0.00    -0.349 NA
BRANCH   8  17
ATOM     13  C   LIG    1        2.624  -4.444  -3.759  0.00  0.00    +0.102 C 
ATOM     14  C   LIG    1        3.140  -4.565  -5.169  0.00  0.00    -0.048 A 
ATOM     15  C   LIG    1        4.496  -4.716  -5.396  0.00  0.00    +0.015 A 
ATOM     16  C   LIG    1        4.974  -4.827  -6.686  0.00  0.00    +0.062 A 
ATOM     17  C   LIG    1        4.089  -4.786  -7.761  0.00  0.00    -0.056 A 
ATOM     18  C   LIG    1        2.724  -4.626  -7.527  0.00  0.00    +0.068 A 
ATOM     19  C   LIG    1        2.256  -4.522  -6.233  0.00  0.00    +0.011 A 
ENDBRANCH   8  17
ENDBRANCH   2  10
ENDBRANCH   1   4
BRANCH   1  20
ATOM     20  C   LIG    1        8.958  -9.403 -12.979  0.00  0.00    -0.166 A 
ATOM     21  C   LIG    1       10.098  -9.203 -12.223  0.00  0.00    +0.069 A 
ATOM     22  C   LIG    1       10.556 -10.200 -11.384  0.00  0.00    +0.009 A 
ATOM     23  C   LIG    1        9.877 -11.409 -11.309  0.00  0.00    +0.187 A 
ATOM     24  C   LIG    1        8.736 -11.609 -12.075  0.00  0.00    +0.009 A 
ATOM     25  C   LIG    1        8.280 -10.606 -12.907  0.00  0.00    +0.065 A 
BRANCH  23  26
ATOM     26  N   LIG    1       10.341 -12.422 -10.467  0.00  0.00    -1.074 N 
ATOM     27  H   LIG    1       10.712 -13.365 -10.893  0.00  0.00    +0.464 HD
BRANCH  26  28
ATOM     28  S   LIG    1       10.331 -12.202  -8.825  0.00  0.00    +2.694 S 
ATOM     29  O   LIG    1       11.559 -11.570  -8.492  0.00  0.00    -0.930 OA
ATOM     30  O   LIG    1        9.932 -13.440  -8.253  0.00  0.00    -0.943 OA
BRANCH  28  31
ATOM     31  C   LIG    1        9.053 -11.044  -8.463  0.00  0.00    -0.719 A 
ATOM     32  C   LIG    1        9.362  -9.843  -7.854  0.00  0.00    +0.160 A 
ATOM     33  C   LIG    1        8.361  -8.931  -7.575  0.00  0.00    -0.002 A 
ATOM     34  C   LIG    1        7.048  -9.225  -7.895  0.00  0.00    +0.118 A 
ATOM     35  C   LIG    1        6.737 -10.428  -8.499  0.00  0.00    -0.020 A 
ATOM     36  C   LIG    1        7.739 -11.340  -8.784  0.00  0.00    +0.197 A 
ATOM     37  F   LIG    1        7.435 -12.516  -9.374  0.00  0.00    -0.120 F 
ENDBRANCH  28  31
ENDBRANCH  26  28
ENDBRANCH  23  26
ENDBRANCH   1  20
TORSDOF 7
ENDMDL
MODEL 5
REMARK VINA RESULT:      -9.5     24.145     25.879
REMARK  Name = ZINC32974765
REMARK                            x       y       z     vdW  Elec       q    Type
REMARK                         _______ _______ _______ _____ _____    ______ ____
ROOT
ATOM      1  C   LIG    1        3.227  16.001   3.684  0.00  0.00    +0.414 C 
ENDROOT
BRANCH   1   4
ATOM      2  C   LIG    1        0.548  13.621   3.229  0.00  0.00    +0.087 A 
ATOM      3  C   LIG    1        1.781  13.935   3.717  0.00  0.00    +0.331 A 
ATOM      4  N   LIG    1        2.020  15.232   3.374  0.00  0.00    -0.407 N 
ATOM      5  C   LIG    1        0.933  15.681   2.697  0.00  0.00    +0.599 A 
ATOM      6  N   LIG    1        0.058  14.720   2.613  0.00  0.00    -0.472 N 
ATOM      7  H   LIG    1       -0.938  14.690   2.146  0.00  0.00    +0.514 HD
BRANCH   2  10
ATOM      8  C   LIG    1       -0.909  10.477   4.083  0.00  0.00    +0.247 A 
ATOM      9  N   LIG    1       -0.189  11.562   4.438  0.00  0.00    -0.448 NA
ATOM     10  C   LIG    1       -0.133  12.318   3.356  0.00  0.00    +0.214 A 
ATOM     11  O   LIG    1       -0.812  11.672   2.395  0.00  0.00    +0.119 OA
ATOM     12  N   LIG    1       -1.246  10.627   2.827  0.00  0.00    -0.349 NA
BRANCH   8  17
ATOM     13  C   LIG    1       -2.257   6.015   7.465  0.00  0.00    +0.102 C 
ATOM     14  C   LIG    1       -1.904   7.181   6.580  0.00  0.00    -0.048 A 
ATOM     15  C   LIG    1       -1.409   8.346   7.140  0.00  0.00    +0.015 A 
ATOM     16  C   LIG    1       -1.084   9.418   6.334  0.00  0.00    +0.062 A 
ATOM     17  C   LIG    1       -1.256   9.327   4.955  0.00  0.00    -0.056 A 
ATOM     18  C   LIG    1       -1.761   8.155   4.397  0.00  0.00    +0.068 A 
ATOM     19  C   LIG    1       -2.078   7.087   5.211  0.00  0.00    +0.011 A 
ENDBRANCH   8  17
ENDBRANCH   2  10
ENDBRANCH   1   4
BRANCH   1  20
ATOM     20  C   LIG    1        4.176  15.939   2.513  0.00  0.00    -0.166 A 
ATOM     21  C   LIG    1        4.497  14.719   1.949  0.00  0.00    +0.069 A 
ATOM     22  C   LIG    1        5.361  14.659   0.873  0.00  0.00    +0.009 A 
ATOM     23  C   LIG    1        5.916  15.827   0.365  0.00  0.00    +0.187 A 
ATOM     24  C   LIG    1        5.595  17.051   0.938  0.00  0.00    +0.009 A 
ATOM     25  C   LIG    1        4.726  17.104   2.010  0.00  0.00    +0.065 A 
BRANCH  23  26
ATOM     26  N   LIG    1        6.794  15.770  -0.719  0.00  0.00    -1.074 N 
ATOM     27  H   LIG    1        6.433  16.001  -1.732  0.00  0.00    +0.464 HD
BRANCH  26  28
ATOM     28  S   LIG    1        8.379  15.355  -0.480  0.00  0.00    +2.694 S 
ATOM     29  O   LIG    1        8.411  13.941  -0.340  0.00  0.00    -0.930 OA
ATOM     30  O   LIG    1        8.882  16.230   0.519  0.00  0.00    -0.943 OA
BRANCH  28  31
ATOM     31  C   LIG    1        9.247  15.733  -1.966  0.00  0.00    -0.719 A 
ATOM     32  C   LIG    1        8.821  16.774  -2.769  0.00  0.00    +0.160 A 
ATOM     33  C   LIG    1        9.505  17.076  -3.931  0.00  0.00    -0.002 A 
ATOM     34  C   LIG    1       10.610  16.328  -4.298  0.00  0.00    +0.118 A 
ATOM     35  C   LIG    1       11.034  15.284  -3.500  0.00  0.00    -0.020 A 
ATOM     36  C   LIG    1       10.353  14.984  -2.332  0.00  0.00    +0.197 A 
ATOM     37  F   LIG    1       10.766  13.963  -1.551  0.00  0.00    -0.120 F 
ENDBRANCH  28  31
ENDBRANCH  26  28
ENDBRANCH  23  26
ENDBRANCH   1  20
TORSDOF 7
ENDMDL
MODEL 6
REMARK VINA RESULT:      -9.5     21.146     25.213
REMARK  Name = ZINC32974765
REMARK                            x       y       z     vdW  Elec       q    Type
REMARK                         _______ _______ _______ _____ _____    ______ ____
ROOT
ATOM      1  C   LIG    1        3.105  15.903   3.725  0.00  0.00    +0.414 C 
ENDROOT
BRANCH   1   4
ATOM      2  C   LIG    1        0.494  13.460   3.212  0.00  0.00    +0.087 A 
ATOM      3  C   LIG    1        1.715  13.799   3.713  0.00  0.00    +0.331 A 
ATOM      4  N   LIG    1        1.921  15.107   3.395  0.00  0.00    -0.407 N 
ATOM      5  C   LIG    1        0.825  15.539   2.719  0.00  0.00    +0.599 A 
ATOM      6  N   LIG    1       -0.022  14.556   2.613  0.00  0.00    -0.472 N 
ATOM      7  H   LIG    1       -1.014  14.508   2.139  0.00  0.00    +0.514 HD
BRANCH   2  10
ATOM      8  C   LIG    1       -0.943  10.210   2.890  0.00  0.00    +0.247 A 
ATOM      9  N   LIG    1       -0.304  11.260   2.335  0.00  0.00    -0.448 NA
ATOM     10  C   LIG    1       -0.152  12.137   3.312  0.00  0.00    +0.214 A 
ATOM     11  O   LIG    1       -0.698  11.593   4.411  0.00  0.00    +0.119 OA
ATOM     12  N   LIG    1       -1.143  10.496   4.152  0.00  0.00    -0.349 NA
BRANCH   8  17
ATOM     13  C   LIG    1       -2.498   5.356   0.209  0.00  0.00    +0.102 C 
ATOM     14  C   LIG    1       -2.092   6.625   0.911  0.00  0.00    -0.048 A 
ATOM     15  C   LIG    1       -2.309   7.849   0.302  0.00  0.00    +0.015 A 
ATOM     16  C   LIG    1       -1.938   9.015   0.940  0.00  0.00    +0.062 A 
ATOM     17  C   LIG    1       -1.345   8.959   2.199  0.00  0.00    -0.056 A 
ATOM     18  C   LIG    1       -1.123   7.724   2.805  0.00  0.00    +0.068 A 
ATOM     19  C   LIG    1       -1.502   6.564   2.161  0.00  0.00    +0.011 A 
ENDBRANCH   8  17
ENDBRANCH   2  10
ENDBRANCH   1   4
BRANCH   1  20
ATOM     20  C   LIG    1        4.065  15.881   2.563  0.00  0.00    -0.166 A 
ATOM     21  C   LIG    1        4.612  17.061   2.097  0.00  0.00    +0.069 A 
ATOM     22  C   LIG    1        5.497  17.043   1.037  0.00  0.00    +0.009 A 
ATOM     23  C   LIG    1        5.828  15.838   0.431  0.00  0.00    +0.187 A 
ATOM     24  C   LIG    1        5.271  14.654   0.898  0.00  0.00    +0.009 A 
ATOM     25  C   LIG    1        4.392  14.678   1.962  0.00  0.00    +0.065 A 
BRANCH  23  26
ATOM     26  N   LIG    1        6.718  15.816  -0.645  0.00  0.00    -1.074 N 
ATOM     27  H   LIG    1        6.373  16.103  -1.649  0.00  0.00    +0.464 HD
BRANCH  26  28
ATOM     28  S   LIG    1        8.291  15.357  -0.409  0.00  0.00    +2.694 S 
ATOM     29  O   LIG    1        8.285  13.943  -0.268  0.00  0.00    -0.930 OA
ATOM     30  O   LIG    1        8.821  16.219   0.587  0.00  0.00    -0.943 OA
BRANCH  28  31
ATOM     31  C   LIG    1        9.165  15.710  -1.898  0.00  0.00    -0.719 A 
ATOM     32  C   LIG    1        8.747  16.741  -2.718  0.00  0.00    +0.160 A 
ATOM     33  C   LIG    1        9.435  17.022  -3.883  0.00  0.00    -0.002 A 
ATOM     34  C   LIG    1       10.538  16.265  -4.235  0.00  0.00    +0.118 A 
ATOM     35  C   LIG    1       10.955  15.231  -3.419  0.00  0.00    -0.020 A 
ATOM     36  C   LIG    1       10.270  14.952  -2.250  0.00  0.00    +0.197 A 
ATOM     37  F   LIG    1       10.677  13.940  -1.452  0.00  0.00    -0.120 F 
ENDBRANCH  28  31
ENDBRANCH  26  28
ENDBRANCH  23  26
ENDBRANCH   1  20
TORSDOF 7
ENDMDL
MODEL 7
REMARK VINA RESULT:      -9.5      5.881      8.895
REMARK  Name = ZINC32974765
REMARK                            x       y       z     vdW  Elec       q    Type
REMARK                         _______ _______ _______ _____ _____    ______ ____
ROOT
ATOM      1  C   LIG    1        8.331  -8.029  -7.026  0.00  0.00    +0.414 C 
ENDROOT
BRANCH   1   4
ATOM      2  C   LIG    1        6.074  -6.128  -9.109  0.00  0.00    +0.087 A 
ATOM      3  C   LIG    1        7.143  -6.963  -8.979  0.00  0.00    +0.331 A 
ATOM      4  N   LIG    1        7.302  -7.191  -7.645  0.00  0.00    -0.407 N 
ATOM      5  C   LIG    1        6.330  -6.501  -6.995  0.00  0.00    +0.599 A 
ATOM      6  N   LIG    1        5.601  -5.870  -7.870  0.00  0.00    -0.472 N 
ATOM      7  H   LIG    1        4.728  -5.213  -7.741  0.00  0.00    +0.514 HD
BRANCH   2  10
ATOM      8  C   LIG    1        4.797  -5.405 -12.362  0.00  0.00    +0.247 A 
ATOM      9  N   LIG    1        5.282  -6.298 -11.474  0.00  0.00    -0.448 NA
ATOM     10  C   LIG    1        5.529  -5.603 -10.376  0.00  0.00    +0.214 A 
ATOM     11  O   LIG    1        5.190  -4.331 -10.637  0.00  0.00    +0.119 OA
ATOM     12  N   LIG    1        4.776  -4.237 -11.772  0.00  0.00    -0.349 NA
BRANCH   8  17
ATOM     13  C   LIG    1        3.125  -6.526 -17.758  0.00  0.00    +0.102 C 
ATOM     14  C   LIG    1        3.563  -6.232 -16.348  0.00  0.00    -0.048 A 
ATOM     15  C   LIG    1        4.239  -7.197 -15.621  0.00  0.00    +0.015 A 
ATOM     16  C   LIG    1        4.642  -6.933 -14.328  0.00  0.00    +0.062 A 
ATOM     17  C   LIG    1        4.367  -5.694 -13.753  0.00  0.00    -0.056 A 
ATOM     18  C   LIG    1        3.680  -4.729 -14.487  0.00  0.00    +0.068 A 
ATOM     19  C   LIG    1        3.286  -5.001 -15.781  0.00  0.00    +0.011 A 
ENDBRANCH   8  17
ENDBRANCH   2  10
ENDBRANCH   1   4
BRANCH   1  20
ATOM     20  C   LIG    1        8.713  -9.137  -7.975  0.00  0.00    -0.166 A 
ATOM     21  C   LIG    1        7.875 -10.223  -8.139  0.00  0.00    +0.069 A 
ATOM     22  C   LIG    1        8.219 -11.237  -9.012  0.00  0.00    +0.009 A 
ATOM     23  C   LIG    1        9.415 -11.170  -9.716  0.00  0.00    +0.187 A 
ATOM     24  C   LIG    1       10.257 -10.079  -9.543  0.00  0.00    +0.009 A 
ATOM     25  C   LIG    1        9.905  -9.066  -8.674  0.00  0.00    +0.065 A 
BRANCH  23  26
ATOM     26  N   LIG    1        9.769 -12.195 -10.595  0.00  0.00    -1.074 N 
ATOM     27  H   LIG    1       10.488 -12.965 -10.280  0.00  0.00    +0.464 HD
BRANCH  26  28
ATOM     28  S   LIG    1        9.105 -12.252 -12.111  0.00  0.00    +2.694 S 
ATOM     29  O   LIG    1        7.700 -12.375 -11.936  0.00  0.00    -0.930 OA
ATOM     30  O   LIG    1        9.865 -13.196 -12.852  0.00  0.00    -0.943 OA
BRANCH  28  31
ATOM     31  C   LIG    1        9.384 -10.682 -12.860  0.00  0.00    -0.719 A 
ATOM     32  C   LIG    1        8.313  -9.871 -13.185  0.00  0.00    +0.160 A 
ATOM     33  C   LIG    1        8.531  -8.637 -13.767  0.00  0.00    -0.002 A 
ATOM     34  C   LIG    1        9.821  -8.216 -14.035  0.00  0.00    +0.118 A 
ATOM     35  C   LIG    1       10.893  -9.027 -13.716  0.00  0.00    -0.020 A 
ATOM     36  C   LIG    1       10.676 -10.262 -13.128  0.00  0.00    +0.197 A 
ATOM     37  F   LIG    1       11.723 -11.055 -12.817  0.00  0.00    -0.120 F 
ENDBRANCH  28  31
ENDBRANCH  26  28
ENDBRANCH  23  26
ENDBRANCH   1  20
TORSDOF 7
ENDMDL
MODEL 8
REMARK VINA RESULT:      -9.5     17.589     21.569
REMARK  Name = ZINC32974765
REMARK                            x       y       z     vdW  Elec       q    Type
REMARK                         _______ _______ _______ _____ _____    ______ ____
ROOT
ATOM      1  C   LIG    1       -6.948   1.305   2.730  0.00  0.00    +0.414 C 
ENDROOT
BRANCH   1   4
ATOM      2  C   LIG    1       -6.823   2.565  -0.654  0.00  0.00    +0.087 A 
ATOM      3  C   LIG    1       -6.790   1.522   0.222  0.00  0.00    +0.331 A 
ATOM      4  N   LIG    1       -6.929   2.051   1.469  0.00  0.00    -0.407 N 
ATOM      5  C   LIG    1       -7.052   3.396   1.330  0.00  0.00    +0.599 A 
ATOM      6  N   LIG    1       -6.988   3.698   0.064  0.00  0.00    -0.472 N 
ATOM      7  H   LIG    1       -7.046   4.670  -0.448  0.00  0.00    +0.514 HD
BRANCH   2  10
ATOM      8  C   LIG    1       -6.391   1.794  -4.111  0.00  0.00    +0.247 A 
ATOM      9  N   LIG    1       -6.367   1.404  -2.819  0.00  0.00    -0.448 NA
ATOM     10  C   LIG    1       -6.705   2.474  -2.122  0.00  0.00    +0.214 A 
ATOM     11  O   LIG    1       -6.919   3.462  -3.005  0.00  0.00    +0.119 OA
ATOM     12  N   LIG    1       -6.735   3.056  -4.132  0.00  0.00    -0.349 NA
BRANCH   8  17
ATOM     13  C   LIG    1       -5.205  -1.494  -8.689  0.00  0.00    +0.102 C 
ATOM     14  C   LIG    1       -5.515  -0.633  -7.492  0.00  0.00    -0.048 A 
ATOM     15  C   LIG    1       -4.733  -0.729  -6.354  0.00  0.00    +0.015 A 
ATOM     16  C   LIG    1       -5.013   0.057  -5.254  0.00  0.00    +0.062 A 
ATOM     17  C   LIG    1       -6.085   0.947  -5.291  0.00  0.00    -0.056 A 
ATOM     18  C   LIG    1       -6.872   1.034  -6.436  0.00  0.00    +0.068 A 
ATOM     19  C   LIG    1       -6.581   0.248  -7.533  0.00  0.00    +0.011 A 
ENDBRANCH   8  17
ENDBRANCH   2  10
ENDBRANCH   1   4
BRANCH   1  20
ATOM     20  C   LIG    1       -8.363   0.894   3.049  0.00  0.00    -0.166 A 
ATOM     21  C   LIG    1       -8.855  -0.308   2.577  0.00  0.00    +0.069 A 
ATOM     22  C   LIG    1      -10.148  -0.691   2.873  0.00  0.00    +0.009 A 
ATOM     23  C   LIG    1      -10.959   0.139   3.636  0.00  0.00    +0.187 A 
ATOM     24  C   LIG    1      -10.463   1.350   4.103  0.00  0.00    +0.009 A 
ATOM     25  C   LIG    1       -9.167   1.724   3.809  0.00  0.00    +0.065 A 
BRANCH  23  26
ATOM     26  N   LIG    1      -12.269  -0.241   3.932  0.00  0.00    -1.074 N 
ATOM     27  H   LIG    1      -13.078  -0.032   3.217  0.00  0.00    +0.464 HD
BRANCH  26  28
ATOM     28  S   LIG    1      -12.606  -1.007   5.361  0.00  0.00    +2.694 S 
ATOM     29  O   LIG    1      -13.782  -0.401   5.880  0.00  0.00    -0.930 OA
ATOM     30  O   LIG    1      -11.389  -1.057   6.092  0.00  0.00    -0.943 OA
BRANCH  28  31
ATOM     31  C   LIG    1      -13.029  -2.673   4.972  0.00  0.00    -0.719 A 
ATOM     32  C   LIG    1      -12.739  -3.186   3.723  0.00  0.00    +0.160 A 
ATOM     33  C   LIG    1      -13.065  -4.494   3.419  0.00  0.00    -0.002 A 
ATOM     34  C   LIG    1      -13.692  -5.289   4.362  0.00  0.00    +0.118 A 
ATOM     35  C   LIG    1      -13.987  -4.776   5.610  0.00  0.00    -0.020 A 
ATOM     36  C   LIG    1      -13.657  -3.467   5.918  0.00  0.00    +0.197 A 
ATOM     37  F   LIG    1      -13.946  -2.965   7.138  0.00  0.00    -0.120 F 
ENDBRANCH  28  31
ENDBRANCH  26  28
ENDBRANCH  23  26
ENDBRANCH   1  20
TORSDOF 7
ENDMDL
MODEL 9
REMARK VINA RESULT:      -9.4      5.963      9.031
REMARK  Name = ZINC32974765
REMARK                            x       y       z     vdW  Elec       q    Type
REMARK                         _______ _______ _______ _____ _____    ______ ____
ROOT
ATOM      1  C   LIG    1        8.325  -9.014  -7.432  0.00  0.00    +0.414 C 
ENDROOT
BRANCH   1   4
ATOM      2  C   LIG    1        6.850  -6.480  -9.542  0.00  0.00    +0.087 A 
ATOM      3  C   LIG    1        7.037  -7.792  -9.223  0.00  0.00    +0.331 A 
ATOM      4  N   LIG    1        7.848  -7.817  -8.129  0.00  0.00    -0.407 N 
ATOM      5  C   LIG    1        8.130  -6.531  -7.800  0.00  0.00    +0.599 A 
ATOM      6  N   LIG    1        7.534  -5.737  -8.644  0.00  0.00    -0.472 N 
ATOM      7  H   LIG    1        7.518  -4.640  -8.712  0.00  0.00    +0.514 HD
BRANCH   2  10
ATOM      8  C   LIG    1        5.013  -5.736 -12.510  0.00  0.00    +0.247 A 
ATOM      9  N   LIG    1        5.780  -6.589 -11.798  0.00  0.00    -0.448 NA
ATOM     10  C   LIG    1        6.042  -5.963 -10.663  0.00  0.00    +0.214 A 
ATOM     11  O   LIG    1        5.433  -4.769 -10.728  0.00  0.00    +0.119 OA
ATOM     12  N   LIG    1        4.853  -4.657 -11.786  0.00  0.00    -0.349 NA
BRANCH   8  17
ATOM     13  C   LIG    1        2.847  -6.672 -17.763  0.00  0.00    +0.102 C 
ATOM     14  C   LIG    1        3.413  -6.427 -16.389  0.00  0.00    -0.048 A 
ATOM     15  C   LIG    1        3.138  -5.241 -15.731  0.00  0.00    +0.015 A 
ATOM     16  C   LIG    1        3.655  -5.012 -14.472  0.00  0.00    +0.062 A 
ATOM     17  C   LIG    1        4.455  -5.977 -13.863  0.00  0.00    -0.056 A 
ATOM     18  C   LIG    1        4.734  -7.166 -14.533  0.00  0.00    +0.068 A 
ATOM     19  C   LIG    1        4.208  -7.388 -15.789  0.00  0.00    +0.011 A 
ENDBRANCH   8  17
ENDBRANCH   2  10
ENDBRANCH   1   4
BRANCH   1  20
ATOM     20  C   LIG    1        8.987  -9.940  -8.420  0.00  0.00    -0.166 A 
ATOM     21  C   LIG    1        8.403 -11.155  -8.726  0.00  0.00    +0.069 A 
ATOM     22  C   LIG    1        9.004 -12.003  -9.636  0.00  0.00    +0.009 A 
ATOM     23  C   LIG    1       10.203 -11.638 -10.235  0.00  0.00    +0.187 A 
ATOM     24  C   LIG    1       10.790 -10.419  -9.920  0.00  0.00    +0.009 A 
ATOM     25  C   LIG    1       10.181  -9.574  -9.015  0.00  0.00    +0.065 A 
BRANCH  23  26
ATOM     26  N   LIG    1       10.817 -12.495 -11.151  0.00  0.00    -1.074 N 
ATOM     27  H   LIG    1       11.636 -13.153 -10.825  0.00  0.00    +0.464 HD
BRANCH  26  28
ATOM     28  S   LIG    1       10.311 -12.521 -12.728  0.00  0.00    +2.694 S 
ATOM     29  O   LIG    1        9.158 -13.350 -12.771  0.00  0.00    -0.930 OA
ATOM     30  O   LIG    1       11.463 -12.777 -13.519  0.00  0.00    -0.943 OA
BRANCH  28  31
ATOM     31  C   LIG    1        9.775 -10.891 -13.129  0.00  0.00    -0.719 A 
ATOM     32  C   LIG    1       10.687  -9.954 -13.577  0.00  0.00    +0.160 A 
ATOM     33  C   LIG    1       10.266  -8.678 -13.898  0.00  0.00    -0.002 A 
ATOM     34  C   LIG    1        8.933  -8.333 -13.760  0.00  0.00    +0.118 A 
ATOM     35  C   LIG    1        8.022  -9.267 -13.308  0.00  0.00    -0.020 A 
ATOM     36  C   LIG    1        8.441 -10.548 -12.991  0.00  0.00    +0.197 A 
ATOM     37  F   LIG    1        7.550 -11.461 -12.548  0.00  0.00    -0.120 F 
ENDBRANCH  28  31
ENDBRANCH  26  28
ENDBRANCH  23  26
ENDBRANCH   1  20
TORSDOF 7
ENDMDL
