# Supplementary material for: Computationally accelerated identification of P-glycoprotein inhibitors
Source: PLoS One. 2025 Aug 13;20(8):e0325121. doi: 10.1371/journal.pone.0325121 (PMC12349723; doi:10.1371/journal.pone.0325121)
Supplement: S9 File — We have provided the full dataset for the docking studies presented in this paper, as defined by the journal’s definition of a complete minimal dataset. (ZIP) [file pone.0325121.s013.zip › S9_Docking_Data_Receptors_Ligands/DBD_docking/3b5x_dbd/ZINC36489963_3b5x_dbd_out.pdb]

MODEL 1
REMARK VINA RESULT:      -9.7      0.000      0.000
REMARK  Name = ZINC36489963
REMARK                            x       y       z     vdW  Elec       q    Type
REMARK                         _______ _______ _______ _____ _____    ______ ____
COMPND    ZINC36489963 
AUTHOR    GENERATED BY OPEN BABEL 2.3.2
ATOM      1  C   LIG     1       9.639  -6.727  -9.588  1.00  0.00           C  
ATOM      2  C   LIG     1       8.427  -6.776  -8.938  1.00  0.00           C  
ATOM      3  N   LIG     1       7.919  -5.517  -8.876  1.00  0.00           N  
ATOM      4  C   LIG     1       6.655  -4.930  -8.397  1.00  0.00           C  
ATOM      5  C   LIG     1       5.717  -5.972  -7.819  1.00  0.00           C  
ATOM      6  N   LIG     1       5.302  -6.973  -8.792  1.00  0.00           N  
ATOM      7  C   LIG     1       6.038  -8.070  -9.043  1.00  0.00           C  
ATOM      8  C   LIG     1       5.363  -8.856  -9.923  1.00  0.00           C  
ATOM      9  N   LIG     1       4.220  -8.197 -10.238  1.00  0.00           N  
ATOM     10  N   LIG     1       4.168  -7.074  -9.594  1.00  0.00           N  
ATOM     11  N   LIG     1       8.914  -4.706  -9.477  1.00  0.00           N  
ATOM     12  S   LIG     1       7.628  -8.216  -8.267  1.00  0.00           S  
ATOM     13  N   LIG     1       9.885  -5.436  -9.885  1.00  0.00           N  
ATOM     14  N   LIG     1      11.478  -8.231  -9.033  1.00  0.00           N  
ATOM     15  H   LIG     1      11.603  -7.735  -8.209  1.00  0.00           H  
ATOM     16  C   LIG     1      10.508  -7.871  -9.896  1.00  0.00           C  
ATOM     17  O   LIG     1      10.350  -8.494 -10.929  1.00  0.00           O  
ATOM     18  C   LIG     1      12.344  -9.372  -9.340  1.00  0.00           C  
ATOM     19  C   LIG     1      12.320 -11.785  -6.434  1.00  0.00           C  
ATOM     20  C   LIG     1      12.651 -10.720  -7.253  1.00  0.00           C  
ATOM     21  C   LIG     1      11.982 -10.532  -8.448  1.00  0.00           C  
ATOM     22  C   LIG     1      10.980 -11.406  -8.825  1.00  0.00           C  
ATOM     23  C   LIG     1      10.647 -12.472  -8.006  1.00  0.00           C  
ATOM     24  F   LIG     1       9.668 -13.327  -8.373  1.00  0.00           F  
ATOM     25  C   LIG     1      11.318 -12.660  -6.810  1.00  0.00           C  
ATOM     26  C   LIG     1       5.787 -10.167 -10.432  1.00  0.00           C  
ATOM     27  N   LIG     1       6.448 -10.253 -11.603  1.00  0.00           N  
ATOM     28  H   LIG     1       6.642  -9.450 -12.111  1.00  0.00           H  
ATOM     29  O   LIG     1       5.543 -11.175  -9.795  1.00  0.00           O  
ATOM     30  C   LIG     1       6.871 -11.562 -12.111  1.00  0.00           C  
ATOM     31  C   LIG     1       8.315 -11.492 -12.536  1.00  0.00           C  
ATOM     32  C   LIG     1       9.186 -12.509 -12.194  1.00  0.00           C  
ATOM     33  C   LIG     1      10.511 -12.447 -12.583  1.00  0.00           C  
ATOM     34  C   LIG     1      10.966 -11.366 -13.315  1.00  0.00           C  
ATOM     35  C   LIG     1      10.096 -10.347 -13.658  1.00  0.00           C  
ATOM     36  F   LIG     1      10.540  -9.290 -14.372  1.00  0.00           F  
ATOM     37  C   LIG     1       8.767 -10.413 -13.273  1.00  0.00           C  
CONECT    1   16   13    2                                            
CONECT    2    1    3   12                                            
CONECT    3   11    2    4                                            
CONECT    4    3    5                                                 
CONECT    5    6    4                                                 
CONECT    6   10    7    5                                            
CONECT    7    8    6   12                                            
CONECT    8   26    9    7                                            
CONECT    9    8   10                                                 
CONECT   10    9    6                                                 
CONECT   11   13    3                                                 
CONECT   12    7    2                                                 
CONECT   13    1   11                                                 
CONECT   14   16   18   15                                            
CONECT   15   14                                                      
CONECT   16   17    1   14                                            
CONECT   17   16                                                      
CONECT   18   14   21                                                 
CONECT   19   20   25                                                 
CONECT   20   21   19                                                 
CONECT   21   18   22   20                                            
CONECT   22   21   23                                                 
CONECT   23   22   24   25                                            
CONECT   24   23                                                      
CONECT   25   23   19                                                 
CONECT   26   27    8   29                                            
CONECT   27   28   30   26                                            
CONECT   28   27                                                      
CONECT   29   26                                                      
CONECT   30   31   27                                                 
CONECT   31   37   32   30                                            
CONECT   32   33   31                                                 
CONECT   33   34   32                                                 
CONECT   34   35   33                                                 
CONECT   35   36   34   37                                            
CONECT   36   35                                                      
CONECT   37   35   31                                                 
MASTER        0    0    0    0    0    0    0    0   37    0   37    0
END
