# Supplementary material for: Computationally accelerated identification of P-glycoprotein inhibitors
Source: PLoS One. 2025 Aug 13;20(8):e0325121. doi: 10.1371/journal.pone.0325121 (PMC12349723; doi:10.1371/journal.pone.0325121)
Supplement: S9 File — We have provided the full dataset for the docking studies presented in this paper, as defined by the journal’s definition of a complete minimal dataset. (ZIP) [file pone.0325121.s013.zip › S9_Docking_Data_Receptors_Ligands/DBD_docking/3b5x_dbd/ZINC36489963_3b5x_dbd_out.pdbqt]

MODEL 1
REMARK VINA RESULT:      -9.7      0.000      0.000
REMARK  Name = ZINC36489963
REMARK                            x       y       z     vdW  Elec       q    Type
REMARK                         _______ _______ _______ _____ _____    ______ ____
ROOT
ATOM      1  C   LIG    1        9.639  -6.727  -9.588  0.00  0.00    -0.038 A 
ATOM      2  C   LIG    1        8.427  -6.776  -8.938  0.00  0.00    +0.051 A 
ATOM      3  N   LIG    1        7.919  -5.517  -8.876  0.00  0.00    -0.364 N 
ATOM      4  C   LIG    1        6.655  -4.930  -8.397  0.00  0.00    +0.377 C 
ATOM      5  C   LIG    1        5.717  -5.972  -7.819  0.00  0.00    +0.368 C 
ATOM      6  N   LIG    1        5.302  -6.973  -8.792  0.00  0.00    -0.346 N 
ATOM      7  C   LIG    1        6.038  -8.070  -9.043  0.00  0.00    +0.018 A 
ATOM      8  C   LIG    1        5.363  -8.856  -9.923  0.00  0.00    -0.018 A 
ATOM      9  N   LIG    1        4.220  -8.197 -10.238  0.00  0.00    -0.202 NA
ATOM     10  N   LIG    1        4.168  -7.074  -9.594  0.00  0.00    -0.020 NA
ATOM     11  N   LIG    1        8.914  -4.706  -9.477  0.00  0.00    -0.041 NA
ATOM     12  S   LIG    1        7.628  -8.216  -8.267  0.00  0.00    +0.241 S 
ATOM     13  N   LIG    1        9.885  -5.436  -9.885  0.00  0.00    -0.189 NA
ENDROOT
BRANCH   1  16
ATOM     14  N   LIG    1       11.478  -8.231  -9.033  0.00  0.00    -0.712 N 
ATOM     15  H   LIG    1       11.603  -7.735  -8.209  0.00  0.00    +0.410 HD
ATOM     16  C   LIG    1       10.508  -7.871  -9.896  0.00  0.00    +0.596 C 
ATOM     17  O   LIG    1       10.350  -8.494 -10.929  0.00  0.00    -0.496 OA
BRANCH  14  18
ATOM     18  C   LIG    1       12.344  -9.372  -9.340  0.00  0.00    +0.336 C 
BRANCH  18  21
ATOM     19  C   LIG    1       12.320 -11.785  -6.434  0.00  0.00    +0.046 A 
ATOM     20  C   LIG    1       12.651 -10.720  -7.253  0.00  0.00    +0.025 A 
ATOM     21  C   LIG    1       11.982 -10.532  -8.448  0.00  0.00    -0.083 A 
ATOM     22  C   LIG    1       10.980 -11.406  -8.825  0.00  0.00    +0.004 A 
ATOM     23  C   LIG    1       10.647 -12.472  -8.006  0.00  0.00    +0.098 A 
ATOM     24  F   LIG    1        9.668 -13.327  -8.373  0.00  0.00    -0.137 F 
ATOM     25  C   LIG    1       11.318 -12.660  -6.810  0.00  0.00    -0.007 A 
ENDBRANCH  18  21
ENDBRANCH  14  18
ENDBRANCH   1  16
BRANCH   8  26
ATOM     26  C   LIG    1        5.787 -10.167 -10.432  0.00  0.00    +0.596 C 
ATOM     27  N   LIG    1        6.448 -10.253 -11.603  0.00  0.00    -0.711 N 
ATOM     28  H   LIG    1        6.642  -9.450 -12.111  0.00  0.00    +0.410 HD
ATOM     29  O   LIG    1        5.543 -11.175  -9.795  0.00  0.00    -0.495 OA
BRANCH  27  30
ATOM     30  C   LIG    1        6.871 -11.562 -12.111  0.00  0.00    +0.336 C 
BRANCH  30  31
ATOM     31  C   LIG    1        8.315 -11.492 -12.536  0.00  0.00    -0.083 A 
ATOM     32  C   LIG    1        9.186 -12.509 -12.194  0.00  0.00    +0.025 A 
ATOM     33  C   LIG    1       10.511 -12.447 -12.583  0.00  0.00    +0.046 A 
ATOM     34  C   LIG    1       10.966 -11.366 -13.315  0.00  0.00    -0.006 A 
ATOM     35  C   LIG    1       10.096 -10.347 -13.658  0.00  0.00    +0.098 A 
ATOM     36  F   LIG    1       10.540  -9.290 -14.372  0.00  0.00    -0.137 F 
ATOM     37  C   LIG    1        8.767 -10.413 -13.273  0.00  0.00    +0.004 A 
ENDBRANCH  30  31
ENDBRANCH  27  30
ENDBRANCH   8  26
TORSDOF 6
ENDMDL
MODEL 2
REMARK VINA RESULT:      -9.6      1.088      1.378
REMARK  Name = ZINC36489963
REMARK                            x       y       z     vdW  Elec       q    Type
REMARK                         _______ _______ _______ _____ _____    ______ ____
ROOT
ATOM      1  C   LIG    1        9.314  -6.426  -9.435  0.00  0.00    -0.038 A 
ATOM      2  C   LIG    1        8.027  -6.608  -8.981  0.00  0.00    +0.051 A 
ATOM      3  N   LIG    1        7.336  -5.452  -9.164  0.00  0.00    -0.364 N 
ATOM      4  C   LIG    1        5.936  -5.036  -8.968  0.00  0.00    +0.377 C 
ATOM      5  C   LIG    1        5.075  -6.154  -8.412  0.00  0.00    +0.368 C 
ATOM      6  N   LIG    1        4.987  -7.306  -9.297  0.00  0.00    -0.346 N 
ATOM      7  C   LIG    1        5.909  -8.285  -9.285  0.00  0.00    +0.018 A 
ATOM      8  C   LIG    1        5.520  -9.261 -10.149  0.00  0.00    -0.018 A 
ATOM      9  N   LIG    1        4.366  -8.838 -10.722  0.00  0.00    -0.202 NA
ATOM     10  N   LIG    1        4.038  -7.679 -10.246  0.00  0.00    -0.020 NA
ATOM     11  N   LIG    1        8.291  -4.554  -9.703  0.00  0.00    -0.041 NA
ATOM     12  S   LIG    1        7.344  -8.082  -8.259  0.00  0.00    +0.241 S 
ATOM     13  N   LIG    1        9.415  -5.150  -9.856  0.00  0.00    -0.189 NA
ENDROOT
BRANCH   1  16
ATOM     14  N   LIG    1       10.361  -8.421 -10.370  0.00  0.00    -0.712 N 
ATOM     15  H   LIG    1        9.642  -8.465 -11.019  0.00  0.00    +0.410 HD
ATOM     16  C   LIG    1       10.381  -7.435  -9.452  0.00  0.00    +0.596 C 
ATOM     17  O   LIG    1       11.283  -7.380  -8.638  0.00  0.00    -0.496 OA
BRANCH  14  18
ATOM     18  C   LIG    1       11.425  -9.427 -10.386  0.00  0.00    +0.336 C 
BRANCH  18  21
ATOM     19  C   LIG    1        9.648 -12.155  -8.472  0.00  0.00    +0.046 A 
ATOM     20  C   LIG    1        9.925 -11.177  -9.410  0.00  0.00    +0.025 A 
ATOM     21  C   LIG    1       11.125 -10.493  -9.364  0.00  0.00    -0.083 A 
ATOM     22  C   LIG    1       12.051 -10.787  -8.380  0.00  0.00    +0.004 A 
ATOM     23  C   LIG    1       11.775 -11.765  -7.441  0.00  0.00    +0.098 A 
ATOM     24  F   LIG    1       12.680 -12.054  -6.479  0.00  0.00    -0.137 F 
ATOM     25  C   LIG    1       10.573 -12.450  -7.488  0.00  0.00    -0.007 A 
ENDBRANCH  18  21
ENDBRANCH  14  18
ENDBRANCH   1  16
BRANCH   8  26
ATOM     26  C   LIG    1        6.214 -10.529 -10.409  0.00  0.00    +0.596 C 
ATOM     27  N   LIG    1        6.683 -10.799 -11.644  0.00  0.00    -0.711 N 
ATOM     28  H   LIG    1        6.561 -10.157 -12.361  0.00  0.00    +0.410 HD
ATOM     29  O   LIG    1        6.368 -11.334  -9.511  0.00  0.00    -0.495 OA
BRANCH  27  30
ATOM     30  C   LIG    1        7.376 -12.064 -11.903  0.00  0.00    +0.336 C 
BRANCH  30  31
ATOM     31  C   LIG    1        8.716 -11.783 -12.534  0.00  0.00    -0.083 A 
ATOM     32  C   LIG    1        9.682 -12.770 -12.572  0.00  0.00    +0.025 A 
ATOM     33  C   LIG    1       10.912 -12.514 -13.150  0.00  0.00    +0.046 A 
ATOM     34  C   LIG    1       11.175 -11.270 -13.691  0.00  0.00    -0.006 A 
ATOM     35  C   LIG    1       10.208 -10.281 -13.654  0.00  0.00    +0.098 A 
ATOM     36  F   LIG    1       10.465  -9.064 -14.182  0.00  0.00    -0.137 F 
ATOM     37  C   LIG    1        8.974 -10.540 -13.080  0.00  0.00    +0.004 A 
ENDBRANCH  30  31
ENDBRANCH  27  30
ENDBRANCH   8  26
TORSDOF 6
ENDMDL
MODEL 3
REMARK VINA RESULT:      -9.5      2.397      3.040
REMARK  Name = ZINC36489963
REMARK                            x       y       z     vdW  Elec       q    Type
REMARK                         _______ _______ _______ _____ _____    ______ ____
ROOT
ATOM      1  C   LIG    1        7.823  -8.507  -8.071  0.00  0.00    -0.038 A 
ATOM      2  C   LIG    1        6.661  -7.989  -8.599  0.00  0.00    +0.051 A 
ATOM      3  N   LIG    1        6.264  -6.944  -7.826  0.00  0.00    -0.364 N 
ATOM      4  C   LIG    1        5.178  -5.950  -7.901  0.00  0.00    +0.377 C 
ATOM      5  C   LIG    1        4.288  -6.160  -9.111  0.00  0.00    +0.368 C 
ATOM      6  N   LIG    1        4.994  -6.017 -10.376  0.00  0.00    -0.346 N 
ATOM      7  C   LIG    1        5.656  -7.042 -10.940  0.00  0.00    +0.018 A 
ATOM      8  C   LIG    1        6.138  -6.638 -12.147  0.00  0.00    -0.018 A 
ATOM      9  N   LIG    1        5.794  -5.334 -12.287  0.00  0.00    -0.202 NA
ATOM     10  N   LIG    1        5.130  -4.940 -11.247  0.00  0.00    -0.020 NA
ATOM     11  N   LIG    1        7.220  -6.896  -6.780  0.00  0.00    -0.041 NA
ATOM     12  S   LIG    1        5.788  -8.564 -10.036  0.00  0.00    +0.241 S 
ATOM     13  N   LIG    1        8.108  -7.803  -6.959  0.00  0.00    -0.189 NA
ENDROOT
BRANCH   1  16
ATOM     14  N   LIG    1        9.872  -9.424  -9.026  0.00  0.00    -0.712 N 
ATOM     15  H   LIG    1       10.269  -8.541  -8.959  0.00  0.00    +0.410 HD
ATOM     16  C   LIG    1        8.603  -9.624  -8.618  0.00  0.00    +0.596 C 
ATOM     17  O   LIG    1        8.106 -10.731  -8.701  0.00  0.00    -0.496 OA
BRANCH  14  18
ATOM     18  C   LIG    1       10.651 -10.538  -9.571  0.00  0.00    +0.336 C 
BRANCH  18  21
ATOM     19  C   LIG    1       11.873 -13.177  -7.162  0.00  0.00    +0.046 A 
ATOM     20  C   LIG    1       11.183 -12.554  -8.185  0.00  0.00    +0.025 A 
ATOM     21  C   LIG    1       11.405 -11.217  -8.456  0.00  0.00    -0.083 A 
ATOM     22  C   LIG    1       12.318 -10.501  -7.705  0.00  0.00    +0.004 A 
ATOM     23  C   LIG    1       13.010 -11.124  -6.680  0.00  0.00    +0.098 A 
ATOM     24  F   LIG    1       13.904 -10.426  -5.946  0.00  0.00    -0.137 F 
ATOM     25  C   LIG    1       12.787 -12.464  -6.410  0.00  0.00    -0.007 A 
ENDBRANCH  18  21
ENDBRANCH  14  18
ENDBRANCH   1  16
BRANCH   8  26
ATOM     26  C   LIG    1        6.883  -7.458 -13.112  0.00  0.00    +0.596 C 
ATOM     27  N   LIG    1        8.183  -7.740 -12.893  0.00  0.00    -0.711 N 
ATOM     28  H   LIG    1        8.626  -7.402 -12.099  0.00  0.00    +0.410 HD
ATOM     29  O   LIG    1        6.327  -7.882 -14.107  0.00  0.00    -0.495 OA
BRANCH  27  30
ATOM     30  C   LIG    1        8.926  -8.558 -13.856  0.00  0.00    +0.336 C 
BRANCH  30  31
ATOM     31  C   LIG    1        9.082  -9.955 -13.314  0.00  0.00    -0.083 A 
ATOM     32  C   LIG    1       10.274 -10.634 -13.485  0.00  0.00    +0.025 A 
ATOM     33  C   LIG    1       10.418 -11.916 -12.989  0.00  0.00    +0.046 A 
ATOM     34  C   LIG    1        9.370 -12.521 -12.321  0.00  0.00    -0.006 A 
ATOM     35  C   LIG    1        8.177 -11.842 -12.148  0.00  0.00    +0.098 A 
ATOM     36  F   LIG    1        7.152 -12.432 -11.495  0.00  0.00    -0.137 F 
ATOM     37  C   LIG    1        8.035 -10.555 -12.640  0.00  0.00    +0.004 A 
ENDBRANCH  30  31
ENDBRANCH  27  30
ENDBRANCH   8  26
TORSDOF 6
ENDMDL
MODEL 4
REMARK VINA RESULT:      -9.3      2.342      2.889
REMARK  Name = ZINC36489963
REMARK                            x       y       z     vdW  Elec       q    Type
REMARK                         _______ _______ _______ _____ _____    ______ ____
ROOT
ATOM      1  C   LIG    1        8.281  -6.969  -7.471  0.00  0.00    -0.038 A 
ATOM      2  C   LIG    1        7.157  -7.159  -8.243  0.00  0.00    +0.051 A 
ATOM      3  N   LIG    1        6.170  -6.349  -7.777  0.00  0.00    -0.364 N 
ATOM      4  C   LIG    1        4.797  -6.031  -8.208  0.00  0.00    +0.377 C 
ATOM      5  C   LIG    1        4.387  -6.807  -9.445  0.00  0.00    +0.368 C 
ATOM      6  N   LIG    1        5.208  -6.507 -10.610  0.00  0.00    -0.346 N 
ATOM      7  C   LIG    1        6.369  -7.143 -10.845  0.00  0.00    +0.018 A 
ATOM      8  C   LIG    1        6.864  -6.719 -12.039  0.00  0.00    -0.018 A 
ATOM      9  N   LIG    1        6.005  -5.780 -12.507  0.00  0.00    -0.202 NA
ATOM     10  N   LIG    1        5.025  -5.626 -11.673  0.00  0.00    -0.020 NA
ATOM     11  N   LIG    1        6.746  -5.703  -6.655  0.00  0.00    -0.041 NA
ATOM     12  S   LIG    1        6.978  -8.272  -9.617  0.00  0.00    +0.241 S 
ATOM     13  N   LIG    1        7.964  -6.075  -6.514  0.00  0.00    -0.189 NA
ENDROOT
BRANCH   1  16
ATOM     14  N   LIG    1        9.834  -8.802  -7.047  0.00  0.00    -0.712 N 
ATOM     15  H   LIG    1        9.155  -9.216  -6.490  0.00  0.00    +0.410 HD
ATOM     16  C   LIG    1        9.582  -7.624  -7.653  0.00  0.00    +0.596 C 
ATOM     17  O   LIG    1       10.433  -7.106  -8.351  0.00  0.00    -0.496 OA
BRANCH  14  18
ATOM     18  C   LIG    1       11.131  -9.456  -7.228  0.00  0.00    +0.336 C 
BRANCH  18  21
ATOM     19  C   LIG    1        9.628 -12.577  -8.733  0.00  0.00    +0.046 A 
ATOM     20  C   LIG    1        9.825 -11.254  -8.380  0.00  0.00    +0.025 A 
ATOM     21  C   LIG    1       10.918 -10.898  -7.612  0.00  0.00    -0.083 A 
ATOM     22  C   LIG    1       11.815 -11.863  -7.197  0.00  0.00    +0.004 A 
ATOM     23  C   LIG    1       11.619 -13.187  -7.549  0.00  0.00    +0.098 A 
ATOM     24  F   LIG    1       12.496 -14.132  -7.144  0.00  0.00    -0.137 F 
ATOM     25  C   LIG    1       10.524 -13.544  -8.318  0.00  0.00    -0.007 A 
ENDBRANCH  18  21
ENDBRANCH  14  18
ENDBRANCH   1  16
BRANCH   8  26
ATOM     26  C   LIG    1        8.091  -7.190 -12.696  0.00  0.00    +0.596 C 
ATOM     27  N   LIG    1        8.137  -8.428 -13.228  0.00  0.00    -0.711 N 
ATOM     28  H   LIG    1        7.361  -9.008 -13.175  0.00  0.00    +0.410 HD
ATOM     29  O   LIG    1        9.064  -6.463 -12.762  0.00  0.00    -0.495 OA
BRANCH  27  30
ATOM     30  C   LIG    1        9.360  -8.898 -13.883  0.00  0.00    +0.336 C 
BRANCH  30  31
ATOM     31  C   LIG    1        9.647 -10.315 -13.455  0.00  0.00    -0.083 A 
ATOM     32  C   LIG    1        8.705 -11.021 -12.731  0.00  0.00    +0.025 A 
ATOM     33  C   LIG    1        8.967 -12.320 -12.337  0.00  0.00    +0.046 A 
ATOM     34  C   LIG    1       10.171 -12.914 -12.667  0.00  0.00    -0.006 A 
ATOM     35  C   LIG    1       11.114 -12.207 -13.392  0.00  0.00    +0.098 A 
ATOM     36  F   LIG    1       12.291 -12.787 -13.715  0.00  0.00    -0.137 F 
ATOM     37  C   LIG    1       10.849 -10.908 -13.792  0.00  0.00    +0.004 A 
ENDBRANCH  30  31
ENDBRANCH  27  30
ENDBRANCH   8  26
TORSDOF 6
ENDMDL
MODEL 5
REMARK VINA RESULT:      -9.3      2.256      2.838
REMARK  Name = ZINC36489963
REMARK                            x       y       z     vdW  Elec       q    Type
REMARK                         _______ _______ _______ _____ _____    ______ ____
ROOT
ATOM      1  C   LIG    1        7.832  -8.515  -8.061  0.00  0.00    -0.038 A 
ATOM      2  C   LIG    1        6.670  -7.976  -8.568  0.00  0.00    +0.051 A 
ATOM      3  N   LIG    1        6.298  -6.933  -7.780  0.00  0.00    -0.364 N 
ATOM      4  C   LIG    1        5.226  -5.924  -7.832  0.00  0.00    +0.377 C 
ATOM      5  C   LIG    1        4.315  -6.110  -9.031  0.00  0.00    +0.368 C 
ATOM      6  N   LIG    1        5.006  -5.966 -10.304  0.00  0.00    -0.346 N 
ATOM      7  C   LIG    1        5.647  -6.995 -10.887  0.00  0.00    +0.018 A 
ATOM      8  C   LIG    1        6.117  -6.587 -12.096  0.00  0.00    -0.018 A 
ATOM      9  N   LIG    1        5.790  -5.276 -12.220  0.00  0.00    -0.202 NA
ATOM     10  N   LIG    1        5.146  -4.883 -11.168  0.00  0.00    -0.020 NA
ATOM     11  N   LIG    1        7.269  -6.908  -6.748  0.00  0.00    -0.041 NA
ATOM     12  S   LIG    1        5.769  -8.527  -9.998  0.00  0.00    +0.241 S 
ATOM     13  N   LIG    1        8.142  -7.825  -6.946  0.00  0.00    -0.189 NA
ENDROOT
BRANCH   1  16
ATOM     14  N   LIG    1        9.856  -9.452  -9.050  0.00  0.00    -0.712 N 
ATOM     15  H   LIG    1       10.266  -8.576  -8.979  0.00  0.00    +0.410 HD
ATOM     16  C   LIG    1        8.589  -9.638  -8.628  0.00  0.00    +0.596 C 
ATOM     17  O   LIG    1        8.075 -10.736  -8.716  0.00  0.00    -0.496 OA
BRANCH  14  18
ATOM     18  C   LIG    1       10.611 -10.572  -9.615  0.00  0.00    +0.336 C 
BRANCH  18  21
ATOM     19  C   LIG    1       12.827 -11.268  -6.637  0.00  0.00    +0.046 A 
ATOM     20  C   LIG    1       12.163 -10.602  -7.651  0.00  0.00    +0.025 A 
ATOM     21  C   LIG    1       11.334 -11.299  -8.510  0.00  0.00    -0.083 A 
ATOM     22  C   LIG    1       11.167 -12.662  -8.355  0.00  0.00    +0.004 A 
ATOM     23  C   LIG    1       11.831 -13.330  -7.341  0.00  0.00    +0.098 A 
ATOM     24  F   LIG    1       11.668 -14.662  -7.188  0.00  0.00    -0.137 F 
ATOM     25  C   LIG    1       12.662 -12.631  -6.481  0.00  0.00    -0.007 A 
ENDBRANCH  18  21
ENDBRANCH  14  18
ENDBRANCH   1  16
BRANCH   8  26
ATOM     26  C   LIG    1        6.838  -7.408 -13.079  0.00  0.00    +0.596 C 
ATOM     27  N   LIG    1        8.139  -7.701 -12.885  0.00  0.00    -0.711 N 
ATOM     28  H   LIG    1        8.600  -7.370 -12.099  0.00  0.00    +0.410 HD
ATOM     29  O   LIG    1        6.260  -7.823 -14.065  0.00  0.00    -0.495 OA
BRANCH  27  30
ATOM     30  C   LIG    1        8.858  -8.520 -13.866  0.00  0.00    +0.336 C 
BRANCH  30  31
ATOM     31  C   LIG    1        9.021  -9.919 -13.329  0.00  0.00    -0.083 A 
ATOM     32  C   LIG    1       10.218 -10.589 -13.498  0.00  0.00    +0.025 A 
ATOM     33  C   LIG    1       10.369 -11.872 -13.006  0.00  0.00    +0.046 A 
ATOM     34  C   LIG    1        9.323 -12.486 -12.344  0.00  0.00    -0.006 A 
ATOM     35  C   LIG    1        8.124 -11.816 -12.174  0.00  0.00    +0.098 A 
ATOM     36  F   LIG    1        7.101 -12.417 -11.527  0.00  0.00    -0.137 F 
ATOM     37  C   LIG    1        7.975 -10.528 -12.661  0.00  0.00    +0.004 A 
ENDBRANCH  30  31
ENDBRANCH  27  30
ENDBRANCH   8  26
TORSDOF 6
ENDMDL
MODEL 6
REMARK VINA RESULT:      -9.3      1.590      5.557
REMARK  Name = ZINC36489963
REMARK                            x       y       z     vdW  Elec       q    Type
REMARK                         _______ _______ _______ _____ _____    ______ ____
ROOT
ATOM      1  C   LIG    1        5.095  -8.852 -10.964  0.00  0.00    -0.038 A 
ATOM      2  C   LIG    1        5.816  -7.684 -10.854  0.00  0.00    +0.051 A 
ATOM      3  N   LIG    1        5.091  -6.796 -10.125  0.00  0.00    -0.364 N 
ATOM      4  C   LIG    1        5.333  -5.441  -9.599  0.00  0.00    +0.377 C 
ATOM      5  C   LIG    1        6.701  -4.910  -9.982  0.00  0.00    +0.368 C 
ATOM      6  N   LIG    1        7.797  -5.705  -9.447  0.00  0.00    -0.346 N 
ATOM      7  C   LIG    1        8.265  -6.792 -10.084  0.00  0.00    +0.018 A 
ATOM      8  C   LIG    1        9.336  -7.273  -9.397  0.00  0.00    -0.018 A 
ATOM      9  N   LIG    1        9.484  -6.484  -8.304  0.00  0.00    -0.202 NA
ATOM     10  N   LIG    1        8.578  -5.559  -8.303  0.00  0.00    -0.020 NA
ATOM     11  N   LIG    1        3.878  -7.475  -9.848  0.00  0.00    -0.041 NA
ATOM     12  S   LIG    1        7.419  -7.346 -11.543  0.00  0.00    +0.241 S 
ATOM     13  N   LIG    1        3.919  -8.660 -10.337  0.00  0.00    -0.189 NA
ENDROOT
BRANCH   1  16
ATOM     14  N   LIG    1        6.684 -10.673 -11.295  0.00  0.00    -0.712 N 
ATOM     15  H   LIG    1        7.233 -10.290 -10.592  0.00  0.00    +0.410 HD
ATOM     16  C   LIG    1        5.526 -10.080 -11.646  0.00  0.00    +0.596 C 
ATOM     17  O   LIG    1        4.839 -10.561 -12.526  0.00  0.00    -0.496 OA
BRANCH  14  18
ATOM     18  C   LIG    1        7.115 -11.897 -11.974  0.00  0.00    +0.336 C 
BRANCH  18  21
ATOM     19  C   LIG    1       10.686 -12.594 -12.986  0.00  0.00    +0.046 A 
ATOM     20  C   LIG    1        9.404 -12.764 -12.495  0.00  0.00    +0.025 A 
ATOM     21  C   LIG    1        8.511 -11.710 -12.510  0.00  0.00    -0.083 A 
ATOM     22  C   LIG    1        8.897 -10.484 -13.018  0.00  0.00    +0.004 A 
ATOM     23  C   LIG    1       10.179 -10.312 -13.510  0.00  0.00    +0.098 A 
ATOM     24  F   LIG    1       10.558  -9.114 -14.007  0.00  0.00    -0.137 F 
ATOM     25  C   LIG    1       11.074 -11.368 -13.494  0.00  0.00    -0.007 A 
ENDBRANCH  18  21
ENDBRANCH  14  18
ENDBRANCH   1  16
BRANCH   8  26
ATOM     26  C   LIG    1       10.172  -8.422  -9.768  0.00  0.00    +0.596 C 
ATOM     27  N   LIG    1        9.865  -9.653  -9.313  0.00  0.00    -0.711 N 
ATOM     28  H   LIG    1        9.093  -9.780  -8.738  0.00  0.00    +0.410 HD
ATOM     29  O   LIG    1       11.139  -8.264 -10.488  0.00  0.00    -0.495 OA
BRANCH  27  30
ATOM     30  C   LIG    1       10.699 -10.800  -9.683  0.00  0.00    +0.336 C 
BRANCH  30  31
ATOM     31  C   LIG    1       11.389 -11.337  -8.455  0.00  0.00    -0.083 A 
ATOM     32  C   LIG    1       11.100 -12.610  -8.002  0.00  0.00    +0.025 A 
ATOM     33  C   LIG    1       11.732 -13.104  -6.875  0.00  0.00    +0.046 A 
ATOM     34  C   LIG    1       12.653 -12.324  -6.202  0.00  0.00    -0.006 A 
ATOM     35  C   LIG    1       12.943 -11.049  -6.655  0.00  0.00    +0.098 A 
ATOM     36  F   LIG    1       13.843 -10.286  -5.997  0.00  0.00    -0.137 F 
ATOM     37  C   LIG    1       12.314 -10.557  -7.787  0.00  0.00    +0.004 A 
ENDBRANCH  30  31
ENDBRANCH  27  30
ENDBRANCH   8  26
TORSDOF 6
ENDMDL
MODEL 7
REMARK VINA RESULT:      -9.3      1.167      5.516
REMARK  Name = ZINC36489963
REMARK                            x       y       z     vdW  Elec       q    Type
REMARK                         _______ _______ _______ _____ _____    ______ ____
ROOT
ATOM      1  C   LIG    1        5.193  -9.001 -10.952  0.00  0.00    -0.038 A 
ATOM      2  C   LIG    1        5.771  -7.752 -10.958  0.00  0.00    +0.051 A 
ATOM      3  N   LIG    1        4.971  -6.902 -10.262  0.00  0.00    -0.364 N 
ATOM      4  C   LIG    1        5.067  -5.492  -9.845  0.00  0.00    +0.377 C 
ATOM      5  C   LIG    1        6.346  -4.834 -10.326  0.00  0.00    +0.368 C 
ATOM      6  N   LIG    1        7.548  -5.452  -9.785  0.00  0.00    -0.346 N 
ATOM      7  C   LIG    1        8.121  -6.522 -10.363  0.00  0.00    +0.018 A 
ATOM      8  C   LIG    1        9.266  -6.820  -9.692  0.00  0.00    -0.018 A 
ATOM      9  N   LIG    1        9.357  -5.938  -8.665  0.00  0.00    -0.202 NA
ATOM     10  N   LIG    1        8.346  -5.129  -8.690  0.00  0.00    -0.020 NA
ATOM     11  N   LIG    1        3.860  -7.696  -9.883  0.00  0.00    -0.041 NA
ATOM     12  S   LIG    1        7.296  -7.281 -11.740  0.00  0.00    +0.241 S 
ATOM     13  N   LIG    1        4.025  -8.901 -10.288  0.00  0.00    -0.189 NA
ENDROOT
BRANCH   1  16
ATOM     14  N   LIG    1        6.863 -10.777 -11.059  0.00  0.00    -0.712 N 
ATOM     15  H   LIG    1        7.303 -10.376 -10.293  0.00  0.00    +0.410 HD
ATOM     16  C   LIG    1        5.745 -10.218 -11.563  0.00  0.00    +0.596 C 
ATOM     17  O   LIG    1        5.192 -10.721 -12.523  0.00  0.00    -0.496 OA
BRANCH  14  18
ATOM     18  C   LIG    1        7.413 -11.990 -11.668  0.00  0.00    +0.336 C 
BRANCH  18  21
ATOM     19  C   LIG    1       10.907 -12.212 -13.082  0.00  0.00    +0.046 A 
ATOM     20  C   LIG    1        9.746 -12.524 -12.399  0.00  0.00    +0.025 A 
ATOM     21  C   LIG    1        8.677 -11.649 -12.414  0.00  0.00    -0.083 A 
ATOM     22  C   LIG    1        8.766 -10.460 -13.115  0.00  0.00    +0.004 A 
ATOM     23  C   LIG    1        9.928 -10.147 -13.799  0.00  0.00    +0.098 A 
ATOM     24  F   LIG    1       10.016  -8.986 -14.485  0.00  0.00    -0.137 F 
ATOM     25  C   LIG    1       10.999 -11.024 -13.783  0.00  0.00    -0.007 A 
ENDBRANCH  18  21
ENDBRANCH  14  18
ENDBRANCH   1  16
BRANCH   8  26
ATOM     26  C   LIG    1       10.221  -7.888 -10.018  0.00  0.00    +0.596 C 
ATOM     27  N   LIG    1       11.104  -8.308  -9.089  0.00  0.00    -0.711 N 
ATOM     28  H   LIG    1       11.110  -7.904  -8.208  0.00  0.00    +0.410 HD
ATOM     29  O   LIG    1       10.213  -8.395 -11.123  0.00  0.00    -0.495 OA
BRANCH  27  30
ATOM     30  C   LIG    1       12.056  -9.373  -9.414  0.00  0.00    +0.336 C 
BRANCH  30  31
ATOM     31  C   LIG    1       11.818 -10.553  -8.507  0.00  0.00    -0.083 A 
ATOM     32  C   LIG    1       12.556 -10.691  -7.346  0.00  0.00    +0.025 A 
ATOM     33  C   LIG    1       12.339 -11.772  -6.512  0.00  0.00    +0.046 A 
ATOM     34  C   LIG    1       11.385 -12.717  -6.840  0.00  0.00    -0.006 A 
ATOM     35  C   LIG    1       10.646 -12.580  -8.002  0.00  0.00    +0.098 A 
ATOM     36  F   LIG    1        9.713 -13.503  -8.322  0.00  0.00    -0.137 F 
ATOM     37  C   LIG    1       10.859 -11.493  -8.833  0.00  0.00    +0.004 A 
ENDBRANCH  30  31
ENDBRANCH  27  30
ENDBRANCH   8  26
TORSDOF 6
ENDMDL
MODEL 8
REMARK VINA RESULT:      -9.2      2.418      2.954
REMARK  Name = ZINC36489963
REMARK                            x       y       z     vdW  Elec       q    Type
REMARK                         _______ _______ _______ _____ _____    ______ ____
ROOT
ATOM      1  C   LIG    1        8.427  -6.771  -7.282  0.00  0.00    -0.038 A 
ATOM      2  C   LIG    1        7.262  -6.893  -8.005  0.00  0.00    +0.051 A 
ATOM      3  N   LIG    1        6.335  -6.052  -7.477  0.00  0.00    -0.364 N 
ATOM      4  C   LIG    1        4.960  -5.663  -7.837  0.00  0.00    +0.377 C 
ATOM      5  C   LIG    1        4.459  -6.392  -9.069  0.00  0.00    +0.368 C 
ATOM      6  N   LIG    1        5.238  -6.102 -10.264  0.00  0.00    -0.346 N 
ATOM      7  C   LIG    1        6.357  -6.783 -10.567  0.00  0.00    +0.018 A 
ATOM      8  C   LIG    1        6.816  -6.354 -11.773  0.00  0.00    -0.018 A 
ATOM      9  N   LIG    1        5.979  -5.367 -12.181  0.00  0.00    -0.202 NA
ATOM     10  N   LIG    1        5.047  -5.189 -11.299  0.00  0.00    -0.020 NA
ATOM     11  N   LIG    1        6.990  -5.457  -6.370  0.00  0.00    -0.041 NA
ATOM     12  S   LIG    1        6.970  -7.966  -9.393  0.00  0.00    +0.241 S 
ATOM     13  N   LIG    1        8.196  -5.886  -6.293  0.00  0.00    -0.189 NA
ENDROOT
BRANCH   1  16
ATOM     14  N   LIG    1        9.886  -8.710  -7.026  0.00  0.00    -0.712 N 
ATOM     15  H   LIG    1        9.195  -9.127  -6.487  0.00  0.00    +0.410 HD
ATOM     16  C   LIG    1        9.688  -7.479  -7.539  0.00  0.00    +0.596 C 
ATOM     17  O   LIG    1       10.553  -6.956  -8.215  0.00  0.00    -0.496 OA
BRANCH  14  18
ATOM     18  C   LIG    1       11.143  -9.416  -7.282  0.00  0.00    +0.336 C 
BRANCH  18  21
ATOM     19  C   LIG    1        9.431 -12.438  -8.766  0.00  0.00    +0.046 A 
ATOM     20  C   LIG    1        9.704 -11.132  -8.400  0.00  0.00    +0.025 A 
ATOM     21  C   LIG    1       10.847 -10.839  -7.681  0.00  0.00    -0.083 A 
ATOM     22  C   LIG    1       11.720 -11.851  -7.327  0.00  0.00    +0.004 A 
ATOM     23  C   LIG    1       11.448 -13.158  -7.693  0.00  0.00    +0.098 A 
ATOM     24  F   LIG    1       12.301 -14.148  -7.349  0.00  0.00    -0.137 F 
ATOM     25  C   LIG    1       10.303 -13.451  -8.414  0.00  0.00    -0.007 A 
ENDBRANCH  18  21
ENDBRANCH  14  18
ENDBRANCH   1  16
BRANCH   8  26
ATOM     26  C   LIG    1        7.989  -6.864 -12.497  0.00  0.00    +0.596 C 
ATOM     27  N   LIG    1        7.839  -7.827 -13.427  0.00  0.00    -0.711 N 
ATOM     28  H   LIG    1        6.958  -8.185 -13.618  0.00  0.00    +0.410 HD
ATOM     29  O   LIG    1        9.093  -6.415 -12.258  0.00  0.00    -0.495 OA
BRANCH  27  30
ATOM     30  C   LIG    1        9.009  -8.336 -14.149  0.00  0.00    +0.336 C 
BRANCH  30  31
ATOM     31  C   LIG    1        9.383  -9.691 -13.606  0.00  0.00    -0.083 A 
ATOM     32  C   LIG    1       10.673 -10.164 -13.759  0.00  0.00    +0.025 A 
ATOM     33  C   LIG    1       11.019 -11.407 -13.262  0.00  0.00    +0.046 A 
ATOM     34  C   LIG    1       10.074 -12.178 -12.612  0.00  0.00    -0.006 A 
ATOM     35  C   LIG    1        8.782 -11.706 -12.458  0.00  0.00    +0.098 A 
ATOM     36  F   LIG    1        7.858 -12.460 -11.824  0.00  0.00    -0.137 F 
ATOM     37  C   LIG    1        8.438 -10.458 -12.951  0.00  0.00    +0.004 A 
ENDBRANCH  30  31
ENDBRANCH  27  30
ENDBRANCH   8  26
TORSDOF 6
ENDMDL
MODEL 9
REMARK VINA RESULT:      -9.2      2.242      5.087
REMARK  Name = ZINC36489963
REMARK                            x       y       z     vdW  Elec       q    Type
REMARK                         _______ _______ _______ _____ _____    ______ ____
ROOT
ATOM      1  C   LIG    1        6.035  -7.550 -12.190  0.00  0.00    -0.038 A 
ATOM      2  C   LIG    1        6.184  -6.798 -11.046  0.00  0.00    +0.051 A 
ATOM      3  N   LIG    1        4.961  -6.620 -10.483  0.00  0.00    -0.364 N 
ATOM      4  C   LIG    1        4.470  -5.997  -9.241  0.00  0.00    +0.377 C 
ATOM      5  C   LIG    1        5.590  -5.398  -8.413  0.00  0.00    +0.368 C 
ATOM      6  N   LIG    1        6.561  -6.384  -7.962  0.00  0.00    -0.346 N 
ATOM      7  C   LIG    1        7.601  -6.761  -8.726  0.00  0.00    +0.018 A 
ATOM      8  C   LIG    1        8.378  -7.620  -8.013  0.00  0.00    -0.018 A 
ATOM      9  N   LIG    1        7.768  -7.795  -6.814  0.00  0.00    -0.202 NA
ATOM     10  N   LIG    1        6.684  -7.086  -6.765  0.00  0.00    -0.020 NA
ATOM     11  N   LIG    1        4.066  -7.260 -11.376  0.00  0.00    -0.041 NA
ATOM     12  S   LIG    1        7.699  -6.140 -10.387  0.00  0.00    +0.241 S 
ATOM     13  N   LIG    1        4.719  -7.794 -12.342  0.00  0.00    -0.189 NA
ENDROOT
BRANCH   1  16
ATOM     14  N   LIG    1        8.287  -8.408 -12.567  0.00  0.00    -0.712 N 
ATOM     15  H   LIG    1        8.422  -8.407 -11.607  0.00  0.00    +0.410 HD
ATOM     16  C   LIG    1        7.112  -7.998 -13.083  0.00  0.00    +0.596 C 
ATOM     17  O   LIG    1        6.942  -8.000 -14.287  0.00  0.00    -0.496 OA
BRANCH  14  18
ATOM     18  C   LIG    1        9.361  -8.855 -13.458  0.00  0.00    +0.336 C 
BRANCH  18  21
ATOM     19  C   LIG    1        8.967 -12.441 -12.339  0.00  0.00    +0.046 A 
ATOM     20  C   LIG    1        8.707 -11.102 -12.569  0.00  0.00    +0.025 A 
ATOM     21  C   LIG    1        9.645 -10.314 -13.209  0.00  0.00    -0.083 A 
ATOM     22  C   LIG    1       10.844 -10.864 -13.621  0.00  0.00    +0.004 A 
ATOM     23  C   LIG    1       11.106 -12.204 -13.392  0.00  0.00    +0.098 A 
ATOM     24  F   LIG    1       12.277 -12.743 -13.796  0.00  0.00    -0.137 F 
ATOM     25  C   LIG    1       10.166 -12.992 -12.751  0.00  0.00    -0.007 A 
ENDBRANCH  18  21
ENDBRANCH  14  18
ENDBRANCH   1  16
BRANCH   8  26
ATOM     26  C   LIG    1        9.636  -8.238  -8.454  0.00  0.00    +0.596 C 
ATOM     27  N   LIG    1        9.609  -9.328  -9.246  0.00  0.00    -0.711 N 
ATOM     28  H   LIG    1        8.760  -9.707  -9.523  0.00  0.00    +0.410 HD
ATOM     29  O   LIG    1       10.701  -7.764  -8.107  0.00  0.00    -0.495 OA
BRANCH  27  30
ATOM     30  C   LIG    1       10.864  -9.944  -9.686  0.00  0.00    +0.336 C 
BRANCH  30  31
ATOM     31  C   LIG    1       11.156 -11.153  -8.834  0.00  0.00    -0.083 A 
ATOM     32  C   LIG    1       10.512 -12.349  -9.089  0.00  0.00    +0.025 A 
ATOM     33  C   LIG    1       10.779 -13.459  -8.308  0.00  0.00    +0.046 A 
ATOM     34  C   LIG    1       11.689 -13.372  -7.272  0.00  0.00    -0.006 A 
ATOM     35  C   LIG    1       12.335 -12.175  -7.016  0.00  0.00    +0.098 A 
ATOM     36  F   LIG    1       13.224 -12.090  -6.003  0.00  0.00    -0.137 F 
ATOM     37  C   LIG    1       12.072 -11.066  -7.803  0.00  0.00    +0.004 A 
ENDBRANCH  30  31
ENDBRANCH  27  30
ENDBRANCH   8  26
TORSDOF 6
ENDMDL
