# Supplementary material for: Computationally accelerated identification of P-glycoprotein inhibitors
Source: PLoS One. 2025 Aug 13;20(8):e0325121. doi: 10.1371/journal.pone.0325121 (PMC12349723; doi:10.1371/journal.pone.0325121)
Supplement: S9 File — We have provided the full dataset for the docking studies presented in this paper, as defined by the journal’s definition of a complete minimal dataset. (ZIP) [file pone.0325121.s013.zip › S9_Docking_Data_Receptors_Ligands/DBD_docking/3b5x_dbd/ZINC84559953_3b5x_dbd_out.pdb]

MODEL 1
REMARK VINA RESULT:      -8.7      0.000      0.000
REMARK  Name = ZINC84559953
REMARK                            x       y       z     vdW  Elec       q    Type
REMARK                         _______ _______ _______ _____ _____    ______ ____
COMPND    ZINC84559953 
AUTHOR    GENERATED BY OPEN BABEL 2.3.2
ATOM      1  C   LIG     1       6.993  -8.502 -13.733  1.00  0.00           C  
ATOM      2  C   LIG     1       6.927  -9.780 -13.028  1.00  0.00           C  
ATOM      3  C   LIG     1       5.732 -10.319 -12.546  1.00  0.00           C  
ATOM      4  C   LIG     1       5.753 -11.519 -11.897  1.00  0.00           C  
ATOM      5  C   LIG     1       6.945 -12.212 -11.710  1.00  0.00           C  
ATOM      6  C   LIG     1       8.130 -11.712 -12.170  1.00  0.00           C  
ATOM      7  C   LIG     1       8.142 -10.485 -12.839  1.00  0.00           C  
ATOM      8  C   LIG     1       9.325  -9.898 -13.347  1.00  0.00           C  
ATOM      9  N   LIG     1       9.259  -8.735 -13.969  1.00  0.00           N  
ATOM     10  N   LIG     1       8.175  -8.082 -14.157  1.00  0.00           N  
ATOM     11  C   LIG     1       3.486  -6.203 -14.423  1.00  0.00           C  
ATOM     12  C   LIG     1       4.196  -6.041 -13.247  1.00  0.00           C  
ATOM     13  C   LIG     1       5.336  -6.784 -13.016  1.00  0.00           C  
ATOM     14  C   LIG     1       5.771  -7.702 -13.973  1.00  0.00           C  
ATOM     15  C   LIG     1       5.050  -7.862 -15.157  1.00  0.00           C  
ATOM     16  C   LIG     1       3.913  -7.112 -15.375  1.00  0.00           C  
ATOM     17  S   LIG     1      10.875 -10.714 -13.151  1.00  0.00           S  
ATOM     18  C   LIG     1      11.683  -9.803 -11.806  1.00  0.00           C  
ATOM     19  C   LIG     1      11.014 -10.157 -10.477  1.00  0.00           C  
ATOM     20  S   LIG     1      10.227  -8.676  -9.784  1.00  0.00           S  
ATOM     21  O   LIG     1      10.034  -7.703 -10.802  1.00  0.00           O  
ATOM     22  O   LIG     1      10.843  -8.325  -8.553  1.00  0.00           O  
ATOM     23  C   LIG     1       8.601  -9.193  -9.342  1.00  0.00           C  
ATOM     24  C   LIG     1       8.413 -10.387  -8.673  1.00  0.00           C  
ATOM     25  C   LIG     1       7.138 -10.792  -8.327  1.00  0.00           C  
ATOM     26  C   LIG     1       6.050 -10.001  -8.647  1.00  0.00           C  
ATOM     27  C   LIG     1       6.238  -8.806  -9.315  1.00  0.00           C  
ATOM     28  C   LIG     1       7.514  -8.399  -9.658  1.00  0.00           C  
CONECT    1   10   14    2                                            
CONECT    2    1    7    3                                            
CONECT    3    2    4                                                 
CONECT    4    3    5                                                 
CONECT    5    6    4                                                 
CONECT    6    7    5                                                 
CONECT    7    8    2    6                                            
CONECT    8    9   17    7                                            
CONECT    9   10    8                                                 
CONECT   10    9    1                                                 
CONECT   11   16   12                                                 
CONECT   12   11   13                                                 
CONECT   13   14   12                                                 
CONECT   14   15    1   13                                            
CONECT   15   16   14                                                 
CONECT   16   15   11                                                 
CONECT   17    8   18                                                 
CONECT   18   17   19                                                 
CONECT   19   18   20                                                 
CONECT   20   21   19   23   22                                       
CONECT   20                                                           
CONECT   21   20                                                      
CONECT   22   20                                                      
CONECT   23   20   28   24                                            
CONECT   24   23   25                                                 
CONECT   25   24   26                                                 
CONECT   26   27   25                                                 
CONECT   27   28   26                                                 
CONECT   28   23   27                                                 
MASTER        0    0    0    0    0    0    0    0   28    0   28    0
END
