# Supplementary material for: Computationally accelerated identification of P-glycoprotein inhibitors
Source: PLoS One. 2025 Aug 13;20(8):e0325121. doi: 10.1371/journal.pone.0325121 (PMC12349723; doi:10.1371/journal.pone.0325121)
Supplement: S9 File — We have provided the full dataset for the docking studies presented in this paper, as defined by the journal’s definition of a complete minimal dataset. (ZIP) [file pone.0325121.s013.zip › S9_Docking_Data_Receptors_Ligands/DBD_docking/3b5x_dbd/ZINC84559953_3b5x_dbd_out.pdbqt]

MODEL 1
REMARK VINA RESULT:      -8.7      0.000      0.000
REMARK  Name = ZINC84559953
REMARK                            x       y       z     vdW  Elec       q    Type
REMARK                         _______ _______ _______ _____ _____    ______ ____
ROOT
ATOM      1  C   LIG    1        6.993  -8.502 -13.733  0.00  0.00    +0.152 A 
ATOM      2  C   LIG    1        6.927  -9.780 -13.028  0.00  0.00    -0.056 A 
ATOM      3  C   LIG    1        5.732 -10.319 -12.546  0.00  0.00    +0.051 A 
ATOM      4  C   LIG    1        5.753 -11.519 -11.897  0.00  0.00    +0.047 A 
ATOM      5  C   LIG    1        6.945 -12.212 -11.710  0.00  0.00    +0.043 A 
ATOM      6  C   LIG    1        8.130 -11.712 -12.170  0.00  0.00    +0.055 A 
ATOM      7  C   LIG    1        8.142 -10.485 -12.839  0.00  0.00    -0.059 A 
ATOM      8  C   LIG    1        9.325  -9.898 -13.347  0.00  0.00    +0.090 A 
ATOM      9  N   LIG    1        9.259  -8.735 -13.969  0.00  0.00    -0.275 NA
ATOM     10  N   LIG    1        8.175  -8.082 -14.157  0.00  0.00    -0.240 NA
ENDROOT
BRANCH   1  14
ATOM     11  C   LIG    1        3.486  -6.203 -14.423  0.00  0.00    +0.025 A 
ATOM     12  C   LIG    1        4.196  -6.041 -13.247  0.00  0.00    +0.010 A 
ATOM     13  C   LIG    1        5.336  -6.784 -13.016  0.00  0.00    +0.029 A 
ATOM     14  C   LIG    1        5.771  -7.702 -13.973  0.00  0.00    -0.046 A 
ATOM     15  C   LIG    1        5.050  -7.862 -15.157  0.00  0.00    +0.053 A 
ATOM     16  C   LIG    1        3.913  -7.112 -15.375  0.00  0.00    +0.011 A 
ENDBRANCH   1  14
BRANCH   8  17
ATOM     17  S   LIG    1       10.875 -10.714 -13.151  0.00  0.00    -0.003 S 
BRANCH  17  18
ATOM     18  C   LIG    1       11.683  -9.803 -11.806  0.00  0.00    +0.123 C 
BRANCH  18  19
ATOM     19  C   LIG    1       11.014 -10.157 -10.477  0.00  0.00    -0.306 C 
BRANCH  19  20
ATOM     20  S   LIG    1       10.227  -8.676  -9.784  0.00  0.00    +2.505 S 
ATOM     21  O   LIG    1       10.034  -7.703 -10.802  0.00  0.00    -0.925 OA
ATOM     22  O   LIG    1       10.843  -8.325  -8.553  0.00  0.00    -0.925 OA
BRANCH  20  23
ATOM     23  C   LIG    1        8.601  -9.193  -9.342  0.00  0.00    -0.660 A 
ATOM     24  C   LIG    1        8.413 -10.387  -8.673  0.00  0.00    +0.119 A 
ATOM     25  C   LIG    1        7.138 -10.792  -8.327  0.00  0.00    -0.004 A 
ATOM     26  C   LIG    1        6.050 -10.001  -8.647  0.00  0.00    +0.071 A 
ATOM     27  C   LIG    1        6.238  -8.806  -9.315  0.00  0.00    -0.004 A 
ATOM     28  C   LIG    1        7.514  -8.399  -9.658  0.00  0.00    +0.119 A 
ENDBRANCH  20  23
ENDBRANCH  19  20
ENDBRANCH  18  19
ENDBRANCH  17  18
ENDBRANCH   8  17
TORSDOF 6
ENDMDL
MODEL 2
REMARK VINA RESULT:      -8.7      3.117      6.873
REMARK  Name = ZINC84559953
REMARK                            x       y       z     vdW  Elec       q    Type
REMARK                         _______ _______ _______ _____ _____    ______ ____
ROOT
ATOM      1  C   LIG    1        9.428 -11.355  -8.677  0.00  0.00    +0.152 A 
ATOM      2  C   LIG    1        9.368 -11.794 -10.070  0.00  0.00    -0.056 A 
ATOM      3  C   LIG    1       10.441 -12.408 -10.719  0.00  0.00    +0.051 A 
ATOM      4  C   LIG    1       10.305 -12.789 -12.022  0.00  0.00    +0.047 A 
ATOM      5  C   LIG    1        9.115 -12.576 -12.711  0.00  0.00    +0.043 A 
ATOM      6  C   LIG    1        8.047 -11.978 -12.104  0.00  0.00    +0.055 A 
ATOM      7  C   LIG    1        8.154 -11.577 -10.770  0.00  0.00    -0.059 A 
ATOM      8  C   LIG    1        7.096 -10.952 -10.068  0.00  0.00    +0.090 A 
ATOM      9  N   LIG    1        7.271 -10.600  -8.807  0.00  0.00    -0.275 NA
ATOM     10  N   LIG    1        8.353 -10.790  -8.151  0.00  0.00    -0.240 NA
ENDROOT
BRANCH   1  14
ATOM     11  C   LIG    1       12.958 -11.899  -6.374  0.00  0.00    +0.025 A 
ATOM     12  C   LIG    1       12.174 -12.991  -6.701  0.00  0.00    +0.010 A 
ATOM     13  C   LIG    1       11.026 -12.821  -7.449  0.00  0.00    +0.029 A 
ATOM     14  C   LIG    1       10.657 -11.545  -7.874  0.00  0.00    -0.046 A 
ATOM     15  C   LIG    1       11.453 -10.447  -7.540  0.00  0.00    +0.053 A 
ATOM     16  C   LIG    1       12.598 -10.631  -6.793  0.00  0.00    +0.011 A 
ENDBRANCH   1  14
BRANCH   8  17
ATOM     17  S   LIG    1        5.557 -10.648 -10.871  0.00  0.00    -0.003 S 
BRANCH  17  18
ATOM     18  C   LIG    1        5.339  -8.852 -10.735  0.00  0.00    +0.123 C 
BRANCH  18  19
ATOM     19  C   LIG    1        5.959  -8.170 -11.956  0.00  0.00    -0.306 C 
BRANCH  19  20
ATOM     20  S   LIG    1        7.453  -7.271 -11.453  0.00  0.00    +2.505 S 
ATOM     21  O   LIG    1        7.678  -7.438 -10.060  0.00  0.00    -0.925 OA
ATOM     22  O   LIG    1        7.466  -5.977 -12.039  0.00  0.00    -0.925 OA
BRANCH  20  23
ATOM     23  C   LIG    1        8.781  -8.131 -12.229  0.00  0.00    -0.660 A 
ATOM     24  C   LIG    1        8.683  -8.502 -13.556  0.00  0.00    +0.119 A 
ATOM     25  C   LIG    1        9.725  -9.176 -14.164  0.00  0.00    -0.004 A 
ATOM     26  C   LIG    1       10.867  -9.478 -13.446  0.00  0.00    +0.071 A 
ATOM     27  C   LIG    1       10.965  -9.105 -12.118  0.00  0.00    -0.004 A 
ATOM     28  C   LIG    1        9.925  -8.428 -11.511  0.00  0.00    +0.119 A 
ENDBRANCH  20  23
ENDBRANCH  19  20
ENDBRANCH  18  19
ENDBRANCH  17  18
ENDBRANCH   8  17
TORSDOF 6
ENDMDL
MODEL 3
REMARK VINA RESULT:      -8.5      3.231      6.544
REMARK  Name = ZINC84559953
REMARK                            x       y       z     vdW  Elec       q    Type
REMARK                         _______ _______ _______ _____ _____    ______ ____
ROOT
ATOM      1  C   LIG    1        9.312 -11.661  -9.478  0.00  0.00    +0.152 A 
ATOM      2  C   LIG    1        9.582 -11.166 -10.826  0.00  0.00    -0.056 A 
ATOM      3  C   LIG    1       10.857 -10.785 -11.252  0.00  0.00    +0.051 A 
ATOM      4  C   LIG    1       11.027 -10.331 -12.528  0.00  0.00    +0.047 A 
ATOM      5  C   LIG    1        9.952 -10.244 -13.407  0.00  0.00    +0.043 A 
ATOM      6  C   LIG    1        8.694 -10.609 -13.021  0.00  0.00    +0.055 A 
ATOM      7  C   LIG    1        8.487 -11.078 -11.720  0.00  0.00    -0.059 A 
ATOM      8  C   LIG    1        7.216 -11.477 -11.242  0.00  0.00    +0.090 A 
ATOM      9  N   LIG    1        7.096 -11.910  -9.999  0.00  0.00    -0.275 NA
ATOM     10  N   LIG    1        8.070 -12.004  -9.174  0.00  0.00    -0.240 NA
ENDROOT
BRANCH   1  14
ATOM     11  C   LIG    1       12.432 -12.016  -6.614  0.00  0.00    +0.025 A 
ATOM     12  C   LIG    1       11.864 -10.780  -6.866  0.00  0.00    +0.010 A 
ATOM     13  C   LIG    1       10.851 -10.658  -7.794  0.00  0.00    +0.029 A 
ATOM     14  C   LIG    1       10.400 -11.785  -8.481  0.00  0.00    -0.046 A 
ATOM     15  C   LIG    1       10.977 -13.029  -8.224  0.00  0.00    +0.053 A 
ATOM     16  C   LIG    1       11.988 -13.138  -7.292  0.00  0.00    +0.011 A 
ENDBRANCH   1  14
BRANCH   8  17
ATOM     17  S   LIG    1        5.805 -11.396 -12.295  0.00  0.00    -0.003 S 
BRANCH  17  18
ATOM     18  C   LIG    1        4.595 -10.446 -11.334  0.00  0.00    +0.123 C 
BRANCH  18  19
ATOM     19  C   LIG    1        4.874  -8.951 -11.499  0.00  0.00    -0.306 C 
BRANCH  19  20
ATOM     20  S   LIG    1        5.477  -8.272  -9.929  0.00  0.00    +2.505 S 
ATOM     21  O   LIG    1        5.506  -9.288  -8.935  0.00  0.00    -0.925 OA
ATOM     22  O   LIG    1        4.859  -7.020  -9.667  0.00  0.00    -0.925 OA
BRANCH  20  23
ATOM     23  C   LIG    1        7.171  -7.885 -10.224  0.00  0.00    -0.660 A 
ATOM     24  C   LIG    1        8.108  -8.074  -9.226  0.00  0.00    +0.119 A 
ATOM     25  C   LIG    1        9.436  -7.770  -9.457  0.00  0.00    -0.004 A 
ATOM     26  C   LIG    1        9.829  -7.278 -10.688  0.00  0.00    +0.071 A 
ATOM     27  C   LIG    1        8.891  -7.090 -11.687  0.00  0.00    -0.004 A 
ATOM     28  C   LIG    1        7.564  -7.398 -11.457  0.00  0.00    +0.119 A 
ENDBRANCH  20  23
ENDBRANCH  19  20
ENDBRANCH  18  19
ENDBRANCH  17  18
ENDBRANCH   8  17
TORSDOF 6
ENDMDL
MODEL 4
REMARK VINA RESULT:      -8.4      2.709      6.507
REMARK  Name = ZINC84559953
REMARK                            x       y       z     vdW  Elec       q    Type
REMARK                         _______ _______ _______ _____ _____    ______ ____
ROOT
ATOM      1  C   LIG    1       10.059 -10.162  -8.674  0.00  0.00    +0.152 A 
ATOM      2  C   LIG    1        8.607 -10.014  -8.734  0.00  0.00    -0.056 A 
ATOM      3  C   LIG    1        7.725 -11.052  -8.424  0.00  0.00    +0.051 A 
ATOM      4  C   LIG    1        6.381 -10.834  -8.505  0.00  0.00    +0.047 A 
ATOM      5  C   LIG    1        5.877  -9.595  -8.889  0.00  0.00    +0.043 A 
ATOM      6  C   LIG    1        6.713  -8.560  -9.198  0.00  0.00    +0.055 A 
ATOM      7  C   LIG    1        8.096  -8.751  -9.125  0.00  0.00    -0.059 A 
ATOM      8  C   LIG    1        9.029  -7.732  -9.428  0.00  0.00    +0.090 A 
ATOM      9  N   LIG    1       10.322  -7.986  -9.336  0.00  0.00    -0.275 NA
ATOM     10  N   LIG    1       10.809  -9.115  -8.980  0.00  0.00    -0.240 NA
ENDROOT
BRANCH   1  14
ATOM     11  C   LIG    1       11.827 -13.852  -7.524  0.00  0.00    +0.025 A 
ATOM     12  C   LIG    1       12.051 -12.715  -6.768  0.00  0.00    +0.010 A 
ATOM     13  C   LIG    1       11.480 -11.514  -7.135  0.00  0.00    +0.029 A 
ATOM     14  C   LIG    1       10.676 -11.447  -8.274  0.00  0.00    -0.046 A 
ATOM     15  C   LIG    1       10.455 -12.597  -9.033  0.00  0.00    +0.053 A 
ATOM     16  C   LIG    1       11.031 -13.792  -8.654  0.00  0.00    +0.011 A 
ENDBRANCH   1  14
BRANCH   8  17
ATOM     17  S   LIG    1        8.470  -6.135  -9.922  0.00  0.00    -0.003 S 
BRANCH  17  18
ATOM     18  C   LIG    1        8.930  -6.032 -11.674  0.00  0.00    +0.123 C 
BRANCH  18  19
ATOM     19  C   LIG    1        7.982  -6.903 -12.501  0.00  0.00    -0.306 C 
BRANCH  19  20
ATOM     20  S   LIG    1        8.911  -8.277 -13.236  0.00  0.00    +2.505 S 
ATOM     21  O   LIG    1       10.189  -8.388 -12.624  0.00  0.00    -0.925 OA
ATOM     22  O   LIG    1        8.787  -8.250 -14.651  0.00  0.00    -0.925 OA
BRANCH  20  23
ATOM     23  C   LIG    1        8.046  -9.728 -12.736  0.00  0.00    -0.660 A 
ATOM     24  C   LIG    1        6.664  -9.734 -12.708  0.00  0.00    +0.119 A 
ATOM     25  C   LIG    1        5.985 -10.872 -12.315  0.00  0.00    -0.004 A 
ATOM     26  C   LIG    1        6.687 -12.006 -11.952  0.00  0.00    +0.071 A 
ATOM     27  C   LIG    1        8.070 -12.000 -11.980  0.00  0.00    -0.004 A 
ATOM     28  C   LIG    1        8.749 -10.864 -12.377  0.00  0.00    +0.119 A 
ENDBRANCH  20  23
ENDBRANCH  19  20
ENDBRANCH  18  19
ENDBRANCH  17  18
ENDBRANCH   8  17
TORSDOF 6
ENDMDL
MODEL 5
REMARK VINA RESULT:      -8.4      1.754      2.701
REMARK  Name = ZINC84559953
REMARK                            x       y       z     vdW  Elec       q    Type
REMARK                         _______ _______ _______ _____ _____    ______ ____
ROOT
ATOM      1  C   LIG    1        6.925  -8.504 -13.745  0.00  0.00    +0.152 A 
ATOM      2  C   LIG    1        6.835  -9.760 -13.004  0.00  0.00    -0.056 A 
ATOM      3  C   LIG    1        5.634 -10.253 -12.490  0.00  0.00    +0.051 A 
ATOM      4  C   LIG    1        5.633 -11.435 -11.808  0.00  0.00    +0.047 A 
ATOM      5  C   LIG    1        6.810 -12.154 -11.619  0.00  0.00    +0.043 A 
ATOM      6  C   LIG    1        8.000 -11.699 -12.108  0.00  0.00    +0.055 A 
ATOM      7  C   LIG    1        8.034 -10.491 -12.812  0.00  0.00    -0.059 A 
ATOM      8  C   LIG    1        9.225  -9.950 -13.352  0.00  0.00    +0.090 A 
ATOM      9  N   LIG    1        9.180  -8.803 -14.005  0.00  0.00    -0.275 NA
ATOM     10  N   LIG    1        8.111  -8.127 -14.197  0.00  0.00    -0.240 NA
ENDROOT
BRANCH   1  14
ATOM     11  C   LIG    1        3.466  -6.137 -14.448  0.00  0.00    +0.025 A 
ATOM     12  C   LIG    1        3.881  -7.051 -15.400  0.00  0.00    +0.010 A 
ATOM     13  C   LIG    1        5.003  -7.822 -15.178  0.00  0.00    +0.029 A 
ATOM     14  C   LIG    1        5.721  -7.679 -13.990  0.00  0.00    -0.046 A 
ATOM     15  C   LIG    1        5.297  -6.755 -13.034  0.00  0.00    +0.053 A 
ATOM     16  C   LIG    1        4.173  -5.991 -13.268  0.00  0.00    +0.011 A 
ENDBRANCH   1  14
BRANCH   8  17
ATOM     17  S   LIG    1       10.756 -10.801 -13.154  0.00  0.00    -0.003 S 
BRANCH  17  18
ATOM     18  C   LIG    1       11.676  -9.780 -11.970  0.00  0.00    +0.123 C 
BRANCH  18  19
ATOM     19  C   LIG    1       10.778  -9.453 -10.774  0.00  0.00    -0.306 C 
BRANCH  19  20
ATOM     20  S   LIG    1       11.796  -9.289  -9.282  0.00  0.00    +2.505 S 
ATOM     21  O   LIG    1       11.227  -8.326  -8.405  0.00  0.00    -0.925 OA
ATOM     22  O   LIG    1       13.172  -9.225  -9.632  0.00  0.00    -0.925 OA
BRANCH  20  23
ATOM     23  C   LIG    1       11.617 -10.826  -8.440  0.00  0.00    -0.660 A 
ATOM     24  C   LIG    1       12.308 -11.056  -7.265  0.00  0.00    +0.119 A 
ATOM     25  C   LIG    1       12.167 -12.261  -6.605  0.00  0.00    -0.004 A 
ATOM     26  C   LIG    1       11.334 -13.238  -7.117  0.00  0.00    +0.071 A 
ATOM     27  C   LIG    1       10.642 -13.008  -8.292  0.00  0.00    -0.004 A 
ATOM     28  C   LIG    1       10.779 -11.800  -8.950  0.00  0.00    +0.119 A 
ENDBRANCH  20  23
ENDBRANCH  19  20
ENDBRANCH  18  19
ENDBRANCH  17  18
ENDBRANCH   8  17
TORSDOF 6
ENDMDL
MODEL 6
REMARK VINA RESULT:      -8.4      3.412      7.029
REMARK  Name = ZINC84559953
REMARK                            x       y       z     vdW  Elec       q    Type
REMARK                         _______ _______ _______ _____ _____    ______ ____
ROOT
ATOM      1  C   LIG    1       10.314  -9.748  -8.569  0.00  0.00    +0.152 A 
ATOM      2  C   LIG    1       10.541  -9.531  -9.996  0.00  0.00    -0.056 A 
ATOM      3  C   LIG    1       11.565 -10.162 -10.706  0.00  0.00    +0.051 A 
ATOM      4  C   LIG    1       11.712  -9.905 -12.038  0.00  0.00    +0.047 A 
ATOM      5  C   LIG    1       10.857  -9.027 -12.697  0.00  0.00    +0.043 A 
ATOM      6  C   LIG    1        9.846  -8.394 -12.032  0.00  0.00    +0.055 A 
ATOM      7  C   LIG    1        9.669  -8.636 -10.666  0.00  0.00    -0.059 A 
ATOM      8  C   LIG    1        8.647  -8.023  -9.904  0.00  0.00    +0.090 A 
ATOM      9  N   LIG    1        8.541  -8.300  -8.616  0.00  0.00    -0.275 NA
ATOM     10  N   LIG    1        9.311  -9.107  -7.989  0.00  0.00    -0.240 NA
ENDROOT
BRANCH   1  14
ATOM     11  C   LIG    1       12.796 -12.386  -6.346  0.00  0.00    +0.025 A 
ATOM     12  C   LIG    1       11.694 -12.881  -7.020  0.00  0.00    +0.010 A 
ATOM     13  C   LIG    1       10.884 -12.030  -7.743  0.00  0.00    +0.029 A 
ATOM     14  C   LIG    1       11.178 -10.667  -7.793  0.00  0.00    -0.046 A 
ATOM     15  C   LIG    1       12.290 -10.173  -7.111  0.00  0.00    +0.053 A 
ATOM     16  C   LIG    1       13.093 -11.035  -6.392  0.00  0.00    +0.011 A 
ENDBRANCH   1  14
BRANCH   8  17
ATOM     17  S   LIG    1        7.524  -6.899 -10.666  0.00  0.00    -0.003 S 
BRANCH  17  18
ATOM     18  C   LIG    1        5.902  -7.681 -10.444  0.00  0.00    +0.123 C 
BRANCH  18  19
ATOM     19  C   LIG    1        5.410  -8.222 -11.788  0.00  0.00    -0.306 C 
BRANCH  19  20
ATOM     20  S   LIG    1        4.875  -9.944 -11.586  0.00  0.00    +2.505 S 
ATOM     21  O   LIG    1        4.366 -10.446 -12.814  0.00  0.00    -0.925 OA
ATOM     22  O   LIG    1        4.135 -10.088 -10.382  0.00  0.00    -0.925 OA
BRANCH  20  23
ATOM     23  C   LIG    1        6.361 -10.850 -11.311  0.00  0.00    -0.660 A 
ATOM     24  C   LIG    1        6.674 -11.298 -10.042  0.00  0.00    +0.119 A 
ATOM     25  C   LIG    1        7.840 -12.008  -9.827  0.00  0.00    -0.004 A 
ATOM     26  C   LIG    1        8.693 -12.274 -10.881  0.00  0.00    +0.071 A 
ATOM     27  C   LIG    1        8.379 -11.827 -12.152  0.00  0.00    -0.004 A 
ATOM     28  C   LIG    1        7.212 -11.121 -12.368  0.00  0.00    +0.119 A 
ENDBRANCH  20  23
ENDBRANCH  19  20
ENDBRANCH  18  19
ENDBRANCH  17  18
ENDBRANCH   8  17
TORSDOF 6
ENDMDL
MODEL 7
REMARK VINA RESULT:      -8.4      3.078      6.766
REMARK  Name = ZINC84559953
REMARK                            x       y       z     vdW  Elec       q    Type
REMARK                         _______ _______ _______ _____ _____    ______ ____
ROOT
ATOM      1  C   LIG    1       10.980  -9.998  -9.447  0.00  0.00    +0.152 A 
ATOM      2  C   LIG    1       10.540  -8.619  -9.249  0.00  0.00    -0.056 A 
ATOM      3  C   LIG    1       10.625  -7.965  -8.018  0.00  0.00    +0.051 A 
ATOM      4  C   LIG    1       10.191  -6.675  -7.915  0.00  0.00    +0.047 A 
ATOM      5  C   LIG    1        9.668  -6.004  -9.017  0.00  0.00    +0.043 A 
ATOM      6  C   LIG    1        9.572  -6.616 -10.234  0.00  0.00    +0.055 A 
ATOM      7  C   LIG    1       10.008  -7.937 -10.372  0.00  0.00    -0.059 A 
ATOM      8  C   LIG    1        9.944  -8.642 -11.597  0.00  0.00    +0.090 A 
ATOM      9  N   LIG    1       10.375  -9.889 -11.653  0.00  0.00    -0.275 NA
ATOM     10  N   LIG    1       10.864 -10.525 -10.656  0.00  0.00    -0.240 NA
ENDROOT
BRANCH   1  14
ATOM     11  C   LIG    1       12.613 -12.250  -6.234  0.00  0.00    +0.025 A 
ATOM     12  C   LIG    1       11.457 -12.681  -6.861  0.00  0.00    +0.010 A 
ATOM     13  C   LIG    1       10.922 -11.954  -7.904  0.00  0.00    +0.029 A 
ATOM     14  C   LIG    1       11.548 -10.782  -8.327  0.00  0.00    -0.046 A 
ATOM     15  C   LIG    1       12.714 -10.352  -7.691  0.00  0.00    +0.053 A 
ATOM     16  C   LIG    1       13.239 -11.088  -6.650  0.00  0.00    +0.011 A 
ENDBRANCH   1  14
BRANCH   8  17
ATOM     17  S   LIG    1        9.294  -7.861 -13.038  0.00  0.00    -0.003 S 
BRANCH  17  18
ATOM     18  C   LIG    1        8.096  -9.061 -13.684  0.00  0.00    +0.123 C 
BRANCH  18  19
ATOM     19  C   LIG    1        6.754  -8.873 -12.975  0.00  0.00    -0.306 C 
BRANCH  19  20
ATOM     20  S   LIG    1        6.388 -10.343 -11.976  0.00  0.00    +2.505 S 
ATOM     21  O   LIG    1        7.347 -11.360 -12.232  0.00  0.00    -0.925 OA
ATOM     22  O   LIG    1        4.997 -10.631 -12.020  0.00  0.00    -0.925 OA
BRANCH  20  23
ATOM     23  C   LIG    1        6.692  -9.847 -10.312  0.00  0.00    -0.660 A 
ATOM     24  C   LIG    1        6.331  -8.581  -9.891  0.00  0.00    +0.119 A 
ATOM     25  C   LIG    1        6.570  -8.192  -8.587  0.00  0.00    -0.004 A 
ATOM     26  C   LIG    1        7.167  -9.070  -7.701  0.00  0.00    +0.071 A 
ATOM     27  C   LIG    1        7.527 -10.337  -8.123  0.00  0.00    -0.004 A 
ATOM     28  C   LIG    1        7.284 -10.727  -9.426  0.00  0.00    +0.119 A 
ENDBRANCH  20  23
ENDBRANCH  19  20
ENDBRANCH  18  19
ENDBRANCH  17  18
ENDBRANCH   8  17
TORSDOF 6
ENDMDL
MODEL 8
REMARK VINA RESULT:      -8.3      2.941      6.425
REMARK  Name = ZINC84559953
REMARK                            x       y       z     vdW  Elec       q    Type
REMARK                         _______ _______ _______ _____ _____    ______ ____
ROOT
ATOM      1  C   LIG    1       10.335  -9.684  -9.555  0.00  0.00    +0.152 A 
ATOM      2  C   LIG    1       10.421  -9.804 -11.009  0.00  0.00    -0.056 A 
ATOM      3  C   LIG    1       11.016 -10.894 -11.647  0.00  0.00    +0.051 A 
ATOM      4  C   LIG    1       11.057 -10.931 -13.010  0.00  0.00    +0.047 A 
ATOM      5  C   LIG    1       10.514  -9.900 -13.772  0.00  0.00    +0.043 A 
ATOM      6  C   LIG    1        9.925  -8.821 -13.179  0.00  0.00    +0.055 A 
ATOM      7  C   LIG    1        9.867  -8.753 -11.783  0.00  0.00    -0.059 A 
ATOM      8  C   LIG    1        9.275  -7.671 -11.091  0.00  0.00    +0.090 A 
ATOM      9  N   LIG    1        9.257  -7.676  -9.770  0.00  0.00    -0.275 NA
ATOM     10  N   LIG    1        9.744  -8.614  -9.049  0.00  0.00    -0.240 NA
ENDROOT
BRANCH   1  14
ATOM     11  C   LIG    1       11.924 -12.707  -7.025  0.00  0.00    +0.025 A 
ATOM     12  C   LIG    1       10.832 -12.984  -7.828  0.00  0.00    +0.010 A 
ATOM     13  C   LIG    1       10.311 -12.007  -8.652  0.00  0.00    +0.029 A 
ATOM     14  C   LIG    1       10.888 -10.737  -8.673  0.00  0.00    -0.046 A 
ATOM     15  C   LIG    1       11.989 -10.463  -7.860  0.00  0.00    +0.053 A 
ATOM     16  C   LIG    1       12.500 -11.449  -7.042  0.00  0.00    +0.011 A 
ENDBRANCH   1  14
BRANCH   8  17
ATOM     17  S   LIG    1        8.565  -6.327 -11.984  0.00  0.00    -0.003 S 
BRANCH  17  18
ATOM     18  C   LIG    1        6.997  -6.011 -11.128  0.00  0.00    +0.123 C 
BRANCH  18  19
ATOM     19  C   LIG    1        5.915  -6.935 -11.689  0.00  0.00    -0.306 C 
BRANCH  19  20
ATOM     20  S   LIG    1        5.387  -8.098 -10.400  0.00  0.00    +2.505 S 
ATOM     21  O   LIG    1        3.998  -8.370 -10.526  0.00  0.00    -0.925 OA
ATOM     22  O   LIG    1        5.941  -7.724  -9.147  0.00  0.00    -0.925 OA
BRANCH  20  23
ATOM     23  C   LIG    1        6.181  -9.617 -10.808  0.00  0.00    -0.660 A 
ATOM     24  C   LIG    1        6.464  -9.917 -12.127  0.00  0.00    +0.119 A 
ATOM     25  C   LIG    1        7.087 -11.108 -12.447  0.00  0.00    -0.004 A 
ATOM     26  C   LIG    1        7.429 -12.000 -11.448  0.00  0.00    +0.071 A 
ATOM     27  C   LIG    1        7.147 -11.700 -10.128  0.00  0.00    -0.004 A 
ATOM     28  C   LIG    1        6.528 -10.507  -9.808  0.00  0.00    +0.119 A 
ENDBRANCH  20  23
ENDBRANCH  19  20
ENDBRANCH  18  19
ENDBRANCH  17  18
ENDBRANCH   8  17
TORSDOF 6
ENDMDL
MODEL 9
REMARK VINA RESULT:      -8.3      2.996      5.608
REMARK  Name = ZINC84559953
REMARK                            x       y       z     vdW  Elec       q    Type
REMARK                         _______ _______ _______ _____ _____    ______ ____
ROOT
ATOM      1  C   LIG    1        8.902  -9.603 -12.735  0.00  0.00    +0.152 A 
ATOM      2  C   LIG    1        9.181  -8.736 -11.591  0.00  0.00    -0.056 A 
ATOM      3  C   LIG    1       10.269  -8.933 -10.738  0.00  0.00    +0.051 A 
ATOM      4  C   LIG    1       10.461  -8.079  -9.691  0.00  0.00    +0.047 A 
ATOM      5  C   LIG    1        9.591  -7.017  -9.463  0.00  0.00    +0.043 A 
ATOM      6  C   LIG    1        8.518  -6.798 -10.279  0.00  0.00    +0.055 A 
ATOM      7  C   LIG    1        8.294  -7.655 -11.361  0.00  0.00    -0.059 A 
ATOM      8  C   LIG    1        7.208  -7.497 -12.253  0.00  0.00    +0.090 A 
ATOM      9  N   LIG    1        7.059  -8.347 -13.254  0.00  0.00    -0.275 NA
ATOM     10  N   LIG    1        7.849  -9.327 -13.487  0.00  0.00    -0.240 NA
ENDROOT
BRANCH   1  14
ATOM     11  C   LIG    1       11.417 -12.908 -13.634  0.00  0.00    +0.025 A 
ATOM     12  C   LIG    1       10.318 -13.082 -12.812  0.00  0.00    +0.010 A 
ATOM     13  C   LIG    1        9.497 -12.013 -12.516  0.00  0.00    +0.029 A 
ATOM     14  C   LIG    1        9.779 -10.754 -13.047  0.00  0.00    -0.046 A 
ATOM     15  C   LIG    1       10.890 -10.585 -13.875  0.00  0.00    +0.053 A 
ATOM     16  C   LIG    1       11.702 -11.662 -14.163  0.00  0.00    +0.011 A 
ENDBRANCH   1  14
BRANCH   8  17
ATOM     17  S   LIG    1        6.061  -6.177 -12.032  0.00  0.00    -0.003 S 
BRANCH  17  18
ATOM     18  C   LIG    1        4.473  -7.014 -11.772  0.00  0.00    +0.123 C 
BRANCH  18  19
ATOM     19  C   LIG    1        4.456  -7.654 -10.382  0.00  0.00    -0.306 C 
BRANCH  19  20
ATOM     20  S   LIG    1        4.449  -9.460 -10.549  0.00  0.00    +2.505 S 
ATOM     21  O   LIG    1        4.653  -9.827 -11.907  0.00  0.00    -0.925 OA
ATOM     22  O   LIG    1        3.376 -10.017  -9.802  0.00  0.00    -0.925 OA
BRANCH  20  23
ATOM     23  C   LIG    1        5.905  -9.997  -9.715  0.00  0.00    -0.660 A 
ATOM     24  C   LIG    1        6.596 -11.104 -10.172  0.00  0.00    +0.119 A 
ATOM     25  C   LIG    1        7.738 -11.525  -9.518  0.00  0.00    -0.004 A 
ATOM     26  C   LIG    1        8.192 -10.839  -8.407  0.00  0.00    +0.071 A 
ATOM     27  C   LIG    1        7.501  -9.732  -7.950  0.00  0.00    -0.004 A 
ATOM     28  C   LIG    1        6.362  -9.308  -8.607  0.00  0.00    +0.119 A 
ENDBRANCH  20  23
ENDBRANCH  19  20
ENDBRANCH  18  19
ENDBRANCH  17  18
ENDBRANCH   8  17
TORSDOF 6
ENDMDL
