# Supplementary material for: Computationally accelerated identification of P-glycoprotein inhibitors
Source: PLoS One. 2025 Aug 13;20(8):e0325121. doi: 10.1371/journal.pone.0325121 (PMC12349723; doi:10.1371/journal.pone.0325121)
Supplement: S9 File — We have provided the full dataset for the docking studies presented in this paper, as defined by the journal’s definition of a complete minimal dataset. (ZIP) [file pone.0325121.s013.zip › S9_Docking_Data_Receptors_Ligands/DBD_docking/4ksb_dbd/ZINC09118852_4ksb_dbd_out.pdbqt]

MODEL 1
REMARK VINA RESULT:      -9.5      0.000      0.000
REMARK  Name = ZINC09118852
REMARK                            x       y       z     vdW  Elec       q    Type
REMARK                         _______ _______ _______ _____ _____    ______ ____
ROOT
ATOM      1  C   LIG    1       -5.024   0.086  -6.410  0.00  0.00    +0.348 A 
ATOM      2  C   LIG    1       -6.305   0.666  -6.461  0.00  0.00    +0.003 A 
ATOM      3  C   LIG    1       -6.924   1.054  -5.315  0.00  0.00    +0.186 A 
ATOM      4  C   LIG    1       -6.267   0.866  -4.084  0.00  0.00    +0.127 A 
ATOM      5  N   LIG    1       -6.586   1.129  -2.826  0.00  0.00    -0.245 NA
ATOM      6  N   LIG    1       -5.620   0.759  -2.058  0.00  0.00    -0.252 NA
ATOM      7  C   LIG    1       -4.648   0.248  -2.771  0.00  0.00    +0.205 A 
ATOM      8  N   LIG    1       -5.018   0.298  -4.068  0.00  0.00    -0.279 N 
ATOM      9  N   LIG    1       -4.412  -0.094  -5.263  0.00  0.00    -0.305 NA
ENDROOT
BRANCH   1  13
ATOM     10  N   LIG    1       -3.817  -2.089  -9.732  0.00  0.00    -0.491 N 
ATOM     11  C   LIG    1       -4.658  -0.903  -9.950  0.00  0.00    +0.222 C 
ATOM     12  C   LIG    1       -5.386  -0.552  -8.651  0.00  0.00    +0.228 C 
ATOM     13  N   LIG    1       -4.399  -0.307  -7.590  0.00  0.00    -0.457 N 
ATOM     14  C   LIG    1       -3.558  -1.493  -7.372  0.00  0.00    +0.227 C 
ATOM     15  C   LIG    1       -2.829  -1.844  -8.671  0.00  0.00    +0.212 C 
BRANCH  10  20
ATOM     16  C   LIG    1       -1.245  -2.530 -12.324  0.00  0.00    +0.152 A 
ATOM     17  C   LIG    1       -1.951  -3.259 -13.270  0.00  0.00    -0.103 A 
ATOM     18  C   LIG    1       -3.271  -3.600 -13.038  0.00  0.00    +0.075 A 
ATOM     19  C   LIG    1       -3.890  -3.216 -11.865  0.00  0.00    -0.076 A 
ATOM     20  C   LIG    1       -3.190  -2.483 -10.916  0.00  0.00    +0.148 A 
ATOM     21  C   LIG    1       -1.863  -2.144 -11.145  0.00  0.00    -0.041 A 
BRANCH  16  23
ATOM     22  C   LIG    1        0.594  -2.540 -13.829  0.00  0.00    +0.243 C 
ATOM     23  O   LIG    1        0.051  -2.195 -12.553  0.00  0.00    -0.317 OA
ENDBRANCH  16  23
ENDBRANCH  10  20
ENDBRANCH   1  13
BRANCH   7  24
ATOM     24  C   LIG    1       -3.347  -0.297  -2.238  0.00  0.00    +0.199 C 
BRANCH  24  25
ATOM     25  C   LIG    1       -2.265   0.780  -2.332  0.00  0.00    +0.077 C 
BRANCH  25  26
ATOM     26  C   LIG    1       -1.206   0.345  -3.312  0.00  0.00    +0.520 C 
ATOM     27  N   LIG    1       -1.471   0.347  -4.634  0.00  0.00    -0.672 N 
ATOM     28  H   LIG    1       -2.361   0.563  -4.951  0.00  0.00    +0.418 HD
ATOM     29  O   LIG    1       -0.118  -0.007  -2.912  0.00  0.00    -0.510 OA
BRANCH  27  30
ATOM     30  C   LIG    1       -0.458   0.035  -5.549  0.00  0.00    +0.164 A 
ATOM     31  C   LIG    1       -0.214  -1.289  -5.890  0.00  0.00    +0.020 A 
ATOM     32  C   LIG    1        0.781  -1.597  -6.797  0.00  0.00    +0.048 A 
ATOM     33  C   LIG    1        1.544  -0.587  -7.359  0.00  0.00    +0.053 A 
ATOM     34  F   LIG    1        2.520  -0.890  -8.243  0.00  0.00    -0.127 F 
ATOM     35  C   LIG    1        1.306   0.735  -7.017  0.00  0.00    +0.090 A 
ATOM     36  F   LIG    1        2.050   1.719  -7.567  0.00  0.00    -0.123 F 
ATOM     37  C   LIG    1        0.306   1.047  -6.113  0.00  0.00    +0.031 A 
ENDBRANCH  27  30
ENDBRANCH  25  26
ENDBRANCH  24  25
ENDBRANCH   7  24
TORSDOF 7
ENDMDL
MODEL 2
REMARK VINA RESULT:      -9.4      2.719      6.576
REMARK  Name = ZINC09118852
REMARK                            x       y       z     vdW  Elec       q    Type
REMARK                         _______ _______ _______ _____ _____    ______ ____
ROOT
ATOM      1  C   LIG    1       -3.469  -0.786  -4.838  0.00  0.00    +0.348 A 
ATOM      2  C   LIG    1       -4.559  -0.832  -3.948  0.00  0.00    +0.003 A 
ATOM      3  C   LIG    1       -5.817  -0.588  -4.398  0.00  0.00    +0.186 A 
ATOM      4  C   LIG    1       -6.012  -0.291  -5.761  0.00  0.00    +0.127 A 
ATOM      5  N   LIG    1       -7.079  -0.014  -6.494  0.00  0.00    -0.245 NA
ATOM      6  N   LIG    1       -6.714   0.186  -7.714  0.00  0.00    -0.252 NA
ATOM      7  C   LIG    1       -5.416   0.050  -7.824  0.00  0.00    +0.205 A 
ATOM      8  N   LIG    1       -4.928  -0.254  -6.603  0.00  0.00    -0.279 N 
ATOM      9  N   LIG    1       -3.648  -0.505  -6.107  0.00  0.00    -0.305 NA
ENDROOT
BRANCH   1  13
ATOM     10  N   LIG    1        0.549  -1.797  -4.600  0.00  0.00    -0.491 N 
ATOM     11  C   LIG    1        0.177  -0.391  -4.390  0.00  0.00    +0.222 C 
ATOM     12  C   LIG    1       -1.207  -0.138  -4.993  0.00  0.00    +0.228 C 
ATOM     13  N   LIG    1       -2.184  -1.038  -4.366  0.00  0.00    -0.457 N 
ATOM     14  C   LIG    1       -1.812  -2.444  -4.574  0.00  0.00    +0.227 C 
ATOM     15  C   LIG    1       -0.428  -2.698  -3.971  0.00  0.00    +0.212 C 
BRANCH  10  20
ATOM     16  C   LIG    1        3.327  -2.527  -2.301  0.00  0.00    +0.152 A 
ATOM     17  C   LIG    1        4.398  -2.542  -3.184  0.00  0.00    -0.103 A 
ATOM     18  C   LIG    1        4.188  -2.315  -4.532  0.00  0.00    +0.075 A 
ATOM     19  C   LIG    1        2.913  -2.071  -5.004  0.00  0.00    -0.076 A 
ATOM     20  C   LIG    1        1.839  -2.050  -4.124  0.00  0.00    +0.148 A 
ATOM     21  C   LIG    1        2.046  -2.284  -2.772  0.00  0.00    -0.041 A 
BRANCH  16  23
ATOM     22  C   LIG    1        2.863  -1.884  -0.061  0.00  0.00    +0.243 C 
ATOM     23  O   LIG    1        3.535  -2.750  -0.978  0.00  0.00    -0.317 OA
ENDBRANCH  16  23
ENDBRANCH  10  20
ENDBRANCH   1  13
BRANCH   7  24
ATOM     24  C   LIG    1       -4.612   0.206  -9.089  0.00  0.00    +0.199 C 
BRANCH  24  25
ATOM     25  C   LIG    1       -4.068  -1.157  -9.520  0.00  0.00    +0.077 C 
BRANCH  25  26
ATOM     26  C   LIG    1       -2.563  -1.105  -9.571  0.00  0.00    +0.520 C 
ATOM     27  N   LIG    1       -1.890  -0.259  -8.764  0.00  0.00    -0.672 N 
ATOM     28  H   LIG    1       -2.376   0.363  -8.201  0.00  0.00    +0.418 HD
ATOM     29  O   LIG    1       -1.957  -1.822 -10.337  0.00  0.00    -0.510 OA
BRANCH  27  30
ATOM     30  C   LIG    1       -0.491  -0.278  -8.743  0.00  0.00    +0.164 A 
ATOM     31  C   LIG    1        0.180  -1.317  -8.110  0.00  0.00    +0.020 A 
ATOM     32  C   LIG    1        1.560  -1.340  -8.093  0.00  0.00    +0.048 A 
ATOM     33  C   LIG    1        2.278  -0.321  -8.697  0.00  0.00    +0.053 A 
ATOM     34  F   LIG    1        3.629  -0.343  -8.676  0.00  0.00    -0.127 F 
ATOM     35  C   LIG    1        1.612   0.720  -9.325  0.00  0.00    +0.090 A 
ATOM     36  F   LIG    1        2.314   1.712  -9.914  0.00  0.00    -0.123 F 
ATOM     37  C   LIG    1        0.229   0.743  -9.348  0.00  0.00    +0.031 A 
ENDBRANCH  27  30
ENDBRANCH  25  26
ENDBRANCH  24  25
ENDBRANCH   7  24
TORSDOF 7
ENDMDL
MODEL 3
REMARK VINA RESULT:      -9.3      2.920      7.574
REMARK  Name = ZINC09118852
REMARK                            x       y       z     vdW  Elec       q    Type
REMARK                         _______ _______ _______ _____ _____    ______ ____
ROOT
ATOM      1  C   LIG    1       -3.461  -1.760  -9.310  0.00  0.00    +0.348 A 
ATOM      2  C   LIG    1       -3.979  -2.557 -10.349  0.00  0.00    +0.003 A 
ATOM      3  C   LIG    1       -3.203  -2.870 -11.419  0.00  0.00    +0.186 A 
ATOM      4  C   LIG    1       -1.881  -2.387 -11.472  0.00  0.00    +0.127 A 
ATOM      5  N   LIG    1       -0.897  -2.509 -12.348  0.00  0.00    -0.245 NA
ATOM      6  N   LIG    1        0.133  -1.865 -11.921  0.00  0.00    -0.252 NA
ATOM      7  C   LIG    1       -0.132  -1.305 -10.767  0.00  0.00    +0.205 A 
ATOM      8  N   LIG    1       -1.407  -1.613 -10.443  0.00  0.00    -0.279 N 
ATOM      9  N   LIG    1       -2.231  -1.306  -9.360  0.00  0.00    -0.305 NA
ENDROOT
BRANCH   1  13
ATOM     10  N   LIG    1       -5.423   0.287  -6.280  0.00  0.00    -0.491 N 
ATOM     11  C   LIG    1       -6.228  -0.238  -7.393  0.00  0.00    +0.222 C 
ATOM     12  C   LIG    1       -5.319  -0.496  -8.597  0.00  0.00    +0.228 C 
ATOM     13  N   LIG    1       -4.265  -1.446  -8.218  0.00  0.00    -0.457 N 
ATOM     14  C   LIG    1       -3.461  -0.922  -7.105  0.00  0.00    +0.227 C 
ATOM     15  C   LIG    1       -4.369  -0.665  -5.900  0.00  0.00    +0.212 C 
BRANCH  10  20
ATOM     16  C   LIG    1       -6.467   1.448  -2.949  0.00  0.00    +0.152 A 
ATOM     17  C   LIG    1       -7.834   1.215  -3.009  0.00  0.00    -0.103 A 
ATOM     18  C   LIG    1       -8.396   0.680  -4.153  0.00  0.00    +0.075 A 
ATOM     19  C   LIG    1       -7.600   0.375  -5.240  0.00  0.00    -0.076 A 
ATOM     20  C   LIG    1       -6.231   0.601  -5.183  0.00  0.00    +0.148 A 
ATOM     21  C   LIG    1       -5.665   1.144  -4.038  0.00  0.00    -0.041 A 
BRANCH  16  23
ATOM     22  C   LIG    1       -4.683   2.680  -1.975  0.00  0.00    +0.243 C 
ATOM     23  O   LIG    1       -5.916   1.973  -1.824  0.00  0.00    -0.317 OA
ENDBRANCH  16  23
ENDBRANCH  10  20
ENDBRANCH   1  13
BRANCH   7  24
ATOM     24  C   LIG    1        0.815  -0.467  -9.946  0.00  0.00    +0.199 C 
BRANCH  24  25
ATOM     25  C   LIG    1        2.005  -1.322  -9.509  0.00  0.00    +0.077 C 
BRANCH  25  26
ATOM     26  C   LIG    1        2.313  -1.050  -8.059  0.00  0.00    +0.520 C 
ATOM     27  N   LIG    1        1.544  -1.593  -7.094  0.00  0.00    -0.672 N 
ATOM     28  H   LIG    1        0.754  -2.103  -7.331  0.00  0.00    +0.418 HD
ATOM     29  O   LIG    1        3.252  -0.344  -7.761  0.00  0.00    -0.510 OA
BRANCH  27  30
ATOM     30  C   LIG    1        1.887  -1.420  -5.747  0.00  0.00    +0.164 A 
ATOM     31  C   LIG    1        1.246  -0.450  -4.987  0.00  0.00    +0.020 A 
ATOM     32  C   LIG    1        1.580  -0.282  -3.657  0.00  0.00    +0.048 A 
ATOM     33  C   LIG    1        2.561  -1.072  -3.084  0.00  0.00    +0.053 A 
ATOM     34  F   LIG    1        2.890  -0.904  -1.784  0.00  0.00    -0.127 F 
ATOM     35  C   LIG    1        3.206  -2.038  -3.842  0.00  0.00    +0.090 A 
ATOM     36  F   LIG    1        4.163  -2.809  -3.280  0.00  0.00    -0.123 F 
ATOM     37  C   LIG    1        2.870  -2.212  -5.172  0.00  0.00    +0.031 A 
ENDBRANCH  27  30
ENDBRANCH  25  26
ENDBRANCH  24  25
ENDBRANCH   7  24
TORSDOF 7
ENDMDL
MODEL 4
REMARK VINA RESULT:      -9.3      1.645      2.268
REMARK  Name = ZINC09118852
REMARK                            x       y       z     vdW  Elec       q    Type
REMARK                         _______ _______ _______ _____ _____    ______ ____
ROOT
ATOM      1  C   LIG    1       -4.579  -0.285  -7.661  0.00  0.00    +0.348 A 
ATOM      2  C   LIG    1       -5.533   0.548  -8.276  0.00  0.00    +0.003 A 
ATOM      3  C   LIG    1       -6.542   1.087  -7.543  0.00  0.00    +0.186 A 
ATOM      4  C   LIG    1       -6.616   0.802  -6.166  0.00  0.00    +0.127 A 
ATOM      5  N   LIG    1       -7.448   1.160  -5.201  0.00  0.00    -0.245 NA
ATOM      6  N   LIG    1       -7.071   0.619  -4.094  0.00  0.00    -0.252 NA
ATOM      7  C   LIG    1       -5.995  -0.102  -4.289  0.00  0.00    +0.205 A 
ATOM      8  N   LIG    1       -5.671  -0.013  -5.596  0.00  0.00    -0.279 N 
ATOM      9  N   LIG    1       -4.650  -0.556  -6.379  0.00  0.00    -0.305 NA
ENDROOT
BRANCH   1  13
ATOM     10  N   LIG    1       -2.053  -1.270 -10.803  0.00  0.00    -0.491 N 
ATOM     11  C   LIG    1       -1.519  -0.423  -9.726  0.00  0.00    +0.222 C 
ATOM     12  C   LIG    1       -2.680   0.220  -8.964  0.00  0.00    +0.228 C 
ATOM     13  N   LIG    1       -3.550  -0.832  -8.422  0.00  0.00    -0.457 N 
ATOM     14  C   LIG    1       -4.084  -1.678  -9.498  0.00  0.00    +0.227 C 
ATOM     15  C   LIG    1       -2.923  -2.323 -10.259  0.00  0.00    +0.212 C 
BRANCH  10  20
ATOM     16  C   LIG    1        1.265  -2.527 -11.771  0.00  0.00    +0.152 A 
ATOM     17  C   LIG    1        1.027  -2.904 -13.085  0.00  0.00    -0.103 A 
ATOM     18  C   LIG    1       -0.230  -2.741 -13.636  0.00  0.00    +0.075 A 
ATOM     19  C   LIG    1       -1.254  -2.203 -12.880  0.00  0.00    -0.076 A 
ATOM     20  C   LIG    1       -1.020  -1.820 -11.566  0.00  0.00    +0.148 A 
ATOM     21  C   LIG    1        0.241  -1.988 -11.009  0.00  0.00    -0.041 A 
BRANCH  16  23
ATOM     22  C   LIG    1        2.819  -1.889 -10.089  0.00  0.00    +0.243 C 
ATOM     23  O   LIG    1        2.502  -2.687 -11.231  0.00  0.00    -0.317 OA
ENDBRANCH  16  23
ENDBRANCH  10  20
ENDBRANCH   1  13
BRANCH   7  24
ATOM     24  C   LIG    1       -5.253  -0.890  -3.240  0.00  0.00    +0.199 C 
BRANCH  24  25
ATOM     25  C   LIG    1       -4.049  -0.083  -2.751  0.00  0.00    +0.077 C 
BRANCH  25  26
ATOM     26  C   LIG    1       -2.797  -0.594  -3.415  0.00  0.00    +0.520 C 
ATOM     27  N   LIG    1       -2.294   0.047  -4.489  0.00  0.00    -0.672 N 
ATOM     28  H   LIG    1       -2.774   0.796  -4.876  0.00  0.00    +0.418 HD
ATOM     29  O   LIG    1       -2.242  -1.582  -2.984  0.00  0.00    -0.510 OA
BRANCH  27  30
ATOM     30  C   LIG    1       -1.080  -0.371  -5.047  0.00  0.00    +0.164 A 
ATOM     31  C   LIG    1       -1.064  -1.385  -5.996  0.00  0.00    +0.020 A 
ATOM     32  C   LIG    1        0.133  -1.793  -6.550  0.00  0.00    +0.048 A 
ATOM     33  C   LIG    1        1.320  -1.201  -6.153  0.00  0.00    +0.053 A 
ATOM     34  F   LIG    1        2.491  -1.605  -6.693  0.00  0.00    -0.127 F 
ATOM     35  C   LIG    1        1.308  -0.192  -5.201  0.00  0.00    +0.090 A 
ATOM     36  F   LIG    1        2.466   0.385  -4.815  0.00  0.00    -0.123 F 
ATOM     37  C   LIG    1        0.109   0.223  -4.648  0.00  0.00    +0.031 A 
ENDBRANCH  27  30
ENDBRANCH  25  26
ENDBRANCH  24  25
ENDBRANCH   7  24
TORSDOF 7
ENDMDL
MODEL 5
REMARK VINA RESULT:      -9.2      3.388      5.934
REMARK  Name = ZINC09118852
REMARK                            x       y       z     vdW  Elec       q    Type
REMARK                         _______ _______ _______ _____ _____    ______ ____
ROOT
ATOM      1  C   LIG    1       -0.808  -2.470  -3.343  0.00  0.00    +0.348 A 
ATOM      2  C   LIG    1       -1.220  -2.953  -2.087  0.00  0.00    +0.003 A 
ATOM      3  C   LIG    1       -0.301  -3.212  -1.121  0.00  0.00    +0.186 A 
ATOM      4  C   LIG    1        1.063  -2.992  -1.395  0.00  0.00    +0.127 A 
ATOM      5  N   LIG    1        2.174  -3.140  -0.692  0.00  0.00    -0.245 NA
ATOM      6  N   LIG    1        3.183  -2.792  -1.414  0.00  0.00    -0.252 NA
ATOM      7  C   LIG    1        2.777  -2.410  -2.599  0.00  0.00    +0.205 A 
ATOM      8  N   LIG    1        1.432  -2.521  -2.630  0.00  0.00    -0.279 N 
ATOM      9  N   LIG    1        0.463  -2.269  -3.603  0.00  0.00    -0.305 NA
ENDROOT
BRANCH   1  13
ATOM     10  N   LIG    1       -2.745  -0.997  -6.705  0.00  0.00    -0.491 N 
ATOM     11  C   LIG    1       -2.393  -2.425  -6.679  0.00  0.00    +0.222 C 
ATOM     12  C   LIG    1       -1.291  -2.656  -5.644  0.00  0.00    +0.228 C 
ATOM     13  N   LIG    1       -1.758  -2.208  -4.325  0.00  0.00    -0.457 N 
ATOM     14  C   LIG    1       -2.110  -0.781  -4.351  0.00  0.00    +0.227 C 
ATOM     15  C   LIG    1       -3.213  -0.549  -5.386  0.00  0.00    +0.212 C 
BRANCH  10  20
ATOM     16  C   LIG    1       -5.723   0.354  -8.388  0.00  0.00    +0.152 A 
ATOM     17  C   LIG    1       -5.597  -0.223  -9.644  0.00  0.00    -0.103 A 
ATOM     18  C   LIG    1       -4.525  -1.050  -9.921  0.00  0.00    +0.075 A 
ATOM     19  C   LIG    1       -3.576  -1.306  -8.950  0.00  0.00    -0.076 A 
ATOM     20  C   LIG    1       -3.700  -0.735  -7.690  0.00  0.00    +0.148 A 
ATOM     21  C   LIG    1       -4.773   0.101  -7.411  0.00  0.00    -0.041 A 
BRANCH  16  23
ATOM     22  C   LIG    1       -6.967   1.549  -6.753  0.00  0.00    +0.243 C 
ATOM     23  O   LIG    1       -6.778   1.166  -8.116  0.00  0.00    -0.317 OA
ENDBRANCH  16  23
ENDBRANCH  10  20
ENDBRANCH   1  13
BRANCH   7  24
ATOM     24  C   LIG    1        3.656  -1.930  -3.727  0.00  0.00    +0.199 C 
BRANCH  24  25
ATOM     25  C   LIG    1        3.380  -0.450  -3.996  0.00  0.00    +0.077 C 
BRANCH  25  26
ATOM     26  C   LIG    1        2.749  -0.295  -5.355  0.00  0.00    +0.520 C 
ATOM     27  N   LIG    1        1.408  -0.211  -5.468  0.00  0.00    -0.672 N 
ATOM     28  H   LIG    1        0.846  -0.317  -4.685  0.00  0.00    +0.418 HD
ATOM     29  O   LIG    1        3.445  -0.247  -6.345  0.00  0.00    -0.510 OA
BRANCH  27  30
ATOM     30  C   LIG    1        0.826   0.029  -6.719  0.00  0.00    +0.164 A 
ATOM     31  C   LIG    1        0.155   1.222  -6.955  0.00  0.00    +0.020 A 
ATOM     32  C   LIG    1       -0.414   1.462  -8.191  0.00  0.00    +0.048 A 
ATOM     33  C   LIG    1       -0.326   0.510  -9.192  0.00  0.00    +0.053 A 
ATOM     34  F   LIG    1       -0.887   0.744 -10.398  0.00  0.00    -0.127 F 
ATOM     35  C   LIG    1        0.339  -0.684  -8.957  0.00  0.00    +0.090 A 
ATOM     36  F   LIG    1        0.425  -1.612  -9.935  0.00  0.00    -0.123 F 
ATOM     37  C   LIG    1        0.915  -0.925  -7.722  0.00  0.00    +0.031 A 
ENDBRANCH  27  30
ENDBRANCH  25  26
ENDBRANCH  24  25
ENDBRANCH   7  24
TORSDOF 7
ENDMDL
MODEL 6
REMARK VINA RESULT:      -9.2      0.955      1.637
REMARK  Name = ZINC09118852
REMARK                            x       y       z     vdW  Elec       q    Type
REMARK                         _______ _______ _______ _____ _____    ______ ____
ROOT
ATOM      1  C   LIG    1       -5.571   0.095  -5.673  0.00  0.00    +0.348 A 
ATOM      2  C   LIG    1       -6.927   0.457  -5.556  0.00  0.00    +0.003 A 
ATOM      3  C   LIG    1       -7.346   1.198  -4.498  0.00  0.00    +0.186 A 
ATOM      4  C   LIG    1       -6.408   1.596  -3.526  0.00  0.00    +0.127 A 
ATOM      5  N   LIG    1       -6.491   2.303  -2.410  0.00  0.00    -0.245 NA
ATOM      6  N   LIG    1       -5.323   2.384  -1.872  0.00  0.00    -0.252 NA
ATOM      7  C   LIG    1       -4.445   1.744  -2.604  0.00  0.00    +0.205 A 
ATOM      8  N   LIG    1       -5.094   1.227  -3.668  0.00  0.00    -0.279 N 
ATOM      9  N   LIG    1       -4.697   0.461  -4.765  0.00  0.00    -0.305 NA
ENDROOT
BRANCH   1  13
ATOM     10  N   LIG    1       -3.594  -1.216  -9.078  0.00  0.00    -0.491 N 
ATOM     11  C   LIG    1       -3.333  -1.919  -7.813  0.00  0.00    +0.222 C 
ATOM     12  C   LIG    1       -3.733  -1.019  -6.642  0.00  0.00    +0.228 C 
ATOM     13  N   LIG    1       -5.154  -0.665  -6.762  0.00  0.00    -0.457 N 
ATOM     14  C   LIG    1       -5.415   0.038  -8.026  0.00  0.00    +0.227 C 
ATOM     15  C   LIG    1       -5.016  -0.862  -9.198  0.00  0.00    +0.212 C 
BRANCH  10  20
ATOM     16  C   LIG    1       -1.585  -2.418 -11.915  0.00  0.00    +0.152 A 
ATOM     17  C   LIG    1       -2.354  -3.491 -12.342  0.00  0.00    -0.103 A 
ATOM     18  C   LIG    1       -3.527  -3.808 -11.683  0.00  0.00    +0.075 A 
ATOM     19  C   LIG    1       -3.939  -3.058 -10.599  0.00  0.00    -0.076 A 
ATOM     20  C   LIG    1       -3.176  -1.979 -10.171  0.00  0.00    +0.148 A 
ATOM     21  C   LIG    1       -1.994  -1.663 -10.827  0.00  0.00    -0.041 A 
BRANCH  16  23
ATOM     22  C   LIG    1        0.524  -3.156 -12.724  0.00  0.00    +0.243 C 
ATOM     23  O   LIG    1       -0.432  -2.107 -12.563  0.00  0.00    -0.317 OA
ENDBRANCH  16  23
ENDBRANCH  10  20
ENDBRANCH   1  13
BRANCH   7  24
ATOM     24  C   LIG    1       -2.972   1.610  -2.310  0.00  0.00    +0.199 C 
BRANCH  24  25
ATOM     25  C   LIG    1       -2.544   0.154  -2.498  0.00  0.00    +0.077 C 
BRANCH  25  26
ATOM     26  C   LIG    1       -1.296   0.101  -3.339  0.00  0.00    +0.520 C 
ATOM     27  N   LIG    1       -1.390   0.087  -4.684  0.00  0.00    -0.672 N 
ATOM     28  H   LIG    1       -2.261   0.043  -5.109  0.00  0.00    +0.418 HD
ATOM     29  O   LIG    1       -0.207   0.071  -2.808  0.00  0.00    -0.510 OA
BRANCH  27  30
ATOM     30  C   LIG    1       -0.230   0.135  -5.467  0.00  0.00    +0.164 A 
ATOM     31  C   LIG    1        0.259   1.358  -5.908  0.00  0.00    +0.020 A 
ATOM     32  C   LIG    1        1.407   1.406  -6.675  0.00  0.00    +0.048 A 
ATOM     33  C   LIG    1        2.064   0.236  -7.015  0.00  0.00    +0.053 A 
ATOM     34  F   LIG    1        3.184   0.285  -7.769  0.00  0.00    -0.127 F 
ATOM     35  C   LIG    1        1.575  -0.986  -6.580  0.00  0.00    +0.090 A 
ATOM     36  F   LIG    1        2.218  -2.127  -6.912  0.00  0.00    -0.123 F 
ATOM     37  C   LIG    1        0.429  -1.037  -5.807  0.00  0.00    +0.031 A 
ENDBRANCH  27  30
ENDBRANCH  25  26
ENDBRANCH  24  25
ENDBRANCH   7  24
TORSDOF 7
ENDMDL
MODEL 7
REMARK VINA RESULT:      -9.2      1.028      1.097
REMARK  Name = ZINC09118852
REMARK                            x       y       z     vdW  Elec       q    Type
REMARK                         _______ _______ _______ _____ _____    ______ ____
ROOT
ATOM      1  C   LIG    1       -5.154   0.172  -6.285  0.00  0.00    +0.348 A 
ATOM      2  C   LIG    1       -6.479   0.644  -6.340  0.00  0.00    +0.003 A 
ATOM      3  C   LIG    1       -7.111   1.034  -5.202  0.00  0.00    +0.186 A 
ATOM      4  C   LIG    1       -6.423   0.959  -3.976  0.00  0.00    +0.127 A 
ATOM      5  N   LIG    1       -6.745   1.254  -2.726  0.00  0.00    -0.245 NA
ATOM      6  N   LIG    1       -5.742   1.000  -1.959  0.00  0.00    -0.252 NA
ATOM      7  C   LIG    1       -4.741   0.536  -2.665  0.00  0.00    +0.205 A 
ATOM      8  N   LIG    1       -5.132   0.494  -3.956  0.00  0.00    -0.279 N 
ATOM      9  N   LIG    1       -4.513   0.097  -5.142  0.00  0.00    -0.305 NA
ENDROOT
BRANCH   1  13
ATOM     10  N   LIG    1       -3.868  -2.033  -9.557  0.00  0.00    -0.491 N 
ATOM     11  C   LIG    1       -4.755  -0.887  -9.802  0.00  0.00    +0.222 C 
ATOM     12  C   LIG    1       -5.494  -0.533  -8.509  0.00  0.00    +0.228 C 
ATOM     13  N   LIG    1       -4.516  -0.224  -7.457  0.00  0.00    -0.457 N 
ATOM     14  C   LIG    1       -3.629  -1.370  -7.212  0.00  0.00    +0.227 C 
ATOM     15  C   LIG    1       -2.889  -1.724  -8.504  0.00  0.00    +0.212 C 
BRANCH  10  20
ATOM     16  C   LIG    1       -1.297  -2.404 -12.162  0.00  0.00    +0.152 A 
ATOM     17  C   LIG    1       -1.963  -3.214 -13.070  0.00  0.00    -0.103 A 
ATOM     18  C   LIG    1       -3.254  -3.633 -12.809  0.00  0.00    +0.075 A 
ATOM     19  C   LIG    1       -3.887  -3.246 -11.644  0.00  0.00    -0.076 A 
ATOM     20  C   LIG    1       -3.227  -2.431 -10.733  0.00  0.00    +0.148 A 
ATOM     21  C   LIG    1       -1.928  -2.014 -10.991  0.00  0.00    -0.041 A 
BRANCH  16  23
ATOM     22  C   LIG    1        0.721  -2.758 -13.365  0.00  0.00    +0.243 C 
ATOM     23  O   LIG    1       -0.029  -1.993 -12.420  0.00  0.00    -0.317 OA
ENDBRANCH  16  23
ENDBRANCH  10  20
ENDBRANCH   1  13
BRANCH   7  24
ATOM     24  C   LIG    1       -3.393   0.124  -2.131  0.00  0.00    +0.199 C 
BRANCH  24  25
ATOM     25  C   LIG    1       -3.122  -1.335  -2.499  0.00  0.00    +0.077 C 
BRANCH  25  26
ATOM     26  C   LIG    1       -1.798  -1.436  -3.212  0.00  0.00    +0.520 C 
ATOM     27  N   LIG    1       -1.555  -0.668  -4.293  0.00  0.00    -0.672 N 
ATOM     28  H   LIG    1       -2.254  -0.100  -4.652  0.00  0.00    +0.418 HD
ATOM     29  O   LIG    1       -0.952  -2.208  -2.814  0.00  0.00    -0.510 OA
BRANCH  27  30
ATOM     30  C   LIG    1       -0.292  -0.691  -4.897  0.00  0.00    +0.164 A 
ATOM     31  C   LIG    1       -0.059  -1.522  -5.986  0.00  0.00    +0.020 A 
ATOM     32  C   LIG    1        1.185  -1.541  -6.586  0.00  0.00    +0.048 A 
ATOM     33  C   LIG    1        2.204  -0.742  -6.096  0.00  0.00    +0.053 A 
ATOM     34  F   LIG    1        3.422  -0.766  -6.681  0.00  0.00    -0.127 F 
ATOM     35  C   LIG    1        1.976   0.084  -5.006  0.00  0.00    +0.090 A 
ATOM     36  F   LIG    1        2.971   0.864  -4.529  0.00  0.00    -0.123 F 
ATOM     37  C   LIG    1        0.729   0.109  -4.406  0.00  0.00    +0.031 A 
ENDBRANCH  27  30
ENDBRANCH  25  26
ENDBRANCH  24  25
ENDBRANCH   7  24
TORSDOF 7
ENDMDL
MODEL 8
REMARK VINA RESULT:      -9.2      3.382      6.341
REMARK  Name = ZINC09118852
REMARK                            x       y       z     vdW  Elec       q    Type
REMARK                         _______ _______ _______ _____ _____    ______ ____
ROOT
ATOM      1  C   LIG    1       -0.188  -2.086  -2.758  0.00  0.00    +0.348 A 
ATOM      2  C   LIG    1       -0.273  -2.254  -1.362  0.00  0.00    +0.003 A 
ATOM      3  C   LIG    1        0.849  -2.497  -0.635  0.00  0.00    +0.186 A 
ATOM      4  C   LIG    1        2.089  -2.577  -1.296  0.00  0.00    +0.127 A 
ATOM      5  N   LIG    1        3.331  -2.793  -0.890  0.00  0.00    -0.245 NA
ATOM      6  N   LIG    1        4.120  -2.768  -1.908  0.00  0.00    -0.252 NA
ATOM      7  C   LIG    1        3.438  -2.537  -3.002  0.00  0.00    +0.205 A 
ATOM      8  N   LIG    1        2.138  -2.409  -2.658  0.00  0.00    -0.279 N 
ATOM      9  N   LIG    1        0.966  -2.166  -3.376  0.00  0.00    -0.305 NA
ENDROOT
BRANCH   1  13
ATOM     10  N   LIG    1       -2.854  -0.716  -5.629  0.00  0.00    -0.491 N 
ATOM     11  C   LIG    1       -2.544  -2.153  -5.603  0.00  0.00    +0.222 C 
ATOM     12  C   LIG    1       -1.227  -2.374  -4.855  0.00  0.00    +0.228 C 
ATOM     13  N   LIG    1       -1.344  -1.838  -3.492  0.00  0.00    -0.457 N 
ATOM     14  C   LIG    1       -1.654  -0.402  -3.518  0.00  0.00    +0.227 C 
ATOM     15  C   LIG    1       -2.972  -0.180  -4.264  0.00  0.00    +0.212 C 
BRANCH  10  20
ATOM     16  C   LIG    1       -5.179  -0.431  -8.465  0.00  0.00    +0.152 A 
ATOM     17  C   LIG    1       -6.317   0.035  -7.822  0.00  0.00    -0.103 A 
ATOM     18  C   LIG    1       -6.304   0.246  -6.456  0.00  0.00    +0.075 A 
ATOM     19  C   LIG    1       -5.158  -0.005  -5.726  0.00  0.00    -0.076 A 
ATOM     20  C   LIG    1       -4.015  -0.467  -6.365  0.00  0.00    +0.148 A 
ATOM     21  C   LIG    1       -4.028  -0.685  -7.736  0.00  0.00    -0.041 A 
BRANCH  16  23
ATOM     22  C   LIG    1       -4.401  -1.718 -10.305  0.00  0.00    +0.243 C 
ATOM     23  O   LIG    1       -5.193  -0.638  -9.807  0.00  0.00    -0.317 OA
ENDBRANCH  16  23
ENDBRANCH  10  20
ENDBRANCH   1  13
BRANCH   7  24
ATOM     24  C   LIG    1        4.002  -2.433  -4.396  0.00  0.00    +0.199 C 
BRANCH  24  25
ATOM     25  C   LIG    1        4.125  -0.960  -4.789  0.00  0.00    +0.077 C 
BRANCH  25  26
ATOM     26  C   LIG    1        3.165  -0.657  -5.910  0.00  0.00    +0.520 C 
ATOM     27  N   LIG    1        1.839  -0.612  -5.669  0.00  0.00    -0.672 N 
ATOM     28  H   LIG    1        1.498  -0.841  -4.790  0.00  0.00    +0.418 HD
ATOM     29  O   LIG    1        3.585  -0.455  -7.030  0.00  0.00    -0.510 OA
BRANCH  27  30
ATOM     30  C   LIG    1        0.956  -0.237  -6.688  0.00  0.00    +0.164 A 
ATOM     31  C   LIG    1        0.499   1.073  -6.762  0.00  0.00    +0.020 A 
ATOM     32  C   LIG    1       -0.368   1.445  -7.771  0.00  0.00    +0.048 A 
ATOM     33  C   LIG    1       -0.793   0.512  -8.701  0.00  0.00    +0.053 A 
ATOM     34  F   LIG    1       -1.645   0.877  -9.684  0.00  0.00    -0.127 F 
ATOM     35  C   LIG    1       -0.342  -0.797  -8.625  0.00  0.00    +0.090 A 
ATOM     36  F   LIG    1       -0.756  -1.707  -9.535  0.00  0.00    -0.123 F 
ATOM     37  C   LIG    1        0.531  -1.172  -7.620  0.00  0.00    +0.031 A 
ENDBRANCH  27  30
ENDBRANCH  25  26
ENDBRANCH  24  25
ENDBRANCH   7  24
TORSDOF 7
ENDMDL
MODEL 9
REMARK VINA RESULT:      -9.2      3.294      5.584
REMARK  Name = ZINC09118852
REMARK                            x       y       z     vdW  Elec       q    Type
REMARK                         _______ _______ _______ _____ _____    ______ ____
ROOT
ATOM      1  C   LIG    1       -1.144  -2.904  -3.179  0.00  0.00    +0.348 A 
ATOM      2  C   LIG    1       -1.537  -3.789  -2.157  0.00  0.00    +0.003 A 
ATOM      3  C   LIG    1       -0.670  -4.110  -1.162  0.00  0.00    +0.186 A 
ATOM      4  C   LIG    1        0.620  -3.546  -1.170  0.00  0.00    +0.127 A 
ATOM      5  N   LIG    1        1.670  -3.650  -0.370  0.00  0.00    -0.245 NA
ATOM      6  N   LIG    1        2.626  -2.916  -0.827  0.00  0.00    -0.252 NA
ATOM      7  C   LIG    1        2.245  -2.314  -1.925  0.00  0.00    +0.205 A 
ATOM      8  N   LIG    1        0.973  -2.687  -2.180  0.00  0.00    -0.279 N 
ATOM      9  N   LIG    1        0.059  -2.382  -3.191  0.00  0.00    -0.305 NA
ENDROOT
BRANCH   1  13
ATOM     10  N   LIG    1       -3.091  -0.983  -6.300  0.00  0.00    -0.491 N 
ATOM     11  C   LIG    1       -2.395  -2.245  -6.592  0.00  0.00    +0.222 C 
ATOM     12  C   LIG    1       -1.364  -2.520  -5.495  0.00  0.00    +0.228 C 
ATOM     13  N   LIG    1       -2.042  -2.584  -4.193  0.00  0.00    -0.457 N 
ATOM     14  C   LIG    1       -2.738  -1.323  -3.902  0.00  0.00    +0.227 C 
ATOM     15  C   LIG    1       -3.770  -1.048  -4.998  0.00  0.00    +0.212 C 
BRANCH  10  20
ATOM     16  C   LIG    1       -4.811  -0.988  -9.552  0.00  0.00    +0.152 A 
ATOM     17  C   LIG    1       -5.777  -0.016  -9.336  0.00  0.00    -0.103 A 
ATOM     18  C   LIG    1       -5.852   0.628  -8.116  0.00  0.00    +0.075 A 
ATOM     19  C   LIG    1       -4.965   0.307  -7.106  0.00  0.00    -0.076 A 
ATOM     20  C   LIG    1       -3.992  -0.662  -7.318  0.00  0.00    +0.148 A 
ATOM     21  C   LIG    1       -3.919  -1.314  -8.542  0.00  0.00    -0.041 A 
BRANCH  16  23
ATOM     22  C   LIG    1       -3.756  -2.650 -10.885  0.00  0.00    +0.243 C 
ATOM     23  O   LIG    1       -4.737  -1.620 -10.752  0.00  0.00    -0.317 OA
ENDBRANCH  16  23
ENDBRANCH  10  20
ENDBRANCH   1  13
BRANCH   7  24
ATOM     24  C   LIG    1        3.079  -1.372  -2.756  0.00  0.00    +0.199 C 
BRANCH  24  25
ATOM     25  C   LIG    1        3.653  -2.122  -3.959  0.00  0.00    +0.077 C 
BRANCH  25  26
ATOM     26  C   LIG    1        3.257  -1.416  -5.229  0.00  0.00    +0.520 C 
ATOM     27  N   LIG    1        2.100  -1.734  -5.845  0.00  0.00    -0.672 N 
ATOM     28  H   LIG    1        1.556  -2.464  -5.509  0.00  0.00    +0.418 HD
ATOM     29  O   LIG    1        3.977  -0.561  -5.698  0.00  0.00    -0.510 OA
BRANCH  27  30
ATOM     30  C   LIG    1        1.685  -1.012  -6.970  0.00  0.00    +0.164 A 
ATOM     31  C   LIG    1        2.154  -1.362  -8.231  0.00  0.00    +0.020 A 
ATOM     32  C   LIG    1        1.740  -0.654  -9.342  0.00  0.00    +0.048 A 
ATOM     33  C   LIG    1        0.869   0.413  -9.200  0.00  0.00    +0.053 A 
ATOM     34  F   LIG    1        0.469   1.108 -10.288  0.00  0.00    -0.127 F 
ATOM     35  C   LIG    1        0.404   0.767  -7.943  0.00  0.00    +0.090 A 
ATOM     36  F   LIG    1       -0.447   1.807  -7.806  0.00  0.00    -0.123 F 
ATOM     37  C   LIG    1        0.812   0.056  -6.828  0.00  0.00    +0.031 A 
ENDBRANCH  27  30
ENDBRANCH  25  26
ENDBRANCH  24  25
ENDBRANCH   7  24
TORSDOF 7
ENDMDL
