# Supplementary material for: Computationally accelerated identification of P-glycoprotein inhibitors
Source: PLoS One. 2025 Aug 13;20(8):e0325121. doi: 10.1371/journal.pone.0325121 (PMC12349723; doi:10.1371/journal.pone.0325121)
Supplement: S9 File — We have provided the full dataset for the docking studies presented in this paper, as defined by the journal’s definition of a complete minimal dataset. (ZIP) [file pone.0325121.s013.zip › S9_Docking_Data_Receptors_Ligands/DBD_docking/4ksb_dbd/ZINC12389647_4ksb_dbd_out.pdbqt]

MODEL 1
REMARK VINA RESULT:      -9.7      0.000      0.000
REMARK  Name = ZINC12389647
REMARK                            x       y       z     vdW  Elec       q    Type
REMARK                         _______ _______ _______ _____ _____    ______ ____
ROOT
ATOM      1  N   LIG    1        1.742  -1.572  -3.690  0.00  0.00    -0.476 N 
ATOM      2  C   LIG    1        1.413  -0.145  -3.800  0.00  0.00    +0.202 C 
ATOM      3  C   LIG    1        2.330   0.509  -4.839  0.00  0.00    +0.326 C 
ATOM      4  N   LIG    1        2.227  -0.251  -6.095  0.00  0.00    -0.598 N 
ATOM      5  C   LIG    1        1.974   0.373  -7.262  0.00  0.00    +0.621 C 
ATOM      6  O   LIG    1        1.934   1.587  -7.306  0.00  0.00    -0.474 OA
ATOM      7  C   LIG    1        2.409  -1.710  -6.042  0.00  0.00    +0.304 C 
ATOM      8  C   LIG    1        1.489  -2.276  -4.956  0.00  0.00    +0.204 C 
ENDROOT
BRANCH   1  14
ATOM      9  C   LIG    1        3.518  -2.733   0.192  0.00  0.00    +0.005 A 
ATOM     10  C   LIG    1        2.657  -3.319   1.112  0.00  0.00    +0.069 A 
ATOM     11  C   LIG    1        1.338  -3.500   0.792  0.00  0.00    +0.055 A 
ATOM     12  C   LIG    1        0.879  -3.102  -0.446  0.00  0.00    -0.117 A 
ATOM     13  C   LIG    1        1.733  -2.509  -1.404  0.00  0.00    -0.121 A 
ATOM     14  C   LIG    1        1.043  -2.168  -2.639  0.00  0.00    +0.313 A 
ATOM     15  N   LIG    1       -0.229  -2.420  -2.760  0.00  0.00    -0.445 NA
ATOM     16  S   LIG    1       -0.686  -3.133  -1.277  0.00  0.00    +0.181 S 
ATOM     17  C   LIG    1        3.085  -2.339  -1.036  0.00  0.00    +0.110 A 
ENDBRANCH   1  14
BRANCH   5  18
ATOM     18  C   LIG    1        1.742  -0.421  -8.493  0.00  0.00    +0.144 A 
ATOM     19  N   LIG    1        0.594  -0.584  -9.115  0.00  0.00    -0.403 NA
ATOM     20  C   LIG    1        0.864  -1.376 -10.173  0.00  0.00    +0.227 A 
ATOM     21  N   LIG    1        2.145  -1.649 -10.139  0.00  0.00    -0.363 NA
ATOM     22  O   LIG    1        2.664  -1.105  -9.187  0.00  0.00    +0.095 OA
BRANCH  20  23
ATOM     23  C   LIG    1       -0.108  -1.850 -11.187  0.00  0.00    -0.013 A 
ATOM     24  C   LIG    1        0.319  -2.104 -12.496  0.00  0.00    +0.036 A 
ATOM     25  C   LIG    1       -0.564  -2.545 -13.437  0.00  0.00    +0.062 A 
ATOM     26  C   LIG    1       -1.907  -2.736 -13.098  0.00  0.00    -0.087 A 
ATOM     27  C   LIG    1       -3.087  -3.181 -13.841  0.00  0.00    -0.056 A 
ATOM     28  C   LIG    1       -4.121  -3.168 -12.982  0.00  0.00    +0.238 A 
ATOM     29  N   LIG    1       -3.698  -2.751 -11.751  0.00  0.00    -0.593 N 
ATOM     30  H   LIG    1       -4.264  -2.661 -10.969  0.00  0.00    +0.418 HD
ATOM     31  C   LIG    1       -2.348  -2.479 -11.786  0.00  0.00    +0.087 A 
ATOM     32  C   LIG    1       -1.439  -2.035 -10.835  0.00  0.00    +0.048 A 
ENDBRANCH  20  23
ENDBRANCH   5  18
TORSDOF 3
ENDMDL
MODEL 2
REMARK VINA RESULT:      -9.7      7.003     11.664
REMARK  Name = ZINC12389647
REMARK                            x       y       z     vdW  Elec       q    Type
REMARK                         _______ _______ _______ _____ _____    ______ ____
ROOT
ATOM      1  N   LIG    1       -4.043  -1.018  -8.880  0.00  0.00    -0.476 N 
ATOM      2  C   LIG    1       -4.710   0.218  -9.310  0.00  0.00    +0.202 C 
ATOM      3  C   LIG    1       -6.089   0.307  -8.649  0.00  0.00    +0.326 C 
ATOM      4  N   LIG    1       -5.920   0.166  -7.194  0.00  0.00    -0.598 N 
ATOM      5  C   LIG    1       -6.461   1.060  -6.345  0.00  0.00    +0.621 C 
ATOM      6  O   LIG    1       -7.190   1.936  -6.767  0.00  0.00    -0.474 OA
ATOM      7  C   LIG    1       -5.143  -0.979  -6.693  0.00  0.00    +0.304 C 
ATOM      8  C   LIG    1       -3.801  -1.017  -7.431  0.00  0.00    +0.204 C 
ENDROOT
BRANCH   1  14
ATOM      9  C   LIG    1       -3.630  -3.572 -12.470  0.00  0.00    +0.005 A 
ATOM     10  C   LIG    1       -2.361  -3.647 -13.029  0.00  0.00    +0.069 A 
ATOM     11  C   LIG    1       -1.326  -2.945 -12.469  0.00  0.00    +0.055 A 
ATOM     12  C   LIG    1       -1.557  -2.174 -11.349  0.00  0.00    -0.117 A 
ATOM     13  C   LIG    1       -2.837  -2.083 -10.755  0.00  0.00    -0.121 A 
ATOM     14  C   LIG    1       -2.855  -1.218  -9.586  0.00  0.00    +0.313 A 
ATOM     15  N   LIG    1       -1.759  -0.630  -9.199  0.00  0.00    -0.445 NA
ATOM     16  S   LIG    1       -0.567  -1.132 -10.314  0.00  0.00    +0.181 S 
ATOM     17  C   LIG    1       -3.877  -2.821 -11.363  0.00  0.00    +0.110 A 
ENDBRANCH   1  14
BRANCH   5  18
ATOM     18  C   LIG    1       -6.168   0.975  -4.893  0.00  0.00    +0.144 A 
ATOM     19  N   LIG    1       -7.051   0.906  -3.919  0.00  0.00    -0.403 NA
ATOM     20  C   LIG    1       -6.330   0.845  -2.781  0.00  0.00    +0.227 A 
ATOM     21  N   LIG    1       -5.065   0.880  -3.118  0.00  0.00    -0.363 NA
ATOM     22  O   LIG    1       -4.954   0.949  -4.324  0.00  0.00    +0.095 OA
BRANCH  20  23
ATOM     23  C   LIG    1       -6.870   0.755  -1.402  0.00  0.00    -0.013 A 
ATOM     24  C   LIG    1       -6.602  -0.376  -0.622  0.00  0.00    +0.036 A 
ATOM     25  C   LIG    1       -7.088  -0.469   0.648  0.00  0.00    +0.062 A 
ATOM     26  C   LIG    1       -7.868   0.566   1.174  0.00  0.00    -0.087 A 
ATOM     27  C   LIG    1       -8.532   0.782   2.460  0.00  0.00    -0.056 A 
ATOM     28  C   LIG    1       -9.144   1.977   2.391  0.00  0.00    +0.238 A 
ATOM     29  N   LIG    1       -8.925   2.542   1.166  0.00  0.00    -0.593 N 
ATOM     30  H   LIG    1       -9.266   3.404   0.882  0.00  0.00    +0.418 HD
ATOM     31  C   LIG    1       -8.147   1.706   0.397  0.00  0.00    +0.087 A 
ATOM     32  C   LIG    1       -7.642   1.791  -0.894  0.00  0.00    +0.048 A 
ENDBRANCH  20  23
ENDBRANCH   5  18
TORSDOF 3
ENDMDL
MODEL 3
REMARK VINA RESULT:      -9.7      2.155      2.325
REMARK  Name = ZINC12389647
REMARK                            x       y       z     vdW  Elec       q    Type
REMARK                         _______ _______ _______ _____ _____    ______ ____
ROOT
ATOM      1  N   LIG    1        0.189  -1.253  -3.928  0.00  0.00    -0.476 N 
ATOM      2  C   LIG    1        0.364   0.194  -4.109  0.00  0.00    +0.202 C 
ATOM      3  C   LIG    1        1.649   0.455  -4.903  0.00  0.00    +0.326 C 
ATOM      4  N   LIG    1        1.594  -0.325  -6.149  0.00  0.00    -0.598 N 
ATOM      5  C   LIG    1        1.819   0.259  -7.342  0.00  0.00    +0.621 C 
ATOM      6  O   LIG    1        2.178   1.419  -7.392  0.00  0.00    -0.474 OA
ATOM      7  C   LIG    1        1.286  -1.761  -6.057  0.00  0.00    +0.304 C 
ATOM      8  C   LIG    1        0.016  -1.935  -5.218  0.00  0.00    +0.204 C 
ENDROOT
BRANCH   1  14
ATOM      9  C   LIG    1       -1.126  -5.304  -2.730  0.00  0.00    +0.005 A 
ATOM     10  C   LIG    1       -2.215  -5.368  -1.870  0.00  0.00    +0.069 A 
ATOM     11  C   LIG    1       -2.813  -4.213  -1.439  0.00  0.00    +0.055 A 
ATOM     12  C   LIG    1       -2.327  -2.997  -1.869  0.00  0.00    -0.117 A 
ATOM     13  C   LIG    1       -1.223  -2.900  -2.747  0.00  0.00    -0.121 A 
ATOM     14  C   LIG    1       -0.879  -1.525  -3.072  0.00  0.00    +0.313 A 
ATOM     15  N   LIG    1       -1.571  -0.547  -2.560  0.00  0.00    -0.445 NA
ATOM     16  S   LIG    1       -2.758  -1.301  -1.590  0.00  0.00    +0.181 S 
ATOM     17  C   LIG    1       -0.635  -4.113  -3.168  0.00  0.00    +0.110 A 
ENDBRANCH   1  14
BRANCH   5  18
ATOM     18  C   LIG    1        1.629  -0.513  -8.594  0.00  0.00    +0.144 A 
ATOM     19  N   LIG    1        0.504  -0.657  -9.261  0.00  0.00    -0.403 NA
ATOM     20  C   LIG    1        0.809  -1.433 -10.322  0.00  0.00    +0.227 A 
ATOM     21  N   LIG    1        2.085  -1.714 -10.245  0.00  0.00    -0.363 NA
ATOM     22  O   LIG    1        2.572  -1.191  -9.265  0.00  0.00    +0.095 OA
BRANCH  20  23
ATOM     23  C   LIG    1       -0.129  -1.883 -11.379  0.00  0.00    -0.013 A 
ATOM     24  C   LIG    1        0.333  -2.061 -12.689  0.00  0.00    +0.036 A 
ATOM     25  C   LIG    1       -0.517  -2.479 -13.669  0.00  0.00    +0.062 A 
ATOM     26  C   LIG    1       -1.861  -2.723 -13.370  0.00  0.00    -0.087 A 
ATOM     27  C   LIG    1       -3.012  -3.163 -14.160  0.00  0.00    -0.056 A 
ATOM     28  C   LIG    1       -4.063  -3.221 -13.325  0.00  0.00    +0.238 A 
ATOM     29  N   LIG    1       -3.678  -2.853 -12.066  0.00  0.00    -0.593 N 
ATOM     30  H   LIG    1       -4.264  -2.817 -11.293  0.00  0.00    +0.418 HD
ATOM     31  C   LIG    1       -2.337  -2.542 -12.058  0.00  0.00    +0.087 A 
ATOM     32  C   LIG    1       -1.460  -2.121 -11.066  0.00  0.00    +0.048 A 
ENDBRANCH  20  23
ENDBRANCH   5  18
TORSDOF 3
ENDMDL
MODEL 4
REMARK VINA RESULT:      -9.6      1.546      2.273
REMARK  Name = ZINC12389647
REMARK                            x       y       z     vdW  Elec       q    Type
REMARK                         _______ _______ _______ _____ _____    ______ ____
ROOT
ATOM      1  N   LIG    1        1.788  -2.001  -3.462  0.00  0.00    -0.476 N 
ATOM      2  C   LIG    1        1.293  -0.619  -3.431  0.00  0.00    +0.202 C 
ATOM      3  C   LIG    1        2.105   0.233  -4.412  0.00  0.00    +0.326 C 
ATOM      4  N   LIG    1        2.065  -0.412  -5.734  0.00  0.00    -0.598 N 
ATOM      5  C   LIG    1        1.716   0.285  -6.834  0.00  0.00    +0.621 C 
ATOM      6  O   LIG    1        1.535   1.484  -6.761  0.00  0.00    -0.474 OA
ATOM      7  C   LIG    1        2.417  -1.837  -5.823  0.00  0.00    +0.304 C 
ATOM      8  C   LIG    1        1.593  -2.608  -4.787  0.00  0.00    +0.204 C 
ENDROOT
BRANCH   1  14
ATOM      9  C   LIG    1       -2.047  -4.163  -3.906  0.00  0.00    +0.005 A 
ATOM     10  C   LIG    1       -2.485  -4.873  -2.795  0.00  0.00    +0.069 A 
ATOM     11  C   LIG    1       -1.734  -4.880  -1.650  0.00  0.00    +0.055 A 
ATOM     12  C   LIG    1       -0.549  -4.175  -1.611  0.00  0.00    -0.117 A 
ATOM     13  C   LIG    1       -0.081  -3.438  -2.724  0.00  0.00    -0.121 A 
ATOM     14  C   LIG    1        1.186  -2.771  -2.466  0.00  0.00    +0.313 A 
ATOM     15  N   LIG    1        1.756  -2.894  -1.301  0.00  0.00    -0.445 NA
ATOM     16  S   LIG    1        0.711  -3.898  -0.397  0.00  0.00    +0.181 S 
ATOM     17  C   LIG    1       -0.884  -3.457  -3.886  0.00  0.00    +0.110 A 
ENDBRANCH   1  14
BRANCH   5  18
ATOM     18  C   LIG    1        1.554  -0.413  -8.133  0.00  0.00    +0.144 A 
ATOM     19  N   LIG    1        0.417  -0.685  -8.738  0.00  0.00    -0.403 NA
ATOM     20  C   LIG    1        0.758  -1.321  -9.878  0.00  0.00    +0.227 A 
ATOM     21  N   LIG    1        2.065  -1.401  -9.905  0.00  0.00    -0.363 NA
ATOM     22  O   LIG    1        2.537  -0.881  -8.916  0.00  0.00    +0.095 OA
BRANCH  20  23
ATOM     23  C   LIG    1       -0.176  -1.835 -10.910  0.00  0.00    -0.013 A 
ATOM     24  C   LIG    1        0.314  -2.208 -12.167  0.00  0.00    +0.036 A 
ATOM     25  C   LIG    1       -0.533  -2.687 -13.122  0.00  0.00    +0.062 A 
ATOM     26  C   LIG    1       -1.900  -2.797 -12.851  0.00  0.00    -0.087 A 
ATOM     27  C   LIG    1       -3.054  -3.254 -13.628  0.00  0.00    -0.056 A 
ATOM     28  C   LIG    1       -4.133  -3.133 -12.836  0.00  0.00    +0.238 A 
ATOM     29  N   LIG    1       -3.763  -2.637 -11.617  0.00  0.00    -0.593 N 
ATOM     30  H   LIG    1       -4.369  -2.463 -10.879  0.00  0.00    +0.418 HD
ATOM     31  C   LIG    1       -2.403  -2.421 -11.592  0.00  0.00    +0.087 A 
ATOM     32  C   LIG    1       -1.531  -1.940 -10.625  0.00  0.00    +0.048 A 
ENDBRANCH  20  23
ENDBRANCH   5  18
TORSDOF 3
ENDMDL
MODEL 5
REMARK VINA RESULT:      -9.5      1.712      2.385
REMARK  Name = ZINC12389647
REMARK                            x       y       z     vdW  Elec       q    Type
REMARK                         _______ _______ _______ _____ _____    ______ ____
ROOT
ATOM      1  N   LIG    1        2.548  -1.827  -3.133  0.00  0.00    -0.476 N 
ATOM      2  C   LIG    1        3.217  -0.622  -3.639  0.00  0.00    +0.202 C 
ATOM      3  C   LIG    1        3.488  -0.783  -5.139  0.00  0.00    +0.326 C 
ATOM      4  N   LIG    1        2.221  -1.117  -5.808  0.00  0.00    -0.598 N 
ATOM      5  C   LIG    1        1.803  -0.422  -6.884  0.00  0.00    +0.621 C 
ATOM      6  O   LIG    1        2.523   0.421  -7.381  0.00  0.00    -0.474 OA
ATOM      7  C   LIG    1        1.423  -2.230  -5.271  0.00  0.00    +0.304 C 
ATOM      8  C   LIG    1        1.234  -2.012  -3.766  0.00  0.00    +0.204 C 
ENDROOT
BRANCH   1  14
ATOM      9  C   LIG    1        5.541  -3.435  -0.300  0.00  0.00    +0.005 A 
ATOM     10  C   LIG    1        5.241  -3.306   1.051  0.00  0.00    +0.069 A 
ATOM     11  C   LIG    1        4.074  -2.701   1.436  0.00  0.00    +0.055 A 
ATOM     12  C   LIG    1        3.205  -2.229   0.475  0.00  0.00    -0.117 A 
ATOM     13  C   LIG    1        3.481  -2.351  -0.907  0.00  0.00    -0.121 A 
ATOM     14  C   LIG    1        2.432  -1.789  -1.743  0.00  0.00    +0.313 A 
ATOM     15  N   LIG    1        1.383  -1.250  -1.189  0.00  0.00    -0.445 NA
ATOM     16  S   LIG    1        1.635  -1.408   0.492  0.00  0.00    +0.181 S 
ATOM     17  C   LIG    1        4.694  -2.981  -1.263  0.00  0.00    +0.110 A 
ENDBRANCH   1  14
BRANCH   5  18
ATOM     18  C   LIG    1        0.462  -0.687  -7.463  0.00  0.00    +0.144 A 
ATOM     19  N   LIG    1        0.208  -1.279  -8.611  0.00  0.00    -0.403 NA
ATOM     20  C   LIG    1       -1.136  -1.298  -8.718  0.00  0.00    +0.227 A 
ATOM     21  N   LIG    1       -1.621  -0.725  -7.645  0.00  0.00    -0.363 NA
ATOM     22  O   LIG    1       -0.720  -0.375  -6.913  0.00  0.00    +0.095 OA
BRANCH  20  23
ATOM     23  C   LIG    1       -1.919  -1.863  -9.844  0.00  0.00    -0.013 A 
ATOM     24  C   LIG    1       -3.197  -2.384  -9.609  0.00  0.00    +0.036 A 
ATOM     25  C   LIG    1       -3.930  -2.902 -10.636  0.00  0.00    +0.062 A 
ATOM     26  C   LIG    1       -3.400  -2.924 -11.930  0.00  0.00    -0.087 A 
ATOM     27  C   LIG    1       -3.899  -3.397 -13.222  0.00  0.00    -0.056 A 
ATOM     28  C   LIG    1       -2.937  -3.153 -14.128  0.00  0.00    +0.238 A 
ATOM     29  N   LIG    1       -1.864  -2.563 -13.521  0.00  0.00    -0.593 N 
ATOM     30  H   LIG    1       -1.048  -2.294 -13.971  0.00  0.00    +0.418 HD
ATOM     31  C   LIG    1       -2.114  -2.408 -12.176  0.00  0.00    +0.087 A 
ATOM     32  C   LIG    1       -1.379  -1.878 -11.123  0.00  0.00    +0.048 A 
ENDBRANCH  20  23
ENDBRANCH   5  18
TORSDOF 3
ENDMDL
MODEL 6
REMARK VINA RESULT:      -9.4      2.831     10.138
REMARK  Name = ZINC12389647
REMARK                            x       y       z     vdW  Elec       q    Type
REMARK                         _______ _______ _______ _____ _____    ______ ____
ROOT
ATOM      1  N   LIG    1       -0.942  -0.764  -9.440  0.00  0.00    -0.476 N 
ATOM      2  C   LIG    1       -0.368   0.584  -9.535  0.00  0.00    +0.202 C 
ATOM      3  C   LIG    1       -0.530   1.301  -8.191  0.00  0.00    +0.326 C 
ATOM      4  N   LIG    1        0.047   0.453  -7.136  0.00  0.00    -0.598 N 
ATOM      5  C   LIG    1        0.942   0.951  -6.261  0.00  0.00    +0.621 C 
ATOM      6  O   LIG    1        1.201   2.138  -6.265  0.00  0.00    -0.474 OA
ATOM      7  C   LIG    1       -0.379  -0.953  -7.064  0.00  0.00    +0.304 C 
ATOM      8  C   LIG    1       -0.222  -1.582  -8.453  0.00  0.00    +0.204 C 
ENDROOT
BRANCH   1  14
ATOM      9  C   LIG    1       -4.123  -3.495 -10.852  0.00  0.00    +0.005 A 
ATOM     10  C   LIG    1       -3.961  -4.023 -12.127  0.00  0.00    +0.069 A 
ATOM     11  C   LIG    1       -2.862  -3.682 -12.871  0.00  0.00    +0.055 A 
ATOM     12  C   LIG    1       -1.925  -2.819 -12.342  0.00  0.00    -0.117 A 
ATOM     13  C   LIG    1       -2.061  -2.271 -11.045  0.00  0.00    -0.121 A 
ATOM     14  C   LIG    1       -0.961  -1.389 -10.688  0.00  0.00    +0.313 A 
ATOM     15  N   LIG    1        0.006  -1.185 -11.536  0.00  0.00    -0.445 NA
ATOM     16  S   LIG    1       -0.400  -2.118 -12.908  0.00  0.00    +0.181 S 
ATOM     17  C   LIG    1       -3.208  -2.647 -10.311  0.00  0.00    +0.110 A 
ENDBRANCH   1  14
BRANCH   5  18
ATOM     18  C   LIG    1        1.611   0.049  -5.291  0.00  0.00    +0.144 A 
ATOM     19  N   LIG    1        1.401   0.002  -3.993  0.00  0.00    -0.403 NA
ATOM     20  C   LIG    1        2.226  -0.959  -3.528  0.00  0.00    +0.227 A 
ATOM     21  N   LIG    1        2.884  -1.439  -4.554  0.00  0.00    -0.363 NA
ATOM     22  O   LIG    1        2.540  -0.877  -5.572  0.00  0.00    +0.095 OA
BRANCH  20  23
ATOM     23  C   LIG    1        2.362  -1.392  -2.116  0.00  0.00    -0.013 A 
ATOM     24  C   LIG    1        1.506  -0.867  -1.141  0.00  0.00    +0.036 A 
ATOM     25  C   LIG    1        1.617  -1.260   0.159  0.00  0.00    +0.062 A 
ATOM     26  C   LIG    1        2.599  -2.186   0.527  0.00  0.00    -0.087 A 
ATOM     27  C   LIG    1        2.986  -2.803   1.796  0.00  0.00    -0.056 A 
ATOM     28  C   LIG    1        4.014  -3.629   1.534  0.00  0.00    +0.238 A 
ATOM     29  N   LIG    1        4.315  -3.589   0.202  0.00  0.00    -0.593 N 
ATOM     30  H   LIG    1        5.020  -4.101  -0.225  0.00  0.00    +0.418 HD
ATOM     31  C   LIG    1        3.468  -2.717  -0.445  0.00  0.00    +0.087 A 
ATOM     32  C   LIG    1        3.342  -2.313  -1.767  0.00  0.00    +0.048 A 
ENDBRANCH  20  23
ENDBRANCH   5  18
TORSDOF 3
ENDMDL
MODEL 7
REMARK VINA RESULT:      -9.4      5.987      8.774
REMARK  Name = ZINC12389647
REMARK                            x       y       z     vdW  Elec       q    Type
REMARK                         _______ _______ _______ _____ _____    ______ ____
ROOT
ATOM      1  N   LIG    1       -0.752  -1.303  -8.489  0.00  0.00    -0.476 N 
ATOM      2  C   LIG    1       -1.261  -1.256  -9.866  0.00  0.00    +0.202 C 
ATOM      3  C   LIG    1       -2.653  -1.897  -9.914  0.00  0.00    +0.326 C 
ATOM      4  N   LIG    1       -3.505  -1.237  -8.913  0.00  0.00    -0.598 N 
ATOM      5  C   LIG    1       -4.716  -0.750  -9.248  0.00  0.00    +0.621 C 
ATOM      6  O   LIG    1       -5.164  -0.947 -10.360  0.00  0.00    -0.474 OA
ATOM      7  C   LIG    1       -3.000  -1.123  -7.536  0.00  0.00    +0.304 C 
ATOM      8  C   LIG    1       -1.595  -0.513  -7.581  0.00  0.00    +0.204 C 
ENDROOT
BRANCH   1  14
ATOM      9  C   LIG    1        1.944  -1.881  -5.029  0.00  0.00    +0.005 A 
ATOM     10  C   LIG    1        3.234  -1.383  -5.163  0.00  0.00    +0.069 A 
ATOM     11  C   LIG    1        3.607  -0.761  -6.325  0.00  0.00    +0.055 A 
ATOM     12  C   LIG    1        2.693  -0.631  -7.349  0.00  0.00    -0.117 A 
ATOM     13  C   LIG    1        1.371  -1.123  -7.239  0.00  0.00    -0.121 A 
ATOM     14  C   LIG    1        0.577  -0.880  -8.433  0.00  0.00    +0.313 A 
ATOM     15  N   LIG    1        1.110  -0.264  -9.450  0.00  0.00    -0.445 NA
ATOM     16  S   LIG    1        2.716   0.072  -8.975  0.00  0.00    +0.181 S 
ATOM     17  C   LIG    1        1.026  -1.759  -6.026  0.00  0.00    +0.110 A 
ENDBRANCH   1  14
BRANCH   5  18
ATOM     18  C   LIG    1       -5.502   0.028  -8.259  0.00  0.00    +0.144 A 
ATOM     19  N   LIG    1       -5.572  -0.196  -6.964  0.00  0.00    -0.403 NA
ATOM     20  C   LIG    1       -6.396   0.754  -6.476  0.00  0.00    +0.227 A 
ATOM     21  N   LIG    1       -6.778   1.495  -7.486  0.00  0.00    -0.363 NA
ATOM     22  O   LIG    1       -6.271   1.097  -8.514  0.00  0.00    +0.095 OA
BRANCH  20  23
ATOM     23  C   LIG    1       -6.796   0.926  -5.058  0.00  0.00    -0.013 A 
ATOM     24  C   LIG    1       -8.149   0.858  -4.704  0.00  0.00    +0.036 A 
ATOM     25  C   LIG    1       -8.529   1.011  -3.404  0.00  0.00    +0.062 A 
ATOM     26  C   LIG    1       -7.567   1.247  -2.418  0.00  0.00    -0.087 A 
ATOM     27  C   LIG    1       -7.627   1.455  -0.970  0.00  0.00    -0.056 A 
ATOM     28  C   LIG    1       -6.365   1.636  -0.546  0.00  0.00    +0.238 A 
ATOM     29  N   LIG    1       -5.502   1.560  -1.604  0.00  0.00    -0.593 N 
ATOM     30  H   LIG    1       -4.539   1.658  -1.545  0.00  0.00    +0.418 HD
ATOM     31  C   LIG    1       -6.204   1.322  -2.764  0.00  0.00    +0.087 A 
ATOM     32  C   LIG    1       -5.828   1.160  -4.091  0.00  0.00    +0.048 A 
ENDBRANCH  20  23
ENDBRANCH   5  18
TORSDOF 3
ENDMDL
MODEL 8
REMARK VINA RESULT:      -9.3      5.461     10.944
REMARK  Name = ZINC12389647
REMARK                            x       y       z     vdW  Elec       q    Type
REMARK                         _______ _______ _______ _____ _____    ______ ____
ROOT
ATOM      1  N   LIG    1       -3.226  -0.841  -8.900  0.00  0.00    -0.476 N 
ATOM      2  C   LIG    1       -4.282   0.139  -9.186  0.00  0.00    +0.202 C 
ATOM      3  C   LIG    1       -5.547  -0.238  -8.408  0.00  0.00    +0.326 C 
ATOM      4  N   LIG    1       -5.197  -0.378  -6.986  0.00  0.00    -0.598 N 
ATOM      5  C   LIG    1       -5.900   0.265  -6.033  0.00  0.00    +0.621 C 
ATOM      6  O   LIG    1       -6.902   0.884  -6.332  0.00  0.00    -0.474 OA
ATOM      7  C   LIG    1       -4.057  -1.239  -6.632  0.00  0.00    +0.304 C 
ATOM      8  C   LIG    1       -2.851  -0.822  -7.480  0.00  0.00    +0.204 C 
ENDROOT
BRANCH   1  14
ATOM      9  C   LIG    1       -1.954  -3.502 -12.198  0.00  0.00    +0.005 A 
ATOM     10  C   LIG    1       -0.813  -3.121 -12.892  0.00  0.00    +0.069 A 
ATOM     11  C   LIG    1       -0.155  -1.972 -12.542  0.00  0.00    +0.055 A 
ATOM     12  C   LIG    1       -0.632  -1.207 -11.499  0.00  0.00    -0.117 A 
ATOM     13  C   LIG    1       -1.788  -1.573 -10.771  0.00  0.00    -0.121 A 
ATOM     14  C   LIG    1       -2.112  -0.628  -9.714  0.00  0.00    +0.313 A 
ATOM     15  N   LIG    1       -1.359   0.419  -9.530  0.00  0.00    -0.445 NA
ATOM     16  S   LIG    1       -0.134   0.301 -10.714  0.00  0.00    +0.181 S 
ATOM     17  C   LIG    1       -2.438  -2.764 -11.163  0.00  0.00    +0.110 A 
ENDBRANCH   1  14
BRANCH   5  18
ATOM     18  C   LIG    1       -5.451   0.218  -4.620  0.00  0.00    +0.144 A 
ATOM     19  N   LIG    1       -5.798  -0.674  -3.718  0.00  0.00    -0.403 NA
ATOM     20  C   LIG    1       -5.150  -0.319  -2.589  0.00  0.00    +0.227 A 
ATOM     21  N   LIG    1       -4.452   0.755  -2.862  0.00  0.00    -0.363 NA
ATOM     22  O   LIG    1       -4.608   1.073  -4.022  0.00  0.00    +0.095 OA
BRANCH  20  23
ATOM     23  C   LIG    1       -5.216  -1.016  -1.282  0.00  0.00    -0.013 A 
ATOM     24  C   LIG    1       -6.274  -0.750  -0.404  0.00  0.00    +0.036 A 
ATOM     25  C   LIG    1       -6.349  -1.388   0.799  0.00  0.00    +0.062 A 
ATOM     26  C   LIG    1       -5.359  -2.305   1.165  0.00  0.00    -0.087 A 
ATOM     27  C   LIG    1       -5.136  -3.138   2.348  0.00  0.00    -0.056 A 
ATOM     28  C   LIG    1       -4.003  -3.828   2.135  0.00  0.00    +0.238 A 
ATOM     29  N   LIG    1       -3.483  -3.505   0.913  0.00  0.00    -0.593 N 
ATOM     30  H   LIG    1       -2.669  -3.875   0.539  0.00  0.00    +0.418 HD
ATOM     31  C   LIG    1       -4.288  -2.576   0.292  0.00  0.00    +0.087 A 
ATOM     32  C   LIG    1       -4.225  -1.924  -0.933  0.00  0.00    +0.048 A 
ENDBRANCH  20  23
ENDBRANCH   5  18
TORSDOF 3
ENDMDL
MODEL 9
REMARK VINA RESULT:      -9.3      2.547      3.385
REMARK  Name = ZINC12389647
REMARK                            x       y       z     vdW  Elec       q    Type
REMARK                         _______ _______ _______ _____ _____    ______ ____
ROOT
ATOM      1  N   LIG    1       -1.262  -2.625  -1.729  0.00  0.00    -0.476 N 
ATOM      2  C   LIG    1       -0.569  -1.339  -1.583  0.00  0.00    +0.202 C 
ATOM      3  C   LIG    1        0.424  -1.163  -2.737  0.00  0.00    +0.326 C 
ATOM      4  N   LIG    1       -0.299  -1.338  -4.006  0.00  0.00    -0.598 N 
ATOM      5  C   LIG    1       -0.204  -0.422  -4.989  0.00  0.00    +0.621 C 
ATOM      6  O   LIG    1        0.569   0.510  -4.878  0.00  0.00    -0.474 OA
ATOM      7  C   LIG    1       -1.129  -2.542  -4.173  0.00  0.00    +0.304 C 
ATOM      8  C   LIG    1       -2.061  -2.662  -2.963  0.00  0.00    +0.204 C 
ENDROOT
BRANCH   1  14
ATOM      9  C   LIG    1        0.270  -3.996   2.188  0.00  0.00    +0.005 A 
ATOM     10  C   LIG    1       -0.680  -4.217   3.178  0.00  0.00    +0.069 A 
ATOM     11  C   LIG    1       -2.006  -4.002   2.910  0.00  0.00    +0.055 A 
ATOM     12  C   LIG    1       -2.384  -3.572   1.656  0.00  0.00    -0.117 A 
ATOM     13  C   LIG    1       -1.440  -3.344   0.627  0.00  0.00    -0.121 A 
ATOM     14  C   LIG    1       -2.055  -2.896  -0.613  0.00  0.00    +0.313 A 
ATOM     15  N   LIG    1       -3.347  -2.749  -0.677  0.00  0.00    -0.445 NA
ATOM     16  S   LIG    1       -3.923  -3.175   0.873  0.00  0.00    +0.181 S 
ATOM     17  C   LIG    1       -0.084  -3.576   0.943  0.00  0.00    +0.110 A 
ENDBRANCH   1  14
BRANCH   5  18
ATOM     18  C   LIG    1       -1.043  -0.549  -6.205  0.00  0.00    +0.144 A 
ATOM     19  N   LIG    1       -0.718  -1.169  -7.320  0.00  0.00    -0.403 NA
ATOM     20  C   LIG    1       -1.780  -1.025  -8.137  0.00  0.00    +0.227 A 
ATOM     21  N   LIG    1       -2.683  -0.335  -7.486  0.00  0.00    -0.363 NA
ATOM     22  O   LIG    1       -2.280  -0.059  -6.376  0.00  0.00    +0.095 OA
BRANCH  20  23
ATOM     23  C   LIG    1       -1.904  -1.551  -9.519  0.00  0.00    -0.013 A 
ATOM     24  C   LIG    1       -0.814  -1.469 -10.394  0.00  0.00    +0.036 A 
ATOM     25  C   LIG    1       -0.912  -1.952 -11.665  0.00  0.00    +0.062 A 
ATOM     26  C   LIG    1       -2.110  -2.525 -12.103  0.00  0.00    -0.087 A 
ATOM     27  C   LIG    1       -2.548  -3.120 -13.367  0.00  0.00    -0.056 A 
ATOM     28  C   LIG    1       -3.823  -3.508 -13.198  0.00  0.00    +0.238 A 
ATOM     29  N   LIG    1       -4.237  -3.210 -11.930  0.00  0.00    -0.593 N 
ATOM     30  H   LIG    1       -5.120  -3.396 -11.575  0.00  0.00    +0.418 HD
ATOM     31  C   LIG    1       -3.214  -2.608 -11.232  0.00  0.00    +0.087 A 
ATOM     32  C   LIG    1       -3.100  -2.117  -9.938  0.00  0.00    +0.048 A 
ENDBRANCH  20  23
ENDBRANCH   5  18
TORSDOF 3
ENDMDL
