# Supplementary material for: Computationally accelerated identification of P-glycoprotein inhibitors
Source: PLoS One. 2025 Aug 13;20(8):e0325121. doi: 10.1371/journal.pone.0325121 (PMC12349723; doi:10.1371/journal.pone.0325121)
Supplement: S9 File — We have provided the full dataset for the docking studies presented in this paper, as defined by the journal’s definition of a complete minimal dataset. (ZIP) [file pone.0325121.s013.zip › S9_Docking_Data_Receptors_Ligands/DBD_docking/4ksb_dbd/ZINC12408039_4ksb_dbd_out.pdbqt]

MODEL 1
REMARK VINA RESULT:      -9.0      0.000      0.000
REMARK  Name = ZINC12408039
REMARK                            x       y       z     vdW  Elec       q    Type
REMARK                         _______ _______ _______ _____ _____    ______ ____
ROOT
ATOM      1  N   LIG    1       -3.125  -0.750  -9.405  0.00  0.00    -0.476 N 
ATOM      2  C   LIG    1       -3.599   0.612  -9.685  0.00  0.00    +0.202 C 
ATOM      3  C   LIG    1       -5.124   0.660  -9.541  0.00  0.00    +0.326 C 
ATOM      4  N   LIG    1       -5.484   0.137  -8.213  0.00  0.00    -0.598 N 
ATOM      5  C   LIG    1       -6.295   0.832  -7.393  0.00  0.00    +0.621 C 
ATOM      6  O   LIG    1       -6.828   1.851  -7.784  0.00  0.00    -0.471 OA
ATOM      7  C   LIG    1       -4.933  -1.165  -7.806  0.00  0.00    +0.304 C 
ATOM      8  C   LIG    1       -3.416  -1.141  -8.019  0.00  0.00    +0.204 C 
ENDROOT
BRANCH   1  14
ATOM      9  C   LIG    1       -1.431  -3.165 -12.701  0.00  0.00    +0.005 A 
ATOM     10  C   LIG    1       -0.046  -3.166 -12.816  0.00  0.00    +0.069 A 
ATOM     11  C   LIG    1        0.711  -2.437 -11.936  0.00  0.00    +0.055 A 
ATOM     12  C   LIG    1        0.087  -1.715 -10.942  0.00  0.00    -0.117 A 
ATOM     13  C   LIG    1       -1.320  -1.699 -10.798  0.00  0.00    -0.121 A 
ATOM     14  C   LIG    1       -1.764  -0.874  -9.686  0.00  0.00    +0.313 A 
ATOM     15  N   LIG    1       -0.887  -0.251  -8.952  0.00  0.00    -0.445 NA
ATOM     16  S   LIG    1        0.629  -0.663  -9.622  0.00  0.00    +0.181 S 
ATOM     17  C   LIG    1       -2.064  -2.462 -11.725  0.00  0.00    +0.110 A 
ENDBRANCH   1  14
BRANCH   5  18
ATOM     18  C   LIG    1       -6.538   0.353  -6.011  0.00  0.00    +0.141 A 
ATOM     19  N   LIG    1       -6.472   1.071  -4.909  0.00  0.00    -0.380 NA
ATOM     20  C   LIG    1       -6.768   0.222  -3.904  0.00  0.00    +0.224 A 
ATOM     21  N   LIG    1       -6.995  -0.950  -4.438  0.00  0.00    -0.349 NA
ATOM     22  O   LIG    1       -6.874  -0.894  -5.644  0.00  0.00    +0.102 OA
BRANCH  20  23
ATOM     23  C   LIG    1       -6.825   0.557  -2.458  0.00  0.00    +0.187 A 
ATOM     24  C   LIG    1       -6.859  -0.466  -1.514  0.00  0.00    +0.014 A 
ATOM     25  C   LIG    1       -6.907  -0.140  -0.170  0.00  0.00    +0.074 A 
ATOM     26  C   LIG    1       -6.931   1.202   0.186  0.00  0.00    -0.005 A 
ATOM     27  C   LIG    1       -6.901   2.166  -0.806  0.00  0.00    +0.276 A 
ATOM     28  N   LIG    1       -6.850   1.827  -2.077  0.00  0.00    -0.445 NA
ENDBRANCH  20  23
ENDBRANCH   5  18
TORSDOF 3
ENDMDL
MODEL 2
REMARK VINA RESULT:      -8.9      5.538      9.865
REMARK  Name = ZINC12408039
REMARK                            x       y       z     vdW  Elec       q    Type
REMARK                         _______ _______ _______ _____ _____    ______ ____
ROOT
ATOM      1  N   LIG    1        0.782  -0.091  -5.418  0.00  0.00    -0.476 N 
ATOM      2  C   LIG    1        0.858   1.239  -6.037  0.00  0.00    +0.202 C 
ATOM      3  C   LIG    1        1.871   1.207  -7.187  0.00  0.00    +0.326 C 
ATOM      4  N   LIG    1        1.503   0.115  -8.102  0.00  0.00    -0.598 N 
ATOM      5  C   LIG    1        1.379   0.334  -9.426  0.00  0.00    +0.621 C 
ATOM      6  O   LIG    1        1.676   1.415  -9.893  0.00  0.00    -0.471 OA
ATOM      7  C   LIG    1        1.275  -1.222  -7.533  0.00  0.00    +0.304 C 
ATOM      8  C   LIG    1        0.286  -1.095  -6.370  0.00  0.00    +0.204 C 
ENDROOT
BRANCH   1  14
ATOM      9  C   LIG    1        2.166  -1.249  -1.379  0.00  0.00    +0.005 A 
ATOM     10  C   LIG    1        1.230  -1.156  -0.356  0.00  0.00    +0.069 A 
ATOM     11  C   LIG    1       -0.039  -0.718  -0.633  0.00  0.00    +0.055 A 
ATOM     12  C   LIG    1       -0.373  -0.379  -1.926  0.00  0.00    -0.117 A 
ATOM     13  C   LIG    1        0.558  -0.468  -2.987  0.00  0.00    -0.121 A 
ATOM     14  C   LIG    1       -0.005  -0.062  -4.266  0.00  0.00    +0.313 A 
ATOM     15  N   LIG    1       -1.246   0.328  -4.332  0.00  0.00    -0.445 NA
ATOM     16  S   LIG    1       -1.835   0.215  -2.733  0.00  0.00    +0.181 S 
ATOM     17  C   LIG    1        1.854  -0.924  -2.662  0.00  0.00    +0.110 A 
ENDBRANCH   1  14
BRANCH   5  18
ATOM     18  C   LIG    1        0.880  -0.745 -10.312  0.00  0.00    +0.141 A 
ATOM     19  N   LIG    1       -0.321  -0.828 -10.845  0.00  0.00    -0.380 NA
ATOM     20  C   LIG    1       -0.319  -1.965 -11.569  0.00  0.00    +0.224 A 
ATOM     21  N   LIG    1        0.865  -2.507 -11.441  0.00  0.00    -0.349 NA
ATOM     22  O   LIG    1        1.567  -1.819 -10.728  0.00  0.00    +0.102 OA
BRANCH  20  23
ATOM     23  C   LIG    1       -1.451  -2.504 -12.365  0.00  0.00    +0.187 A 
ATOM     24  C   LIG    1       -1.534  -2.221 -13.726  0.00  0.00    +0.014 A 
ATOM     25  C   LIG    1       -2.591  -2.734 -14.456  0.00  0.00    +0.074 A 
ATOM     26  C   LIG    1       -3.540  -3.505 -13.798  0.00  0.00    -0.005 A 
ATOM     27  C   LIG    1       -3.398  -3.740 -12.442  0.00  0.00    +0.276 A 
ATOM     28  N   LIG    1       -2.378  -3.244 -11.773  0.00  0.00    -0.445 NA
ENDBRANCH  20  23
ENDBRANCH   5  18
TORSDOF 3
ENDMDL
MODEL 3
REMARK VINA RESULT:      -8.9      1.090      1.462
REMARK  Name = ZINC12408039
REMARK                            x       y       z     vdW  Elec       q    Type
REMARK                         _______ _______ _______ _____ _____    ______ ____
ROOT
ATOM      1  N   LIG    1       -3.191  -0.765  -9.470  0.00  0.00    -0.476 N 
ATOM      2  C   LIG    1       -3.609   0.626  -9.692  0.00  0.00    +0.202 C 
ATOM      3  C   LIG    1       -5.131   0.729  -9.545  0.00  0.00    +0.326 C 
ATOM      4  N   LIG    1       -5.512   0.166  -8.240  0.00  0.00    -0.598 N 
ATOM      5  C   LIG    1       -6.296   0.859  -7.390  0.00  0.00    +0.621 C 
ATOM      6  O   LIG    1       -6.786   1.915  -7.739  0.00  0.00    -0.471 OA
ATOM      7  C   LIG    1       -5.016  -1.173  -7.888  0.00  0.00    +0.304 C 
ATOM      8  C   LIG    1       -3.498  -1.201  -8.101  0.00  0.00    +0.204 C 
ENDROOT
BRANCH   1  14
ATOM      9  C   LIG    1       -1.595  -3.088 -12.879  0.00  0.00    +0.005 A 
ATOM     10  C   LIG    1       -0.211  -3.142 -12.994  0.00  0.00    +0.069 A 
ATOM     11  C   LIG    1        0.574  -2.489 -12.080  0.00  0.00    +0.055 A 
ATOM     12  C   LIG    1       -0.020  -1.789 -11.052  0.00  0.00    -0.117 A 
ATOM     13  C   LIG    1       -1.425  -1.722 -10.907  0.00  0.00    -0.121 A 
ATOM     14  C   LIG    1       -1.836  -0.932  -9.757  0.00  0.00    +0.313 A 
ATOM     15  N   LIG    1       -0.935  -0.383  -8.994  0.00  0.00    -0.445 NA
ATOM     16  S   LIG    1        0.563  -0.826  -9.684  0.00  0.00    +0.181 S 
ATOM     17  C   LIG    1       -2.200  -2.407 -11.869  0.00  0.00    +0.110 A 
ENDBRANCH   1  14
BRANCH   5  18
ATOM     18  C   LIG    1       -6.559   0.333  -6.029  0.00  0.00    +0.141 A 
ATOM     19  N   LIG    1       -5.667   0.133  -5.081  0.00  0.00    -0.380 NA
ATOM     20  C   LIG    1       -6.360  -0.348  -4.028  0.00  0.00    +0.224 A 
ATOM     21  N   LIG    1       -7.616  -0.414  -4.385  0.00  0.00    -0.349 NA
ATOM     22  O   LIG    1       -7.750  -0.023  -5.526  0.00  0.00    +0.102 OA
BRANCH  20  23
ATOM     23  C   LIG    1       -5.799  -0.732  -2.707  0.00  0.00    +0.187 A 
ATOM     24  C   LIG    1       -6.492  -0.410  -1.544  0.00  0.00    +0.014 A 
ATOM     25  C   LIG    1       -5.960  -0.778  -0.320  0.00  0.00    +0.074 A 
ATOM     26  C   LIG    1       -4.744  -1.448  -0.301  0.00  0.00    -0.005 A 
ATOM     27  C   LIG    1       -4.108  -1.730  -1.496  0.00  0.00    +0.276 A 
ATOM     28  N   LIG    1       -4.639  -1.372  -2.646  0.00  0.00    -0.445 NA
ENDBRANCH  20  23
ENDBRANCH   5  18
TORSDOF 3
ENDMDL
MODEL 4
REMARK VINA RESULT:      -8.9      1.348      1.620
REMARK  Name = ZINC12408039
REMARK                            x       y       z     vdW  Elec       q    Type
REMARK                         _______ _______ _______ _____ _____    ______ ____
ROOT
ATOM      1  N   LIG    1       -4.100  -0.860  -8.896  0.00  0.00    -0.476 N 
ATOM      2  C   LIG    1       -4.806   0.365  -9.293  0.00  0.00    +0.202 C 
ATOM      3  C   LIG    1       -6.177   0.407  -8.608  0.00  0.00    +0.326 C 
ATOM      4  N   LIG    1       -5.980   0.245  -7.159  0.00  0.00    -0.598 N 
ATOM      5  C   LIG    1       -6.531   1.110  -6.286  0.00  0.00    +0.621 C 
ATOM      6  O   LIG    1       -7.288   1.973  -6.681  0.00  0.00    -0.471 OA
ATOM      7  C   LIG    1       -5.165  -0.887  -6.691  0.00  0.00    +0.304 C 
ATOM      8  C   LIG    1       -3.835  -0.878  -7.451  0.00  0.00    +0.204 C 
ENDROOT
BRANCH   1  14
ATOM      9  C   LIG    1       -3.503  -3.797 -12.150  0.00  0.00    +0.005 A 
ATOM     10  C   LIG    1       -2.252  -3.803 -12.753  0.00  0.00    +0.069 A 
ATOM     11  C   LIG    1       -1.289  -2.922 -12.332  0.00  0.00    +0.055 A 
ATOM     12  C   LIG    1       -1.574  -2.044 -11.310  0.00  0.00    -0.117 A 
ATOM     13  C   LIG    1       -2.837  -2.019 -10.674  0.00  0.00    -0.121 A 
ATOM     14  C   LIG    1       -2.920  -1.016  -9.624  0.00  0.00    +0.313 A 
ATOM     15  N   LIG    1       -1.889  -0.264  -9.364  0.00  0.00    -0.445 NA
ATOM     16  S   LIG    1       -0.680  -0.771 -10.460  0.00  0.00    +0.181 S 
ATOM     17  C   LIG    1       -3.802  -2.941 -11.136  0.00  0.00    +0.110 A 
ENDBRANCH   1  14
BRANCH   5  18
ATOM     18  C   LIG    1       -6.211   1.008  -4.841  0.00  0.00    +0.141 A 
ATOM     19  N   LIG    1       -7.076   0.921  -3.852  0.00  0.00    -0.380 NA
ATOM     20  C   LIG    1       -6.335   0.848  -2.728  0.00  0.00    +0.224 A 
ATOM     21  N   LIG    1       -5.078   0.892  -3.086  0.00  0.00    -0.349 NA
ATOM     22  O   LIG    1       -4.987   0.979  -4.293  0.00  0.00    +0.102 OA
BRANCH  20  23
ATOM     23  C   LIG    1       -6.851   0.737  -1.339  0.00  0.00    +0.187 A 
ATOM     24  C   LIG    1       -6.540  -0.385  -0.575  0.00  0.00    +0.014 A 
ATOM     25  C   LIG    1       -7.023  -0.472   0.719  0.00  0.00    +0.074 A 
ATOM     26  C   LIG    1       -7.813   0.561   1.202  0.00  0.00    -0.005 A 
ATOM     27  C   LIG    1       -8.088   1.643   0.385  0.00  0.00    +0.276 A 
ATOM     28  N   LIG    1       -7.610   1.703  -0.841  0.00  0.00    -0.445 NA
ENDBRANCH  20  23
ENDBRANCH   5  18
TORSDOF 3
ENDMDL
MODEL 5
REMARK VINA RESULT:      -8.8      2.924      4.051
REMARK  Name = ZINC12408039
REMARK                            x       y       z     vdW  Elec       q    Type
REMARK                         _______ _______ _______ _____ _____    ______ ____
ROOT
ATOM      1  N   LIG    1       -0.720  -1.190  -8.488  0.00  0.00    -0.476 N 
ATOM      2  C   LIG    1       -1.221  -1.155  -9.868  0.00  0.00    +0.202 C 
ATOM      3  C   LIG    1       -2.600  -1.821  -9.925  0.00  0.00    +0.326 C 
ATOM      4  N   LIG    1       -3.471  -1.175  -8.931  0.00  0.00    -0.598 N 
ATOM      5  C   LIG    1       -4.688  -0.711  -9.275  0.00  0.00    +0.621 C 
ATOM      6  O   LIG    1       -5.125  -0.918 -10.390  0.00  0.00    -0.471 OA
ATOM      7  C   LIG    1       -2.977  -1.049  -7.551  0.00  0.00    +0.304 C 
ATOM      8  C   LIG    1       -1.584  -0.414  -7.588  0.00  0.00    +0.204 C 
ENDROOT
BRANCH   1  14
ATOM      9  C   LIG    1        2.033  -1.904  -5.100  0.00  0.00    +0.005 A 
ATOM     10  C   LIG    1        3.311  -1.372  -5.221  0.00  0.00    +0.069 A 
ATOM     11  C   LIG    1        3.655  -0.678  -6.351  0.00  0.00    +0.055 A 
ATOM     12  C   LIG    1        2.724  -0.510  -7.354  0.00  0.00    -0.117 A 
ATOM     13  C   LIG    1        1.415  -1.036  -7.256  0.00  0.00    -0.121 A 
ATOM     14  C   LIG    1        0.600  -0.742  -8.424  0.00  0.00    +0.313 A 
ATOM     15  N   LIG    1        1.107  -0.060  -9.411  0.00  0.00    -0.445 NA
ATOM     16  S   LIG    1        2.712   0.284  -8.938  0.00  0.00    +0.181 S 
ATOM     17  C   LIG    1        1.100  -1.745  -6.076  0.00  0.00    +0.110 A 
ENDBRANCH   1  14
BRANCH   5  18
ATOM     18  C   LIG    1       -5.495   0.055  -8.294  0.00  0.00    +0.141 A 
ATOM     19  N   LIG    1       -5.579  -0.176  -7.000  0.00  0.00    -0.380 NA
ATOM     20  C   LIG    1       -6.418   0.764  -6.518  0.00  0.00    +0.224 A 
ATOM     21  N   LIG    1       -6.794   1.505  -7.528  0.00  0.00    -0.349 NA
ATOM     22  O   LIG    1       -6.271   1.117  -8.553  0.00  0.00    +0.102 OA
BRANCH  20  23
ATOM     23  C   LIG    1       -6.837   0.927  -5.103  0.00  0.00    +0.187 A 
ATOM     24  C   LIG    1       -8.182   0.809  -4.764  0.00  0.00    +0.014 A 
ATOM     25  C   LIG    1       -8.558   0.958  -3.441  0.00  0.00    +0.074 A 
ATOM     26  C   LIG    1       -7.575   1.232  -2.499  0.00  0.00    -0.005 A 
ATOM     27  C   LIG    1       -6.258   1.341  -2.908  0.00  0.00    +0.276 A 
ATOM     28  N   LIG    1       -5.928   1.189  -4.174  0.00  0.00    -0.445 NA
ENDBRANCH  20  23
ENDBRANCH   5  18
TORSDOF 3
ENDMDL
MODEL 6
REMARK VINA RESULT:      -8.8      5.669      6.570
REMARK  Name = ZINC12408039
REMARK                            x       y       z     vdW  Elec       q    Type
REMARK                         _______ _______ _______ _____ _____    ______ ____
ROOT
ATOM      1  N   LIG    1       -0.977  -0.700  -9.246  0.00  0.00    -0.476 N 
ATOM      2  C   LIG    1       -0.322   0.613  -9.315  0.00  0.00    +0.202 C 
ATOM      3  C   LIG    1       -0.489   1.336  -7.975  0.00  0.00    +0.326 C 
ATOM      4  N   LIG    1        0.001   0.453  -6.904  0.00  0.00    -0.598 N 
ATOM      5  C   LIG    1        0.892   0.896  -5.996  0.00  0.00    +0.621 C 
ATOM      6  O   LIG    1        1.220   2.066  -5.987  0.00  0.00    -0.471 OA
ATOM      7  C   LIG    1       -0.510  -0.925  -6.852  0.00  0.00    +0.304 C 
ATOM      8  C   LIG    1       -0.342  -1.560  -8.237  0.00  0.00    +0.204 C 
ENDROOT
BRANCH   1  14
ATOM      9  C   LIG    1       -4.088  -3.518 -10.641  0.00  0.00    +0.005 A 
ATOM     10  C   LIG    1       -3.923  -4.036 -11.920  0.00  0.00    +0.069 A 
ATOM     11  C   LIG    1       -2.841  -3.659 -12.672  0.00  0.00    +0.055 A 
ATOM     12  C   LIG    1       -1.925  -2.772 -12.147  0.00  0.00    -0.117 A 
ATOM     13  C   LIG    1       -2.066  -2.233 -10.847  0.00  0.00    -0.121 A 
ATOM     14  C   LIG    1       -0.990  -1.320 -10.496  0.00  0.00    +0.313 A 
ATOM     15  N   LIG    1       -0.037  -1.084 -11.351  0.00  0.00    -0.445 NA
ATOM     16  S   LIG    1       -0.427  -2.023 -12.724  0.00  0.00    +0.181 S 
ATOM     17  C   LIG    1       -3.194  -2.646 -10.104  0.00  0.00    +0.110 A 
ENDBRANCH   1  14
BRANCH   5  18
ATOM     18  C   LIG    1        1.472  -0.045  -5.008  0.00  0.00    +0.141 A 
ATOM     19  N   LIG    1        1.020  -0.284  -3.795  0.00  0.00    -0.380 NA
ATOM     20  C   LIG    1        1.857  -1.202  -3.270  0.00  0.00    +0.224 A 
ATOM     21  N   LIG    1        2.761  -1.469  -4.177  0.00  0.00    -0.349 NA
ATOM     22  O   LIG    1        2.554  -0.819  -5.182  0.00  0.00    +0.102 OA
BRANCH  20  23
ATOM     23  C   LIG    1        1.770  -1.799  -1.913  0.00  0.00    +0.187 A 
ATOM     24  C   LIG    1        2.501  -1.244  -0.867  0.00  0.00    +0.014 A 
ATOM     25  C   LIG    1        2.406  -1.807   0.394  0.00  0.00    +0.074 A 
ATOM     26  C   LIG    1        1.589  -2.917   0.564  0.00  0.00    -0.005 A 
ATOM     27  C   LIG    1        0.895  -3.420  -0.523  0.00  0.00    +0.276 A 
ATOM     28  N   LIG    1        1.001  -2.860  -1.710  0.00  0.00    -0.445 NA
ENDBRANCH  20  23
ENDBRANCH   5  18
TORSDOF 3
ENDMDL
MODEL 7
REMARK VINA RESULT:      -8.8      5.138      5.932
REMARK  Name = ZINC12408039
REMARK                            x       y       z     vdW  Elec       q    Type
REMARK                         _______ _______ _______ _____ _____    ______ ____
ROOT
ATOM      1  N   LIG    1       -0.138  -0.922  -9.792  0.00  0.00    -0.476 N 
ATOM      2  C   LIG    1        1.300  -0.716  -9.574  0.00  0.00    +0.202 C 
ATOM      3  C   LIG    1        1.502   0.333  -8.475  0.00  0.00    +0.326 C 
ATOM      4  N   LIG    1        0.747  -0.087  -7.284  0.00  0.00    -0.598 N 
ATOM      5  C   LIG    1        1.338  -0.145  -6.075  0.00  0.00    +0.621 C 
ATOM      6  O   LIG    1        2.476   0.255  -5.935  0.00  0.00    -0.471 OA
ATOM      7  C   LIG    1       -0.671  -0.443  -7.450  0.00  0.00    +0.304 C 
ATOM      8  C   LIG    1       -0.788  -1.461  -8.589  0.00  0.00    +0.204 C 
ENDROOT
BRANCH   1  14
ATOM      9  C   LIG    1       -4.074  -2.577 -10.950  0.00  0.00    +0.005 A 
ATOM     10  C   LIG    1       -4.095  -3.383 -12.082  0.00  0.00    +0.069 A 
ATOM     11  C   LIG    1       -2.934  -3.618 -12.772  0.00  0.00    +0.055 A 
ATOM     12  C   LIG    1       -1.756  -3.054 -12.331  0.00  0.00    -0.117 A 
ATOM     13  C   LIG    1       -1.705  -2.234 -11.180  0.00  0.00    -0.121 A 
ATOM     14  C   LIG    1       -0.364  -1.745 -10.895  0.00  0.00    +0.313 A 
ATOM     15  N   LIG    1        0.625  -2.080 -11.674  0.00  0.00    -0.445 NA
ATOM     16  S   LIG    1       -0.071  -3.073 -12.877  0.00  0.00    +0.181 S 
ATOM     17  C   LIG    1       -2.921  -2.016 -10.496  0.00  0.00    +0.110 A 
ENDBRANCH   1  14
BRANCH   5  18
ATOM     18  C   LIG    1        0.598  -0.696  -4.914  0.00  0.00    +0.141 A 
ATOM     19  N   LIG    1        0.188  -1.939  -4.765  0.00  0.00    -0.380 NA
ATOM     20  C   LIG    1       -0.430  -1.975  -3.567  0.00  0.00    +0.224 A 
ATOM     21  N   LIG    1       -0.365  -0.772  -3.059  0.00  0.00    -0.349 NA
ATOM     22  O   LIG    1        0.224  -0.027  -3.813  0.00  0.00    +0.102 OA
BRANCH  20  23
ATOM     23  C   LIG    1       -1.067  -3.163  -2.942  0.00  0.00    +0.187 A 
ATOM     24  C   LIG    1       -1.481  -4.225  -3.742  0.00  0.00    +0.014 A 
ATOM     25  C   LIG    1       -2.068  -5.327  -3.145  0.00  0.00    +0.074 A 
ATOM     26  C   LIG    1       -2.233  -5.325  -1.767  0.00  0.00    -0.005 A 
ATOM     27  C   LIG    1       -1.804  -4.232  -1.035  0.00  0.00    +0.276 A 
ATOM     28  N   LIG    1       -1.243  -3.199  -1.629  0.00  0.00    -0.445 NA
ENDBRANCH  20  23
ENDBRANCH   5  18
TORSDOF 3
ENDMDL
MODEL 8
REMARK VINA RESULT:      -8.7      6.005      7.032
REMARK  Name = ZINC12408039
REMARK                            x       y       z     vdW  Elec       q    Type
REMARK                         _______ _______ _______ _____ _____    ______ ____
ROOT
ATOM      1  N   LIG    1       -0.119  -0.615  -8.188  0.00  0.00    -0.476 N 
ATOM      2  C   LIG    1        1.033   0.296  -8.185  0.00  0.00    +0.202 C 
ATOM      3  C   LIG    1        1.115   1.008  -6.831  0.00  0.00    +0.326 C 
ATOM      4  N   LIG    1        1.124  -0.009  -5.768  0.00  0.00    -0.598 N 
ATOM      5  C   LIG    1        2.068   0.004  -4.806  0.00  0.00    +0.621 C 
ATOM      6  O   LIG    1        2.860   0.923  -4.744  0.00  0.00    -0.471 OA
ATOM      7  C   LIG    1        0.076  -1.041  -5.784  0.00  0.00    +0.304 C 
ATOM      8  C   LIG    1        0.036  -1.673  -7.180  0.00  0.00    +0.204 C 
ENDROOT
BRANCH   1  14
ATOM      9  C   LIG    1       -3.976  -2.195  -9.670  0.00  0.00    +0.005 A 
ATOM     10  C   LIG    1       -3.979  -2.701 -10.965  0.00  0.00    +0.069 A 
ATOM     11  C   LIG    1       -2.825  -2.683 -11.705  0.00  0.00    +0.055 A 
ATOM     12  C   LIG    1       -1.672  -2.167 -11.153  0.00  0.00    -0.117 A 
ATOM     13  C   LIG    1       -1.639  -1.650  -9.836  0.00  0.00    -0.121 A 
ATOM     14  C   LIG    1       -0.324  -1.158  -9.457  0.00  0.00    +0.313 A 
ATOM     15  N   LIG    1        0.662  -1.228 -10.305  0.00  0.00    -0.445 NA
ATOM     16  S   LIG    1       -0.004  -1.942 -11.706  0.00  0.00    +0.181 S 
ATOM     17  C   LIG    1       -2.848  -1.686  -9.107  0.00  0.00    +0.110 A 
ENDBRANCH   1  14
BRANCH   5  18
ATOM     18  C   LIG    1        2.139  -1.104  -3.824  0.00  0.00    +0.141 A 
ATOM     19  N   LIG    1        1.540  -1.152  -2.652  0.00  0.00    -0.380 NA
ATOM     20  C   LIG    1        1.889  -2.339  -2.115  0.00  0.00    +0.224 A 
ATOM     21  N   LIG    1        2.671  -2.941  -2.974  0.00  0.00    -0.349 NA
ATOM     22  O   LIG    1        2.821  -2.251  -3.961  0.00  0.00    +0.102 OA
BRANCH  20  23
ATOM     23  C   LIG    1        1.465  -2.865  -0.792  0.00  0.00    +0.187 A 
ATOM     24  C   LIG    1        0.129  -2.775  -0.410  0.00  0.00    +0.014 A 
ATOM     25  C   LIG    1       -0.253  -3.274   0.823  0.00  0.00    +0.074 A 
ATOM     26  C   LIG    1        0.718  -3.836   1.640  0.00  0.00    -0.005 A 
ATOM     27  C   LIG    1        2.029  -3.887   1.198  0.00  0.00    +0.276 A 
ATOM     28  N   LIG    1        2.363  -3.409   0.018  0.00  0.00    -0.445 NA
ENDBRANCH  20  23
ENDBRANCH   5  18
TORSDOF 3
ENDMDL
MODEL 9
REMARK VINA RESULT:      -8.6      2.098      2.781
REMARK  Name = ZINC12408039
REMARK                            x       y       z     vdW  Elec       q    Type
REMARK                         _______ _______ _______ _____ _____    ______ ____
ROOT
ATOM      1  N   LIG    1       -0.932  -0.666  -8.524  0.00  0.00    -0.476 N 
ATOM      2  C   LIG    1       -1.607  -0.102  -9.701  0.00  0.00    +0.202 C 
ATOM      3  C   LIG    1       -2.927  -0.845  -9.934  0.00  0.00    +0.326 C 
ATOM      4  N   LIG    1       -3.710  -0.804  -8.689  0.00  0.00    -0.598 N 
ATOM      5  C   LIG    1       -4.993  -0.393  -8.693  0.00  0.00    +0.621 C 
ATOM      6  O   LIG    1       -5.552  -0.152  -9.744  0.00  0.00    -0.471 OA
ATOM      7  C   LIG    1       -3.055  -1.226  -7.441  0.00  0.00    +0.304 C 
ATOM      8  C   LIG    1       -1.730  -0.469  -7.307  0.00  0.00    +0.204 C 
ENDROOT
BRANCH   1  14
ATOM      9  C   LIG    1        2.683  -2.132 -10.611  0.00  0.00    +0.005 A 
ATOM     10  C   LIG    1        3.871  -1.468 -10.327  0.00  0.00    +0.069 A 
ATOM     11  C   LIG    1        3.870  -0.417  -9.447  0.00  0.00    +0.055 A 
ATOM     12  C   LIG    1        2.689  -0.035  -8.848  0.00  0.00    -0.117 A 
ATOM     13  C   LIG    1        1.467  -0.695  -9.114  0.00  0.00    -0.121 A 
ATOM     14  C   LIG    1        0.348  -0.130  -8.377  0.00  0.00    +0.313 A 
ATOM     15  N   LIG    1        0.545   0.879  -7.577  0.00  0.00    -0.445 NA
ATOM     16  S   LIG    1        2.215   1.218  -7.688  0.00  0.00    +0.181 S 
ATOM     17  C   LIG    1        1.509  -1.773 -10.027  0.00  0.00    +0.110 A 
ENDBRANCH   1  14
BRANCH   5  18
ATOM     18  C   LIG    1       -5.723  -0.233  -7.412  0.00  0.00    +0.141 A 
ATOM     19  N   LIG    1       -5.306   0.424  -6.349  0.00  0.00    -0.380 NA
ATOM     20  C   LIG    1       -6.292   0.301  -5.437  0.00  0.00    +0.224 A 
ATOM     21  N   LIG    1       -7.242  -0.413  -5.984  0.00  0.00    -0.349 NA
ATOM     22  O   LIG    1       -6.937  -0.723  -7.117  0.00  0.00    +0.102 OA
BRANCH  20  23
ATOM     23  C   LIG    1       -6.298   0.870  -4.065  0.00  0.00    +0.187 A 
ATOM     24  C   LIG    1       -7.447   0.780  -3.286  0.00  0.00    +0.014 A 
ATOM     25  C   LIG    1       -7.437   1.310  -2.007  0.00  0.00    +0.074 A 
ATOM     26  C   LIG    1       -6.277   1.924  -1.554  0.00  0.00    -0.005 A 
ATOM     27  C   LIG    1       -5.173   1.982  -2.386  0.00  0.00    +0.276 A 
ATOM     28  N   LIG    1       -5.210   1.465  -3.596  0.00  0.00    -0.445 NA
ENDBRANCH  20  23
ENDBRANCH   5  18
TORSDOF 3
ENDMDL
