# Supplementary material for: Computationally accelerated identification of P-glycoprotein inhibitors
Source: PLoS One. 2025 Aug 13;20(8):e0325121. doi: 10.1371/journal.pone.0325121 (PMC12349723; doi:10.1371/journal.pone.0325121)
Supplement: S9 File — We have provided the full dataset for the docking studies presented in this paper, as defined by the journal’s definition of a complete minimal dataset. (ZIP) [file pone.0325121.s013.zip › S9_Docking_Data_Receptors_Ligands/DBD_docking/4ksb_dbd/ZINC12577459_4ksb_dbd_out.pdbqt]

MODEL 1
REMARK VINA RESULT:      -8.9      0.000      0.000
REMARK  Name = ZINC12577459
REMARK                            x       y       z     vdW  Elec       q    Type
REMARK                         _______ _______ _______ _____ _____    ______ ____
ROOT
ATOM      1  C   LIG    1       -2.772  -1.301  -6.604  0.00  0.00    +0.280 A 
ATOM      2  N   LIG    1       -3.992  -1.037  -6.239  0.00  0.00    -0.459 NA
ATOM      3  C   LIG    1       -4.639  -0.391  -7.243  0.00  0.00    +0.045 A 
ATOM      4  C   LIG    1       -5.934   0.113  -7.388  0.00  0.00    +0.078 A 
ATOM      5  C   LIG    1       -6.293   0.744  -8.545  0.00  0.00    +0.007 A 
ATOM      6  C   LIG    1       -5.388   0.879  -9.589  0.00  0.00    +0.043 A 
ATOM      7  C   LIG    1       -4.106   0.384  -9.471  0.00  0.00    +0.010 A 
ATOM      8  C   LIG    1       -3.722  -0.253  -8.298  0.00  0.00    +0.058 A 
ATOM      9  N   LIG    1       -2.550  -0.843  -7.865  0.00  0.00    -0.474 N 
ENDROOT
BRANCH   1  10
ATOM     10  C   LIG    1       -1.751  -2.011  -5.751  0.00  0.00    -0.212 C 
BRANCH  10  11
ATOM     11  S   LIG    1       -1.011  -0.831  -4.588  0.00  0.00    +2.495 S 
ATOM     12  O   LIG    1       -1.081  -1.339  -3.264  0.00  0.00    -0.909 OA
ATOM     13  O   LIG    1       -1.449   0.488  -4.884  0.00  0.00    -0.927 OA
BRANCH  11  17
ATOM     14  C   LIG    1        3.405  -0.826  -5.591  0.00  0.00    +0.074 A 
ATOM     15  C   LIG    1        2.630  -1.935  -5.882  0.00  0.00    -0.002 A 
ATOM     16  C   LIG    1        1.283  -1.936  -5.575  0.00  0.00    +0.115 A 
ATOM     17  C   LIG    1        0.708  -0.830  -4.978  0.00  0.00    -0.663 A 
ATOM     18  C   LIG    1        1.481   0.281  -4.692  0.00  0.00    +0.124 A 
ATOM     19  C   LIG    1        2.830   0.280  -4.994  0.00  0.00    +0.001 A 
ENDBRANCH  11  17
ENDBRANCH  10  11
ENDBRANCH   1  10
BRANCH   9  20
ATOM     20  C   LIG    1       -1.301  -0.951  -8.622  0.00  0.00    +0.291 C 
BRANCH  20  21
ATOM     21  C   LIG    1       -0.395   0.234  -8.284  0.00  0.00    +0.256 C 
BRANCH  21  22
ATOM     22  C   LIG    1        1.006  -0.052  -8.759  0.00  0.00    -0.120 A 
ATOM     23  C   LIG    1        1.985   0.918  -8.646  0.00  0.00    +0.033 A 
ATOM     24  C   LIG    1        3.269   0.658  -9.086  0.00  0.00    +0.036 A 
ATOM     25  C   LIG    1        3.575  -0.572  -9.641  0.00  0.00    -0.029 A 
ATOM     26 CL   LIG    1        5.187  -0.899 -10.194  0.00  0.00    -0.061 Cl
ATOM     27  C   LIG    1        2.594  -1.542  -9.753  0.00  0.00    +0.035 A 
ATOM     28  C   LIG    1        1.311  -1.281  -9.313  0.00  0.00    +0.045 A 
ENDBRANCH  21  22
BRANCH  21  29
ATOM     29  O   LIG    1       -0.887   1.409  -8.930  0.00  0.00    -0.539 OA
ATOM     30  H   LIG    1       -1.389   1.997  -8.349  0.00  0.00    +0.369 HD
ENDBRANCH  21  29
ENDBRANCH  20  21
ENDBRANCH   9  20
TORSDOF 7
ENDMDL
MODEL 2
REMARK VINA RESULT:      -8.7      1.986      3.956
REMARK  Name = ZINC12577459
REMARK                            x       y       z     vdW  Elec       q    Type
REMARK                         _______ _______ _______ _____ _____    ______ ____
ROOT
ATOM      1  C   LIG    1       -2.754  -1.133  -8.835  0.00  0.00    +0.280 A 
ATOM      2  N   LIG    1       -3.878  -0.720  -9.343  0.00  0.00    -0.459 NA
ATOM      3  C   LIG    1       -4.710  -0.321  -8.347  0.00  0.00    +0.045 A 
ATOM      4  C   LIG    1       -6.007   0.198  -8.324  0.00  0.00    +0.078 A 
ATOM      5  C   LIG    1       -6.599   0.498  -7.130  0.00  0.00    +0.007 A 
ATOM      6  C   LIG    1       -5.921   0.305  -5.935  0.00  0.00    +0.043 A 
ATOM      7  C   LIG    1       -4.638  -0.201  -5.933  0.00  0.00    +0.010 A 
ATOM      8  C   LIG    1       -4.023  -0.519  -7.137  0.00  0.00    +0.058 A 
ATOM      9  N   LIG    1       -2.787  -1.030  -7.479  0.00  0.00    -0.474 N 
ENDROOT
BRANCH   1  10
ATOM     10  C   LIG    1       -1.586  -1.654  -9.633  0.00  0.00    -0.212 C 
BRANCH  10  11
ATOM     11  S   LIG    1       -0.754  -0.269 -10.459  0.00  0.00    +2.495 S 
ATOM     12  O   LIG    1       -1.333   0.962 -10.053  0.00  0.00    -0.909 OA
ATOM     13  O   LIG    1       -0.566  -0.563 -11.837  0.00  0.00    -0.927 OA
BRANCH  11  17
ATOM     14  C   LIG    1        3.423  -0.213  -8.712  0.00  0.00    +0.074 A 
ATOM     15  C   LIG    1        2.900  -1.390  -9.216  0.00  0.00    -0.002 A 
ATOM     16  C   LIG    1        1.624  -1.407  -9.749  0.00  0.00    +0.115 A 
ATOM     17  C   LIG    1        0.872  -0.248  -9.779  0.00  0.00    -0.663 A 
ATOM     18  C   LIG    1        1.397   0.930  -9.281  0.00  0.00    +0.124 A 
ATOM     19  C   LIG    1        2.670   0.946  -8.743  0.00  0.00    +0.001 A 
ENDBRANCH  11  17
ENDBRANCH  10  11
ENDBRANCH   1  10
BRANCH   9  20
ATOM     20  C   LIG    1       -1.712  -1.396  -6.554  0.00  0.00    +0.291 C 
BRANCH  20  21
ATOM     21  C   LIG    1       -1.024  -0.128  -6.044  0.00  0.00    +0.256 C 
BRANCH  21  22
ATOM     22  C   LIG    1        0.420  -0.430  -5.735  0.00  0.00    -0.120 A 
ATOM     23  C   LIG    1        0.911  -1.711  -5.912  0.00  0.00    +0.033 A 
ATOM     24  C   LIG    1        2.234  -1.989  -5.624  0.00  0.00    +0.036 A 
ATOM     25  C   LIG    1        3.066  -0.988  -5.158  0.00  0.00    -0.029 A 
ATOM     26 CL   LIG    1        4.728  -1.338  -4.797  0.00  0.00    -0.061 Cl
ATOM     27  C   LIG    1        2.574   0.293  -4.982  0.00  0.00    +0.035 A 
ATOM     28  C   LIG    1        1.251   0.571  -5.270  0.00  0.00    +0.045 A 
ENDBRANCH  21  22
BRANCH  21  29
ATOM     29  O   LIG    1       -1.096   0.888  -7.045  0.00  0.00    -0.539 OA
ATOM     30  H   LIG    1       -0.678   1.722  -6.789  0.00  0.00    +0.369 HD
ENDBRANCH  21  29
ENDBRANCH  20  21
ENDBRANCH   9  20
TORSDOF 7
ENDMDL
MODEL 3
REMARK VINA RESULT:      -8.5      3.729      6.306
REMARK  Name = ZINC12577459
REMARK                            x       y       z     vdW  Elec       q    Type
REMARK                         _______ _______ _______ _____ _____    ______ ____
ROOT
ATOM      1  C   LIG    1       -1.174  -0.605 -10.073  0.00  0.00    +0.280 A 
ATOM      2  N   LIG    1       -0.843  -1.212 -11.175  0.00  0.00    -0.459 NA
ATOM      3  C   LIG    1       -1.782  -2.143 -11.483  0.00  0.00    +0.045 A 
ATOM      4  C   LIG    1       -1.926  -3.056 -12.530  0.00  0.00    +0.078 A 
ATOM      5  C   LIG    1       -3.004  -3.896 -12.557  0.00  0.00    +0.007 A 
ATOM      6  C   LIG    1       -3.968  -3.843 -11.560  0.00  0.00    +0.043 A 
ATOM      7  C   LIG    1       -3.850  -2.945 -10.520  0.00  0.00    +0.010 A 
ATOM      8  C   LIG    1       -2.757  -2.090 -10.472  0.00  0.00    +0.058 A 
ATOM      9  N   LIG    1       -2.346  -1.104  -9.597  0.00  0.00    -0.474 N 
ENDROOT
BRANCH   1  10
ATOM     10  C   LIG    1       -0.373   0.491  -9.417  0.00  0.00    -0.212 C 
BRANCH  10  11
ATOM     11  S   LIG    1        0.724  -0.229  -8.163  0.00  0.00    +2.495 S 
ATOM     12  O   LIG    1        0.263  -1.520  -7.794  0.00  0.00    -0.909 OA
ATOM     13  O   LIG    1        1.038   0.740  -7.173  0.00  0.00    -0.927 OA
BRANCH  11  17
ATOM     14  C   LIG    1        4.630  -0.971 -10.328  0.00  0.00    +0.074 A 
ATOM     15  C   LIG    1        3.592  -1.877 -10.445  0.00  0.00    -0.002 A 
ATOM     16  C   LIG    1        2.400  -1.651  -9.783  0.00  0.00    +0.115 A 
ATOM     17  C   LIG    1        2.244  -0.519  -9.006  0.00  0.00    -0.663 A 
ATOM     18  C   LIG    1        3.280   0.390  -8.894  0.00  0.00    +0.124 A 
ATOM     19  C   LIG    1        4.475   0.161  -9.550  0.00  0.00    +0.001 A 
ENDBRANCH  11  17
ENDBRANCH  10  11
ENDBRANCH   1  10
BRANCH   9  20
ATOM     20  C   LIG    1       -3.042  -0.678  -8.381  0.00  0.00    +0.291 C 
BRANCH  20  21
ATOM     21  C   LIG    1       -4.478  -0.281  -8.726  0.00  0.00    +0.256 C 
BRANCH  21  22
ATOM     22  C   LIG    1       -5.204   0.124  -7.469  0.00  0.00    -0.120 A 
ATOM     23  C   LIG    1       -6.317   0.941  -7.547  0.00  0.00    +0.033 A 
ATOM     24  C   LIG    1       -6.980   1.317  -6.394  0.00  0.00    +0.036 A 
ATOM     25  C   LIG    1       -6.530   0.878  -5.162  0.00  0.00    -0.029 A 
ATOM     26 CL   LIG    1       -7.363   1.349  -3.714  0.00  0.00    -0.061 Cl
ATOM     27  C   LIG    1       -5.416   0.060  -5.085  0.00  0.00    +0.035 A 
ATOM     28  C   LIG    1       -4.754  -0.315  -6.239  0.00  0.00    +0.045 A 
ENDBRANCH  21  22
BRANCH  21  29
ATOM     29  O   LIG    1       -4.461   0.816  -9.641  0.00  0.00    -0.539 OA
ATOM     30  H   LIG    1       -3.694   0.826 -10.230  0.00  0.00    +0.369 HD
ENDBRANCH  21  29
ENDBRANCH  20  21
ENDBRANCH   9  20
TORSDOF 7
ENDMDL
MODEL 4
REMARK VINA RESULT:      -8.3      2.644      5.033
REMARK  Name = ZINC12577459
REMARK                            x       y       z     vdW  Elec       q    Type
REMARK                         _______ _______ _______ _____ _____    ______ ____
ROOT
ATOM      1  C   LIG    1       -3.429  -0.874  -9.452  0.00  0.00    +0.280 A 
ATOM      2  N   LIG    1       -4.278  -1.659 -10.047  0.00  0.00    -0.459 NA
ATOM      3  C   LIG    1       -3.635  -2.401 -10.985  0.00  0.00    +0.045 A 
ATOM      4  C   LIG    1       -4.050  -3.378 -11.892  0.00  0.00    +0.078 A 
ATOM      5  C   LIG    1       -3.144  -3.947 -12.742  0.00  0.00    +0.007 A 
ATOM      6  C   LIG    1       -1.808  -3.574 -12.706  0.00  0.00    +0.043 A 
ATOM      7  C   LIG    1       -1.374  -2.615 -11.815  0.00  0.00    +0.010 A 
ATOM      8  C   LIG    1       -2.283  -2.020 -10.950  0.00  0.00    +0.058 A 
ATOM      9  N   LIG    1       -2.183  -1.056  -9.966  0.00  0.00    -0.474 N 
ENDROOT
BRANCH   1  10
ATOM     10  C   LIG    1       -3.776   0.099  -8.353  0.00  0.00    -0.212 C 
BRANCH  10  11
ATOM     11  S   LIG    1       -3.415  -0.657  -6.743  0.00  0.00    +2.495 S 
ATOM     12  O   LIG    1       -2.453   0.118  -6.043  0.00  0.00    -0.909 OA
ATOM     13  O   LIG    1       -3.251  -2.061  -6.887  0.00  0.00    -0.927 OA
BRANCH  11  17
ATOM     14  C   LIG    1       -7.235  -0.181  -4.360  0.00  0.00    +0.074 A 
ATOM     15  C   LIG    1       -6.042  -0.441  -3.709  0.00  0.00    -0.002 A 
ATOM     16  C   LIG    1       -4.877  -0.587  -4.437  0.00  0.00    +0.115 A 
ATOM     17  C   LIG    1       -4.902  -0.472  -5.815  0.00  0.00    -0.663 A 
ATOM     18  C   LIG    1       -6.094  -0.207  -6.464  0.00  0.00    +0.124 A 
ATOM     19  C   LIG    1       -7.261  -0.067  -5.737  0.00  0.00    +0.001 A 
ENDBRANCH  11  17
ENDBRANCH  10  11
ENDBRANCH   1  10
BRANCH   9  20
ATOM     20  C   LIG    1       -0.963  -0.356  -9.557  0.00  0.00    +0.291 C 
BRANCH  20  21
ATOM     21  C   LIG    1       -0.039  -1.329  -8.822  0.00  0.00    +0.256 C 
BRANCH  21  22
ATOM     22  C   LIG    1        1.397  -0.950  -9.080  0.00  0.00    -0.120 A 
ATOM     23  C   LIG    1        2.199  -1.766  -9.856  0.00  0.00    +0.033 A 
ATOM     24  C   LIG    1        3.517  -1.422 -10.088  0.00  0.00    +0.036 A 
ATOM     25  C   LIG    1        4.035  -0.261  -9.542  0.00  0.00    -0.029 A 
ATOM     26 CL   LIG    1        5.690   0.172  -9.834  0.00  0.00    -0.061 Cl
ATOM     27  C   LIG    1        3.232   0.555  -8.765  0.00  0.00    +0.035 A 
ATOM     28  C   LIG    1        1.914   0.210  -8.534  0.00  0.00    +0.045 A 
ENDBRANCH  21  22
BRANCH  21  29
ATOM     29  O   LIG    1       -0.304  -1.271  -7.420  0.00  0.00    -0.539 OA
ATOM     30  H   LIG    1       -0.578  -2.115  -7.036  0.00  0.00    +0.369 HD
ENDBRANCH  21  29
ENDBRANCH  20  21
ENDBRANCH   9  20
TORSDOF 7
ENDMDL
MODEL 5
REMARK VINA RESULT:      -8.3      2.285      3.400
REMARK  Name = ZINC12577459
REMARK                            x       y       z     vdW  Elec       q    Type
REMARK                         _______ _______ _______ _____ _____    ______ ____
ROOT
ATOM      1  C   LIG    1       -2.675  -0.806  -6.825  0.00  0.00    +0.280 A 
ATOM      2  N   LIG    1       -3.433  -0.763  -5.769  0.00  0.00    -0.459 NA
ATOM      3  C   LIG    1       -4.653  -0.268  -6.102  0.00  0.00    +0.045 A 
ATOM      4  C   LIG    1       -5.820  -0.014  -5.379  0.00  0.00    +0.078 A 
ATOM      5  C   LIG    1       -6.910   0.516  -6.010  0.00  0.00    +0.007 A 
ATOM      6  C   LIG    1       -6.876   0.794  -7.369  0.00  0.00    +0.043 A 
ATOM      7  C   LIG    1       -5.736   0.545  -8.105  0.00  0.00    +0.010 A 
ATOM      8  C   LIG    1       -4.617   0.015  -7.478  0.00  0.00    +0.058 A 
ATOM      9  N   LIG    1       -3.353  -0.341  -7.908  0.00  0.00    -0.474 N 
ENDROOT
BRANCH   1  10
ATOM     10  C   LIG    1       -1.250  -1.298  -6.845  0.00  0.00    -0.212 C 
BRANCH  10  11
ATOM     11  S   LIG    1       -0.135   0.061  -6.395  0.00  0.00    +2.495 S 
ATOM     12  O   LIG    1        0.472  -0.200  -5.138  0.00  0.00    -0.909 OA
ATOM     13  O   LIG    1       -0.759   1.311  -6.654  0.00  0.00    -0.927 OA
BRANCH  11  17
ATOM     14  C   LIG    1        3.255  -0.179  -9.387  0.00  0.00    +0.074 A 
ATOM     15  C   LIG    1        2.624   1.030  -9.151  0.00  0.00    -0.002 A 
ATOM     16  C   LIG    1        1.589   1.103  -8.239  0.00  0.00    +0.115 A 
ATOM     17  C   LIG    1        1.184  -0.032  -7.559  0.00  0.00    -0.663 A 
ATOM     18  C   LIG    1        1.819  -1.239  -7.791  0.00  0.00    +0.124 A 
ATOM     19  C   LIG    1        2.850  -1.313  -8.707  0.00  0.00    +0.001 A 
ENDBRANCH  11  17
ENDBRANCH  10  11
ENDBRANCH   1  10
BRANCH   9  20
ATOM     20  C   LIG    1       -2.839  -0.233  -9.275  0.00  0.00    +0.291 C 
BRANCH  20  21
ATOM     21  C   LIG    1       -3.131  -1.529 -10.034  0.00  0.00    +0.256 C 
BRANCH  21  22
ATOM     22  C   LIG    1       -1.922  -1.919 -10.846  0.00  0.00    -0.120 A 
ATOM     23  C   LIG    1       -2.038  -2.870 -11.843  0.00  0.00    +0.033 A 
ATOM     24  C   LIG    1       -0.929  -3.232 -12.584  0.00  0.00    +0.036 A 
ATOM     25  C   LIG    1        0.297  -2.645 -12.327  0.00  0.00    -0.029 A 
ATOM     26 CL   LIG    1        1.690  -3.100 -13.258  0.00  0.00    -0.061 Cl
ATOM     27  C   LIG    1        0.412  -1.694 -11.329  0.00  0.00    +0.035 A 
ATOM     28  C   LIG    1       -0.698  -1.332 -10.589  0.00  0.00    +0.045 A 
ENDBRANCH  21  22
BRANCH  21  29
ATOM     29  O   LIG    1       -3.435  -2.568  -9.103  0.00  0.00    -0.539 OA
ATOM     30  H   LIG    1       -4.315  -2.954  -9.218  0.00  0.00    +0.369 HD
ENDBRANCH  21  29
ENDBRANCH  20  21
ENDBRANCH   9  20
TORSDOF 7
ENDMDL
MODEL 6
REMARK VINA RESULT:      -8.2      3.117      5.563
REMARK  Name = ZINC12577459
REMARK                            x       y       z     vdW  Elec       q    Type
REMARK                         _______ _______ _______ _____ _____    ______ ____
ROOT
ATOM      1  C   LIG    1       -2.999  -2.028 -10.352  0.00  0.00    +0.280 A 
ATOM      2  N   LIG    1       -3.390  -2.277 -11.567  0.00  0.00    -0.459 NA
ATOM      3  C   LIG    1       -2.309  -2.391 -12.381  0.00  0.00    +0.045 A 
ATOM      4  C   LIG    1       -2.151  -2.647 -13.745  0.00  0.00    +0.078 A 
ATOM      5  C   LIG    1       -0.900  -2.686 -14.290  0.00  0.00    +0.007 A 
ATOM      6  C   LIG    1        0.224  -2.487 -13.500  0.00  0.00    +0.043 A 
ATOM      7  C   LIG    1        0.093  -2.239 -12.150  0.00  0.00    +0.010 A 
ATOM      8  C   LIG    1       -1.172  -2.187 -11.581  0.00  0.00    +0.058 A 
ATOM      9  N   LIG    1       -1.641  -1.965 -10.301  0.00  0.00    -0.474 N 
ENDROOT
BRANCH   1  10
ATOM     10  C   LIG    1       -3.917  -1.837  -9.172  0.00  0.00    -0.212 C 
BRANCH  10  11
ATOM     11  S   LIG    1       -4.648  -0.178  -9.239  0.00  0.00    +2.495 S 
ATOM     12  O   LIG    1       -5.819  -0.191 -10.042  0.00  0.00    -0.909 OA
ATOM     13  O   LIG    1       -3.634   0.796  -9.449  0.00  0.00    -0.927 OA
BRANCH  11  17
ATOM     14  C   LIG    1       -6.140   0.602  -5.035  0.00  0.00    +0.074 A 
ATOM     15  C   LIG    1       -6.848   1.085  -6.121  0.00  0.00    -0.002 A 
ATOM     16  C   LIG    1       -6.392   0.848  -7.404  0.00  0.00    +0.115 A 
ATOM     17  C   LIG    1       -5.229   0.126  -7.603  0.00  0.00    -0.663 A 
ATOM     18  C   LIG    1       -4.525  -0.362  -6.517  0.00  0.00    +0.124 A 
ATOM     19  C   LIG    1       -4.977  -0.120  -5.234  0.00  0.00    +0.001 A 
ENDBRANCH  11  17
ENDBRANCH  10  11
ENDBRANCH   1  10
BRANCH   9  20
ATOM     20  C   LIG    1       -0.828  -1.704  -9.111  0.00  0.00    +0.291 C 
BRANCH  20  21
ATOM     21  C   LIG    1       -0.385  -0.240  -9.105  0.00  0.00    +0.256 C 
BRANCH  21  22
ATOM     22  C   LIG    1        1.115  -0.168  -9.227  0.00  0.00    -0.120 A 
ATOM     23  C   LIG    1        1.760   1.050  -9.111  0.00  0.00    +0.033 A 
ATOM     24  C   LIG    1        3.135   1.118  -9.228  0.00  0.00    +0.036 A 
ATOM     25  C   LIG    1        3.867  -0.032  -9.462  0.00  0.00    -0.029 A 
ATOM     26 CL   LIG    1        5.595   0.053  -9.609  0.00  0.00    -0.061 Cl
ATOM     27  C   LIG    1        3.222  -1.250  -9.579  0.00  0.00    +0.035 A 
ATOM     28  C   LIG    1        1.846  -1.317  -9.462  0.00  0.00    +0.045 A 
ENDBRANCH  21  22
BRANCH  21  29
ATOM     29  O   LIG    1       -0.986   0.443 -10.206  0.00  0.00    -0.539 OA
ATOM     30  H   LIG    1       -1.022  -0.077 -11.020  0.00  0.00    +0.369 HD
ENDBRANCH  21  29
ENDBRANCH  20  21
ENDBRANCH   9  20
TORSDOF 7
ENDMDL
MODEL 7
REMARK VINA RESULT:      -8.2      2.547      6.129
REMARK  Name = ZINC12577459
REMARK                            x       y       z     vdW  Elec       q    Type
REMARK                         _______ _______ _______ _____ _____    ______ ____
ROOT
ATOM      1  C   LIG    1       -1.485  -0.577 -10.022  0.00  0.00    +0.280 A 
ATOM      2  N   LIG    1       -1.393  -1.313 -11.091  0.00  0.00    -0.459 NA
ATOM      3  C   LIG    1       -0.128  -1.791 -11.209  0.00  0.00    +0.045 A 
ATOM      4  C   LIG    1        0.509  -2.611 -12.144  0.00  0.00    +0.078 A 
ATOM      5  C   LIG    1        1.833  -2.912 -11.995  0.00  0.00    +0.007 A 
ATOM      6  C   LIG    1        2.554  -2.421 -10.915  0.00  0.00    +0.043 A 
ATOM      7  C   LIG    1        1.945  -1.615  -9.977  0.00  0.00    +0.010 A 
ATOM      8  C   LIG    1        0.601  -1.292 -10.117  0.00  0.00    +0.058 A 
ATOM      9  N   LIG    1       -0.286  -0.532  -9.381  0.00  0.00    -0.474 N 
ENDROOT
BRANCH   1  10
ATOM     10  C   LIG    1       -2.737   0.124  -9.561  0.00  0.00    -0.212 C 
BRANCH  10  11
ATOM     11  S   LIG    1       -3.982  -1.109  -9.092  0.00  0.00    +2.495 S 
ATOM     12  O   LIG    1       -3.363  -2.201  -8.427  0.00  0.00    -0.909 OA
ATOM     13  O   LIG    1       -4.881  -1.331 -10.170  0.00  0.00    -0.927 OA
BRANCH  11  17
ATOM     14  C   LIG    1       -6.481   0.920  -5.908  0.00  0.00    +0.074 A 
ATOM     15  C   LIG    1       -5.469   0.050  -5.543  0.00  0.00    -0.002 A 
ATOM     16  C   LIG    1       -4.707  -0.570  -6.515  0.00  0.00    +0.115 A 
ATOM     17  C   LIG    1       -4.955  -0.320  -7.852  0.00  0.00    -0.663 A 
ATOM     18  C   LIG    1       -5.963   0.554  -8.216  0.00  0.00    +0.124 A 
ATOM     19  C   LIG    1       -6.729   1.170  -7.245  0.00  0.00    +0.001 A 
ENDBRANCH  11  17
ENDBRANCH  10  11
ENDBRANCH   1  10
BRANCH   9  20
ATOM     20  C   LIG    1        0.010   0.193  -8.143  0.00  0.00    +0.291 C 
BRANCH  20  21
ATOM     21  C   LIG    1       -0.420  -0.651  -6.942  0.00  0.00    +0.256 C 
BRANCH  21  22
ATOM     22  C   LIG    1        0.801  -1.127  -6.198  0.00  0.00    -0.120 A 
ATOM     23  C   LIG    1        2.037  -0.572  -6.474  0.00  0.00    +0.033 A 
ATOM     24  C   LIG    1        3.158  -1.012  -5.796  0.00  0.00    +0.036 A 
ATOM     25  C   LIG    1        3.045  -2.007  -4.843  0.00  0.00    -0.029 A 
ATOM     26 CL   LIG    1        4.452  -2.559  -3.991  0.00  0.00    -0.061 Cl
ATOM     27  C   LIG    1        1.807  -2.562  -4.567  0.00  0.00    +0.035 A 
ATOM     28  C   LIG    1        0.686  -2.121  -5.245  0.00  0.00    +0.045 A 
ENDBRANCH  21  22
BRANCH  21  29
ATOM     29  O   LIG    1       -1.231   0.140  -6.072  0.00  0.00    -0.539 OA
ATOM     30  H   LIG    1       -1.954   0.601  -6.519  0.00  0.00    +0.369 HD
ENDBRANCH  21  29
ENDBRANCH  20  21
ENDBRANCH   9  20
TORSDOF 7
ENDMDL
MODEL 8
REMARK VINA RESULT:      -8.2      2.948      3.854
REMARK  Name = ZINC12577459
REMARK                            x       y       z     vdW  Elec       q    Type
REMARK                         _______ _______ _______ _____ _____    ______ ____
ROOT
ATOM      1  C   LIG    1       -2.152  -0.575  -7.054  0.00  0.00    +0.280 A 
ATOM      2  N   LIG    1       -3.243  -0.509  -6.349  0.00  0.00    -0.459 NA
ATOM      3  C   LIG    1       -4.276  -0.120  -7.140  0.00  0.00    +0.045 A 
ATOM      4  C   LIG    1       -5.635   0.107  -6.909  0.00  0.00    +0.078 A 
ATOM      5  C   LIG    1       -6.440   0.517  -7.934  0.00  0.00    +0.007 A 
ATOM      6  C   LIG    1       -5.925   0.700  -9.210  0.00  0.00    +0.043 A 
ATOM      7  C   LIG    1       -4.588   0.476  -9.462  0.00  0.00    +0.010 A 
ATOM      8  C   LIG    1       -3.753   0.067  -8.431  0.00  0.00    +0.058 A 
ATOM      9  N   LIG    1       -2.408  -0.234  -8.345  0.00  0.00    -0.474 N 
ENDROOT
BRANCH   1  10
ATOM     10  C   LIG    1       -0.800  -0.972  -6.517  0.00  0.00    -0.212 C 
BRANCH  10  11
ATOM     11  S   LIG    1        0.177   0.519  -6.181  0.00  0.00    +2.495 S 
ATOM     12  O   LIG    1        0.805   0.417  -4.911  0.00  0.00    -0.909 OA
ATOM     13  O   LIG    1       -0.564   1.679  -6.533  0.00  0.00    -0.927 OA
BRANCH  11  17
ATOM     14  C   LIG    1        3.577   0.376  -9.167  0.00  0.00    +0.074 A 
ATOM     15  C   LIG    1        3.567  -0.491  -8.089  0.00  0.00    -0.002 A 
ATOM     16  C   LIG    1        2.529  -0.446  -7.177  0.00  0.00    +0.115 A 
ATOM     17  C   LIG    1        1.501   0.463  -7.343  0.00  0.00    -0.663 A 
ATOM     18  C   LIG    1        1.509   1.325  -8.424  0.00  0.00    +0.124 A 
ATOM     19  C   LIG    1        2.549   1.285  -9.333  0.00  0.00    +0.001 A 
ENDBRANCH  11  17
ENDBRANCH  10  11
ENDBRANCH   1  10
BRANCH   9  20
ATOM     20  C   LIG    1       -1.437  -0.189  -9.441  0.00  0.00    +0.291 C 
BRANCH  20  21
ATOM     21  C   LIG    1       -0.957  -1.607  -9.757  0.00  0.00    +0.256 C 
BRANCH  21  22
ATOM     22  C   LIG    1       -1.501  -2.035 -11.095  0.00  0.00    -0.120 A 
ATOM     23  C   LIG    1       -0.720  -1.909 -12.230  0.00  0.00    +0.033 A 
ATOM     24  C   LIG    1       -1.220  -2.296 -13.459  0.00  0.00    +0.036 A 
ATOM     25  C   LIG    1       -2.501  -2.808 -13.555  0.00  0.00    -0.029 A 
ATOM     26 CL   LIG    1       -3.129  -3.294 -15.099  0.00  0.00    -0.061 Cl
ATOM     27  C   LIG    1       -3.282  -2.933 -12.419  0.00  0.00    +0.035 A 
ATOM     28  C   LIG    1       -2.782  -2.546 -11.191  0.00  0.00    +0.045 A 
ENDBRANCH  21  22
BRANCH  21  29
ATOM     29  O   LIG    1        0.470  -1.630  -9.792  0.00  0.00    -0.539 OA
ATOM     30  H   LIG    1        0.886  -1.563  -8.922  0.00  0.00    +0.369 HD
ENDBRANCH  21  29
ENDBRANCH  20  21
ENDBRANCH   9  20
TORSDOF 7
ENDMDL
MODEL 9
REMARK VINA RESULT:      -8.2      2.444      6.123
REMARK  Name = ZINC12577459
REMARK                            x       y       z     vdW  Elec       q    Type
REMARK                         _______ _______ _______ _____ _____    ______ ____
ROOT
ATOM      1  C   LIG    1        0.118  -0.681  -5.705  0.00  0.00    +0.280 A 
ATOM      2  N   LIG    1        0.338  -1.684  -4.906  0.00  0.00    -0.459 NA
ATOM      3  C   LIG    1        1.672  -1.812  -4.689  0.00  0.00    +0.045 A 
ATOM      4  C   LIG    1        2.445  -2.695  -3.933  0.00  0.00    +0.078 A 
ATOM      5  C   LIG    1        3.806  -2.575  -3.927  0.00  0.00    +0.007 A 
ATOM      6  C   LIG    1        4.432  -1.574  -4.656  0.00  0.00    +0.043 A 
ATOM      7  C   LIG    1        3.689  -0.686  -5.405  0.00  0.00    +0.010 A 
ATOM      8  C   LIG    1        2.305  -0.799  -5.429  0.00  0.00    +0.058 A 
ATOM      9  N   LIG    1        1.295  -0.097  -6.058  0.00  0.00    -0.474 N 
ENDROOT
BRANCH   1  10
ATOM     10  C   LIG    1       -1.243  -0.233  -6.175  0.00  0.00    -0.212 C 
BRANCH  10  11
ATOM     11  S   LIG    1       -2.124  -1.642  -6.904  0.00  0.00    +2.495 S 
ATOM     12  O   LIG    1       -2.623  -2.490  -5.880  0.00  0.00    -0.909 OA
ATOM     13  O   LIG    1       -1.379  -2.176  -7.990  0.00  0.00    -0.927 OA
BRANCH  11  17
ATOM     14  C   LIG    1       -5.813   0.159  -8.812  0.00  0.00    +0.074 A 
ATOM     15  C   LIG    1       -4.890  -0.513  -9.592  0.00  0.00    -0.002 A 
ATOM     16  C   LIG    1       -3.763  -1.062  -9.009  0.00  0.00    +0.115 A 
ATOM     17  C   LIG    1       -3.560  -0.941  -7.647  0.00  0.00    -0.663 A 
ATOM     18  C   LIG    1       -4.487  -0.274  -6.867  0.00  0.00    +0.124 A 
ATOM     19  C   LIG    1       -5.610   0.280  -7.450  0.00  0.00    +0.001 A 
ENDBRANCH  11  17
ENDBRANCH  10  11
ENDBRANCH   1  10
BRANCH   9  20
ATOM     20  C   LIG    1        1.460   1.058  -6.942  0.00  0.00    +0.291 C 
BRANCH  20  21
ATOM     21  C   LIG    1        2.283   0.650  -8.166  0.00  0.00    +0.256 C 
BRANCH  21  22
ATOM     22  C   LIG    1        1.379   0.011  -9.189  0.00  0.00    -0.120 A 
ATOM     23  C   LIG    1        0.224   0.657  -9.590  0.00  0.00    +0.033 A 
ATOM     24  C   LIG    1       -0.607   0.068 -10.523  0.00  0.00    +0.036 A 
ATOM     25  C   LIG    1       -0.286  -1.167 -11.056  0.00  0.00    -0.029 A 
ATOM     26 CL   LIG    1       -1.331  -1.906 -12.229  0.00  0.00    -0.061 Cl
ATOM     27  C   LIG    1        0.870  -1.813 -10.654  0.00  0.00    +0.035 A 
ATOM     28  C   LIG    1        1.701  -1.224  -9.720  0.00  0.00    +0.045 A 
ENDBRANCH  21  22
BRANCH  21  29
ATOM     29  O   LIG    1        2.900   1.807  -8.732  0.00  0.00    -0.539 OA
ATOM     30  H   LIG    1        2.751   2.619  -8.227  0.00  0.00    +0.369 HD
ENDBRANCH  21  29
ENDBRANCH  20  21
ENDBRANCH   9  20
TORSDOF 7
ENDMDL
