# Supplementary material for: Computationally accelerated identification of P-glycoprotein inhibitors
Source: PLoS One. 2025 Aug 13;20(8):e0325121. doi: 10.1371/journal.pone.0325121 (PMC12349723; doi:10.1371/journal.pone.0325121)
Supplement: S9 File — We have provided the full dataset for the docking studies presented in this paper, as defined by the journal’s definition of a complete minimal dataset. (ZIP) [file pone.0325121.s013.zip › S9_Docking_Data_Receptors_Ligands/DBD_docking/4ksb_dbd/ZINC12922226_4ksb_dbd_out.pdbqt]

MODEL 1
REMARK VINA RESULT:     -10.3      0.000      0.000
REMARK  Name = ZINC12922226
REMARK                            x       y       z     vdW  Elec       q    Type
REMARK                         _______ _______ _______ _____ _____    ______ ____
ROOT
ATOM      1  C   LIG    1       -1.284  -0.758 -10.123  0.00  0.00    +0.263 A 
ATOM      2  N   LIG    1       -1.738   0.440  -9.836  0.00  0.00    -0.261 NA
ATOM      3  N   LIG    1       -0.769   1.172  -9.414  0.00  0.00    -0.238 NA
ATOM      4  C   LIG    1        0.334   0.478  -9.415  0.00  0.00    +0.129 A 
ATOM      5  O   LIG    1        0.038  -0.757  -9.857  0.00  0.00    -0.215 OA
ENDROOT
BRANCH   1   8
ATOM      6  C   LIG    1       -3.953  -1.990  -8.886  0.00  0.00    +0.215 C 
ATOM      7  C   LIG    1       -3.220  -2.439 -10.123  0.00  0.00    +0.042 A 
ATOM      8  C   LIG    1       -2.074  -1.896 -10.637  0.00  0.00    -0.155 A 
ATOM      9  C   LIG    1       -1.817  -2.729 -11.828  0.00  0.00    +0.122 A 
ATOM     10  N   LIG    1       -2.797  -3.598 -11.855  0.00  0.00    -0.337 NA
ATOM     11  O   LIG    1       -3.563  -3.446 -10.935  0.00  0.00    +0.110 OA
BRANCH   9  12
ATOM     12  C   LIG    1       -0.693  -2.610 -12.788  0.00  0.00    -0.045 A 
ATOM     13  C   LIG    1       -0.895  -2.012 -14.031  0.00  0.00    +0.074 A 
ATOM     14  C   LIG    1        0.156  -1.898 -14.917  0.00  0.00    +0.009 A 
ATOM     15  C   LIG    1        1.406  -2.386 -14.580  0.00  0.00    +0.029 A 
ATOM     16  C   LIG    1        1.611  -2.985 -13.350  0.00  0.00    +0.002 A 
ATOM     17  C   LIG    1        0.569  -3.100 -12.452  0.00  0.00    +0.043 A 
ENDBRANCH   9  12
ENDBRANCH   1   8
BRANCH   4  18
ATOM     18  C   LIG    1        1.694   0.970  -8.992  0.00  0.00    +0.486 C 
BRANCH  18  19
ATOM     19  N   LIG    1        1.939   0.590  -7.599  0.00  0.00    -0.552 N 
ATOM     20  C   LIG    1        1.624   1.454  -6.600  0.00  0.00    +0.573 A 
ATOM     21  N   LIG    1        1.810   1.191  -5.343  0.00  0.00    -0.510 NA
ATOM     22  C   LIG    1        2.343   0.013  -4.934  0.00  0.00    +0.143 A 
ATOM     23  C   LIG    1        2.543  -0.272  -3.581  0.00  0.00    +0.036 A 
ATOM     24  C   LIG    1        3.087  -1.482  -3.212  0.00  0.00    +0.065 A 
ATOM     25  C   LIG    1        3.439  -2.425  -4.168  0.00  0.00    +0.004 A 
ATOM     26  C   LIG    1        3.252  -2.168  -5.508  0.00  0.00    +0.099 A 
ATOM     27  C   LIG    1        2.703  -0.950  -5.903  0.00  0.00    -0.191 A 
ATOM     28  C   LIG    1        2.473  -0.623  -7.318  0.00  0.00    +0.547 A 
ATOM     29  O   LIG    1        2.756  -1.409  -8.203  0.00  0.00    -0.485 OA
ENDBRANCH  18  19
ENDBRANCH   4  18
TORSDOF 4
ENDMDL
MODEL 2
REMARK VINA RESULT:     -10.1      1.333      3.979
REMARK  Name = ZINC12922226
REMARK                            x       y       z     vdW  Elec       q    Type
REMARK                         _______ _______ _______ _____ _____    ______ ____
ROOT
ATOM      1  C   LIG    1       -1.467  -0.618 -10.145  0.00  0.00    +0.263 A 
ATOM      2  N   LIG    1       -1.705   0.663  -9.978  0.00  0.00    -0.261 NA
ATOM      3  N   LIG    1       -0.620   1.253  -9.618  0.00  0.00    -0.238 NA
ATOM      4  C   LIG    1        0.345   0.381  -9.540  0.00  0.00    +0.129 A 
ATOM      5  O   LIG    1       -0.164  -0.821  -9.865  0.00  0.00    -0.215 OA
ENDROOT
BRANCH   1   8
ATOM      6  C   LIG    1       -1.036  -2.991 -12.232  0.00  0.00    +0.215 C 
ATOM      7  C   LIG    1       -2.282  -2.670 -11.448  0.00  0.00    +0.042 A 
ATOM      8  C   LIG    1       -2.446  -1.645 -10.556  0.00  0.00    -0.155 A 
ATOM      9  C   LIG    1       -3.844  -1.813 -10.110  0.00  0.00    +0.122 A 
ATOM     10  N   LIG    1       -4.286  -2.861 -10.760  0.00  0.00    -0.337 NA
ATOM     11  O   LIG    1       -3.444  -3.333 -11.486  0.00  0.00    +0.110 OA
BRANCH   9  12
ATOM     12  C   LIG    1       -4.587  -0.978  -9.137  0.00  0.00    -0.045 A 
ATOM     13  C   LIG    1       -5.518  -0.042  -9.586  0.00  0.00    +0.074 A 
ATOM     14  C   LIG    1       -6.211   0.729  -8.676  0.00  0.00    +0.009 A 
ATOM     15  C   LIG    1       -5.975   0.584  -7.320  0.00  0.00    +0.029 A 
ATOM     16  C   LIG    1       -5.048  -0.339  -6.869  0.00  0.00    +0.002 A 
ATOM     17  C   LIG    1       -4.353  -1.120  -7.770  0.00  0.00    +0.043 A 
ENDBRANCH   9  12
ENDBRANCH   1   8
BRANCH   4  18
ATOM     18  C   LIG    1        1.773   0.667  -9.151  0.00  0.00    +0.486 C 
BRANCH  18  19
ATOM     19  N   LIG    1        1.960   0.368  -7.730  0.00  0.00    -0.552 N 
ATOM     20  C   LIG    1        1.736   1.335  -6.803  0.00  0.00    +0.573 A 
ATOM     21  N   LIG    1        1.880   1.148  -5.527  0.00  0.00    -0.510 NA
ATOM     22  C   LIG    1        2.272  -0.048  -5.022  0.00  0.00    +0.143 A 
ATOM     23  C   LIG    1        2.427  -0.251  -3.649  0.00  0.00    +0.036 A 
ATOM     24  C   LIG    1        2.826  -1.482  -3.182  0.00  0.00    +0.065 A 
ATOM     25  C   LIG    1        3.078  -2.528  -4.060  0.00  0.00    +0.004 A 
ATOM     26  C   LIG    1        2.933  -2.354  -5.418  0.00  0.00    +0.099 A 
ATOM     27  C   LIG    1        2.530  -1.115  -5.912  0.00  0.00    -0.191 A 
ATOM     28  C   LIG    1        2.351  -0.872  -7.351  0.00  0.00    +0.547 A 
ATOM     29  O   LIG    1        2.551  -1.749  -8.170  0.00  0.00    -0.485 OA
ENDBRANCH  18  19
ENDBRANCH   4  18
TORSDOF 4
ENDMDL
MODEL 3
REMARK VINA RESULT:     -10.1      3.633      6.119
REMARK  Name = ZINC12922226
REMARK                            x       y       z     vdW  Elec       q    Type
REMARK                         _______ _______ _______ _____ _____    ______ ____
ROOT
ATOM      1  C   LIG    1       -1.385  -0.570 -10.051  0.00  0.00    +0.263 A 
ATOM      2  N   LIG    1       -1.516   0.713  -9.804  0.00  0.00    -0.261 NA
ATOM      3  N   LIG    1       -2.729   0.957  -9.453  0.00  0.00    -0.238 NA
ATOM      4  C   LIG    1       -3.416  -0.150  -9.461  0.00  0.00    +0.129 A 
ATOM      5  O   LIG    1       -2.589  -1.140  -9.844  0.00  0.00    -0.215 OA
ENDROOT
BRANCH   1   8
ATOM      6  C   LIG    1        1.386  -0.756  -8.484  0.00  0.00    +0.215 C 
ATOM      7  C   LIG    1        1.046  -1.351  -9.826  0.00  0.00    +0.042 A 
ATOM      8  C   LIG    1       -0.152  -1.258 -10.481  0.00  0.00    -0.155 A 
ATOM      9  C   LIG    1        0.094  -2.011 -11.728  0.00  0.00    +0.122 A 
ATOM     10  N   LIG    1        1.333  -2.427 -11.638  0.00  0.00    -0.337 NA
ATOM     11  O   LIG    1        1.855  -2.075 -10.608  0.00  0.00    +0.110 OA
BRANCH   9  12
ATOM     12  C   LIG    1       -0.856  -2.247 -12.841  0.00  0.00    -0.045 A 
ATOM     13  C   LIG    1       -1.976  -3.053 -12.646  0.00  0.00    +0.074 A 
ATOM     14  C   LIG    1       -2.860  -3.264 -13.684  0.00  0.00    +0.009 A 
ATOM     15  C   LIG    1       -2.630  -2.687 -14.921  0.00  0.00    +0.029 A 
ATOM     16  C   LIG    1       -1.517  -1.890 -15.122  0.00  0.00    +0.002 A 
ATOM     17  C   LIG    1       -0.629  -1.667 -14.089  0.00  0.00    +0.043 A 
ENDBRANCH   9  12
ENDBRANCH   1   8
BRANCH   4  18
ATOM     18  C   LIG    1       -4.875  -0.295  -9.112  0.00  0.00    +0.486 C 
BRANCH  18  19
ATOM     19  N   LIG    1       -5.051  -0.122  -7.669  0.00  0.00    -0.552 N 
ATOM     20  C   LIG    1       -4.207  -0.747  -6.807  0.00  0.00    +0.573 A 
ATOM     21  N   LIG    1       -4.298  -0.644  -5.517  0.00  0.00    -0.510 NA
ATOM     22  C   LIG    1       -5.260   0.110  -4.929  0.00  0.00    +0.143 A 
ATOM     23  C   LIG    1       -5.358   0.222  -3.541  0.00  0.00    +0.036 A 
ATOM     24  C   LIG    1       -6.351   0.999  -2.988  0.00  0.00    +0.065 A 
ATOM     25  C   LIG    1       -7.259   1.673  -3.794  0.00  0.00    +0.004 A 
ATOM     26  C   LIG    1       -7.183   1.578  -5.166  0.00  0.00    +0.099 A 
ATOM     27  C   LIG    1       -6.186   0.797  -5.746  0.00  0.00    -0.191 A 
ATOM     28  C   LIG    1       -6.051   0.664  -7.204  0.00  0.00    +0.547 A 
ATOM     29  O   LIG    1       -6.812   1.234  -7.964  0.00  0.00    -0.485 OA
ENDBRANCH  18  19
ENDBRANCH   4  18
TORSDOF 4
ENDMDL
MODEL 4
REMARK VINA RESULT:     -10.1      1.264      1.602
REMARK  Name = ZINC12922226
REMARK                            x       y       z     vdW  Elec       q    Type
REMARK                         _______ _______ _______ _____ _____    ______ ____
ROOT
ATOM      1  C   LIG    1       -1.129  -0.775  -9.947  0.00  0.00    +0.263 A 
ATOM      2  N   LIG    1       -0.403   0.051 -10.665  0.00  0.00    -0.261 NA
ATOM      3  N   LIG    1        0.182   0.889  -9.885  0.00  0.00    -0.238 NA
ATOM      4  C   LIG    1       -0.141   0.635  -8.649  0.00  0.00    +0.129 A 
ATOM      5  O   LIG    1       -0.980  -0.416  -8.656  0.00  0.00    -0.215 OA
ENDROOT
BRANCH   1   8
ATOM      6  C   LIG    1       -3.789  -1.973  -8.656  0.00  0.00    +0.215 C 
ATOM      7  C   LIG    1       -3.100  -2.415  -9.922  0.00  0.00    +0.042 A 
ATOM      8  C   LIG    1       -1.957  -1.886 -10.458  0.00  0.00    -0.155 A 
ATOM      9  C   LIG    1       -1.752  -2.704 -11.671  0.00  0.00    +0.122 A 
ATOM     10  N   LIG    1       -2.750  -3.551 -11.685  0.00  0.00    -0.337 NA
ATOM     11  O   LIG    1       -3.487  -3.399 -10.742  0.00  0.00    +0.110 OA
BRANCH   9  12
ATOM     12  C   LIG    1       -0.653  -2.590 -12.660  0.00  0.00    -0.045 A 
ATOM     13  C   LIG    1       -0.880  -1.979 -13.892  0.00  0.00    +0.074 A 
ATOM     14  C   LIG    1        0.148  -1.871 -14.806  0.00  0.00    +0.009 A 
ATOM     15  C   LIG    1        1.400  -2.378 -14.506  0.00  0.00    +0.029 A 
ATOM     16  C   LIG    1        1.630  -2.990 -13.287  0.00  0.00    +0.002 A 
ATOM     17  C   LIG    1        0.611  -3.099 -12.363  0.00  0.00    +0.043 A 
ENDBRANCH   9  12
ENDBRANCH   1   8
BRANCH   4  18
ATOM     18  C   LIG    1        0.333   1.387  -7.433  0.00  0.00    +0.486 C 
BRANCH  18  19
ATOM     19  N   LIG    1        1.260   0.548  -6.670  0.00  0.00    -0.552 N 
ATOM     20  C   LIG    1        2.442   0.172  -7.226  0.00  0.00    +0.573 A 
ATOM     21  N   LIG    1        3.314  -0.569  -6.615  0.00  0.00    -0.510 NA
ATOM     22  C   LIG    1        3.102  -1.027  -5.356  0.00  0.00    +0.143 A 
ATOM     23  C   LIG    1        4.041  -1.824  -4.697  0.00  0.00    +0.036 A 
ATOM     24  C   LIG    1        3.784  -2.266  -3.419  0.00  0.00    +0.065 A 
ATOM     25  C   LIG    1        2.600  -1.930  -2.775  0.00  0.00    +0.004 A 
ATOM     26  C   LIG    1        1.658  -1.145  -3.403  0.00  0.00    +0.099 A 
ATOM     27  C   LIG    1        1.900  -0.687  -4.697  0.00  0.00    -0.191 A 
ATOM     28  C   LIG    1        0.934   0.158  -5.415  0.00  0.00    +0.547 A 
ATOM     29  O   LIG    1       -0.118   0.492  -4.903  0.00  0.00    -0.485 OA
ENDBRANCH  18  19
ENDBRANCH   4  18
TORSDOF 4
ENDMDL
MODEL 5
REMARK VINA RESULT:     -10.0      2.999      4.431
REMARK  Name = ZINC12922226
REMARK                            x       y       z     vdW  Elec       q    Type
REMARK                         _______ _______ _______ _____ _____    ______ ____
ROOT
ATOM      1  C   LIG    1       -3.694  -0.222  -6.308  0.00  0.00    +0.263 A 
ATOM      2  N   LIG    1       -4.046  -0.255  -5.044  0.00  0.00    -0.261 NA
ATOM      3  N   LIG    1       -2.991  -0.249  -4.309  0.00  0.00    -0.238 NA
ATOM      4  C   LIG    1       -1.932  -0.211  -5.066  0.00  0.00    +0.129 A 
ATOM      5  O   LIG    1       -2.346  -0.199  -6.345  0.00  0.00    -0.215 OA
ENDROOT
BRANCH   1   8
ATOM      6  C   LIG    1       -6.881  -0.089  -6.287  0.00  0.00    +0.215 C 
ATOM      7  C   LIG    1       -5.970  -0.159  -7.486  0.00  0.00    +0.042 A 
ATOM      8  C   LIG    1       -4.603  -0.216  -7.473  0.00  0.00    -0.155 A 
ATOM      9  C   LIG    1       -4.260  -0.277  -8.908  0.00  0.00    +0.122 A 
ATOM     10  N   LIG    1       -5.409  -0.243  -9.535  0.00  0.00    -0.337 NA
ATOM     11  O   LIG    1       -6.341  -0.176  -8.772  0.00  0.00    +0.110 OA
BRANCH   9  12
ATOM     12  C   LIG    1       -2.907  -0.358  -9.508  0.00  0.00    -0.045 A 
ATOM     13  C   LIG    1       -2.416  -1.581  -9.963  0.00  0.00    +0.074 A 
ATOM     14  C   LIG    1       -1.158  -1.650 -10.527  0.00  0.00    +0.009 A 
ATOM     15  C   LIG    1       -0.380  -0.511 -10.630  0.00  0.00    +0.029 A 
ATOM     16  C   LIG    1       -0.860   0.704 -10.175  0.00  0.00    +0.002 A 
ATOM     17  C   LIG    1       -2.118   0.787  -9.615  0.00  0.00    +0.043 A 
ENDBRANCH   9  12
ENDBRANCH   1   8
BRANCH   4  18
ATOM     18  C   LIG    1       -0.501  -0.192  -4.594  0.00  0.00    +0.486 C 
BRANCH  18  19
ATOM     19  N   LIG    1        0.382   0.104  -5.724  0.00  0.00    -0.552 N 
ATOM     20  C   LIG    1        0.697   1.393  -6.014  0.00  0.00    +0.573 A 
ATOM     21  N   LIG    1        1.472   1.735  -6.997  0.00  0.00    -0.510 NA
ATOM     22  C   LIG    1        2.032   0.811  -7.817  0.00  0.00    +0.143 A 
ATOM     23  C   LIG    1        2.866   1.178  -8.875  0.00  0.00    +0.036 A 
ATOM     24  C   LIG    1        3.413   0.206  -9.682  0.00  0.00    +0.065 A 
ATOM     25  C   LIG    1        3.144  -1.138  -9.458  0.00  0.00    +0.004 A 
ATOM     26  C   LIG    1        2.324  -1.526  -8.421  0.00  0.00    +0.099 A 
ATOM     27  C   LIG    1        1.761  -0.557  -7.593  0.00  0.00    -0.191 A 
ATOM     28  C   LIG    1        0.883  -0.911  -6.467  0.00  0.00    +0.547 A 
ATOM     29  O   LIG    1        0.614  -2.071  -6.216  0.00  0.00    -0.485 OA
ENDBRANCH  18  19
ENDBRANCH   4  18
TORSDOF 4
ENDMDL
MODEL 6
REMARK VINA RESULT:     -10.0      1.900      4.433
REMARK  Name = ZINC12922226
REMARK                            x       y       z     vdW  Elec       q    Type
REMARK                         _______ _______ _______ _____ _____    ______ ____
ROOT
ATOM      1  C   LIG    1       -1.321  -0.406  -9.748  0.00  0.00    +0.263 A 
ATOM      2  N   LIG    1       -0.439   0.309 -10.408  0.00  0.00    -0.261 NA
ATOM      3  N   LIG    1        0.212   1.049  -9.582  0.00  0.00    -0.238 NA
ATOM      4  C   LIG    1       -0.223   0.840  -8.372  0.00  0.00    +0.129 A 
ATOM      5  O   LIG    1       -1.203  -0.078  -8.445  0.00  0.00    -0.215 OA
ENDROOT
BRANCH   1   8
ATOM      6  C   LIG    1       -0.724  -2.617 -11.968  0.00  0.00    +0.215 C 
ATOM      7  C   LIG    1       -2.033  -2.338 -11.275  0.00  0.00    +0.042 A 
ATOM      8  C   LIG    1       -2.267  -1.382 -10.324  0.00  0.00    -0.155 A 
ATOM      9  C   LIG    1       -3.701  -1.562 -10.020  0.00  0.00    +0.122 A 
ATOM     10  N   LIG    1       -4.092  -2.549 -10.787  0.00  0.00    -0.337 NA
ATOM     11  O   LIG    1       -3.193  -2.977 -11.469  0.00  0.00    +0.110 OA
BRANCH   9  12
ATOM     12  C   LIG    1       -4.522  -0.792  -9.055  0.00  0.00    -0.045 A 
ATOM     13  C   LIG    1       -4.374  -1.005  -7.685  0.00  0.00    +0.074 A 
ATOM     14  C   LIG    1       -5.136  -0.281  -6.791  0.00  0.00    +0.009 A 
ATOM     15  C   LIG    1       -6.055   0.645  -7.251  0.00  0.00    +0.029 A 
ATOM     16  C   LIG    1       -6.210   0.856  -8.610  0.00  0.00    +0.002 A 
ATOM     17  C   LIG    1       -5.449   0.143  -9.514  0.00  0.00    +0.043 A 
ENDBRANCH   9  12
ENDBRANCH   1   8
BRANCH   4  18
ATOM     18  C   LIG    1        0.278   1.510  -7.119  0.00  0.00    +0.486 C 
BRANCH  18  19
ATOM     19  N   LIG    1        1.218   0.621  -6.432  0.00  0.00    -0.552 N 
ATOM     20  C   LIG    1        2.388   0.283  -7.035  0.00  0.00    +0.573 A 
ATOM     21  N   LIG    1        3.272  -0.497  -6.493  0.00  0.00    -0.510 NA
ATOM     22  C   LIG    1        3.084  -1.038  -5.263  0.00  0.00    +0.143 A 
ATOM     23  C   LIG    1        4.035  -1.877  -4.678  0.00  0.00    +0.036 A 
ATOM     24  C   LIG    1        3.802  -2.404  -3.427  0.00  0.00    +0.065 A 
ATOM     25  C   LIG    1        2.632  -2.111  -2.739  0.00  0.00    +0.004 A 
ATOM     26  C   LIG    1        1.679  -1.286  -3.294  0.00  0.00    +0.099 A 
ATOM     27  C   LIG    1        1.895  -0.743  -4.559  0.00  0.00    -0.191 A 
ATOM     28  C   LIG    1        0.917   0.149  -5.199  0.00  0.00    +0.547 A 
ATOM     29  O   LIG    1       -0.124   0.448  -4.645  0.00  0.00    -0.485 OA
ENDBRANCH  18  19
ENDBRANCH   4  18
TORSDOF 4
ENDMDL
MODEL 7
REMARK VINA RESULT:      -9.8      3.275      4.529
REMARK  Name = ZINC12922226
REMARK                            x       y       z     vdW  Elec       q    Type
REMARK                         _______ _______ _______ _____ _____    ______ ____
ROOT
ATOM      1  C   LIG    1       -4.136  -0.515  -6.463  0.00  0.00    +0.263 A 
ATOM      2  N   LIG    1       -4.004  -0.006  -5.260  0.00  0.00    -0.261 NA
ATOM      3  N   LIG    1       -3.195  -0.735  -4.576  0.00  0.00    -0.238 NA
ATOM      4  C   LIG    1       -2.781  -1.731  -5.308  0.00  0.00    +0.129 A 
ATOM      5  O   LIG    1       -3.367  -1.621  -6.513  0.00  0.00    -0.215 OA
ENDROOT
BRANCH   1   8
ATOM      6  C   LIG    1       -6.851   1.139  -6.199  0.00  0.00    +0.215 C 
ATOM      7  C   LIG    1       -6.141   0.731  -7.464  0.00  0.00    +0.042 A 
ATOM      8  C   LIG    1       -4.975   0.020  -7.554  0.00  0.00    -0.155 A 
ATOM      9  C   LIG    1       -4.764  -0.086  -9.012  0.00  0.00    +0.122 A 
ATOM     10  N   LIG    1       -5.776   0.548  -9.551  0.00  0.00    -0.337 NA
ATOM     11  O   LIG    1       -6.525   0.996  -8.718  0.00  0.00    +0.110 OA
BRANCH   9  12
ATOM     12  C   LIG    1       -3.648  -0.763  -9.715  0.00  0.00    -0.045 A 
ATOM     13  C   LIG    1       -2.386  -0.173  -9.756  0.00  0.00    +0.074 A 
ATOM     14  C   LIG    1       -1.350  -0.810 -10.407  0.00  0.00    +0.009 A 
ATOM     15  C   LIG    1       -1.564  -2.028 -11.028  0.00  0.00    +0.029 A 
ATOM     16  C   LIG    1       -2.816  -2.616 -10.995  0.00  0.00    +0.002 A 
ATOM     17  C   LIG    1       -3.859  -1.990 -10.343  0.00  0.00    +0.043 A 
ENDBRANCH   9  12
ENDBRANCH   1   8
BRANCH   4  18
ATOM     18  C   LIG    1       -1.824  -2.812  -4.878  0.00  0.00    +0.486 C 
BRANCH  18  19
ATOM     19  N   LIG    1       -0.447  -2.337  -5.034  0.00  0.00    -0.552 N 
ATOM     20  C   LIG    1       -0.154  -1.427  -6.000  0.00  0.00    +0.573 A 
ATOM     21  N   LIG    1        1.040  -0.958  -6.200  0.00  0.00    -0.510 NA
ATOM     22  C   LIG    1        2.095  -1.351  -5.444  0.00  0.00    +0.143 A 
ATOM     23  C   LIG    1        3.379  -0.846  -5.658  0.00  0.00    +0.036 A 
ATOM     24  C   LIG    1        4.421  -1.273  -4.865  0.00  0.00    +0.065 A 
ATOM     25  C   LIG    1        4.211  -2.202  -3.854  0.00  0.00    +0.004 A 
ATOM     26  C   LIG    1        2.954  -2.715  -3.623  0.00  0.00    +0.099 A 
ATOM     27  C   LIG    1        1.886  -2.296  -4.414  0.00  0.00    -0.191 A 
ATOM     28  C   LIG    1        0.521  -2.803  -4.209  0.00  0.00    +0.547 A 
ATOM     29  O   LIG    1        0.271  -3.613  -3.337  0.00  0.00    -0.485 OA
ENDBRANCH  18  19
ENDBRANCH   4  18
TORSDOF 4
ENDMDL
MODEL 8
REMARK VINA RESULT:      -9.6      2.578      3.655
REMARK  Name = ZINC12922226
REMARK                            x       y       z     vdW  Elec       q    Type
REMARK                         _______ _______ _______ _____ _____    ______ ____
ROOT
ATOM      1  C   LIG    1       -2.285  -1.057  -8.621  0.00  0.00    +0.263 A 
ATOM      2  N   LIG    1       -3.373  -0.381  -8.330  0.00  0.00    -0.261 NA
ATOM      3  N   LIG    1       -3.390  -0.126  -7.070  0.00  0.00    -0.238 NA
ATOM      4  C   LIG    1       -2.324  -0.623  -6.509  0.00  0.00    +0.129 A 
ATOM      5  O   LIG    1       -1.603  -1.227  -7.470  0.00  0.00    -0.215 OA
ENDROOT
BRANCH   1   8
ATOM      6  C   LIG    1       -4.076  -2.650 -10.725  0.00  0.00    +0.215 C 
ATOM      7  C   LIG    1       -2.637  -2.228 -10.874  0.00  0.00    +0.042 A 
ATOM      8  C   LIG    1       -1.886  -1.544  -9.957  0.00  0.00    -0.155 A 
ATOM      9  C   LIG    1       -0.577  -1.417 -10.628  0.00  0.00    +0.122 A 
ATOM     10  N   LIG    1       -0.729  -2.006 -11.788  0.00  0.00    -0.337 NA
ATOM     11  O   LIG    1       -1.844  -2.446 -11.930  0.00  0.00    +0.110 OA
BRANCH   9  12
ATOM     12  C   LIG    1        0.646  -0.764 -10.104  0.00  0.00    -0.045 A 
ATOM     13  C   LIG    1        1.781  -1.525  -9.826  0.00  0.00    +0.074 A 
ATOM     14  C   LIG    1        2.918  -0.911  -9.343  0.00  0.00    +0.009 A 
ATOM     15  C   LIG    1        2.931   0.455  -9.123  0.00  0.00    +0.029 A 
ATOM     16  C   LIG    1        1.806   1.214  -9.392  0.00  0.00    +0.002 A 
ATOM     17  C   LIG    1        0.664   0.612  -9.880  0.00  0.00    +0.043 A 
ENDBRANCH   9  12
ENDBRANCH   1   8
BRANCH   4  18
ATOM     18  C   LIG    1       -1.968  -0.542  -5.047  0.00  0.00    +0.486 C 
BRANCH  18  19
ATOM     19  N   LIG    1       -0.641  -1.124  -4.835  0.00  0.00    -0.552 N 
ATOM     20  C   LIG    1       -0.529  -2.405  -4.398  0.00  0.00    +0.573 A 
ATOM     21  N   LIG    1        0.610  -2.991  -4.187  0.00  0.00    -0.510 NA
ATOM     22  C   LIG    1        1.788  -2.351  -4.392  0.00  0.00    +0.143 A 
ATOM     23  C   LIG    1        3.014  -2.981  -4.166  0.00  0.00    +0.036 A 
ATOM     24  C   LIG    1        4.186  -2.293  -4.388  0.00  0.00    +0.065 A 
ATOM     25  C   LIG    1        4.164  -0.978  -4.835  0.00  0.00    +0.004 A 
ATOM     26  C   LIG    1        2.969  -0.335  -5.066  0.00  0.00    +0.099 A 
ATOM     27  C   LIG    1        1.771  -1.013  -4.847  0.00  0.00    -0.191 A 
ATOM     28  C   LIG    1        0.465  -0.381  -5.082  0.00  0.00    +0.547 A 
ATOM     29  O   LIG    1        0.380   0.766  -5.478  0.00  0.00    -0.485 OA
ENDBRANCH  18  19
ENDBRANCH   4  18
TORSDOF 4
ENDMDL
MODEL 9
REMARK VINA RESULT:      -9.6      2.134      7.390
REMARK  Name = ZINC12922226
REMARK                            x       y       z     vdW  Elec       q    Type
REMARK                         _______ _______ _______ _____ _____    ______ ____
ROOT
ATOM      1  C   LIG    1       -0.155  -0.443  -6.454  0.00  0.00    +0.263 A 
ATOM      2  N   LIG    1       -1.026   0.517  -6.662  0.00  0.00    -0.261 NA
ATOM      3  N   LIG    1       -2.010   0.057  -7.350  0.00  0.00    -0.238 NA
ATOM      4  C   LIG    1       -1.811  -1.205  -7.606  0.00  0.00    +0.129 A 
ATOM      5  O   LIG    1       -0.634  -1.551  -7.054  0.00  0.00    -0.215 OA
ENDROOT
BRANCH   1   8
ATOM      6  C   LIG    1        0.224   0.025  -3.322  0.00  0.00    +0.215 C 
ATOM      7  C   LIG    1        1.299  -0.129  -4.366  0.00  0.00    +0.042 A 
ATOM      8  C   LIG    1        1.114  -0.329  -5.707  0.00  0.00    -0.155 A 
ATOM      9  C   LIG    1        2.495  -0.396  -6.226  0.00  0.00    +0.122 A 
ATOM     10  N   LIG    1        3.262  -0.241  -5.176  0.00  0.00    -0.337 NA
ATOM     11  O   LIG    1        2.622  -0.099  -4.163  0.00  0.00    +0.110 OA
BRANCH   9  12
ATOM     12  C   LIG    1        2.921  -0.596  -7.632  0.00  0.00    -0.045 A 
ATOM     13  C   LIG    1        3.966   0.160  -8.160  0.00  0.00    +0.074 A 
ATOM     14  C   LIG    1        4.363  -0.034  -9.467  0.00  0.00    +0.009 A 
ATOM     15  C   LIG    1        3.718  -0.969 -10.258  0.00  0.00    +0.029 A 
ATOM     16  C   LIG    1        2.676  -1.718  -9.740  0.00  0.00    +0.002 A 
ATOM     17  C   LIG    1        2.274  -1.537  -8.433  0.00  0.00    +0.043 A 
ENDBRANCH   9  12
ENDBRANCH   1   8
BRANCH   4  18
ATOM     18  C   LIG    1       -2.728  -2.111  -8.387  0.00  0.00    +0.486 C 
BRANCH  18  19
ATOM     19  N   LIG    1       -2.329  -2.113  -9.796  0.00  0.00    -0.552 N 
ATOM     20  C   LIG    1       -1.110  -1.630 -10.152  0.00  0.00    +0.573 A 
ATOM     21  N   LIG    1       -0.685  -1.599 -11.378  0.00  0.00    -0.510 NA
ATOM     22  C   LIG    1       -1.443  -2.055 -12.406  0.00  0.00    +0.143 A 
ATOM     23  C   LIG    1       -0.985  -2.023 -13.725  0.00  0.00    +0.036 A 
ATOM     24  C   LIG    1       -1.789  -2.497 -14.737  0.00  0.00    +0.065 A 
ATOM     25  C   LIG    1       -3.050  -3.008 -14.463  0.00  0.00    +0.004 A 
ATOM     26  C   LIG    1       -3.524  -3.052 -13.171  0.00  0.00    +0.099 A 
ATOM     27  C   LIG    1       -2.727  -2.576 -12.132  0.00  0.00    -0.191 A 
ATOM     28  C   LIG    1       -3.176  -2.603 -10.732  0.00  0.00    +0.547 A 
ATOM     29  O   LIG    1       -4.269  -3.043 -10.427  0.00  0.00    -0.485 OA
ENDBRANCH  18  19
ENDBRANCH   4  18
TORSDOF 4
ENDMDL
