# Supplementary material for: Computationally accelerated identification of P-glycoprotein inhibitors
Source: PLoS One. 2025 Aug 13;20(8):e0325121. doi: 10.1371/journal.pone.0325121 (PMC12349723; doi:10.1371/journal.pone.0325121)
Supplement: S9 File — We have provided the full dataset for the docking studies presented in this paper, as defined by the journal’s definition of a complete minimal dataset. (ZIP) [file pone.0325121.s013.zip › S9_Docking_Data_Receptors_Ligands/DBD_docking/4ksb_dbd/ZINC31744412_4ksb_dbd_out.pdbqt]

MODEL 1
REMARK VINA RESULT:     -11.0      0.000      0.000
REMARK  Name = ZINC31744412
REMARK                            x       y       z     vdW  Elec       q    Type
REMARK                         _______ _______ _______ _____ _____    ______ ____
ROOT
ATOM      1  C   LIG    1       -0.921  -0.524 -10.112  0.00  0.00    +0.268 A 
ATOM      2  N   LIG    1       -0.864   0.692  -9.617  0.00  0.00    -0.261 NA
ATOM      3  N   LIG    1       -2.051   1.079  -9.308  0.00  0.00    -0.249 NA
ATOM      4  C   LIG    1       -2.905   0.137  -9.589  0.00  0.00    +0.129 A 
ATOM      5  O   LIG    1       -2.216  -0.898 -10.103  0.00  0.00    -0.203 OA
ENDROOT
BRANCH   1   8
ATOM      6  C   LIG    1        1.921  -0.890  -8.712  0.00  0.00    +0.216 C 
ATOM      7  C   LIG    1        1.447  -1.501 -10.006  0.00  0.00    +0.048 A 
ATOM      8  C   LIG    1        0.221  -1.330 -10.589  0.00  0.00    -0.160 A 
ATOM      9  C   LIG    1        0.323  -2.145 -11.816  0.00  0.00    +0.122 A 
ATOM     10  N   LIG    1        1.527  -2.659 -11.787  0.00  0.00    -0.337 NA
ATOM     11  O   LIG    1        2.141  -2.316 -10.807  0.00  0.00    +0.109 OA
BRANCH   9  12
ATOM     12  C   LIG    1       -0.715  -2.339 -12.859  0.00  0.00    -0.044 A 
ATOM     13  C   LIG    1       -0.592  -1.703 -14.093  0.00  0.00    +0.073 A 
ATOM     14  C   LIG    1       -1.559  -1.890 -15.061  0.00  0.00    +0.009 A 
ATOM     15  C   LIG    1       -2.652  -2.698 -14.804  0.00  0.00    +0.029 A 
ATOM     16  C   LIG    1       -2.781  -3.326 -13.578  0.00  0.00    +0.002 A 
ATOM     17  C   LIG    1       -1.818  -3.150 -12.605  0.00  0.00    +0.043 A 
ENDBRANCH   9  12
ENDBRANCH   1   8
BRANCH   4  18
ATOM     18  C   LIG    1       -4.396   0.194  -9.376  0.00  0.00    +0.500 C 
BRANCH  18  19
ATOM     19  N   LIG    1       -4.691   0.057  -7.948  0.00  0.00    -0.523 N 
ATOM     20  C   LIG    1       -3.863  -0.668  -7.155  0.00  0.00    +0.590 A 
ATOM     21  N   LIG    1       -4.083  -0.811  -5.879  0.00  0.00    -0.482 NA
ATOM     22  C   LIG    1       -5.154  -0.251  -5.292  0.00  0.00    +0.124 A 
ATOM     23  C   LIG    1       -5.677  -0.228  -3.918  0.00  0.00    -0.124 A 
ATOM     24  C   LIG    1       -5.255  -0.780  -2.710  0.00  0.00    +0.098 A 
ATOM     25  C   LIG    1       -5.992  -0.564  -1.566  0.00  0.00    +0.001 A 
ATOM     26  C   LIG    1       -7.150   0.198  -1.616  0.00  0.00    +0.079 A 
ATOM     27  C   LIG    1       -7.578   0.749  -2.804  0.00  0.00    +0.026 A 
ATOM     28  C   LIG    1       -6.849   0.545  -3.970  0.00  0.00    +0.095 A 
ATOM     29  O   LIG    1       -7.029   0.954  -5.243  0.00  0.00    -0.157 OA
ATOM     30  C   LIG    1       -6.047   0.501  -6.048  0.00  0.00    -0.085 A 
ATOM     31  C   LIG    1       -5.788   0.650  -7.430  0.00  0.00    +0.563 A 
ATOM     32  O   LIG    1       -6.540   1.300  -8.139  0.00  0.00    -0.501 OA
ENDBRANCH  18  19
ENDBRANCH   4  18
TORSDOF 4
ENDMDL
MODEL 2
REMARK VINA RESULT:     -10.9      4.168      6.319
REMARK  Name = ZINC31744412
REMARK                            x       y       z     vdW  Elec       q    Type
REMARK                         _______ _______ _______ _____ _____    ______ ____
ROOT
ATOM      1  C   LIG    1       -1.479  -0.686 -10.230  0.00  0.00    +0.268 A 
ATOM      2  N   LIG    1       -2.034   0.488 -10.035  0.00  0.00    -0.261 NA
ATOM      3  N   LIG    1       -1.136   1.320  -9.640  0.00  0.00    -0.249 NA
ATOM      4  C   LIG    1        0.016   0.718  -9.568  0.00  0.00    +0.129 A 
ATOM      5  O   LIG    1       -0.169  -0.562  -9.937  0.00  0.00    -0.203 OA
ENDROOT
BRANCH   1   8
ATOM      6  C   LIG    1       -4.065  -2.056  -8.960  0.00  0.00    +0.216 C 
ATOM      7  C   LIG    1       -3.273  -2.518 -10.155  0.00  0.00    +0.048 A 
ATOM      8  C   LIG    1       -2.164  -1.913 -10.684  0.00  0.00    -0.160 A 
ATOM      9  C   LIG    1       -1.818  -2.794 -11.818  0.00  0.00    +0.122 A 
ATOM     10  N   LIG    1       -2.722  -3.741 -11.805  0.00  0.00    -0.337 NA
ATOM     11  O   LIG    1       -3.516  -3.597 -10.908  0.00  0.00    +0.109 OA
BRANCH   9  12
ATOM     12  C   LIG    1       -0.688  -2.640 -12.767  0.00  0.00    -0.044 A 
ATOM     13  C   LIG    1       -0.902  -2.081 -14.025  0.00  0.00    +0.073 A 
ATOM     14  C   LIG    1        0.154  -1.936 -14.902  0.00  0.00    +0.009 A 
ATOM     15  C   LIG    1        1.421  -2.354 -14.538  0.00  0.00    +0.029 A 
ATOM     16  C   LIG    1        1.639  -2.914 -13.291  0.00  0.00    +0.002 A 
ATOM     17  C   LIG    1        0.591  -3.059 -12.405  0.00  0.00    +0.043 A 
ENDBRANCH   9  12
ENDBRANCH   1   8
BRANCH   4  18
ATOM     18  C   LIG    1        1.323   1.341  -9.147  0.00  0.00    +0.500 C 
BRANCH  18  19
ATOM     19  N   LIG    1        1.864   0.612  -7.998  0.00  0.00    -0.523 N 
ATOM     20  C   LIG    1        2.850  -0.301  -8.182  0.00  0.00    +0.590 A 
ATOM     21  N   LIG    1        3.365  -0.968  -7.188  0.00  0.00    -0.482 NA
ATOM     22  C   LIG    1        2.930  -0.785  -5.930  0.00  0.00    +0.124 A 
ATOM     23  C   LIG    1        3.285  -1.365  -4.626  0.00  0.00    -0.124 A 
ATOM     24  C   LIG    1        4.208  -2.322  -4.210  0.00  0.00    +0.098 A 
ATOM     25  C   LIG    1        4.295  -2.652  -2.875  0.00  0.00    +0.001 A 
ATOM     26  C   LIG    1        3.467  -2.033  -1.948  0.00  0.00    +0.079 A 
ATOM     27  C   LIG    1        2.551  -1.084  -2.348  0.00  0.00    +0.026 A 
ATOM     28  C   LIG    1        2.447  -0.737  -3.690  0.00  0.00    +0.095 A 
ATOM     29  O   LIG    1        1.658   0.137  -4.348  0.00  0.00    -0.157 OA
ATOM     30  C   LIG    1        1.918   0.133  -5.671  0.00  0.00    -0.085 A 
ATOM     31  C   LIG    1        1.376   0.851  -6.762  0.00  0.00    +0.563 A 
ATOM     32  O   LIG    1        0.485   1.668  -6.590  0.00  0.00    -0.501 OA
ENDBRANCH  18  19
ENDBRANCH   4  18
TORSDOF 4
ENDMDL
MODEL 3
REMARK VINA RESULT:     -10.8      4.142      6.448
REMARK  Name = ZINC31744412
REMARK                            x       y       z     vdW  Elec       q    Type
REMARK                         _______ _______ _______ _____ _____    ______ ____
ROOT
ATOM      1  C   LIG    1       -1.334  -0.679 -10.095  0.00  0.00    +0.268 A 
ATOM      2  N   LIG    1       -1.778   0.557 -10.062  0.00  0.00    -0.261 NA
ATOM      3  N   LIG    1       -0.855   1.325  -9.601  0.00  0.00    -0.249 NA
ATOM      4  C   LIG    1        0.203   0.619  -9.323  0.00  0.00    +0.129 A 
ATOM      5  O   LIG    1       -0.070  -0.662  -9.627  0.00  0.00    -0.203 OA
ENDROOT
BRANCH   1   8
ATOM      6  C   LIG    1       -3.934  -1.977  -8.779  0.00  0.00    +0.216 C 
ATOM      7  C   LIG    1       -3.198  -2.439 -10.010  0.00  0.00    +0.048 A 
ATOM      8  C   LIG    1       -2.082  -1.866 -10.558  0.00  0.00    -0.160 A 
ATOM      9  C   LIG    1       -1.806  -2.730 -11.724  0.00  0.00    +0.122 A 
ATOM     10  N   LIG    1       -2.747  -3.640 -11.706  0.00  0.00    -0.337 NA
ATOM     11  O   LIG    1       -3.507  -3.487 -10.781  0.00  0.00    +0.109 OA
BRANCH   9  12
ATOM     12  C   LIG    1       -0.700  -2.596 -12.703  0.00  0.00    -0.044 A 
ATOM     13  C   LIG    1       -0.940  -2.038 -13.957  0.00  0.00    +0.073 A 
ATOM     14  C   LIG    1        0.094  -1.913 -14.863  0.00  0.00    +0.009 A 
ATOM     15  C   LIG    1        1.365  -2.348 -14.531  0.00  0.00    +0.029 A 
ATOM     16  C   LIG    1        1.607  -2.908 -13.289  0.00  0.00    +0.002 A 
ATOM     17  C   LIG    1        0.582  -3.034 -12.374  0.00  0.00    +0.043 A 
ENDBRANCH   9  12
ENDBRANCH   1   8
BRANCH   4  18
ATOM     18  C   LIG    1        1.501   1.143  -8.763  0.00  0.00    +0.500 C 
BRANCH  18  19
ATOM     19  N   LIG    1        1.702   0.608  -7.414  0.00  0.00    -0.523 N 
ATOM     20  C   LIG    1        0.847   0.952  -6.418  0.00  0.00    +0.590 A 
ATOM     21  N   LIG    1        0.984   0.495  -5.206  0.00  0.00    -0.482 NA
ATOM     22  C   LIG    1        1.992  -0.334  -4.885  0.00  0.00    +0.124 A 
ATOM     23  C   LIG    1        2.418  -1.001  -3.647  0.00  0.00    -0.124 A 
ATOM     24  C   LIG    1        1.934  -1.023  -2.341  0.00  0.00    +0.098 A 
ATOM     25  C   LIG    1        2.583  -1.773  -1.384  0.00  0.00    +0.001 A 
ATOM     26  C   LIG    1        3.714  -2.503  -1.719  0.00  0.00    +0.079 A 
ATOM     27  C   LIG    1        4.204  -2.489  -3.007  0.00  0.00    +0.026 A 
ATOM     28  C   LIG    1        3.563  -1.740  -3.987  0.00  0.00    +0.095 A 
ATOM     29  O   LIG    1        3.816  -1.547  -5.299  0.00  0.00    -0.157 OA
ATOM     30  C   LIG    1        2.908  -0.722  -5.858  0.00  0.00    -0.085 A 
ATOM     31  C   LIG    1        2.739  -0.221  -7.169  0.00  0.00    +0.563 A 
ATOM     32  O   LIG    1        3.514  -0.530  -8.059  0.00  0.00    -0.501 OA
ENDBRANCH  18  19
ENDBRANCH   4  18
TORSDOF 4
ENDMDL
MODEL 4
REMARK VINA RESULT:     -10.8      3.624      6.787
REMARK  Name = ZINC31744412
REMARK                            x       y       z     vdW  Elec       q    Type
REMARK                         _______ _______ _______ _____ _____    ______ ____
ROOT
ATOM      1  C   LIG    1       -1.420  -0.938 -10.511  0.00  0.00    +0.268 A 
ATOM      2  N   LIG    1       -0.560  -0.441 -11.370  0.00  0.00    -0.261 NA
ATOM      3  N   LIG    1        0.146   0.463 -10.788  0.00  0.00    -0.249 NA
ATOM      4  C   LIG    1       -0.231   0.579  -9.546  0.00  0.00    +0.129 A 
ATOM      5  O   LIG    1       -1.227  -0.301  -9.339  0.00  0.00    -0.203 OA
ENDROOT
BRANCH   1   8
ATOM      6  C   LIG    1       -1.093  -3.472 -12.421  0.00  0.00    +0.216 C 
ATOM      7  C   LIG    1       -2.294  -3.092 -11.594  0.00  0.00    +0.048 A 
ATOM      8  C   LIG    1       -2.413  -1.998 -10.779  0.00  0.00    -0.160 A 
ATOM      9  C   LIG    1       -3.781  -2.135 -10.240  0.00  0.00    +0.122 A 
ATOM     10  N   LIG    1       -4.252  -3.233 -10.777  0.00  0.00    -0.337 NA
ATOM     11  O   LIG    1       -3.451  -3.758 -11.510  0.00  0.00    +0.109 OA
BRANCH   9  12
ATOM     12  C   LIG    1       -4.472  -1.225  -9.294  0.00  0.00    -0.044 A 
ATOM     13  C   LIG    1       -5.371  -0.273  -9.772  0.00  0.00    +0.073 A 
ATOM     14  C   LIG    1       -6.015   0.569  -8.887  0.00  0.00    +0.009 A 
ATOM     15  C   LIG    1       -5.761   0.475  -7.530  0.00  0.00    +0.029 A 
ATOM     16  C   LIG    1       -4.866  -0.465  -7.052  0.00  0.00    +0.002 A 
ATOM     17  C   LIG    1       -4.221  -1.315  -7.927  0.00  0.00    +0.043 A 
ENDBRANCH   9  12
ENDBRANCH   1   8
BRANCH   4  18
ATOM     18  C   LIG    1        0.346   1.526  -8.526  0.00  0.00    +0.500 C 
BRANCH  18  19
ATOM     19  N   LIG    1        1.083   0.765  -7.514  0.00  0.00    -0.523 N 
ATOM     20  C   LIG    1        2.200   0.081  -7.868  0.00  0.00    +0.590 A 
ATOM     21  N   LIG    1        2.890  -0.604  -7.000  0.00  0.00    -0.482 NA
ATOM     22  C   LIG    1        2.516  -0.672  -5.712  0.00  0.00    +0.124 A 
ATOM     23  C   LIG    1        3.054  -1.342  -4.520  0.00  0.00    -0.124 A 
ATOM     24  C   LIG    1        4.157  -2.160  -4.282  0.00  0.00    +0.098 A 
ATOM     25  C   LIG    1        4.390  -2.640  -3.012  0.00  0.00    +0.001 A 
ATOM     26  C   LIG    1        3.530  -2.312  -1.973  0.00  0.00    +0.079 A 
ATOM     27  C   LIG    1        2.436  -1.504  -2.195  0.00  0.00    +0.026 A 
ATOM     28  C   LIG    1        2.183  -1.009  -3.469  0.00  0.00    +0.095 A 
ATOM     29  O   LIG    1        1.209  -0.216  -3.963  0.00  0.00    -0.157 OA
ATOM     30  C   LIG    1        1.377   0.002  -5.284  0.00  0.00    -0.085 A 
ATOM     31  C   LIG    1        0.644   0.745  -6.238  0.00  0.00    +0.563 A 
ATOM     32  O   LIG    1       -0.362   1.354  -5.915  0.00  0.00    -0.501 OA
ENDBRANCH  18  19
ENDBRANCH   4  18
TORSDOF 4
ENDMDL
MODEL 5
REMARK VINA RESULT:     -10.8      2.918      7.955
REMARK  Name = ZINC31744412
REMARK                            x       y       z     vdW  Elec       q    Type
REMARK                         _______ _______ _______ _____ _____    ______ ____
ROOT
ATOM      1  C   LIG    1       -4.476  -0.181  -6.050  0.00  0.00    +0.268 A 
ATOM      2  N   LIG    1       -4.898  -0.745  -4.942  0.00  0.00    -0.261 NA
ATOM      3  N   LIG    1       -3.886  -1.061  -4.215  0.00  0.00    -0.249 NA
ATOM      4  C   LIG    1       -2.787  -0.716  -4.823  0.00  0.00    +0.129 A 
ATOM      5  O   LIG    1       -3.129  -0.152  -5.995  0.00  0.00    -0.203 OA
ENDROOT
BRANCH   1   8
ATOM      6  C   LIG    1       -7.228   1.414  -5.816  0.00  0.00    +0.216 C 
ATOM      7  C   LIG    1       -6.501   1.013  -7.073  0.00  0.00    +0.048 A 
ATOM      8  C   LIG    1       -5.319   0.328  -7.151  0.00  0.00    -0.160 A 
ATOM      9  C   LIG    1       -5.097   0.217  -8.607  0.00  0.00    +0.122 A 
ATOM     10  N   LIG    1       -6.120   0.822  -9.156  0.00  0.00    -0.337 NA
ATOM     11  O   LIG    1       -6.884   1.259  -8.331  0.00  0.00    +0.109 OA
BRANCH   9  12
ATOM     12  C   LIG    1       -3.961  -0.441  -9.298  0.00  0.00    -0.044 A 
ATOM     13  C   LIG    1       -4.091  -1.744  -9.772  0.00  0.00    +0.073 A 
ATOM     14  C   LIG    1       -3.031  -2.349 -10.418  0.00  0.00    +0.009 A 
ATOM     15  C   LIG    1       -1.839  -1.668 -10.585  0.00  0.00    +0.029 A 
ATOM     16  C   LIG    1       -1.703  -0.376 -10.111  0.00  0.00    +0.002 A 
ATOM     17  C   LIG    1       -2.757   0.241  -9.468  0.00  0.00    +0.043 A 
ENDBRANCH   9  12
ENDBRANCH   1   8
BRANCH   4  18
ATOM     18  C   LIG    1       -1.384  -0.912  -4.306  0.00  0.00    +0.500 C 
BRANCH  18  19
ATOM     19  N   LIG    1       -0.456  -1.003  -5.436  0.00  0.00    -0.523 N 
ATOM     20  C   LIG    1       -0.746  -1.818  -6.482  0.00  0.00    +0.590 A 
ATOM     21  N   LIG    1        0.048  -1.925  -7.510  0.00  0.00    -0.482 NA
ATOM     22  C   LIG    1        1.199  -1.236  -7.573  0.00  0.00    +0.124 A 
ATOM     23  C   LIG    1        2.286  -1.142  -8.559  0.00  0.00    -0.124 A 
ATOM     24  C   LIG    1        2.526  -1.732  -9.798  0.00  0.00    +0.098 A 
ATOM     25  C   LIG    1        3.675  -1.422 -10.492  0.00  0.00    +0.001 A 
ATOM     26  C   LIG    1        4.591  -0.526  -9.959  0.00  0.00    +0.079 A 
ATOM     27  C   LIG    1        4.366   0.064  -8.734  0.00  0.00    +0.026 A 
ATOM     28  C   LIG    1        3.212  -0.234  -8.019  0.00  0.00    +0.095 A 
ATOM     29  O   LIG    1        2.745   0.186  -6.824  0.00  0.00    -0.157 OA
ATOM     30  C   LIG    1        1.559  -0.387  -6.532  0.00  0.00    -0.085 A 
ATOM     31  C   LIG    1        0.683  -0.279  -5.428  0.00  0.00    +0.563 A 
ATOM     32  O   LIG    1        0.951   0.451  -4.488  0.00  0.00    -0.501 OA
ENDBRANCH  18  19
ENDBRANCH   4  18
TORSDOF 4
ENDMDL
MODEL 6
REMARK VINA RESULT:     -10.4      3.633      7.065
REMARK  Name = ZINC31744412
REMARK                            x       y       z     vdW  Elec       q    Type
REMARK                         _______ _______ _______ _____ _____    ______ ____
ROOT
ATOM      1  C   LIG    1       -1.360  -0.392 -10.064  0.00  0.00    +0.268 A 
ATOM      2  N   LIG    1       -1.650   0.890 -10.062  0.00  0.00    -0.261 NA
ATOM      3  N   LIG    1       -0.638   1.553  -9.627  0.00  0.00    -0.249 NA
ATOM      4  C   LIG    1        0.330   0.731  -9.335  0.00  0.00    +0.129 A 
ATOM      5  O   LIG    1       -0.099  -0.515  -9.603  0.00  0.00    -0.203 OA
ENDROOT
BRANCH   1   8
ATOM      6  C   LIG    1       -0.701  -2.740 -12.120  0.00  0.00    +0.216 C 
ATOM      7  C   LIG    1       -1.987  -2.507 -11.370  0.00  0.00    +0.048 A 
ATOM      8  C   LIG    1       -2.249  -1.491 -10.491  0.00  0.00    -0.160 A 
ATOM      9  C   LIG    1       -3.641  -1.761 -10.080  0.00  0.00    +0.122 A 
ATOM     10  N   LIG    1       -3.988  -2.842 -10.733  0.00  0.00    -0.337 NA
ATOM     11  O   LIG    1       -3.095  -3.253 -11.433  0.00  0.00    +0.109 OA
BRANCH   9  12
ATOM     12  C   LIG    1       -4.469  -0.976  -9.131  0.00  0.00    -0.044 A 
ATOM     13  C   LIG    1       -5.393  -0.050  -9.611  0.00  0.00    +0.073 A 
ATOM     14  C   LIG    1       -6.164   0.674  -8.724  0.00  0.00    +0.009 A 
ATOM     15  C   LIG    1       -6.013   0.490  -7.362  0.00  0.00    +0.029 A 
ATOM     16  C   LIG    1       -5.093  -0.424  -6.880  0.00  0.00    +0.002 A 
ATOM     17  C   LIG    1       -4.321  -1.158  -7.758  0.00  0.00    +0.043 A 
ENDBRANCH   9  12
ENDBRANCH   1   8
BRANCH   4  18
ATOM     18  C   LIG    1        1.686   1.108  -8.796  0.00  0.00    +0.500 C 
BRANCH  18  19
ATOM     19  N   LIG    1        1.826   0.600  -7.429  0.00  0.00    -0.523 N 
ATOM     20  C   LIG    1        0.956   1.002  -6.468  0.00  0.00    +0.590 A 
ATOM     21  N   LIG    1        1.040   0.571  -5.241  0.00  0.00    -0.482 NA
ATOM     22  C   LIG    1        2.005  -0.287  -4.871  0.00  0.00    +0.124 A 
ATOM     23  C   LIG    1        2.369  -0.939  -3.604  0.00  0.00    -0.124 A 
ATOM     24  C   LIG    1        1.846  -0.909  -2.313  0.00  0.00    +0.098 A 
ATOM     25  C   LIG    1        2.437  -1.658  -1.319  0.00  0.00    +0.001 A 
ATOM     26  C   LIG    1        3.549  -2.439  -1.602  0.00  0.00    +0.079 A 
ATOM     27  C   LIG    1        4.076  -2.476  -2.875  0.00  0.00    +0.026 A 
ATOM     28  C   LIG    1        3.494  -1.729  -3.892  0.00  0.00    +0.095 A 
ATOM     29  O   LIG    1        3.793  -1.578  -5.199  0.00  0.00    -0.157 OA
ATOM     30  C   LIG    1        2.934  -0.734  -5.805  0.00  0.00    -0.085 A 
ATOM     31  C   LIG    1        2.823  -0.261  -7.133  0.00  0.00    +0.563 A 
ATOM     32  O   LIG    1        3.612  -0.621  -7.991  0.00  0.00    -0.501 OA
ENDBRANCH  18  19
ENDBRANCH   4  18
TORSDOF 4
ENDMDL
MODEL 7
REMARK VINA RESULT:     -10.4      3.431      4.609
REMARK  Name = ZINC31744412
REMARK                            x       y       z     vdW  Elec       q    Type
REMARK                         _______ _______ _______ _____ _____    ______ ____
ROOT
ATOM      1  C   LIG    1       -1.255  -0.873 -10.133  0.00  0.00    +0.268 A 
ATOM      2  N   LIG    1       -0.652   0.190 -10.613  0.00  0.00    -0.261 NA
ATOM      3  N   LIG    1        0.042   0.741  -9.680  0.00  0.00    -0.249 NA
ATOM      4  C   LIG    1       -0.089   0.059  -8.578  0.00  0.00    +0.129 A 
ATOM      5  O   LIG    1       -0.909  -0.976  -8.834  0.00  0.00    -0.203 OA
ENDROOT
BRANCH   1   8
ATOM      6  C   LIG    1       -4.247  -1.699  -9.402  0.00  0.00    +0.216 C 
ATOM      7  C   LIG    1       -3.430  -2.154 -10.583  0.00  0.00    +0.048 A 
ATOM      8  C   LIG    1       -2.145  -1.786 -10.878  0.00  0.00    -0.160 A 
ATOM      9  C   LIG    1       -1.866  -2.532 -12.122  0.00  0.00    +0.122 A 
ATOM     10  N   LIG    1       -2.965  -3.196 -12.377  0.00  0.00    -0.337 NA
ATOM     11  O   LIG    1       -3.818  -2.994 -11.548  0.00  0.00    +0.109 OA
BRANCH   9  12
ATOM     12  C   LIG    1       -0.610  -2.530 -12.911  0.00  0.00    -0.044 A 
ATOM     13  C   LIG    1       -0.579  -1.943 -14.175  0.00  0.00    +0.073 A 
ATOM     14  C   LIG    1        0.594  -1.941 -14.903  0.00  0.00    +0.009 A 
ATOM     15  C   LIG    1        1.734  -2.528 -14.385  0.00  0.00    +0.029 A 
ATOM     16  C   LIG    1        1.707  -3.117 -13.133  0.00  0.00    +0.002 A 
ATOM     17  C   LIG    1        0.542  -3.121 -12.395  0.00  0.00    +0.043 A 
ENDBRANCH   9  12
ENDBRANCH   1   8
BRANCH   4  18
ATOM     18  C   LIG    1        0.561   0.372  -7.255  0.00  0.00    +0.500 C 
BRANCH  18  19
ATOM     19  N   LIG    1        0.189  -0.650  -6.274  0.00  0.00    -0.523 N 
ATOM     20  C   LIG    1        1.056  -1.653  -5.983  0.00  0.00    +0.590 A 
ATOM     21  N   LIG    1        0.768  -2.580  -5.113  0.00  0.00    -0.482 NA
ATOM     22  C   LIG    1       -0.411  -2.587  -4.470  0.00  0.00    +0.124 A 
ATOM     23  C   LIG    1       -1.028  -3.467  -3.467  0.00  0.00    -0.124 A 
ATOM     24  C   LIG    1       -0.617  -4.623  -2.807  0.00  0.00    +0.098 A 
ATOM     25  C   LIG    1       -1.457  -5.225  -1.895  0.00  0.00    +0.001 A 
ATOM     26  C   LIG    1       -2.708  -4.682  -1.635  0.00  0.00    +0.079 A 
ATOM     27  C   LIG    1       -3.126  -3.539  -2.281  0.00  0.00    +0.026 A 
ATOM     28  C   LIG    1       -2.294  -2.916  -3.204  0.00  0.00    +0.095 A 
ATOM     29  O   LIG    1       -2.441  -1.813  -3.967  0.00  0.00    -0.157 OA
ATOM     30  C   LIG    1       -1.348  -1.591  -4.726  0.00  0.00    -0.085 A 
ATOM     31  C   LIG    1       -1.016  -0.591  -5.668  0.00  0.00    +0.563 A 
ATOM     32  O   LIG    1       -1.802   0.305  -5.929  0.00  0.00    -0.501 OA
ENDBRANCH  18  19
ENDBRANCH   4  18
TORSDOF 4
ENDMDL
MODEL 8
REMARK VINA RESULT:     -10.4      3.276      6.078
REMARK  Name = ZINC31744412
REMARK                            x       y       z     vdW  Elec       q    Type
REMARK                         _______ _______ _______ _____ _____    ______ ____
ROOT
ATOM      1  C   LIG    1       -2.991  -1.785 -10.140  0.00  0.00    +0.268 A 
ATOM      2  N   LIG    1       -4.282  -1.544 -10.084  0.00  0.00    -0.261 NA
ATOM      3  N   LIG    1       -4.605  -1.249  -8.875  0.00  0.00    -0.249 NA
ATOM      4  C   LIG    1       -3.547  -1.290  -8.117  0.00  0.00    +0.129 A 
ATOM      5  O   LIG    1       -2.502  -1.628  -8.894  0.00  0.00    -0.203 OA
ENDROOT
BRANCH   1   8
ATOM      6  C   LIG    1       -4.017  -3.430 -12.673  0.00  0.00    +0.216 C 
ATOM      7  C   LIG    1       -2.640  -2.862 -12.440  0.00  0.00    +0.048 A 
ATOM      8  C   LIG    1       -2.222  -2.158 -11.343  0.00  0.00    -0.160 A 
ATOM      9  C   LIG    1       -0.808  -1.868 -11.658  0.00  0.00    +0.122 A 
ATOM     10  N   LIG    1       -0.601  -2.408 -12.834  0.00  0.00    -0.337 NA
ATOM     11  O   LIG    1       -1.591  -2.946 -13.265  0.00  0.00    +0.109 OA
BRANCH   9  12
ATOM     12  C   LIG    1        0.168  -1.127 -10.822  0.00  0.00    -0.044 A 
ATOM     13  C   LIG    1       -0.048   0.216 -10.521  0.00  0.00    +0.073 A 
ATOM     14  C   LIG    1        0.862   0.899  -9.739  0.00  0.00    +0.009 A 
ATOM     15  C   LIG    1        1.990   0.256  -9.264  0.00  0.00    +0.029 A 
ATOM     16  C   LIG    1        2.212  -1.076  -9.564  0.00  0.00    +0.002 A 
ATOM     17  C   LIG    1        1.307  -1.770 -10.341  0.00  0.00    +0.043 A 
ENDBRANCH   9  12
ENDBRANCH   1   8
BRANCH   4  18
ATOM     18  C   LIG    1       -3.499  -1.007  -6.637  0.00  0.00    +0.500 C 
BRANCH  18  19
ATOM     19  N   LIG    1       -2.159  -1.302  -6.126  0.00  0.00    -0.523 N 
ATOM     20  C   LIG    1       -1.936  -2.454  -5.444  0.00  0.00    +0.590 A 
ATOM     21  N   LIG    1       -0.758  -2.760  -4.977  0.00  0.00    -0.482 NA
ATOM     22  C   LIG    1        0.290  -1.937  -5.144  0.00  0.00    +0.124 A 
ATOM     23  C   LIG    1        1.705  -1.983  -4.747  0.00  0.00    -0.124 A 
ATOM     24  C   LIG    1        2.487  -2.901  -4.049  0.00  0.00    +0.098 A 
ATOM     25  C   LIG    1        3.823  -2.640  -3.838  0.00  0.00    +0.001 A 
ATOM     26  C   LIG    1        4.389  -1.467  -4.318  0.00  0.00    +0.079 A 
ATOM     27  C   LIG    1        3.626  -0.551  -5.010  0.00  0.00    +0.026 A 
ATOM     28  C   LIG    1        2.276  -0.796  -5.234  0.00  0.00    +0.095 A 
ATOM     29  O   LIG    1        1.313  -0.092  -5.865  0.00  0.00    -0.157 OA
ATOM     30  C   LIG    1        0.130  -0.737  -5.829  0.00  0.00    -0.085 A 
ATOM     31  C   LIG    1       -1.154  -0.425  -6.334  0.00  0.00    +0.563 A 
ATOM     32  O   LIG    1       -1.349   0.615  -6.942  0.00  0.00    -0.501 OA
ENDBRANCH  18  19
ENDBRANCH   4  18
TORSDOF 4
ENDMDL
MODEL 9
REMARK VINA RESULT:     -10.3      3.642      4.337
REMARK  Name = ZINC31744412
REMARK                            x       y       z     vdW  Elec       q    Type
REMARK                         _______ _______ _______ _____ _____    ______ ____
ROOT
ATOM      1  C   LIG    1        0.192  -0.949 -10.476  0.00  0.00    +0.268 A 
ATOM      2  N   LIG    1       -0.520   0.029 -10.988  0.00  0.00    -0.261 NA
ATOM      3  N   LIG    1       -1.056   0.707 -10.035  0.00  0.00    -0.249 NA
ATOM      4  C   LIG    1       -0.711   0.196  -8.888  0.00  0.00    +0.129 A 
ATOM      5  O   LIG    1        0.085  -0.860  -9.135  0.00  0.00    -0.203 OA
ENDROOT
BRANCH   1   8
ATOM      6  C   LIG    1        3.254  -1.747 -10.073  0.00  0.00    +0.216 C 
ATOM      7  C   LIG    1        2.279  -2.314 -11.073  0.00  0.00    +0.048 A 
ATOM      8  C   LIG    1        0.967  -1.955 -11.229  0.00  0.00    -0.160 A 
ATOM      9  C   LIG    1        0.519  -2.820 -12.339  0.00  0.00    +0.122 A 
ATOM     10  N   LIG    1        1.569  -3.532 -12.664  0.00  0.00    -0.337 NA
ATOM     11  O   LIG    1        2.526  -3.265 -11.980  0.00  0.00    +0.109 OA
BRANCH   9  12
ATOM     12  C   LIG    1       -0.830  -2.869 -12.955  0.00  0.00    -0.044 A 
ATOM     13  C   LIG    1       -1.854  -3.584 -12.337  0.00  0.00    +0.073 A 
ATOM     14  C   LIG    1       -3.108  -3.624 -12.913  0.00  0.00    +0.009 A 
ATOM     15  C   LIG    1       -3.346  -2.964 -14.105  0.00  0.00    +0.029 A 
ATOM     16  C   LIG    1       -2.331  -2.257 -14.725  0.00  0.00    +0.002 A 
ATOM     17  C   LIG    1       -1.075  -2.207 -14.156  0.00  0.00    +0.043 A 
ENDBRANCH   9  12
ENDBRANCH   1   8
BRANCH   4  18
ATOM     18  C   LIG    1       -1.127   0.697  -7.529  0.00  0.00    +0.500 C 
BRANCH  18  19
ATOM     19  N   LIG    1       -1.274  -0.438  -6.614  0.00  0.00    -0.523 N 
ATOM     20  C   LIG    1       -2.286  -1.323  -6.795  0.00  0.00    +0.590 A 
ATOM     21  N   LIG    1       -2.450  -2.350  -6.009  0.00  0.00    -0.482 NA
ATOM     22  C   LIG    1       -1.624  -2.570  -4.972  0.00  0.00    +0.124 A 
ATOM     23  C   LIG    1       -1.542  -3.599  -3.926  0.00  0.00    -0.124 A 
ATOM     24  C   LIG    1       -2.292  -4.733  -3.619  0.00  0.00    +0.098 A 
ATOM     25  C   LIG    1       -1.943  -5.512  -2.538  0.00  0.00    +0.001 A 
ATOM     26  C   LIG    1       -0.848  -5.169  -1.757  0.00  0.00    +0.079 A 
ATOM     27  C   LIG    1       -0.098  -4.051  -2.050  0.00  0.00    +0.026 A 
ATOM     28  C   LIG    1       -0.433  -3.252  -3.136  0.00  0.00    +0.095 A 
ATOM     29  O   LIG    1        0.110  -2.126  -3.643  0.00  0.00    -0.157 OA
ATOM     30  C   LIG    1       -0.569  -1.697  -4.727  0.00  0.00    -0.085 A 
ATOM     31  C   LIG    1       -0.403  -0.593  -5.594  0.00  0.00    +0.563 A 
ATOM     32  O   LIG    1        0.506   0.203  -5.423  0.00  0.00    -0.501 OA
ENDBRANCH  18  19
ENDBRANCH   4  18
TORSDOF 4
ENDMDL
