# Supplementary material for: Computationally accelerated identification of P-glycoprotein inhibitors
Source: PLoS One. 2025 Aug 13;20(8):e0325121. doi: 10.1371/journal.pone.0325121 (PMC12349723; doi:10.1371/journal.pone.0325121)
Supplement: S9 File — We have provided the full dataset for the docking studies presented in this paper, as defined by the journal’s definition of a complete minimal dataset. (ZIP) [file pone.0325121.s013.zip › S9_Docking_Data_Receptors_Ligands/DBD_docking/4ksb_dbd/ZINC32974765_4ksb_dbd_out.pdb]

MODEL 1
REMARK VINA RESULT:      -9.8      0.000      0.000
REMARK  Name = ZINC32974765
REMARK                            x       y       z     vdW  Elec       q    Type
REMARK                         _______ _______ _______ _____ _____    ______ ____
COMPND    ZINC32974765 
AUTHOR    GENERATED BY OPEN BABEL 2.3.2
ATOM      1  C   LIG     1      -0.190   0.089 -10.614  1.00  0.00           C  
ATOM      2  C   LIG     1      -3.407  -0.635  -9.140  1.00  0.00           C  
ATOM      3  C   LIG     1      -2.304   0.159  -9.241  1.00  0.00           C  
ATOM      4  N   LIG     1      -1.494  -0.413 -10.175  1.00  0.00           N  
ATOM      5  C   LIG     1      -2.119  -1.530 -10.627  1.00  0.00           C  
ATOM      6  N   LIG     1      -3.258  -1.659 -10.009  1.00  0.00           N  
ATOM      7  H   LIG     1      -4.042  -2.426 -10.095  1.00  0.00           H  
ATOM      8  C   LIG     1      -5.799   0.017  -6.573  1.00  0.00           C  
ATOM      9  N   LIG     1      -4.513  -0.067  -6.971  1.00  0.00           N  
ATOM     10  C   LIG     1      -4.560  -0.413  -8.246  1.00  0.00           C  
ATOM     11  O   LIG     1      -5.858  -0.525  -8.570  1.00  0.00           O  
ATOM     12  N   LIG     1      -6.548  -0.276  -7.605  1.00  0.00           N  
ATOM     13  C   LIG     1      -7.653   1.413  -1.302  1.00  0.00           C  
ATOM     14  C   LIG     1      -7.168   1.049  -2.680  1.00  0.00           C  
ATOM     15  C   LIG     1      -8.080   0.855  -3.703  1.00  0.00           C  
ATOM     16  C   LIG     1      -7.641   0.521  -4.968  1.00  0.00           C  
ATOM     17  C   LIG     1      -6.277   0.378  -5.215  1.00  0.00           C  
ATOM     18  C   LIG     1      -5.364   0.567  -4.180  1.00  0.00           C  
ATOM     19  C   LIG     1      -5.813   0.907  -2.920  1.00  0.00           C  
ATOM     20  C   LIG     1       0.804  -0.044  -9.489  1.00  0.00           C  
ATOM     21  C   LIG     1       1.240   1.082  -8.817  1.00  0.00           C  
ATOM     22  C   LIG     1       2.146   0.962  -7.781  1.00  0.00           C  
ATOM     23  C   LIG     1       2.628  -0.291  -7.424  1.00  0.00           C  
ATOM     24  C   LIG     1       2.192  -1.419  -8.106  1.00  0.00           C  
ATOM     25  C   LIG     1       1.282  -1.293  -9.136  1.00  0.00           C  
ATOM     26  N   LIG     1       3.549  -0.415  -6.381  1.00  0.00           N  
ATOM     27  H   LIG     1       4.615  -0.563  -6.604  1.00  0.00           H  
ATOM     28  S   LIG     1       3.035  -0.340  -4.809  1.00  0.00           S  
ATOM     29  O   LIG     1       3.083   1.029  -4.430  1.00  0.00           O  
ATOM     30  O   LIG     1       3.740  -1.351  -4.102  1.00  0.00           O  
ATOM     31  C   LIG     1       1.335  -0.807  -4.794  1.00  0.00           C  
ATOM     32  C   LIG     1       0.353   0.162  -4.711  1.00  0.00           C  
ATOM     33  C   LIG     1      -0.979  -0.203  -4.705  1.00  0.00           C  
ATOM     34  C   LIG     1      -1.332  -1.539  -4.773  1.00  0.00           C  
ATOM     35  C   LIG     1      -0.352  -2.509  -4.851  1.00  0.00           C  
ATOM     36  C   LIG     1       0.984  -2.145  -4.862  1.00  0.00           C  
ATOM     37  F   LIG     1       1.943  -3.093  -4.938  1.00  0.00           F  
CONECT    1    4   20                                                 
CONECT    2    6    3   10                                            
CONECT    3    4    2                                                 
CONECT    4    5    1    3                                            
CONECT    5    4    6                                                 
CONECT    6    5    7    2                                            
CONECT    7    6                                                      
CONECT    8   12    9   17                                            
CONECT    9   10    8                                                 
CONECT   10    2   11    9                                            
CONECT   11   10   12                                                 
CONECT   12   11    8                                                 
CONECT   13   14                                                      
CONECT   14   15   19   13                                            
CONECT   15   16   14                                                 
CONECT   16   17   15                                                 
CONECT   17    8   16   18                                            
CONECT   18   17   19                                                 
CONECT   19   18   14                                                 
CONECT   20    1   25   21                                            
CONECT   21   20   22                                                 
CONECT   22   21   23                                                 
CONECT   23   24   22   26                                            
CONECT   24   25   23                                                 
CONECT   25   20   24                                                 
CONECT   26   23   27   28                                            
CONECT   27   26                                                      
CONECT   28   26   31   29   30                                       
CONECT   28                                                           
CONECT   29   28                                                      
CONECT   30   28                                                      
CONECT   31   36   28   32                                            
CONECT   32   31   33                                                 
CONECT   33   34   32                                                 
CONECT   34   35   33                                                 
CONECT   35   36   34                                                 
CONECT   36   37   35   31                                            
CONECT   37   36                                                      
MASTER        0    0    0    0    0    0    0    0   37    0   37    0
END
