# Supplementary material for: Computationally accelerated identification of P-glycoprotein inhibitors
Source: PLoS One. 2025 Aug 13;20(8):e0325121. doi: 10.1371/journal.pone.0325121 (PMC12349723; doi:10.1371/journal.pone.0325121)
Supplement: S9 File — We have provided the full dataset for the docking studies presented in this paper, as defined by the journal’s definition of a complete minimal dataset. (ZIP) [file pone.0325121.s013.zip › S9_Docking_Data_Receptors_Ligands/DBD_docking/4ksb_dbd/ZINC32974765_4ksb_dbd_out.pdbqt]

MODEL 1
REMARK VINA RESULT:      -9.8      0.000      0.000
REMARK  Name = ZINC32974765
REMARK                            x       y       z     vdW  Elec       q    Type
REMARK                         _______ _______ _______ _____ _____    ______ ____
ROOT
ATOM      1  C   LIG    1       -0.190   0.089 -10.614  0.00  0.00    +0.414 C 
ENDROOT
BRANCH   1   4
ATOM      2  C   LIG    1       -3.407  -0.635  -9.140  0.00  0.00    +0.087 A 
ATOM      3  C   LIG    1       -2.304   0.159  -9.241  0.00  0.00    +0.331 A 
ATOM      4  N   LIG    1       -1.494  -0.413 -10.175  0.00  0.00    -0.407 N 
ATOM      5  C   LIG    1       -2.119  -1.530 -10.627  0.00  0.00    +0.599 A 
ATOM      6  N   LIG    1       -3.258  -1.659 -10.009  0.00  0.00    -0.472 N 
ATOM      7  H   LIG    1       -4.042  -2.426 -10.095  0.00  0.00    +0.514 HD
BRANCH   2  10
ATOM      8  C   LIG    1       -5.799   0.017  -6.573  0.00  0.00    +0.247 A 
ATOM      9  N   LIG    1       -4.513  -0.067  -6.971  0.00  0.00    -0.448 NA
ATOM     10  C   LIG    1       -4.560  -0.413  -8.246  0.00  0.00    +0.214 A 
ATOM     11  O   LIG    1       -5.858  -0.525  -8.570  0.00  0.00    +0.119 OA
ATOM     12  N   LIG    1       -6.548  -0.276  -7.605  0.00  0.00    -0.349 NA
BRANCH   8  17
ATOM     13  C   LIG    1       -7.653   1.413  -1.302  0.00  0.00    +0.102 C 
ATOM     14  C   LIG    1       -7.168   1.049  -2.680  0.00  0.00    -0.048 A 
ATOM     15  C   LIG    1       -8.080   0.855  -3.703  0.00  0.00    +0.015 A 
ATOM     16  C   LIG    1       -7.641   0.521  -4.968  0.00  0.00    +0.062 A 
ATOM     17  C   LIG    1       -6.277   0.378  -5.215  0.00  0.00    -0.056 A 
ATOM     18  C   LIG    1       -5.364   0.567  -4.180  0.00  0.00    +0.068 A 
ATOM     19  C   LIG    1       -5.813   0.907  -2.920  0.00  0.00    +0.011 A 
ENDBRANCH   8  17
ENDBRANCH   2  10
ENDBRANCH   1   4
BRANCH   1  20
ATOM     20  C   LIG    1        0.804  -0.044  -9.489  0.00  0.00    -0.166 A 
ATOM     21  C   LIG    1        1.240   1.082  -8.817  0.00  0.00    +0.069 A 
ATOM     22  C   LIG    1        2.146   0.962  -7.781  0.00  0.00    +0.009 A 
ATOM     23  C   LIG    1        2.628  -0.291  -7.424  0.00  0.00    +0.187 A 
ATOM     24  C   LIG    1        2.192  -1.419  -8.106  0.00  0.00    +0.009 A 
ATOM     25  C   LIG    1        1.282  -1.293  -9.136  0.00  0.00    +0.065 A 
BRANCH  23  26
ATOM     26  N   LIG    1        3.549  -0.415  -6.381  0.00  0.00    -1.074 N 
ATOM     27  H   LIG    1        4.615  -0.563  -6.604  0.00  0.00    +0.464 HD
BRANCH  26  28
ATOM     28  S   LIG    1        3.035  -0.340  -4.809  0.00  0.00    +2.694 S 
ATOM     29  O   LIG    1        3.083   1.029  -4.430  0.00  0.00    -0.930 OA
ATOM     30  O   LIG    1        3.740  -1.351  -4.102  0.00  0.00    -0.943 OA
BRANCH  28  31
ATOM     31  C   LIG    1        1.335  -0.807  -4.794  0.00  0.00    -0.719 A 
ATOM     32  C   LIG    1        0.353   0.162  -4.711  0.00  0.00    +0.160 A 
ATOM     33  C   LIG    1       -0.979  -0.203  -4.705  0.00  0.00    -0.002 A 
ATOM     34  C   LIG    1       -1.332  -1.539  -4.773  0.00  0.00    +0.118 A 
ATOM     35  C   LIG    1       -0.352  -2.509  -4.851  0.00  0.00    -0.020 A 
ATOM     36  C   LIG    1        0.984  -2.145  -4.862  0.00  0.00    +0.197 A 
ATOM     37  F   LIG    1        1.943  -3.093  -4.938  0.00  0.00    -0.120 F 
ENDBRANCH  28  31
ENDBRANCH  26  28
ENDBRANCH  23  26
ENDBRANCH   1  20
TORSDOF 7
ENDMDL
MODEL 2
REMARK VINA RESULT:      -9.8      2.388      3.926
REMARK  Name = ZINC32974765
REMARK                            x       y       z     vdW  Elec       q    Type
REMARK                         _______ _______ _______ _____ _____    ______ ____
ROOT
ATOM      1  C   LIG    1       -4.552  -1.080  -9.672  0.00  0.00    +0.414 C 
ENDROOT
BRANCH   1   4
ATOM      2  C   LIG    1       -6.425   0.528  -7.035  0.00  0.00    +0.087 A 
ATOM      3  C   LIG    1       -5.639  -0.496  -7.473  0.00  0.00    +0.331 A 
ATOM      4  N   LIG    1       -5.364  -0.246  -8.783  0.00  0.00    -0.407 N 
ATOM      5  C   LIG    1       -5.977   0.919  -9.113  0.00  0.00    +0.599 A 
ATOM      6  N   LIG    1       -6.608   1.377  -8.070  0.00  0.00    -0.472 N 
ATOM      7  H   LIG    1       -7.215   2.285  -7.936  0.00  0.00    +0.514 HD
BRANCH   2  10
ATOM      8  C   LIG    1       -7.257   1.175  -3.626  0.00  0.00    +0.247 A 
ATOM      9  N   LIG    1       -6.386   1.277  -4.651  0.00  0.00    -0.448 NA
ATOM     10  C   LIG    1       -6.975   0.682  -5.674  0.00  0.00    +0.214 A 
ATOM     11  O   LIG    1       -8.166   0.245  -5.237  0.00  0.00    +0.119 OA
ATOM     12  N   LIG    1       -8.310   0.535  -4.069  0.00  0.00    -0.349 NA
BRANCH   8  17
ATOM     13  C   LIG    1       -6.494   3.185   1.717  0.00  0.00    +0.102 C 
ATOM     14  C   LIG    1       -6.693   2.659   0.320  0.00  0.00    -0.048 A 
ATOM     15  C   LIG    1       -6.069   3.281  -0.747  0.00  0.00    +0.015 A 
ATOM     16  C   LIG    1       -6.248   2.804  -2.029  0.00  0.00    +0.062 A 
ATOM     17  C   LIG    1       -7.060   1.693  -2.249  0.00  0.00    -0.056 A 
ATOM     18  C   LIG    1       -7.691   1.074  -1.172  0.00  0.00    +0.068 A 
ATOM     19  C   LIG    1       -7.501   1.556   0.107  0.00  0.00    +0.011 A 
ENDBRANCH   8  17
ENDBRANCH   2  10
ENDBRANCH   1   4
BRANCH   1  20
ATOM     20  C   LIG    1       -3.093  -0.887  -9.348  0.00  0.00    -0.166 A 
ATOM     21  C   LIG    1       -2.410  -1.853  -8.634  0.00  0.00    +0.069 A 
ATOM     22  C   LIG    1       -1.072  -1.682  -8.341  0.00  0.00    +0.009 A 
ATOM     23  C   LIG    1       -0.414  -0.531  -8.755  0.00  0.00    +0.187 A 
ATOM     24  C   LIG    1       -1.104   0.442  -9.467  0.00  0.00    +0.009 A 
ATOM     25  C   LIG    1       -2.441   0.261  -9.761  0.00  0.00    +0.065 A 
BRANCH  23  26
ATOM     26  N   LIG    1        0.938  -0.351  -8.455  0.00  0.00    -1.074 N 
ATOM     27  H   LIG    1        1.708  -0.829  -9.078  0.00  0.00    +0.464 HD
BRANCH  26  28
ATOM     28  S   LIG    1        1.383   0.582  -7.160  0.00  0.00    +2.694 S 
ATOM     29  O   LIG    1        0.180   1.039  -6.558  0.00  0.00    -0.930 OA
ATOM     30  O   LIG    1        2.387   1.472  -7.627  0.00  0.00    -0.943 OA
BRANCH  28  31
ATOM     31  C   LIG    1        2.157  -0.485  -5.992  0.00  0.00    -0.719 A 
ATOM     32  C   LIG    1        2.139  -1.853  -6.186  0.00  0.00    +0.160 A 
ATOM     33  C   LIG    1        2.752  -2.690  -5.272  0.00  0.00    -0.002 A 
ATOM     34  C   LIG    1        3.374  -2.160  -4.156  0.00  0.00    +0.118 A 
ATOM     35  C   LIG    1        3.389  -0.793  -3.958  0.00  0.00    -0.020 A 
ATOM     36  C   LIG    1        2.780   0.047  -4.875  0.00  0.00    +0.197 A 
ATOM     37  F   LIG    1        2.794   1.383  -4.680  0.00  0.00    -0.120 F 
ENDBRANCH  28  31
ENDBRANCH  26  28
ENDBRANCH  23  26
ENDBRANCH   1  20
TORSDOF 7
ENDMDL
MODEL 3
REMARK VINA RESULT:      -9.4      2.653      6.710
REMARK  Name = ZINC32974765
REMARK                            x       y       z     vdW  Elec       q    Type
REMARK                         _______ _______ _______ _____ _____    ______ ____
ROOT
ATOM      1  C   LIG    1       -5.572   0.052  -2.733  0.00  0.00    +0.414 C 
ENDROOT
BRANCH   1   4
ATOM      2  C   LIG    1       -5.922  -0.464  -6.291  0.00  0.00    +0.087 A 
ATOM      3  C   LIG    1       -5.134  -0.291  -5.193  0.00  0.00    +0.331 A 
ATOM      4  N   LIG    1       -5.971  -0.158  -4.126  0.00  0.00    -0.407 N 
ATOM      5  C   LIG    1       -7.242  -0.261  -4.591  0.00  0.00    +0.599 A 
ATOM      6  N   LIG    1       -7.209  -0.443  -5.880  0.00  0.00    -0.472 N 
ATOM      7  H   LIG    1       -8.022  -0.570  -6.611  0.00  0.00    +0.514 HD
BRANCH   2  10
ATOM      8  C   LIG    1       -4.338  -1.179  -9.408  0.00  0.00    +0.247 A 
ATOM      9  N   LIG    1       -4.346  -1.257  -8.061  0.00  0.00    -0.448 NA
ATOM     10  C   LIG    1       -5.454  -0.647  -7.678  0.00  0.00    +0.214 A 
ATOM     11  O   LIG    1       -6.070  -0.225  -8.794  0.00  0.00    +0.119 OA
ATOM     12  N   LIG    1       -5.420  -0.537  -9.768  0.00  0.00    -0.349 NA
BRANCH   8  17
ATOM     13  C   LIG    1       -0.291  -3.279 -12.927  0.00  0.00    +0.102 C 
ATOM     14  C   LIG    1       -1.349  -2.730 -12.006  0.00  0.00    -0.048 A 
ATOM     15  C   LIG    1       -2.646  -3.209 -12.083  0.00  0.00    +0.015 A 
ATOM     16  C   LIG    1       -3.619  -2.709 -11.242  0.00  0.00    +0.062 A 
ATOM     17  C   LIG    1       -3.295  -1.721 -10.315  0.00  0.00    -0.056 A 
ATOM     18  C   LIG    1       -1.990  -1.238 -10.246  0.00  0.00    +0.068 A 
ATOM     19  C   LIG    1       -1.023  -1.748 -11.088  0.00  0.00    +0.011 A 
ENDBRANCH   8  17
ENDBRANCH   2  10
ENDBRANCH   1   4
BRANCH   1  20
ATOM     20  C   LIG    1       -4.244  -0.618  -2.485  0.00  0.00    -0.166 A 
ATOM     21  C   LIG    1       -3.073   0.107  -2.604  0.00  0.00    +0.069 A 
ATOM     22  C   LIG    1       -1.855  -0.502  -2.372  0.00  0.00    +0.009 A 
ATOM     23  C   LIG    1       -1.808  -1.847  -2.028  0.00  0.00    +0.187 A 
ATOM     24  C   LIG    1       -2.987  -2.573  -1.915  0.00  0.00    +0.009 A 
ATOM     25  C   LIG    1       -4.201  -1.957  -2.143  0.00  0.00    +0.065 A 
BRANCH  23  26
ATOM     26  N   LIG    1       -0.579  -2.468  -1.798  0.00  0.00    -1.074 N 
ATOM     27  H   LIG    1       -0.038  -2.285  -0.858  0.00  0.00    +0.464 HD
BRANCH  26  28
ATOM     28  S   LIG    1        0.066  -3.479  -2.940  0.00  0.00    +2.694 S 
ATOM     29  O   LIG    1       -0.812  -4.592  -3.039  0.00  0.00    -0.930 OA
ATOM     30  O   LIG    1        1.444  -3.622  -2.626  0.00  0.00    -0.943 OA
BRANCH  28  31
ATOM     31  C   LIG    1       -0.015  -2.636  -4.486  0.00  0.00    -0.719 A 
ATOM     32  C   LIG    1        1.067  -1.899  -4.929  0.00  0.00    +0.160 A 
ATOM     33  C   LIG    1        1.006  -1.243  -6.143  0.00  0.00    -0.002 A 
ATOM     34  C   LIG    1       -0.141  -1.314  -6.912  0.00  0.00    +0.118 A 
ATOM     35  C   LIG    1       -1.226  -2.046  -6.469  0.00  0.00    -0.020 A 
ATOM     36  C   LIG    1       -1.165  -2.708  -5.254  0.00  0.00    +0.197 A 
ATOM     37  F   LIG    1       -2.225  -3.423  -4.820  0.00  0.00    -0.120 F 
ENDBRANCH  28  31
ENDBRANCH  26  28
ENDBRANCH  23  26
ENDBRANCH   1  20
TORSDOF 7
ENDMDL
MODEL 4
REMARK VINA RESULT:      -9.4      4.528      7.163
REMARK  Name = ZINC32974765
REMARK                            x       y       z     vdW  Elec       q    Type
REMARK                         _______ _______ _______ _____ _____    ______ ____
ROOT
ATOM      1  C   LIG    1        1.805   1.584  -5.817  0.00  0.00    +0.414 C 
ENDROOT
BRANCH   1   4
ATOM      2  C   LIG    1        1.689  -1.366  -3.735  0.00  0.00    +0.087 A 
ATOM      3  C   LIG    1        1.075  -0.279  -4.282  0.00  0.00    +0.331 A 
ATOM      4  N   LIG    1        2.009   0.359  -5.041  0.00  0.00    -0.407 N 
ATOM      5  C   LIG    1        3.163  -0.351  -4.950  0.00  0.00    +0.599 A 
ATOM      6  N   LIG    1        2.968  -1.377  -4.171  0.00  0.00    -0.472 N 
ATOM      7  H   LIG    1        3.651  -2.179  -3.853  0.00  0.00    +0.514 HD
BRANCH   2  10
ATOM      8  C   LIG    1       -0.181  -3.333  -1.419  0.00  0.00    +0.247 A 
ATOM      9  N   LIG    1        0.021  -2.158  -2.051  0.00  0.00    -0.448 NA
ATOM     10  C   LIG    1        1.068  -2.355  -2.833  0.00  0.00    +0.214 A 
ATOM     11  O   LIG    1        1.458  -3.626  -2.649  0.00  0.00    +0.119 OA
ATOM     12  N   LIG    1        0.735  -4.167  -1.841  0.00  0.00    -0.349 NA
BRANCH   8  17
ATOM     13  C   LIG    1       -4.320  -4.470   2.422  0.00  0.00    +0.102 C 
ATOM     14  C   LIG    1       -3.238  -4.173   1.417  0.00  0.00    -0.048 A 
ATOM     15  C   LIG    1       -2.015  -3.686   1.845  0.00  0.00    +0.015 A 
ATOM     16  C   LIG    1       -1.020  -3.412   0.929  0.00  0.00    +0.062 A 
ATOM     17  C   LIG    1       -1.248  -3.626  -0.429  0.00  0.00    -0.056 A 
ATOM     18  C   LIG    1       -2.483  -4.111  -0.855  0.00  0.00    +0.068 A 
ATOM     19  C   LIG    1       -3.469  -4.386   0.070  0.00  0.00    +0.011 A 
ENDBRANCH   8  17
ENDBRANCH   2  10
ENDBRANCH   1   4
BRANCH   1  20
ATOM     20  C   LIG    1        1.175   1.239  -7.143  0.00  0.00    -0.166 A 
ATOM     21  C   LIG    1        1.968   1.079  -8.263  0.00  0.00    +0.069 A 
ATOM     22  C   LIG    1        1.395   0.757  -9.477  0.00  0.00    +0.009 A 
ATOM     23  C   LIG    1        0.018   0.605  -9.575  0.00  0.00    +0.187 A 
ATOM     24  C   LIG    1       -0.777   0.773  -8.448  0.00  0.00    +0.009 A 
ATOM     25  C   LIG    1       -0.197   1.089  -7.236  0.00  0.00    +0.065 A 
BRANCH  23  26
ATOM     26  N   LIG    1       -0.566   0.286 -10.802  0.00  0.00    -1.074 N 
ATOM     27  H   LIG    1       -1.184   1.028 -11.327  0.00  0.00    +0.464 HD
BRANCH  26  28
ATOM     28  S   LIG    1       -0.329  -1.213 -11.467  0.00  0.00    +2.694 S 
ATOM     29  O   LIG    1        0.665  -1.854 -10.678  0.00  0.00    -0.930 OA
ATOM     30  O   LIG    1       -0.181  -1.018 -12.866  0.00  0.00    -0.943 OA
BRANCH  28  31
ATOM     31  C   LIG    1       -1.819  -2.125 -11.239  0.00  0.00    -0.719 A 
ATOM     32  C   LIG    1       -2.786  -1.663 -10.367  0.00  0.00    +0.160 A 
ATOM     33  C   LIG    1       -3.957  -2.376 -10.192  0.00  0.00    -0.002 A 
ATOM     34  C   LIG    1       -4.158  -3.558 -10.882  0.00  0.00    +0.118 A 
ATOM     35  C   LIG    1       -3.190  -4.024 -11.750  0.00  0.00    -0.020 A 
ATOM     36  C   LIG    1       -2.018  -3.309 -11.930  0.00  0.00    +0.197 A 
ATOM     37  F   LIG    1       -1.071  -3.765 -12.779  0.00  0.00    -0.120 F 
ENDBRANCH  28  31
ENDBRANCH  26  28
ENDBRANCH  23  26
ENDBRANCH   1  20
TORSDOF 7
ENDMDL
MODEL 5
REMARK VINA RESULT:      -9.4      5.000      8.471
REMARK  Name = ZINC32974765
REMARK                            x       y       z     vdW  Elec       q    Type
REMARK                         _______ _______ _______ _____ _____    ______ ____
ROOT
ATOM      1  C   LIG    1        2.418   0.546  -5.441  0.00  0.00    +0.414 C 
ENDROOT
BRANCH   1   4
ATOM      2  C   LIG    1        3.213  -1.861  -2.867  0.00  0.00    +0.087 A 
ATOM      3  C   LIG    1        2.475  -0.805  -3.312  0.00  0.00    +0.331 A 
ATOM      4  N   LIG    1        2.917  -0.519  -4.568  0.00  0.00    -0.407 N 
ATOM      5  C   LIG    1        3.903  -1.404  -4.864  0.00  0.00    +0.599 A 
ATOM      6  N   LIG    1        4.077  -2.201  -3.849  0.00  0.00    -0.472 N 
ATOM      7  H   LIG    1        4.773  -3.040  -3.703  0.00  0.00    +0.514 HD
BRANCH   2  10
ATOM      8  C   LIG    1        2.347  -3.336   0.265  0.00  0.00    +0.247 A 
ATOM      9  N   LIG    1        1.974  -2.702  -0.866  0.00  0.00    -0.448 NA
ATOM     10  C   LIG    1        3.089  -2.517  -1.551  0.00  0.00    +0.214 A 
ATOM     11  O   LIG    1        4.086  -3.039  -0.819  0.00  0.00    +0.119 OA
ATOM     12  N   LIG    1        3.644  -3.501   0.211  0.00  0.00    -0.349 NA
BRANCH   8  17
ATOM     13  C   LIG    1       -1.126  -5.019   4.540  0.00  0.00    +0.102 C 
ATOM     14  C   LIG    1       -0.218  -4.578   3.422  0.00  0.00    -0.048 A 
ATOM     15  C   LIG    1       -0.742  -3.906   2.332  0.00  0.00    +0.015 A 
ATOM     16  C   LIG    1        0.086  -3.500   1.305  0.00  0.00    +0.062 A 
ATOM     17  C   LIG    1        1.452  -3.769   1.366  0.00  0.00    -0.056 A 
ATOM     18  C   LIG    1        1.973  -4.452   2.463  0.00  0.00    +0.068 A 
ATOM     19  C   LIG    1        1.138  -4.849   3.487  0.00  0.00    +0.011 A 
ENDBRANCH   8  17
ENDBRANCH   2  10
ENDBRANCH   1   4
BRANCH   1  20
ATOM     20  C   LIG    1        1.973  -0.047  -6.754  0.00  0.00    -0.166 A 
ATOM     21  C   LIG    1        2.723   0.165  -7.895  0.00  0.00    +0.069 A 
ATOM     22  C   LIG    1        2.322  -0.382  -9.098  0.00  0.00    +0.009 A 
ATOM     23  C   LIG    1        1.158  -1.137  -9.162  0.00  0.00    +0.187 A 
ATOM     24  C   LIG    1        0.404  -1.343  -8.014  0.00  0.00    +0.009 A 
ATOM     25  C   LIG    1        0.813  -0.798  -6.813  0.00  0.00    +0.065 A 
BRANCH  23  26
ATOM     26  N   LIG    1        0.746  -1.687 -10.378  0.00  0.00    -1.074 N 
ATOM     27  H   LIG    1        1.257  -2.573 -10.781  0.00  0.00    +0.464 HD
BRANCH  26  28
ATOM     28  S   LIG    1       -0.511  -1.004 -11.212  0.00  0.00    +2.694 S 
ATOM     29  O   LIG    1       -0.141  -1.016 -12.585  0.00  0.00    -0.930 OA
ATOM     30  O   LIG    1       -0.852   0.192 -10.526  0.00  0.00    -0.943 OA
BRANCH  28  31
ATOM     31  C   LIG    1       -1.891  -2.088 -11.054  0.00  0.00    -0.719 A 
ATOM     32  C   LIG    1       -2.819  -1.884 -10.051  0.00  0.00    +0.160 A 
ATOM     33  C   LIG    1       -3.905  -2.730  -9.930  0.00  0.00    -0.002 A 
ATOM     34  C   LIG    1       -4.058  -3.789 -10.806  0.00  0.00    +0.118 A 
ATOM     35  C   LIG    1       -3.129  -3.998 -11.807  0.00  0.00    -0.020 A 
ATOM     36  C   LIG    1       -2.044  -3.148 -11.933  0.00  0.00    +0.197 A 
ATOM     37  F   LIG    1       -1.135  -3.352 -12.910  0.00  0.00    -0.120 F 
ENDBRANCH  28  31
ENDBRANCH  26  28
ENDBRANCH  23  26
ENDBRANCH   1  20
TORSDOF 7
ENDMDL
MODEL 6
REMARK VINA RESULT:      -9.4      5.460      9.604
REMARK  Name = ZINC32974765
REMARK                            x       y       z     vdW  Elec       q    Type
REMARK                         _______ _______ _______ _____ _____    ______ ____
ROOT
ATOM      1  C   LIG    1        2.207   0.584  -5.416  0.00  0.00    +0.414 C 
ENDROOT
BRANCH   1   4
ATOM      2  C   LIG    1        3.216  -1.818  -2.914  0.00  0.00    +0.087 A 
ATOM      3  C   LIG    1        2.390  -0.816  -3.326  0.00  0.00    +0.331 A 
ATOM      4  N   LIG    1        2.799  -0.459  -4.576  0.00  0.00    -0.407 N 
ATOM      5  C   LIG    1        3.853  -1.251  -4.901  0.00  0.00    +0.599 A 
ATOM      6  N   LIG    1        4.099  -2.059  -3.909  0.00  0.00    -0.472 N 
ATOM      7  H   LIG    1        4.863  -2.841  -3.789  0.00  0.00    +0.514 HD
BRANCH   2  10
ATOM      8  C   LIG    1        3.647  -3.487   0.211  0.00  0.00    +0.247 A 
ATOM      9  N   LIG    1        4.184  -2.888  -0.872  0.00  0.00    -0.448 NA
ATOM     10  C   LIG    1        3.156  -2.518  -1.616  0.00  0.00    +0.214 A 
ATOM     11  O   LIG    1        2.046  -2.903  -0.965  0.00  0.00    +0.119 OA
ATOM     12  N   LIG    1        2.346  -3.453   0.072  0.00  0.00    -0.349 NA
BRANCH   8  17
ATOM     13  C   LIG    1        6.547  -5.776   4.630  0.00  0.00    +0.102 C 
ATOM     14  C   LIG    1        5.789  -5.177   3.474  0.00  0.00    -0.048 A 
ATOM     15  C   LIG    1        4.418  -5.006   3.563  0.00  0.00    +0.015 A 
ATOM     16  C   LIG    1        3.719  -4.458   2.508  0.00  0.00    +0.062 A 
ATOM     17  C   LIG    1        4.394  -4.077   1.350  0.00  0.00    -0.056 A 
ATOM     18  C   LIG    1        5.773  -4.257   1.263  0.00  0.00    +0.068 A 
ATOM     19  C   LIG    1        6.464  -4.801   2.326  0.00  0.00    +0.011 A 
ENDBRANCH   8  17
ENDBRANCH   2  10
ENDBRANCH   1   4
BRANCH   1  20
ATOM     20  C   LIG    1        1.813  -0.006  -6.746  0.00  0.00    -0.166 A 
ATOM     21  C   LIG    1        2.534   0.310  -7.882  0.00  0.00    +0.069 A 
ATOM     22  C   LIG    1        2.179  -0.233  -9.101  0.00  0.00    +0.009 A 
ATOM     23  C   LIG    1        1.089  -1.090  -9.187  0.00  0.00    +0.187 A 
ATOM     24  C   LIG    1        0.363  -1.401  -8.044  0.00  0.00    +0.009 A 
ATOM     25  C   LIG    1        0.727  -0.858  -6.827  0.00  0.00    +0.065 A 
BRANCH  23  26
ATOM     26  N   LIG    1        0.724  -1.637 -10.418  0.00  0.00    -1.074 N 
ATOM     27  H   LIG    1        1.273  -2.500 -10.821  0.00  0.00    +0.464 HD
BRANCH  26  28
ATOM     28  S   LIG    1       -0.537  -0.985 -11.273  0.00  0.00    +2.694 S 
ATOM     29  O   LIG    1       -0.153  -1.005 -12.641  0.00  0.00    -0.930 OA
ATOM     30  O   LIG    1       -0.905   0.213 -10.603  0.00  0.00    -0.943 OA
BRANCH  28  31
ATOM     31  C   LIG    1       -1.899  -2.090 -11.115  0.00  0.00    -0.719 A 
ATOM     32  C   LIG    1       -2.820  -1.914 -10.100  0.00  0.00    +0.160 A 
ATOM     33  C   LIG    1       -3.892  -2.777  -9.979  0.00  0.00    -0.002 A 
ATOM     34  C   LIG    1       -4.039  -3.826 -10.869  0.00  0.00    +0.118 A 
ATOM     35  C   LIG    1       -3.118  -4.008 -11.882  0.00  0.00    -0.020 A 
ATOM     36  C   LIG    1       -2.046  -3.141 -12.006  0.00  0.00    +0.197 A 
ATOM     37  F   LIG    1       -1.144  -3.318 -12.996  0.00  0.00    -0.120 F 
ENDBRANCH  28  31
ENDBRANCH  26  28
ENDBRANCH  23  26
ENDBRANCH   1  20
TORSDOF 7
ENDMDL
MODEL 7
REMARK VINA RESULT:      -9.4      5.456      9.660
REMARK  Name = ZINC32974765
REMARK                            x       y       z     vdW  Elec       q    Type
REMARK                         _______ _______ _______ _____ _____    ______ ____
ROOT
ATOM      1  C   LIG    1        2.771   0.396  -4.850  0.00  0.00    +0.414 C 
ENDROOT
BRANCH   1   4
ATOM      2  C   LIG    1        1.954  -1.729  -2.046  0.00  0.00    +0.087 A 
ATOM      3  C   LIG    1        2.869  -1.224  -2.920  0.00  0.00    +0.331 A 
ATOM      4  N   LIG    1        2.196  -0.377  -3.747  0.00  0.00    -0.407 N 
ATOM      5  C   LIG    1        0.895  -0.376  -3.358  0.00  0.00    +0.599 A 
ATOM      6  N   LIG    1        0.755  -1.182  -2.345  0.00  0.00    -0.472 N 
ATOM      7  H   LIG    1       -0.134  -1.450  -1.756  0.00  0.00    +0.514 HD
BRANCH   2  10
ATOM      8  C   LIG    1        3.120  -3.803   0.614  0.00  0.00    +0.247 A 
ATOM      9  N   LIG    1        3.328  -2.781  -0.243  0.00  0.00    -0.448 NA
ATOM     10  C   LIG    1        2.224  -2.696  -0.964  0.00  0.00    +0.214 A 
ATOM     11  O   LIG    1        1.397  -3.659  -0.526  0.00  0.00    +0.119 OA
ATOM     12  N   LIG    1        1.925  -4.278   0.373  0.00  0.00    -0.349 NA
BRANCH   8  17
ATOM     13  C   LIG    1        6.812  -5.722   4.596  0.00  0.00    +0.102 C 
ATOM     14  C   LIG    1        5.847  -5.220   3.555  0.00  0.00    -0.048 A 
ATOM     15  C   LIG    1        4.513  -5.043   3.879  0.00  0.00    +0.015 A 
ATOM     16  C   LIG    1        3.624  -4.583   2.929  0.00  0.00    +0.062 A 
ATOM     17  C   LIG    1        4.071  -4.297   1.640  0.00  0.00    -0.056 A 
ATOM     18  C   LIG    1        5.414  -4.484   1.317  0.00  0.00    +0.068 A 
ATOM     19  C   LIG    1        6.295  -4.939   2.276  0.00  0.00    +0.011 A 
ENDBRANCH   8  17
ENDBRANCH   2  10
ENDBRANCH   1   4
BRANCH   1  20
ATOM     20  C   LIG    1        1.954   0.174  -6.098  0.00  0.00    -0.166 A 
ATOM     21  C   LIG    1        1.983  -1.054  -6.732  0.00  0.00    +0.069 A 
ATOM     22  C   LIG    1        1.232  -1.263  -7.872  0.00  0.00    +0.009 A 
ATOM     23  C   LIG    1        0.455  -0.233  -8.387  0.00  0.00    +0.187 A 
ATOM     24  C   LIG    1        0.433   1.001  -7.751  0.00  0.00    +0.009 A 
ATOM     25  C   LIG    1        1.182   1.201  -6.608  0.00  0.00    +0.065 A 
BRANCH  23  26
ATOM     26  N   LIG    1       -0.302  -0.438  -9.543  0.00  0.00    -1.074 N 
ATOM     27  H   LIG    1        0.173  -0.367 -10.531  0.00  0.00    +0.464 HD
BRANCH  26  28
ATOM     28  S   LIG    1       -1.917  -0.787  -9.424  0.00  0.00    +2.694 S 
ATOM     29  O   LIG    1       -2.615   0.414  -9.723  0.00  0.00    -0.930 OA
ATOM     30  O   LIG    1       -2.093  -1.484  -8.199  0.00  0.00    -0.943 OA
BRANCH  28  31
ATOM     31  C   LIG    1       -2.300  -1.926 -10.712  0.00  0.00    -0.719 A 
ATOM     32  C   LIG    1       -1.312  -2.341 -11.584  0.00  0.00    +0.160 A 
ATOM     33  C   LIG    1       -1.610  -3.239 -12.591  0.00  0.00    -0.002 A 
ATOM     34  C   LIG    1       -2.901  -3.715 -12.734  0.00  0.00    +0.118 A 
ATOM     35  C   LIG    1       -3.892  -3.298 -11.867  0.00  0.00    -0.020 A 
ATOM     36  C   LIG    1       -3.593  -2.402 -10.854  0.00  0.00    +0.197 A 
ATOM     37  F   LIG    1       -4.561  -1.993 -10.006  0.00  0.00    -0.120 F 
ENDBRANCH  28  31
ENDBRANCH  26  28
ENDBRANCH  23  26
ENDBRANCH   1  20
TORSDOF 7
ENDMDL
MODEL 8
REMARK VINA RESULT:      -9.4      2.753      6.776
REMARK  Name = ZINC32974765
REMARK                            x       y       z     vdW  Elec       q    Type
REMARK                         _______ _______ _______ _____ _____    ______ ____
ROOT
ATOM      1  C   LIG    1       -5.281   0.810  -2.514  0.00  0.00    +0.414 C 
ENDROOT
BRANCH   1   4
ATOM      2  C   LIG    1       -5.920   0.134  -6.005  0.00  0.00    +0.087 A 
ATOM      3  C   LIG    1       -5.058   0.203  -4.952  0.00  0.00    +0.331 A 
ATOM      4  N   LIG    1       -5.789   0.597  -3.871  0.00  0.00    -0.407 N 
ATOM      5  C   LIG    1       -7.073   0.750  -4.282  0.00  0.00    +0.599 A 
ATOM      6  N   LIG    1       -7.148   0.473  -5.553  0.00  0.00    -0.472 N 
ATOM      7  H   LIG    1       -8.005   0.480  -6.243  0.00  0.00    +0.514 HD
BRANCH   2  10
ATOM      8  C   LIG    1       -4.597  -0.993  -9.121  0.00  0.00    +0.247 A 
ATOM      9  N   LIG    1       -4.468  -0.848  -7.786  0.00  0.00    -0.448 NA
ATOM     10  C   LIG    1       -5.576  -0.248  -7.388  0.00  0.00    +0.214 A 
ATOM     11  O   LIG    1       -6.327  -0.053  -8.483  0.00  0.00    +0.119 OA
ATOM     12  N   LIG    1       -5.754  -0.483  -9.460  0.00  0.00    -0.349 NA
BRANCH   8  17
ATOM     13  C   LIG    1       -0.766  -3.413 -12.676  0.00  0.00    +0.102 C 
ATOM     14  C   LIG    1       -1.768  -2.780 -11.747  0.00  0.00    -0.048 A 
ATOM     15  C   LIG    1       -1.366  -1.784 -10.875  0.00  0.00    +0.015 A 
ATOM     16  C   LIG    1       -2.279  -1.200 -10.021  0.00  0.00    +0.062 A 
ATOM     17  C   LIG    1       -3.609  -1.616 -10.038  0.00  0.00    -0.056 A 
ATOM     18  C   LIG    1       -4.008  -2.624 -10.913  0.00  0.00    +0.068 A 
ATOM     19  C   LIG    1       -3.087  -3.197 -11.766  0.00  0.00    +0.011 A 
ENDBRANCH   8  17
ENDBRANCH   2  10
ENDBRANCH   1   4
BRANCH   1  20
ATOM     20  C   LIG    1       -4.128  -0.126  -2.256  0.00  0.00    -0.166 A 
ATOM     21  C   LIG    1       -4.372  -1.442  -1.911  0.00  0.00    +0.069 A 
ATOM     22  C   LIG    1       -3.318  -2.303  -1.680  0.00  0.00    +0.009 A 
ATOM     23  C   LIG    1       -2.011  -1.843  -1.782  0.00  0.00    +0.187 A 
ATOM     24  C   LIG    1       -1.770  -0.518  -2.123  0.00  0.00    +0.009 A 
ATOM     25  C   LIG    1       -2.829   0.337  -2.359  0.00  0.00    +0.065 A 
BRANCH  23  26
ATOM     26  N   LIG    1       -0.943  -2.709  -1.544  0.00  0.00    -1.074 N 
ATOM     27  H   LIG    1       -0.411  -2.675  -0.582  0.00  0.00    +0.464 HD
BRANCH  26  28
ATOM     28  S   LIG    1       -0.476  -3.790  -2.709  0.00  0.00    +2.694 S 
ATOM     29  O   LIG    1       -1.470  -4.804  -2.744  0.00  0.00    -0.930 OA
ATOM     30  O   LIG    1        0.895  -4.075  -2.473  0.00  0.00    -0.943 OA
BRANCH  28  31
ATOM     31  C   LIG    1       -0.557  -2.952  -4.257  0.00  0.00    -0.719 A 
ATOM     32  C   LIG    1       -1.717  -2.993  -5.006  0.00  0.00    +0.160 A 
ATOM     33  C   LIG    1       -1.783  -2.331  -6.217  0.00  0.00    -0.002 A 
ATOM     34  C   LIG    1       -0.684  -1.636  -6.687  0.00  0.00    +0.118 A 
ATOM     35  C   LIG    1        0.479  -1.598  -5.943  0.00  0.00    -0.020 A 
ATOM     36  C   LIG    1        0.545  -2.256  -4.727  0.00  0.00    +0.197 A 
ATOM     37  F   LIG    1        1.682  -2.220  -3.999  0.00  0.00    -0.120 F 
ENDBRANCH  28  31
ENDBRANCH  26  28
ENDBRANCH  23  26
ENDBRANCH   1  20
TORSDOF 7
ENDMDL
MODEL 9
REMARK VINA RESULT:      -9.3      3.929      7.168
REMARK  Name = ZINC32974765
REMARK                            x       y       z     vdW  Elec       q    Type
REMARK                         _______ _______ _______ _____ _____    ______ ____
ROOT
ATOM      1  C   LIG    1        2.584  -0.276  -7.802  0.00  0.00    +0.414 C 
ENDROOT
BRANCH   1   4
ATOM      2  C   LIG    1        2.031  -2.007  -4.681  0.00  0.00    +0.087 A 
ATOM      3  C   LIG    1        1.642  -1.706  -5.952  0.00  0.00    +0.331 A 
ATOM      4  N   LIG    1        2.585  -0.866  -6.462  0.00  0.00    -0.407 N 
ATOM      5  C   LIG    1        3.527  -0.681  -5.503  0.00  0.00    +0.599 A 
ATOM      6  N   LIG    1        3.194  -1.362  -4.444  0.00  0.00    -0.472 N 
ATOM      7  H   LIG    1        3.693  -1.468  -3.469  0.00  0.00    +0.514 HD
BRANCH   2  10
ATOM      8  C   LIG    1        0.075  -3.640  -2.182  0.00  0.00    +0.247 A 
ATOM      9  N   LIG    1        0.480  -2.502  -2.784  0.00  0.00    -0.448 NA
ATOM     10  C   LIG    1        1.314  -2.885  -3.736  0.00  0.00    +0.214 A 
ATOM     11  O   LIG    1        1.384  -4.224  -3.676  0.00  0.00    +0.119 OA
ATOM     12  N   LIG    1        0.672  -4.636  -2.786  0.00  0.00    -0.349 NA
BRANCH   8  17
ATOM     13  C   LIG    1       -3.607  -4.039   2.229  0.00  0.00    +0.102 C 
ATOM     14  C   LIG    1       -2.644  -3.935   1.075  0.00  0.00    -0.048 A 
ATOM     15  C   LIG    1       -1.338  -3.535   1.301  0.00  0.00    +0.015 A 
ATOM     16  C   LIG    1       -0.452  -3.438   0.248  0.00  0.00    +0.062 A 
ATOM     17  C   LIG    1       -0.873  -3.743  -1.045  0.00  0.00    -0.056 A 
ATOM     18  C   LIG    1       -2.190  -4.139  -1.267  0.00  0.00    +0.068 A 
ATOM     19  C   LIG    1       -3.067  -4.238  -0.207  0.00  0.00    +0.011 A 
ENDBRANCH   8  17
ENDBRANCH   2  10
ENDBRANCH   1   4
BRANCH   1  20
ATOM     20  C   LIG    1        1.176  -0.254  -8.341  0.00  0.00    -0.166 A 
ATOM     21  C   LIG    1        0.787  -1.181  -9.289  0.00  0.00    +0.069 A 
ATOM     22  C   LIG    1       -0.504  -1.169  -9.780  0.00  0.00    +0.009 A 
ATOM     23  C   LIG    1       -1.408  -0.215  -9.328  0.00  0.00    +0.187 A 
ATOM     24  C   LIG    1       -1.011   0.718  -8.380  0.00  0.00    +0.009 A 
ATOM     25  C   LIG    1        0.279   0.696  -7.889  0.00  0.00    +0.065 A 
BRANCH  23  26
ATOM     26  N   LIG    1       -2.712  -0.195  -9.827  0.00  0.00    -1.074 N 
ATOM     27  H   LIG    1       -2.998   0.544 -10.589  0.00  0.00    +0.464 HD
BRANCH  26  28
ATOM     28  S   LIG    1       -3.828  -1.285  -9.269  0.00  0.00    +2.694 S 
ATOM     29  O   LIG    1       -3.115  -2.231  -8.484  0.00  0.00    -0.930 OA
ATOM     30  O   LIG    1       -4.619  -1.664 -10.386  0.00  0.00    -0.943 OA
BRANCH  28  31
ATOM     31  C   LIG    1       -4.896  -0.418  -8.167  0.00  0.00    -0.719 A 
ATOM     32  C   LIG    1       -4.875  -0.705  -6.815  0.00  0.00    +0.160 A 
ATOM     33  C   LIG    1       -5.708  -0.021  -5.950  0.00  0.00    -0.002 A 
ATOM     34  C   LIG    1       -6.571   0.943  -6.437  0.00  0.00    +0.118 A 
ATOM     35  C   LIG    1       -6.598   1.228  -7.788  0.00  0.00    -0.020 A 
ATOM     36  C   LIG    1       -5.760   0.547  -8.656  0.00  0.00    +0.197 A 
ATOM     37  F   LIG    1       -5.786   0.825  -9.978  0.00  0.00    -0.120 F 
ENDBRANCH  28  31
ENDBRANCH  26  28
ENDBRANCH  23  26
ENDBRANCH   1  20
TORSDOF 7
ENDMDL
