# Supplementary material for: Computationally accelerated identification of P-glycoprotein inhibitors
Source: PLoS One. 2025 Aug 13;20(8):e0325121. doi: 10.1371/journal.pone.0325121 (PMC12349723; doi:10.1371/journal.pone.0325121)
Supplement: S9 File — We have provided the full dataset for the docking studies presented in this paper, as defined by the journal’s definition of a complete minimal dataset. (ZIP) [file pone.0325121.s013.zip › S9_Docking_Data_Receptors_Ligands/DBD_docking/4ksb_dbd/ZINC36489963_4ksb_dbd_out.pdbqt]

MODEL 1
REMARK VINA RESULT:      -9.3      0.000      0.000
REMARK  Name = ZINC36489963
REMARK                            x       y       z     vdW  Elec       q    Type
REMARK                         _______ _______ _______ _____ _____    ______ ____
ROOT
ATOM      1  C   LIG    1       -2.205  -2.547  -3.026  0.00  0.00    -0.038 A 
ATOM      2  C   LIG    1       -1.061  -2.371  -2.280  0.00  0.00    +0.051 A 
ATOM      3  N   LIG    1       -0.713  -3.565  -1.734  0.00  0.00    -0.364 N 
ATOM      4  C   LIG    1        0.423  -4.046  -0.927  0.00  0.00    +0.377 C 
ATOM      5  C   LIG    1        1.419  -2.945  -0.619  0.00  0.00    +0.368 C 
ATOM      6  N   LIG    1        2.037  -2.379  -1.809  0.00  0.00    -0.346 N 
ATOM      7  C   LIG    1        1.462  -1.384  -2.506  0.00  0.00    +0.018 A 
ATOM      8  C   LIG    1        2.304  -1.007  -3.505  0.00  0.00    -0.018 A 
ATOM      9  N   LIG    1        3.386  -1.822  -3.431  0.00  0.00    -0.202 NA
ATOM     10  N   LIG    1        3.245  -2.651  -2.446  0.00  0.00    -0.020 NA
ATOM     11  N   LIG    1       -1.735  -4.454  -2.150  0.00  0.00    -0.041 NA
ATOM     12  S   LIG    1       -0.166  -0.854  -2.035  0.00  0.00    +0.241 S 
ATOM     13  N   LIG    1       -2.572  -3.837  -2.900  0.00  0.00    -0.189 NA
ENDROOT
BRANCH   1  16
ATOM     14  N   LIG    1       -2.737  -1.462  -5.145  0.00  0.00    -0.712 N 
ATOM     15  H   LIG    1       -2.159  -2.102  -5.590  0.00  0.00    +0.410 HD
ATOM     16  C   LIG    1       -2.901  -1.518  -3.809  0.00  0.00    +0.596 C 
ATOM     17  O   LIG    1       -3.627  -0.716  -3.251  0.00  0.00    -0.496 OA
BRANCH  14  18
ATOM     18  C   LIG    1       -3.431  -0.435  -5.926  0.00  0.00    +0.336 C 
BRANCH  18  21
ATOM     19  C   LIG    1       -3.312  -2.585  -9.029  0.00  0.00    +0.046 A 
ATOM     20  C   LIG    1       -3.072  -2.108  -7.753  0.00  0.00    +0.025 A 
ATOM     21  C   LIG    1       -3.695  -0.954  -7.316  0.00  0.00    -0.083 A 
ATOM     22  C   LIG    1       -4.560  -0.276  -8.154  0.00  0.00    +0.004 A 
ATOM     23  C   LIG    1       -4.801  -0.751  -9.431  0.00  0.00    +0.098 A 
ATOM     24  F   LIG    1       -5.648  -0.090 -10.251  0.00  0.00    -0.137 F 
ATOM     25  C   LIG    1       -4.177  -1.908  -9.868  0.00  0.00    -0.007 A 
ENDBRANCH  18  21
ENDBRANCH  14  18
ENDBRANCH   1  16
BRANCH   8  26
ATOM     26  C   LIG    1        2.086   0.074  -4.475  0.00  0.00    +0.596 C 
ATOM     27  N   LIG    1        0.940   0.123  -5.183  0.00  0.00    -0.711 N 
ATOM     28  H   LIG    1        0.261  -0.558  -5.055  0.00  0.00    +0.410 HD
ATOM     29  O   LIG    1        2.938   0.928  -4.637  0.00  0.00    -0.495 OA
BRANCH  27  30
ATOM     30  C   LIG    1        0.723   1.202  -6.151  0.00  0.00    +0.336 C 
BRANCH  30  31
ATOM     31  C   LIG    1        0.244   0.618  -7.455  0.00  0.00    -0.083 A 
ATOM     32  C   LIG    1        0.744  -0.593  -7.894  0.00  0.00    +0.025 A 
ATOM     33  C   LIG    1        0.306  -1.130  -9.091  0.00  0.00    +0.046 A 
ATOM     34  C   LIG    1       -0.632  -0.455  -9.849  0.00  0.00    -0.006 A 
ATOM     35  C   LIG    1       -1.134   0.758  -9.410  0.00  0.00    +0.098 A 
ATOM     36  F   LIG    1       -2.050   1.418 -10.151  0.00  0.00    -0.137 F 
ATOM     37  C   LIG    1       -0.699   1.292  -8.208  0.00  0.00    +0.004 A 
ENDBRANCH  30  31
ENDBRANCH  27  30
ENDBRANCH   8  26
TORSDOF 6
ENDMDL
MODEL 2
REMARK VINA RESULT:      -9.3      3.617      7.037
REMARK  Name = ZINC36489963
REMARK                            x       y       z     vdW  Elec       q    Type
REMARK                         _______ _______ _______ _____ _____    ______ ____
ROOT
ATOM      1  C   LIG    1       -3.055  -0.265  -4.239  0.00  0.00    -0.038 A 
ATOM      2  C   LIG    1       -4.349  -0.215  -4.705  0.00  0.00    +0.051 A 
ATOM      3  N   LIG    1       -5.013   0.762  -4.034  0.00  0.00    -0.364 N 
ATOM      4  C   LIG    1       -6.361   1.352  -4.123  0.00  0.00    +0.377 C 
ATOM      5  C   LIG    1       -7.207   0.697  -5.198  0.00  0.00    +0.368 C 
ATOM      6  N   LIG    1       -6.657   0.854  -6.537  0.00  0.00    -0.346 N 
ATOM      7  C   LIG    1       -5.737   0.008  -7.032  0.00  0.00    +0.018 A 
ATOM      8  C   LIG    1       -5.479   0.350  -8.323  0.00  0.00    -0.018 A 
ATOM      9  N   LIG    1       -6.228   1.449  -8.592  0.00  0.00    -0.202 NA
ATOM     10  N   LIG    1       -6.922   1.775  -7.548  0.00  0.00    -0.020 NA
ATOM     11  N   LIG    1       -4.063   1.261  -3.108  0.00  0.00    -0.041 NA
ATOM     12  S   LIG    1       -5.076  -1.244  -5.960  0.00  0.00    +0.241 S 
ATOM     13  N   LIG    1       -2.944   0.654  -3.260  0.00  0.00    -0.189 NA
ENDROOT
BRANCH   1  16
ATOM     14  N   LIG    1       -1.213  -0.787  -5.751  0.00  0.00    -0.712 N 
ATOM     15  H   LIG    1       -1.354   0.072  -6.180  0.00  0.00    +0.410 HD
ATOM     16  C   LIG    1       -1.992  -1.159  -4.716  0.00  0.00    +0.596 C 
ATOM     17  O   LIG    1       -1.814  -2.235  -4.177  0.00  0.00    -0.496 OA
BRANCH  14  18
ATOM     18  C   LIG    1       -0.153  -1.678  -6.227  0.00  0.00    +0.336 C 
BRANCH  18  21
ATOM     19  C   LIG    1        2.599   0.422  -4.718  0.00  0.00    +0.046 A 
ATOM     20  C   LIG    1        1.395   0.050  -5.287  0.00  0.00    +0.025 A 
ATOM     21  C   LIG    1        1.160  -1.274  -5.606  0.00  0.00    -0.083 A 
ATOM     22  C   LIG    1        2.128  -2.228  -5.356  0.00  0.00    +0.004 A 
ATOM     23  C   LIG    1        3.334  -1.858  -4.786  0.00  0.00    +0.098 A 
ATOM     24  F   LIG    1        4.281  -2.790  -4.540  0.00  0.00    -0.137 F 
ATOM     25  C   LIG    1        3.569  -0.531  -4.466  0.00  0.00    -0.007 A 
ENDBRANCH  18  21
ENDBRANCH  14  18
ENDBRANCH   1  16
BRANCH   8  26
ATOM     26  C   LIG    1       -4.569  -0.339  -9.248  0.00  0.00    +0.596 C 
ATOM     27  N   LIG    1       -3.239  -0.138  -9.158  0.00  0.00    -0.711 N 
ATOM     28  H   LIG    1       -2.884   0.462  -8.484  0.00  0.00    +0.410 HD
ATOM     29  O   LIG    1       -5.015  -1.091 -10.093  0.00  0.00    -0.495 OA
BRANCH  27  30
ATOM     30  C   LIG    1       -2.331  -0.825 -10.081  0.00  0.00    +0.336 C 
BRANCH  30  31
ATOM     31  C   LIG    1       -0.905  -0.497  -9.719  0.00  0.00    -0.083 A 
ATOM     32  C   LIG    1       -0.605   0.713  -9.123  0.00  0.00    +0.025 A 
ATOM     33  C   LIG    1        0.703   1.016  -8.791  0.00  0.00    +0.046 A 
ATOM     34  C   LIG    1        1.711   0.108  -9.056  0.00  0.00    -0.006 A 
ATOM     35  C   LIG    1        1.411  -1.104  -9.653  0.00  0.00    +0.098 A 
ATOM     36  F   LIG    1        2.396  -1.991  -9.912  0.00  0.00    -0.137 F 
ATOM     37  C   LIG    1        0.100  -1.409  -9.979  0.00  0.00    +0.004 A 
ENDBRANCH  30  31
ENDBRANCH  27  30
ENDBRANCH   8  26
TORSDOF 6
ENDMDL
MODEL 3
REMARK VINA RESULT:      -9.2      3.406      6.628
REMARK  Name = ZINC36489963
REMARK                            x       y       z     vdW  Elec       q    Type
REMARK                         _______ _______ _______ _____ _____    ______ ____
ROOT
ATOM      1  C   LIG    1       -3.335   0.676  -3.266  0.00  0.00    -0.038 A 
ATOM      2  C   LIG    1       -4.635   0.625  -3.716  0.00  0.00    +0.051 A 
ATOM      3  N   LIG    1       -5.287   1.736  -3.283  0.00  0.00    -0.364 N 
ATOM      4  C   LIG    1       -6.633   2.298  -3.491  0.00  0.00    +0.377 C 
ATOM      5  C   LIG    1       -7.496   1.416  -4.374  0.00  0.00    +0.368 C 
ATOM      6  N   LIG    1       -6.963   1.253  -5.719  0.00  0.00    -0.346 N 
ATOM      7  C   LIG    1       -6.052   0.309  -6.014  0.00  0.00    +0.018 A 
ATOM      8  C   LIG    1       -5.810   0.339  -7.352  0.00  0.00    -0.018 A 
ATOM      9  N   LIG    1       -6.558   1.351  -7.861  0.00  0.00    -0.202 NA
ATOM     10  N   LIG    1       -7.236   1.915  -6.913  0.00  0.00    -0.020 NA
ATOM     11  N   LIG    1       -4.323   2.430  -2.510  0.00  0.00    -0.041 NA
ATOM     12  S   LIG    1       -5.382  -0.663  -4.688  0.00  0.00    +0.241 S 
ATOM     13  N   LIG    1       -3.208   1.797  -2.529  0.00  0.00    -0.189 NA
ENDROOT
BRANCH   1  16
ATOM     14  N   LIG    1       -1.666  -0.331  -4.733  0.00  0.00    -0.712 N 
ATOM     15  H   LIG    1       -1.919   0.308  -5.418  0.00  0.00    +0.410 HD
ATOM     16  C   LIG    1       -2.282  -0.312  -3.535  0.00  0.00    +0.596 C 
ATOM     17  O   LIG    1       -1.964  -1.112  -2.675  0.00  0.00    -0.496 OA
BRANCH  14  18
ATOM     18  C   LIG    1       -0.616  -1.316  -5.001  0.00  0.00    +0.336 C 
BRANCH  18  21
ATOM     19  C   LIG    1        1.684   1.145  -6.709  0.00  0.00    +0.046 A 
ATOM     20  C   LIG    1        0.757   0.602  -5.838  0.00  0.00    +0.025 A 
ATOM     21  C   LIG    1        0.395  -0.726  -5.951  0.00  0.00    -0.083 A 
ATOM     22  C   LIG    1        0.960  -1.516  -6.935  0.00  0.00    +0.004 A 
ATOM     23  C   LIG    1        1.888  -0.975  -7.808  0.00  0.00    +0.098 A 
ATOM     24  F   LIG    1        2.442  -1.745  -8.769  0.00  0.00    -0.137 F 
ATOM     25  C   LIG    1        2.251   0.357  -7.694  0.00  0.00    -0.007 A 
ENDBRANCH  18  21
ENDBRANCH  14  18
ENDBRANCH   1  16
BRANCH   8  26
ATOM     26  C   LIG    1       -4.915  -0.552  -8.102  0.00  0.00    +0.596 C 
ATOM     27  N   LIG    1       -3.758  -0.966  -7.547  0.00  0.00    -0.711 N 
ATOM     28  H   LIG    1       -3.516  -0.674  -6.654  0.00  0.00    +0.410 HD
ATOM     29  O   LIG    1       -5.218  -0.918  -9.221  0.00  0.00    -0.495 OA
BRANCH  27  30
ATOM     30  C   LIG    1       -2.865  -1.855  -8.295  0.00  0.00    +0.336 C 
BRANCH  30  31
ATOM     31  C   LIG    1       -1.909  -1.030  -9.118  0.00  0.00    -0.083 A 
ATOM     32  C   LIG    1       -1.688   0.296  -8.798  0.00  0.00    +0.025 A 
ATOM     33  C   LIG    1       -0.812   1.055  -9.552  0.00  0.00    +0.046 A 
ATOM     34  C   LIG    1       -0.156   0.487 -10.627  0.00  0.00    -0.006 A 
ATOM     35  C   LIG    1       -0.375  -0.841 -10.949  0.00  0.00    +0.098 A 
ATOM     36  F   LIG    1        0.266  -1.397 -12.001  0.00  0.00    -0.137 F 
ATOM     37  C   LIG    1       -1.249  -1.602 -10.189  0.00  0.00    +0.004 A 
ENDBRANCH  30  31
ENDBRANCH  27  30
ENDBRANCH   8  26
TORSDOF 6
ENDMDL
MODEL 4
REMARK VINA RESULT:      -9.2      2.350      2.740
REMARK  Name = ZINC36489963
REMARK                            x       y       z     vdW  Elec       q    Type
REMARK                         _______ _______ _______ _____ _____    ______ ____
ROOT
ATOM      1  C   LIG    1       -1.800  -2.790  -4.417  0.00  0.00    -0.038 A 
ATOM      2  C   LIG    1       -0.940  -2.553  -3.368  0.00  0.00    +0.051 A 
ATOM      3  N   LIG    1       -0.810  -3.698  -2.649  0.00  0.00    -0.364 N 
ATOM      4  C   LIG    1        0.005  -4.112  -1.493  0.00  0.00    +0.377 C 
ATOM      5  C   LIG    1        0.884  -2.989  -0.976  0.00  0.00    +0.368 C 
ATOM      6  N   LIG    1        1.857  -2.524  -1.954  0.00  0.00    -0.346 N 
ATOM      7  C   LIG    1        1.553  -1.589  -2.871  0.00  0.00    +0.018 A 
ATOM      8  C   LIG    1        2.674  -1.297  -3.584  0.00  0.00    -0.018 A 
ATOM      9  N   LIG    1        3.658  -2.103  -3.112  0.00  0.00    -0.202 NA
ATOM     10  N   LIG    1        3.196  -2.848  -2.159  0.00  0.00    -0.020 NA
ATOM     11  N   LIG    1       -1.675  -4.618  -3.292  0.00  0.00    -0.041 NA
ATOM     12  S   LIG    1       -0.126  -1.022  -2.975  0.00  0.00    +0.241 S 
ATOM     13  N   LIG    1       -2.221  -4.065  -4.312  0.00  0.00    -0.189 NA
ENDROOT
BRANCH   1  16
ATOM     14  N   LIG    1       -1.628  -1.892  -6.679  0.00  0.00    -0.712 N 
ATOM     15  H   LIG    1       -0.966  -2.574  -6.873  0.00  0.00    +0.410 HD
ATOM     16  C   LIG    1       -2.190  -1.827  -5.456  0.00  0.00    +0.596 C 
ATOM     17  O   LIG    1       -3.021  -0.973  -5.213  0.00  0.00    -0.496 OA
BRANCH  14  18
ATOM     18  C   LIG    1       -2.018  -0.933  -7.715  0.00  0.00    +0.336 C 
BRANCH  18  21
ATOM     19  C   LIG    1       -1.473  -2.122 -11.258  0.00  0.00    +0.046 A 
ATOM     20  C   LIG    1       -1.304  -1.460 -10.056  0.00  0.00    +0.025 A 
ATOM     21  C   LIG    1       -2.203  -1.656  -9.025  0.00  0.00    -0.083 A 
ATOM     22  C   LIG    1       -3.273  -2.515  -9.195  0.00  0.00    +0.004 A 
ATOM     23  C   LIG    1       -3.443  -3.178 -10.397  0.00  0.00    +0.098 A 
ATOM     24  F   LIG    1       -4.488  -4.019 -10.564  0.00  0.00    -0.137 F 
ATOM     25  C   LIG    1       -2.542  -2.981 -11.430  0.00  0.00    -0.007 A 
ENDBRANCH  18  21
ENDBRANCH  14  18
ENDBRANCH   1  16
BRANCH   8  26
ATOM     26  C   LIG    1        2.797  -0.298  -4.654  0.00  0.00    +0.596 C 
ATOM     27  N   LIG    1        2.365  -0.588  -5.898  0.00  0.00    -0.711 N 
ATOM     28  H   LIG    1        1.975  -1.456  -6.086  0.00  0.00    +0.410 HD
ATOM     29  O   LIG    1        3.286   0.790  -4.418  0.00  0.00    -0.495 OA
BRANCH  27  30
ATOM     30  C   LIG    1        2.487   0.408  -6.966  0.00  0.00    +0.336 C 
BRANCH  30  31
ATOM     31  C   LIG    1        2.972  -0.263  -8.226  0.00  0.00    -0.083 A 
ATOM     32  C   LIG    1        2.226  -1.276  -8.799  0.00  0.00    +0.025 A 
ATOM     33  C   LIG    1        2.669  -1.893  -9.954  0.00  0.00    +0.046 A 
ATOM     34  C   LIG    1        3.858  -1.498 -10.537  0.00  0.00    -0.006 A 
ATOM     35  C   LIG    1        4.605  -0.483  -9.964  0.00  0.00    +0.098 A 
ATOM     36  F   LIG    1        5.768  -0.097 -10.533  0.00  0.00    -0.137 F 
ATOM     37  C   LIG    1        4.158   0.139  -8.810  0.00  0.00    +0.004 A 
ENDBRANCH  30  31
ENDBRANCH  27  30
ENDBRANCH   8  26
TORSDOF 6
ENDMDL
MODEL 5
REMARK VINA RESULT:      -9.1      3.459      6.827
REMARK  Name = ZINC36489963
REMARK                            x       y       z     vdW  Elec       q    Type
REMARK                         _______ _______ _______ _____ _____    ______ ____
ROOT
ATOM      1  C   LIG    1       -5.183   0.030  -5.510  0.00  0.00    -0.038 A 
ATOM      2  C   LIG    1       -4.563  -0.396  -6.663  0.00  0.00    +0.051 A 
ATOM      3  N   LIG    1       -5.365  -0.101  -7.719  0.00  0.00    -0.364 N 
ATOM      4  C   LIG    1       -5.240  -0.219  -9.183  0.00  0.00    +0.377 C 
ATOM      5  C   LIG    1       -3.918  -0.833  -9.602  0.00  0.00    +0.368 C 
ATOM      6  N   LIG    1       -2.764  -0.038  -9.205  0.00  0.00    -0.346 N 
ATOM      7  C   LIG    1       -2.202  -0.156  -7.990  0.00  0.00    +0.018 A 
ATOM      8  C   LIG    1       -1.101   0.641  -7.939  0.00  0.00    -0.018 A 
ATOM      9  N   LIG    1       -1.028   1.282  -9.133  0.00  0.00    -0.202 NA
ATOM     10  N   LIG    1       -2.008   0.908  -9.893  0.00  0.00    -0.020 NA
ATOM     11  N   LIG    1       -6.519   0.476  -7.134  0.00  0.00    -0.041 NA
ATOM     12  S   LIG    1       -2.987  -1.208  -6.794  0.00  0.00    +0.241 S 
ATOM     13  N   LIG    1       -6.377   0.546  -5.862  0.00  0.00    -0.189 NA
ENDROOT
BRANCH   1  16
ATOM     14  N   LIG    1       -4.714  -1.234  -3.476  0.00  0.00    -0.712 N 
ATOM     15  H   LIG    1       -5.119  -2.010  -3.895  0.00  0.00    +0.410 HD
ATOM     16  C   LIG    1       -4.645  -0.066  -4.147  0.00  0.00    +0.596 C 
ATOM     17  O   LIG    1       -4.137   0.907  -3.623  0.00  0.00    -0.496 OA
BRANCH  14  18
ATOM     18  C   LIG    1       -4.178  -1.330  -2.117  0.00  0.00    +0.336 C 
BRANCH  18  21
ATOM     19  C   LIG    1       -2.744  -4.412  -0.471  0.00  0.00    +0.046 A 
ATOM     20  C   LIG    1       -3.332  -3.173  -0.649  0.00  0.00    +0.025 A 
ATOM     21  C   LIG    1       -3.537  -2.681  -1.924  0.00  0.00    -0.083 A 
ATOM     22  C   LIG    1       -3.155  -3.427  -3.023  0.00  0.00    +0.004 A 
ATOM     23  C   LIG    1       -2.566  -4.667  -2.846  0.00  0.00    +0.098 A 
ATOM     24  F   LIG    1       -2.192  -5.398  -3.920  0.00  0.00    -0.137 F 
ATOM     25  C   LIG    1       -2.361  -5.159  -1.568  0.00  0.00    -0.007 A 
ENDBRANCH  18  21
ENDBRANCH  14  18
ENDBRANCH   1  16
BRANCH   8  26
ATOM     26  C   LIG    1       -0.170   0.779  -6.812  0.00  0.00    +0.596 C 
ATOM     27  N   LIG    1        0.624  -0.253  -6.464  0.00  0.00    -0.711 N 
ATOM     28  H   LIG    1        0.580  -1.087  -6.957  0.00  0.00    +0.410 HD
ATOM     29  O   LIG    1       -0.114   1.825  -6.193  0.00  0.00    -0.495 OA
BRANCH  27  30
ATOM     30  C   LIG    1        1.554  -0.116  -5.339  0.00  0.00    +0.336 C 
BRANCH  30  31
ATOM     31  C   LIG    1        1.173  -1.088  -4.252  0.00  0.00    -0.083 A 
ATOM     32  C   LIG    1        0.795  -0.619  -3.008  0.00  0.00    +0.025 A 
ATOM     33  C   LIG    1        0.446  -1.509  -2.009  0.00  0.00    +0.046 A 
ATOM     34  C   LIG    1        0.474  -2.869  -2.254  0.00  0.00    -0.006 A 
ATOM     35  C   LIG    1        0.852  -3.340  -3.500  0.00  0.00    +0.098 A 
ATOM     36  F   LIG    1        0.880  -4.669  -3.740  0.00  0.00    -0.137 F 
ATOM     37  C   LIG    1        1.196  -2.447  -4.502  0.00  0.00    +0.004 A 
ENDBRANCH  30  31
ENDBRANCH  27  30
ENDBRANCH   8  26
TORSDOF 6
ENDMDL
MODEL 6
REMARK VINA RESULT:      -9.1      1.697      4.906
REMARK  Name = ZINC36489963
REMARK                            x       y       z     vdW  Elec       q    Type
REMARK                         _______ _______ _______ _____ _____    ______ ____
ROOT
ATOM      1  C   LIG    1        0.977  -1.319  -4.226  0.00  0.00    -0.038 A 
ATOM      2  C   LIG    1        0.016  -2.273  -3.972  0.00  0.00    +0.051 A 
ATOM      3  N   LIG    1        0.440  -3.049  -2.940  0.00  0.00    -0.364 N 
ATOM      4  C   LIG    1       -0.149  -4.152  -2.161  0.00  0.00    +0.377 C 
ATOM      5  C   LIG    1       -1.540  -4.519  -2.641  0.00  0.00    +0.368 C 
ATOM      6  N   LIG    1       -2.499  -3.433  -2.506  0.00  0.00    -0.346 N 
ATOM      7  C   LIG    1       -2.643  -2.488  -3.452  0.00  0.00    +0.018 A 
ATOM      8  C   LIG    1       -3.664  -1.664  -3.094  0.00  0.00    -0.018 A 
ATOM      9  N   LIG    1       -4.111  -2.097  -1.889  0.00  0.00    -0.202 NA
ATOM     10  N   LIG    1       -3.429  -3.133  -1.514  0.00  0.00    -0.020 NA
ATOM     11  N   LIG    1        1.725  -2.542  -2.624  0.00  0.00    -0.041 NA
ATOM     12  S   LIG    1       -1.524  -2.496  -4.831  0.00  0.00    +0.241 S 
ATOM     13  N   LIG    1        1.998  -1.541  -3.376  0.00  0.00    -0.189 NA
ENDROOT
BRANCH   1  16
ATOM     14  N   LIG    1        1.671  -0.334  -6.348  0.00  0.00    -0.712 N 
ATOM     15  H   LIG    1        2.270  -1.086  -6.473  0.00  0.00    +0.410 HD
ATOM     16  C   LIG    1        0.904  -0.260  -5.241  0.00  0.00    +0.596 C 
ATOM     17  O   LIG    1        0.152   0.682  -5.085  0.00  0.00    -0.496 OA
BRANCH  14  18
ATOM     18  C   LIG    1        1.598   0.722  -7.360  0.00  0.00    +0.336 C 
BRANCH  18  21
ATOM     19  C   LIG    1       -0.019  -1.257 -10.140  0.00  0.00    +0.046 A 
ATOM     20  C   LIG    1        0.854  -0.875  -9.138  0.00  0.00    +0.025 A 
ATOM     21  C   LIG    1        0.645   0.307  -8.452  0.00  0.00    -0.083 A 
ATOM     22  C   LIG    1       -0.436   1.107  -8.766  0.00  0.00    +0.004 A 
ATOM     23  C   LIG    1       -1.311   0.726  -9.769  0.00  0.00    +0.098 A 
ATOM     24  F   LIG    1       -2.369   1.508 -10.077  0.00  0.00    -0.137 F 
ATOM     25  C   LIG    1       -1.101  -0.457 -10.456  0.00  0.00    -0.007 A 
ENDBRANCH  18  21
ENDBRANCH  14  18
ENDBRANCH   1  16
BRANCH   8  26
ATOM     26  C   LIG    1       -4.183  -0.526  -3.864  0.00  0.00    +0.596 C 
ATOM     27  N   LIG    1       -5.259  -0.687  -4.661  0.00  0.00    -0.711 N 
ATOM     28  H   LIG    1       -5.689  -1.554  -4.726  0.00  0.00    +0.410 HD
ATOM     29  O   LIG    1       -3.644   0.561  -3.783  0.00  0.00    -0.495 OA
BRANCH  27  30
ATOM     30  C   LIG    1       -5.777   0.448  -5.429  0.00  0.00    +0.336 C 
BRANCH  30  31
ATOM     31  C   LIG    1       -5.553   0.203  -6.900  0.00  0.00    -0.083 A 
ATOM     32  C   LIG    1       -6.222   0.967  -7.837  0.00  0.00    +0.025 A 
ATOM     33  C   LIG    1       -6.018   0.743  -9.186  0.00  0.00    +0.046 A 
ATOM     34  C   LIG    1       -5.145  -0.246  -9.598  0.00  0.00    -0.006 A 
ATOM     35  C   LIG    1       -4.474  -1.012  -8.661  0.00  0.00    +0.098 A 
ATOM     36  F   LIG    1       -3.621  -1.979  -9.063  0.00  0.00    -0.137 F 
ATOM     37  C   LIG    1       -4.675  -0.783  -7.309  0.00  0.00    +0.004 A 
ENDBRANCH  30  31
ENDBRANCH  27  30
ENDBRANCH   8  26
TORSDOF 6
ENDMDL
MODEL 7
REMARK VINA RESULT:      -9.1      3.490      6.654
REMARK  Name = ZINC36489963
REMARK                            x       y       z     vdW  Elec       q    Type
REMARK                         _______ _______ _______ _____ _____    ______ ____
ROOT
ATOM      1  C   LIG    1       -2.494  -0.209  -4.333  0.00  0.00    -0.038 A 
ATOM      2  C   LIG    1       -3.559  -0.543  -5.138  0.00  0.00    +0.051 A 
ATOM      3  N   LIG    1       -4.665   0.099  -4.680  0.00  0.00    -0.364 N 
ATOM      4  C   LIG    1       -6.060   0.222  -5.139  0.00  0.00    +0.377 C 
ATOM      5  C   LIG    1       -6.323  -0.574  -6.403  0.00  0.00    +0.368 C 
ATOM      6  N   LIG    1       -5.530  -0.126  -7.539  0.00  0.00    -0.346 N 
ATOM      7  C   LIG    1       -4.283  -0.577  -7.758  0.00  0.00    +0.018 A 
ATOM      8  C   LIG    1       -3.829  -0.054  -8.929  0.00  0.00    -0.018 A 
ATOM      9  N   LIG    1       -4.808   0.760  -9.398  0.00  0.00    -0.202 NA
ATOM     10  N   LIG    1       -5.818   0.746  -8.587  0.00  0.00    -0.020 NA
ATOM     11  N   LIG    1       -4.217   0.794  -3.529  0.00  0.00    -0.041 NA
ATOM     12  S   LIG    1       -3.540  -1.635  -6.541  0.00  0.00    +0.241 S 
ATOM     13  N   LIG    1       -2.960   0.603  -3.364  0.00  0.00    -0.189 NA
ENDROOT
BRANCH   1  16
ATOM     14  N   LIG    1       -0.241   0.071  -5.225  0.00  0.00    -0.712 N 
ATOM     15  H   LIG    1       -0.535   0.896  -5.643  0.00  0.00    +0.410 HD
ATOM     16  C   LIG    1       -1.106  -0.661  -4.495  0.00  0.00    +0.596 C 
ATOM     17  O   LIG    1       -0.736  -1.694  -3.970  0.00  0.00    -0.496 OA
BRANCH  14  18
ATOM     18  C   LIG    1        1.144  -0.378  -5.387  0.00  0.00    +0.336 C 
BRANCH  18  21
ATOM     19  C   LIG    1        2.079   1.340  -8.618  0.00  0.00    +0.046 A 
ATOM     20  C   LIG    1        1.678   1.132  -7.310  0.00  0.00    +0.025 A 
ATOM     21  C   LIG    1        1.582  -0.153  -6.812  0.00  0.00    -0.083 A 
ATOM     22  C   LIG    1        1.887  -1.233  -7.619  0.00  0.00    +0.004 A 
ATOM     23  C   LIG    1        2.289  -1.026  -8.928  0.00  0.00    +0.098 A 
ATOM     24  F   LIG    1        2.589  -2.081  -9.718  0.00  0.00    -0.137 F 
ATOM     25  C   LIG    1        2.385   0.262  -9.426  0.00  0.00    -0.007 A 
ENDBRANCH  18  21
ENDBRANCH  14  18
ENDBRANCH   1  16
BRANCH   8  26
ATOM     26  C   LIG    1       -2.532  -0.321  -9.565  0.00  0.00    +0.596 C 
ATOM     27  N   LIG    1       -2.225  -1.570  -9.967  0.00  0.00    -0.711 N 
ATOM     28  H   LIG    1       -2.858  -2.293  -9.836  0.00  0.00    +0.410 HD
ATOM     29  O   LIG    1       -1.737   0.584  -9.729  0.00  0.00    -0.495 OA
BRANCH  27  30
ATOM     30  C   LIG    1       -0.930  -1.837 -10.601  0.00  0.00    +0.336 C 
BRANCH  30  31
ATOM     31  C   LIG    1       -1.121  -1.983 -12.089  0.00  0.00    -0.083 A 
ATOM     32  C   LIG    1       -0.189  -1.449 -12.960  0.00  0.00    +0.025 A 
ATOM     33  C   LIG    1       -0.363  -1.582 -14.326  0.00  0.00    +0.046 A 
ATOM     34  C   LIG    1       -1.468  -2.248 -14.821  0.00  0.00    -0.006 A 
ATOM     35  C   LIG    1       -2.401  -2.783 -13.950  0.00  0.00    +0.098 A 
ATOM     36  F   LIG    1       -3.481  -3.433 -14.433  0.00  0.00    -0.137 F 
ATOM     37  C   LIG    1       -2.223  -2.655 -12.582  0.00  0.00    +0.004 A 
ENDBRANCH  30  31
ENDBRANCH  27  30
ENDBRANCH   8  26
TORSDOF 6
ENDMDL
MODEL 8
REMARK VINA RESULT:      -9.0      2.099      2.734
REMARK  Name = ZINC36489963
REMARK                            x       y       z     vdW  Elec       q    Type
REMARK                         _______ _______ _______ _____ _____    ______ ____
ROOT
ATOM      1  C   LIG    1       -2.201  -2.010  -3.731  0.00  0.00    -0.038 A 
ATOM      2  C   LIG    1       -1.168  -1.892  -2.829  0.00  0.00    +0.051 A 
ATOM      3  N   LIG    1       -1.088  -3.042  -2.110  0.00  0.00    -0.364 N 
ATOM      4  C   LIG    1       -0.171  -3.561  -1.080  0.00  0.00    +0.377 C 
ATOM      5  C   LIG    1        0.922  -2.571  -0.728  0.00  0.00    +0.368 C 
ATOM      6  N   LIG    1        1.789  -2.249  -1.853  0.00  0.00    -0.346 N 
ATOM      7  C   LIG    1        1.480  -1.284  -2.737  0.00  0.00    +0.018 A 
ATOM      8  C   LIG    1        2.509  -1.153  -3.617  0.00  0.00    -0.018 A 
ATOM      9  N   LIG    1        3.433  -2.087  -3.279  0.00  0.00    -0.202 NA
ATOM     10  N   LIG    1        3.024  -2.758  -2.249  0.00  0.00    -0.020 NA
ATOM     11  N   LIG    1       -2.160  -3.833  -2.593  0.00  0.00    -0.041 NA
ATOM     12  S   LIG    1       -0.101  -0.488  -2.601  0.00  0.00    +0.241 S 
ATOM     13  N   LIG    1       -2.773  -3.213  -3.532  0.00  0.00    -0.189 NA
ENDROOT
BRANCH   1  16
ATOM     14  N   LIG    1       -2.325  -1.192  -6.026  0.00  0.00    -0.712 N 
ATOM     15  H   LIG    1       -1.851  -1.990  -6.310  0.00  0.00    +0.410 HD
ATOM     16  C   LIG    1       -2.610  -1.006  -4.722  0.00  0.00    +0.596 C 
ATOM     17  O   LIG    1       -3.205  -0.007  -4.367  0.00  0.00    -0.496 OA
BRANCH  14  18
ATOM     18  C   LIG    1       -2.733  -0.192  -7.015  0.00  0.00    +0.336 C 
BRANCH  18  21
ATOM     19  C   LIG    1       -1.844  -2.013 -10.202  0.00  0.00    +0.046 A 
ATOM     20  C   LIG    1       -2.415  -1.710  -8.979  0.00  0.00    +0.025 A 
ATOM     21  C   LIG    1       -2.110  -0.519  -8.348  0.00  0.00    -0.083 A 
ATOM     22  C   LIG    1       -1.233   0.371  -8.938  0.00  0.00    +0.004 A 
ATOM     23  C   LIG    1       -0.661   0.070 -10.162  0.00  0.00    +0.098 A 
ATOM     24  F   LIG    1        0.195   0.941 -10.741  0.00  0.00    -0.137 F 
ATOM     25  C   LIG    1       -0.967  -1.123 -10.794  0.00  0.00    -0.007 A 
ENDBRANCH  18  21
ENDBRANCH  14  18
ENDBRANCH   1  16
BRANCH   8  26
ATOM     26  C   LIG    1        2.603  -0.185  -4.717  0.00  0.00    +0.596 C 
ATOM     27  N   LIG    1        2.045  -0.467  -5.911  0.00  0.00    -0.711 N 
ATOM     28  H   LIG    1        1.583  -1.309  -6.044  0.00  0.00    +0.410 HD
ATOM     29  O   LIG    1        3.183   0.871  -4.551  0.00  0.00    -0.495 OA
BRANCH  27  30
ATOM     30  C   LIG    1        2.139   0.499  -7.010  0.00  0.00    +0.336 C 
BRANCH  30  31
ATOM     31  C   LIG    1        2.768  -0.163  -8.209  0.00  0.00    -0.083 A 
ATOM     32  C   LIG    1        2.161  -1.262  -8.788  0.00  0.00    +0.025 A 
ATOM     33  C   LIG    1        2.737  -1.871  -9.888  0.00  0.00    +0.046 A 
ATOM     34  C   LIG    1        3.920  -1.382 -10.408  0.00  0.00    -0.006 A 
ATOM     35  C   LIG    1        4.528  -0.282  -9.829  0.00  0.00    +0.098 A 
ATOM     36  F   LIG    1        5.685   0.197 -10.337  0.00  0.00    -0.137 F 
ATOM     37  C   LIG    1        3.948   0.332  -8.731  0.00  0.00    +0.004 A 
ENDBRANCH  30  31
ENDBRANCH  27  30
ENDBRANCH   8  26
TORSDOF 6
ENDMDL
MODEL 9
REMARK VINA RESULT:      -9.0      2.377      5.406
REMARK  Name = ZINC36489963
REMARK                            x       y       z     vdW  Elec       q    Type
REMARK                         _______ _______ _______ _____ _____    ______ ____
ROOT
ATOM      1  C   LIG    1        0.902  -1.748  -3.349  0.00  0.00    -0.038 A 
ATOM      2  C   LIG    1       -0.423  -2.115  -3.419  0.00  0.00    +0.051 A 
ATOM      3  N   LIG    1       -0.975  -1.980  -2.184  0.00  0.00    -0.364 N 
ATOM      4  C   LIG    1       -2.333  -2.128  -1.632  0.00  0.00    +0.377 C 
ATOM      5  C   LIG    1       -3.340  -2.551  -2.683  0.00  0.00    +0.368 C 
ATOM      6  N   LIG    1       -3.493  -1.580  -3.757  0.00  0.00    -0.346 N 
ATOM      7  C   LIG    1       -2.682  -1.571  -4.830  0.00  0.00    +0.018 A 
ATOM      8  C   LIG    1       -3.116  -0.617  -5.697  0.00  0.00    -0.018 A 
ATOM      9  N   LIG    1       -4.181  -0.014  -5.112  0.00  0.00    -0.202 NA
ATOM     10  N   LIG    1       -4.414  -0.555  -3.959  0.00  0.00    -0.020 NA
ATOM     11  N   LIG    1        0.101  -1.562  -1.362  0.00  0.00    -0.041 NA
ATOM     12  S   LIG    1       -1.301  -2.687  -4.854  0.00  0.00    +0.241 S 
ATOM     13  N   LIG    1        1.164  -1.428  -2.067  0.00  0.00    -0.189 NA
ENDROOT
BRANCH   1  16
ATOM     14  N   LIG    1        2.202  -0.539  -5.023  0.00  0.00    -0.712 N 
ATOM     15  H   LIG    1        1.820   0.287  -4.687  0.00  0.00    +0.410 HD
ATOM     16  C   LIG    1        1.856  -1.716  -4.465  0.00  0.00    +0.596 C 
ATOM     17  O   LIG    1        2.335  -2.752  -4.886  0.00  0.00    -0.496 OA
BRANCH  14  18
ATOM     18  C   LIG    1        3.153  -0.507  -6.136  0.00  0.00    +0.336 C 
BRANCH  18  21
ATOM     19  C   LIG    1        1.213   1.254  -8.856  0.00  0.00    +0.046 A 
ATOM     20  C   LIG    1        1.893   1.011  -7.676  0.00  0.00    +0.025 A 
ATOM     21  C   LIG    1        2.413  -0.244  -7.422  0.00  0.00    -0.083 A 
ATOM     22  C   LIG    1        2.255  -1.258  -8.348  0.00  0.00    +0.004 A 
ATOM     23  C   LIG    1        1.574  -1.017  -9.529  0.00  0.00    +0.098 A 
ATOM     24  F   LIG    1        1.420  -2.007 -10.436  0.00  0.00    -0.137 F 
ATOM     25  C   LIG    1        1.054   0.241  -9.783  0.00  0.00    -0.007 A 
ENDBRANCH  18  21
ENDBRANCH  14  18
ENDBRANCH   1  16
BRANCH   8  26
ATOM     26  C   LIG    1       -2.544  -0.304  -7.013  0.00  0.00    +0.596 C 
ATOM     27  N   LIG    1       -3.072  -0.854  -8.125  0.00  0.00    -0.711 N 
ATOM     28  H   LIG    1       -3.828  -1.457  -8.056  0.00  0.00    +0.410 HD
ATOM     29  O   LIG    1       -1.597   0.454  -7.100  0.00  0.00    -0.495 OA
BRANCH  27  30
ATOM     30  C   LIG    1       -2.502  -0.541  -9.438  0.00  0.00    +0.336 C 
BRANCH  30  31
ATOM     31  C   LIG    1       -2.619  -1.745 -10.336  0.00  0.00    -0.083 A 
ATOM     32  C   LIG    1       -1.690  -1.952 -11.338  0.00  0.00    +0.025 A 
ATOM     33  C   LIG    1       -1.795  -3.057 -12.163  0.00  0.00    +0.046 A 
ATOM     34  C   LIG    1       -2.831  -3.955 -11.987  0.00  0.00    -0.006 A 
ATOM     35  C   LIG    1       -3.762  -3.749 -10.983  0.00  0.00    +0.098 A 
ATOM     36  F   LIG    1       -4.774  -4.626 -10.810  0.00  0.00    -0.137 F 
ATOM     37  C   LIG    1       -3.651  -2.645 -10.153  0.00  0.00    +0.004 A 
ENDBRANCH  30  31
ENDBRANCH  27  30
ENDBRANCH   8  26
TORSDOF 6
ENDMDL
