# Supplementary material for: Computationally accelerated identification of P-glycoprotein inhibitors
Source: PLoS One. 2025 Aug 13;20(8):e0325121. doi: 10.1371/journal.pone.0325121 (PMC12349723; doi:10.1371/journal.pone.0325121)
Supplement: S9 File — We have provided the full dataset for the docking studies presented in this paper, as defined by the journal’s definition of a complete minimal dataset. (ZIP) [file pone.0325121.s013.zip › S9_Docking_Data_Receptors_Ligands/DBD_docking/4ksb_dbd/ZINC84559953_4ksb_dbd_out.pdbqt]

MODEL 1
REMARK VINA RESULT:     -10.3      0.000      0.000
REMARK  Name = ZINC84559953
REMARK                            x       y       z     vdW  Elec       q    Type
REMARK                         _______ _______ _______ _____ _____    ______ ____
ROOT
ATOM      1  C   LIG    1        1.318  -1.020  -9.183  0.00  0.00    +0.152 A 
ATOM      2  C   LIG    1        0.929  -1.394  -7.825  0.00  0.00    -0.056 A 
ATOM      3  C   LIG    1        1.855  -1.597  -6.800  0.00  0.00    +0.051 A 
ATOM      4  C   LIG    1        1.411  -1.945  -5.558  0.00  0.00    +0.047 A 
ATOM      5  C   LIG    1        0.052  -2.099  -5.299  0.00  0.00    +0.043 A 
ATOM      6  C   LIG    1       -0.878  -1.907  -6.280  0.00  0.00    +0.055 A 
ATOM      7  C   LIG    1       -0.455  -1.549  -7.564  0.00  0.00    -0.059 A 
ATOM      8  C   LIG    1       -1.353  -1.332  -8.635  0.00  0.00    +0.090 A 
ATOM      9  N   LIG    1       -0.881  -0.996  -9.822  0.00  0.00    -0.275 NA
ATOM     10  N   LIG    1        0.363  -0.843 -10.083  0.00  0.00    -0.240 NA
ENDROOT
BRANCH   1  14
ATOM     11  C   LIG    1        5.409  -0.495 -10.210  0.00  0.00    +0.025 A 
ATOM     12  C   LIG    1        4.776   0.434  -9.403  0.00  0.00    +0.010 A 
ATOM     13  C   LIG    1        3.448   0.270  -9.066  0.00  0.00    +0.029 A 
ATOM     14  C   LIG    1        2.743  -0.836  -9.542  0.00  0.00    -0.046 A 
ATOM     15  C   LIG    1        3.387  -1.769 -10.356  0.00  0.00    +0.053 A 
ATOM     16  C   LIG    1        4.715  -1.593 -10.685  0.00  0.00    +0.011 A 
ENDBRANCH   1  14
BRANCH   8  17
ATOM     17  S   LIG    1       -3.090  -1.507  -8.387  0.00  0.00    -0.003 S 
BRANCH  17  18
ATOM     18  C   LIG    1       -3.584  -2.751  -9.611  0.00  0.00    +0.123 C 
BRANCH  18  19
ATOM     19  C   LIG    1       -3.887  -2.063 -10.943  0.00  0.00    -0.306 C 
BRANCH  19  20
ATOM     20  S   LIG    1       -3.658  -3.246 -12.300  0.00  0.00    +2.505 S 
ATOM     21  O   LIG    1       -4.535  -2.934 -13.374  0.00  0.00    -0.925 OA
ATOM     22  O   LIG    1       -3.583  -4.569 -11.788  0.00  0.00    -0.925 OA
BRANCH  20  23
ATOM     23  C   LIG    1       -2.045  -2.912 -12.924  0.00  0.00    -0.660 A 
ATOM     24  C   LIG    1       -0.935  -3.425 -12.280  0.00  0.00    +0.119 A 
ATOM     25  C   LIG    1        0.331  -3.163 -12.770  0.00  0.00    -0.004 A 
ATOM     26  C   LIG    1        0.487  -2.390 -13.905  0.00  0.00    +0.071 A 
ATOM     27  C   LIG    1       -0.624  -1.878 -14.550  0.00  0.00    -0.004 A 
ATOM     28  C   LIG    1       -1.889  -2.143 -14.063  0.00  0.00    +0.119 A 
ENDBRANCH  20  23
ENDBRANCH  19  20
ENDBRANCH  18  19
ENDBRANCH  17  18
ENDBRANCH   8  17
TORSDOF 6
ENDMDL
MODEL 2
REMARK VINA RESULT:      -9.9      3.794      6.793
REMARK  Name = ZINC84559953
REMARK                            x       y       z     vdW  Elec       q    Type
REMARK                         _______ _______ _______ _____ _____    ______ ____
ROOT
ATOM      1  C   LIG    1       -3.259  -1.996  -8.937  0.00  0.00    +0.152 A 
ATOM      2  C   LIG    1       -4.272  -0.981  -8.657  0.00  0.00    -0.056 A 
ATOM      3  C   LIG    1       -5.099  -0.442  -9.644  0.00  0.00    +0.051 A 
ATOM      4  C   LIG    1       -6.021   0.503  -9.301  0.00  0.00    +0.047 A 
ATOM      5  C   LIG    1       -6.149   0.936  -7.984  0.00  0.00    +0.043 A 
ATOM      6  C   LIG    1       -5.355   0.428  -6.996  0.00  0.00    +0.055 A 
ATOM      7  C   LIG    1       -4.401  -0.542  -7.315  0.00  0.00    -0.059 A 
ATOM      8  C   LIG    1       -3.540  -1.119  -6.351  0.00  0.00    +0.090 A 
ATOM      9  N   LIG    1       -2.662  -2.031  -6.727  0.00  0.00    -0.275 NA
ATOM     10  N   LIG    1       -2.529  -2.448  -7.929  0.00  0.00    -0.240 NA
ENDROOT
BRANCH   1  14
ATOM     11  C   LIG    1       -2.682  -3.474 -12.880  0.00  0.00    +0.025 A 
ATOM     12  C   LIG    1       -1.843  -2.493 -12.382  0.00  0.00    +0.010 A 
ATOM     13  C   LIG    1       -2.024  -2.009 -11.103  0.00  0.00    +0.029 A 
ATOM     14  C   LIG    1       -3.058  -2.510 -10.311  0.00  0.00    -0.046 A 
ATOM     15  C   LIG    1       -3.902  -3.499 -10.819  0.00  0.00    +0.053 A 
ATOM     16  C   LIG    1       -3.709  -3.975 -12.099  0.00  0.00    +0.011 A 
ENDBRANCH   1  14
BRANCH   8  17
ATOM     17  S   LIG    1       -3.641  -0.624  -4.662  0.00  0.00    -0.003 S 
BRANCH  17  18
ATOM     18  C   LIG    1       -2.007  -1.035  -3.988  0.00  0.00    +0.123 C 
BRANCH  18  19
ATOM     19  C   LIG    1       -1.027   0.097  -4.302  0.00  0.00    -0.306 C 
BRANCH  19  20
ATOM     20  S   LIG    1        0.438  -0.585  -5.127  0.00  0.00    +2.505 S 
ATOM     21  O   LIG    1        0.409  -2.005  -5.082  0.00  0.00    -0.925 OA
ATOM     22  O   LIG    1        1.600   0.128  -4.729  0.00  0.00    -0.925 OA
BRANCH  20  23
ATOM     23  C   LIG    1        0.226  -0.185  -6.830  0.00  0.00    -0.660 A 
ATOM     24  C   LIG    1       -0.555   0.895  -7.195  0.00  0.00    +0.119 A 
ATOM     25  C   LIG    1       -0.722   1.208  -8.530  0.00  0.00    -0.004 A 
ATOM     26  C   LIG    1       -0.105   0.443  -9.503  0.00  0.00    +0.071 A 
ATOM     27  C   LIG    1        0.678  -0.637  -9.138  0.00  0.00    -0.004 A 
ATOM     28  C   LIG    1        0.848  -0.947  -7.802  0.00  0.00    +0.119 A 
ENDBRANCH  20  23
ENDBRANCH  19  20
ENDBRANCH  18  19
ENDBRANCH  17  18
ENDBRANCH   8  17
TORSDOF 6
ENDMDL
MODEL 3
REMARK VINA RESULT:      -9.8      3.778      6.778
REMARK  Name = ZINC84559953
REMARK                            x       y       z     vdW  Elec       q    Type
REMARK                         _______ _______ _______ _____ _____    ______ ____
ROOT
ATOM      1  C   LIG    1       -3.232  -1.960  -8.985  0.00  0.00    +0.152 A 
ATOM      2  C   LIG    1       -4.249  -0.947  -8.712  0.00  0.00    -0.056 A 
ATOM      3  C   LIG    1       -5.074  -0.414  -9.704  0.00  0.00    +0.051 A 
ATOM      4  C   LIG    1       -6.000   0.530  -9.368  0.00  0.00    +0.047 A 
ATOM      5  C   LIG    1       -6.135   0.967  -8.053  0.00  0.00    +0.043 A 
ATOM      6  C   LIG    1       -5.343   0.465  -7.060  0.00  0.00    +0.055 A 
ATOM      7  C   LIG    1       -4.385  -0.504  -7.372  0.00  0.00    -0.059 A 
ATOM      8  C   LIG    1       -3.526  -1.075  -6.403  0.00  0.00    +0.090 A 
ATOM      9  N   LIG    1       -2.644  -1.986  -6.772  0.00  0.00    -0.275 NA
ATOM     10  N   LIG    1       -2.505  -2.407  -7.973  0.00  0.00    -0.240 NA
ENDROOT
BRANCH   1  14
ATOM     11  C   LIG    1       -2.640  -3.445 -12.923  0.00  0.00    +0.025 A 
ATOM     12  C   LIG    1       -3.700  -3.907 -12.164  0.00  0.00    +0.010 A 
ATOM     13  C   LIG    1       -3.898  -3.430 -10.885  0.00  0.00    +0.029 A 
ATOM     14  C   LIG    1       -3.025  -2.478 -10.357  0.00  0.00    -0.046 A 
ATOM     15  C   LIG    1       -1.957  -2.016 -11.127  0.00  0.00    +0.053 A 
ATOM     16  C   LIG    1       -1.771  -2.501 -12.405  0.00  0.00    +0.011 A 
ENDBRANCH   1  14
BRANCH   8  17
ATOM     17  S   LIG    1       -3.635  -0.575  -4.716  0.00  0.00    -0.003 S 
BRANCH  17  18
ATOM     18  C   LIG    1       -2.004  -0.983  -4.033  0.00  0.00    +0.123 C 
BRANCH  18  19
ATOM     19  C   LIG    1       -1.023   0.148  -4.348  0.00  0.00    -0.306 C 
BRANCH  19  20
ATOM     20  S   LIG    1        0.446  -0.537  -5.164  0.00  0.00    +2.505 S 
ATOM     21  O   LIG    1        0.412  -1.957  -5.122  0.00  0.00    -0.925 OA
ATOM     22  O   LIG    1        1.607   0.172  -4.757  0.00  0.00    -0.925 OA
BRANCH  20  23
ATOM     23  C   LIG    1        0.247  -0.133  -6.868  0.00  0.00    -0.660 A 
ATOM     24  C   LIG    1        0.841  -0.917  -7.839  0.00  0.00    +0.119 A 
ATOM     25  C   LIG    1        0.685  -0.600  -9.174  0.00  0.00    -0.004 A 
ATOM     26  C   LIG    1       -0.068   0.500  -9.541  0.00  0.00    +0.071 A 
ATOM     27  C   LIG    1       -0.663   1.284  -8.570  0.00  0.00    -0.004 A 
ATOM     28  C   LIG    1       -0.511   0.965  -7.235  0.00  0.00    +0.119 A 
ENDBRANCH  20  23
ENDBRANCH  19  20
ENDBRANCH  18  19
ENDBRANCH  17  18
ENDBRANCH   8  17
TORSDOF 6
ENDMDL
MODEL 4
REMARK VINA RESULT:      -9.7      2.880      5.761
REMARK  Name = ZINC84559953
REMARK                            x       y       z     vdW  Elec       q    Type
REMARK                         _______ _______ _______ _____ _____    ______ ____
ROOT
ATOM      1  C   LIG    1       -0.852  -1.597 -11.566  0.00  0.00    +0.152 A 
ATOM      2  C   LIG    1       -2.027  -2.416 -11.277  0.00  0.00    -0.056 A 
ATOM      3  C   LIG    1       -2.356  -3.556 -12.013  0.00  0.00    +0.051 A 
ATOM      4  C   LIG    1       -3.471  -4.269 -11.681  0.00  0.00    +0.047 A 
ATOM      5  C   LIG    1       -4.282  -3.876 -10.619  0.00  0.00    +0.043 A 
ATOM      6  C   LIG    1       -3.988  -2.767  -9.880  0.00  0.00    +0.055 A 
ATOM      7  C   LIG    1       -2.851  -2.016 -10.196  0.00  0.00    -0.059 A 
ATOM      8  C   LIG    1       -2.475  -0.855  -9.480  0.00  0.00    +0.090 A 
ATOM      9  N   LIG    1       -1.388  -0.195  -9.836  0.00  0.00    -0.275 NA
ATOM     10  N   LIG    1       -0.624  -0.539 -10.804  0.00  0.00    -0.240 NA
ENDROOT
BRANCH   1  14
ATOM     11  C   LIG    1        1.771  -2.598 -14.756  0.00  0.00    +0.025 A 
ATOM     12  C   LIG    1        2.051  -3.030 -13.472  0.00  0.00    +0.010 A 
ATOM     13  C   LIG    1        1.204  -2.708 -12.432  0.00  0.00    +0.029 A 
ATOM     14  C   LIG    1        0.062  -1.945 -12.677  0.00  0.00    -0.046 A 
ATOM     15  C   LIG    1       -0.215  -1.512 -13.975  0.00  0.00    +0.053 A 
ATOM     16  C   LIG    1        0.640  -1.841 -15.006  0.00  0.00    +0.011 A 
ENDBRANCH   1  14
BRANCH   8  17
ATOM     17  S   LIG    1       -3.450  -0.293  -8.123  0.00  0.00    -0.003 S 
BRANCH  17  18
ATOM     18  C   LIG    1       -2.828  -1.247  -6.711  0.00  0.00    +0.123 C 
BRANCH  18  19
ATOM     19  C   LIG    1       -1.397  -1.707  -6.999  0.00  0.00    -0.306 C 
BRANCH  19  20
ATOM     20  S   LIG    1       -0.226  -0.565  -6.213  0.00  0.00    +2.505 S 
ATOM     21  O   LIG    1        0.447  -1.214  -5.143  0.00  0.00    -0.925 OA
ATOM     22  O   LIG    1       -0.835   0.704  -6.022  0.00  0.00    -0.925 OA
BRANCH  20  23
ATOM     23  C   LIG    1        1.021  -0.289  -7.427  0.00  0.00    -0.660 A 
ATOM     24  C   LIG    1        1.430   0.999  -7.717  0.00  0.00    +0.119 A 
ATOM     25  C   LIG    1        2.408   1.215  -8.669  0.00  0.00    -0.004 A 
ATOM     26  C   LIG    1        2.980   0.144  -9.330  0.00  0.00    +0.071 A 
ATOM     27  C   LIG    1        2.571  -1.145  -9.039  0.00  0.00    -0.004 A 
ATOM     28  C   LIG    1        1.596  -1.361  -8.084  0.00  0.00    +0.119 A 
ENDBRANCH  20  23
ENDBRANCH  19  20
ENDBRANCH  18  19
ENDBRANCH  17  18
ENDBRANCH   8  17
TORSDOF 6
ENDMDL
MODEL 5
REMARK VINA RESULT:      -9.5      3.639      6.621
REMARK  Name = ZINC84559953
REMARK                            x       y       z     vdW  Elec       q    Type
REMARK                         _______ _______ _______ _____ _____    ______ ____
ROOT
ATOM      1  C   LIG    1        0.202  -1.508 -11.191  0.00  0.00    +0.152 A 
ATOM      2  C   LIG    1       -0.225  -0.450 -10.278  0.00  0.00    -0.056 A 
ATOM      3  C   LIG    1       -1.436   0.232 -10.420  0.00  0.00    +0.051 A 
ATOM      4  C   LIG    1       -1.762   1.209  -9.526  0.00  0.00    +0.047 A 
ATOM      5  C   LIG    1       -0.908   1.534  -8.475  0.00  0.00    +0.043 A 
ATOM      6  C   LIG    1        0.282   0.886  -8.309  0.00  0.00    +0.055 A 
ATOM      7  C   LIG    1        0.646  -0.121  -9.209  0.00  0.00    -0.059 A 
ATOM      8  C   LIG    1        1.859  -0.840  -9.107  0.00  0.00    +0.090 A 
ATOM      9  N   LIG    1        2.136  -1.778  -9.995  0.00  0.00    -0.275 NA
ATOM     10  N   LIG    1        1.365  -2.098 -10.965  0.00  0.00    -0.240 NA
ENDROOT
BRANCH   1  14
ATOM     11  C   LIG    1       -2.239  -2.671 -14.469  0.00  0.00    +0.025 A 
ATOM     12  C   LIG    1       -2.550  -3.102 -13.192  0.00  0.00    +0.010 A 
ATOM     13  C   LIG    1       -1.762  -2.728 -12.123  0.00  0.00    +0.029 A 
ATOM     14  C   LIG    1       -0.648  -1.914 -12.333  0.00  0.00    -0.046 A 
ATOM     15  C   LIG    1       -0.339  -1.484 -13.624  0.00  0.00    +0.053 A 
ATOM     16  C   LIG    1       -1.135  -1.865 -14.684  0.00  0.00    +0.011 A 
ENDBRANCH   1  14
BRANCH   8  17
ATOM     17  S   LIG    1        2.994  -0.488  -7.805  0.00  0.00    -0.003 S 
BRANCH  17  18
ATOM     18  C   LIG    1        2.368  -1.456  -6.404  0.00  0.00    +0.123 C 
BRANCH  18  19
ATOM     19  C   LIG    1        1.697  -0.520  -5.397  0.00  0.00    -0.306 C 
BRANCH  19  20
ATOM     20  S   LIG    1        0.407  -1.426  -4.497  0.00  0.00    +2.505 S 
ATOM     21  O   LIG    1        0.018  -0.701  -3.338  0.00  0.00    -0.925 OA
ATOM     22  O   LIG    1        0.746  -2.803  -4.411  0.00  0.00    -0.925 OA
BRANCH  20  23
ATOM     23  C   LIG    1       -1.002  -1.375  -5.553  0.00  0.00    -0.660 A 
ATOM     24  C   LIG    1       -2.088  -0.587  -5.220  0.00  0.00    +0.119 A 
ATOM     25  C   LIG    1       -3.193  -0.547  -6.048  0.00  0.00    -0.004 A 
ATOM     26  C   LIG    1       -3.214  -1.293  -7.212  0.00  0.00    +0.071 A 
ATOM     27  C   LIG    1       -2.127  -2.081  -7.546  0.00  0.00    -0.004 A 
ATOM     28  C   LIG    1       -1.020  -2.117  -6.720  0.00  0.00    +0.119 A 
ENDBRANCH  20  23
ENDBRANCH  19  20
ENDBRANCH  18  19
ENDBRANCH  17  18
ENDBRANCH   8  17
TORSDOF 6
ENDMDL
MODEL 6
REMARK VINA RESULT:      -9.3      2.072      3.214
REMARK  Name = ZINC84559953
REMARK                            x       y       z     vdW  Elec       q    Type
REMARK                         _______ _______ _______ _____ _____    ______ ____
ROOT
ATOM      1  C   LIG    1        0.148  -1.149  -6.404  0.00  0.00    +0.152 A 
ATOM      2  C   LIG    1        0.082  -0.570  -7.744  0.00  0.00    -0.056 A 
ATOM      3  C   LIG    1        1.193  -0.022  -8.389  0.00  0.00    +0.051 A 
ATOM      4  C   LIG    1        1.048   0.501  -9.641  0.00  0.00    +0.047 A 
ATOM      5  C   LIG    1       -0.187   0.493 -10.283  0.00  0.00    +0.043 A 
ATOM      6  C   LIG    1       -1.292  -0.036  -9.679  0.00  0.00    +0.055 A 
ATOM      7  C   LIG    1       -1.176  -0.579  -8.396  0.00  0.00    -0.059 A 
ATOM      8  C   LIG    1       -2.270  -1.147  -7.702  0.00  0.00    +0.090 A 
ATOM      9  N   LIG    1       -2.086  -1.642  -6.491  0.00  0.00    -0.275 NA
ATOM     10  N   LIG    1       -0.960  -1.651  -5.882  0.00  0.00    -0.240 NA
ENDROOT
BRANCH   1  14
ATOM     11  C   LIG    1        3.807  -1.241  -4.244  0.00  0.00    +0.025 A 
ATOM     12  C   LIG    1        3.055  -0.080  -4.277  0.00  0.00    +0.010 A 
ATOM     13  C   LIG    1        1.867  -0.043  -4.976  0.00  0.00    +0.029 A 
ATOM     14  C   LIG    1        1.424  -1.181  -5.652  0.00  0.00    -0.046 A 
ATOM     15  C   LIG    1        2.187  -2.349  -5.616  0.00  0.00    +0.053 A 
ATOM     16  C   LIG    1        3.373  -2.372  -4.912  0.00  0.00    +0.011 A 
ENDBRANCH   1  14
BRANCH   8  17
ATOM     17  S   LIG    1       -3.867  -1.195  -8.447  0.00  0.00    -0.003 S 
BRANCH  17  18
ATOM     18  C   LIG    1       -3.748  -2.546  -9.653  0.00  0.00    +0.123 C 
BRANCH  18  19
ATOM     19  C   LIG    1       -4.149  -2.030 -11.036  0.00  0.00    -0.306 C 
BRANCH  19  20
ATOM     20  S   LIG    1       -3.728  -3.273 -12.289  0.00  0.00    +2.505 S 
ATOM     21  O   LIG    1       -4.622  -3.181 -13.390  0.00  0.00    -0.925 OA
ATOM     22  O   LIG    1       -3.470  -4.525 -11.669  0.00  0.00    -0.925 OA
BRANCH  20  23
ATOM     23  C   LIG    1       -2.169  -2.760 -12.931  0.00  0.00    -0.660 A 
ATOM     24  C   LIG    1       -1.033  -2.860 -12.150  0.00  0.00    +0.119 A 
ATOM     25  C   LIG    1        0.189  -2.457 -12.653  0.00  0.00    -0.004 A 
ATOM     26  C   LIG    1        0.277  -1.955 -13.939  0.00  0.00    +0.071 A 
ATOM     27  C   LIG    1       -0.860  -1.856 -14.720  0.00  0.00    -0.004 A 
ATOM     28  C   LIG    1       -2.081  -2.263 -14.218  0.00  0.00    +0.119 A 
ENDBRANCH  20  23
ENDBRANCH  19  20
ENDBRANCH  18  19
ENDBRANCH  17  18
ENDBRANCH   8  17
TORSDOF 6
ENDMDL
MODEL 7
REMARK VINA RESULT:      -9.3      1.979      2.646
REMARK  Name = ZINC84559953
REMARK                            x       y       z     vdW  Elec       q    Type
REMARK                         _______ _______ _______ _____ _____    ______ ____
ROOT
ATOM      1  C   LIG    1        1.496  -0.966  -7.977  0.00  0.00    +0.152 A 
ATOM      2  C   LIG    1        1.540  -1.605  -6.663  0.00  0.00    -0.056 A 
ATOM      3  C   LIG    1        2.698  -2.187  -6.142  0.00  0.00    +0.051 A 
ATOM      4  C   LIG    1        2.657  -2.764  -4.907  0.00  0.00    +0.047 A 
ATOM      5  C   LIG    1        1.482  -2.780  -4.160  0.00  0.00    +0.043 A 
ATOM      6  C   LIG    1        0.334  -2.219  -4.642  0.00  0.00    +0.055 A 
ATOM      7  C   LIG    1        0.343  -1.619  -5.905  0.00  0.00    -0.059 A 
ATOM      8  C   LIG    1       -0.802  -1.016  -6.476  0.00  0.00    +0.090 A 
ATOM      9  N   LIG    1       -0.719  -0.468  -7.675  0.00  0.00    -0.275 NA
ATOM     10  N   LIG    1        0.350  -0.437  -8.378  0.00  0.00    -0.240 NA
ENDROOT
BRANCH   1  14
ATOM     11  C   LIG    1        4.959  -0.797 -10.435  0.00  0.00    +0.025 A 
ATOM     12  C   LIG    1        4.809   0.100  -9.392  0.00  0.00    +0.010 A 
ATOM     13  C   LIG    1        3.687   0.051  -8.590  0.00  0.00    +0.029 A 
ATOM     14  C   LIG    1        2.701  -0.906  -8.834  0.00  0.00    -0.046 A 
ATOM     15  C   LIG    1        2.858  -1.808  -9.888  0.00  0.00    +0.053 A 
ATOM     16  C   LIG    1        3.985  -1.748 -10.681  0.00  0.00    +0.011 A 
ENDBRANCH   1  14
BRANCH   8  17
ATOM     17  S   LIG    1       -2.328  -0.995  -5.594  0.00  0.00    -0.003 S 
BRANCH  17  18
ATOM     18  C   LIG    1       -3.524  -0.358  -6.801  0.00  0.00    +0.123 C 
BRANCH  18  19
ATOM     19  C   LIG    1       -3.877  -1.461  -7.799  0.00  0.00    -0.306 C 
BRANCH  19  20
ATOM     20  S   LIG    1       -4.075  -0.740  -9.452  0.00  0.00    +2.505 S 
ATOM     21  O   LIG    1       -3.296   0.444  -9.566  0.00  0.00    -0.925 OA
ATOM     22  O   LIG    1       -5.445  -0.744  -9.827  0.00  0.00    -0.925 OA
BRANCH  20  23
ATOM     23  C   LIG    1       -3.307  -1.890 -10.543  0.00  0.00    -0.660 A 
ATOM     24  C   LIG    1       -4.032  -2.950 -11.053  0.00  0.00    +0.119 A 
ATOM     25  C   LIG    1       -3.430  -3.853 -11.909  0.00  0.00    -0.004 A 
ATOM     26  C   LIG    1       -2.101  -3.695 -12.258  0.00  0.00    +0.071 A 
ATOM     27  C   LIG    1       -1.376  -2.633 -11.749  0.00  0.00    -0.004 A 
ATOM     28  C   LIG    1       -1.979  -1.729 -10.896  0.00  0.00    +0.119 A 
ENDBRANCH  20  23
ENDBRANCH  19  20
ENDBRANCH  18  19
ENDBRANCH  17  18
ENDBRANCH   8  17
TORSDOF 6
ENDMDL
MODEL 8
REMARK VINA RESULT:      -9.2      3.418      6.569
REMARK  Name = ZINC84559953
REMARK                            x       y       z     vdW  Elec       q    Type
REMARK                         _______ _______ _______ _____ _____    ______ ____
ROOT
ATOM      1  C   LIG    1       -0.831  -1.621 -11.549  0.00  0.00    +0.152 A 
ATOM      2  C   LIG    1       -2.009  -2.432 -11.250  0.00  0.00    -0.056 A 
ATOM      3  C   LIG    1       -2.369  -3.553 -12.002  0.00  0.00    +0.051 A 
ATOM      4  C   LIG    1       -3.485  -4.258 -11.658  0.00  0.00    +0.047 A 
ATOM      5  C   LIG    1       -4.267  -3.879 -10.571  0.00  0.00    +0.043 A 
ATOM      6  C   LIG    1       -3.942  -2.789  -9.816  0.00  0.00    +0.055 A 
ATOM      7  C   LIG    1       -2.804  -2.044 -10.142  0.00  0.00    -0.059 A 
ATOM      8  C   LIG    1       -2.397  -0.903  -9.411  0.00  0.00    +0.090 A 
ATOM      9  N   LIG    1       -1.310  -0.249  -9.778  0.00  0.00    -0.275 NA
ATOM     10  N   LIG    1       -0.572  -0.582 -10.770  0.00  0.00    -0.240 NA
ENDROOT
BRANCH   1  14
ATOM     11  C   LIG    1        1.706  -2.586 -14.818  0.00  0.00    +0.025 A 
ATOM     12  C   LIG    1        2.013  -3.044 -13.549  0.00  0.00    +0.010 A 
ATOM     13  C   LIG    1        1.194  -2.733 -12.483  0.00  0.00    +0.029 A 
ATOM     14  C   LIG    1        0.053  -1.956 -12.687  0.00  0.00    -0.046 A 
ATOM     15  C   LIG    1       -0.251  -1.498 -13.970  0.00  0.00    +0.053 A 
ATOM     16  C   LIG    1        0.576  -1.815 -15.027  0.00  0.00    +0.011 A 
ENDBRANCH   1  14
BRANCH   8  17
ATOM     17  S   LIG    1       -3.334  -0.359  -8.021  0.00  0.00    -0.003 S 
BRANCH  17  18
ATOM     18  C   LIG    1       -2.689  -1.347  -6.643  0.00  0.00    +0.123 C 
BRANCH  18  19
ATOM     19  C   LIG    1       -1.165  -1.430  -6.746  0.00  0.00    -0.306 C 
BRANCH  19  20
ATOM     20  S   LIG    1       -0.426   0.030  -5.963  0.00  0.00    +2.505 S 
ATOM     21  O   LIG    1       -1.159   0.385  -4.799  0.00  0.00    -0.925 OA
ATOM     22  O   LIG    1       -0.112   1.006  -6.947  0.00  0.00    -0.925 OA
BRANCH  20  23
ATOM     23  C   LIG    1        1.135  -0.521  -5.360  0.00  0.00    -0.660 A 
ATOM     24  C   LIG    1        1.565  -1.807  -5.627  0.00  0.00    +0.119 A 
ATOM     25  C   LIG    1        2.789  -2.239  -5.154  0.00  0.00    -0.004 A 
ATOM     26  C   LIG    1        3.587  -1.384  -4.416  0.00  0.00    +0.071 A 
ATOM     27  C   LIG    1        3.157  -0.097  -4.150  0.00  0.00    -0.004 A 
ATOM     28  C   LIG    1        1.935   0.336  -4.626  0.00  0.00    +0.119 A 
ENDBRANCH  20  23
ENDBRANCH  19  20
ENDBRANCH  18  19
ENDBRANCH  17  18
ENDBRANCH   8  17
TORSDOF 6
ENDMDL
MODEL 9
REMARK VINA RESULT:      -9.2      4.350      7.620
REMARK  Name = ZINC84559953
REMARK                            x       y       z     vdW  Elec       q    Type
REMARK                         _______ _______ _______ _____ _____    ______ ____
ROOT
ATOM      1  C   LIG    1       -3.330  -1.897  -8.756  0.00  0.00    +0.152 A 
ATOM      2  C   LIG    1       -4.365  -0.883  -8.569  0.00  0.00    -0.056 A 
ATOM      3  C   LIG    1       -5.107  -0.352  -9.626  0.00  0.00    +0.051 A 
ATOM      4  C   LIG    1       -6.057   0.593  -9.368  0.00  0.00    +0.047 A 
ATOM      5  C   LIG    1       -6.297   1.033  -8.069  0.00  0.00    +0.043 A 
ATOM      6  C   LIG    1       -5.589   0.532  -7.014  0.00  0.00    +0.055 A 
ATOM      7  C   LIG    1       -4.609  -0.438  -7.245  0.00  0.00    -0.059 A 
ATOM      8  C   LIG    1       -3.833  -1.007  -6.209  0.00  0.00    +0.090 A 
ATOM      9  N   LIG    1       -2.924  -1.919  -6.503  0.00  0.00    -0.275 NA
ATOM     10  N   LIG    1       -2.688  -2.343  -7.688  0.00  0.00    -0.240 NA
ENDROOT
BRANCH   1  14
ATOM     11  C   LIG    1       -2.420  -3.390 -12.630  0.00  0.00    +0.025 A 
ATOM     12  C   LIG    1       -3.497  -3.903 -11.929  0.00  0.00    +0.010 A 
ATOM     13  C   LIG    1       -3.798  -3.423 -10.671  0.00  0.00    +0.029 A 
ATOM     14  C   LIG    1       -3.012  -2.418 -10.105  0.00  0.00    -0.046 A 
ATOM     15  C   LIG    1       -1.927  -1.905 -10.817  0.00  0.00    +0.053 A 
ATOM     16  C   LIG    1       -1.638  -2.393 -12.074  0.00  0.00    +0.011 A 
ENDBRANCH   1  14
BRANCH   8  17
ATOM     17  S   LIG    1       -4.077  -0.503  -4.537  0.00  0.00    -0.003 S 
BRANCH  17  18
ATOM     18  C   LIG    1       -3.069  -1.667  -3.577  0.00  0.00    +0.123 C 
BRANCH  18  19
ATOM     19  C   LIG    1       -1.938  -0.907  -2.882  0.00  0.00    -0.306 C 
BRANCH  19  20
ATOM     20  S   LIG    1       -0.345  -1.644  -3.339  0.00  0.00    +2.505 S 
ATOM     21  O   LIG    1       -0.550  -2.773  -4.178  0.00  0.00    -0.925 OA
ATOM     22  O   LIG    1        0.499  -1.733  -2.199  0.00  0.00    -0.925 OA
BRANCH  20  23
ATOM     23  C   LIG    1        0.426  -0.447  -4.378  0.00  0.00    -0.660 A 
ATOM     24  C   LIG    1       -0.318   0.228  -5.326  0.00  0.00    +0.119 A 
ATOM     25  C   LIG    1        0.286   1.166  -6.140  0.00  0.00    -0.004 A 
ATOM     26  C   LIG    1        1.636   1.433  -6.005  0.00  0.00    +0.071 A 
ATOM     27  C   LIG    1        2.381   0.758  -5.056  0.00  0.00    -0.004 A 
ATOM     28  C   LIG    1        1.775  -0.178  -4.239  0.00  0.00    +0.119 A 
ENDBRANCH  20  23
ENDBRANCH  19  20
ENDBRANCH  18  19
ENDBRANCH  17  18
ENDBRANCH   8  17
TORSDOF 6
ENDMDL
