# Supplementary material for: Computationally accelerated identification of P-glycoprotein inhibitors
Source: PLoS One. 2025 Aug 13;20(8):e0325121. doi: 10.1371/journal.pone.0325121 (PMC12349723; doi:10.1371/journal.pone.0325121)
Supplement: S9 File — We have provided the full dataset for the docking studies presented in this paper, as defined by the journal’s definition of a complete minimal dataset. (ZIP) [file pone.0325121.s013.zip › S9_Docking_Data_Receptors_Ligands/DBD_docking/transition_dbd/ZINC09118852_transition_dbd_out.pdbqt]

MODEL 1
REMARK VINA RESULT:      -9.8      0.000      0.000
REMARK  Name = ZINC09118852
REMARK                            x       y       z     vdW  Elec       q    Type
REMARK                         _______ _______ _______ _____ _____    ______ ____
ROOT
ATOM      1  C   LIG    1        0.268  -2.374  -4.437  0.00  0.00    +0.348 A 
ATOM      2  C   LIG    1        0.264  -2.419  -3.030  0.00  0.00    +0.003 A 
ATOM      3  C   LIG    1        1.383  -2.794  -2.356  0.00  0.00    +0.186 A 
ATOM      4  C   LIG    1        2.539  -3.133  -3.084  0.00  0.00    +0.127 A 
ATOM      5  N   LIG    1        3.755  -3.526  -2.739  0.00  0.00    -0.245 NA
ATOM      6  N   LIG    1        4.458  -3.712  -3.803  0.00  0.00    -0.252 NA
ATOM      7  C   LIG    1        3.741  -3.452  -4.868  0.00  0.00    +0.205 A 
ATOM      8  N   LIG    1        2.511  -3.079  -4.455  0.00  0.00    -0.279 N 
ATOM      9  N   LIG    1        1.344  -2.695  -5.117  0.00  0.00    -0.305 NA
ENDROOT
BRANCH   1  13
ATOM     10  N   LIG    1       -2.363  -0.569  -7.091  0.00  0.00    -0.491 N 
ATOM     11  C   LIG    1       -2.132  -2.015  -7.222  0.00  0.00    +0.222 C 
ATOM     12  C   LIG    1       -0.818  -2.383  -6.530  0.00  0.00    +0.228 C 
ATOM     13  N   LIG    1       -0.884  -1.989  -5.116  0.00  0.00    -0.457 N 
ATOM     14  C   LIG    1       -1.115  -0.544  -4.985  0.00  0.00    +0.227 C 
ATOM     15  C   LIG    1       -2.430  -0.176  -5.676  0.00  0.00    +0.212 C 
BRANCH  10  20
ATOM     16  C   LIG    1       -4.584   1.073  -9.520  0.00  0.00    +0.152 A 
ATOM     17  C   LIG    1       -5.818   0.585  -9.114  0.00  0.00    -0.103 A 
ATOM     18  C   LIG    1       -5.902  -0.285  -8.044  0.00  0.00    +0.075 A 
ATOM     19  C   LIG    1       -4.758  -0.672  -7.374  0.00  0.00    -0.076 A 
ATOM     20  C   LIG    1       -3.520  -0.183  -7.772  0.00  0.00    +0.148 A 
ATOM     21  C   LIG    1       -3.434   0.687  -8.850  0.00  0.00    -0.041 A 
BRANCH  16  23
ATOM     22  C   LIG    1       -5.717   2.557 -10.991  0.00  0.00    +0.243 C 
ATOM     23  O   LIG    1       -4.504   1.929 -10.571  0.00  0.00    -0.317 OA
ENDBRANCH  16  23
ENDBRANCH  10  20
ENDBRANCH   1  13
BRANCH   7  24
ATOM     24  C   LIG    1        4.207  -3.551  -6.298  0.00  0.00    +0.199 C 
BRANCH  24  25
ATOM     25  C   LIG    1        4.917  -2.256  -6.695  0.00  0.00    +0.077 C 
BRANCH  25  26
ATOM     26  C   LIG    1        4.002  -1.424  -7.556  0.00  0.00    +0.520 C 
ATOM     27  N   LIG    1        2.707  -1.774  -7.696  0.00  0.00    -0.672 N 
ATOM     28  H   LIG    1        2.381  -2.596  -7.300  0.00  0.00    +0.418 HD
ATOM     29  O   LIG    1        4.429  -0.441  -8.122  0.00  0.00    -0.510 OA
BRANCH  27  30
ATOM     30  C   LIG    1        1.835  -0.949  -8.417  0.00  0.00    +0.164 A 
ATOM     31  C   LIG    1        1.532  -1.246  -9.740  0.00  0.00    +0.020 A 
ATOM     32  C   LIG    1        0.667  -0.436 -10.449  0.00  0.00    +0.048 A 
ATOM     33  C   LIG    1        0.111   0.680  -9.847  0.00  0.00    +0.053 A 
ATOM     34  F   LIG    1       -0.732   1.474 -10.543  0.00  0.00    -0.127 F 
ATOM     35  C   LIG    1        0.416   0.982  -8.528  0.00  0.00    +0.090 A 
ATOM     36  F   LIG    1       -0.129   2.070  -7.942  0.00  0.00    -0.123 F 
ATOM     37  C   LIG    1        1.277   0.169  -7.813  0.00  0.00    +0.031 A 
ENDBRANCH  27  30
ENDBRANCH  25  26
ENDBRANCH  24  25
ENDBRANCH   7  24
TORSDOF 7
ENDMDL
MODEL 2
REMARK VINA RESULT:      -9.7      1.103      1.424
REMARK  Name = ZINC09118852
REMARK                            x       y       z     vdW  Elec       q    Type
REMARK                         _______ _______ _______ _____ _____    ______ ____
ROOT
ATOM      1  C   LIG    1        0.513  -2.580  -4.357  0.00  0.00    +0.348 A 
ATOM      2  C   LIG    1        0.576  -2.735  -2.958  0.00  0.00    +0.003 A 
ATOM      3  C   LIG    1        1.747  -3.080  -2.362  0.00  0.00    +0.186 A 
ATOM      4  C   LIG    1        2.890  -3.279  -3.161  0.00  0.00    +0.127 A 
ATOM      5  N   LIG    1        4.144  -3.611  -2.898  0.00  0.00    -0.245 NA
ATOM      6  N   LIG    1        4.809  -3.664  -4.001  0.00  0.00    -0.252 NA
ATOM      7  C   LIG    1        4.028  -3.374  -5.011  0.00  0.00    +0.205 A 
ATOM      8  N   LIG    1        2.795  -3.122  -4.521  0.00  0.00    -0.279 N 
ATOM      9  N   LIG    1        1.576  -2.771  -5.103  0.00  0.00    -0.305 NA
ENDROOT
BRANCH   1  13
ATOM     10  N   LIG    1       -2.335  -0.878  -6.849  0.00  0.00    -0.491 N 
ATOM     11  C   LIG    1       -2.096  -2.324  -6.959  0.00  0.00    +0.222 C 
ATOM     12  C   LIG    1       -0.728  -2.658  -6.360  0.00  0.00    +0.228 C 
ATOM     13  N   LIG    1       -0.692  -2.227  -4.956  0.00  0.00    -0.457 N 
ATOM     14  C   LIG    1       -0.931  -0.781  -4.845  0.00  0.00    +0.227 C 
ATOM     15  C   LIG    1       -2.299  -0.446  -5.444  0.00  0.00    +0.212 C 
BRANCH  10  20
ATOM     16  C   LIG    1       -5.621   0.683  -7.393  0.00  0.00    +0.152 A 
ATOM     17  C   LIG    1       -5.948   0.171  -8.641  0.00  0.00    -0.103 A 
ATOM     18  C   LIG    1       -5.076  -0.682  -9.291  0.00  0.00    +0.075 A 
ATOM     19  C   LIG    1       -3.876  -1.028  -8.700  0.00  0.00    -0.076 A 
ATOM     20  C   LIG    1       -3.545  -0.523  -7.450  0.00  0.00    +0.148 A 
ATOM     21  C   LIG    1       -4.417   0.338  -6.798  0.00  0.00    -0.041 A 
BRANCH  16  23
ATOM     22  C   LIG    1       -6.301   1.683  -5.347  0.00  0.00    +0.243 C 
ATOM     23  O   LIG    1       -6.479   1.521  -6.756  0.00  0.00    -0.317 OA
ENDBRANCH  16  23
ENDBRANCH  10  20
ENDBRANCH   1  13
BRANCH   7  24
ATOM     24  C   LIG    1        4.434  -3.328  -6.463  0.00  0.00    +0.199 C 
BRANCH  24  25
ATOM     25  C   LIG    1        4.950  -1.930  -6.806  0.00  0.00    +0.077 C 
BRANCH  25  26
ATOM     26  C   LIG    1        3.913  -1.197  -7.617  0.00  0.00    +0.520 C 
ATOM     27  N   LIG    1        2.604  -1.472  -7.444  0.00  0.00    -0.672 N 
ATOM     28  H   LIG    1        2.333  -2.187  -6.848  0.00  0.00    +0.418 HD
ATOM     29  O   LIG    1        4.255  -0.360  -8.424  0.00  0.00    -0.510 OA
BRANCH  27  30
ATOM     30  C   LIG    1        1.637  -0.724  -8.126  0.00  0.00    +0.164 A 
ATOM     31  C   LIG    1        1.142  -1.175  -9.343  0.00  0.00    +0.020 A 
ATOM     32  C   LIG    1        0.183  -0.441 -10.013  0.00  0.00    +0.048 A 
ATOM     33  C   LIG    1       -0.276   0.752  -9.481  0.00  0.00    +0.053 A 
ATOM     34  F   LIG    1       -1.210   1.472 -10.140  0.00  0.00    -0.127 F 
ATOM     35  C   LIG    1        0.221   1.207  -8.269  0.00  0.00    +0.090 A 
ATOM     36  F   LIG    1       -0.229   2.371  -7.749  0.00  0.00    -0.123 F 
ATOM     37  C   LIG    1        1.177   0.471  -7.592  0.00  0.00    +0.031 A 
ENDBRANCH  27  30
ENDBRANCH  25  26
ENDBRANCH  24  25
ENDBRANCH   7  24
TORSDOF 7
ENDMDL
MODEL 3
REMARK VINA RESULT:      -9.6      1.261      1.955
REMARK  Name = ZINC09118852
REMARK                            x       y       z     vdW  Elec       q    Type
REMARK                         _______ _______ _______ _____ _____    ______ ____
ROOT
ATOM      1  C   LIG    1       -0.031  -2.750  -4.303  0.00  0.00    +0.348 A 
ATOM      2  C   LIG    1       -0.335  -3.772  -3.384  0.00  0.00    +0.003 A 
ATOM      3  C   LIG    1        0.662  -4.396  -2.704  0.00  0.00    +0.186 A 
ATOM      4  C   LIG    1        1.996  -4.006  -2.933  0.00  0.00    +0.127 A 
ATOM      5  N   LIG    1        3.162  -4.402  -2.447  0.00  0.00    -0.245 NA
ATOM      6  N   LIG    1        4.104  -3.714  -2.993  0.00  0.00    -0.252 NA
ATOM      7  C   LIG    1        3.600  -2.855  -3.843  0.00  0.00    +0.205 A 
ATOM      8  N   LIG    1        2.259  -3.007  -3.836  0.00  0.00    -0.279 N 
ATOM      9  N   LIG    1        1.211  -2.389  -4.522  0.00  0.00    -0.305 NA
ENDROOT
BRANCH   1  13
ATOM     10  N   LIG    1       -2.165  -0.406  -6.982  0.00  0.00    -0.491 N 
ATOM     11  C   LIG    1       -2.263  -1.868  -7.112  0.00  0.00    +0.222 C 
ATOM     12  C   LIG    1       -1.072  -2.519  -6.407  0.00  0.00    +0.228 C 
ATOM     13  N   LIG    1       -1.061  -2.118  -4.994  0.00  0.00    -0.457 N 
ATOM     14  C   LIG    1       -0.964  -0.657  -4.864  0.00  0.00    +0.227 C 
ATOM     15  C   LIG    1       -2.156  -0.005  -5.568  0.00  0.00    +0.212 C 
BRANCH  10  20
ATOM     16  C   LIG    1       -5.410   1.167  -7.710  0.00  0.00    +0.152 A 
ATOM     17  C   LIG    1       -5.252   1.478  -9.053  0.00  0.00    -0.103 A 
ATOM     18  C   LIG    1       -4.072   1.168  -9.702  0.00  0.00    +0.075 A 
ATOM     19  C   LIG    1       -3.046   0.547  -9.017  0.00  0.00    -0.076 A 
ATOM     20  C   LIG    1       -3.200   0.228  -7.674  0.00  0.00    +0.148 A 
ATOM     21  C   LIG    1       -4.382   0.544  -7.019  0.00  0.00    -0.041 A 
BRANCH  16  23
ATOM     22  C   LIG    1       -6.544   1.477  -5.644  0.00  0.00    +0.243 C 
ATOM     23  O   LIG    1       -6.570   1.471  -7.073  0.00  0.00    -0.317 OA
ENDBRANCH  16  23
ENDBRANCH  10  20
ENDBRANCH   1  13
BRANCH   7  24
ATOM     24  C   LIG    1        4.379  -1.871  -4.679  0.00  0.00    +0.199 C 
BRANCH  24  25
ATOM     25  C   LIG    1        4.629  -2.465  -6.066  0.00  0.00    +0.077 C 
BRANCH  25  26
ATOM     26  C   LIG    1        3.871  -1.670  -7.098  0.00  0.00    +0.520 C 
ATOM     27  N   LIG    1        2.535  -1.814  -7.210  0.00  0.00    -0.672 N 
ATOM     28  H   LIG    1        2.071  -2.476  -6.675  0.00  0.00    +0.418 HD
ATOM     29  O   LIG    1        4.462  -0.903  -7.827  0.00  0.00    -0.510 OA
BRANCH  27  30
ATOM     30  C   LIG    1        1.818  -1.006  -8.102  0.00  0.00    +0.164 A 
ATOM     31  C   LIG    1        1.351   0.236  -7.691  0.00  0.00    +0.020 A 
ATOM     32  C   LIG    1        0.649   1.035  -8.572  0.00  0.00    +0.048 A 
ATOM     33  C   LIG    1        0.400   0.595  -9.861  0.00  0.00    +0.053 A 
ATOM     34  F   LIG    1       -0.291   1.376 -10.720  0.00  0.00    -0.127 F 
ATOM     35  C   LIG    1        0.861  -0.647 -10.272  0.00  0.00    +0.090 A 
ATOM     36  F   LIG    1        0.618  -1.074 -11.530  0.00  0.00    -0.123 F 
ATOM     37  C   LIG    1        1.569  -1.447  -9.394  0.00  0.00    +0.031 A 
ENDBRANCH  27  30
ENDBRANCH  25  26
ENDBRANCH  24  25
ENDBRANCH   7  24
TORSDOF 7
ENDMDL
MODEL 4
REMARK VINA RESULT:      -9.4      1.479      1.970
REMARK  Name = ZINC09118852
REMARK                            x       y       z     vdW  Elec       q    Type
REMARK                         _______ _______ _______ _____ _____    ______ ____
ROOT
ATOM      1  C   LIG    1       -0.874  -3.101  -5.509  0.00  0.00    +0.348 A 
ATOM      2  C   LIG    1       -1.090  -4.431  -5.099  0.00  0.00    +0.003 A 
ATOM      3  C   LIG    1       -0.161  -5.071  -4.342  0.00  0.00    +0.186 A 
ATOM      4  C   LIG    1        1.014  -4.387  -3.976  0.00  0.00    +0.127 A 
ATOM      5  N   LIG    1        2.082  -4.716  -3.266  0.00  0.00    -0.245 NA
ATOM      6  N   LIG    1        2.890  -3.713  -3.226  0.00  0.00    -0.252 NA
ATOM      7  C   LIG    1        2.391  -2.705  -3.897  0.00  0.00    +0.205 A 
ATOM      8  N   LIG    1        1.196  -3.091  -4.392  0.00  0.00    -0.279 N 
ATOM      9  N   LIG    1        0.223  -2.464  -5.173  0.00  0.00    -0.305 NA
ENDROOT
BRANCH   1  13
ATOM     10  N   LIG    1       -2.954  -0.255  -7.698  0.00  0.00    -0.491 N 
ATOM     11  C   LIG    1       -2.368  -1.392  -8.423  0.00  0.00    +0.222 C 
ATOM     12  C   LIG    1       -1.266  -2.023  -7.569  0.00  0.00    +0.228 C 
ATOM     13  N   LIG    1       -1.832  -2.456  -6.284  0.00  0.00    -0.457 N 
ATOM     14  C   LIG    1       -2.418  -1.320  -5.560  0.00  0.00    +0.227 C 
ATOM     15  C   LIG    1       -3.521  -0.688  -6.413  0.00  0.00    +0.212 C 
BRANCH  10  20
ATOM     16  C   LIG    1       -4.483   1.860 -10.290  0.00  0.00    +0.152 A 
ATOM     17  C   LIG    1       -5.830   1.679 -10.011  0.00  0.00    -0.103 A 
ATOM     18  C   LIG    1       -6.219   0.856  -8.971  0.00  0.00    +0.075 A 
ATOM     19  C   LIG    1       -5.267   0.211  -8.205  0.00  0.00    -0.076 A 
ATOM     20  C   LIG    1       -3.917   0.392  -8.476  0.00  0.00    +0.148 A 
ATOM     21  C   LIG    1       -3.526   1.214  -9.524  0.00  0.00    -0.041 A 
BRANCH  16  23
ATOM     22  C   LIG    1       -5.137   3.387 -11.990  0.00  0.00    +0.243 C 
ATOM     23  O   LIG    1       -4.103   2.669 -11.312  0.00  0.00    -0.317 OA
ENDBRANCH  16  23
ENDBRANCH  10  20
ENDBRANCH   1  13
BRANCH   7  24
ATOM     24  C   LIG    1        3.035  -1.355  -4.083  0.00  0.00    +0.199 C 
BRANCH  24  25
ATOM     25  C   LIG    1        4.159  -1.463  -5.115  0.00  0.00    +0.077 C 
BRANCH  25  26
ATOM     26  C   LIG    1        3.649  -1.021  -6.462  0.00  0.00    +0.520 C 
ATOM     27  N   LIG    1        2.325  -1.041  -6.720  0.00  0.00    -0.672 N 
ATOM     28  H   LIG    1        1.708  -1.402  -6.065  0.00  0.00    +0.418 HD
ATOM     29  O   LIG    1        4.427  -0.649  -7.313  0.00  0.00    -0.510 OA
BRANCH  27  30
ATOM     30  C   LIG    1        1.844  -0.540  -7.936  0.00  0.00    +0.164 A 
ATOM     31  C   LIG    1        1.313   0.742  -7.997  0.00  0.00    +0.020 A 
ATOM     32  C   LIG    1        0.843   1.238  -9.198  0.00  0.00    +0.048 A 
ATOM     33  C   LIG    1        0.889   0.455 -10.338  0.00  0.00    +0.053 A 
ATOM     34  F   LIG    1        0.424   0.940 -11.510  0.00  0.00    -0.127 F 
ATOM     35  C   LIG    1        1.413  -0.828 -10.278  0.00  0.00    +0.090 A 
ATOM     36  F   LIG    1        1.459  -1.591 -11.392  0.00  0.00    -0.123 F 
ATOM     37  C   LIG    1        1.890  -1.325  -9.079  0.00  0.00    +0.031 A 
ENDBRANCH  27  30
ENDBRANCH  25  26
ENDBRANCH  24  25
ENDBRANCH   7  24
TORSDOF 7
ENDMDL
MODEL 5
REMARK VINA RESULT:      -9.4      3.521      9.299
REMARK  Name = ZINC09118852
REMARK                            x       y       z     vdW  Elec       q    Type
REMARK                         _______ _______ _______ _____ _____    ______ ____
ROOT
ATOM      1  C   LIG    1        2.385  -0.902  -4.876  0.00  0.00    +0.348 A 
ATOM      2  C   LIG    1        2.920   0.312  -5.350  0.00  0.00    +0.003 A 
ATOM      3  C   LIG    1        2.130   1.190  -6.021  0.00  0.00    +0.186 A 
ATOM      4  C   LIG    1        0.776   0.869  -6.233  0.00  0.00    +0.127 A 
ATOM      5  N   LIG    1       -0.229   1.490  -6.831  0.00  0.00    -0.245 NA
ATOM      6  N   LIG    1       -1.287   0.758  -6.750  0.00  0.00    -0.252 NA
ATOM      7  C   LIG    1       -1.020  -0.351  -6.108  0.00  0.00    +0.205 A 
ATOM      8  N   LIG    1        0.284  -0.322  -5.760  0.00  0.00    -0.279 N 
ATOM      9  N   LIG    1        1.124  -1.205  -5.078  0.00  0.00    -0.305 NA
ENDROOT
BRANCH   1  13
ATOM     10  N   LIG    1        5.530  -2.576  -2.750  0.00  0.00    -0.491 N 
ATOM     11  C   LIG    1        4.243  -2.406  -2.060  0.00  0.00    +0.222 C 
ATOM     12  C   LIG    1        3.406  -1.361  -2.801  0.00  0.00    +0.228 C 
ATOM     13  N   LIG    1        3.203  -1.794  -4.190  0.00  0.00    -0.457 N 
ATOM     14  C   LIG    1        4.490  -1.965  -4.880  0.00  0.00    +0.227 C 
ATOM     15  C   LIG    1        5.327  -3.011  -4.139  0.00  0.00    +0.212 C 
BRANCH  10  20
ATOM     16  C   LIG    1        8.517  -4.092  -1.229  0.00  0.00    +0.152 A 
ATOM     17  C   LIG    1        7.978  -5.257  -0.703  0.00  0.00    -0.103 A 
ATOM     18  C   LIG    1        6.631  -5.527  -0.853  0.00  0.00    +0.075 A 
ATOM     19  C   LIG    1        5.817  -4.638  -1.528  0.00  0.00    -0.076 A 
ATOM     20  C   LIG    1        6.351  -3.473  -2.061  0.00  0.00    +0.148 A 
ATOM     21  C   LIG    1        7.703  -3.197  -1.906  0.00  0.00    -0.041 A 
BRANCH  16  23
ATOM     22  C   LIG    1       10.193  -2.542  -0.568  0.00  0.00    +0.243 C 
ATOM     23  O   LIG    1        9.841  -3.828  -1.081  0.00  0.00    -0.317 OA
ENDBRANCH  16  23
ENDBRANCH  10  20
ENDBRANCH   1  13
BRANCH   7  24
ATOM     24  C   LIG    1       -1.995  -1.462  -5.809  0.00  0.00    +0.199 C 
BRANCH  24  25
ATOM     25  C   LIG    1       -2.201  -2.311  -7.064  0.00  0.00    +0.077 C 
BRANCH  25  26
ATOM     26  C   LIG    1       -3.000  -1.530  -8.075  0.00  0.00    +0.520 C 
ATOM     27  N   LIG    1       -3.747  -0.481  -7.677  0.00  0.00    -0.672 N 
ATOM     28  H   LIG    1       -3.825  -0.270  -6.734  0.00  0.00    +0.418 HD
ATOM     29  O   LIG    1       -2.971  -1.845  -9.245  0.00  0.00    -0.510 OA
BRANCH  27  30
ATOM     30  C   LIG    1       -4.412   0.303  -8.627  0.00  0.00    +0.164 A 
ATOM     31  C   LIG    1       -5.798   0.267  -8.710  0.00  0.00    +0.020 A 
ATOM     32  C   LIG    1       -6.455   1.045  -9.644  0.00  0.00    +0.048 A 
ATOM     33  C   LIG    1       -5.733   1.852 -10.506  0.00  0.00    +0.053 A 
ATOM     34  F   LIG    1       -6.377   2.609 -11.422  0.00  0.00    -0.127 F 
ATOM     35  C   LIG    1       -4.349   1.886 -10.429  0.00  0.00    +0.090 A 
ATOM     36  F   LIG    1       -3.645   2.676 -11.270  0.00  0.00    -0.123 F 
ATOM     37  C   LIG    1       -3.688   1.113  -9.491  0.00  0.00    +0.031 A 
ENDBRANCH  27  30
ENDBRANCH  25  26
ENDBRANCH  24  25
ENDBRANCH   7  24
TORSDOF 7
ENDMDL
MODEL 6
REMARK VINA RESULT:      -9.3      4.533      6.953
REMARK  Name = ZINC09118852
REMARK                            x       y       z     vdW  Elec       q    Type
REMARK                         _______ _______ _______ _____ _____    ______ ____
ROOT
ATOM      1  C   LIG    1        1.615  -0.453  -7.131  0.00  0.00    +0.348 A 
ATOM      2  C   LIG    1        2.573  -0.604  -8.152  0.00  0.00    +0.003 A 
ATOM      3  C   LIG    1        3.795  -1.125  -7.869  0.00  0.00    +0.186 A 
ATOM      4  C   LIG    1        4.086  -1.509  -6.546  0.00  0.00    +0.127 A 
ATOM      5  N   LIG    1        5.150  -2.034  -5.958  0.00  0.00    -0.245 NA
ATOM      6  N   LIG    1        4.903  -2.201  -4.704  0.00  0.00    -0.252 NA
ATOM      7  C   LIG    1        3.688  -1.797  -4.428  0.00  0.00    +0.205 A 
ATOM      8  N   LIG    1        3.131  -1.349  -5.573  0.00  0.00    -0.279 N 
ATOM      9  N   LIG    1        1.887  -0.806  -5.897  0.00  0.00    -0.305 NA
ENDROOT
BRANCH   1  13
ATOM     10  N   LIG    1       -1.931   0.517  -9.057  0.00  0.00    -0.491 N 
ATOM     11  C   LIG    1       -2.002  -0.353  -7.873  0.00  0.00    +0.222 C 
ATOM     12  C   LIG    1       -0.630  -0.981  -7.623  0.00  0.00    +0.228 C 
ATOM     13  N   LIG    1        0.367   0.082  -7.433  0.00  0.00    -0.457 N 
ATOM     14  C   LIG    1        0.438   0.951  -8.616  0.00  0.00    +0.227 C 
ATOM     15  C   LIG    1       -0.935   1.581  -8.866  0.00  0.00    +0.212 C 
BRANCH  10  20
ATOM     16  C   LIG    1       -5.497   1.380  -8.802  0.00  0.00    +0.152 A 
ATOM     17  C   LIG    1       -5.670   2.116  -9.966  0.00  0.00    -0.103 A 
ATOM     18  C   LIG    1       -4.603   2.323 -10.820  0.00  0.00    +0.075 A 
ATOM     19  C   LIG    1       -3.362   1.796 -10.519  0.00  0.00    -0.076 A 
ATOM     20  C   LIG    1       -3.184   1.055  -9.359  0.00  0.00    +0.148 A 
ATOM     21  C   LIG    1       -4.253   0.851  -8.497  0.00  0.00    -0.041 A 
BRANCH  16  23
ATOM     22  C   LIG    1       -6.255   1.098  -6.567  0.00  0.00    +0.243 C 
ATOM     23  O   LIG    1       -6.547   1.178  -7.964  0.00  0.00    -0.317 OA
ENDBRANCH  16  23
ENDBRANCH  10  20
ENDBRANCH   1  13
BRANCH   7  24
ATOM     24  C   LIG    1        3.028  -1.829  -3.072  0.00  0.00    +0.199 C 
BRANCH  24  25
ATOM     25  C   LIG    1        2.977  -3.270  -2.562  0.00  0.00    +0.077 C 
BRANCH  25  26
ATOM     26  C   LIG    1        4.203  -3.555  -1.735  0.00  0.00    +0.520 C 
ATOM     27  N   LIG    1        5.143  -4.405  -2.195  0.00  0.00    -0.672 N 
ATOM     28  H   LIG    1        4.999  -4.884  -3.026  0.00  0.00    +0.418 HD
ATOM     29  O   LIG    1        4.344  -3.020  -0.656  0.00  0.00    -0.510 OA
BRANCH  27  30
ATOM     30  C   LIG    1        6.326  -4.596  -1.472  0.00  0.00    +0.164 A 
ATOM     31  C   LIG    1        6.336  -5.436  -0.365  0.00  0.00    +0.020 A 
ATOM     32  C   LIG    1        7.504  -5.630   0.345  0.00  0.00    +0.048 A 
ATOM     33  C   LIG    1        8.664  -4.977  -0.036  0.00  0.00    +0.053 A 
ATOM     34  F   LIG    1        9.806  -5.164   0.663  0.00  0.00    -0.127 F 
ATOM     35  C   LIG    1        8.656  -4.133  -1.137  0.00  0.00    +0.090 A 
ATOM     36  F   LIG    1        9.789  -3.498  -1.509  0.00  0.00    -0.123 F 
ATOM     37  C   LIG    1        7.489  -3.942  -1.854  0.00  0.00    +0.031 A 
ENDBRANCH  27  30
ENDBRANCH  25  26
ENDBRANCH  24  25
ENDBRANCH   7  24
TORSDOF 7
ENDMDL
MODEL 7
REMARK VINA RESULT:      -9.2      3.163      8.625
REMARK  Name = ZINC09118852
REMARK                            x       y       z     vdW  Elec       q    Type
REMARK                         _______ _______ _______ _____ _____    ______ ____
ROOT
ATOM      1  C   LIG    1       -2.079   0.830  -8.955  0.00  0.00    +0.348 A 
ATOM      2  C   LIG    1       -2.293   1.558 -10.142  0.00  0.00    +0.003 A 
ATOM      3  C   LIG    1       -3.545   1.968 -10.473  0.00  0.00    +0.186 A 
ATOM      4  C   LIG    1       -4.618   1.656  -9.615  0.00  0.00    +0.127 A 
ATOM      5  N   LIG    1       -5.918   1.902  -9.649  0.00  0.00    -0.245 NA
ATOM      6  N   LIG    1       -6.473   1.391  -8.604  0.00  0.00    -0.252 NA
ATOM      7  C   LIG    1       -5.573   0.800  -7.859  0.00  0.00    +0.205 A 
ATOM      8  N   LIG    1       -4.376   0.945  -8.467  0.00  0.00    -0.279 N 
ATOM      9  N   LIG    1       -3.078   0.534  -8.158  0.00  0.00    -0.305 NA
ENDROOT
BRANCH   1  13
ATOM     10  N   LIG    1        1.233  -0.588  -6.896  0.00  0.00    -0.491 N 
ATOM     11  C   LIG    1        0.658  -1.437  -7.950  0.00  0.00    +0.222 C 
ATOM     12  C   LIG    1       -0.781  -0.998  -8.225  0.00  0.00    +0.228 C 
ATOM     13  N   LIG    1       -0.792   0.415  -8.627  0.00  0.00    -0.457 N 
ATOM     14  C   LIG    1       -0.217   1.264  -7.574  0.00  0.00    +0.227 C 
ATOM     15  C   LIG    1        1.223   0.826  -7.299  0.00  0.00    +0.212 C 
BRANCH  10  20
ATOM     16  C   LIG    1        4.114  -1.765  -4.934  0.00  0.00    +0.152 A 
ATOM     17  C   LIG    1        5.092  -1.822  -5.917  0.00  0.00    -0.103 A 
ATOM     18  C   LIG    1        4.786  -1.475  -7.220  0.00  0.00    +0.075 A 
ATOM     19  C   LIG    1        3.507  -1.068  -7.547  0.00  0.00    -0.076 A 
ATOM     20  C   LIG    1        2.526  -1.005  -6.567  0.00  0.00    +0.148 A 
ATOM     21  C   LIG    1        2.829  -1.359  -5.259  0.00  0.00    -0.041 A 
BRANCH  16  23
ATOM     22  C   LIG    1        5.393  -3.131  -3.470  0.00  0.00    +0.243 C 
ATOM     23  O   LIG    1        4.416  -2.106  -3.655  0.00  0.00    -0.317 OA
ENDBRANCH  16  23
ENDBRANCH  10  20
ENDBRANCH   1  13
BRANCH   7  24
ATOM     24  C   LIG    1       -5.828   0.086  -6.557  0.00  0.00    +0.199 C 
BRANCH  24  25
ATOM     25  C   LIG    1       -5.384   0.973  -5.392  0.00  0.00    +0.077 C 
BRANCH  25  26
ATOM     26  C   LIG    1       -4.245   0.310  -4.661  0.00  0.00    +0.520 C 
ATOM     27  N   LIG    1       -3.018   0.273  -5.219  0.00  0.00    -0.672 N 
ATOM     28  H   LIG    1       -2.883   0.611  -6.118  0.00  0.00    +0.418 HD
ATOM     29  O   LIG    1       -4.432  -0.189  -3.573  0.00  0.00    -0.510 OA
BRANCH  27  30
ATOM     30  C   LIG    1       -1.940  -0.256  -4.500  0.00  0.00    +0.164 A 
ATOM     31  C   LIG    1       -1.174   0.571  -3.687  0.00  0.00    +0.020 A 
ATOM     32  C   LIG    1       -0.114   0.048  -2.973  0.00  0.00    +0.048 A 
ATOM     33  C   LIG    1        0.195  -1.298  -3.075  0.00  0.00    +0.053 A 
ATOM     34  F   LIG    1        1.236  -1.806  -2.379  0.00  0.00    -0.127 F 
ATOM     35  C   LIG    1       -0.564  -2.124  -3.889  0.00  0.00    +0.090 A 
ATOM     36  F   LIG    1       -0.262  -3.438  -3.987  0.00  0.00    -0.123 F 
ATOM     37  C   LIG    1       -1.630  -1.605  -4.602  0.00  0.00    +0.031 A 
ENDBRANCH  27  30
ENDBRANCH  25  26
ENDBRANCH  24  25
ENDBRANCH   7  24
TORSDOF 7
ENDMDL
MODEL 8
REMARK VINA RESULT:      -9.2      1.180      1.580
REMARK  Name = ZINC09118852
REMARK                            x       y       z     vdW  Elec       q    Type
REMARK                         _______ _______ _______ _____ _____    ______ ____
ROOT
ATOM      1  C   LIG    1        0.838  -2.419  -3.813  0.00  0.00    +0.348 A 
ATOM      2  C   LIG    1        1.003  -2.819  -2.473  0.00  0.00    +0.003 A 
ATOM      3  C   LIG    1        2.204  -3.287  -2.044  0.00  0.00    +0.186 A 
ATOM      4  C   LIG    1        3.274  -3.366  -2.956  0.00  0.00    +0.127 A 
ATOM      5  N   LIG    1        4.533  -3.764  -2.858  0.00  0.00    -0.245 NA
ATOM      6  N   LIG    1        5.108  -3.634  -4.004  0.00  0.00    -0.252 NA
ATOM      7  C   LIG    1        4.263  -3.155  -4.881  0.00  0.00    +0.205 A 
ATOM      8  N   LIG    1        3.081  -2.969  -4.255  0.00  0.00    -0.279 N 
ATOM      9  N   LIG    1        1.833  -2.496  -4.665  0.00  0.00    -0.305 NA
ENDROOT
BRANCH   1  13
ATOM     10  N   LIG    1       -2.157  -0.527  -5.974  0.00  0.00    -0.491 N 
ATOM     11  C   LIG    1       -2.137  -1.997  -5.962  0.00  0.00    +0.222 C 
ATOM     12  C   LIG    1       -0.741  -2.481  -5.563  0.00  0.00    +0.228 C 
ATOM     13  N   LIG    1       -0.397  -1.941  -4.241  0.00  0.00    -0.457 N 
ATOM     14  C   LIG    1       -0.418  -0.471  -4.253  0.00  0.00    +0.227 C 
ATOM     15  C   LIG    1       -1.814   0.013  -4.651  0.00  0.00    +0.212 C 
BRANCH  10  20
ATOM     16  C   LIG    1       -4.922   0.481  -8.181  0.00  0.00    +0.152 A 
ATOM     17  C   LIG    1       -5.855   0.912  -7.248  0.00  0.00    -0.103 A 
ATOM     18  C   LIG    1       -5.560   0.861  -5.899  0.00  0.00    +0.075 A 
ATOM     19  C   LIG    1       -4.337   0.381  -5.474  0.00  0.00    -0.076 A 
ATOM     20  C   LIG    1       -3.397  -0.047  -6.403  0.00  0.00    +0.148 A 
ATOM     21  C   LIG    1       -3.694  -0.002  -7.758  0.00  0.00    -0.041 A 
BRANCH  16  23
ATOM     22  C   LIG    1       -5.426   1.827 -10.074  0.00  0.00    +0.243 C 
ATOM     23  O   LIG    1       -5.213   0.533  -9.507  0.00  0.00    -0.317 OA
ENDBRANCH  16  23
ENDBRANCH  10  20
ENDBRANCH   1  13
BRANCH   7  24
ATOM     24  C   LIG    1        4.557  -2.863  -6.331  0.00  0.00    +0.199 C 
BRANCH  24  25
ATOM     25  C   LIG    1        4.746  -1.357  -6.520  0.00  0.00    +0.077 C 
BRANCH  25  26
ATOM     26  C   LIG    1        3.622  -0.810  -7.361  0.00  0.00    +0.520 C 
ATOM     27  N   LIG    1        2.386  -0.689  -6.837  0.00  0.00    -0.672 N 
ATOM     28  H   LIG    1        2.204  -1.015  -5.942  0.00  0.00    +0.418 HD
ATOM     29  O   LIG    1        3.828  -0.481  -8.509  0.00  0.00    -0.510 OA
BRANCH  27  30
ATOM     30  C   LIG    1        1.364  -0.092  -7.586  0.00  0.00    +0.164 A 
ATOM     31  C   LIG    1        1.065   1.252  -7.405  0.00  0.00    +0.020 A 
ATOM     32  C   LIG    1        0.062   1.842  -8.149  0.00  0.00    +0.048 A 
ATOM     33  C   LIG    1       -0.655   1.092  -9.065  0.00  0.00    +0.053 A 
ATOM     34  F   LIG    1       -1.640   1.670  -9.788  0.00  0.00    -0.127 F 
ATOM     35  C   LIG    1       -0.363  -0.251  -9.243  0.00  0.00    +0.090 A 
ATOM     36  F   LIG    1       -1.063  -0.982 -10.139  0.00  0.00    -0.123 F 
ATOM     37  C   LIG    1        0.646  -0.844  -8.505  0.00  0.00    +0.031 A 
ENDBRANCH  27  30
ENDBRANCH  25  26
ENDBRANCH  24  25
ENDBRANCH   7  24
TORSDOF 7
ENDMDL
MODEL 9
REMARK VINA RESULT:      -9.2      4.614      6.788
REMARK  Name = ZINC09118852
REMARK                            x       y       z     vdW  Elec       q    Type
REMARK                         _______ _______ _______ _____ _____    ______ ____
ROOT
ATOM      1  C   LIG    1        1.411  -0.351  -7.607  0.00  0.00    +0.348 A 
ATOM      2  C   LIG    1        2.296  -0.246  -8.697  0.00  0.00    +0.003 A 
ATOM      3  C   LIG    1        3.600  -0.597  -8.554  0.00  0.00    +0.186 A 
ATOM      4  C   LIG    1        4.050  -1.064  -7.304  0.00  0.00    +0.127 A 
ATOM      5  N   LIG    1        5.223  -1.475  -6.848  0.00  0.00    -0.245 NA
ATOM      6  N   LIG    1        5.105  -1.804  -5.608  0.00  0.00    -0.252 NA
ATOM      7  C   LIG    1        3.870  -1.625  -5.210  0.00  0.00    +0.205 A 
ATOM      8  N   LIG    1        3.163  -1.154  -6.260  0.00  0.00    -0.279 N 
ATOM      9  N   LIG    1        1.830  -0.781  -6.440  0.00  0.00    -0.305 NA
ENDROOT
BRANCH   1  13
ATOM     10  N   LIG    1       -2.476  -0.030  -9.023  0.00  0.00    -0.491 N 
ATOM     11  C   LIG    1       -2.263  -0.705  -7.735  0.00  0.00    +0.222 C 
ATOM     12  C   LIG    1       -0.805  -1.156  -7.634  0.00  0.00    +0.228 C 
ATOM     13  N   LIG    1        0.077   0.011  -7.766  0.00  0.00    -0.457 N 
ATOM     14  C   LIG    1       -0.136   0.687  -9.053  0.00  0.00    +0.227 C 
ATOM     15  C   LIG    1       -1.594   1.139  -9.154  0.00  0.00    +0.212 C 
BRANCH  10  20
ATOM     16  C   LIG    1       -5.478   1.788 -10.126  0.00  0.00    +0.152 A 
ATOM     17  C   LIG    1       -6.472   1.059  -9.489  0.00  0.00    -0.103 A 
ATOM     18  C   LIG    1       -6.138  -0.029  -8.704  0.00  0.00    +0.075 A 
ATOM     19  C   LIG    1       -4.815  -0.394  -8.551  0.00  0.00    -0.076 A 
ATOM     20  C   LIG    1       -3.815   0.335  -9.182  0.00  0.00    +0.148 A 
ATOM     21  C   LIG    1       -4.149   1.424  -9.975  0.00  0.00    -0.041 A 
BRANCH  16  23
ATOM     22  C   LIG    1       -4.861   3.257 -11.890  0.00  0.00    +0.243 C 
ATOM     23  O   LIG    1       -5.806   2.858 -10.896  0.00  0.00    -0.317 OA
ENDBRANCH  16  23
ENDBRANCH  10  20
ENDBRANCH   1  13
BRANCH   7  24
ATOM     24  C   LIG    1        3.334  -1.897  -3.828  0.00  0.00    +0.199 C 
BRANCH  24  25
ATOM     25  C   LIG    1        3.873  -3.236  -3.325  0.00  0.00    +0.077 C 
BRANCH  25  26
ATOM     26  C   LIG    1        5.074  -2.997  -2.447  0.00  0.00    +0.520 C 
ATOM     27  N   LIG    1        6.246  -3.600  -2.731  0.00  0.00    -0.672 N 
ATOM     28  H   LIG    1        6.300  -4.239  -3.459  0.00  0.00    +0.418 HD
ATOM     29  O   LIG    1        4.987  -2.264  -1.486  0.00  0.00    -0.510 OA
BRANCH  27  30
ATOM     30  C   LIG    1        7.386  -3.304  -1.974  0.00  0.00    +0.164 A 
ATOM     31  C   LIG    1        8.047  -2.096  -2.158  0.00  0.00    +0.020 A 
ATOM     32  C   LIG    1        9.168  -1.801  -1.406  0.00  0.00    +0.048 A 
ATOM     33  C   LIG    1        9.641  -2.713  -0.479  0.00  0.00    +0.053 A 
ATOM     34  F   LIG    1       10.741  -2.425   0.252  0.00  0.00    -0.127 F 
ATOM     35  C   LIG    1        8.987  -3.922  -0.297  0.00  0.00    +0.090 A 
ATOM     36  F   LIG    1        9.449  -4.810   0.609  0.00  0.00    -0.123 F 
ATOM     37  C   LIG    1        7.860  -4.218  -1.044  0.00  0.00    +0.031 A 
ENDBRANCH  27  30
ENDBRANCH  25  26
ENDBRANCH  24  25
ENDBRANCH   7  24
TORSDOF 7
ENDMDL
