# Supplementary material for: Computationally accelerated identification of P-glycoprotein inhibitors
Source: PLoS One. 2025 Aug 13;20(8):e0325121. doi: 10.1371/journal.pone.0325121 (PMC12349723; doi:10.1371/journal.pone.0325121)
Supplement: S9 File — We have provided the full dataset for the docking studies presented in this paper, as defined by the journal’s definition of a complete minimal dataset. (ZIP) [file pone.0325121.s013.zip › S9_Docking_Data_Receptors_Ligands/DBD_docking/transition_dbd/ZINC12389647_transition_dbd_out.pdb]

MODEL 1
REMARK VINA RESULT:     -10.5      0.000      0.000
REMARK  Name = ZINC12389647
REMARK                            x       y       z     vdW  Elec       q    Type
REMARK                         _______ _______ _______ _____ _____    ______ ____
COMPND    ZINC12389647 
AUTHOR    GENERATED BY OPEN BABEL 2.3.2
ATOM      1  N   LIG     1       4.037  -2.454  -3.843  1.00  0.00           N  
ATOM      2  C   LIG     1       5.082  -2.059  -4.796  1.00  0.00           C  
ATOM      3  C   LIG     1       4.574  -2.276  -6.225  1.00  0.00           C  
ATOM      4  N   LIG     1       3.293  -1.567  -6.378  1.00  0.00           N  
ATOM      5  C   LIG     1       3.090  -0.720  -7.406  1.00  0.00           C  
ATOM      6  O   LIG     1       3.926  -0.614  -8.281  1.00  0.00           O  
ATOM      7  C   LIG     1       2.242  -1.809  -5.378  1.00  0.00           C  
ATOM      8  C   LIG     1       2.841  -1.610  -3.982  1.00  0.00           C  
ATOM      9  C   LIG     1       7.391  -4.909  -2.327  1.00  0.00           C  
ATOM     10  C   LIG     1       7.719  -4.743  -0.988  1.00  0.00           C  
ATOM     11  C   LIG     1       7.019  -3.851  -0.220  1.00  0.00           C  
ATOM     12  C   LIG     1       5.989  -3.129  -0.786  1.00  0.00           C  
ATOM     13  C   LIG     1       5.629  -3.282  -2.145  1.00  0.00           C  
ATOM     14  C   LIG     1       4.517  -2.427  -2.533  1.00  0.00           C  
ATOM     15  N   LIG     1       3.972  -1.636  -1.653  1.00  0.00           N  
ATOM     16  S   LIG     1       4.843  -1.907  -0.209  1.00  0.00           S  
ATOM     17  C   LIG     1       6.375  -4.211  -2.903  1.00  0.00           C  
ATOM     18  C   LIG     1       1.845   0.084  -7.469  1.00  0.00           C  
ATOM     19  N   LIG     1       0.760  -0.205  -8.156  1.00  0.00           N  
ATOM     20  C   LIG     1      -0.102   0.803  -7.911  1.00  0.00           C  
ATOM     21  N   LIG     1       0.495   1.639  -7.099  1.00  0.00           N  
ATOM     22  O   LIG     1       1.608   1.240  -6.831  1.00  0.00           O  
ATOM     23  C   LIG     1      -1.473   0.939  -8.461  1.00  0.00           C  
ATOM     24  C   LIG     1      -1.672   1.592  -9.683  1.00  0.00           C  
ATOM     25  C   LIG     1      -2.926   1.720 -10.201  1.00  0.00           C  
ATOM     26  C   LIG     1      -4.024   1.205  -9.505  1.00  0.00           C  
ATOM     27  C   LIG     1      -5.465   1.173  -9.764  1.00  0.00           C  
ATOM     28  C   LIG     1      -6.036   0.535  -8.729  1.00  0.00           C  
ATOM     29  N   LIG     1      -5.079   0.156  -7.829  1.00  0.00           N  
ATOM     30  H   LIG     1      -5.250  -0.319  -7.001  1.00  0.00           H  
ATOM     31  C   LIG     1      -3.837   0.550  -8.273  1.00  0.00           C  
ATOM     32  C   LIG     1      -2.553   0.422  -7.758  1.00  0.00           C  
CONECT    1    2    8   14                                            
CONECT    2    3    1                                                 
CONECT    3    4    2                                                 
CONECT    4    5    3    7                                            
CONECT    5    6   18    4                                            
CONECT    6    5                                                      
CONECT    7    4    8                                                 
CONECT    8    7    1                                                 
CONECT    9   17   10                                                 
CONECT   10    9   11                                                 
CONECT   11   10   12                                                 
CONECT   12   13   11   16                                            
CONECT   13   17   14   12                                            
CONECT   14    1   13   15                                            
CONECT   15   14   16                                                 
CONECT   16   15   12                                                 
CONECT   17    9   13                                                 
CONECT   18   19    5   22                                            
CONECT   19   20   18                                                 
CONECT   20   23   19   21                                            
CONECT   21   20   22                                                 
CONECT   22   18   21                                                 
CONECT   23   24   20   32                                            
CONECT   24   25   23                                                 
CONECT   25   24   26                                                 
CONECT   26   25   27   31                                            
CONECT   27   26   28                                                 
CONECT   28   27   29                                                 
CONECT   29   28   31   30                                            
CONECT   30   29                                                      
CONECT   31   26   29   32                                            
CONECT   32   23   31                                                 
MASTER        0    0    0    0    0    0    0    0   32    0   32    0
END
