# Supplementary material for: Computationally accelerated identification of P-glycoprotein inhibitors
Source: PLoS One. 2025 Aug 13;20(8):e0325121. doi: 10.1371/journal.pone.0325121 (PMC12349723; doi:10.1371/journal.pone.0325121)
Supplement: S9 File — We have provided the full dataset for the docking studies presented in this paper, as defined by the journal’s definition of a complete minimal dataset. (ZIP) [file pone.0325121.s013.zip › S9_Docking_Data_Receptors_Ligands/DBD_docking/transition_dbd/ZINC12389647_transition_dbd_out.pdbqt]

MODEL 1
REMARK VINA RESULT:     -10.5      0.000      0.000
REMARK  Name = ZINC12389647
REMARK                            x       y       z     vdW  Elec       q    Type
REMARK                         _______ _______ _______ _____ _____    ______ ____
ROOT
ATOM      1  N   LIG    1        4.037  -2.454  -3.843  0.00  0.00    -0.476 N 
ATOM      2  C   LIG    1        5.082  -2.059  -4.796  0.00  0.00    +0.202 C 
ATOM      3  C   LIG    1        4.574  -2.276  -6.225  0.00  0.00    +0.326 C 
ATOM      4  N   LIG    1        3.293  -1.567  -6.378  0.00  0.00    -0.598 N 
ATOM      5  C   LIG    1        3.090  -0.720  -7.406  0.00  0.00    +0.621 C 
ATOM      6  O   LIG    1        3.926  -0.614  -8.281  0.00  0.00    -0.474 OA
ATOM      7  C   LIG    1        2.242  -1.809  -5.378  0.00  0.00    +0.304 C 
ATOM      8  C   LIG    1        2.841  -1.610  -3.982  0.00  0.00    +0.204 C 
ENDROOT
BRANCH   1  14
ATOM      9  C   LIG    1        7.391  -4.909  -2.327  0.00  0.00    +0.005 A 
ATOM     10  C   LIG    1        7.719  -4.743  -0.988  0.00  0.00    +0.069 A 
ATOM     11  C   LIG    1        7.019  -3.851  -0.220  0.00  0.00    +0.055 A 
ATOM     12  C   LIG    1        5.989  -3.129  -0.786  0.00  0.00    -0.117 A 
ATOM     13  C   LIG    1        5.629  -3.282  -2.145  0.00  0.00    -0.121 A 
ATOM     14  C   LIG    1        4.517  -2.427  -2.533  0.00  0.00    +0.313 A 
ATOM     15  N   LIG    1        3.972  -1.636  -1.653  0.00  0.00    -0.445 NA
ATOM     16  S   LIG    1        4.843  -1.907  -0.209  0.00  0.00    +0.181 S 
ATOM     17  C   LIG    1        6.375  -4.211  -2.903  0.00  0.00    +0.110 A 
ENDBRANCH   1  14
BRANCH   5  18
ATOM     18  C   LIG    1        1.845   0.084  -7.469  0.00  0.00    +0.144 A 
ATOM     19  N   LIG    1        0.760  -0.205  -8.156  0.00  0.00    -0.403 NA
ATOM     20  C   LIG    1       -0.102   0.803  -7.911  0.00  0.00    +0.227 A 
ATOM     21  N   LIG    1        0.495   1.639  -7.099  0.00  0.00    -0.363 NA
ATOM     22  O   LIG    1        1.608   1.240  -6.831  0.00  0.00    +0.095 OA
BRANCH  20  23
ATOM     23  C   LIG    1       -1.473   0.939  -8.461  0.00  0.00    -0.013 A 
ATOM     24  C   LIG    1       -1.672   1.592  -9.683  0.00  0.00    +0.036 A 
ATOM     25  C   LIG    1       -2.926   1.720 -10.201  0.00  0.00    +0.062 A 
ATOM     26  C   LIG    1       -4.024   1.205  -9.505  0.00  0.00    -0.087 A 
ATOM     27  C   LIG    1       -5.465   1.173  -9.764  0.00  0.00    -0.056 A 
ATOM     28  C   LIG    1       -6.036   0.535  -8.729  0.00  0.00    +0.238 A 
ATOM     29  N   LIG    1       -5.079   0.156  -7.829  0.00  0.00    -0.593 N 
ATOM     30  H   LIG    1       -5.250  -0.319  -7.001  0.00  0.00    +0.418 HD
ATOM     31  C   LIG    1       -3.837   0.550  -8.273  0.00  0.00    +0.087 A 
ATOM     32  C   LIG    1       -2.553   0.422  -7.758  0.00  0.00    +0.048 A 
ENDBRANCH  20  23
ENDBRANCH   5  18
TORSDOF 3
ENDMDL
MODEL 2
REMARK VINA RESULT:     -10.2      2.949     10.685
REMARK  Name = ZINC12389647
REMARK                            x       y       z     vdW  Elec       q    Type
REMARK                         _______ _______ _______ _____ _____    ______ ____
ROOT
ATOM      1  N   LIG    1       -1.478  -0.171  -7.275  0.00  0.00    -0.476 N 
ATOM      2  C   LIG    1       -1.092  -1.215  -8.232  0.00  0.00    +0.202 C 
ATOM      3  C   LIG    1        0.433  -1.228  -8.382  0.00  0.00    +0.326 C 
ATOM      4  N   LIG    1        1.032  -1.359  -7.044  0.00  0.00    -0.598 N 
ATOM      5  C   LIG    1        1.959  -2.303  -6.791  0.00  0.00    +0.621 C 
ATOM      6  O   LIG    1        2.391  -2.989  -7.696  0.00  0.00    -0.474 OA
ATOM      7  C   LIG    1        0.590  -0.431  -5.991  0.00  0.00    +0.304 C 
ATOM      8  C   LIG    1       -0.941  -0.450  -5.936  0.00  0.00    +0.204 C 
ENDROOT
BRANCH   1  14
ATOM      9  C   LIG    1       -3.895   1.826 -10.397  0.00  0.00    +0.005 A 
ATOM     10  C   LIG    1       -5.265   1.884 -10.172  0.00  0.00    +0.069 A 
ATOM     11  C   LIG    1       -5.793   1.333  -9.035  0.00  0.00    +0.055 A 
ATOM     12  C   LIG    1       -4.955   0.729  -8.121  0.00  0.00    -0.117 A 
ATOM     13  C   LIG    1       -3.557   0.660  -8.320  0.00  0.00    -0.121 A 
ATOM     14  C   LIG    1       -2.865  -0.017  -7.234  0.00  0.00    +0.313 A 
ATOM     15  N   LIG    1       -3.544  -0.479  -6.224  0.00  0.00    -0.445 NA
ATOM     16  S   LIG    1       -5.172  -0.089  -6.564  0.00  0.00    +0.181 S 
ATOM     17  C   LIG    1       -3.052   1.240  -9.505  0.00  0.00    +0.110 A 
ENDBRANCH   1  14
BRANCH   5  18
ATOM     18  C   LIG    1        2.453  -2.505  -5.407  0.00  0.00    +0.144 A 
ATOM     19  N   LIG    1        3.585  -2.059  -4.906  0.00  0.00    -0.403 NA
ATOM     20  C   LIG    1        3.607  -2.482  -3.626  0.00  0.00    +0.227 A 
ATOM     21  N   LIG    1        2.502  -3.154  -3.418  0.00  0.00    -0.363 NA
ATOM     22  O   LIG    1        1.826  -3.172  -4.426  0.00  0.00    +0.095 OA
BRANCH  20  23
ATOM     23  C   LIG    1        4.683  -2.234  -2.636  0.00  0.00    -0.013 A 
ATOM     24  C   LIG    1        4.372  -1.655  -1.400  0.00  0.00    +0.036 A 
ATOM     25  C   LIG    1        5.351  -1.426  -0.480  0.00  0.00    +0.062 A 
ATOM     26  C   LIG    1        6.677  -1.759  -0.773  0.00  0.00    -0.087 A 
ATOM     27  C   LIG    1        7.938  -1.647  -0.038  0.00  0.00    -0.056 A 
ATOM     28  C   LIG    1        8.902  -2.137  -0.835  0.00  0.00    +0.238 A 
ATOM     29  N   LIG    1        8.361  -2.553  -2.020  0.00  0.00    -0.593 N 
ATOM     30  H   LIG    1        8.862  -2.943  -2.754  0.00  0.00    +0.418 HD
ATOM     31  C   LIG    1        7.002  -2.337  -2.016  0.00  0.00    +0.087 A 
ATOM     32  C   LIG    1        5.995  -2.571  -2.943  0.00  0.00    +0.048 A 
ENDBRANCH  20  23
ENDBRANCH   5  18
TORSDOF 3
ENDMDL
MODEL 3
REMARK VINA RESULT:     -10.1      2.872     10.668
REMARK  Name = ZINC12389647
REMARK                            x       y       z     vdW  Elec       q    Type
REMARK                         _______ _______ _______ _____ _____    ______ ____
ROOT
ATOM      1  N   LIG    1       -0.518  -0.666  -6.380  0.00  0.00    -0.476 N 
ATOM      2  C   LIG    1       -0.295  -1.746  -7.349  0.00  0.00    +0.202 C 
ATOM      3  C   LIG    1        1.201  -1.841  -7.668  0.00  0.00    +0.326 C 
ATOM      4  N   LIG    1        1.940  -1.978  -6.403  0.00  0.00    -0.598 N 
ATOM      5  C   LIG    1        2.842  -2.964  -6.233  0.00  0.00    +0.621 C 
ATOM      6  O   LIG    1        3.135  -3.688  -7.164  0.00  0.00    -0.474 OA
ATOM      7  C   LIG    1        1.667  -1.010  -5.330  0.00  0.00    +0.304 C 
ATOM      8  C   LIG    1        0.153  -0.947  -5.103  0.00  0.00    +0.204 C 
ENDROOT
BRANCH   1  14
ATOM      9  C   LIG    1       -3.247   1.058  -9.406  0.00  0.00    +0.005 A 
ATOM     10  C   LIG    1       -4.574   1.210  -9.023  0.00  0.00    +0.069 A 
ATOM     11  C   LIG    1       -4.970   0.827  -7.769  0.00  0.00    +0.055 A 
ATOM     12  C   LIG    1       -4.042   0.298  -6.897  0.00  0.00    -0.117 A 
ATOM     13  C   LIG    1       -2.684   0.136  -7.257  0.00  0.00    -0.121 A 
ATOM     14  C   LIG    1       -1.882  -0.439  -6.188  0.00  0.00    +0.313 A 
ATOM     15  N   LIG    1       -2.441  -0.741  -5.051  0.00  0.00    -0.445 NA
ATOM     16  S   LIG    1       -4.084  -0.314  -5.235  0.00  0.00    +0.181 S 
ATOM     17  C   LIG    1       -2.316   0.542  -8.559  0.00  0.00    +0.110 A 
ENDBRANCH   1  14
BRANCH   5  18
ATOM     18  C   LIG    1        3.478  -3.166  -4.908  0.00  0.00    +0.144 A 
ATOM     19  N   LIG    1        4.730  -2.909  -4.593  0.00  0.00    -0.403 NA
ATOM     20  C   LIG    1        4.853  -3.246  -3.293  0.00  0.00    +0.227 A 
ATOM     21  N   LIG    1        3.686  -3.685  -2.892  0.00  0.00    -0.363 NA
ATOM     22  O   LIG    1        2.885  -3.640  -3.802  0.00  0.00    +0.095 OA
BRANCH  20  23
ATOM     23  C   LIG    1        6.082  -3.140  -2.470  0.00  0.00    -0.013 A 
ATOM     24  C   LIG    1        7.116  -4.068  -2.642  0.00  0.00    +0.036 A 
ATOM     25  C   LIG    1        8.253  -3.980  -1.895  0.00  0.00    +0.062 A 
ATOM     26  C   LIG    1        8.387  -2.963  -0.945  0.00  0.00    -0.087 A 
ATOM     27  C   LIG    1        9.440  -2.590   0.002  0.00  0.00    -0.056 A 
ATOM     28  C   LIG    1        9.004  -1.508   0.669  0.00  0.00    +0.238 A 
ATOM     29  N   LIG    1        7.759  -1.158   0.227  0.00  0.00    -0.593 N 
ATOM     30  H   LIG    1        7.240  -0.409   0.559  0.00  0.00    +0.418 HD
ATOM     31  C   LIG    1        7.351  -2.027  -0.761  0.00  0.00    +0.087 A 
ATOM     32  C   LIG    1        6.199  -2.124  -1.531  0.00  0.00    +0.048 A 
ENDBRANCH  20  23
ENDBRANCH   5  18
TORSDOF 3
ENDMDL
MODEL 4
REMARK VINA RESULT:      -9.9      5.773     12.150
REMARK  Name = ZINC12389647
REMARK                            x       y       z     vdW  Elec       q    Type
REMARK                         _______ _______ _______ _____ _____    ______ ____
ROOT
ATOM      1  N   LIG    1        5.860  -2.945  -2.944  0.00  0.00    -0.476 N 
ATOM      2  C   LIG    1        6.484  -4.252  -2.703  0.00  0.00    +0.202 C 
ATOM      3  C   LIG    1        7.935  -4.047  -2.256  0.00  0.00    +0.326 C 
ATOM      4  N   LIG    1        7.943  -3.132  -1.103  0.00  0.00    -0.598 N 
ATOM      5  C   LIG    1        8.596  -3.454   0.031  0.00  0.00    +0.621 C 
ATOM      6  O   LIG    1        9.278  -4.458   0.075  0.00  0.00    -0.474 OA
ATOM      7  C   LIG    1        7.219  -1.857  -1.223  0.00  0.00    +0.304 C 
ATOM      8  C   LIG    1        5.796  -2.149  -1.711  0.00  0.00    +0.204 C 
ENDROOT
BRANCH   1  14
ATOM      9  C   LIG    1        4.756  -1.697  -7.043  0.00  0.00    +0.005 A 
ATOM     10  C   LIG    1        3.439  -1.925  -7.423  0.00  0.00    +0.069 A 
ATOM     11  C   LIG    1        2.569  -2.512  -6.544  0.00  0.00    +0.055 A 
ATOM     12  C   LIG    1        3.010  -2.868  -5.287  0.00  0.00    -0.117 A 
ATOM     13  C   LIG    1        4.343  -2.644  -4.871  0.00  0.00    -0.121 A 
ATOM     14  C   LIG    1        4.592  -3.093  -3.510  0.00  0.00    +0.313 A 
ATOM     15  N   LIG    1        3.628  -3.634  -2.821  0.00  0.00    -0.445 NA
ATOM     16  S   LIG    1        2.275  -3.625  -3.863  0.00  0.00    +0.181 S 
ATOM     17  C   LIG    1        5.209  -2.036  -5.806  0.00  0.00    +0.110 A 
ENDBRANCH   1  14
BRANCH   5  18
ATOM     18  C   LIG    1        8.481  -2.581   1.225  0.00  0.00    +0.144 A 
ATOM     19  N   LIG    1        9.088  -1.428   1.414  0.00  0.00    -0.403 NA
ATOM     20  C   LIG    1        8.687  -1.003   2.629  0.00  0.00    +0.227 A 
ATOM     21  N   LIG    1        7.869  -1.906   3.108  0.00  0.00    -0.363 NA
ATOM     22  O   LIG    1        7.735  -2.813   2.315  0.00  0.00    +0.095 OA
BRANCH  20  23
ATOM     23  C   LIG    1        9.097   0.256   3.299  0.00  0.00    -0.013 A 
ATOM     24  C   LIG    1       10.445   0.633   3.305  0.00  0.00    +0.036 A 
ATOM     25  C   LIG    1       10.835   1.789   3.913  0.00  0.00    +0.062 A 
ATOM     26  C   LIG    1        9.886   2.600   4.543  0.00  0.00    -0.087 A 
ATOM     27  C   LIG    1        9.959   3.867   5.273  0.00  0.00    -0.056 A 
ATOM     28  C   LIG    1        8.708   4.173   5.657  0.00  0.00    +0.238 A 
ATOM     29  N   LIG    1        7.841   3.205   5.232  0.00  0.00    -0.593 N 
ATOM     30  H   LIG    1        6.884   3.207   5.389  0.00  0.00    +0.418 HD
ATOM     31  C   LIG    1        8.528   2.228   4.547  0.00  0.00    +0.087 A 
ATOM     32  C   LIG    1        8.143   1.050   3.920  0.00  0.00    +0.048 A 
ENDBRANCH  20  23
ENDBRANCH   5  18
TORSDOF 3
ENDMDL
MODEL 5
REMARK VINA RESULT:      -9.9     16.776     18.751
REMARK  Name = ZINC12389647
REMARK                            x       y       z     vdW  Elec       q    Type
REMARK                         _______ _______ _______ _____ _____    ______ ____
ROOT
ATOM      1  N   LIG    1        7.357  16.138   1.558  0.00  0.00    -0.476 N 
ATOM      2  C   LIG    1        8.479  15.890   2.473  0.00  0.00    +0.202 C 
ATOM      3  C   LIG    1        8.524  14.401   2.831  0.00  0.00    +0.326 C 
ATOM      4  N   LIG    1        8.556  13.622   1.583  0.00  0.00    -0.598 N 
ATOM      5  C   LIG    1        9.489  12.670   1.386  0.00  0.00    +0.621 C 
ATOM      6  O   LIG    1       10.250  12.369   2.284  0.00  0.00    -0.474 OA
ATOM      7  C   LIG    1        7.542  13.911   0.557  0.00  0.00    +0.304 C 
ATOM      8  C   LIG    1        7.536  15.419   0.289  0.00  0.00    +0.204 C 
ENDROOT
BRANCH   1  14
ATOM      9  C   LIG    1        4.466  18.698   3.717  0.00  0.00    +0.005 A 
ATOM     10  C   LIG    1        4.437  20.038   3.352  0.00  0.00    +0.069 A 
ATOM     11  C   LIG    1        5.282  20.497   2.376  0.00  0.00    +0.055 A 
ATOM     12  C   LIG    1        6.150  19.618   1.762  0.00  0.00    -0.117 A 
ATOM     13  C   LIG    1        6.198  18.248   2.109  0.00  0.00    -0.121 A 
ATOM     14  C   LIG    1        7.182  17.505   1.339  0.00  0.00    +0.313 A 
ATOM     15  N   LIG    1        7.901  18.120   0.443  0.00  0.00    -0.445 NA
ATOM     16  S   LIG    1        7.382  19.746   0.494  0.00  0.00    +0.181 S 
ATOM     17  C   LIG    1        5.311  17.815   3.120  0.00  0.00    +0.110 A 
ENDBRANCH   1  14
BRANCH   5  18
ATOM     18  C   LIG    1        9.587  11.989   0.071  0.00  0.00    +0.144 A 
ATOM     19  N   LIG    1        9.500  10.695  -0.148  0.00  0.00    -0.403 NA
ATOM     20  C   LIG    1        9.646  10.543  -1.481  0.00  0.00    +0.227 A 
ATOM     21  N   LIG    1        9.812  11.736  -1.993  0.00  0.00    -0.363 NA
ATOM     22  O   LIG    1        9.775  12.577  -1.120  0.00  0.00    +0.095 OA
BRANCH  20  23
ATOM     23  C   LIG    1        9.624   9.261  -2.226  0.00  0.00    -0.013 A 
ATOM     24  C   LIG    1        9.639   8.049  -1.527  0.00  0.00    +0.036 A 
ATOM     25  C   LIG    1        9.614   6.863  -2.200  0.00  0.00    +0.062 A 
ATOM     26  C   LIG    1        9.583   6.855  -3.598  0.00  0.00    -0.087 A 
ATOM     27  C   LIG    1        9.556   5.794  -4.606  0.00  0.00    -0.056 A 
ATOM     28  C   LIG    1        9.532   6.395  -5.808  0.00  0.00    +0.238 A 
ATOM     29  N   LIG    1        9.542   7.752  -5.651  0.00  0.00    -0.593 N 
ATOM     30  H   LIG    1        9.529   8.397  -6.376  0.00  0.00    +0.418 HD
ATOM     31  C   LIG    1        9.573   8.069  -4.312  0.00  0.00    +0.087 A 
ATOM     32  C   LIG    1        9.593   9.270  -3.615  0.00  0.00    +0.048 A 
ENDBRANCH  20  23
ENDBRANCH   5  18
TORSDOF 3
ENDMDL
MODEL 6
REMARK VINA RESULT:      -9.7      4.956      7.720
REMARK  Name = ZINC12389647
REMARK                            x       y       z     vdW  Elec       q    Type
REMARK                         _______ _______ _______ _____ _____    ______ ____
ROOT
ATOM      1  N   LIG    1       -0.801  -0.947  -8.092  0.00  0.00    -0.476 N 
ATOM      2  C   LIG    1       -1.577  -1.152  -9.321  0.00  0.00    +0.202 C 
ATOM      3  C   LIG    1       -2.922  -1.798  -8.971  0.00  0.00    +0.326 C 
ATOM      4  N   LIG    1       -3.583  -0.972  -7.949  0.00  0.00    -0.598 N 
ATOM      5  C   LIG    1       -4.856  -0.560  -8.110  0.00  0.00    +0.621 C 
ATOM      6  O   LIG    1       -5.509  -0.957  -9.055  0.00  0.00    -0.474 OA
ATOM      7  C   LIG    1       -2.818  -0.609  -6.746  0.00  0.00    +0.304 C 
ATOM      8  C   LIG    1       -1.477  -0.010  -7.184  0.00  0.00    +0.204 C 
ENDROOT
BRANCH   1  14
ATOM      9  C   LIG    1        2.903  -2.845  -6.589  0.00  0.00    +0.005 A 
ATOM     10  C   LIG    1        4.099  -2.263  -6.988  0.00  0.00    +0.069 A 
ATOM     11  C   LIG    1        4.083  -1.166  -7.808  0.00  0.00    +0.055 A 
ATOM     12  C   LIG    1        2.875  -0.648  -8.225  0.00  0.00    -0.117 A 
ATOM     13  C   LIG    1        1.641  -1.217  -7.831  0.00  0.00    -0.121 A 
ATOM     14  C   LIG    1        0.494  -0.514  -8.383  0.00  0.00    +0.313 A 
ATOM     15  N   LIG    1        0.678   0.522  -9.151  0.00  0.00    -0.445 NA
ATOM     16  S   LIG    1        2.373   0.708  -9.250  0.00  0.00    +0.181 S 
ATOM     17  C   LIG    1        1.701  -2.346  -6.985  0.00  0.00    +0.110 A 
ENDBRANCH   1  14
BRANCH   5  18
ATOM     18  C   LIG    1       -5.460   0.381  -7.134  0.00  0.00    +0.144 A 
ATOM     19  N   LIG    1       -5.230   0.419  -5.839  0.00  0.00    -0.403 NA
ATOM     20  C   LIG    1       -5.993   1.425  -5.366  0.00  0.00    +0.227 A 
ATOM     21  N   LIG    1       -6.637   1.939  -6.384  0.00  0.00    -0.363 NA
ATOM     22  O   LIG    1       -6.339   1.356  -7.406  0.00  0.00    +0.095 OA
BRANCH  20  23
ATOM     23  C   LIG    1       -6.086   1.869  -3.953  0.00  0.00    -0.013 A 
ATOM     24  C   LIG    1       -5.442   1.134  -2.950  0.00  0.00    +0.036 A 
ATOM     25  C   LIG    1       -5.516   1.534  -1.649  0.00  0.00    +0.062 A 
ATOM     26  C   LIG    1       -6.245   2.677  -1.310  0.00  0.00    -0.087 A 
ATOM     27  C   LIG    1       -6.526   3.364  -0.048  0.00  0.00    -0.056 A 
ATOM     28  C   LIG    1       -7.294   4.427  -0.341  0.00  0.00    +0.238 A 
ATOM     29  N   LIG    1       -7.528   4.476  -1.687  0.00  0.00    -0.593 N 
ATOM     30  H   LIG    1       -8.056   5.153  -2.136  0.00  0.00    +0.418 HD
ATOM     31  C   LIG    1       -6.900   3.420  -2.310  0.00  0.00    +0.087 A 
ATOM     32  C   LIG    1       -6.814   3.007  -3.633  0.00  0.00    +0.048 A 
ENDBRANCH  20  23
ENDBRANCH   5  18
TORSDOF 3
ENDMDL
MODEL 7
REMARK VINA RESULT:      -9.7      2.696      3.336
REMARK  Name = ZINC12389647
REMARK                            x       y       z     vdW  Elec       q    Type
REMARK                         _______ _______ _______ _____ _____    ______ ____
ROOT
ATOM      1  N   LIG    1        2.285  -3.684  -4.329  0.00  0.00    -0.476 N 
ATOM      2  C   LIG    1        3.643  -3.164  -4.530  0.00  0.00    +0.202 C 
ATOM      3  C   LIG    1        3.881  -2.929  -6.025  0.00  0.00    +0.326 C 
ATOM      4  N   LIG    1        2.804  -2.068  -6.540  0.00  0.00    -0.598 N 
ATOM      5  C   LIG    1        3.085  -0.958  -7.249  0.00  0.00    +0.621 C 
ATOM      6  O   LIG    1        4.232  -0.712  -7.565  0.00  0.00    -0.474 OA
ATOM      7  C   LIG    1        1.413  -2.454  -6.258  0.00  0.00    +0.304 C 
ATOM      8  C   LIG    1        1.272  -2.707  -4.754  0.00  0.00    +0.204 C 
ENDROOT
BRANCH   1  14
ATOM      9  C   LIG    1       -0.811  -6.529  -2.951  0.00  0.00    +0.005 A 
ATOM     10  C   LIG    1       -0.854  -6.777  -1.584  0.00  0.00    +0.069 A 
ATOM     11  C   LIG    1        0.038  -6.157  -0.750  0.00  0.00    +0.055 A 
ATOM     12  C   LIG    1        0.969  -5.287  -1.278  0.00  0.00    -0.117 A 
ATOM     13  C   LIG    1        1.033  -5.010  -2.663  0.00  0.00    -0.121 A 
ATOM     14  C   LIG    1        2.086  -4.065  -3.001  0.00  0.00    +0.313 A 
ATOM     15  N   LIG    1        2.842  -3.576  -2.061  0.00  0.00    -0.445 NA
ATOM     16  S   LIG    1        2.275  -4.289  -0.616  0.00  0.00    +0.181 S 
ATOM     17  C   LIG    1        0.096  -5.669  -3.489  0.00  0.00    +0.110 A 
ENDBRANCH   1  14
BRANCH   5  18
ATOM     18  C   LIG    1        1.993  -0.034  -7.644  0.00  0.00    +0.144 A 
ATOM     19  N   LIG    1        0.762  -0.370  -7.965  0.00  0.00    -0.403 NA
ATOM     20  C   LIG    1        0.133   0.789  -8.249  0.00  0.00    +0.227 A 
ATOM     21  N   LIG    1        1.003   1.754  -8.087  0.00  0.00    -0.363 NA
ATOM     22  O   LIG    1        2.072   1.301  -7.735  0.00  0.00    +0.095 OA
BRANCH  20  23
ATOM     23  C   LIG    1       -1.282   0.941  -8.667  0.00  0.00    -0.013 A 
ATOM     24  C   LIG    1       -1.589   1.637  -9.842  0.00  0.00    +0.036 A 
ATOM     25  C   LIG    1       -2.885   1.781 -10.240  0.00  0.00    +0.062 A 
ATOM     26  C   LIG    1       -3.916   1.240  -9.467  0.00  0.00    -0.087 A 
ATOM     27  C   LIG    1       -5.374   1.214  -9.596  0.00  0.00    -0.056 A 
ATOM     28  C   LIG    1       -5.850   0.538  -8.536  0.00  0.00    +0.238 A 
ATOM     29  N   LIG    1       -4.816   0.130  -7.741  0.00  0.00    -0.593 N 
ATOM     30  H   LIG    1       -4.913  -0.375  -6.918  0.00  0.00    +0.418 HD
ATOM     31  C   LIG    1       -3.619   0.542  -8.281  0.00  0.00    +0.087 A 
ATOM     32  C   LIG    1       -2.294   0.398  -7.888  0.00  0.00    +0.048 A 
ENDBRANCH  20  23
ENDBRANCH   5  18
TORSDOF 3
ENDMDL
MODEL 8
REMARK VINA RESULT:      -9.7      2.765      9.908
REMARK  Name = ZINC12389647
REMARK                            x       y       z     vdW  Elec       q    Type
REMARK                         _______ _______ _______ _____ _____    ______ ____
ROOT
ATOM      1  N   LIG    1       -1.374   0.826  -8.447  0.00  0.00    -0.476 N 
ATOM      2  C   LIG    1       -0.966   0.245  -9.732  0.00  0.00    +0.202 C 
ATOM      3  C   LIG    1        0.433   0.751 -10.097  0.00  0.00    +0.326 C 
ATOM      4  N   LIG    1        1.339   0.469  -8.972  0.00  0.00    -0.598 N 
ATOM      5  C   LIG    1        2.510  -0.167  -9.170  0.00  0.00    +0.621 C 
ATOM      6  O   LIG    1        2.881  -0.420 -10.299  0.00  0.00    -0.474 OA
ATOM      7  C   LIG    1        0.932   0.901  -7.627  0.00  0.00    +0.304 C 
ATOM      8  C   LIG    1       -0.488   0.389  -7.359  0.00  0.00    +0.204 C 
ENDROOT
BRANCH   1  14
ATOM      9  C   LIG    1       -4.853   2.208 -10.806  0.00  0.00    +0.005 A 
ATOM     10  C   LIG    1       -6.103   1.800 -10.356  0.00  0.00    +0.069 A 
ATOM     11  C   LIG    1       -6.202   1.009  -9.242  0.00  0.00    +0.055 A 
ATOM     12  C   LIG    1       -5.056   0.629  -8.575  0.00  0.00    -0.117 A 
ATOM     13  C   LIG    1       -3.771   1.033  -9.007  0.00  0.00    -0.121 A 
ATOM     14  C   LIG    1       -2.706   0.520  -8.160  0.00  0.00    +0.313 A 
ATOM     15  N   LIG    1       -2.998  -0.224  -7.132  0.00  0.00    -0.445 NA
ATOM     16  S   LIG    1       -4.701  -0.350  -7.142  0.00  0.00    +0.181 S 
ATOM     17  C   LIG    1       -3.712   1.847 -10.159  0.00  0.00    +0.110 A 
ENDBRANCH   1  14
BRANCH   5  18
ATOM     18  C   LIG    1        3.346  -0.560  -8.009  0.00  0.00    +0.144 A 
ATOM     19  N   LIG    1        2.916  -1.049  -6.865  0.00  0.00    -0.403 NA
ATOM     20  C   LIG    1        4.023  -1.254  -6.121  0.00  0.00    +0.227 A 
ATOM     21  N   LIG    1        5.052  -0.884  -6.842  0.00  0.00    -0.363 NA
ATOM     22  O   LIG    1        4.683  -0.489  -7.928  0.00  0.00    +0.095 OA
BRANCH  20  23
ATOM     23  C   LIG    1        4.066  -1.798  -4.742  0.00  0.00    -0.013 A 
ATOM     24  C   LIG    1        5.080  -2.690  -4.377  0.00  0.00    +0.036 A 
ATOM     25  C   LIG    1        5.134  -3.194  -3.111  0.00  0.00    +0.062 A 
ATOM     26  C   LIG    1        4.165  -2.826  -2.172  0.00  0.00    -0.087 A 
ATOM     27  C   LIG    1        3.929  -3.172  -0.770  0.00  0.00    -0.056 A 
ATOM     28  C   LIG    1        2.830  -2.504  -0.379  0.00  0.00    +0.238 A 
ATOM     29  N   LIG    1        2.345  -1.760  -1.418  0.00  0.00    -0.593 N 
ATOM     30  H   LIG    1        1.558  -1.193  -1.376  0.00  0.00    +0.418 HD
ATOM     31  C   LIG    1        3.138  -1.933  -2.530  0.00  0.00    +0.087 A 
ATOM     32  C   LIG    1        3.096  -1.422  -3.821  0.00  0.00    +0.048 A 
ENDBRANCH  20  23
ENDBRANCH   5  18
TORSDOF 3
ENDMDL
MODEL 9
REMARK VINA RESULT:      -9.6      1.475      1.766
REMARK  Name = ZINC12389647
REMARK                            x       y       z     vdW  Elec       q    Type
REMARK                         _______ _______ _______ _____ _____    ______ ____
ROOT
ATOM      1  N   LIG    1        3.790  -2.301  -4.985  0.00  0.00    -0.476 N 
ATOM      2  C   LIG    1        4.636  -1.259  -5.579  0.00  0.00    +0.202 C 
ATOM      3  C   LIG    1        4.642  -1.418  -7.103  0.00  0.00    +0.326 C 
ATOM      4  N   LIG    1        3.249  -1.432  -7.576  0.00  0.00    -0.598 N 
ATOM      5  C   LIG    1        2.848  -0.620  -8.573  0.00  0.00    +0.621 C 
ATOM      6  O   LIG    1        3.661   0.059  -9.168  0.00  0.00    -0.474 OA
ATOM      7  C   LIG    1        2.305  -2.358  -6.930  0.00  0.00    +0.304 C 
ATOM      8  C   LIG    1        2.391  -2.162  -5.413  0.00  0.00    +0.204 C 
ENDROOT
BRANCH   1  14
ATOM      9  C   LIG    1        6.853  -4.482  -2.652  0.00  0.00    +0.005 A 
ATOM     10  C   LIG    1        6.784  -4.352  -1.271  0.00  0.00    +0.069 A 
ATOM     11  C   LIG    1        5.806  -3.575  -0.708  0.00  0.00    +0.055 A 
ATOM     12  C   LIG    1        4.897  -2.932  -1.522  0.00  0.00    -0.117 A 
ATOM     13  C   LIG    1        4.940  -3.051  -2.930  0.00  0.00    -0.121 A 
ATOM     14  C   LIG    1        3.890  -2.293  -3.592  0.00  0.00    +0.313 A 
ATOM     15  N   LIG    1        3.041  -1.606  -2.881  0.00  0.00    -0.445 NA
ATOM     16  S   LIG    1        3.509  -1.862  -1.259  0.00  0.00    +0.181 S 
ATOM     17  C   LIG    1        5.963  -3.860  -3.472  0.00  0.00    +0.110 A 
ENDBRANCH   1  14
BRANCH   5  18
ATOM     18  C   LIG    1        1.413  -0.554  -8.945  0.00  0.00    +0.144 A 
ATOM     19  N   LIG    1        0.433  -0.084  -8.203  0.00  0.00    -0.403 NA
ATOM     20  C   LIG    1       -0.683  -0.226  -8.946  0.00  0.00    +0.227 A 
ATOM     21  N   LIG    1       -0.328  -0.767 -10.084  0.00  0.00    -0.363 NA
ATOM     22  O   LIG    1        0.870  -0.956 -10.103  0.00  0.00    +0.095 OA
BRANCH  20  23
ATOM     23  C   LIG    1       -2.059   0.159  -8.547  0.00  0.00    -0.013 A 
ATOM     24  C   LIG    1       -2.904   0.780  -9.474  0.00  0.00    +0.036 A 
ATOM     25  C   LIG    1       -4.172   1.135  -9.122  0.00  0.00    +0.062 A 
ATOM     26  C   LIG    1       -4.631   0.888  -7.824  0.00  0.00    -0.087 A 
ATOM     27  C   LIG    1       -5.896   1.136  -7.131  0.00  0.00    -0.056 A 
ATOM     28  C   LIG    1       -5.754   0.677  -5.876  0.00  0.00    +0.238 A 
ATOM     29  N   LIG    1       -4.501   0.156  -5.710  0.00  0.00    -0.593 N 
ATOM     30  H   LIG    1       -4.165  -0.235  -4.888  0.00  0.00    +0.418 HD
ATOM     31  C   LIG    1       -3.788   0.268  -6.883  0.00  0.00    +0.087 A 
ATOM     32  C   LIG    1       -2.500  -0.094  -7.255  0.00  0.00    +0.048 A 
ENDBRANCH  20  23
ENDBRANCH   5  18
TORSDOF 3
ENDMDL
