# Supplementary material for: Computationally accelerated identification of P-glycoprotein inhibitors
Source: PLoS One. 2025 Aug 13;20(8):e0325121. doi: 10.1371/journal.pone.0325121 (PMC12349723; doi:10.1371/journal.pone.0325121)
Supplement: S9 File — We have provided the full dataset for the docking studies presented in this paper, as defined by the journal’s definition of a complete minimal dataset. (ZIP) [file pone.0325121.s013.zip › S9_Docking_Data_Receptors_Ligands/DBD_docking/transition_dbd/ZINC12408039_transition_dbd_out.pdbqt]

MODEL 1
REMARK VINA RESULT:      -9.3      0.000      0.000
REMARK  Name = ZINC12408039
REMARK                            x       y       z     vdW  Elec       q    Type
REMARK                         _______ _______ _______ _____ _____    ______ ____
ROOT
ATOM      1  N   LIG    1       -2.143  -0.064  -7.844  0.00  0.00    -0.476 N 
ATOM      2  C   LIG    1       -1.417  -0.687  -8.959  0.00  0.00    +0.202 C 
ATOM      3  C   LIG    1        0.089  -0.620  -8.686  0.00  0.00    +0.326 C 
ATOM      4  N   LIG    1        0.350  -1.213  -7.365  0.00  0.00    -0.598 N 
ATOM      5  C   LIG    1        1.287  -2.169  -7.209  0.00  0.00    +0.621 C 
ATOM      6  O   LIG    1        2.003  -2.477  -8.141  0.00  0.00    -0.471 OA
ATOM      7  C   LIG    1       -0.438  -0.734  -6.219  0.00  0.00    +0.304 C 
ATOM      8  C   LIG    1       -1.924  -0.796  -6.590  0.00  0.00    +0.204 C 
ENDROOT
BRANCH   1  14
ATOM      9  C   LIG    1       -3.876   2.550 -10.964  0.00  0.00    +0.005 A 
ATOM     10  C   LIG    1       -5.260   2.521 -11.095  0.00  0.00    +0.069 A 
ATOM     11  C   LIG    1       -6.003   1.705 -10.282  0.00  0.00    +0.055 A 
ATOM     12  C   LIG    1       -5.367   0.925  -9.339  0.00  0.00    -0.117 A 
ATOM     13  C   LIG    1       -3.962   0.939  -9.181  0.00  0.00    -0.121 A 
ATOM     14  C   LIG    1       -3.504   0.043  -8.130  0.00  0.00    +0.313 A 
ATOM     15  N   LIG    1       -4.370  -0.660  -7.457  0.00  0.00    -0.445 NA
ATOM     16  S   LIG    1       -5.891  -0.240  -8.111  0.00  0.00    +0.181 S 
ATOM     17  C   LIG    1       -3.232   1.792 -10.037  0.00  0.00    +0.110 A 
ENDBRANCH   1  14
BRANCH   5  18
ATOM     18  C   LIG    1        1.442  -2.847  -5.900  0.00  0.00    +0.141 A 
ATOM     19  N   LIG    1        0.737  -3.868  -5.457  0.00  0.00    -0.380 NA
ATOM     20  C   LIG    1        1.229  -4.143  -4.232  0.00  0.00    +0.224 A 
ATOM     21  N   LIG    1        2.192  -3.290  -3.997  0.00  0.00    -0.349 NA
ATOM     22  O   LIG    1        2.332  -2.543  -4.943  0.00  0.00    +0.102 OA
BRANCH  20  23
ATOM     23  C   LIG    1        0.762  -5.217  -3.318  0.00  0.00    +0.187 A 
ATOM     24  C   LIG    1       -0.564  -5.639  -3.369  0.00  0.00    +0.014 A 
ATOM     25  C   LIG    1       -0.984  -6.644  -2.515  0.00  0.00    +0.074 A 
ATOM     26  C   LIG    1       -0.064  -7.188  -1.629  0.00  0.00    -0.005 A 
ATOM     27  C   LIG    1        1.237  -6.716  -1.629  0.00  0.00    +0.276 A 
ATOM     28  N   LIG    1        1.610  -5.762  -2.456  0.00  0.00    -0.445 NA
ENDBRANCH  20  23
ENDBRANCH   5  18
TORSDOF 3
ENDMDL
MODEL 2
REMARK VINA RESULT:      -9.2      2.509      3.201
REMARK  Name = ZINC12408039
REMARK                            x       y       z     vdW  Elec       q    Type
REMARK                         _______ _______ _______ _____ _____    ______ ____
ROOT
ATOM      1  N   LIG    1       -1.831   0.060  -7.915  0.00  0.00    -0.476 N 
ATOM      2  C   LIG    1       -1.287  -0.857  -8.925  0.00  0.00    +0.202 C 
ATOM      3  C   LIG    1        0.241  -0.748  -8.942  0.00  0.00    +0.326 C 
ATOM      4  N   LIG    1        0.739  -0.964  -7.574  0.00  0.00    -0.598 N 
ATOM      5  C   LIG    1        1.714  -1.860  -7.327  0.00  0.00    +0.621 C 
ATOM      6  O   LIG    1        2.270  -2.423  -8.248  0.00  0.00    -0.471 OA
ATOM      7  C   LIG    1        0.143  -0.176  -6.484  0.00  0.00    +0.304 C 
ATOM      8  C   LIG    1       -1.382  -0.308  -6.565  0.00  0.00    +0.204 C 
ENDROOT
BRANCH   1  14
ATOM      9  C   LIG    1       -4.136   2.389 -10.886  0.00  0.00    +0.005 A 
ATOM     10  C   LIG    1       -5.521   2.316 -10.788  0.00  0.00    +0.069 A 
ATOM     11  C   LIG    1       -6.093   1.545  -9.810  0.00  0.00    +0.055 A 
ATOM     12  C   LIG    1       -5.287   0.854  -8.931  0.00  0.00    -0.117 A 
ATOM     13  C   LIG    1       -3.876   0.914  -9.005  0.00  0.00    -0.121 A 
ATOM     14  C   LIG    1       -3.224   0.111  -7.983  0.00  0.00    +0.313 A 
ATOM     15  N   LIG    1       -3.944  -0.560  -7.130  0.00  0.00    -0.445 NA
ATOM     16  S   LIG    1       -5.564  -0.229  -7.556  0.00  0.00    +0.181 S 
ATOM     17  C   LIG    1       -3.324   1.719 -10.026  0.00  0.00    +0.110 A 
ENDBRANCH   1  14
BRANCH   5  18
ATOM     18  C   LIG    1        2.108  -2.159  -5.929  0.00  0.00    +0.141 A 
ATOM     19  N   LIG    1        3.263  -1.877  -5.363  0.00  0.00    -0.380 NA
ATOM     20  C   LIG    1        3.167  -2.330  -4.097  0.00  0.00    +0.224 A 
ATOM     21  N   LIG    1        1.977  -2.855  -3.960  0.00  0.00    -0.349 NA
ATOM     22  O   LIG    1        1.354  -2.762  -4.997  0.00  0.00    +0.102 OA
BRANCH  20  23
ATOM     23  C   LIG    1        4.218  -2.247  -3.050  0.00  0.00    +0.187 A 
ATOM     24  C   LIG    1        5.513  -2.670  -3.338  0.00  0.00    +0.014 A 
ATOM     25  C   LIG    1        6.483  -2.582  -2.355  0.00  0.00    +0.074 A 
ATOM     26  C   LIG    1        6.123  -2.084  -1.111  0.00  0.00    -0.005 A 
ATOM     27  C   LIG    1        4.815  -1.687  -0.893  0.00  0.00    +0.276 A 
ATOM     28  N   LIG    1        3.913  -1.777  -1.848  0.00  0.00    -0.445 NA
ENDBRANCH  20  23
ENDBRANCH   5  18
TORSDOF 3
ENDMDL
MODEL 3
REMARK VINA RESULT:      -9.1      8.532     11.217
REMARK  Name = ZINC12408039
REMARK                            x       y       z     vdW  Elec       q    Type
REMARK                         _______ _______ _______ _____ _____    ______ ____
ROOT
ATOM      1  N   LIG    1        5.996  -3.104  -2.994  0.00  0.00    -0.476 N 
ATOM      2  C   LIG    1        6.454  -4.454  -2.644  0.00  0.00    +0.202 C 
ATOM      3  C   LIG    1        7.942  -4.408  -2.279  0.00  0.00    +0.326 C 
ATOM      4  N   LIG    1        8.133  -3.395  -1.229  0.00  0.00    -0.598 N 
ATOM      5  C   LIG    1        8.798  -3.691  -0.095  0.00  0.00    +0.621 C 
ATOM      6  O   LIG    1        9.342  -4.771   0.026  0.00  0.00    -0.471 OA
ATOM      7  C   LIG    1        7.579  -2.050  -1.451  0.00  0.00    +0.304 C 
ATOM      8  C   LIG    1        6.106  -2.190  -1.849  0.00  0.00    +0.204 C 
ENDROOT
BRANCH   1  14
ATOM      9  C   LIG    1        4.792  -1.729  -7.023  0.00  0.00    +0.005 A 
ATOM     10  C   LIG    1        3.441  -1.832  -7.332  0.00  0.00    +0.069 A 
ATOM     11  C   LIG    1        2.569  -2.344  -6.406  0.00  0.00    +0.055 A 
ATOM     12  C   LIG    1        3.043  -2.747  -5.177  0.00  0.00    -0.117 A 
ATOM     13  C   LIG    1        4.412  -2.649  -4.834  0.00  0.00    -0.121 A 
ATOM     14  C   LIG    1        4.692  -3.130  -3.490  0.00  0.00    +0.313 A 
ATOM     15  N   LIG    1        3.722  -3.585  -2.750  0.00  0.00    -0.445 NA
ATOM     16  S   LIG    1        2.320  -3.444  -3.717  0.00  0.00    +0.181 S 
ATOM     17  C   LIG    1        5.278  -2.117  -5.814  0.00  0.00    +0.110 A 
ENDBRANCH   1  14
BRANCH   5  18
ATOM     18  C   LIG    1        8.865  -2.699   1.005  0.00  0.00    +0.141 A 
ATOM     19  N   LIG    1        9.824  -1.820   1.210  0.00  0.00    -0.380 NA
ATOM     20  C   LIG    1        9.459  -1.138   2.315  0.00  0.00    +0.224 A 
ATOM     21  N   LIG    1        8.316  -1.629   2.718  0.00  0.00    -0.349 NA
ATOM     22  O   LIG    1        7.957  -2.521   1.977  0.00  0.00    +0.102 OA
BRANCH  20  23
ATOM     23  C   LIG    1       10.217  -0.033   2.956  0.00  0.00    +0.187 A 
ATOM     24  C   LIG    1       11.604  -0.108   3.045  0.00  0.00    +0.014 A 
ATOM     25  C   LIG    1       12.298   0.931   3.640  0.00  0.00    +0.074 A 
ATOM     26  C   LIG    1       11.578   2.009   4.138  0.00  0.00    -0.005 A 
ATOM     27  C   LIG    1       10.199   2.015   4.020  0.00  0.00    +0.276 A 
ATOM     28  N   LIG    1        9.566   1.014   3.444  0.00  0.00    -0.445 NA
ENDBRANCH  20  23
ENDBRANCH   5  18
TORSDOF 3
ENDMDL
MODEL 4
REMARK VINA RESULT:      -9.0      3.094      3.510
REMARK  Name = ZINC12408039
REMARK                            x       y       z     vdW  Elec       q    Type
REMARK                         _______ _______ _______ _____ _____    ______ ____
ROOT
ATOM      1  N   LIG    1       -1.444   0.744  -8.325  0.00  0.00    -0.476 N 
ATOM      2  C   LIG    1       -1.032   0.190  -9.622  0.00  0.00    +0.202 C 
ATOM      3  C   LIG    1        0.354   0.731  -9.989  0.00  0.00    +0.326 C 
ATOM      4  N   LIG    1        1.273   0.452  -8.875  0.00  0.00    -0.598 N 
ATOM      5  C   LIG    1        2.456  -0.157  -9.089  0.00  0.00    +0.621 C 
ATOM      6  O   LIG    1        2.824  -0.386 -10.224  0.00  0.00    -0.471 OA
ATOM      7  C   LIG    1        0.867   0.857  -7.520  0.00  0.00    +0.304 C 
ATOM      8  C   LIG    1       -0.540   0.311  -7.250  0.00  0.00    +0.204 C 
ENDROOT
BRANCH   1  14
ATOM      9  C   LIG    1       -4.965   2.075 -10.648  0.00  0.00    +0.005 A 
ATOM     10  C   LIG    1       -6.204   1.637 -10.195  0.00  0.00    +0.069 A 
ATOM     11  C   LIG    1       -6.278   0.832  -9.088  0.00  0.00    +0.055 A 
ATOM     12  C   LIG    1       -5.121   0.471  -8.433  0.00  0.00    -0.117 A 
ATOM     13  C   LIG    1       -3.847   0.906  -8.868  0.00  0.00    -0.121 A 
ATOM     14  C   LIG    1       -2.766   0.408  -8.033  0.00  0.00    +0.313 A 
ATOM     15  N   LIG    1       -3.035  -0.354  -7.011  0.00  0.00    -0.445 NA
ATOM     16  S   LIG    1       -4.736  -0.516  -7.013  0.00  0.00    +0.181 S 
ATOM     17  C   LIG    1       -3.813   1.733 -10.012  0.00  0.00    +0.110 A 
ENDBRANCH   1  14
BRANCH   5  18
ATOM     18  C   LIG    1        3.307  -0.548  -7.940  0.00  0.00    +0.141 A 
ATOM     19  N   LIG    1        2.894  -1.037  -6.789  0.00  0.00    -0.380 NA
ATOM     20  C   LIG    1        4.010  -1.242  -6.061  0.00  0.00    +0.224 A 
ATOM     21  N   LIG    1        5.028  -0.873  -6.794  0.00  0.00    -0.349 NA
ATOM     22  O   LIG    1        4.645  -0.478  -7.876  0.00  0.00    +0.102 OA
BRANCH  20  23
ATOM     23  C   LIG    1        4.071  -1.786  -4.680  0.00  0.00    +0.187 A 
ATOM     24  C   LIG    1        5.124  -2.619  -4.313  0.00  0.00    +0.014 A 
ATOM     25  C   LIG    1        5.172  -3.115  -3.022  0.00  0.00    +0.074 A 
ATOM     26  C   LIG    1        4.156  -2.768  -2.141  0.00  0.00    -0.005 A 
ATOM     27  C   LIG    1        3.137  -1.939  -2.576  0.00  0.00    +0.276 A 
ATOM     28  N   LIG    1        3.120  -1.478  -3.809  0.00  0.00    -0.445 NA
ENDBRANCH  20  23
ENDBRANCH   5  18
TORSDOF 3
ENDMDL
MODEL 5
REMARK VINA RESULT:      -8.9      4.329      9.874
REMARK  Name = ZINC12408039
REMARK                            x       y       z     vdW  Elec       q    Type
REMARK                         _______ _______ _______ _____ _____    ______ ____
ROOT
ATOM      1  N   LIG    1        3.962  -2.361  -3.875  0.00  0.00    -0.476 N 
ATOM      2  C   LIG    1        4.947  -1.932  -4.878  0.00  0.00    +0.202 C 
ATOM      3  C   LIG    1        4.377  -2.163  -6.281  0.00  0.00    +0.326 C 
ATOM      4  N   LIG    1        3.069  -1.495  -6.370  0.00  0.00    -0.598 N 
ATOM      5  C   LIG    1        2.789  -0.653  -7.384  0.00  0.00    +0.621 C 
ATOM      6  O   LIG    1        3.578  -0.520  -8.298  0.00  0.00    -0.471 OA
ATOM      7  C   LIG    1        2.075  -1.771  -5.321  0.00  0.00    +0.304 C 
ATOM      8  C   LIG    1        2.736  -1.556  -3.955  0.00  0.00    +0.204 C 
ENDROOT
BRANCH   1  14
ATOM      9  C   LIG    1        7.303  -4.891  -2.460  0.00  0.00    +0.005 A 
ATOM     10  C   LIG    1        7.701  -4.707  -1.141  0.00  0.00    +0.069 A 
ATOM     11  C   LIG    1        7.066  -3.774  -0.363  0.00  0.00    +0.055 A 
ATOM     12  C   LIG    1        6.034  -3.033  -0.898  0.00  0.00    -0.117 A 
ATOM     13  C   LIG    1        5.605  -3.203  -2.235  0.00  0.00    -0.121 A 
ATOM     14  C   LIG    1        4.506  -2.320  -2.591  0.00  0.00    +0.313 A 
ATOM     15  N   LIG    1        4.028  -1.493  -1.706  0.00  0.00    -0.445 NA
ATOM     16  S   LIG    1        4.957  -1.761  -0.298  0.00  0.00    +0.181 S 
ATOM     17  C   LIG    1        6.285  -4.173  -3.005  0.00  0.00    +0.110 A 
ENDBRANCH   1  14
BRANCH   5  18
ATOM     18  C   LIG    1        1.518   0.110  -7.383  0.00  0.00    +0.141 A 
ATOM     19  N   LIG    1        0.366  -0.286  -7.882  0.00  0.00    -0.380 NA
ATOM     20  C   LIG    1       -0.496   0.726  -7.653  0.00  0.00    +0.224 A 
ATOM     21  N   LIG    1        0.167   1.670  -7.037  0.00  0.00    -0.349 NA
ATOM     22  O   LIG    1        1.321   1.334  -6.869  0.00  0.00    +0.102 OA
BRANCH  20  23
ATOM     23  C   LIG    1       -1.932   0.761  -8.031  0.00  0.00    +0.187 A 
ATOM     24  C   LIG    1       -2.297   1.150  -9.317  0.00  0.00    +0.014 A 
ATOM     25  C   LIG    1       -3.638   1.174  -9.657  0.00  0.00    +0.074 A 
ATOM     26  C   LIG    1       -4.573   0.818  -8.694  0.00  0.00    -0.005 A 
ATOM     27  C   LIG    1       -4.138   0.447  -7.434  0.00  0.00    +0.276 A 
ATOM     28  N   LIG    1       -2.855   0.429  -7.139  0.00  0.00    -0.445 NA
ENDBRANCH  20  23
ENDBRANCH   5  18
TORSDOF 3
ENDMDL
MODEL 6
REMARK VINA RESULT:      -8.9      3.256      4.060
REMARK  Name = ZINC12408039
REMARK                            x       y       z     vdW  Elec       q    Type
REMARK                         _______ _______ _______ _____ _____    ______ ____
ROOT
ATOM      1  N   LIG    1       -0.822  -0.468  -6.694  0.00  0.00    -0.476 N 
ATOM      2  C   LIG    1       -0.549  -1.565  -7.633  0.00  0.00    +0.202 C 
ATOM      3  C   LIG    1        0.959  -1.652  -7.888  0.00  0.00    +0.326 C 
ATOM      4  N   LIG    1        1.647  -1.758  -6.592  0.00  0.00    -0.598 N 
ATOM      5  C   LIG    1        2.550  -2.732  -6.365  0.00  0.00    +0.621 C 
ATOM      6  O   LIG    1        2.887  -3.471  -7.269  0.00  0.00    -0.471 OA
ATOM      7  C   LIG    1        1.322  -0.772  -5.550  0.00  0.00    +0.304 C 
ATOM      8  C   LIG    1       -0.201  -0.720  -5.386  0.00  0.00    +0.204 C 
ENDROOT
BRANCH   1  14
ATOM      9  C   LIG    1       -3.408   1.319  -9.806  0.00  0.00    +0.005 A 
ATOM     10  C   LIG    1       -4.753   1.459  -9.485  0.00  0.00    +0.069 A 
ATOM     11  C   LIG    1       -5.207   1.044  -8.260  0.00  0.00    +0.055 A 
ATOM     12  C   LIG    1       -4.320   0.497  -7.357  0.00  0.00    -0.117 A 
ATOM     13  C   LIG    1       -2.945   0.348  -7.655  0.00  0.00    -0.121 A 
ATOM     14  C   LIG    1       -2.194  -0.251  -6.563  0.00  0.00    +0.313 A 
ATOM     15  N   LIG    1       -2.805  -0.582  -5.462  0.00  0.00    -0.445 NA
ATOM     16  S   LIG    1       -4.440  -0.156  -5.714  0.00  0.00    +0.181 S 
ATOM     17  C   LIG    1       -2.517   0.786  -8.927  0.00  0.00    +0.110 A 
ENDBRANCH   1  14
BRANCH   5  18
ATOM     18  C   LIG    1        3.132  -2.903  -5.012  0.00  0.00    +0.141 A 
ATOM     19  N   LIG    1        4.189  -2.283  -4.530  0.00  0.00    -0.380 NA
ATOM     20  C   LIG    1        4.341  -2.750  -3.274  0.00  0.00    +0.224 A 
ATOM     21  N   LIG    1        3.384  -3.616  -3.061  0.00  0.00    -0.349 NA
ATOM     22  O   LIG    1        2.678  -3.713  -4.044  0.00  0.00    +0.102 OA
BRANCH  20  23
ATOM     23  C   LIG    1        5.401  -2.354  -2.311  0.00  0.00    +0.187 A 
ATOM     24  C   LIG    1        6.738  -2.581  -2.626  0.00  0.00    +0.014 A 
ATOM     25  C   LIG    1        7.715  -2.203  -1.721  0.00  0.00    +0.074 A 
ATOM     26  C   LIG    1        7.320  -1.620  -0.525  0.00  0.00    -0.005 A 
ATOM     27  C   LIG    1        5.973  -1.430  -0.276  0.00  0.00    +0.276 A 
ATOM     28  N   LIG    1        5.065  -1.795  -1.157  0.00  0.00    -0.445 NA
ENDBRANCH  20  23
ENDBRANCH   5  18
TORSDOF 3
ENDMDL
MODEL 7
REMARK VINA RESULT:      -8.9     17.429     19.488
REMARK  Name = ZINC12408039
REMARK                            x       y       z     vdW  Elec       q    Type
REMARK                         _______ _______ _______ _____ _____    ______ ____
ROOT
ATOM      1  N   LIG    1        9.659  12.819   1.569  0.00  0.00    -0.476 N 
ATOM      2  C   LIG    1        8.358  13.368   1.167  0.00  0.00    +0.202 C 
ATOM      3  C   LIG    1        8.353  13.611  -0.346  0.00  0.00    +0.326 C 
ATOM      4  N   LIG    1        8.735  12.361  -1.021  0.00  0.00    -0.598 N 
ATOM      5  C   LIG    1        7.983  11.855  -2.017  0.00  0.00    +0.621 C 
ATOM      6  O   LIG    1        7.036  12.486  -2.445  0.00  0.00    -0.471 OA
ATOM      7  C   LIG    1        9.960  11.677  -0.577  0.00  0.00    +0.304 C 
ATOM      8  C   LIG    1        9.901  11.510   0.945  0.00  0.00    +0.204 C 
ENDROOT
BRANCH   1  14
ATOM      9  C   LIG    1        9.366  16.261   4.332  0.00  0.00    +0.005 A 
ATOM     10  C   LIG    1        9.499  15.978   5.686  0.00  0.00    +0.069 A 
ATOM     11  C   LIG    1        9.702  14.685   6.094  0.00  0.00    +0.055 A 
ATOM     12  C   LIG    1        9.777  13.680   5.154  0.00  0.00    -0.117 A 
ATOM     13  C   LIG    1        9.651  13.940   3.769  0.00  0.00    -0.121 A 
ATOM     14  C   LIG    1        9.762  12.738   2.958  0.00  0.00    +0.313 A 
ATOM     15  N   LIG    1        9.958  11.586   3.532  0.00  0.00    -0.445 NA
ATOM     16  S   LIG    1       10.020  11.926   5.205  0.00  0.00    +0.181 S 
ATOM     17  C   LIG    1        9.442  15.284   3.389  0.00  0.00    +0.110 A 
ENDBRANCH   1  14
BRANCH   5  18
ATOM     18  C   LIG    1        8.310  10.528  -2.593  0.00  0.00    +0.141 A 
ATOM     19  N   LIG    1        8.845  10.297  -3.774  0.00  0.00    -0.380 NA
ATOM     20  C   LIG    1        8.960   8.957  -3.863  0.00  0.00    +0.224 A 
ATOM     21  N   LIG    1        8.496   8.450  -2.750  0.00  0.00    -0.349 NA
ATOM     22  O   LIG    1        8.125   9.336  -2.008  0.00  0.00    +0.102 OA
BRANCH  20  23
ATOM     23  C   LIG    1        9.511   8.196  -5.014  0.00  0.00    +0.187 A 
ATOM     24  C   LIG    1        9.962   6.892  -4.826  0.00  0.00    +0.014 A 
ATOM     25  C   LIG    1       10.469   6.193  -5.908  0.00  0.00    +0.074 A 
ATOM     26  C   LIG    1       10.517   6.827  -7.143  0.00  0.00    -0.005 A 
ATOM     27  C   LIG    1       10.056   8.127  -7.255  0.00  0.00    +0.276 A 
ATOM     28  N   LIG    1        9.575   8.766  -6.209  0.00  0.00    -0.445 NA
ENDBRANCH  20  23
ENDBRANCH   5  18
TORSDOF 3
ENDMDL
MODEL 8
REMARK VINA RESULT:      -8.9      2.621      8.947
REMARK  Name = ZINC12408039
REMARK                            x       y       z     vdW  Elec       q    Type
REMARK                         _______ _______ _______ _____ _____    ______ ____
ROOT
ATOM      1  N   LIG    1        1.364  -4.027  -4.751  0.00  0.00    -0.476 N 
ATOM      2  C   LIG    1        2.548  -3.530  -5.463  0.00  0.00    +0.202 C 
ATOM      3  C   LIG    1        2.220  -3.377  -6.952  0.00  0.00    +0.326 C 
ATOM      4  N   LIG    1        1.020  -2.536  -7.081  0.00  0.00    -0.598 N 
ATOM      5  C   LIG    1        1.009  -1.467  -7.902  0.00  0.00    +0.621 C 
ATOM      6  O   LIG    1        1.958  -1.249  -8.628  0.00  0.00    -0.471 OA
ATOM      7  C   LIG    1       -0.168  -2.894  -6.290  0.00  0.00    +0.304 C 
ATOM      8  C   LIG    1        0.254  -3.066  -4.827  0.00  0.00    +0.204 C 
ENDROOT
BRANCH   1  14
ATOM      9  C   LIG    1       -0.958  -6.795  -2.199  0.00  0.00    +0.005 A 
ATOM     10  C   LIG    1       -0.497  -6.969  -0.899  0.00  0.00    +0.069 A 
ATOM     11  C   LIG    1        0.625  -6.302  -0.480  0.00  0.00    +0.055 A 
ATOM     12  C   LIG    1        1.281  -5.461  -1.354  0.00  0.00    -0.117 A 
ATOM     13  C   LIG    1        0.831  -5.261  -2.679  0.00  0.00    -0.121 A 
ATOM     14  C   LIG    1        1.669  -4.335  -3.425  0.00  0.00    +0.313 A 
ATOM     15  N   LIG    1        2.705  -3.794  -2.851  0.00  0.00    -0.445 NA
ATOM     16  S   LIG    1        2.717  -4.427  -1.265  0.00  0.00    +0.181 S 
ATOM     17  C   LIG    1       -0.328  -5.965  -3.073  0.00  0.00    +0.110 A 
ENDBRANCH   1  14
BRANCH   5  18
ATOM     18  C   LIG    1       -0.162  -0.557  -7.917  0.00  0.00    +0.141 A 
ATOM     19  N   LIG    1       -1.320  -0.782  -8.502  0.00  0.00    -0.380 NA
ATOM     20  C   LIG    1       -2.070   0.311  -8.252  0.00  0.00    +0.224 A 
ATOM     21  N   LIG    1       -1.340   1.130  -7.540  0.00  0.00    -0.349 NA
ATOM     22  O   LIG    1       -0.246   0.647  -7.333  0.00  0.00    +0.102 OA
BRANCH  20  23
ATOM     23  C   LIG    1       -3.466   0.542  -8.703  0.00  0.00    +0.187 A 
ATOM     24  C   LIG    1       -3.719   1.457  -9.722  0.00  0.00    +0.014 A 
ATOM     25  C   LIG    1       -5.025   1.658 -10.136  0.00  0.00    +0.074 A 
ATOM     26  C   LIG    1       -6.037   0.945  -9.507  0.00  0.00    -0.005 A 
ATOM     27  C   LIG    1       -5.712   0.057  -8.498  0.00  0.00    +0.276 A 
ATOM     28  N   LIG    1       -4.461  -0.119  -8.128  0.00  0.00    -0.445 NA
ENDBRANCH  20  23
ENDBRANCH   5  18
TORSDOF 3
ENDMDL
MODEL 9
REMARK VINA RESULT:      -8.8      3.467      9.314
REMARK  Name = ZINC12408039
REMARK                            x       y       z     vdW  Elec       q    Type
REMARK                         _______ _______ _______ _____ _____    ______ ____
ROOT
ATOM      1  N   LIG    1        3.001  -2.211  -4.734  0.00  0.00    -0.476 N 
ATOM      2  C   LIG    1        3.553  -0.856  -4.861  0.00  0.00    +0.202 C 
ATOM      3  C   LIG    1        3.668  -0.490  -6.345  0.00  0.00    +0.326 C 
ATOM      4  N   LIG    1        2.354  -0.688  -6.977  0.00  0.00    -0.598 N 
ATOM      5  C   LIG    1        1.790   0.285  -7.718  0.00  0.00    +0.621 C 
ATOM      6  O   LIG    1        2.410   1.301  -7.961  0.00  0.00    -0.471 OA
ATOM      7  C   LIG    1        1.675  -1.978  -6.780  0.00  0.00    +0.304 C 
ATOM      8  C   LIG    1        1.638  -2.284  -5.279  0.00  0.00    +0.204 C 
ENDROOT
BRANCH   1  14
ATOM      9  C   LIG    1        6.502  -4.058  -2.760  0.00  0.00    +0.005 A 
ATOM     10  C   LIG    1        6.337  -4.428  -1.431  0.00  0.00    +0.069 A 
ATOM     11  C   LIG    1        5.138  -4.205  -0.807  0.00  0.00    +0.055 A 
ATOM     12  C   LIG    1        4.105  -3.620  -1.509  0.00  0.00    -0.117 A 
ATOM     13  C   LIG    1        4.244  -3.239  -2.864  0.00  0.00    -0.121 A 
ATOM     14  C   LIG    1        3.034  -2.643  -3.408  0.00  0.00    +0.313 A 
ATOM     15  N   LIG    1        1.980  -2.514  -2.653  0.00  0.00    -0.445 NA
ATOM     16  S   LIG    1        2.437  -3.153  -1.137  0.00  0.00    +0.181 S 
ATOM     17  C   LIG    1        5.495  -3.485  -3.471  0.00  0.00    +0.110 A 
ENDBRANCH   1  14
BRANCH   5  18
ATOM     18  C   LIG    1        0.410   0.117  -8.235  0.00  0.00    +0.141 A 
ATOM     19  N   LIG    1       -0.677   0.696  -7.770  0.00  0.00    -0.380 NA
ATOM     20  C   LIG    1       -1.685   0.250  -8.547  0.00  0.00    +0.224 A 
ATOM     21  N   LIG    1       -1.167  -0.565  -9.429  0.00  0.00    -0.349 NA
ATOM     22  O   LIG    1        0.033  -0.649  -9.270  0.00  0.00    +0.102 OA
BRANCH  20  23
ATOM     23  C   LIG    1       -3.120   0.616  -8.422  0.00  0.00    +0.187 A 
ATOM     24  C   LIG    1       -3.807   1.098  -9.533  0.00  0.00    +0.014 A 
ATOM     25  C   LIG    1       -5.145   1.431  -9.404  0.00  0.00    +0.074 A 
ATOM     26  C   LIG    1       -5.748   1.280  -8.162  0.00  0.00    -0.005 A 
ATOM     27  C   LIG    1       -5.002   0.801  -7.101  0.00  0.00    +0.276 A 
ATOM     28  N   LIG    1       -3.732   0.488  -7.253  0.00  0.00    -0.445 NA
ENDBRANCH  20  23
ENDBRANCH   5  18
TORSDOF 3
ENDMDL
