# Supplementary material for: Computationally accelerated identification of P-glycoprotein inhibitors
Source: PLoS One. 2025 Aug 13;20(8):e0325121. doi: 10.1371/journal.pone.0325121 (PMC12349723; doi:10.1371/journal.pone.0325121)
Supplement: S9 File — We have provided the full dataset for the docking studies presented in this paper, as defined by the journal’s definition of a complete minimal dataset. (ZIP) [file pone.0325121.s013.zip › S9_Docking_Data_Receptors_Ligands/DBD_docking/transition_dbd/ZINC12577459_transition_dbd_out.pdb]

MODEL 1
REMARK VINA RESULT:      -9.0      0.000      0.000
REMARK  Name = ZINC12577459
REMARK                            x       y       z     vdW  Elec       q    Type
REMARK                         _______ _______ _______ _____ _____    ______ ____
COMPND    ZINC12577459 
AUTHOR    GENERATED BY OPEN BABEL 2.3.2
ATOM      1  C   LIG     1      -2.799  -0.760  -7.125  1.00  0.00           C  
ATOM      2  N   LIG     1      -4.084  -0.965  -7.120  1.00  0.00           N  
ATOM      3  C   LIG     1      -4.675  -0.181  -8.057  1.00  0.00           C  
ATOM      4  C   LIG     1      -5.998  -0.002  -8.469  1.00  0.00           C  
ATOM      5  C   LIG     1      -6.288   0.897  -9.455  1.00  0.00           C  
ATOM      6  C   LIG     1      -5.279   1.630 -10.065  1.00  0.00           C  
ATOM      7  C   LIG     1      -3.966   1.466  -9.679  1.00  0.00           C  
ATOM      8  C   LIG     1      -3.654   0.562  -8.672  1.00  0.00           C  
ATOM      9  N   LIG     1      -2.477   0.170  -8.064  1.00  0.00           N  
ATOM     10  C   LIG     1      -1.811  -1.452  -6.221  1.00  0.00           C  
ATOM     11  S   LIG     1      -1.525  -0.432  -4.747  1.00  0.00           S  
ATOM     12  O   LIG     1      -1.543  -1.242  -3.580  1.00  0.00           O  
ATOM     13  O   LIG     1      -2.301   0.757  -4.817  1.00  0.00           O  
ATOM     14  C   LIG     1       2.764   0.969  -5.119  1.00  0.00           C  
ATOM     15  C   LIG     1       2.466  -0.154  -4.369  1.00  0.00           C  
ATOM     16  C   LIG     1       1.156  -0.581  -4.254  1.00  0.00           C  
ATOM     17  C   LIG     1       0.144   0.113  -4.891  1.00  0.00           C  
ATOM     18  C   LIG     1       0.443   1.232  -5.647  1.00  0.00           C  
ATOM     19  C   LIG     1       1.752   1.662  -5.756  1.00  0.00           C  
ATOM     20  C   LIG     1      -1.134   0.666  -8.371  1.00  0.00           C  
ATOM     21  C   LIG     1      -0.451  -0.285  -9.356  1.00  0.00           C  
ATOM     22  C   LIG     1       0.889  -0.700  -8.806  1.00  0.00           C  
ATOM     23  C   LIG     1       0.990  -1.822  -8.004  1.00  0.00           C  
ATOM     24  C   LIG     1       2.218  -2.200  -7.495  1.00  0.00           C  
ATOM     25  C   LIG     1       3.347  -1.456  -7.787  1.00  0.00           C  
ATOM     26 CL   LIG     1       4.889  -1.931  -7.149  1.00  0.00          Cl  
ATOM     27  C   LIG     1       3.246  -0.334  -8.590  1.00  0.00           C  
ATOM     28  C   LIG     1       2.017   0.044  -9.099  1.00  0.00           C  
ATOM     29  O   LIG     1      -1.267  -1.441  -9.545  1.00  0.00           O  
ATOM     30  H   LIG     1      -0.778  -2.226  -9.827  1.00  0.00           H  
CONECT    1    9    2   10                                            
CONECT    2    3    1                                                 
CONECT    3    8    4    2                                            
CONECT    4    5    3                                                 
CONECT    5    6    4                                                 
CONECT    6    7    5                                                 
CONECT    7    6    8                                                 
CONECT    8    7    9    3                                            
CONECT    9    8   20    1                                            
CONECT   10    1   11                                                 
CONECT   11   10   17   13   12                                       
CONECT   11                                                           
CONECT   12   11                                                      
CONECT   13   11                                                      
CONECT   14   19   15                                                 
CONECT   15   14   16                                                 
CONECT   16   17   15                                                 
CONECT   17   18   11   16                                            
CONECT   18   19   17                                                 
CONECT   19   18   14                                                 
CONECT   20   21    9                                                 
CONECT   21   29   22   20                                            
CONECT   22   21   28   23                                            
CONECT   23   22   24                                                 
CONECT   24   23   25                                                 
CONECT   25   27   24   26                                            
CONECT   26   25                                                      
CONECT   27   28   25                                                 
CONECT   28   22   27                                                 
CONECT   29   30   21                                                 
CONECT   30   29                                                      
MASTER        0    0    0    0    0    0    0    0   30    0   30    0
END
