# Supplementary material for: Computationally accelerated identification of P-glycoprotein inhibitors
Source: PLoS One. 2025 Aug 13;20(8):e0325121. doi: 10.1371/journal.pone.0325121 (PMC12349723; doi:10.1371/journal.pone.0325121)
Supplement: S9 File — We have provided the full dataset for the docking studies presented in this paper, as defined by the journal’s definition of a complete minimal dataset. (ZIP) [file pone.0325121.s013.zip › S9_Docking_Data_Receptors_Ligands/DBD_docking/transition_dbd/ZINC12577459_transition_dbd_out.pdbqt]

MODEL 1
REMARK VINA RESULT:      -9.0      0.000      0.000
REMARK  Name = ZINC12577459
REMARK                            x       y       z     vdW  Elec       q    Type
REMARK                         _______ _______ _______ _____ _____    ______ ____
ROOT
ATOM      1  C   LIG    1       -2.799  -0.760  -7.125  0.00  0.00    +0.280 A 
ATOM      2  N   LIG    1       -4.084  -0.965  -7.120  0.00  0.00    -0.459 NA
ATOM      3  C   LIG    1       -4.675  -0.181  -8.057  0.00  0.00    +0.045 A 
ATOM      4  C   LIG    1       -5.998  -0.002  -8.469  0.00  0.00    +0.078 A 
ATOM      5  C   LIG    1       -6.288   0.897  -9.455  0.00  0.00    +0.007 A 
ATOM      6  C   LIG    1       -5.279   1.630 -10.065  0.00  0.00    +0.043 A 
ATOM      7  C   LIG    1       -3.966   1.466  -9.679  0.00  0.00    +0.010 A 
ATOM      8  C   LIG    1       -3.654   0.562  -8.672  0.00  0.00    +0.058 A 
ATOM      9  N   LIG    1       -2.477   0.170  -8.064  0.00  0.00    -0.474 N 
ENDROOT
BRANCH   1  10
ATOM     10  C   LIG    1       -1.811  -1.452  -6.221  0.00  0.00    -0.212 C 
BRANCH  10  11
ATOM     11  S   LIG    1       -1.525  -0.432  -4.747  0.00  0.00    +2.495 S 
ATOM     12  O   LIG    1       -1.543  -1.242  -3.580  0.00  0.00    -0.909 OA
ATOM     13  O   LIG    1       -2.301   0.757  -4.817  0.00  0.00    -0.927 OA
BRANCH  11  17
ATOM     14  C   LIG    1        2.764   0.969  -5.119  0.00  0.00    +0.074 A 
ATOM     15  C   LIG    1        2.466  -0.154  -4.369  0.00  0.00    -0.002 A 
ATOM     16  C   LIG    1        1.156  -0.581  -4.254  0.00  0.00    +0.115 A 
ATOM     17  C   LIG    1        0.144   0.113  -4.891  0.00  0.00    -0.663 A 
ATOM     18  C   LIG    1        0.443   1.232  -5.647  0.00  0.00    +0.124 A 
ATOM     19  C   LIG    1        1.752   1.662  -5.756  0.00  0.00    +0.001 A 
ENDBRANCH  11  17
ENDBRANCH  10  11
ENDBRANCH   1  10
BRANCH   9  20
ATOM     20  C   LIG    1       -1.134   0.666  -8.371  0.00  0.00    +0.291 C 
BRANCH  20  21
ATOM     21  C   LIG    1       -0.451  -0.285  -9.356  0.00  0.00    +0.256 C 
BRANCH  21  22
ATOM     22  C   LIG    1        0.889  -0.700  -8.806  0.00  0.00    -0.120 A 
ATOM     23  C   LIG    1        0.990  -1.822  -8.004  0.00  0.00    +0.033 A 
ATOM     24  C   LIG    1        2.218  -2.200  -7.495  0.00  0.00    +0.036 A 
ATOM     25  C   LIG    1        3.347  -1.456  -7.787  0.00  0.00    -0.029 A 
ATOM     26 CL   LIG    1        4.889  -1.931  -7.149  0.00  0.00    -0.061 Cl
ATOM     27  C   LIG    1        3.246  -0.334  -8.590  0.00  0.00    +0.035 A 
ATOM     28  C   LIG    1        2.017   0.044  -9.099  0.00  0.00    +0.045 A 
ENDBRANCH  21  22
BRANCH  21  29
ATOM     29  O   LIG    1       -1.267  -1.441  -9.545  0.00  0.00    -0.539 OA
ATOM     30  H   LIG    1       -0.778  -2.226  -9.827  0.00  0.00    +0.369 HD
ENDBRANCH  21  29
ENDBRANCH  20  21
ENDBRANCH   9  20
TORSDOF 7
ENDMDL
MODEL 2
REMARK VINA RESULT:      -8.8      3.320      7.038
REMARK  Name = ZINC12577459
REMARK                            x       y       z     vdW  Elec       q    Type
REMARK                         _______ _______ _______ _____ _____    ______ ____
ROOT
ATOM      1  C   LIG    1        0.773  -0.110  -7.096  0.00  0.00    +0.280 A 
ATOM      2  N   LIG    1        1.893   0.134  -7.711  0.00  0.00    -0.459 NA
ATOM      3  C   LIG    1        2.835  -0.761  -7.317  0.00  0.00    +0.045 A 
ATOM      4  C   LIG    1        4.177  -0.957  -7.650  0.00  0.00    +0.078 A 
ATOM      5  C   LIG    1        4.886  -1.962  -7.056  0.00  0.00    +0.007 A 
ATOM      6  C   LIG    1        4.283  -2.803  -6.131  0.00  0.00    +0.043 A 
ATOM      7  C   LIG    1        2.958  -2.633  -5.791  0.00  0.00    +0.010 A 
ATOM      8  C   LIG    1        2.225  -1.610  -6.379  0.00  0.00    +0.058 A 
ATOM      9  N   LIG    1        0.918  -1.177  -6.264  0.00  0.00    -0.474 N 
ENDROOT
BRANCH   1  10
ATOM     10  C   LIG    1       -0.501   0.676  -7.277  0.00  0.00    -0.212 C 
BRANCH  10  11
ATOM     11  S   LIG    1       -1.272   0.220  -8.855  0.00  0.00    +2.495 S 
ATOM     12  O   LIG    1       -1.250  -1.190  -9.021  0.00  0.00    -0.909 OA
ATOM     13  O   LIG    1       -0.815   1.081  -9.889  0.00  0.00    -0.927 OA
BRANCH  11  17
ATOM     14  C   LIG    1       -5.651   1.253  -8.345  0.00  0.00    +0.074 A 
ATOM     15  C   LIG    1       -5.014   1.516  -9.544  0.00  0.00    -0.002 A 
ATOM     16  C   LIG    1       -3.677   1.201  -9.699  0.00  0.00    +0.115 A 
ATOM     17  C   LIG    1       -2.976   0.622  -8.657  0.00  0.00    -0.663 A 
ATOM     18  C   LIG    1       -3.616   0.354  -7.460  0.00  0.00    +0.124 A 
ATOM     19  C   LIG    1       -4.951   0.674  -7.303  0.00  0.00    +0.001 A 
ENDBRANCH  11  17
ENDBRANCH  10  11
ENDBRANCH   1  10
BRANCH   9  20
ATOM     20  C   LIG    1       -0.116  -1.754  -5.404  0.00  0.00    +0.291 C 
BRANCH  20  21
ATOM     21  C   LIG    1       -0.611  -3.068  -6.012  0.00  0.00    +0.256 C 
BRANCH  21  22
ATOM     22  C   LIG    1       -0.687  -4.122  -4.938  0.00  0.00    -0.120 A 
ATOM     23  C   LIG    1       -0.218  -3.848  -3.666  0.00  0.00    +0.033 A 
ATOM     24  C   LIG    1       -0.282  -4.816  -2.683  0.00  0.00    +0.036 A 
ATOM     25  C   LIG    1       -0.813  -6.061  -2.970  0.00  0.00    -0.029 A 
ATOM     26 CL   LIG    1       -0.893  -7.277  -1.734  0.00  0.00    -0.061 Cl
ATOM     27  C   LIG    1       -1.281  -6.335  -4.243  0.00  0.00    +0.035 A 
ATOM     28  C   LIG    1       -1.217  -5.366  -5.226  0.00  0.00    +0.045 A 
ENDBRANCH  21  22
BRANCH  21  29
ATOM     29  O   LIG    1       -1.907  -2.871  -6.579  0.00  0.00    -0.539 OA
ATOM     30  H   LIG    1       -2.215  -3.608  -7.123  0.00  0.00    +0.369 HD
ENDBRANCH  21  29
ENDBRANCH  20  21
ENDBRANCH   9  20
TORSDOF 7
ENDMDL
MODEL 3
REMARK VINA RESULT:      -8.7      3.924      6.541
REMARK  Name = ZINC12577459
REMARK                            x       y       z     vdW  Elec       q    Type
REMARK                         _______ _______ _______ _____ _____    ______ ____
ROOT
ATOM      1  C   LIG    1        0.292  -1.895  -7.127  0.00  0.00    +0.280 A 
ATOM      2  N   LIG    1        1.551  -1.615  -7.298  0.00  0.00    -0.459 NA
ATOM      3  C   LIG    1        1.694  -0.789  -8.366  0.00  0.00    +0.045 A 
ATOM      4  C   LIG    1        2.797  -0.191  -8.980  0.00  0.00    +0.078 A 
ATOM      5  C   LIG    1        2.618   0.600 -10.080  0.00  0.00    +0.007 A 
ATOM      6  C   LIG    1        1.347   0.828 -10.588  0.00  0.00    +0.043 A 
ATOM      7  C   LIG    1        0.243   0.253  -9.995  0.00  0.00    +0.010 A 
ATOM      8  C   LIG    1        0.407  -0.560  -8.881  0.00  0.00    +0.058 A 
ATOM      9  N   LIG    1       -0.459  -1.270  -8.073  0.00  0.00    -0.474 N 
ENDROOT
BRANCH   1  10
ATOM     10  C   LIG    1       -0.255  -2.785  -6.040  0.00  0.00    -0.212 C 
BRANCH  10  11
ATOM     11  S   LIG    1        1.075  -3.838  -5.396  0.00  0.00    +2.495 S 
ATOM     12  O   LIG    1        1.939  -3.081  -4.561  0.00  0.00    -0.909 OA
ATOM     13  O   LIG    1        1.600  -4.652  -6.436  0.00  0.00    -0.927 OA
BRANCH  11  17
ATOM     14  C   LIG    1       -0.991  -6.736  -2.597  0.00  0.00    +0.074 A 
ATOM     15  C   LIG    1       -1.589  -6.385  -3.793  0.00  0.00    -0.002 A 
ATOM     16  C   LIG    1       -0.959  -5.499  -4.647  0.00  0.00    +0.115 A 
ATOM     17  C   LIG    1        0.270  -4.966  -4.307  0.00  0.00    -0.663 A 
ATOM     18  C   LIG    1        0.871  -5.323  -3.114  0.00  0.00    +0.124 A 
ATOM     19  C   LIG    1        0.239  -6.203  -2.257  0.00  0.00    +0.001 A 
ENDBRANCH  11  17
ENDBRANCH  10  11
ENDBRANCH   1  10
BRANCH   9  20
ATOM     20  C   LIG    1       -1.915  -1.339  -8.212  0.00  0.00    +0.291 C 
BRANCH  20  21
ATOM     21  C   LIG    1       -2.552  -0.129  -7.526  0.00  0.00    +0.256 C 
BRANCH  21  22
ATOM     22  C   LIG    1       -3.403   0.621  -8.519  0.00  0.00    -0.120 A 
ATOM     23  C   LIG    1       -2.811   1.256  -9.596  0.00  0.00    +0.033 A 
ATOM     24  C   LIG    1       -3.590   1.948 -10.503  0.00  0.00    +0.036 A 
ATOM     25  C   LIG    1       -4.961   2.008 -10.334  0.00  0.00    -0.029 A 
ATOM     26 CL   LIG    1       -5.940   2.878 -11.474  0.00  0.00    -0.061 Cl
ATOM     27  C   LIG    1       -5.553   1.373  -9.256  0.00  0.00    +0.035 A 
ATOM     28  C   LIG    1       -4.773   0.680  -8.349  0.00  0.00    +0.045 A 
ENDBRANCH  21  22
BRANCH  21  29
ATOM     29  O   LIG    1       -3.366  -0.572  -6.439  0.00  0.00    -0.539 OA
ATOM     30  H   LIG    1       -3.920  -1.336  -6.648  0.00  0.00    +0.369 HD
ENDBRANCH  21  29
ENDBRANCH  20  21
ENDBRANCH   9  20
TORSDOF 7
ENDMDL
MODEL 4
REMARK VINA RESULT:      -8.6      2.329      4.412
REMARK  Name = ZINC12577459
REMARK                            x       y       z     vdW  Elec       q    Type
REMARK                         _______ _______ _______ _____ _____    ______ ____
ROOT
ATOM      1  C   LIG    1       -0.036   0.888  -8.059  0.00  0.00    +0.280 A 
ATOM      2  N   LIG    1       -0.623   1.220  -9.171  0.00  0.00    -0.459 NA
ATOM      3  C   LIG    1       -1.967   1.082  -9.036  0.00  0.00    +0.045 A 
ATOM      4  C   LIG    1       -3.049   1.295  -9.894  0.00  0.00    +0.078 A 
ATOM      5  C   LIG    1       -4.320   1.044  -9.462  0.00  0.00    +0.007 A 
ATOM      6  C   LIG    1       -4.553   0.591  -8.171  0.00  0.00    +0.043 A 
ATOM      7  C   LIG    1       -3.501   0.379  -7.304  0.00  0.00    +0.010 A 
ATOM      8  C   LIG    1       -2.201   0.621  -7.730  0.00  0.00    +0.058 A 
ATOM      9  N   LIG    1       -0.960   0.512  -7.135  0.00  0.00    -0.474 N 
ENDROOT
BRANCH   1  10
ATOM     10  C   LIG    1        1.454   0.913  -7.829  0.00  0.00    -0.212 C 
BRANCH  10  11
ATOM     11  S   LIG    1        2.262  -0.241  -8.973  0.00  0.00    +2.495 S 
ATOM     12  O   LIG    1        3.297   0.421  -9.686  0.00  0.00    -0.909 OA
ATOM     13  O   LIG    1        1.286  -1.012  -9.660  0.00  0.00    -0.927 OA
BRANCH  11  17
ATOM     14  C   LIG    1        4.410  -3.205  -6.308  0.00  0.00    +0.074 A 
ATOM     15  C   LIG    1        3.194  -3.541  -6.877  0.00  0.00    -0.002 A 
ATOM     16  C   LIG    1        2.538  -2.635  -7.690  0.00  0.00    +0.115 A 
ATOM     17  C   LIG    1        3.097  -1.395  -7.936  0.00  0.00    -0.663 A 
ATOM     18  C   LIG    1        4.315  -1.062  -7.372  0.00  0.00    +0.124 A 
ATOM     19  C   LIG    1        4.968  -1.964  -6.554  0.00  0.00    +0.001 A 
ENDBRANCH  11  17
ENDBRANCH  10  11
ENDBRANCH   1  10
BRANCH   9  20
ATOM     20  C   LIG    1       -0.689   0.071  -5.765  0.00  0.00    +0.291 C 
BRANCH  20  21
ATOM     21  C   LIG    1       -0.414  -1.433  -5.758  0.00  0.00    +0.256 C 
BRANCH  21  22
ATOM     22  C   LIG    1        0.727  -1.731  -4.820  0.00  0.00    -0.120 A 
ATOM     23  C   LIG    1        1.670  -0.756  -4.547  0.00  0.00    +0.033 A 
ATOM     24  C   LIG    1        2.719  -1.031  -3.691  0.00  0.00    +0.036 A 
ATOM     25  C   LIG    1        2.829  -2.280  -3.108  0.00  0.00    -0.029 A 
ATOM     26 CL   LIG    1        4.147  -2.624  -2.032  0.00  0.00    -0.061 Cl
ATOM     27  C   LIG    1        1.886  -3.255  -3.382  0.00  0.00    +0.035 A 
ATOM     28  C   LIG    1        0.836  -2.980  -4.238  0.00  0.00    +0.045 A 
ENDBRANCH  21  22
BRANCH  21  29
ATOM     29  O   LIG    1       -1.583  -2.129  -5.324  0.00  0.00    -0.539 OA
ATOM     30  H   LIG    1       -2.412  -1.687  -5.551  0.00  0.00    +0.369 HD
ENDBRANCH  21  29
ENDBRANCH  20  21
ENDBRANCH   9  20
TORSDOF 7
ENDMDL
MODEL 5
REMARK VINA RESULT:      -8.6      1.334      1.775
REMARK  Name = ZINC12577459
REMARK                            x       y       z     vdW  Elec       q    Type
REMARK                         _______ _______ _______ _____ _____    ______ ____
ROOT
ATOM      1  C   LIG    1       -3.092  -0.799  -7.432  0.00  0.00    +0.280 A 
ATOM      2  N   LIG    1       -4.357  -0.499  -7.480  0.00  0.00    -0.459 NA
ATOM      3  C   LIG    1       -4.577   0.394  -8.478  0.00  0.00    +0.045 A 
ATOM      4  C   LIG    1       -5.719   1.037  -8.961  0.00  0.00    +0.078 A 
ATOM      5  C   LIG    1       -5.616   1.919 -10.000  0.00  0.00    +0.007 A 
ATOM      6  C   LIG    1       -4.387   2.175 -10.592  0.00  0.00    +0.043 A 
ATOM      7  C   LIG    1       -3.248   1.547 -10.136  0.00  0.00    +0.010 A 
ATOM      8  C   LIG    1       -3.333   0.654  -9.076  0.00  0.00    +0.058 A 
ATOM      9  N   LIG    1       -2.413  -0.119  -8.395  0.00  0.00    -0.474 N 
ENDROOT
BRANCH   1  10
ATOM     10  C   LIG    1       -2.469  -1.759  -6.451  0.00  0.00    -0.212 C 
BRANCH  10  11
ATOM     11  S   LIG    1       -2.242  -0.928  -4.854  0.00  0.00    +2.495 S 
ATOM     12  O   LIG    1       -3.006  -1.580  -3.850  0.00  0.00    -0.909 OA
ATOM     13  O   LIG    1       -2.317   0.482  -5.021  0.00  0.00    -0.927 OA
BRANCH  11  17
ATOM     14  C   LIG    1        2.070  -1.727  -3.729  0.00  0.00    +0.074 A 
ATOM     15  C   LIG    1        1.401  -2.599  -4.568  0.00  0.00    -0.002 A 
ATOM     16  C   LIG    1        0.084  -2.356  -4.911  0.00  0.00    +0.115 A 
ATOM     17  C   LIG    1       -0.564  -1.239  -4.416  0.00  0.00    -0.663 A 
ATOM     18  C   LIG    1        0.107  -0.364  -3.582  0.00  0.00    +0.124 A 
ATOM     19  C   LIG    1        1.422  -0.611  -3.234  0.00  0.00    +0.001 A 
ENDBRANCH  11  17
ENDBRANCH  10  11
ENDBRANCH   1  10
BRANCH   9  20
ATOM     20  C   LIG    1       -0.974  -0.191  -8.658  0.00  0.00    +0.291 C 
BRANCH  20  21
ATOM     21  C   LIG    1       -0.228   0.690  -7.655  0.00  0.00    +0.256 C 
BRANCH  21  22
ATOM     22  C   LIG    1        1.161   0.146  -7.444  0.00  0.00    -0.120 A 
ATOM     23  C   LIG    1        1.553  -1.016  -8.084  0.00  0.00    +0.033 A 
ATOM     24  C   LIG    1        2.824  -1.519  -7.886  0.00  0.00    +0.036 A 
ATOM     25  C   LIG    1        3.706  -0.862  -7.048  0.00  0.00    -0.029 A 
ATOM     26 CL   LIG    1        5.304  -1.493  -6.800  0.00  0.00    -0.061 Cl
ATOM     27  C   LIG    1        3.314   0.301  -6.407  0.00  0.00    +0.035 A 
ATOM     28  C   LIG    1        2.042   0.803  -6.606  0.00  0.00    +0.045 A 
ENDBRANCH  21  22
BRANCH  21  29
ATOM     29  O   LIG    1       -0.146   2.023  -8.161  0.00  0.00    -0.539 OA
ATOM     30  H   LIG    1       -0.643   2.165  -8.978  0.00  0.00    +0.369 HD
ENDBRANCH  21  29
ENDBRANCH  20  21
ENDBRANCH   9  20
TORSDOF 7
ENDMDL
MODEL 6
REMARK VINA RESULT:      -8.6      1.879      3.865
REMARK  Name = ZINC12577459
REMARK                            x       y       z     vdW  Elec       q    Type
REMARK                         _______ _______ _______ _____ _____    ______ ____
ROOT
ATOM      1  C   LIG    1       -1.648  -1.060  -7.928  0.00  0.00    +0.280 A 
ATOM      2  N   LIG    1       -2.235  -0.626  -9.004  0.00  0.00    -0.459 NA
ATOM      3  C   LIG    1       -3.371   0.038  -8.669  0.00  0.00    +0.045 A 
ATOM      4  C   LIG    1       -4.360   0.692  -9.408  0.00  0.00    +0.078 A 
ATOM      5  C   LIG    1       -5.419   1.268  -8.767  0.00  0.00    +0.007 A 
ATOM      6  C   LIG    1       -5.519   1.225  -7.384  0.00  0.00    +0.043 A 
ATOM      7  C   LIG    1       -4.552   0.590  -6.633  0.00  0.00    +0.010 A 
ATOM      8  C   LIG    1       -3.473  -0.009  -7.268  0.00  0.00    +0.058 A 
ATOM      9  N   LIG    1       -2.365  -0.706  -6.828  0.00  0.00    -0.474 N 
ENDROOT
BRANCH   1  10
ATOM     10  C   LIG    1       -0.359  -1.843  -7.903  0.00  0.00    -0.212 C 
BRANCH  10  11
ATOM     11  S   LIG    1        0.987  -0.810  -8.545  0.00  0.00    +2.495 S 
ATOM     12  O   LIG    1        0.893   0.503  -8.013  0.00  0.00    -0.909 OA
ATOM     13  O   LIG    1        1.140  -1.018  -9.943  0.00  0.00    -0.927 OA
BRANCH  11  17
ATOM     14  C   LIG    1        4.748  -2.535  -6.706  0.00  0.00    +0.074 A 
ATOM     15  C   LIG    1        4.758  -1.254  -7.227  0.00  0.00    -0.002 A 
ATOM     16  C   LIG    1        3.610  -0.728  -7.790  0.00  0.00    +0.115 A 
ATOM     17  C   LIG    1        2.451  -1.481  -7.830  0.00  0.00    -0.663 A 
ATOM     18  C   LIG    1        2.440  -2.760  -7.303  0.00  0.00    +0.124 A 
ATOM     19  C   LIG    1        3.589  -3.288  -6.746  0.00  0.00    +0.001 A 
ENDBRANCH  11  17
ENDBRANCH  10  11
ENDBRANCH   1  10
BRANCH   9  20
ATOM     20  C   LIG    1       -2.028  -1.011  -5.436  0.00  0.00    +0.291 C 
BRANCH  20  21
ATOM     21  C   LIG    1       -1.112   0.081  -4.881  0.00  0.00    +0.256 C 
BRANCH  21  22
ATOM     22  C   LIG    1        0.205  -0.526  -4.472  0.00  0.00    -0.120 A 
ATOM     23  C   LIG    1        0.252  -1.831  -4.016  0.00  0.00    +0.033 A 
ATOM     24  C   LIG    1        1.458  -2.387  -3.635  0.00  0.00    +0.036 A 
ATOM     25  C   LIG    1        2.620  -1.639  -3.710  0.00  0.00    -0.029 A 
ATOM     26 CL   LIG    1        4.135  -2.338  -3.234  0.00  0.00    -0.061 Cl
ATOM     27  C   LIG    1        2.572  -0.334  -4.168  0.00  0.00    +0.035 A 
ATOM     28  C   LIG    1        1.365   0.221  -4.548  0.00  0.00    +0.045 A 
ENDBRANCH  21  22
BRANCH  21  29
ATOM     29  O   LIG    1       -0.889   1.072  -5.886  0.00  0.00    -0.539 OA
ATOM     30  H   LIG    1       -1.232   1.947  -5.659  0.00  0.00    +0.369 HD
ENDBRANCH  21  29
ENDBRANCH  20  21
ENDBRANCH   9  20
TORSDOF 7
ENDMDL
MODEL 7
REMARK VINA RESULT:      -8.5      2.593      4.368
REMARK  Name = ZINC12577459
REMARK                            x       y       z     vdW  Elec       q    Type
REMARK                         _______ _______ _______ _____ _____    ______ ____
ROOT
ATOM      1  C   LIG    1       -0.268   0.845  -8.247  0.00  0.00    +0.280 A 
ATOM      2  N   LIG    1       -0.683   1.490  -9.297  0.00  0.00    -0.459 NA
ATOM      3  C   LIG    1       -2.034   1.389  -9.391  0.00  0.00    +0.045 A 
ATOM      4  C   LIG    1       -2.976   1.876 -10.300  0.00  0.00    +0.078 A 
ATOM      5  C   LIG    1       -4.299   1.584 -10.131  0.00  0.00    +0.007 A 
ATOM      6  C   LIG    1       -4.723   0.816  -9.055  0.00  0.00    +0.043 A 
ATOM      7  C   LIG    1       -3.812   0.329  -8.142  0.00  0.00    +0.010 A 
ATOM      8  C   LIG    1       -2.461   0.609  -8.304  0.00  0.00    +0.058 A 
ATOM      9  N   LIG    1       -1.322   0.285  -7.594  0.00  0.00    -0.474 N 
ENDROOT
BRANCH   1  10
ATOM     10  C   LIG    1        1.173   0.733  -7.815  0.00  0.00    -0.212 C 
BRANCH  10  11
ATOM     11  S   LIG    1        2.070  -0.335  -8.976  0.00  0.00    +2.495 S 
ATOM     12  O   LIG    1        3.052   0.417  -9.674  0.00  0.00    -0.909 OA
ATOM     13  O   LIG    1        1.157  -1.167  -9.679  0.00  0.00    -0.927 OA
BRANCH  11  17
ATOM     14  C   LIG    1        4.431  -3.171  -6.354  0.00  0.00    +0.074 A 
ATOM     15  C   LIG    1        4.962  -1.940  -6.695  0.00  0.00    -0.002 A 
ATOM     16  C   LIG    1        4.242  -1.075  -7.496  0.00  0.00    +0.115 A 
ATOM     17  C   LIG    1        2.989  -1.438  -7.956  0.00  0.00    -0.663 A 
ATOM     18  C   LIG    1        2.456  -2.667  -7.610  0.00  0.00    +0.124 A 
ATOM     19  C   LIG    1        3.179  -3.535  -6.814  0.00  0.00    +0.001 A 
ENDBRANCH  11  17
ENDBRANCH  10  11
ENDBRANCH   1  10
BRANCH   9  20
ATOM     20  C   LIG    1       -1.259  -0.518  -6.371  0.00  0.00    +0.291 C 
BRANCH  20  21
ATOM     21  C   LIG    1       -1.007  -1.983  -6.734  0.00  0.00    +0.256 C 
BRANCH  21  22
ATOM     22  C   LIG    1       -0.282  -2.663  -5.601  0.00  0.00    -0.120 A 
ATOM     23  C   LIG    1       -0.320  -4.041  -5.486  0.00  0.00    +0.033 A 
ATOM     24  C   LIG    1        0.339  -4.665  -4.444  0.00  0.00    +0.036 A 
ATOM     25  C   LIG    1        1.037  -3.913  -3.516  0.00  0.00    -0.029 A 
ATOM     26 CL   LIG    1        1.866  -4.697  -2.209  0.00  0.00    -0.061 Cl
ATOM     27  C   LIG    1        1.074  -2.535  -3.633  0.00  0.00    +0.035 A 
ATOM     28  C   LIG    1        0.415  -1.911  -4.675  0.00  0.00    +0.045 A 
ENDBRANCH  21  22
BRANCH  21  29
ATOM     29  O   LIG    1       -2.255  -2.638  -6.964  0.00  0.00    -0.539 OA
ATOM     30  H   LIG    1       -2.906  -2.093  -7.426  0.00  0.00    +0.369 HD
ENDBRANCH  21  29
ENDBRANCH  20  21
ENDBRANCH   9  20
TORSDOF 7
ENDMDL
MODEL 8
REMARK VINA RESULT:      -8.5      1.299      1.804
REMARK  Name = ZINC12577459
REMARK                            x       y       z     vdW  Elec       q    Type
REMARK                         _______ _______ _______ _____ _____    ______ ____
ROOT
ATOM      1  C   LIG    1       -2.694  -0.747  -6.654  0.00  0.00    +0.280 A 
ATOM      2  N   LIG    1       -3.871  -0.305  -6.322  0.00  0.00    -0.459 NA
ATOM      3  C   LIG    1       -4.408   0.388  -7.358  0.00  0.00    +0.045 A 
ATOM      4  C   LIG    1       -5.618   1.061  -7.544  0.00  0.00    +0.078 A 
ATOM      5  C   LIG    1       -5.870   1.694  -8.728  0.00  0.00    +0.007 A 
ATOM      6  C   LIG    1       -4.940   1.667  -9.757  0.00  0.00    +0.043 A 
ATOM      7  C   LIG    1       -3.741   1.005  -9.599  0.00  0.00    +0.010 A 
ATOM      8  C   LIG    1       -3.465   0.363  -8.399  0.00  0.00    +0.058 A 
ATOM      9  N   LIG    1       -2.393  -0.368  -7.925  0.00  0.00    -0.474 N 
ENDROOT
BRANCH   1  10
ATOM     10  C   LIG    1       -1.793  -1.561  -5.759  0.00  0.00    -0.212 C 
BRANCH  10  11
ATOM     11  S   LIG    1       -1.055  -0.480  -4.502  0.00  0.00    +2.495 S 
ATOM     12  O   LIG    1       -1.758  -0.607  -3.274  0.00  0.00    -0.909 OA
ATOM     13  O   LIG    1       -0.786   0.801  -5.055  0.00  0.00    -0.927 OA
BRANCH  11  17
ATOM     14  C   LIG    1        3.026  -2.263  -3.688  0.00  0.00    +0.074 A 
ATOM     15  C   LIG    1        2.036  -3.037  -4.265  0.00  0.00    -0.002 A 
ATOM     16  C   LIG    1        0.789  -2.493  -4.513  0.00  0.00    +0.115 A 
ATOM     17  C   LIG    1        0.533  -1.175  -4.185  0.00  0.00    -0.663 A 
ATOM     18  C   LIG    1        1.525  -0.399  -3.614  0.00  0.00    +0.124 A 
ATOM     19  C   LIG    1        2.769  -0.945  -3.360  0.00  0.00    +0.001 A 
ENDBRANCH  11  17
ENDBRANCH  10  11
ENDBRANCH   1  10
BRANCH   9  20
ATOM     20  C   LIG    1       -1.160  -0.672  -8.653  0.00  0.00    +0.291 C 
BRANCH  20  21
ATOM     21  C   LIG    1       -0.139   0.443  -8.420  0.00  0.00    +0.256 C 
BRANCH  21  22
ATOM     22  C   LIG    1        1.167  -0.157  -7.966  0.00  0.00    -0.120 A 
ATOM     23  C   LIG    1        2.091   0.626  -7.299  0.00  0.00    +0.033 A 
ATOM     24  C   LIG    1        3.292   0.078  -6.888  0.00  0.00    +0.036 A 
ATOM     25  C   LIG    1        3.569  -1.252  -7.145  0.00  0.00    -0.029 A 
ATOM     26 CL   LIG    1        5.077  -1.941  -6.629  0.00  0.00    -0.061 Cl
ATOM     27  C   LIG    1        2.644  -2.035  -7.813  0.00  0.00    +0.035 A 
ATOM     28  C   LIG    1        1.443  -1.486  -8.224  0.00  0.00    +0.045 A 
ENDBRANCH  21  22
BRANCH  21  29
ATOM     29  O   LIG    1        0.063   1.165  -9.635  0.00  0.00    -0.539 OA
ATOM     30  H   LIG    1       -0.718   1.644  -9.943  0.00  0.00    +0.369 HD
ENDBRANCH  21  29
ENDBRANCH  20  21
ENDBRANCH   9  20
TORSDOF 7
ENDMDL
MODEL 9
REMARK VINA RESULT:      -8.5      1.888      3.469
REMARK  Name = ZINC12577459
REMARK                            x       y       z     vdW  Elec       q    Type
REMARK                         _______ _______ _______ _____ _____    ______ ____
ROOT
ATOM      1  C   LIG    1       -1.616   0.002  -9.061  0.00  0.00    +0.280 A 
ATOM      2  N   LIG    1       -2.076   0.994  -9.766  0.00  0.00    -0.459 NA
ATOM      3  C   LIG    1       -3.428   1.048  -9.651  0.00  0.00    +0.045 A 
ATOM      4  C   LIG    1       -4.408   1.890 -10.181  0.00  0.00    +0.078 A 
ATOM      5  C   LIG    1       -5.724   1.675  -9.884  0.00  0.00    +0.007 A 
ATOM      6  C   LIG    1       -6.100   0.634  -9.048  0.00  0.00    +0.043 A 
ATOM      7  C   LIG    1       -5.150  -0.208  -8.509  0.00  0.00    +0.010 A 
ATOM      8  C   LIG    1       -3.808  -0.009  -8.806  0.00  0.00    +0.058 A 
ATOM      9  N   LIG    1       -2.639  -0.649  -8.446  0.00  0.00    -0.474 N 
ENDROOT
BRANCH   1  10
ATOM     10  C   LIG    1       -0.160  -0.372  -8.945  0.00  0.00    -0.212 C 
BRANCH  10  11
ATOM     11  S   LIG    1        0.731   0.938  -8.060  0.00  0.00    +2.495 S 
ATOM     12  O   LIG    1       -0.012   1.354  -6.924  0.00  0.00    -0.909 OA
ATOM     13  O   LIG    1        1.242   1.890  -8.983  0.00  0.00    -0.927 OA
BRANCH  11  17
ATOM     14  C   LIG    1        4.398  -1.102  -6.359  0.00  0.00    +0.074 A 
ATOM     15  C   LIG    1        3.817  -0.045  -5.681  0.00  0.00    -0.002 A 
ATOM     16  C   LIG    1        2.698   0.578  -6.201  0.00  0.00    +0.115 A 
ATOM     17  C   LIG    1        2.159   0.144  -7.398  0.00  0.00    -0.663 A 
ATOM     18  C   LIG    1        2.736  -0.916  -8.072  0.00  0.00    +0.124 A 
ATOM     19  C   LIG    1        3.858  -1.535  -7.556  0.00  0.00    +0.001 A 
ENDBRANCH  11  17
ENDBRANCH  10  11
ENDBRANCH   1  10
BRANCH   9  20
ATOM     20  C   LIG    1       -2.523  -1.815  -7.568  0.00  0.00    +0.291 C 
BRANCH  20  21
ATOM     21  C   LIG    1       -2.345  -1.350  -6.121  0.00  0.00    +0.256 C 
BRANCH  21  22
ATOM     22  C   LIG    1       -1.014  -1.826  -5.600  0.00  0.00    -0.120 A 
ATOM     23  C   LIG    1       -0.442  -1.211  -4.501  0.00  0.00    +0.033 A 
ATOM     24  C   LIG    1        0.781  -1.643  -4.026  0.00  0.00    +0.036 A 
ATOM     25  C   LIG    1        1.434  -2.691  -4.649  0.00  0.00    -0.029 A 
ATOM     26 CL   LIG    1        2.971  -3.235  -4.051  0.00  0.00    -0.061 Cl
ATOM     27  C   LIG    1        0.862  -3.306  -5.748  0.00  0.00    +0.035 A 
ATOM     28  C   LIG    1       -0.362  -2.873  -6.223  0.00  0.00    +0.045 A 
ENDBRANCH  21  22
BRANCH  21  29
ATOM     29  O   LIG    1       -2.395   0.077  -6.071  0.00  0.00    -0.539 OA
ATOM     30  H   LIG    1       -1.742   0.513  -6.635  0.00  0.00    +0.369 HD
ENDBRANCH  21  29
ENDBRANCH  20  21
ENDBRANCH   9  20
TORSDOF 7
ENDMDL
