# Supplementary material for: Computationally accelerated identification of P-glycoprotein inhibitors
Source: PLoS One. 2025 Aug 13;20(8):e0325121. doi: 10.1371/journal.pone.0325121 (PMC12349723; doi:10.1371/journal.pone.0325121)
Supplement: S9 File — We have provided the full dataset for the docking studies presented in this paper, as defined by the journal’s definition of a complete minimal dataset. (ZIP) [file pone.0325121.s013.zip › S9_Docking_Data_Receptors_Ligands/DBD_docking/transition_dbd/ZINC12922226_transition_dbd_out.pdbqt]

MODEL 1
REMARK VINA RESULT:     -10.2      0.000      0.000
REMARK  Name = ZINC12922226
REMARK                            x       y       z     vdW  Elec       q    Type
REMARK                         _______ _______ _______ _____ _____    ______ ____
ROOT
ATOM      1  C   LIG    1       -0.226  -3.088  -5.161  0.00  0.00    +0.263 A 
ATOM      2  N   LIG    1        0.249  -2.163  -4.360  0.00  0.00    -0.261 NA
ATOM      3  N   LIG    1       -0.643  -1.253  -4.185  0.00  0.00    -0.238 NA
ATOM      4  C   LIG    1       -1.715  -1.558  -4.861  0.00  0.00    +0.129 A 
ATOM      5  O   LIG    1       -1.478  -2.718  -5.498  0.00  0.00    -0.215 OA
ENDROOT
BRANCH   1   8
ATOM      6  C   LIG    1       -1.131  -6.122  -4.776  0.00  0.00    +0.215 C 
ATOM      7  C   LIG    1        0.112  -5.612  -5.460  0.00  0.00    +0.042 A 
ATOM      8  C   LIG    1        0.481  -4.303  -5.614  0.00  0.00    -0.155 A 
ATOM      9  C   LIG    1        1.764  -4.405  -6.339  0.00  0.00    +0.122 A 
ATOM     10  N   LIG    1        1.960  -5.688  -6.508  0.00  0.00    -0.337 NA
ATOM     11  O   LIG    1        1.067  -6.350  -6.037  0.00  0.00    +0.110 OA
BRANCH   9  12
ATOM     12  C   LIG    1        2.641  -3.293  -6.779  0.00  0.00    -0.045 A 
ATOM     13  C   LIG    1        3.972  -3.247  -6.369  0.00  0.00    +0.074 A 
ATOM     14  C   LIG    1        4.785  -2.214  -6.787  0.00  0.00    +0.009 A 
ATOM     15  C   LIG    1        4.278  -1.217  -7.602  0.00  0.00    +0.029 A 
ATOM     16  C   LIG    1        2.956  -1.255  -8.008  0.00  0.00    +0.002 A 
ATOM     17  C   LIG    1        2.135  -2.286  -7.601  0.00  0.00    +0.043 A 
ENDBRANCH   9  12
ENDBRANCH   1   8
BRANCH   4  18
ATOM     18  C   LIG    1       -2.987  -0.752  -4.923  0.00  0.00    +0.486 C 
BRANCH  18  19
ATOM     19  N   LIG    1       -3.118  -0.148  -6.251  0.00  0.00    -0.552 N 
ATOM     20  C   LIG    1       -2.013   0.036  -7.020  0.00  0.00    +0.573 A 
ATOM     21  N   LIG    1       -2.048   0.563  -8.205  0.00  0.00    -0.510 NA
ATOM     22  C   LIG    1       -3.212   0.974  -8.767  0.00  0.00    +0.143 A 
ATOM     23  C   LIG    1       -3.250   1.541 -10.043  0.00  0.00    +0.036 A 
ATOM     24  C   LIG    1       -4.455   1.943 -10.575  0.00  0.00    +0.065 A 
ATOM     25  C   LIG    1       -5.634   1.793  -9.857  0.00  0.00    +0.004 A 
ATOM     26  C   LIG    1       -5.623   1.238  -8.597  0.00  0.00    +0.099 A 
ATOM     27  C   LIG    1       -4.414   0.823  -8.041  0.00  0.00    -0.191 A 
ATOM     28  C   LIG    1       -4.341   0.217  -6.703  0.00  0.00    +0.547 A 
ATOM     29  O   LIG    1       -5.340   0.054  -6.027  0.00  0.00    -0.485 OA
ENDBRANCH  18  19
ENDBRANCH   4  18
TORSDOF 4
ENDMDL
MODEL 2
REMARK VINA RESULT:     -10.0      2.379      3.437
REMARK  Name = ZINC12922226
REMARK                            x       y       z     vdW  Elec       q    Type
REMARK                         _______ _______ _______ _____ _____    ______ ____
ROOT
ATOM      1  C   LIG    1        1.639  -1.690  -6.073  0.00  0.00    +0.263 A 
ATOM      2  N   LIG    1        1.174  -2.846  -5.660  0.00  0.00    -0.261 NA
ATOM      3  N   LIG    1       -0.041  -2.700  -5.265  0.00  0.00    -0.238 NA
ATOM      4  C   LIG    1       -0.399  -1.455  -5.409  0.00  0.00    +0.129 A 
ATOM      5  O   LIG    1        0.651  -0.785  -5.916  0.00  0.00    -0.215 OA
ENDROOT
BRANCH   1   8
ATOM      6  C   LIG    1        4.434  -2.246  -4.640  0.00  0.00    +0.215 C 
ATOM      7  C   LIG    1        4.202  -1.658  -6.008  0.00  0.00    +0.042 A 
ATOM      8  C   LIG    1        2.992  -1.427  -6.605  0.00  0.00    -0.155 A 
ATOM      9  C   LIG    1        3.370  -0.846  -7.908  0.00  0.00    +0.122 A 
ATOM     10  N   LIG    1        4.680  -0.821  -7.904  0.00  0.00    -0.337 NA
ATOM     11  O   LIG    1        5.138  -1.262  -6.878  0.00  0.00    +0.110 OA
BRANCH   9  12
ATOM     12  C   LIG    1        2.464  -0.388  -8.989  0.00  0.00    -0.045 A 
ATOM     13  C   LIG    1        2.589   0.899  -9.508  0.00  0.00    +0.074 A 
ATOM     14  C   LIG    1        1.747   1.318 -10.518  0.00  0.00    +0.009 A 
ATOM     15  C   LIG    1        0.772   0.466 -11.007  0.00  0.00    +0.029 A 
ATOM     16  C   LIG    1        0.640  -0.811 -10.492  0.00  0.00    +0.002 A 
ATOM     17  C   LIG    1        1.480  -1.242  -9.485  0.00  0.00    +0.043 A 
ENDBRANCH   9  12
ENDBRANCH   1   8
BRANCH   4  18
ATOM     18  C   LIG    1       -1.744  -0.871  -5.063  0.00  0.00    +0.486 C 
BRANCH  18  19
ATOM     19  N   LIG    1       -2.357  -0.308  -6.268  0.00  0.00    -0.552 N 
ATOM     20  C   LIG    1       -1.576   0.029  -7.327  0.00  0.00    +0.573 A 
ATOM     21  N   LIG    1       -2.043   0.532  -8.428  0.00  0.00    -0.510 NA
ATOM     22  C   LIG    1       -3.369   0.759  -8.600  0.00  0.00    +0.143 A 
ATOM     23  C   LIG    1       -3.874   1.300  -9.785  0.00  0.00    +0.036 A 
ATOM     24  C   LIG    1       -5.227   1.513  -9.916  0.00  0.00    +0.065 A 
ATOM     25  C   LIG    1       -6.100   1.198  -8.882  0.00  0.00    +0.004 A 
ATOM     26  C   LIG    1       -5.628   0.664  -7.704  0.00  0.00    +0.099 A 
ATOM     27  C   LIG    1       -4.261   0.440  -7.551  0.00  0.00    -0.191 A 
ATOM     28  C   LIG    1       -3.699  -0.134  -6.319  0.00  0.00    +0.547 A 
ATOM     29  O   LIG    1       -4.412  -0.436  -5.380  0.00  0.00    -0.485 OA
ENDBRANCH  18  19
ENDBRANCH   4  18
TORSDOF 4
ENDMDL
MODEL 3
REMARK VINA RESULT:      -9.9      2.245      4.202
REMARK  Name = ZINC12922226
REMARK                            x       y       z     vdW  Elec       q    Type
REMARK                         _______ _______ _______ _____ _____    ______ ____
ROOT
ATOM      1  C   LIG    1        2.238  -1.599  -7.574  0.00  0.00    +0.263 A 
ATOM      2  N   LIG    1        1.859  -1.877  -8.799  0.00  0.00    -0.261 NA
ATOM      3  N   LIG    1        1.103  -0.933  -9.235  0.00  0.00    -0.238 NA
ATOM      4  C   LIG    1        0.971  -0.020  -8.315  0.00  0.00    +0.129 A 
ATOM      5  O   LIG    1        1.677  -0.418  -7.242  0.00  0.00    -0.215 OA
ENDROOT
BRANCH   1   8
ATOM      6  C   LIG    1        5.382  -1.294  -7.130  0.00  0.00    +0.215 C 
ATOM      7  C   LIG    1        4.460  -2.313  -6.512  0.00  0.00    +0.042 A 
ATOM      8  C   LIG    1        3.111  -2.426  -6.717  0.00  0.00    -0.155 A 
ATOM      9  C   LIG    1        2.745  -3.583  -5.875  0.00  0.00    +0.122 A 
ATOM     10  N   LIG    1        3.865  -3.967  -5.316  0.00  0.00    -0.337 NA
ATOM     11  O   LIG    1        4.799  -3.282  -5.653  0.00  0.00    +0.110 OA
BRANCH   9  12
ATOM     12  C   LIG    1        1.399  -4.180  -5.701  0.00  0.00    -0.045 A 
ATOM     13  C   LIG    1        1.235  -5.563  -5.760  0.00  0.00    +0.074 A 
ATOM     14  C   LIG    1       -0.019  -6.114  -5.592  0.00  0.00    +0.009 A 
ATOM     15  C   LIG    1       -1.114  -5.297  -5.376  0.00  0.00    +0.029 A 
ATOM     16  C   LIG    1       -0.958  -3.923  -5.321  0.00  0.00    +0.002 A 
ATOM     17  C   LIG    1        0.292  -3.361  -5.483  0.00  0.00    +0.043 A 
ENDBRANCH   9  12
ENDBRANCH   1   8
BRANCH   4  18
ATOM     18  C   LIG    1        0.166   1.249  -8.429  0.00  0.00    +0.486 C 
BRANCH  18  19
ATOM     19  N   LIG    1       -1.249   0.952  -8.196  0.00  0.00    -0.552 N 
ATOM     20  C   LIG    1       -1.633   0.371  -7.029  0.00  0.00    +0.573 A 
ATOM     21  N   LIG    1       -2.866   0.077  -6.749  0.00  0.00    -0.510 NA
ATOM     22  C   LIG    1       -3.874   0.336  -7.618  0.00  0.00    +0.143 A 
ATOM     23  C   LIG    1       -5.201   0.021  -7.317  0.00  0.00    +0.036 A 
ATOM     24  C   LIG    1       -6.193   0.302  -8.230  0.00  0.00    +0.065 A 
ATOM     25  C   LIG    1       -5.890   0.895  -9.448  0.00  0.00    +0.004 A 
ATOM     26  C   LIG    1       -4.590   1.215  -9.769  0.00  0.00    +0.099 A 
ATOM     27  C   LIG    1       -3.571   0.939  -8.859  0.00  0.00    -0.191 A 
ATOM     28  C   LIG    1       -2.165   1.264  -9.143  0.00  0.00    +0.547 A 
ATOM     29  O   LIG    1       -1.837   1.790 -10.191  0.00  0.00    -0.485 OA
ENDBRANCH  18  19
ENDBRANCH   4  18
TORSDOF 4
ENDMDL
MODEL 4
REMARK VINA RESULT:      -9.7      2.140      6.731
REMARK  Name = ZINC12922226
REMARK                            x       y       z     vdW  Elec       q    Type
REMARK                         _______ _______ _______ _____ _____    ______ ____
ROOT
ATOM      1  C   LIG    1       -3.274   0.018  -7.309  0.00  0.00    +0.263 A 
ATOM      2  N   LIG    1       -4.246  -0.288  -6.480  0.00  0.00    -0.261 NA
ATOM      3  N   LIG    1       -3.762  -0.934  -5.479  0.00  0.00    -0.238 NA
ATOM      4  C   LIG    1       -2.474  -1.066  -5.625  0.00  0.00    +0.129 A 
ATOM      5  O   LIG    1       -2.134  -0.475  -6.785  0.00  0.00    -0.215 OA
ENDROOT
BRANCH   1   8
ATOM      6  C   LIG    1       -5.966   0.904  -8.773  0.00  0.00    +0.215 C 
ATOM      7  C   LIG    1       -4.549   1.148  -9.225  0.00  0.00    +0.042 A 
ATOM      8  C   LIG    1       -3.407   0.759  -8.580  0.00  0.00    -0.155 A 
ATOM      9  C   LIG    1       -2.338   1.254  -9.471  0.00  0.00    +0.122 A 
ATOM     10  N   LIG    1       -2.963   1.842 -10.461  0.00  0.00    -0.337 NA
ATOM     11  O   LIG    1       -4.162   1.791 -10.333  0.00  0.00    +0.110 OA
BRANCH   9  12
ATOM     12  C   LIG    1       -0.874   1.117  -9.285  0.00  0.00    -0.045 A 
ATOM     13  C   LIG    1       -0.108   0.446 -10.237  0.00  0.00    +0.074 A 
ATOM     14  C   LIG    1        1.256   0.327 -10.062  0.00  0.00    +0.009 A 
ATOM     15  C   LIG    1        1.862   0.860  -8.939  0.00  0.00    +0.029 A 
ATOM     16  C   LIG    1        1.106   1.522  -7.988  0.00  0.00    +0.002 A 
ATOM     17  C   LIG    1       -0.258   1.653  -8.155  0.00  0.00    +0.043 A 
ENDBRANCH   9  12
ENDBRANCH   1   8
BRANCH   4  18
ATOM     18  C   LIG    1       -1.537  -1.761  -4.672  0.00  0.00    +0.486 C 
BRANCH  18  19
ATOM     19  N   LIG    1       -0.154  -1.412  -5.005  0.00  0.00    -0.552 N 
ATOM     20  C   LIG    1        0.408  -0.297  -4.469  0.00  0.00    +0.573 A 
ATOM     21  N   LIG    1        1.625   0.078  -4.715  0.00  0.00    -0.510 NA
ATOM     22  C   LIG    1        2.435  -0.631  -5.540  0.00  0.00    +0.143 A 
ATOM     23  C   LIG    1        3.746  -0.228  -5.805  0.00  0.00    +0.036 A 
ATOM     24  C   LIG    1        4.533  -0.979  -6.649  0.00  0.00    +0.065 A 
ATOM     25  C   LIG    1        4.039  -2.134  -7.242  0.00  0.00    +0.004 A 
ATOM     26  C   LIG    1        2.750  -2.552  -6.997  0.00  0.00    +0.099 A 
ATOM     27  C   LIG    1        1.937  -1.806  -6.146  0.00  0.00    -0.191 A 
ATOM     28  C   LIG    1        0.556  -2.207  -5.841  0.00  0.00    +0.547 A 
ATOM     29  O   LIG    1        0.067  -3.211  -6.325  0.00  0.00    -0.485 OA
ENDBRANCH  18  19
ENDBRANCH   4  18
TORSDOF 4
ENDMDL
MODEL 5
REMARK VINA RESULT:      -9.6      1.252      1.994
REMARK  Name = ZINC12922226
REMARK                            x       y       z     vdW  Elec       q    Type
REMARK                         _______ _______ _______ _____ _____    ______ ____
ROOT
ATOM      1  C   LIG    1        0.205  -3.273  -4.904  0.00  0.00    +0.263 A 
ATOM      2  N   LIG    1        0.094  -3.148  -3.602  0.00  0.00    -0.261 NA
ATOM      3  N   LIG    1       -0.449  -2.015  -3.328  0.00  0.00    -0.238 NA
ATOM      4  C   LIG    1       -0.706  -1.376  -4.435  0.00  0.00    +0.129 A 
ATOM      5  O   LIG    1       -0.295  -2.149  -5.456  0.00  0.00    -0.215 OA
ENDROOT
BRANCH   1   8
ATOM      6  C   LIG    1       -0.895  -6.266  -4.973  0.00  0.00    +0.215 C 
ATOM      7  C   LIG    1        0.321  -5.716  -5.672  0.00  0.00    +0.042 A 
ATOM      8  C   LIG    1        0.777  -4.426  -5.629  0.00  0.00    -0.155 A 
ATOM      9  C   LIG    1        1.983  -4.472  -6.479  0.00  0.00    +0.122 A 
ATOM     10  N   LIG    1        2.065  -5.713  -6.890  0.00  0.00    -0.337 NA
ATOM     11  O   LIG    1        1.166  -6.394  -6.459  0.00  0.00    +0.110 OA
BRANCH   9  12
ATOM     12  C   LIG    1        2.903  -3.355  -6.800  0.00  0.00    -0.045 A 
ATOM     13  C   LIG    1        2.475  -2.308  -7.615  0.00  0.00    +0.074 A 
ATOM     14  C   LIG    1        3.333  -1.268  -7.905  0.00  0.00    +0.009 A 
ATOM     15  C   LIG    1        4.621  -1.268  -7.399  0.00  0.00    +0.029 A 
ATOM     16  C   LIG    1        5.053  -2.307  -6.595  0.00  0.00    +0.002 A 
ATOM     17  C   LIG    1        4.202  -3.350  -6.293  0.00  0.00    +0.043 A 
ENDBRANCH   9  12
ENDBRANCH   1   8
BRANCH   4  18
ATOM     18  C   LIG    1       -1.341  -0.014  -4.549  0.00  0.00    +0.486 C 
BRANCH  18  19
ATOM     19  N   LIG    1       -2.480  -0.082  -5.466  0.00  0.00    -0.552 N 
ATOM     20  C   LIG    1       -3.641  -0.657  -5.057  0.00  0.00    +0.573 A 
ATOM     21  N   LIG    1       -4.694  -0.755  -5.810  0.00  0.00    -0.510 NA
ATOM     22  C   LIG    1       -4.707  -0.281  -7.080  0.00  0.00    +0.143 A 
ATOM     23  C   LIG    1       -5.839  -0.386  -7.891  0.00  0.00    +0.036 A 
ATOM     24  C   LIG    1       -5.807   0.110  -9.175  0.00  0.00    +0.065 A 
ATOM     25  C   LIG    1       -4.661   0.714  -9.676  0.00  0.00    +0.004 A 
ATOM     26  C   LIG    1       -3.531   0.829  -8.897  0.00  0.00    +0.099 A 
ATOM     27  C   LIG    1       -3.543   0.333  -7.594  0.00  0.00    -0.191 A 
ATOM     28  C   LIG    1       -2.370   0.434  -6.713  0.00  0.00    +0.547 A 
ATOM     29  O   LIG    1       -1.338   0.956  -7.092  0.00  0.00    -0.485 OA
ENDBRANCH  18  19
ENDBRANCH   4  18
TORSDOF 4
ENDMDL
MODEL 6
REMARK VINA RESULT:      -9.6      2.086      6.694
REMARK  Name = ZINC12922226
REMARK                            x       y       z     vdW  Elec       q    Type
REMARK                         _______ _______ _______ _____ _____    ______ ____
ROOT
ATOM      1  C   LIG    1       -2.990   0.091  -6.847  0.00  0.00    +0.263 A 
ATOM      2  N   LIG    1       -3.615   0.356  -5.723  0.00  0.00    -0.261 NA
ATOM      3  N   LIG    1       -3.102  -0.346  -4.776  0.00  0.00    -0.238 NA
ATOM      4  C   LIG    1       -2.136  -1.080  -5.251  0.00  0.00    +0.129 A 
ATOM      5  O   LIG    1       -2.044  -0.829  -6.569  0.00  0.00    -0.215 OA
ENDROOT
BRANCH   1   8
ATOM      6  C   LIG    1       -5.844   0.675  -8.146  0.00  0.00    +0.215 C 
ATOM      7  C   LIG    1       -4.487   0.945  -8.745  0.00  0.00    +0.042 A 
ATOM      8  C   LIG    1       -3.273   0.686  -8.169  0.00  0.00    -0.155 A 
ATOM      9  C   LIG    1       -2.316   1.141  -9.197  0.00  0.00    +0.122 A 
ATOM     10  N   LIG    1       -3.056   1.587 -10.181  0.00  0.00    -0.337 NA
ATOM     11  O   LIG    1       -4.235   1.486  -9.942  0.00  0.00    +0.110 OA
BRANCH   9  12
ATOM     12  C   LIG    1       -0.835   1.101  -9.130  0.00  0.00    -0.045 A 
ATOM     13  C   LIG    1       -0.174   1.560  -7.992  0.00  0.00    +0.074 A 
ATOM     14  C   LIG    1        1.204   1.516  -7.933  0.00  0.00    +0.009 A 
ATOM     15  C   LIG    1        1.930   1.029  -9.005  0.00  0.00    +0.029 A 
ATOM     16  C   LIG    1        1.280   0.578 -10.140  0.00  0.00    +0.002 A 
ATOM     17  C   LIG    1       -0.098   0.612 -10.208  0.00  0.00    +0.043 A 
ENDBRANCH   9  12
ENDBRANCH   1   8
BRANCH   4  18
ATOM     18  C   LIG    1       -1.282  -2.043  -4.467  0.00  0.00    +0.486 C 
BRANCH  18  19
ATOM     19  N   LIG    1        0.018  -2.190  -5.126  0.00  0.00    -0.552 N 
ATOM     20  C   LIG    1        0.297  -3.324  -5.820  0.00  0.00    +0.573 A 
ATOM     21  N   LIG    1        1.424  -3.529  -6.430  0.00  0.00    -0.510 NA
ATOM     22  C   LIG    1        2.419  -2.607  -6.415  0.00  0.00    +0.143 A 
ATOM     23  C   LIG    1        3.632  -2.826  -7.072  0.00  0.00    +0.036 A 
ATOM     24  C   LIG    1        4.613  -1.862  -7.031  0.00  0.00    +0.065 A 
ATOM     25  C   LIG    1        4.413  -0.672  -6.344  0.00  0.00    +0.004 A 
ATOM     26  C   LIG    1        3.226  -0.432  -5.688  0.00  0.00    +0.099 A 
ATOM     27  C   LIG    1        2.220  -1.395  -5.717  0.00  0.00    -0.191 A 
ATOM     28  C   LIG    1        0.929  -1.192  -5.042  0.00  0.00    +0.547 A 
ATOM     29  O   LIG    1        0.691  -0.169  -4.428  0.00  0.00    -0.485 OA
ENDBRANCH  18  19
ENDBRANCH   4  18
TORSDOF 4
ENDMDL
MODEL 7
REMARK VINA RESULT:      -9.6      3.053      8.182
REMARK  Name = ZINC12922226
REMARK                            x       y       z     vdW  Elec       q    Type
REMARK                         _______ _______ _______ _____ _____    ______ ____
ROOT
ATOM      1  C   LIG    1       -2.827   0.644  -8.498  0.00  0.00    +0.263 A 
ATOM      2  N   LIG    1       -2.362  -0.476  -9.001  0.00  0.00    -0.261 NA
ATOM      3  N   LIG    1       -1.085  -0.389  -9.125  0.00  0.00    -0.238 NA
ATOM      4  C   LIG    1       -0.686   0.780  -8.709  0.00  0.00    +0.129 A 
ATOM      5  O   LIG    1       -1.773   1.463  -8.309  0.00  0.00    -0.215 OA
ENDROOT
BRANCH   1   8
ATOM      6  C   LIG    1       -5.012   1.861 -10.478  0.00  0.00    +0.215 C 
ATOM      7  C   LIG    1       -5.194   1.473  -9.033  0.00  0.00    +0.042 A 
ATOM      8  C   LIG    1       -4.241   0.952  -8.200  0.00  0.00    -0.155 A 
ATOM      9  C   LIG    1       -4.971   0.778  -6.929  0.00  0.00    +0.122 A 
ATOM     10  N   LIG    1       -6.189   1.192  -7.175  0.00  0.00    -0.337 NA
ATOM     11  O   LIG    1       -6.319   1.568  -8.315  0.00  0.00    +0.110 OA
BRANCH   9  12
ATOM     12  C   LIG    1       -4.441   0.249  -5.649  0.00  0.00    -0.045 A 
ATOM     13  C   LIG    1       -4.849   0.808  -4.439  0.00  0.00    +0.074 A 
ATOM     14  C   LIG    1       -4.357   0.308  -3.251  0.00  0.00    +0.009 A 
ATOM     15  C   LIG    1       -3.451  -0.738  -3.259  0.00  0.00    +0.029 A 
ATOM     16  C   LIG    1       -3.038  -1.292  -4.458  0.00  0.00    +0.002 A 
ATOM     17  C   LIG    1       -3.528  -0.804  -5.652  0.00  0.00    +0.043 A 
ENDBRANCH   9  12
ENDBRANCH   1   8
BRANCH   4  18
ATOM     18  C   LIG    1        0.736   1.278  -8.688  0.00  0.00    +0.486 C 
BRANCH  18  19
ATOM     19  N   LIG    1        1.502   0.526  -7.692  0.00  0.00    -0.552 N 
ATOM     20  C   LIG    1        1.053   0.450  -6.412  0.00  0.00    +0.573 A 
ATOM     21  N   LIG    1        1.674  -0.196  -5.474  0.00  0.00    -0.510 NA
ATOM     22  C   LIG    1        2.836  -0.853  -5.712  0.00  0.00    +0.143 A 
ATOM     23  C   LIG    1        3.505  -1.550  -4.704  0.00  0.00    +0.036 A 
ATOM     24  C   LIG    1        4.683  -2.203  -4.991  0.00  0.00    +0.065 A 
ATOM     25  C   LIG    1        5.215  -2.178  -6.273  0.00  0.00    +0.004 A 
ATOM     26  C   LIG    1        4.575  -1.498  -7.286  0.00  0.00    +0.099 A 
ATOM     27  C   LIG    1        3.382  -0.830  -7.015  0.00  0.00    -0.191 A 
ATOM     28  C   LIG    1        2.650  -0.094  -8.057  0.00  0.00    +0.547 A 
ATOM     29  O   LIG    1        3.062  -0.039  -9.201  0.00  0.00    -0.485 OA
ENDBRANCH  18  19
ENDBRANCH   4  18
TORSDOF 4
ENDMDL
MODEL 8
REMARK VINA RESULT:      -9.6      1.369      3.570
REMARK  Name = ZINC12922226
REMARK                            x       y       z     vdW  Elec       q    Type
REMARK                         _______ _______ _______ _____ _____    ______ ____
ROOT
ATOM      1  C   LIG    1        0.192  -2.069  -6.056  0.00  0.00    +0.263 A 
ATOM      2  N   LIG    1        0.259  -0.904  -5.455  0.00  0.00    -0.261 NA
ATOM      3  N   LIG    1       -0.902  -0.353  -5.466  0.00  0.00    -0.238 NA
ATOM      4  C   LIG    1       -1.752  -1.136  -6.067  0.00  0.00    +0.129 A 
ATOM      5  O   LIG    1       -1.084  -2.236  -6.460  0.00  0.00    -0.215 OA
ENDROOT
BRANCH   1   8
ATOM      6  C   LIG    1        2.805  -1.653  -7.837  0.00  0.00    +0.215 C 
ATOM      7  C   LIG    1        2.434  -2.860  -7.015  0.00  0.00    +0.042 A 
ATOM      8  C   LIG    1        1.306  -3.018  -6.257  0.00  0.00    -0.155 A 
ATOM      9  C   LIG    1        1.472  -4.373  -5.694  0.00  0.00    +0.122 A 
ATOM     10  N   LIG    1        2.616  -4.802  -6.166  0.00  0.00    -0.337 NA
ATOM     11  O   LIG    1        3.145  -3.986  -6.881  0.00  0.00    +0.110 OA
BRANCH   9  12
ATOM     12  C   LIG    1        0.545  -5.094  -4.789  0.00  0.00    -0.045 A 
ATOM     13  C   LIG    1       -0.616  -5.677  -5.296  0.00  0.00    +0.074 A 
ATOM     14  C   LIG    1       -1.472  -6.351  -4.450  0.00  0.00    +0.009 A 
ATOM     15  C   LIG    1       -1.188  -6.439  -3.099  0.00  0.00    +0.029 A 
ATOM     16  C   LIG    1       -0.041  -5.857  -2.589  0.00  0.00    +0.002 A 
ATOM     17  C   LIG    1        0.826  -5.185  -3.426  0.00  0.00    +0.043 A 
ENDBRANCH   9  12
ENDBRANCH   1   8
BRANCH   4  18
ATOM     18  C   LIG    1       -3.216  -0.858  -6.289  0.00  0.00    +0.486 C 
BRANCH  18  19
ATOM     19  N   LIG    1       -3.379  -0.019  -7.478  0.00  0.00    -0.552 N 
ATOM     20  C   LIG    1       -2.282   0.436  -8.137  0.00  0.00    +0.573 A 
ATOM     21  N   LIG    1       -2.344   1.183  -9.197  0.00  0.00    -0.510 NA
ATOM     22  C   LIG    1       -3.531   1.567  -9.728  0.00  0.00    +0.143 A 
ATOM     23  C   LIG    1       -3.599   2.370 -10.869  0.00  0.00    +0.036 A 
ATOM     24  C   LIG    1       -4.827   2.734 -11.374  0.00  0.00    +0.065 A 
ATOM     25  C   LIG    1       -6.001   2.314 -10.763  0.00  0.00    +0.004 A 
ATOM     26  C   LIG    1       -5.961   1.522  -9.637  0.00  0.00    +0.099 A 
ATOM     27  C   LIG    1       -4.728   1.141  -9.110  0.00  0.00    -0.191 A 
ATOM     28  C   LIG    1       -4.623   0.291  -7.915  0.00  0.00    +0.547 A 
ATOM     29  O   LIG    1       -5.615  -0.114  -7.337  0.00  0.00    -0.485 OA
ENDBRANCH  18  19
ENDBRANCH   4  18
TORSDOF 4
ENDMDL
MODEL 9
REMARK VINA RESULT:      -9.6      4.572      6.465
REMARK  Name = ZINC12922226
REMARK                            x       y       z     vdW  Elec       q    Type
REMARK                         _______ _______ _______ _____ _____    ______ ____
ROOT
ATOM      1  C   LIG    1        4.427  -2.570  -3.687  0.00  0.00    +0.263 A 
ATOM      2  N   LIG    1        4.655  -3.766  -4.180  0.00  0.00    -0.261 NA
ATOM      3  N   LIG    1        4.668  -3.701  -5.464  0.00  0.00    -0.238 NA
ATOM      4  C   LIG    1        4.450  -2.473  -5.841  0.00  0.00    +0.129 A 
ATOM      5  O   LIG    1        4.287  -1.729  -4.732  0.00  0.00    -0.215 OA
ENDROOT
BRANCH   1   8
ATOM      6  C   LIG    1        1.838  -1.621  -2.082  0.00  0.00    +0.215 C 
ATOM      7  C   LIG    1        3.236  -1.805  -1.549  0.00  0.00    +0.042 A 
ATOM      8  C   LIG    1        4.334  -2.214  -2.257  0.00  0.00    -0.155 A 
ATOM      9  C   LIG    1        5.405  -2.205  -1.240  0.00  0.00    +0.122 A 
ATOM     10  N   LIG    1        4.822  -1.820  -0.133  0.00  0.00    -0.337 NA
ATOM     11  O   LIG    1        3.645  -1.604  -0.291  0.00  0.00    +0.110 OA
BRANCH   9  12
ATOM     12  C   LIG    1        6.833  -2.556  -1.432  0.00  0.00    -0.045 A 
ATOM     13  C   LIG    1        7.814  -1.571  -1.342  0.00  0.00    +0.074 A 
ATOM     14  C   LIG    1        9.142  -1.904  -1.515  0.00  0.00    +0.009 A 
ATOM     15  C   LIG    1        9.499  -3.212  -1.790  0.00  0.00    +0.029 A 
ATOM     16  C   LIG    1        8.529  -4.194  -1.886  0.00  0.00    +0.002 A 
ATOM     17  C   LIG    1        7.198  -3.873  -1.709  0.00  0.00    +0.043 A 
ENDBRANCH   9  12
ENDBRANCH   1   8
BRANCH   4  18
ATOM     18  C   LIG    1        4.386  -1.977  -7.262  0.00  0.00    +0.486 C 
BRANCH  18  19
ATOM     19  N   LIG    1        3.003  -1.634  -7.598  0.00  0.00    -0.552 N 
ATOM     20  C   LIG    1        1.980  -2.334  -7.041  0.00  0.00    +0.573 A 
ATOM     21  N   LIG    1        0.730  -2.090  -7.288  0.00  0.00    -0.510 NA
ATOM     22  C   LIG    1        0.351  -1.101  -8.135  0.00  0.00    +0.143 A 
ATOM     23  C   LIG    1       -0.994  -0.837  -8.400  0.00  0.00    +0.036 A 
ATOM     24  C   LIG    1       -1.332   0.178  -9.267  0.00  0.00    +0.065 A 
ATOM     25  C   LIG    1       -0.351   0.945  -9.881  0.00  0.00    +0.004 A 
ATOM     26  C   LIG    1        0.983   0.705  -9.636  0.00  0.00    +0.099 A 
ATOM     27  C   LIG    1        1.346  -0.318  -8.762  0.00  0.00    -0.191 A 
ATOM     28  C   LIG    1        2.753  -0.616  -8.457  0.00  0.00    +0.547 A 
ATOM     29  O   LIG    1        3.659   0.023  -8.959  0.00  0.00    -0.485 OA
ENDBRANCH  18  19
ENDBRANCH   4  18
TORSDOF 4
ENDMDL
