# Supplementary material for: Computationally accelerated identification of P-glycoprotein inhibitors
Source: PLoS One. 2025 Aug 13;20(8):e0325121. doi: 10.1371/journal.pone.0325121 (PMC12349723; doi:10.1371/journal.pone.0325121)
Supplement: S9 File — We have provided the full dataset for the docking studies presented in this paper, as defined by the journal’s definition of a complete minimal dataset. (ZIP) [file pone.0325121.s013.zip › S9_Docking_Data_Receptors_Ligands/DBD_docking/transition_dbd/ZINC31744412_transition_dbd_out.pdbqt]

MODEL 1
REMARK VINA RESULT:     -10.7      0.000      0.000
REMARK  Name = ZINC31744412
REMARK                            x       y       z     vdW  Elec       q    Type
REMARK                         _______ _______ _______ _____ _____    ______ ____
ROOT
ATOM      1  C   LIG    1        2.066  -2.070  -5.759  0.00  0.00    +0.268 A 
ATOM      2  N   LIG    1        1.683  -3.262  -5.363  0.00  0.00    -0.261 NA
ATOM      3  N   LIG    1        0.462  -3.204  -4.962  0.00  0.00    -0.249 NA
ATOM      4  C   LIG    1        0.020  -1.985  -5.085  0.00  0.00    +0.129 A 
ATOM      5  O   LIG    1        1.018  -1.238  -5.591  0.00  0.00    -0.203 OA
ENDROOT
BRANCH   1   8
ATOM      6  C   LIG    1        4.905  -2.545  -4.386  0.00  0.00    +0.216 C 
ATOM      7  C   LIG    1        4.624  -1.902  -5.719  0.00  0.00    +0.048 A 
ATOM      8  C   LIG    1        3.395  -1.708  -6.291  0.00  0.00    -0.160 A 
ATOM      9  C   LIG    1        3.726  -1.043  -7.567  0.00  0.00    +0.122 A 
ATOM     10  N   LIG    1        5.032  -0.946  -7.574  0.00  0.00    -0.337 NA
ATOM     11  O   LIG    1        5.526  -1.412  -6.576  0.00  0.00    +0.109 OA
BRANCH   9  12
ATOM     12  C   LIG    1        2.783  -0.582  -8.615  0.00  0.00    -0.044 A 
ATOM     13  C   LIG    1        2.903   0.699  -9.150  0.00  0.00    +0.073 A 
ATOM     14  C   LIG    1        2.024   1.120 -10.127  0.00  0.00    +0.009 A 
ATOM     15  C   LIG    1        1.020   0.278 -10.568  0.00  0.00    +0.029 A 
ATOM     16  C   LIG    1        0.892  -0.993 -10.036  0.00  0.00    +0.002 A 
ATOM     17  C   LIG    1        1.768  -1.427  -9.062  0.00  0.00    +0.043 A 
ENDBRANCH   9  12
ENDBRANCH   1   8
BRANCH   4  18
ATOM     18  C   LIG    1       -1.361  -1.498  -4.728  0.00  0.00    +0.500 C 
BRANCH  18  19
ATOM     19  N   LIG    1       -1.942  -0.793  -5.873  0.00  0.00    -0.523 N 
ATOM     20  C   LIG    1       -1.132  -0.304  -6.845  0.00  0.00    +0.590 A 
ATOM     21  N   LIG    1       -1.605   0.325  -7.883  0.00  0.00    -0.482 NA
ATOM     22  C   LIG    1       -2.925   0.526  -8.031  0.00  0.00    +0.124 A 
ATOM     23  C   LIG    1       -3.756   1.182  -9.051  0.00  0.00    -0.124 A 
ATOM     24  C   LIG    1       -3.483   1.842 -10.247  0.00  0.00    +0.098 A 
ATOM     25  C   LIG    1       -4.518   2.360 -10.994  0.00  0.00    +0.001 A 
ATOM     26  C   LIG    1       -5.829   2.226 -10.557  0.00  0.00    +0.079 A 
ATOM     27  C   LIG    1       -6.112   1.576  -9.375  0.00  0.00    +0.026 A 
ATOM     28  C   LIG    1       -5.082   1.046  -8.607  0.00  0.00    +0.095 A 
ATOM     29  O   LIG    1       -5.069   0.376  -7.436  0.00  0.00    -0.157 OA
ATOM     30  C   LIG    1       -3.812   0.055  -7.068  0.00  0.00    -0.085 A 
ATOM     31  C   LIG    1       -3.280  -0.630  -5.951  0.00  0.00    +0.563 A 
ATOM     32  O   LIG    1       -4.014  -1.063  -5.078  0.00  0.00    -0.501 OA
ENDBRANCH  18  19
ENDBRANCH   4  18
TORSDOF 4
ENDMDL
MODEL 2
REMARK VINA RESULT:     -10.7      2.821      8.545
REMARK  Name = ZINC31744412
REMARK                            x       y       z     vdW  Elec       q    Type
REMARK                         _______ _______ _______ _____ _____    ______ ____
ROOT
ATOM      1  C   LIG    1        0.564  -0.878  -6.535  0.00  0.00    +0.268 A 
ATOM      2  N   LIG    1       -0.166  -0.010  -5.872  0.00  0.00    -0.261 NA
ATOM      3  N   LIG    1       -0.203  -0.347  -4.632  0.00  0.00    -0.249 NA
ATOM      4  C   LIG    1        0.495  -1.432  -4.453  0.00  0.00    +0.129 A 
ATOM      5  O   LIG    1        0.997  -1.795  -5.647  0.00  0.00    -0.203 OA
ENDROOT
BRANCH   1   8
ATOM      6  C   LIG    1        3.418  -1.069  -7.947  0.00  0.00    +0.216 C 
ATOM      7  C   LIG    1        2.071  -0.933  -8.609  0.00  0.00    +0.048 A 
ATOM      8  C   LIG    1        0.857  -0.852  -7.982  0.00  0.00    -0.160 A 
ATOM      9  C   LIG    1       -0.089  -0.728  -9.110  0.00  0.00    +0.122 A 
ATOM     10  N   LIG    1        0.657  -0.755 -10.187  0.00  0.00    -0.337 NA
ATOM     11  O   LIG    1        1.829  -0.868  -9.923  0.00  0.00    +0.109 OA
BRANCH   9  12
ATOM     12  C   LIG    1       -1.565  -0.598  -9.039  0.00  0.00    -0.044 A 
ATOM     13  C   LIG    1       -2.366  -1.738  -9.002  0.00  0.00    +0.073 A 
ATOM     14  C   LIG    1       -3.738  -1.610  -8.932  0.00  0.00    +0.009 A 
ATOM     15  C   LIG    1       -4.319  -0.355  -8.908  0.00  0.00    +0.029 A 
ATOM     16  C   LIG    1       -3.529   0.779  -8.949  0.00  0.00    +0.002 A 
ATOM     17  C   LIG    1       -2.155   0.664  -9.015  0.00  0.00    +0.043 A 
ENDBRANCH   9  12
ENDBRANCH   1   8
BRANCH   4  18
ATOM     18  C   LIG    1        0.704  -2.152  -3.145  0.00  0.00    +0.500 C 
BRANCH  18  19
ATOM     19  N   LIG    1        2.136  -2.208  -2.843  0.00  0.00    -0.523 N 
ATOM     20  C   LIG    1        2.764  -1.114  -2.344  0.00  0.00    +0.590 A 
ATOM     21  N   LIG    1        4.034  -1.121  -2.055  0.00  0.00    -0.482 NA
ATOM     22  C   LIG    1        4.785  -2.219  -2.250  0.00  0.00    +0.124 A 
ATOM     23  C   LIG    1        6.203  -2.543  -2.040  0.00  0.00    -0.124 A 
ATOM     24  C   LIG    1        7.300  -1.832  -1.558  0.00  0.00    +0.098 A 
ATOM     25  C   LIG    1        8.532  -2.444  -1.484  0.00  0.00    +0.001 A 
ATOM     26  C   LIG    1        8.681  -3.763  -1.889  0.00  0.00    +0.079 A 
ATOM     27  C   LIG    1        7.604  -4.477  -2.367  0.00  0.00    +0.026 A 
ATOM     28  C   LIG    1        6.352  -3.879  -2.449  0.00  0.00    +0.095 A 
ATOM     29  O   LIG    1        5.151  -4.329  -2.868  0.00  0.00    -0.157 OA
ATOM     30  C   LIG    1        4.205  -3.374  -2.764  0.00  0.00    -0.085 A 
ATOM     31  C   LIG    1        2.824  -3.348  -3.066  0.00  0.00    +0.563 A 
ATOM     32  O   LIG    1        2.267  -4.335  -3.519  0.00  0.00    -0.501 OA
ENDBRANCH  18  19
ENDBRANCH   4  18
TORSDOF 4
ENDMDL
MODEL 3
REMARK VINA RESULT:     -10.6      3.151      6.329
REMARK  Name = ZINC31744412
REMARK                            x       y       z     vdW  Elec       q    Type
REMARK                         _______ _______ _______ _____ _____    ______ ____
ROOT
ATOM      1  C   LIG    1        4.323  -2.548  -3.744  0.00  0.00    +0.268 A 
ATOM      2  N   LIG    1        4.602  -3.735  -4.233  0.00  0.00    -0.261 NA
ATOM      3  N   LIG    1        4.580  -3.679  -5.518  0.00  0.00    -0.249 NA
ATOM      4  C   LIG    1        4.289  -2.467  -5.897  0.00  0.00    +0.129 A 
ATOM      5  O   LIG    1        4.120  -1.723  -4.790  0.00  0.00    -0.203 OA
ENDROOT
BRANCH   1   8
ATOM      6  C   LIG    1        1.780  -1.485  -2.138  0.00  0.00    +0.216 C 
ATOM      7  C   LIG    1        3.169  -1.729  -1.605  0.00  0.00    +0.048 A 
ATOM      8  C   LIG    1        4.247  -2.187  -2.314  0.00  0.00    -0.160 A 
ATOM      9  C   LIG    1        5.317  -2.224  -1.297  0.00  0.00    +0.122 A 
ATOM     10  N   LIG    1        4.753  -1.811  -0.190  0.00  0.00    -0.337 NA
ATOM     11  O   LIG    1        3.587  -1.543  -0.349  0.00  0.00    +0.109 OA
BRANCH   9  12
ATOM     12  C   LIG    1        6.729  -2.639  -1.489  0.00  0.00    -0.044 A 
ATOM     13  C   LIG    1        7.747  -1.688  -1.458  0.00  0.00    +0.073 A 
ATOM     14  C   LIG    1        9.059  -2.081  -1.633  0.00  0.00    +0.009 A 
ATOM     15  C   LIG    1        9.362  -3.413  -1.849  0.00  0.00    +0.029 A 
ATOM     16  C   LIG    1        8.354  -4.360  -1.886  0.00  0.00    +0.002 A 
ATOM     17  C   LIG    1        7.040  -3.980  -1.707  0.00  0.00    +0.043 A 
ENDBRANCH   9  12
ENDBRANCH   1   8
BRANCH   4  18
ATOM     18  C   LIG    1        4.165  -1.985  -7.320  0.00  0.00    +0.500 C 
BRANCH  18  19
ATOM     19  N   LIG    1        2.773  -1.617  -7.591  0.00  0.00    -0.523 N 
ATOM     20  C   LIG    1        1.766  -2.381  -7.100  0.00  0.00    +0.590 A 
ATOM     21  N   LIG    1        0.514  -2.088  -7.311  0.00  0.00    -0.482 NA
ATOM     22  C   LIG    1        0.166  -1.014  -8.040  0.00  0.00    +0.124 A 
ATOM     23  C   LIG    1       -1.117  -0.428  -8.456  0.00  0.00    -0.124 A 
ATOM     24  C   LIG    1       -2.452  -0.769  -8.249  0.00  0.00    +0.098 A 
ATOM     25  C   LIG    1       -3.448   0.012  -8.792  0.00  0.00    +0.001 A 
ATOM     26  C   LIG    1       -3.125   1.134  -9.542  0.00  0.00    +0.079 A 
ATOM     27  C   LIG    1       -1.808   1.482  -9.754  0.00  0.00    +0.026 A 
ATOM     28  C   LIG    1       -0.788   0.708  -9.215  0.00  0.00    +0.095 A 
ATOM     29  O   LIG    1        0.557   0.810  -9.261  0.00  0.00    -0.157 OA
ATOM     30  C   LIG    1        1.149  -0.191  -8.578  0.00  0.00    -0.085 A 
ATOM     31  C   LIG    1        2.502  -0.522  -8.332  0.00  0.00    +0.563 A 
ATOM     32  O   LIG    1        3.404   0.167  -8.782  0.00  0.00    -0.501 OA
ENDBRANCH  18  19
ENDBRANCH   4  18
TORSDOF 4
ENDMDL
MODEL 4
REMARK VINA RESULT:     -10.4      2.247      3.223
REMARK  Name = ZINC31744412
REMARK                            x       y       z     vdW  Elec       q    Type
REMARK                         _______ _______ _______ _____ _____    ______ ____
ROOT
ATOM      1  C   LIG    1        0.609  -3.599  -4.630  0.00  0.00    +0.268 A 
ATOM      2  N   LIG    1        1.117  -3.354  -3.444  0.00  0.00    -0.261 NA
ATOM      3  N   LIG    1        0.457  -2.399  -2.890  0.00  0.00    -0.249 NA
ATOM      4  C   LIG    1       -0.489  -1.999  -3.692  0.00  0.00    +0.129 A 
ATOM      5  O   LIG    1       -0.419  -2.745  -4.809  0.00  0.00    -0.203 OA
ENDROOT
BRANCH   1   8
ATOM      6  C   LIG    1       -0.513  -6.560  -5.019  0.00  0.00    +0.216 C 
ATOM      7  C   LIG    1        0.610  -5.895  -5.772  0.00  0.00    +0.048 A 
ATOM      8  C   LIG    1        1.076  -4.621  -5.589  0.00  0.00    -0.160 A 
ATOM      9  C   LIG    1        2.164  -4.522  -6.582  0.00  0.00    +0.122 A 
ATOM     10  N   LIG    1        2.186  -5.685  -7.184  0.00  0.00    -0.337 NA
ATOM     11  O   LIG    1        1.345  -6.434  -6.752  0.00  0.00    +0.109 OA
BRANCH   9  12
ATOM     12  C   LIG    1        3.044  -3.356  -6.841  0.00  0.00    -0.044 A 
ATOM     13  C   LIG    1        4.334  -3.323  -6.316  0.00  0.00    +0.073 A 
ATOM     14  C   LIG    1        5.150  -2.238  -6.563  0.00  0.00    +0.009 A 
ATOM     15  C   LIG    1        4.686  -1.179  -7.323  0.00  0.00    +0.029 A 
ATOM     16  C   LIG    1        3.404  -1.204  -7.843  0.00  0.00    +0.002 A 
ATOM     17  C   LIG    1        2.581  -2.286  -7.605  0.00  0.00    +0.043 A 
ENDBRANCH   9  12
ENDBRANCH   1   8
BRANCH   4  18
ATOM     18  C   LIG    1       -1.483  -0.900  -3.417  0.00  0.00    +0.500 C 
BRANCH  18  19
ATOM     19  N   LIG    1       -2.067  -0.443  -4.680  0.00  0.00    -0.523 N 
ATOM     20  C   LIG    1       -1.259   0.011  -5.671  0.00  0.00    +0.590 A 
ATOM     21  N   LIG    1       -1.734   0.421  -6.813  0.00  0.00    -0.482 NA
ATOM     22  C   LIG    1       -3.056   0.422  -7.055  0.00  0.00    +0.124 A 
ATOM     23  C   LIG    1       -3.890   0.815  -8.200  0.00  0.00    -0.124 A 
ATOM     24  C   LIG    1       -3.618   1.333  -9.465  0.00  0.00    +0.098 A 
ATOM     25  C   LIG    1       -4.656   1.601 -10.330  0.00  0.00    +0.001 A 
ATOM     26  C   LIG    1       -5.967   1.355  -9.945  0.00  0.00    +0.079 A 
ATOM     27  C   LIG    1       -6.248   0.843  -8.697  0.00  0.00    +0.026 A 
ATOM     28  C   LIG    1       -5.216   0.565  -7.809  0.00  0.00    +0.095 A 
ATOM     29  O   LIG    1       -5.200   0.071  -6.553  0.00  0.00    -0.157 OA
ATOM     30  C   LIG    1       -3.941  -0.026  -6.080  0.00  0.00    -0.085 A 
ATOM     31  C   LIG    1       -3.406  -0.473  -4.850  0.00  0.00    +0.563 A 
ATOM     32  O   LIG    1       -4.139  -0.875  -3.961  0.00  0.00    -0.501 OA
ENDBRANCH  18  19
ENDBRANCH   4  18
TORSDOF 4
ENDMDL
MODEL 5
REMARK VINA RESULT:     -10.4      3.144      6.012
REMARK  Name = ZINC31744412
REMARK                            x       y       z     vdW  Elec       q    Type
REMARK                         _______ _______ _______ _____ _____    ______ ____
ROOT
ATOM      1  C   LIG    1        4.131  -2.513  -3.841  0.00  0.00    +0.268 A 
ATOM      2  N   LIG    1        4.979  -2.768  -4.811  0.00  0.00    -0.261 NA
ATOM      3  N   LIG    1        4.818  -1.907  -5.752  0.00  0.00    -0.249 NA
ATOM      4  C   LIG    1        3.870  -1.076  -5.426  0.00  0.00    +0.129 A 
ATOM      5  O   LIG    1        3.413  -1.435  -4.213  0.00  0.00    -0.203 OA
ENDROOT
BRANCH   1   8
ATOM      6  C   LIG    1        1.483  -3.827  -2.643  0.00  0.00    +0.216 C 
ATOM      7  C   LIG    1        2.867  -3.839  -2.046  0.00  0.00    +0.048 A 
ATOM      8  C   LIG    1        3.991  -3.267  -2.579  0.00  0.00    -0.160 A 
ATOM      9  C   LIG    1        5.029  -3.586  -1.578  0.00  0.00    +0.122 A 
ATOM     10  N   LIG    1        4.409  -4.267  -0.647  0.00  0.00    -0.337 NA
ATOM     11  O   LIG    1        3.236  -4.410  -0.895  0.00  0.00    +0.109 OA
BRANCH   9  12
ATOM     12  C   LIG    1        6.464  -3.214  -1.617  0.00  0.00    -0.044 A 
ATOM     13  C   LIG    1        6.854  -1.905  -1.339  0.00  0.00    +0.073 A 
ATOM     14  C   LIG    1        8.192  -1.565  -1.374  0.00  0.00    +0.009 A 
ATOM     15  C   LIG    1        9.142  -2.518  -1.694  0.00  0.00    +0.029 A 
ATOM     16  C   LIG    1        8.760  -3.817  -1.976  0.00  0.00    +0.002 A 
ATOM     17  C   LIG    1        7.426  -4.169  -1.939  0.00  0.00    +0.043 A 
ENDBRANCH   9  12
ENDBRANCH   1   8
BRANCH   4  18
ATOM     18  C   LIG    1        3.376   0.082  -6.255  0.00  0.00    +0.500 C 
BRANCH  18  19
ATOM     19  N   LIG    1        2.045  -0.229  -6.783  0.00  0.00    -0.523 N 
ATOM     20  C   LIG    1        1.752  -1.496  -7.169  0.00  0.00    +0.590 A 
ATOM     21  N   LIG    1        0.580  -1.818  -7.638  0.00  0.00    -0.482 NA
ATOM     22  C   LIG    1       -0.392  -0.900  -7.770  0.00  0.00    +0.124 A 
ATOM     23  C   LIG    1       -1.779  -0.935  -8.256  0.00  0.00    -0.124 A 
ATOM     24  C   LIG    1       -2.604  -1.938  -8.762  0.00  0.00    +0.098 A 
ATOM     25  C   LIG    1       -3.894  -1.635  -9.140  0.00  0.00    +0.001 A 
ATOM     26  C   LIG    1       -4.370  -0.337  -9.018  0.00  0.00    +0.079 A 
ATOM     27  C   LIG    1       -3.563   0.663  -8.520  0.00  0.00    +0.026 A 
ATOM     28  C   LIG    1       -2.259   0.379  -8.132  0.00  0.00    +0.095 A 
ATOM     29  O   LIG    1       -1.271   1.144  -7.623  0.00  0.00    -0.157 OA
ATOM     30  C   LIG    1       -0.156   0.420  -7.398  0.00  0.00    -0.085 A 
ATOM     31  C   LIG    1        1.120   0.749  -6.885  0.00  0.00    +0.563 A 
ATOM     32  O   LIG    1        1.379   1.892  -6.545  0.00  0.00    -0.501 OA
ENDBRANCH  18  19
ENDBRANCH   4  18
TORSDOF 4
ENDMDL
MODEL 6
REMARK VINA RESULT:     -10.3      2.969      5.892
REMARK  Name = ZINC31744412
REMARK                            x       y       z     vdW  Elec       q    Type
REMARK                         _______ _______ _______ _____ _____    ______ ____
ROOT
ATOM      1  C   LIG    1        3.726  -2.579  -4.090  0.00  0.00    +0.268 A 
ATOM      2  N   LIG    1        4.396  -2.873  -5.182  0.00  0.00    -0.261 NA
ATOM      3  N   LIG    1        4.346  -1.875  -5.991  0.00  0.00    -0.249 NA
ATOM      4  C   LIG    1        3.650  -0.913  -5.455  0.00  0.00    +0.129 A 
ATOM      5  O   LIG    1        3.241  -1.331  -4.244  0.00  0.00    -0.203 OA
ENDROOT
BRANCH   1   8
ATOM      6  C   LIG    1        0.997  -3.825  -3.006  0.00  0.00    +0.216 C 
ATOM      7  C   LIG    1        2.380  -3.999  -2.432  0.00  0.00    +0.048 A 
ATOM      8  C   LIG    1        3.539  -3.453  -2.915  0.00  0.00    -0.160 A 
ATOM      9  C   LIG    1        4.557  -3.951  -1.967  0.00  0.00    +0.122 A 
ATOM     10  N   LIG    1        3.895  -4.683  -1.107  0.00  0.00    -0.337 NA
ATOM     11  O   LIG    1        2.714  -4.716  -1.354  0.00  0.00    +0.109 OA
BRANCH   9  12
ATOM     12  C   LIG    1        6.015  -3.677  -1.985  0.00  0.00    -0.044 A 
ATOM     13  C   LIG    1        6.481  -2.366  -1.913  0.00  0.00    +0.073 A 
ATOM     14  C   LIG    1        7.839  -2.118  -1.926  0.00  0.00    +0.009 A 
ATOM     15  C   LIG    1        8.736  -3.167  -2.021  0.00  0.00    +0.029 A 
ATOM     16  C   LIG    1        8.278  -4.471  -2.097  0.00  0.00    +0.002 A 
ATOM     17  C   LIG    1        6.923  -4.730  -2.080  0.00  0.00    +0.043 A 
ENDBRANCH   9  12
ENDBRANCH   1   8
BRANCH   4  18
ATOM     18  C   LIG    1        3.357   0.428  -6.079  0.00  0.00    +0.500 C 
BRANCH  18  19
ATOM     19  N   LIG    1        1.959   0.467  -6.517  0.00  0.00    -0.523 N 
ATOM     20  C   LIG    1        0.985  -0.018  -5.707  0.00  0.00    +0.590 A 
ATOM     21  N   LIG    1       -0.271   0.002  -6.053  0.00  0.00    -0.482 NA
ATOM     22  C   LIG    1       -0.656   0.499  -7.240  0.00  0.00    +0.124 A 
ATOM     23  C   LIG    1       -1.953   0.658  -7.915  0.00  0.00    -0.124 A 
ATOM     24  C   LIG    1       -3.268   0.351  -7.573  0.00  0.00    +0.098 A 
ATOM     25  C   LIG    1       -4.288   0.636  -8.455  0.00  0.00    +0.001 A 
ATOM     26  C   LIG    1       -4.006   1.225  -9.679  0.00  0.00    +0.079 A 
ATOM     27  C   LIG    1       -2.709   1.533 -10.030  0.00  0.00    +0.026 A 
ATOM     28  C   LIG    1       -1.667   1.255  -9.154  0.00  0.00    +0.095 A 
ATOM     29  O   LIG    1       -0.332   1.443  -9.234  0.00  0.00    -0.157 OA
ATOM     30  C   LIG    1        0.293   1.008  -8.121  0.00  0.00    -0.085 A 
ATOM     31  C   LIG    1        1.650   0.983  -7.725  0.00  0.00    +0.563 A 
ATOM     32  O   LIG    1        2.522   1.416  -8.461  0.00  0.00    -0.501 OA
ENDBRANCH  18  19
ENDBRANCH   4  18
TORSDOF 4
ENDMDL
MODEL 7
REMARK VINA RESULT:     -10.3      3.206      8.632
REMARK  Name = ZINC31744412
REMARK                            x       y       z     vdW  Elec       q    Type
REMARK                         _______ _______ _______ _____ _____    ______ ____
ROOT
ATOM      1  C   LIG    1       -0.191  -2.488  -5.728  0.00  0.00    +0.268 A 
ATOM      2  N   LIG    1       -0.890  -3.542  -5.371  0.00  0.00    -0.261 NA
ATOM      3  N   LIG    1       -0.732  -3.748  -4.112  0.00  0.00    -0.249 NA
ATOM      4  C   LIG    1        0.066  -2.845  -3.618  0.00  0.00    +0.129 A 
ATOM      5  O   LIG    1        0.428  -2.027  -4.623  0.00  0.00    -0.203 OA
ENDROOT
BRANCH   1   8
ATOM      6  C   LIG    1       -2.594  -1.610  -7.633  0.00  0.00    +0.216 C 
ATOM      7  C   LIG    1       -1.116  -1.533  -7.920  0.00  0.00    +0.048 A 
ATOM      8  C   LIG    1       -0.101  -1.916  -7.086  0.00  0.00    -0.160 A 
ATOM      9  C   LIG    1        1.108  -1.621  -7.882  0.00  0.00    +0.122 A 
ATOM     10  N   LIG    1        0.663  -1.129  -9.011  0.00  0.00    -0.337 NA
ATOM     11  O   LIG    1       -0.542  -1.075  -9.038  0.00  0.00    +0.109 OA
BRANCH   9  12
ATOM     12  C   LIG    1        2.522  -1.839  -7.488  0.00  0.00    -0.044 A 
ATOM     13  C   LIG    1        3.466  -0.834  -7.690  0.00  0.00    +0.073 A 
ATOM     14  C   LIG    1        4.779  -1.041  -7.318  0.00  0.00    +0.009 A 
ATOM     15  C   LIG    1        5.160  -2.246  -6.755  0.00  0.00    +0.029 A 
ATOM     16  C   LIG    1        4.228  -3.248  -6.558  0.00  0.00    +0.002 A 
ATOM     17  C   LIG    1        2.911  -3.051  -6.921  0.00  0.00    +0.043 A 
ENDBRANCH   9  12
ENDBRANCH   1   8
BRANCH   4  18
ATOM     18  C   LIG    1        0.504  -2.735  -2.180  0.00  0.00    +0.500 C 
BRANCH  18  19
ATOM     19  N   LIG    1        1.968  -2.705  -2.116  0.00  0.00    -0.523 N 
ATOM     20  C   LIG    1        2.611  -1.523  -1.939  0.00  0.00    +0.590 A 
ATOM     21  N   LIG    1        3.910  -1.451  -1.871  0.00  0.00    -0.482 NA
ATOM     22  C   LIG    1        4.674  -2.550  -1.984  0.00  0.00    +0.124 A 
ATOM     23  C   LIG    1        6.122  -2.801  -1.959  0.00  0.00    -0.124 A 
ATOM     24  C   LIG    1        7.244  -1.989  -1.806  0.00  0.00    +0.098 A 
ATOM     25  C   LIG    1        8.502  -2.552  -1.829  0.00  0.00    +0.001 A 
ATOM     26  C   LIG    1        8.651  -3.921  -2.003  0.00  0.00    +0.079 A 
ATOM     27  C   LIG    1        7.549  -4.734  -2.155  0.00  0.00    +0.026 A 
ATOM     28  C   LIG    1        6.272  -4.187  -2.135  0.00  0.00    +0.095 A 
ATOM     29  O   LIG    1        5.043  -4.732  -2.257  0.00  0.00    -0.157 OA
ATOM     30  C   LIG    1        4.078  -3.793  -2.173  0.00  0.00    -0.085 A 
ATOM     31  C   LIG    1        2.667  -3.853  -2.238  0.00  0.00    +0.563 A 
ATOM     32  O   LIG    1        2.095  -4.918  -2.403  0.00  0.00    -0.501 OA
ENDBRANCH  18  19
ENDBRANCH   4  18
TORSDOF 4
ENDMDL
MODEL 8
REMARK VINA RESULT:     -10.1      3.884      5.628
REMARK  Name = ZINC31744412
REMARK                            x       y       z     vdW  Elec       q    Type
REMARK                         _______ _______ _______ _____ _____    ______ ____
ROOT
ATOM      1  C   LIG    1        0.183   0.378  -7.016  0.00  0.00    +0.268 A 
ATOM      2  N   LIG    1        0.264   1.593  -6.523  0.00  0.00    -0.261 NA
ATOM      3  N   LIG    1       -0.102   1.575  -5.290  0.00  0.00    -0.249 NA
ATOM      4  C   LIG    1       -0.428   0.361  -4.949  0.00  0.00    +0.129 A 
ATOM      5  O   LIG    1       -0.257  -0.425  -6.027  0.00  0.00    -0.203 OA
ENDROOT
BRANCH   1   8
ATOM      6  C   LIG    1       -1.303   1.230  -9.706  0.00  0.00    +0.216 C 
ATOM      7  C   LIG    1       -0.110   0.322  -9.563  0.00  0.00    +0.048 A 
ATOM      8  C   LIG    1        0.514  -0.031  -8.396  0.00  0.00    -0.160 A 
ATOM      9  C   LIG    1        1.594  -0.926  -8.857  0.00  0.00    +0.122 A 
ATOM     10  N   LIG    1        1.469  -0.971 -10.160  0.00  0.00    -0.337 NA
ATOM     11  O   LIG    1        0.549  -0.295 -10.550  0.00  0.00    +0.109 OA
BRANCH   9  12
ATOM     12  C   LIG    1        2.603  -1.624  -8.023  0.00  0.00    -0.044 A 
ATOM     13  C   LIG    1        2.305  -2.860  -7.453  0.00  0.00    +0.073 A 
ATOM     14  C   LIG    1        3.249  -3.507  -6.682  0.00  0.00    +0.009 A 
ATOM     15  C   LIG    1        4.486  -2.926  -6.466  0.00  0.00    +0.029 A 
ATOM     16  C   LIG    1        4.785  -1.696  -7.025  0.00  0.00    +0.002 A 
ATOM     17  C   LIG    1        3.851  -1.043  -7.802  0.00  0.00    +0.043 A 
ENDBRANCH   9  12
ENDBRANCH   1   8
BRANCH   4  18
ATOM     18  C   LIG    1       -0.909  -0.084  -3.592  0.00  0.00    +0.500 C 
BRANCH  18  19
ATOM     19  N   LIG    1       -2.260   0.433  -3.359  0.00  0.00    -0.523 N 
ATOM     20  C   LIG    1       -3.300  -0.046  -4.088  0.00  0.00    +0.590 A 
ATOM     21  N   LIG    1       -4.518   0.380  -3.910  0.00  0.00    -0.482 NA
ATOM     22  C   LIG    1       -4.797   1.327  -2.998  0.00  0.00    +0.124 A 
ATOM     23  C   LIG    1       -6.027   2.009  -2.569  0.00  0.00    -0.124 A 
ATOM     24  C   LIG    1       -7.365   1.926  -2.950  0.00  0.00    +0.098 A 
ATOM     25  C   LIG    1       -8.301   2.727  -2.333  0.00  0.00    +0.001 A 
ATOM     26  C   LIG    1       -7.913   3.613  -1.337  0.00  0.00    +0.079 A 
ATOM     27  C   LIG    1       -6.593   3.704  -0.952  0.00  0.00    +0.026 A 
ATOM     28  C   LIG    1       -5.633   2.905  -1.561  0.00  0.00    +0.095 A 
ATOM     29  O   LIG    1       -4.300   2.787  -1.388  0.00  0.00    -0.157 OA
ATOM     30  C   LIG    1       -3.776   1.865  -2.221  0.00  0.00    -0.085 A 
ATOM     31  C   LIG    1       -2.462   1.385  -2.424  0.00  0.00    +0.563 A 
ATOM     32  O   LIG    1       -1.530   1.824  -1.769  0.00  0.00    -0.501 OA
ENDBRANCH  18  19
ENDBRANCH   4  18
TORSDOF 4
ENDMDL
MODEL 9
REMARK VINA RESULT:     -10.1      3.934      9.589
REMARK  Name = ZINC31744412
REMARK                            x       y       z     vdW  Elec       q    Type
REMARK                         _______ _______ _______ _____ _____    ______ ____
ROOT
ATOM      1  C   LIG    1        2.604  -2.547  -5.910  0.00  0.00    +0.268 A 
ATOM      2  N   LIG    1        2.447  -3.851  -5.936  0.00  0.00    -0.261 NA
ATOM      3  N   LIG    1        2.334  -4.288  -4.731  0.00  0.00    -0.249 NA
ATOM      4  C   LIG    1        2.413  -3.291  -3.896  0.00  0.00    +0.129 A 
ATOM      5  O   LIG    1        2.585  -2.169  -4.617  0.00  0.00    -0.203 OA
ENDROOT
BRANCH   1   8
ATOM      6  C   LIG    1        5.310  -1.272  -7.017  0.00  0.00    +0.216 C 
ATOM      7  C   LIG    1        3.920  -1.104  -7.573  0.00  0.00    +0.048 A 
ATOM      8  C   LIG    1        2.770  -1.662  -7.080  0.00  0.00    -0.160 A 
ATOM      9  C   LIG    1        1.736  -1.156  -8.005  0.00  0.00    +0.122 A 
ATOM     10  N   LIG    1        2.383  -0.414  -8.869  0.00  0.00    -0.337 NA
ATOM     11  O   LIG    1        3.567  -0.383  -8.643  0.00  0.00    +0.109 OA
BRANCH   9  12
ATOM     12  C   LIG    1        0.278  -1.427  -7.963  0.00  0.00    -0.044 A 
ATOM     13  C   LIG    1       -0.286  -2.043  -6.847  0.00  0.00    +0.073 A 
ATOM     14  C   LIG    1       -1.644  -2.290  -6.812  0.00  0.00    +0.009 A 
ATOM     15  C   LIG    1       -2.442  -1.936  -7.885  0.00  0.00    +0.029 A 
ATOM     16  C   LIG    1       -1.886  -1.329  -8.997  0.00  0.00    +0.002 A 
ATOM     17  C   LIG    1       -0.531  -1.073  -9.041  0.00  0.00    +0.043 A 
ENDBRANCH   9  12
ENDBRANCH   1   8
BRANCH   4  18
ATOM     18  C   LIG    1        2.327  -3.379  -2.394  0.00  0.00    +0.500 C 
BRANCH  18  19
ATOM     19  N   LIG    1        3.646  -3.119  -1.813  0.00  0.00    -0.523 N 
ATOM     20  C   LIG    1        4.063  -1.840  -1.633  0.00  0.00    +0.590 A 
ATOM     21  N   LIG    1        5.225  -1.562  -1.114  0.00  0.00    -0.482 NA
ATOM     22  C   LIG    1        6.071  -2.537  -0.742  0.00  0.00    +0.124 A 
ATOM     23  C   LIG    1        7.416  -2.559  -0.150  0.00  0.00    -0.124 A 
ATOM     24  C   LIG    1        8.317  -1.573   0.247  0.00  0.00    +0.098 A 
ATOM     25  C   LIG    1        9.534  -1.935   0.783  0.00  0.00    +0.001 A 
ATOM     26  C   LIG    1        9.862  -3.276   0.926  0.00  0.00    +0.079 A 
ATOM     27  C   LIG    1        8.979  -4.261   0.536  0.00  0.00    +0.026 A 
ATOM     28  C   LIG    1        7.747  -3.917  -0.006  0.00  0.00    +0.095 A 
ATOM     29  O   LIG    1        6.713  -4.654  -0.462  0.00  0.00    -0.157 OA
ATOM     30  C   LIG    1        5.708  -3.871  -0.904  0.00  0.00    -0.085 A 
ATOM     31  C   LIG    1        4.440  -4.152  -1.463  0.00  0.00    +0.563 A 
ATOM     32  O   LIG    1        4.074  -5.305  -1.627  0.00  0.00    -0.501 OA
ENDBRANCH  18  19
ENDBRANCH   4  18
TORSDOF 4
ENDMDL
