# Supplementary material for: Computationally accelerated identification of P-glycoprotein inhibitors
Source: PLoS One. 2025 Aug 13;20(8):e0325121. doi: 10.1371/journal.pone.0325121 (PMC12349723; doi:10.1371/journal.pone.0325121)
Supplement: S9 File — We have provided the full dataset for the docking studies presented in this paper, as defined by the journal’s definition of a complete minimal dataset. (ZIP) [file pone.0325121.s013.zip › S9_Docking_Data_Receptors_Ligands/DBD_docking/transition_dbd/ZINC32974765_transition_dbd_out.pdbqt]

MODEL 1
REMARK VINA RESULT:     -11.1      0.000      0.000
REMARK  Name = ZINC32974765
REMARK                            x       y       z     vdW  Elec       q    Type
REMARK                         _______ _______ _______ _____ _____    ______ ____
ROOT
ATOM      1  C   LIG    1        3.880  -1.192  -7.767  0.00  0.00    +0.414 C 
ENDROOT
BRANCH   1   4
ATOM      2  C   LIG    1        4.754  -2.999  -4.764  0.00  0.00    +0.087 A 
ATOM      3  C   LIG    1        4.763  -1.852  -5.499  0.00  0.00    +0.331 A 
ATOM      4  N   LIG    1        4.112  -2.127  -6.663  0.00  0.00    -0.407 N 
ATOM      5  C   LIG    1        3.714  -3.423  -6.612  0.00  0.00    +0.599 A 
ATOM      6  N   LIG    1        4.098  -3.940  -5.479  0.00  0.00    -0.472 N 
ATOM      7  H   LIG    1        3.968  -4.952  -5.069  0.00  0.00    +0.514 HD
BRANCH   2  10
ATOM      8  C   LIG    1        6.557  -3.020  -1.685  0.00  0.00    +0.247 A 
ATOM      9  N   LIG    1        6.374  -2.517  -2.923  0.00  0.00    -0.448 NA
ATOM     10  C   LIG    1        5.347  -3.181  -3.425  0.00  0.00    +0.214 A 
ATOM     11  O   LIG    1        4.950  -4.052  -2.484  0.00  0.00    +0.119 OA
ATOM     12  N   LIG    1        5.650  -3.946  -1.501  0.00  0.00    -0.349 NA
BRANCH   8  17
ATOM     13  C   LIG    1       10.581  -1.390   2.100  0.00  0.00    +0.102 C 
ATOM     14  C   LIG    1        9.529  -1.817   1.110  0.00  0.00    -0.048 A 
ATOM     15  C   LIG    1        9.905  -2.321  -0.122  0.00  0.00    +0.015 A 
ATOM     16  C   LIG    1        8.945  -2.713  -1.033  0.00  0.00    +0.062 A 
ATOM     17  C   LIG    1        7.595  -2.601  -0.709  0.00  0.00    -0.056 A 
ATOM     18  C   LIG    1        7.221  -2.087   0.530  0.00  0.00    +0.068 A 
ATOM     19  C   LIG    1        8.189  -1.702   1.435  0.00  0.00    +0.011 A 
ENDBRANCH   8  17
ENDBRANCH   2  10
ENDBRANCH   1   4
BRANCH   1  20
ATOM     20  C   LIG    1        2.405  -1.133  -8.074  0.00  0.00    -0.166 A 
ATOM     21  C   LIG    1        1.484  -1.470  -7.100  0.00  0.00    +0.069 A 
ATOM     22  C   LIG    1        0.132  -1.411  -7.376  0.00  0.00    +0.009 A 
ATOM     23  C   LIG    1       -0.301  -1.024  -8.638  0.00  0.00    +0.187 A 
ATOM     24  C   LIG    1        0.628  -0.693  -9.615  0.00  0.00    +0.009 A 
ATOM     25  C   LIG    1        1.977  -0.748  -9.331  0.00  0.00    +0.065 A 
BRANCH  23  26
ATOM     26  N   LIG    1       -1.667  -0.970  -8.922  0.00  0.00    -1.074 N 
ATOM     27  H   LIG    1       -2.065  -1.480  -9.811  0.00  0.00    +0.464 HD
BRANCH  26  28
ATOM     28  S   LIG    1       -2.689  -0.135  -7.921  0.00  0.00    +2.694 S 
ATOM     29  O   LIG    1       -1.900   0.850  -7.266  0.00  0.00    -0.930 OA
ATOM     30  O   LIG    1       -3.441  -1.105  -7.207  0.00  0.00    -0.943 OA
BRANCH  28  31
ATOM     31  C   LIG    1       -3.829   0.733  -8.946  0.00  0.00    -0.719 A 
ATOM     32  C   LIG    1       -5.189   0.580  -8.753  0.00  0.00    +0.160 A 
ATOM     33  C   LIG    1       -6.083   1.265  -9.553  0.00  0.00    -0.002 A 
ATOM     34  C   LIG    1       -5.619   2.096 -10.556  0.00  0.00    +0.118 A 
ATOM     35  C   LIG    1       -4.260   2.247 -10.755  0.00  0.00    -0.020 A 
ATOM     36  C   LIG    1       -3.362   1.565  -9.951  0.00  0.00    +0.197 A 
ATOM     37  F   LIG    1       -2.034   1.711 -10.145  0.00  0.00    -0.120 F 
ENDBRANCH  28  31
ENDBRANCH  26  28
ENDBRANCH  23  26
ENDBRANCH   1  20
TORSDOF 7
ENDMDL
MODEL 2
REMARK VINA RESULT:     -10.8      4.307     12.282
REMARK  Name = ZINC32974765
REMARK                            x       y       z     vdW  Elec       q    Type
REMARK                         _______ _______ _______ _____ _____    ______ ____
ROOT
ATOM      1  C   LIG    1        4.543  -3.310  -4.592  0.00  0.00    +0.414 C 
ENDROOT
BRANCH   1   4
ATOM      2  C   LIG    1        3.256  -0.796  -6.844  0.00  0.00    +0.087 A 
ATOM      3  C   LIG    1        3.047  -1.763  -5.908  0.00  0.00    +0.331 A 
ATOM      4  N   LIG    1        4.273  -2.249  -5.565  0.00  0.00    -0.407 N 
ATOM      5  C   LIG    1        5.198  -1.568  -6.288  0.00  0.00    +0.599 A 
ATOM      6  N   LIG    1        4.589  -0.703  -7.048  0.00  0.00    -0.472 N 
ATOM      7  H   LIG    1        4.986   0.027  -7.770  0.00  0.00    +0.514 HD
BRANCH   2  10
ATOM      8  C   LIG    1        0.375   0.734  -8.291  0.00  0.00    +0.247 A 
ATOM      9  N   LIG    1        0.929  -0.283  -7.598  0.00  0.00    -0.448 NA
ATOM     10  C   LIG    1        2.215   0.010  -7.511  0.00  0.00    +0.214 A 
ATOM     11  O   LIG    1        2.392   1.178  -8.148  0.00  0.00    +0.119 OA
ATOM     12  N   LIG    1        1.334   1.575  -8.585  0.00  0.00    -0.349 NA
BRANCH   8  17
ATOM     13  C   LIG    1       -5.184   1.273  -9.695  0.00  0.00    +0.102 C 
ATOM     14  C   LIG    1       -3.730   1.132  -9.327  0.00  0.00    -0.048 A 
ATOM     15  C   LIG    1       -2.758   1.693 -10.137  0.00  0.00    +0.015 A 
ATOM     16  C   LIG    1       -1.424   1.567  -9.805  0.00  0.00    +0.062 A 
ATOM     17  C   LIG    1       -1.057   0.874  -8.653  0.00  0.00    -0.056 A 
ATOM     18  C   LIG    1       -2.040   0.306  -7.845  0.00  0.00    +0.068 A 
ATOM     19  C   LIG    1       -3.371   0.442  -8.183  0.00  0.00    +0.011 A 
ENDBRANCH   8  17
ENDBRANCH   2  10
ENDBRANCH   1   4
BRANCH   1  20
ATOM     20  C   LIG    1        4.964  -2.694  -3.282  0.00  0.00    -0.166 A 
ATOM     21  C   LIG    1        6.304  -2.622  -2.952  0.00  0.00    +0.069 A 
ATOM     22  C   LIG    1        6.693  -2.053  -1.756  0.00  0.00    +0.009 A 
ATOM     23  C   LIG    1        5.735  -1.563  -0.877  0.00  0.00    +0.187 A 
ATOM     24  C   LIG    1        4.388  -1.643  -1.209  0.00  0.00    +0.009 A 
ATOM     25  C   LIG    1        4.006  -2.208  -2.410  0.00  0.00    +0.065 A 
BRANCH  23  26
ATOM     26  N   LIG    1        6.124  -0.992   0.336  0.00  0.00    -1.074 N 
ATOM     27  H   LIG    1        6.274   0.094   0.410  0.00  0.00    +0.464 HD
BRANCH  26  28
ATOM     28  S   LIG    1        6.360  -1.952   1.665  0.00  0.00    +2.694 S 
ATOM     29  O   LIG    1        5.071  -2.359   2.106  0.00  0.00    -0.930 OA
ATOM     30  O   LIG    1        7.270  -1.262   2.509  0.00  0.00    -0.943 OA
BRANCH  28  31
ATOM     31  C   LIG    1        7.186  -3.408   1.115  0.00  0.00    -0.719 A 
ATOM     32  C   LIG    1        6.478  -4.582   0.942  0.00  0.00    +0.160 A 
ATOM     33  C   LIG    1        7.125  -5.722   0.505  0.00  0.00    -0.002 A 
ATOM     34  C   LIG    1        8.485  -5.693   0.251  0.00  0.00    +0.118 A 
ATOM     35  C   LIG    1        9.196  -4.522   0.429  0.00  0.00    -0.020 A 
ATOM     36  C   LIG    1        8.548  -3.377   0.862  0.00  0.00    +0.197 A 
ATOM     37  F   LIG    1        9.242  -2.232   1.036  0.00  0.00    -0.120 F 
ENDBRANCH  28  31
ENDBRANCH  26  28
ENDBRANCH  23  26
ENDBRANCH   1  20
TORSDOF 7
ENDMDL
MODEL 3
REMARK VINA RESULT:     -10.7      5.557     10.685
REMARK  Name = ZINC32974765
REMARK                            x       y       z     vdW  Elec       q    Type
REMARK                         _______ _______ _______ _____ _____    ______ ____
ROOT
ATOM      1  C   LIG    1       -4.812  -0.657  -8.753  0.00  0.00    +0.414 C 
ENDROOT
BRANCH   1   4
ATOM      2  C   LIG    1       -5.591   1.033  -5.658  0.00  0.00    +0.087 A 
ATOM      3  C   LIG    1       -4.871   0.107  -6.351  0.00  0.00    +0.331 A 
ATOM      4  N   LIG    1       -5.300   0.163  -7.643  0.00  0.00    -0.407 N 
ATOM      5  C   LIG    1       -6.259   1.121  -7.712  0.00  0.00    +0.599 A 
ATOM      6  N   LIG    1       -6.430   1.637  -6.529  0.00  0.00    -0.472 N 
ATOM      7  H   LIG    1       -7.108   2.430  -6.179  0.00  0.00    +0.514 HD
BRANCH   2  10
ATOM      8  C   LIG    1       -5.496   2.274  -2.313  0.00  0.00    +0.247 A 
ATOM      9  N   LIG    1       -5.757   2.473  -3.622  0.00  0.00    -0.448 NA
ATOM     10  C   LIG    1       -5.472   1.328  -4.217  0.00  0.00    +0.214 A 
ATOM     11  O   LIG    1       -5.053   0.486  -3.259  0.00  0.00    +0.119 OA
ATOM     12  N   LIG    1       -5.073   1.042  -2.182  0.00  0.00    -0.349 NA
BRANCH   8  17
ATOM     13  C   LIG    1       -6.127   6.126   1.921  0.00  0.00    +0.102 C 
ATOM     14  C   LIG    1       -5.962   5.119   0.813  0.00  0.00    -0.048 A 
ATOM     15  C   LIG    1       -6.978   4.934  -0.107  0.00  0.00    +0.015 A 
ATOM     16  C   LIG    1       -6.832   4.012  -1.124  0.00  0.00    +0.062 A 
ATOM     17  C   LIG    1       -5.659   3.267  -1.222  0.00  0.00    -0.056 A 
ATOM     18  C   LIG    1       -4.641   3.453  -0.289  0.00  0.00    +0.068 A 
ATOM     19  C   LIG    1       -4.795   4.381   0.721  0.00  0.00    +0.011 A 
ENDBRANCH   8  17
ENDBRANCH   2  10
ENDBRANCH   1   4
BRANCH   1  20
ATOM     20  C   LIG    1       -3.324  -0.464  -8.904  0.00  0.00    -0.166 A 
ATOM     21  C   LIG    1       -2.465  -1.523  -8.680  0.00  0.00    +0.069 A 
ATOM     22  C   LIG    1       -1.102  -1.352  -8.823  0.00  0.00    +0.009 A 
ATOM     23  C   LIG    1       -0.594  -0.109  -9.182  0.00  0.00    +0.187 A 
ATOM     24  C   LIG    1       -1.461   0.954  -9.401  0.00  0.00    +0.009 A 
ATOM     25  C   LIG    1       -2.822   0.774  -9.262  0.00  0.00    +0.065 A 
BRANCH  23  26
ATOM     26  N   LIG    1        0.783   0.070  -9.322  0.00  0.00    -1.074 N 
ATOM     27  H   LIG    1        1.282  -0.213 -10.260  0.00  0.00    +0.464 HD
BRANCH  26  28
ATOM     28  S   LIG    1        1.667   0.708  -8.074  0.00  0.00    +2.694 S 
ATOM     29  O   LIG    1        0.733   1.113  -7.082  0.00  0.00    -0.930 OA
ATOM     30  O   LIG    1        2.600   1.608  -8.655  0.00  0.00    -0.943 OA
BRANCH  28  31
ATOM     31  C   LIG    1        2.605  -0.609  -7.375  0.00  0.00    -0.719 A 
ATOM     32  C   LIG    1        2.430  -1.902  -7.831  0.00  0.00    +0.160 A 
ATOM     33  C   LIG    1        3.170  -2.934  -7.286  0.00  0.00    -0.002 A 
ATOM     34  C   LIG    1        4.079  -2.676  -6.276  0.00  0.00    +0.118 A 
ATOM     35  C   LIG    1        4.251  -1.386  -5.815  0.00  0.00    -0.020 A 
ATOM     36  C   LIG    1        3.515  -0.350  -6.363  0.00  0.00    +0.197 A 
ATOM     37  F   LIG    1        3.683   0.912  -5.912  0.00  0.00    -0.120 F 
ENDBRANCH  28  31
ENDBRANCH  26  28
ENDBRANCH  23  26
ENDBRANCH   1  20
TORSDOF 7
ENDMDL
MODEL 4
REMARK VINA RESULT:     -10.7      3.760     12.475
REMARK  Name = ZINC32974765
REMARK                            x       y       z     vdW  Elec       q    Type
REMARK                         _______ _______ _______ _____ _____    ______ ____
ROOT
ATOM      1  C   LIG    1        3.407  -0.946  -5.535  0.00  0.00    +0.414 C 
ENDROOT
BRANCH   1   4
ATOM      2  C   LIG    1        0.035  -1.145  -6.813  0.00  0.00    +0.087 A 
ATOM      3  C   LIG    1        1.068  -0.412  -6.311  0.00  0.00    +0.331 A 
ATOM      4  N   LIG    1        2.090  -1.282  -6.080  0.00  0.00    -0.407 N 
ATOM      5  C   LIG    1        1.666  -2.517  -6.451  0.00  0.00    +0.599 A 
ATOM      6  N   LIG    1        0.442  -2.432  -6.887  0.00  0.00    -0.472 N 
ATOM      7  H   LIG    1       -0.241  -3.203  -7.273  0.00  0.00    +0.514 HD
BRANCH   2  10
ATOM      8  C   LIG    1       -2.887   0.339  -8.225  0.00  0.00    +0.247 A 
ATOM      9  N   LIG    1       -1.560   0.103  -8.278  0.00  0.00    -0.448 NA
ATOM     10  C   LIG    1       -1.289  -0.627  -7.210  0.00  0.00    +0.214 A 
ATOM     11  O   LIG    1       -2.447  -0.804  -6.556  0.00  0.00    +0.119 OA
ATOM     12  N   LIG    1       -3.346  -0.247  -7.148  0.00  0.00    -0.349 NA
BRANCH   8  17
ATOM     13  C   LIG    1       -5.972   3.362 -12.036  0.00  0.00    +0.102 C 
ATOM     14  C   LIG    1       -5.165   2.572 -11.039  0.00  0.00    -0.048 A 
ATOM     15  C   LIG    1       -3.783   2.582 -11.108  0.00  0.00    +0.015 A 
ATOM     16  C   LIG    1       -3.039   1.859 -10.197  0.00  0.00    +0.062 A 
ATOM     17  C   LIG    1       -3.682   1.119  -9.207  0.00  0.00    -0.056 A 
ATOM     18  C   LIG    1       -5.074   1.107  -9.146  0.00  0.00    +0.068 A 
ATOM     19  C   LIG    1       -5.808   1.837 -10.058  0.00  0.00    +0.011 A 
ENDBRANCH   8  17
ENDBRANCH   2  10
ENDBRANCH   1   4
BRANCH   1  20
ATOM     20  C   LIG    1        3.757  -1.913  -4.433  0.00  0.00    -0.166 A 
ATOM     21  C   LIG    1        4.880  -2.710  -4.545  0.00  0.00    +0.069 A 
ATOM     22  C   LIG    1        5.207  -3.593  -3.535  0.00  0.00    +0.009 A 
ATOM     23  C   LIG    1        4.398  -3.688  -2.409  0.00  0.00    +0.187 A 
ATOM     24  C   LIG    1        3.267  -2.890  -2.303  0.00  0.00    +0.009 A 
ATOM     25  C   LIG    1        2.949  -2.005  -3.314  0.00  0.00    +0.065 A 
BRANCH  23  26
ATOM     26  N   LIG    1        4.722  -4.584  -1.388  0.00  0.00    -1.074 N 
ATOM     27  H   LIG    1        4.395  -5.632  -1.452  0.00  0.00    +0.464 HD
BRANCH  26  28
ATOM     28  S   LIG    1        5.597  -4.067  -0.080  0.00  0.00    +2.694 S 
ATOM     29  O   LIG    1        6.056  -5.235   0.588  0.00  0.00    -0.930 OA
ATOM     30  O   LIG    1        4.812  -3.078   0.569  0.00  0.00    -0.943 OA
BRANCH  28  31
ATOM     31  C   LIG    1        7.028  -3.248  -0.702  0.00  0.00    -0.719 A 
ATOM     32  C   LIG    1        7.128  -1.872  -0.619  0.00  0.00    +0.160 A 
ATOM     33  C   LIG    1        8.252  -1.230  -1.101  0.00  0.00    -0.002 A 
ATOM     34  C   LIG    1        9.275  -1.962  -1.677  0.00  0.00    +0.118 A 
ATOM     35  C   LIG    1        9.175  -3.337  -1.766  0.00  0.00    -0.020 A 
ATOM     36  C   LIG    1        8.051  -3.983  -1.279  0.00  0.00    +0.197 A 
ATOM     37  F   LIG    1        7.952  -5.327  -1.365  0.00  0.00    -0.120 F 
ENDBRANCH  28  31
ENDBRANCH  26  28
ENDBRANCH  23  26
ENDBRANCH   1  20
TORSDOF 7
ENDMDL
MODEL 5
REMARK VINA RESULT:     -10.6      2.656      3.418
REMARK  Name = ZINC32974765
REMARK                            x       y       z     vdW  Elec       q    Type
REMARK                         _______ _______ _______ _____ _____    ______ ____
ROOT
ATOM      1  C   LIG    1        4.152  -0.836  -7.435  0.00  0.00    +0.414 C 
ENDROOT
BRANCH   1   4
ATOM      2  C   LIG    1        4.449  -2.303  -4.148  0.00  0.00    +0.087 A 
ATOM      3  C   LIG    1        4.902  -2.162  -5.426  0.00  0.00    +0.331 A 
ATOM      4  N   LIG    1        4.060  -1.288  -6.045  0.00  0.00    -0.407 N 
ATOM      5  C   LIG    1        3.124  -0.911  -5.138  0.00  0.00    +0.599 A 
ATOM      6  N   LIG    1        3.359  -1.517  -4.009  0.00  0.00    -0.472 N 
ATOM      7  H   LIG    1        2.830  -1.474  -3.045  0.00  0.00    +0.514 HD
BRANCH   2  10
ATOM      8  C   LIG    1        5.354  -4.570  -1.544  0.00  0.00    +0.247 A 
ATOM      9  N   LIG    1        4.410  -4.035  -2.346  0.00  0.00    -0.448 NA
ATOM     10  C   LIG    1        5.045  -3.157  -3.103  0.00  0.00    +0.214 A 
ATOM     11  O   LIG    1        6.336  -3.191  -2.736  0.00  0.00    +0.119 OA
ATOM     12  N   LIG    1        6.493  -4.000  -1.848  0.00  0.00    -0.349 NA
BRANCH   8  17
ATOM     13  C   LIG    1        4.532  -8.616   2.471  0.00  0.00    +0.102 C 
ATOM     14  C   LIG    1        4.747  -7.557   1.421  0.00  0.00    -0.048 A 
ATOM     15  C   LIG    1        3.762  -7.309   0.481  0.00  0.00    +0.015 A 
ATOM     16  C   LIG    1        3.954  -6.341  -0.484  0.00  0.00    +0.062 A 
ATOM     17  C   LIG    1        5.142  -5.612  -0.510  0.00  0.00    -0.056 A 
ATOM     18  C   LIG    1        6.132  -5.871   0.435  0.00  0.00    +0.068 A 
ATOM     19  C   LIG    1        5.928  -6.838   1.399  0.00  0.00    +0.011 A 
ENDBRANCH   8  17
ENDBRANCH   2  10
ENDBRANCH   1   4
BRANCH   1  20
ATOM     20  C   LIG    1        2.775  -0.495  -7.945  0.00  0.00    -0.166 A 
ATOM     21  C   LIG    1        1.975  -1.483  -8.487  0.00  0.00    +0.069 A 
ATOM     22  C   LIG    1        0.710  -1.175  -8.949  0.00  0.00    +0.009 A 
ATOM     23  C   LIG    1        0.247   0.133  -8.878  0.00  0.00    +0.187 A 
ATOM     24  C   LIG    1        1.055   1.124  -8.338  0.00  0.00    +0.009 A 
ATOM     25  C   LIG    1        2.316   0.808  -7.873  0.00  0.00    +0.065 A 
BRANCH  23  26
ATOM     26  N   LIG    1       -1.029   0.449  -9.349  0.00  0.00    -1.074 N 
ATOM     27  H   LIG    1       -1.146   0.996 -10.296  0.00  0.00    +0.464 HD
BRANCH  26  28
ATOM     28  S   LIG    1       -2.367   0.002  -8.481  0.00  0.00    +2.694 S 
ATOM     29  O   LIG    1       -2.223   0.575  -7.189  0.00  0.00    -0.930 OA
ATOM     30  O   LIG    1       -2.532  -1.395  -8.680  0.00  0.00    -0.943 OA
BRANCH  28  31
ATOM     31  C   LIG    1       -3.758   0.785  -9.228  0.00  0.00    -0.719 A 
ATOM     32  C   LIG    1       -3.570   1.725 -10.223  0.00  0.00    +0.160 A 
ATOM     33  C   LIG    1       -4.661   2.335 -10.812  0.00  0.00    -0.002 A 
ATOM     34  C   LIG    1       -5.942   2.013 -10.400  0.00  0.00    +0.118 A 
ATOM     35  C   LIG    1       -6.131   1.078  -9.401  0.00  0.00    -0.020 A 
ATOM     36  C   LIG    1       -5.039   0.462  -8.813  0.00  0.00    +0.197 A 
ATOM     37  F   LIG    1       -5.224  -0.452  -7.836  0.00  0.00    -0.120 F 
ENDBRANCH  28  31
ENDBRANCH  26  28
ENDBRANCH  23  26
ENDBRANCH   1  20
TORSDOF 7
ENDMDL
MODEL 6
REMARK VINA RESULT:     -10.5      4.211     12.834
REMARK  Name = ZINC32974765
REMARK                            x       y       z     vdW  Elec       q    Type
REMARK                         _______ _______ _______ _____ _____    ______ ____
ROOT
ATOM      1  C   LIG    1        4.561  -3.313  -4.430  0.00  0.00    +0.414 C 
ENDROOT
BRANCH   1   4
ATOM      2  C   LIG    1        3.285  -0.758  -6.642  0.00  0.00    +0.087 A 
ATOM      3  C   LIG    1        3.069  -1.779  -5.766  0.00  0.00    +0.331 A 
ATOM      4  N   LIG    1        4.296  -2.220  -5.369  0.00  0.00    -0.407 N 
ATOM      5  C   LIG    1        5.226  -1.459  -6.000  0.00  0.00    +0.599 A 
ATOM      6  N   LIG    1        4.621  -0.590  -6.757  0.00  0.00    -0.472 N 
ATOM      7  H   LIG    1        5.022   0.193  -7.417  0.00  0.00    +0.514 HD
BRANCH   2  10
ATOM      8  C   LIG    1        0.410   0.722  -8.151  0.00  0.00    +0.247 A 
ATOM      9  N   LIG    1        0.963  -0.277  -7.432  0.00  0.00    -0.448 NA
ATOM     10  C   LIG    1        2.246   0.027  -7.337  0.00  0.00    +0.214 A 
ATOM     11  O   LIG    1        2.422   1.184  -7.994  0.00  0.00    +0.119 OA
ATOM     12  N   LIG    1        1.366   1.565  -8.451  0.00  0.00    -0.349 NA
BRANCH   8  17
ATOM     13  C   LIG    1       -5.137   1.194  -9.629  0.00  0.00    +0.102 C 
ATOM     14  C   LIG    1       -3.687   1.071  -9.242  0.00  0.00    -0.048 A 
ATOM     15  C   LIG    1       -2.709   1.633 -10.044  0.00  0.00    +0.015 A 
ATOM     16  C   LIG    1       -1.379   1.523  -9.695  0.00  0.00    +0.062 A 
ATOM     17  C   LIG    1       -1.020   0.845  -8.532  0.00  0.00    -0.056 A 
ATOM     18  C   LIG    1       -2.007   0.275  -7.732  0.00  0.00    +0.068 A 
ATOM     19  C   LIG    1       -3.335   0.395  -8.087  0.00  0.00    +0.011 A 
ENDBRANCH   8  17
ENDBRANCH   2  10
ENDBRANCH   1   4
BRANCH   1  20
ATOM     20  C   LIG    1        5.181  -2.756  -3.174  0.00  0.00    -0.166 A 
ATOM     21  C   LIG    1        6.554  -2.778  -3.015  0.00  0.00    +0.069 A 
ATOM     22  C   LIG    1        7.126  -2.263  -1.868  0.00  0.00    +0.009 A 
ATOM     23  C   LIG    1        6.320  -1.733  -0.869  0.00  0.00    +0.187 A 
ATOM     24  C   LIG    1        4.940  -1.718  -1.030  0.00  0.00    +0.009 A 
ATOM     25  C   LIG    1        4.375  -2.229  -2.182  0.00  0.00    +0.065 A 
BRANCH  23  26
ATOM     26  N   LIG    1        6.894  -1.217   0.294  0.00  0.00    -1.074 N 
ATOM     27  H   LIG    1        7.304  -0.197   0.299  0.00  0.00    +0.464 HD
BRANCH  26  28
ATOM     28  S   LIG    1        6.959  -2.142   1.666  0.00  0.00    +2.694 S 
ATOM     29  O   LIG    1        7.130  -3.487   1.241  0.00  0.00    -0.930 OA
ATOM     30  O   LIG    1        5.872  -1.734   2.484  0.00  0.00    -0.943 OA
BRANCH  28  31
ATOM     31  C   LIG    1        8.431  -1.696   2.526  0.00  0.00    -0.719 A 
ATOM     32  C   LIG    1        8.404  -1.512   3.895  0.00  0.00    +0.160 A 
ATOM     33  C   LIG    1        9.559  -1.168   4.570  0.00  0.00    -0.002 A 
ATOM     34  C   LIG    1       10.743  -0.995   3.875  0.00  0.00    +0.118 A 
ATOM     35  C   LIG    1       10.771  -1.173   2.505  0.00  0.00    -0.020 A 
ATOM     36  C   LIG    1        9.615  -1.523   1.828  0.00  0.00    +0.197 A 
ATOM     37  F   LIG    1        9.643  -1.697   0.489  0.00  0.00    -0.120 F 
ENDBRANCH  28  31
ENDBRANCH  26  28
ENDBRANCH  23  26
ENDBRANCH   1  20
TORSDOF 7
ENDMDL
MODEL 7
REMARK VINA RESULT:     -10.5      4.403     11.489
REMARK  Name = ZINC32974765
REMARK                            x       y       z     vdW  Elec       q    Type
REMARK                         _______ _______ _______ _____ _____    ______ ____
ROOT
ATOM      1  C   LIG    1        1.685  -1.723  -8.512  0.00  0.00    +0.414 C 
ENDROOT
BRANCH   1   4
ATOM      2  C   LIG    1       -1.149  -0.174  -6.896  0.00  0.00    +0.087 A 
ATOM      3  C   LIG    1       -0.547  -1.274  -7.428  0.00  0.00    +0.331 A 
ATOM      4  N   LIG    1        0.681  -0.877  -7.864  0.00  0.00    -0.407 N 
ATOM      5  C   LIG    1        0.805   0.445  -7.583  0.00  0.00    +0.599 A 
ATOM      6  N   LIG    1       -0.286   0.861  -7.007  0.00  0.00    -0.472 N 
ATOM      7  H   LIG    1       -0.570   1.856  -6.633  0.00  0.00    +0.514 HD
BRANCH   2  10
ATOM      8  C   LIG    1       -4.177   0.314  -5.071  0.00  0.00    +0.247 A 
ATOM      9  N   LIG    1       -2.864   0.577  -5.240  0.00  0.00    -0.448 NA
ATOM     10  C   LIG    1       -2.498  -0.122  -6.300  0.00  0.00    +0.214 A 
ATOM     11  O   LIG    1       -3.589  -0.775  -6.731  0.00  0.00    +0.119 OA
ATOM     12  N   LIG    1       -4.535  -0.515  -6.019  0.00  0.00    -0.349 NA
BRANCH   8  17
ATOM     13  C   LIG    1       -7.582   2.449  -0.946  0.00  0.00    +0.102 C 
ATOM     14  C   LIG    1       -6.692   1.890  -2.025  0.00  0.00    -0.048 A 
ATOM     15  C   LIG    1       -5.454   1.367  -1.694  0.00  0.00    +0.015 A 
ATOM     16  C   LIG    1       -4.634   0.854  -2.679  0.00  0.00    +0.062 A 
ATOM     17  C   LIG    1       -5.054   0.863  -4.007  0.00  0.00    -0.056 A 
ATOM     18  C   LIG    1       -6.298   1.398  -4.335  0.00  0.00    +0.068 A 
ATOM     19  C   LIG    1       -7.113   1.903  -3.343  0.00  0.00    +0.011 A 
ENDBRANCH   8  17
ENDBRANCH   2  10
ENDBRANCH   1   4
BRANCH   1  20
ATOM     20  C   LIG    1        2.626  -2.275  -7.471  0.00  0.00    -0.166 A 
ATOM     21  C   LIG    1        3.893  -1.740  -7.333  0.00  0.00    +0.069 A 
ATOM     22  C   LIG    1        4.754  -2.238  -6.376  0.00  0.00    +0.009 A 
ATOM     23  C   LIG    1        4.351  -3.287  -5.558  0.00  0.00    +0.187 A 
ATOM     24  C   LIG    1        3.079  -3.825  -5.704  0.00  0.00    +0.009 A 
ATOM     25  C   LIG    1        2.220  -3.318  -6.659  0.00  0.00    +0.065 A 
BRANCH  23  26
ATOM     26  N   LIG    1        5.221  -3.797  -4.594  0.00  0.00    -1.074 N 
ATOM     27  H   LIG    1        5.977  -4.544  -4.875  0.00  0.00    +0.464 HD
BRANCH  26  28
ATOM     28  S   LIG    1        5.113  -3.279  -3.024  0.00  0.00    +2.694 S 
ATOM     29  O   LIG    1        4.556  -4.354  -2.279  0.00  0.00    -0.930 OA
ATOM     30  O   LIG    1        4.518  -1.990  -3.062  0.00  0.00    -0.943 OA
BRANCH  28  31
ATOM     31  C   LIG    1        6.759  -3.058  -2.435  0.00  0.00    -0.719 A 
ATOM     32  C   LIG    1        7.189  -1.806  -2.038  0.00  0.00    +0.160 A 
ATOM     33  C   LIG    1        8.478  -1.633  -1.570  0.00  0.00    -0.002 A 
ATOM     34  C   LIG    1        9.343  -2.711  -1.509  0.00  0.00    +0.118 A 
ATOM     35  C   LIG    1        8.917  -3.962  -1.910  0.00  0.00    -0.020 A 
ATOM     36  C   LIG    1        7.624  -4.138  -2.375  0.00  0.00    +0.197 A 
ATOM     37  F   LIG    1        7.207  -5.361  -2.768  0.00  0.00    -0.120 F 
ENDBRANCH  28  31
ENDBRANCH  26  28
ENDBRANCH  23  26
ENDBRANCH   1  20
TORSDOF 7
ENDMDL
MODEL 8
REMARK VINA RESULT:     -10.4      2.097      2.792
REMARK  Name = ZINC32974765
REMARK                            x       y       z     vdW  Elec       q    Type
REMARK                         _______ _______ _______ _____ _____    ______ ____
ROOT
ATOM      1  C   LIG    1        2.641  -0.381  -8.676  0.00  0.00    +0.414 C 
ENDROOT
BRANCH   1   4
ATOM      2  C   LIG    1        3.548  -2.514  -5.905  0.00  0.00    +0.087 A 
ATOM      3  C   LIG    1        3.675  -1.340  -6.586  0.00  0.00    +0.331 A 
ATOM      4  N   LIG    1        2.837  -1.414  -7.657  0.00  0.00    -0.407 N 
ATOM      5  C   LIG    1        2.213  -2.618  -7.603  0.00  0.00    +0.599 A 
ATOM      6  N   LIG    1        2.639  -3.270  -6.559  0.00  0.00    -0.472 N 
ATOM      7  H   LIG    1        2.377  -4.268  -6.177  0.00  0.00    +0.514 HD
BRANCH   2  10
ATOM      8  C   LIG    1        5.703  -3.062  -3.115  0.00  0.00    +0.247 A 
ATOM      9  N   LIG    1        5.455  -2.450  -4.291  0.00  0.00    -0.448 NA
ATOM     10  C   LIG    1        4.268  -2.888  -4.673  0.00  0.00    +0.214 A 
ATOM     11  O   LIG    1        3.845  -3.741  -3.726  0.00  0.00    +0.119 OA
ATOM     12  N   LIG    1        4.675  -3.827  -2.847  0.00  0.00    -0.349 NA
BRANCH   8  17
ATOM     13  C   LIG    1       10.416  -2.425   0.134  0.00  0.00    +0.102 C 
ATOM     14  C   LIG    1        9.183  -2.592  -0.715  0.00  0.00    -0.048 A 
ATOM     15  C   LIG    1        9.044  -3.712  -1.515  0.00  0.00    +0.015 A 
ATOM     16  C   LIG    1        7.917  -3.870  -2.296  0.00  0.00    +0.062 A 
ATOM     17  C   LIG    1        6.917  -2.899  -2.277  0.00  0.00    -0.056 A 
ATOM     18  C   LIG    1        7.066  -1.769  -1.475  0.00  0.00    +0.068 A 
ATOM     19  C   LIG    1        8.194  -1.624  -0.694  0.00  0.00    +0.011 A 
ENDBRANCH   8  17
ENDBRANCH   2  10
ENDBRANCH   1   4
BRANCH   1  20
ATOM     20  C   LIG    1        1.173  -0.056  -8.787  0.00  0.00    -0.166 A 
ATOM     21  C   LIG    1        0.424  -0.591  -9.818  0.00  0.00    +0.069 A 
ATOM     22  C   LIG    1       -0.922  -0.301  -9.919  0.00  0.00    +0.009 A 
ATOM     23  C   LIG    1       -1.522   0.539  -8.988  0.00  0.00    +0.187 A 
ATOM     24  C   LIG    1       -0.764   1.079  -7.957  0.00  0.00    +0.009 A 
ATOM     25  C   LIG    1        0.580   0.780  -7.859  0.00  0.00    +0.065 A 
BRANCH  23  26
ATOM     26  N   LIG    1       -2.881   0.840  -9.090  0.00  0.00    -1.074 N 
ATOM     27  H   LIG    1       -3.201   1.802  -9.515  0.00  0.00    +0.464 HD
BRANCH  26  28
ATOM     28  S   LIG    1       -4.012  -0.253  -8.570  0.00  0.00    +2.694 S 
ATOM     29  O   LIG    1       -3.330  -1.486  -8.386  0.00  0.00    -0.930 OA
ATOM     30  O   LIG    1       -5.131  -0.124  -9.436  0.00  0.00    -0.943 OA
BRANCH  28  31
ATOM     31  C   LIG    1       -4.546   0.270  -6.975  0.00  0.00    -0.719 A 
ATOM     32  C   LIG    1       -5.743   0.946  -6.833  0.00  0.00    +0.160 A 
ATOM     33  C   LIG    1       -6.165   1.351  -5.582  0.00  0.00    -0.002 A 
ATOM     34  C   LIG    1       -5.385   1.089  -4.469  0.00  0.00    +0.118 A 
ATOM     35  C   LIG    1       -4.186   0.418  -4.609  0.00  0.00    -0.020 A 
ATOM     36  C   LIG    1       -3.764   0.007  -5.862  0.00  0.00    +0.197 A 
ATOM     37  F   LIG    1       -2.592  -0.649  -5.999  0.00  0.00    -0.120 F 
ENDBRANCH  28  31
ENDBRANCH  26  28
ENDBRANCH  23  26
ENDBRANCH   1  20
TORSDOF 7
ENDMDL
MODEL 9
REMARK VINA RESULT:     -10.4      3.748      5.594
REMARK  Name = ZINC32974765
REMARK                            x       y       z     vdW  Elec       q    Type
REMARK                         _______ _______ _______ _____ _____    ______ ____
ROOT
ATOM      1  C   LIG    1       -1.244  -4.064  -3.935  0.00  0.00    +0.414 C 
ENDROOT
BRANCH   1   4
ATOM      2  C   LIG    1        1.659  -4.664  -1.870  0.00  0.00    +0.087 A 
ATOM      3  C   LIG    1        1.098  -4.481  -3.099  0.00  0.00    +0.331 A 
ATOM      4  N   LIG    1       -0.236  -4.295  -2.898  0.00  0.00    -0.407 N 
ATOM      5  C   LIG    1       -0.460  -4.360  -1.560  0.00  0.00    +0.599 A 
ATOM      6  N   LIG    1        0.671  -4.579  -0.951  0.00  0.00    -0.472 N 
ATOM      7  H   LIG    1        0.902  -4.694   0.118  0.00  0.00    +0.514 HD
BRANCH   2  10
ATOM      8  C   LIG    1        5.191  -4.698  -1.362  0.00  0.00    +0.247 A 
ATOM      9  N   LIG    1        4.074  -4.036  -1.730  0.00  0.00    -0.448 NA
ATOM     10  C   LIG    1        3.087  -4.905  -1.592  0.00  0.00    +0.214 A 
ATOM     11  O   LIG    1        3.635  -6.049  -1.151  0.00  0.00    +0.119 OA
ATOM     12  N   LIG    1        4.833  -5.912  -1.027  0.00  0.00    -0.349 NA
BRANCH   8  17
ATOM     13  C   LIG    1       10.544  -2.576  -1.279  0.00  0.00    +0.102 C 
ATOM     14  C   LIG    1        9.144  -3.132  -1.301  0.00  0.00    -0.048 A 
ATOM     15  C   LIG    1        8.170  -2.515  -2.066  0.00  0.00    +0.015 A 
ATOM     16  C   LIG    1        6.886  -3.019  -2.090  0.00  0.00    +0.062 A 
ATOM     17  C   LIG    1        6.570  -4.151  -1.342  0.00  0.00    -0.056 A 
ATOM     18  C   LIG    1        7.553  -4.764  -0.567  0.00  0.00    +0.068 A 
ATOM     19  C   LIG    1        8.836  -4.255  -0.555  0.00  0.00    +0.011 A 
ENDBRANCH   8  17
ENDBRANCH   2  10
ENDBRANCH   1   4
BRANCH   1  20
ATOM     20  C   LIG    1       -0.824  -2.897  -4.792  0.00  0.00    -0.166 A 
ATOM     21  C   LIG    1       -0.910  -1.610  -4.295  0.00  0.00    +0.069 A 
ATOM     22  C   LIG    1       -0.520  -0.540  -5.076  0.00  0.00    +0.009 A 
ATOM     23  C   LIG    1       -0.052  -0.756  -6.366  0.00  0.00    +0.187 A 
ATOM     24  C   LIG    1        0.027  -2.051  -6.863  0.00  0.00    +0.009 A 
ATOM     25  C   LIG    1       -0.359  -3.117  -6.076  0.00  0.00    +0.065 A 
BRANCH  23  26
ATOM     26  N   LIG    1        0.337   0.324  -7.160  0.00  0.00    -1.074 N 
ATOM     27  H   LIG    1       -0.345   0.717  -7.927  0.00  0.00    +0.464 HD
BRANCH  26  28
ATOM     28  S   LIG    1        1.828   1.014  -6.946  0.00  0.00    +2.694 S 
ATOM     29  O   LIG    1        1.727   1.854  -5.805  0.00  0.00    -0.930 OA
ATOM     30  O   LIG    1        2.236   1.501  -8.217  0.00  0.00    -0.943 OA
BRANCH  28  31
ATOM     31  C   LIG    1        2.945  -0.282  -6.521  0.00  0.00    -0.719 A 
ATOM     32  C   LIG    1        3.207  -0.560  -5.193  0.00  0.00    +0.160 A 
ATOM     33  C   LIG    1        4.078  -1.579  -4.859  0.00  0.00    -0.002 A 
ATOM     34  C   LIG    1        4.697  -2.316  -5.854  0.00  0.00    +0.118 A 
ATOM     35  C   LIG    1        4.440  -2.036  -7.181  0.00  0.00    -0.020 A 
ATOM     36  C   LIG    1        3.563  -1.018  -7.518  0.00  0.00    +0.197 A 
ATOM     37  F   LIG    1        3.312  -0.743  -8.816  0.00  0.00    -0.120 F 
ENDBRANCH  28  31
ENDBRANCH  26  28
ENDBRANCH  23  26
ENDBRANCH   1  20
TORSDOF 7
ENDMDL
