# Supplementary material for: Computationally accelerated identification of P-glycoprotein inhibitors
Source: PLoS One. 2025 Aug 13;20(8):e0325121. doi: 10.1371/journal.pone.0325121 (PMC12349723; doi:10.1371/journal.pone.0325121)
Supplement: S9 File — We have provided the full dataset for the docking studies presented in this paper, as defined by the journal’s definition of a complete minimal dataset. (ZIP) [file pone.0325121.s013.zip › S9_Docking_Data_Receptors_Ligands/DBD_docking/transition_dbd/ZINC36489963_transition_dbd_out.pdbqt]

MODEL 1
REMARK VINA RESULT:     -10.7      0.000      0.000
REMARK  Name = ZINC36489963
REMARK                            x       y       z     vdW  Elec       q    Type
REMARK                         _______ _______ _______ _____ _____    ______ ____
ROOT
ATOM      1  C   LIG    1        0.114   0.181  -5.472  0.00  0.00    -0.038 A 
ATOM      2  C   LIG    1        0.847  -0.263  -6.550  0.00  0.00    +0.051 A 
ATOM      3  N   LIG    1        1.041   0.780  -7.399  0.00  0.00    -0.364 N 
ATOM      4  C   LIG    1        1.794   0.973  -8.651  0.00  0.00    +0.377 C 
ATOM      5  C   LIG    1        2.493  -0.294  -9.105  0.00  0.00    +0.368 C 
ATOM      6  N   LIG    1        3.489  -0.772  -8.157  0.00  0.00    -0.346 N 
ATOM      7  C   LIG    1        3.163  -1.565  -7.122  0.00  0.00    +0.018 A 
ATOM      8  C   LIG    1        4.302  -1.918  -6.467  0.00  0.00    -0.018 A 
ATOM      9  N   LIG    1        5.325  -1.288  -7.097  0.00  0.00    -0.202 NA
ATOM     10  N   LIG    1        4.869  -0.593  -8.090  0.00  0.00    -0.020 NA
ATOM     11  N   LIG    1        0.344   1.858  -6.798  0.00  0.00    -0.041 NA
ATOM     12  S   LIG    1        1.446  -1.912  -6.831  0.00  0.00    +0.241 S 
ATOM     13  N   LIG    1       -0.169   1.481  -5.686  0.00  0.00    -0.189 NA
ENDROOT
BRANCH   1  16
ATOM     14  N   LIG    1       -1.209  -1.593  -4.445  0.00  0.00    -0.712 N 
ATOM     15  H   LIG    1       -1.604  -1.768  -5.314  0.00  0.00    +0.410 HD
ATOM     16  C   LIG    1       -0.290  -0.617  -4.307  0.00  0.00    +0.596 C 
ATOM     17  O   LIG    1        0.205  -0.398  -3.218  0.00  0.00    -0.496 OA
BRANCH  14  18
ATOM     18  C   LIG    1       -1.612  -2.389  -3.284  0.00  0.00    +0.336 C 
BRANCH  18  21
ATOM     19  C   LIG    1       -1.067  -5.612  -5.175  0.00  0.00    +0.046 A 
ATOM     20  C   LIG    1       -1.239  -4.269  -4.894  0.00  0.00    +0.025 A 
ATOM     21  C   LIG    1       -1.424  -3.853  -3.589  0.00  0.00    -0.083 A 
ATOM     22  C   LIG    1       -1.438  -4.780  -2.563  0.00  0.00    +0.004 A 
ATOM     23  C   LIG    1       -1.267  -6.124  -2.843  0.00  0.00    +0.098 A 
ATOM     24  F   LIG    1       -1.279  -7.031  -1.841  0.00  0.00    -0.137 F 
ATOM     25  C   LIG    1       -1.080  -6.540  -4.151  0.00  0.00    -0.007 A 
ENDBRANCH  18  21
ENDBRANCH  14  18
ENDBRANCH   1  16
BRANCH   8  26
ATOM     26  C   LIG    1        4.405  -2.811  -5.305  0.00  0.00    +0.596 C 
ATOM     27  N   LIG    1        4.668  -2.301  -4.085  0.00  0.00    -0.711 N 
ATOM     28  H   LIG    1        4.792  -1.345  -3.975  0.00  0.00    +0.410 HD
ATOM     29  O   LIG    1        4.250  -4.009  -5.443  0.00  0.00    -0.495 OA
BRANCH  27  30
ATOM     30  C   LIG    1        4.771  -3.191  -2.926  0.00  0.00    +0.336 C 
BRANCH  30  31
ATOM     31  C   LIG    1        6.222  -3.384  -2.568  0.00  0.00    -0.083 A 
ATOM     32  C   LIG    1        6.760  -4.657  -2.526  0.00  0.00    +0.025 A 
ATOM     33  C   LIG    1        8.091  -4.835  -2.198  0.00  0.00    +0.046 A 
ATOM     34  C   LIG    1        8.885  -3.741  -1.910  0.00  0.00    -0.006 A 
ATOM     35  C   LIG    1        8.347  -2.466  -1.951  0.00  0.00    +0.098 A 
ATOM     36  F   LIG    1        9.123  -1.397  -1.670  0.00  0.00    -0.137 F 
ATOM     37  C   LIG    1        7.015  -2.288  -2.287  0.00  0.00    +0.004 A 
ENDBRANCH  30  31
ENDBRANCH  27  30
ENDBRANCH   8  26
TORSDOF 6
ENDMDL
MODEL 2
REMARK VINA RESULT:     -10.2      3.895      7.099
REMARK  Name = ZINC36489963
REMARK                            x       y       z     vdW  Elec       q    Type
REMARK                         _______ _______ _______ _____ _____    ______ ____
ROOT
ATOM      1  C   LIG    1        2.236  -4.009  -4.896  0.00  0.00    -0.038 A 
ATOM      2  C   LIG    1        0.992  -4.372  -4.428  0.00  0.00    +0.051 A 
ATOM      3  N   LIG    1        0.493  -5.343  -5.236  0.00  0.00    -0.364 N 
ATOM      4  C   LIG    1       -0.718  -6.182  -5.225  0.00  0.00    +0.377 C 
ATOM      5  C   LIG    1       -1.626  -5.869  -4.051  0.00  0.00    +0.368 C 
ATOM      6  N   LIG    1       -1.002  -6.121  -2.760  0.00  0.00    -0.346 N 
ATOM      7  C   LIG    1       -0.234  -5.202  -2.149  0.00  0.00    +0.018 A 
ATOM      8  C   LIG    1        0.135  -5.682  -0.930  0.00  0.00    -0.018 A 
ATOM      9  N   LIG    1       -0.387  -6.930  -0.828  0.00  0.00    -0.202 NA
ATOM     10  N   LIG    1       -1.051  -7.218  -1.903  0.00  0.00    -0.020 NA
ATOM     11  N   LIG    1        1.480  -5.507  -6.240  0.00  0.00    -0.041 NA
ATOM     12  S   LIG    1        0.141  -3.701  -3.019  0.00  0.00    +0.241 S 
ATOM     13  N   LIG    1        2.473  -4.731  -6.008  0.00  0.00    -0.189 NA
ENDROOT
BRANCH   1  16
ATOM     14  N   LIG    1        3.937  -3.362  -3.271  0.00  0.00    -0.712 N 
ATOM     15  H   LIG    1        3.921  -4.269  -2.929  0.00  0.00    +0.410 HD
ATOM     16  C   LIG    1        3.134  -3.014  -4.296  0.00  0.00    +0.596 C 
ATOM     17  O   LIG    1        3.155  -1.876  -4.726  0.00  0.00    -0.496 OA
BRANCH  14  18
ATOM     18  C   LIG    1        4.833  -2.369  -2.674  0.00  0.00    +0.336 C 
BRANCH  18  21
ATOM     19  C   LIG    1        7.624  -4.906  -2.470  0.00  0.00    +0.046 A 
ATOM     20  C   LIG    1        6.379  -4.338  -2.672  0.00  0.00    +0.025 A 
ATOM     21  C   LIG    1        6.191  -2.986  -2.454  0.00  0.00    -0.083 A 
ATOM     22  C   LIG    1        7.247  -2.200  -2.033  0.00  0.00    +0.004 A 
ATOM     23  C   LIG    1        8.493  -2.767  -1.831  0.00  0.00    +0.098 A 
ATOM     24  F   LIG    1        9.527  -1.999  -1.421  0.00  0.00    -0.137 F 
ATOM     25  C   LIG    1        8.681  -4.121  -2.050  0.00  0.00    -0.007 A 
ENDBRANCH  18  21
ENDBRANCH  14  18
ENDBRANCH   1  16
BRANCH   8  26
ATOM     26  C   LIG    1        0.939  -4.982   0.080  0.00  0.00    +0.596 C 
ATOM     27  N   LIG    1        2.200  -4.601  -0.209  0.00  0.00    -0.711 N 
ATOM     28  H   LIG    1        2.576  -4.790  -1.082  0.00  0.00    +0.410 HD
ATOM     29  O   LIG    1        0.468  -4.746   1.176  0.00  0.00    -0.495 OA
BRANCH  27  30
ATOM     30  C   LIG    1        3.003  -3.904   0.800  0.00  0.00    +0.336 C 
BRANCH  30  31
ATOM     31  C   LIG    1        4.395  -4.481   0.821  0.00  0.00    -0.083 A 
ATOM     32  C   LIG    1        4.590  -5.823   0.554  0.00  0.00    +0.025 A 
ATOM     33  C   LIG    1        5.866  -6.355   0.573  0.00  0.00    +0.046 A 
ATOM     34  C   LIG    1        6.948  -5.544   0.859  0.00  0.00    -0.006 A 
ATOM     35  C   LIG    1        6.754  -4.199   1.125  0.00  0.00    +0.098 A 
ATOM     36  F   LIG    1        7.811  -3.407   1.405  0.00  0.00    -0.137 F 
ATOM     37  C   LIG    1        5.476  -3.667   1.100  0.00  0.00    +0.004 A 
ENDBRANCH  30  31
ENDBRANCH  27  30
ENDBRANCH   8  26
TORSDOF 6
ENDMDL
MODEL 3
REMARK VINA RESULT:     -10.2      4.497      6.941
REMARK  Name = ZINC36489963
REMARK                            x       y       z     vdW  Elec       q    Type
REMARK                         _______ _______ _______ _____ _____    ______ ____
ROOT
ATOM      1  C   LIG    1       -3.968   0.173  -4.955  0.00  0.00    -0.038 A 
ATOM      2  C   LIG    1       -4.302  -0.032  -6.274  0.00  0.00    +0.051 A 
ATOM      3  N   LIG    1       -5.476   0.604  -6.527  0.00  0.00    -0.364 N 
ATOM      4  C   LIG    1       -6.297   0.829  -7.730  0.00  0.00    +0.377 C 
ATOM      5  C   LIG    1       -5.702   0.180  -8.965  0.00  0.00    +0.368 C 
ATOM      6  N   LIG    1       -4.393   0.710  -9.318  0.00  0.00    -0.346 N 
ATOM      7  C   LIG    1       -3.260   0.234  -8.771  0.00  0.00    +0.018 A 
ATOM      8  C   LIG    1       -2.200   0.856  -9.353  0.00  0.00    -0.018 A 
ATOM      9  N   LIG    1       -2.709   1.753 -10.234  0.00  0.00    -0.202 NA
ATOM     10  N   LIG    1       -4.003   1.696 -10.221  0.00  0.00    -0.020 NA
ATOM     11  N   LIG    1       -5.852   1.157  -5.278  0.00  0.00    -0.041 NA
ATOM     12  S   LIG    1       -3.390  -0.973  -7.476  0.00  0.00    +0.241 S 
ATOM     13  N   LIG    1       -4.957   0.899  -4.398  0.00  0.00    -0.189 NA
ENDROOT
BRANCH   1  16
ATOM     14  N   LIG    1       -1.727   0.523  -4.056  0.00  0.00    -0.712 N 
ATOM     15  H   LIG    1       -1.782   1.447  -4.345  0.00  0.00    +0.410 HD
ATOM     16  C   LIG    1       -2.760  -0.315  -4.277  0.00  0.00    +0.596 C 
ATOM     17  O   LIG    1       -2.691  -1.473  -3.914  0.00  0.00    -0.496 OA
BRANCH  14  18
ATOM     18  C   LIG    1       -0.522   0.036  -3.380  0.00  0.00    +0.336 C 
BRANCH  18  21
ATOM     19  C   LIG    1        1.736   1.429  -6.068  0.00  0.00    +0.046 A 
ATOM     20  C   LIG    1        0.638   1.226  -5.252  0.00  0.00    +0.025 A 
ATOM     21  C   LIG    1        0.676   0.256  -4.269  0.00  0.00    -0.083 A 
ATOM     22  C   LIG    1        1.812  -0.513  -4.099  0.00  0.00    +0.004 A 
ATOM     23  C   LIG    1        2.911  -0.312  -4.915  0.00  0.00    +0.098 A 
ATOM     24  F   LIG    1        4.023  -1.062  -4.750  0.00  0.00    -0.137 F 
ATOM     25  C   LIG    1        2.873   0.661  -5.900  0.00  0.00    -0.007 A 
ENDBRANCH  18  21
ENDBRANCH  14  18
ENDBRANCH   1  16
BRANCH   8  26
ATOM     26  C   LIG    1       -0.778   0.604  -9.082  0.00  0.00    +0.596 C 
ATOM     27  N   LIG    1       -0.288  -0.648  -9.175  0.00  0.00    -0.711 N 
ATOM     28  H   LIG    1       -0.873  -1.382  -9.419  0.00  0.00    +0.410 HD
ATOM     29  O   LIG    1       -0.045   1.524  -8.775  0.00  0.00    -0.495 OA
BRANCH  27  30
ATOM     30  C   LIG    1        1.131  -0.901  -8.904  0.00  0.00    +0.336 C 
BRANCH  30  31
ATOM     31  C   LIG    1        1.258  -1.941  -7.821  0.00  0.00    -0.083 A 
ATOM     32  C   LIG    1        0.191  -2.196  -6.980  0.00  0.00    +0.025 A 
ATOM     33  C   LIG    1        0.306  -3.150  -5.985  0.00  0.00    +0.046 A 
ATOM     34  C   LIG    1        1.488  -3.849  -5.831  0.00  0.00    -0.006 A 
ATOM     35  C   LIG    1        2.557  -3.594  -6.673  0.00  0.00    +0.098 A 
ATOM     36  F   LIG    1        3.713  -4.277  -6.522  0.00  0.00    -0.137 F 
ATOM     37  C   LIG    1        2.439  -2.643  -7.673  0.00  0.00    +0.004 A 
ENDBRANCH  30  31
ENDBRANCH  27  30
ENDBRANCH   8  26
TORSDOF 6
ENDMDL
MODEL 4
REMARK VINA RESULT:     -10.0      4.210      8.140
REMARK  Name = ZINC36489963
REMARK                            x       y       z     vdW  Elec       q    Type
REMARK                         _______ _______ _______ _____ _____    ______ ____
ROOT
ATOM      1  C   LIG    1        2.142  -3.790  -5.588  0.00  0.00    -0.038 A 
ATOM      2  C   LIG    1        2.442  -2.447  -5.538  0.00  0.00    +0.051 A 
ATOM      3  N   LIG    1        3.642  -2.250  -6.145  0.00  0.00    -0.364 N 
ATOM      4  C   LIG    1        4.451  -1.066  -6.485  0.00  0.00    +0.377 C 
ATOM      5  C   LIG    1        3.803   0.227  -6.029  0.00  0.00    +0.368 C 
ATOM      6  N   LIG    1        2.516   0.478  -6.662  0.00  0.00    -0.346 N 
ATOM      7  C   LIG    1        1.371  -0.031  -6.174  0.00  0.00    +0.018 A 
ATOM      8  C   LIG    1        0.333   0.440  -6.916  0.00  0.00    -0.018 A 
ATOM      9  N   LIG    1        0.870   1.212  -7.894  0.00  0.00    -0.202 NA
ATOM     10  N   LIG    1        2.160   1.238  -7.774  0.00  0.00    -0.020 NA
ATOM     11  N   LIG    1        4.067  -3.550  -6.515  0.00  0.00    -0.041 NA
ATOM     12  S   LIG    1        1.463  -1.158  -4.805  0.00  0.00    +0.241 S 
ATOM     13  N   LIG    1        3.176  -4.411  -6.188  0.00  0.00    -0.189 NA
ENDROOT
BRANCH   1  16
ATOM     14  N   LIG    1        1.004  -5.332  -4.078  0.00  0.00    -0.712 N 
ATOM     15  H   LIG    1        1.868  -5.561  -3.700  0.00  0.00    +0.410 HD
ATOM     16  C   LIG    1        0.923  -4.428  -5.074  0.00  0.00    +0.596 C 
ATOM     17  O   LIG    1       -0.160  -4.140  -5.547  0.00  0.00    -0.496 OA
BRANCH  14  18
ATOM     18  C   LIG    1       -0.211  -5.968  -3.566  0.00  0.00    +0.336 C 
BRANCH  18  21
ATOM     19  C   LIG    1       -0.174  -6.407   0.185  0.00  0.00    +0.046 A 
ATOM     20  C   LIG    1       -0.051  -6.668  -1.168  0.00  0.00    +0.025 A 
ATOM     21  C   LIG    1       -0.345  -5.683  -2.092  0.00  0.00    -0.083 A 
ATOM     22  C   LIG    1       -0.762  -4.436  -1.665  0.00  0.00    +0.004 A 
ATOM     23  C   LIG    1       -0.886  -4.174  -0.311  0.00  0.00    +0.098 A 
ATOM     24  F   LIG    1       -1.292  -2.956   0.108  0.00  0.00    -0.137 F 
ATOM     25  C   LIG    1       -0.591  -5.161   0.614  0.00  0.00    -0.007 A 
ENDBRANCH  18  21
ENDBRANCH  14  18
ENDBRANCH   1  16
BRANCH   8  26
ATOM     26  C   LIG    1       -1.095   0.170  -6.698  0.00  0.00    +0.596 C 
ATOM     27  N   LIG    1       -1.859  -0.270  -7.717  0.00  0.00    -0.711 N 
ATOM     28  H   LIG    1       -1.468  -0.406  -8.594  0.00  0.00    +0.410 HD
ATOM     29  O   LIG    1       -1.585   0.340  -5.598  0.00  0.00    -0.495 OA
BRANCH  27  30
ATOM     30  C   LIG    1       -3.283  -0.540  -7.500  0.00  0.00    +0.336 C 
BRANCH  30  31
ATOM     31  C   LIG    1       -4.103   0.296  -8.450  0.00  0.00    -0.083 A 
ATOM     32  C   LIG    1       -5.483   0.292  -8.358  0.00  0.00    +0.025 A 
ATOM     33  C   LIG    1       -6.236   1.058  -9.228  0.00  0.00    +0.046 A 
ATOM     34  C   LIG    1       -5.611   1.827 -10.191  0.00  0.00    -0.006 A 
ATOM     35  C   LIG    1       -4.230   1.832 -10.283  0.00  0.00    +0.098 A 
ATOM     36  F   LIG    1       -3.618   2.584 -11.224  0.00  0.00    -0.137 F 
ATOM     37  C   LIG    1       -3.475   1.069  -9.407  0.00  0.00    +0.004 A 
ENDBRANCH  30  31
ENDBRANCH  27  30
ENDBRANCH   8  26
TORSDOF 6
ENDMDL
MODEL 5
REMARK VINA RESULT:     -10.0      3.254      6.271
REMARK  Name = ZINC36489963
REMARK                            x       y       z     vdW  Elec       q    Type
REMARK                         _______ _______ _______ _____ _____    ______ ____
ROOT
ATOM      1  C   LIG    1       -0.768  -4.786  -4.133  0.00  0.00    -0.038 A 
ATOM      2  C   LIG    1       -0.571  -5.078  -2.802  0.00  0.00    +0.051 A 
ATOM      3  N   LIG    1       -1.041  -6.330  -2.560  0.00  0.00    -0.364 N 
ATOM      4  C   LIG    1       -1.048  -7.228  -1.392  0.00  0.00    +0.377 C 
ATOM      5  C   LIG    1       -0.401  -6.597  -0.175  0.00  0.00    +0.368 C 
ATOM      6  N   LIG    1        1.005  -6.276  -0.372  0.00  0.00    -0.346 N 
ATOM      7  C   LIG    1        1.399  -5.117  -0.930  0.00  0.00    +0.018 A 
ATOM      8  C   LIG    1        2.758  -5.061  -0.904  0.00  0.00    -0.018 A 
ATOM      9  N   LIG    1        3.186  -6.227  -0.360  0.00  0.00    -0.202 NA
ATOM     10  N   LIG    1        2.170  -6.968  -0.051  0.00  0.00    -0.020 NA
ATOM     11  N   LIG    1       -1.574  -6.752  -3.804  0.00  0.00    -0.041 NA
ATOM     12  S   LIG    1        0.157  -4.022  -1.571  0.00  0.00    +0.241 S 
ATOM     13  N   LIG    1       -1.392  -5.843  -4.689  0.00  0.00    -0.189 NA
ENDROOT
BRANCH   1  16
ATOM     14  N   LIG    1        0.327  -3.607  -5.967  0.00  0.00    -0.712 N 
ATOM     15  H   LIG    1        0.575  -4.468  -6.340  0.00  0.00    +0.410 HD
ATOM     16  C   LIG    1       -0.377  -3.548  -4.819  0.00  0.00    +0.596 C 
ATOM     17  O   LIG    1       -0.689  -2.468  -4.353  0.00  0.00    -0.496 OA
BRANCH  14  18
ATOM     18  C   LIG    1        0.717  -2.372  -6.652  0.00  0.00    +0.336 C 
BRANCH  18  21
ATOM     19  C   LIG    1        4.211  -1.031  -7.152  0.00  0.00    +0.046 A 
ATOM     20  C   LIG    1        2.832  -1.106  -7.083  0.00  0.00    +0.025 A 
ATOM     21  C   LIG    1        2.220  -2.292  -6.726  0.00  0.00    -0.083 A 
ATOM     22  C   LIG    1        2.986  -3.406  -6.437  0.00  0.00    +0.004 A 
ATOM     23  C   LIG    1        4.366  -3.333  -6.506  0.00  0.00    +0.098 A 
ATOM     24  F   LIG    1        5.117  -4.420  -6.222  0.00  0.00    -0.137 F 
ATOM     25  C   LIG    1        4.979  -2.144  -6.863  0.00  0.00    -0.007 A 
ENDBRANCH  18  21
ENDBRANCH  14  18
ENDBRANCH   1  16
BRANCH   8  26
ATOM     26  C   LIG    1        3.598  -3.950  -1.372  0.00  0.00    +0.596 C 
ATOM     27  N   LIG    1        4.220  -4.033  -2.565  0.00  0.00    -0.711 N 
ATOM     28  H   LIG    1        4.114  -4.826  -3.113  0.00  0.00    +0.410 HD
ATOM     29  O   LIG    1        3.731  -2.956  -0.684  0.00  0.00    -0.495 OA
BRANCH  27  30
ATOM     30  C   LIG    1        5.059  -2.925  -3.031  0.00  0.00    +0.336 C 
BRANCH  30  31
ATOM     31  C   LIG    1        6.487  -3.168  -2.617  0.00  0.00    -0.083 A 
ATOM     32  C   LIG    1        6.993  -4.454  -2.602  0.00  0.00    +0.025 A 
ATOM     33  C   LIG    1        8.303  -4.679  -2.222  0.00  0.00    +0.046 A 
ATOM     34  C   LIG    1        9.109  -3.617  -1.857  0.00  0.00    -0.006 A 
ATOM     35  C   LIG    1        8.604  -2.329  -1.872  0.00  0.00    +0.098 A 
ATOM     36  F   LIG    1        9.390  -1.290  -1.514  0.00  0.00    -0.137 F 
ATOM     37  C   LIG    1        7.293  -2.104  -2.258  0.00  0.00    +0.004 A 
ENDBRANCH  30  31
ENDBRANCH  27  30
ENDBRANCH   8  26
TORSDOF 6
ENDMDL
MODEL 6
REMARK VINA RESULT:      -9.9      4.670      9.730
REMARK  Name = ZINC36489963
REMARK                            x       y       z     vdW  Elec       q    Type
REMARK                         _______ _______ _______ _____ _____    ______ ____
ROOT
ATOM      1  C   LIG    1        1.965  -3.038  -4.823  0.00  0.00    -0.038 A 
ATOM      2  C   LIG    1        0.614  -3.153  -4.585  0.00  0.00    +0.051 A 
ATOM      3  N   LIG    1        0.427  -3.383  -3.259  0.00  0.00    -0.364 N 
ATOM      4  C   LIG    1       -0.751  -3.511  -2.383  0.00  0.00    +0.377 C 
ATOM      5  C   LIG    1       -2.055  -3.379  -3.147  0.00  0.00    +0.368 C 
ATOM      6  N   LIG    1       -2.219  -2.080  -3.782  0.00  0.00    -0.346 N 
ATOM      7  C   LIG    1       -1.715  -1.813  -5.000  0.00  0.00    +0.018 A 
ATOM      8  C   LIG    1       -2.098  -0.561  -5.367  0.00  0.00    -0.018 A 
ATOM      9  N   LIG    1       -2.809  -0.051  -4.330  0.00  0.00    -0.202 NA
ATOM     10  N   LIG    1       -2.882  -0.924  -3.376  0.00  0.00    -0.020 NA
ATOM     11  N   LIG    1        1.738  -3.449  -2.725  0.00  0.00    -0.041 NA
ATOM     12  S   LIG    1       -0.698  -3.042  -5.780  0.00  0.00    +0.241 S 
ATOM     13  N   LIG    1        2.598  -3.236  -3.651  0.00  0.00    -0.189 NA
ENDROOT
BRANCH   1  16
ATOM     14  N   LIG    1        2.927  -1.491  -6.447  0.00  0.00    -0.712 N 
ATOM     15  H   LIG    1        2.743  -0.767  -5.829  0.00  0.00    +0.410 HD
ATOM     16  C   LIG    1        2.599  -2.756  -6.118  0.00  0.00    +0.596 C 
ATOM     17  O   LIG    1        2.830  -3.665  -6.893  0.00  0.00    -0.496 OA
BRANCH  14  18
ATOM     18  C   LIG    1        3.559  -1.211  -7.738  0.00  0.00    +0.336 C 
BRANCH  18  21
ATOM     19  C   LIG    1        1.367   1.449  -9.280  0.00  0.00    +0.046 A 
ATOM     20  C   LIG    1        2.274   0.815  -8.451  0.00  0.00    +0.025 A 
ATOM     21  C   LIG    1        2.570  -0.521  -8.642  0.00  0.00    -0.083 A 
ATOM     22  C   LIG    1        1.961  -1.225  -9.663  0.00  0.00    +0.004 A 
ATOM     23  C   LIG    1        1.052  -0.592 -10.494  0.00  0.00    +0.098 A 
ATOM     24  F   LIG    1        0.456  -1.279 -11.493  0.00  0.00    -0.137 F 
ATOM     25  C   LIG    1        0.756   0.747 -10.302  0.00  0.00    -0.007 A 
ENDBRANCH  18  21
ENDBRANCH  14  18
ENDBRANCH   1  16
BRANCH   8  26
ATOM     26  C   LIG    1       -1.802   0.109  -6.640  0.00  0.00    +0.596 C 
ATOM     27  N   LIG    1       -2.612  -0.075  -7.702  0.00  0.00    -0.711 N 
ATOM     28  H   LIG    1       -3.389  -0.651  -7.626  0.00  0.00    +0.410 HD
ATOM     29  O   LIG    1       -0.827   0.831  -6.736  0.00  0.00    -0.495 OA
BRANCH  27  30
ATOM     30  C   LIG    1       -2.316   0.593  -8.972  0.00  0.00    +0.336 C 
BRANCH  30  31
ATOM     31  C   LIG    1       -3.587   1.167  -9.545  0.00  0.00    -0.083 A 
ATOM     32  C   LIG    1       -4.811   0.772  -9.041  0.00  0.00    +0.025 A 
ATOM     33  C   LIG    1       -5.978   1.298  -9.566  0.00  0.00    +0.046 A 
ATOM     34  C   LIG    1       -5.920   2.218 -10.595  0.00  0.00    -0.006 A 
ATOM     35  C   LIG    1       -4.694   2.614 -11.101  0.00  0.00    +0.098 A 
ATOM     36  F   LIG    1       -4.636   3.513 -12.107  0.00  0.00    -0.137 F 
ATOM     37  C   LIG    1       -3.525   2.092 -10.570  0.00  0.00    +0.004 A 
ENDBRANCH  30  31
ENDBRANCH  27  30
ENDBRANCH   8  26
TORSDOF 6
ENDMDL
MODEL 7
REMARK VINA RESULT:      -9.9      4.242      6.190
REMARK  Name = ZINC36489963
REMARK                            x       y       z     vdW  Elec       q    Type
REMARK                         _______ _______ _______ _____ _____    ______ ____
ROOT
ATOM      1  C   LIG    1        0.724   0.052  -6.787  0.00  0.00    -0.038 A 
ATOM      2  C   LIG    1        1.701  -0.914  -6.874  0.00  0.00    +0.051 A 
ATOM      3  N   LIG    1        2.881  -0.310  -7.173  0.00  0.00    -0.364 N 
ATOM      4  C   LIG    1        4.275  -0.767  -7.315  0.00  0.00    +0.377 C 
ATOM      5  C   LIG    1        4.417  -2.261  -7.099  0.00  0.00    +0.368 C 
ATOM      6  N   LIG    1        4.034  -2.686  -5.760  0.00  0.00    -0.346 N 
ATOM      7  C   LIG    1        2.759  -2.967  -5.440  0.00  0.00    +0.018 A 
ATOM      8  C   LIG    1        2.720  -3.417  -4.157  0.00  0.00    -0.018 A 
ATOM      9  N   LIG    1        3.991  -3.364  -3.686  0.00  0.00    -0.202 NA
ATOM     10  N   LIG    1        4.784  -2.921  -4.610  0.00  0.00    -0.020 NA
ATOM     11  N   LIG    1        2.549   1.061  -7.311  0.00  0.00    -0.041 NA
ATOM     12  S   LIG    1        1.497  -2.666  -6.652  0.00  0.00    +0.241 S 
ATOM     13  N   LIG    1        1.302   1.235  -7.072  0.00  0.00    -0.189 NA
ENDROOT
BRANCH   1  16
ATOM     14  N   LIG    1       -1.629  -0.098  -7.414  0.00  0.00    -0.712 N 
ATOM     15  H   LIG    1       -1.372   0.098  -8.329  0.00  0.00    +0.410 HD
ATOM     16  C   LIG    1       -0.689  -0.168  -6.451  0.00  0.00    +0.596 C 
ATOM     17  O   LIG    1       -1.011  -0.414  -5.304  0.00  0.00    -0.496 OA
BRANCH  14  18
ATOM     18  C   LIG    1       -3.038  -0.317  -7.080  0.00  0.00    +0.336 C 
BRANCH  18  21
ATOM     19  C   LIG    1       -6.083   1.031  -8.860  0.00  0.00    +0.046 A 
ATOM     20  C   LIG    1       -5.282   0.386  -7.935  0.00  0.00    +0.025 A 
ATOM     21  C   LIG    1       -3.909   0.386  -8.089  0.00  0.00    -0.083 A 
ATOM     22  C   LIG    1       -3.334   1.032  -9.167  0.00  0.00    +0.004 A 
ATOM     23  C   LIG    1       -4.134   1.678 -10.094  0.00  0.00    +0.098 A 
ATOM     24  F   LIG    1       -3.573   2.311 -11.148  0.00  0.00    -0.137 F 
ATOM     25  C   LIG    1       -5.510   1.677  -9.939  0.00  0.00    -0.007 A 
ENDBRANCH  18  21
ENDBRANCH  14  18
ENDBRANCH   1  16
BRANCH   8  26
ATOM     26  C   LIG    1        1.533  -3.876  -3.424  0.00  0.00    +0.596 C 
ATOM     27  N   LIG    1        1.443  -5.160  -3.023  0.00  0.00    -0.711 N 
ATOM     28  H   LIG    1        2.162  -5.781  -3.220  0.00  0.00    +0.410 HD
ATOM     29  O   LIG    1        0.631  -3.098  -3.178  0.00  0.00    -0.495 OA
BRANCH  27  30
ATOM     30  C   LIG    1        0.258  -5.618  -2.292  0.00  0.00    +0.336 C 
BRANCH  30  31
ATOM     31  C   LIG    1        0.654  -6.018  -0.894  0.00  0.00    -0.083 A 
ATOM     32  C   LIG    1       -0.219  -5.810   0.157  0.00  0.00    +0.025 A 
ATOM     33  C   LIG    1        0.143  -6.176   1.440  0.00  0.00    +0.046 A 
ATOM     34  C   LIG    1        1.378  -6.750   1.673  0.00  0.00    -0.006 A 
ATOM     35  C   LIG    1        2.253  -6.959   0.621  0.00  0.00    +0.098 A 
ATOM     36  F   LIG    1        3.461  -7.519   0.848  0.00  0.00    -0.137 F 
ATOM     37  C   LIG    1        1.888  -6.598  -0.665  0.00  0.00    +0.004 A 
ENDBRANCH  30  31
ENDBRANCH  27  30
ENDBRANCH   8  26
TORSDOF 6
ENDMDL
MODEL 8
REMARK VINA RESULT:      -9.8      4.444      7.166
REMARK  Name = ZINC36489963
REMARK                            x       y       z     vdW  Elec       q    Type
REMARK                         _______ _______ _______ _____ _____    ______ ____
ROOT
ATOM      1  C   LIG    1       -2.863  -0.626  -4.409  0.00  0.00    -0.038 A 
ATOM      2  C   LIG    1       -2.034  -1.081  -3.407  0.00  0.00    +0.051 A 
ATOM      3  N   LIG    1       -2.766  -1.217  -2.270  0.00  0.00    -0.364 N 
ATOM      4  C   LIG    1       -2.493  -1.726  -0.915  0.00  0.00    +0.377 C 
ATOM      5  C   LIG    1       -1.055  -2.180  -0.747  0.00  0.00    +0.368 C 
ATOM      6  N   LIG    1       -0.696  -3.284  -1.625  0.00  0.00    -0.346 N 
ATOM      7  C   LIG    1       -0.272  -3.083  -2.885  0.00  0.00    +0.018 A 
ATOM      8  C   LIG    1        0.070  -4.283  -3.427  0.00  0.00    -0.018 A 
ATOM      9  N   LIG    1       -0.196  -5.225  -2.488  0.00  0.00    -0.202 NA
ATOM     10  N   LIG    1       -0.663  -4.661  -1.419  0.00  0.00    -0.020 NA
ATOM     11  N   LIG    1       -4.062  -0.773  -2.631  0.00  0.00    -0.041 NA
ATOM     12  S   LIG    1       -0.296  -1.430  -3.531  0.00  0.00    +0.241 S 
ATOM     13  N   LIG    1       -4.085  -0.450  -3.871  0.00  0.00    -0.189 NA
ENDROOT
BRANCH   1  16
ATOM     14  N   LIG    1       -3.160  -0.970  -6.806  0.00  0.00    -0.712 N 
ATOM     15  H   LIG    1       -3.899  -1.565  -6.604  0.00  0.00    +0.410 HD
ATOM     16  C   LIG    1       -2.482  -0.374  -5.805  0.00  0.00    +0.596 C 
ATOM     17  O   LIG    1       -1.556   0.373  -6.058  0.00  0.00    -0.496 OA
BRANCH  14  18
ATOM     18  C   LIG    1       -2.781  -0.718  -8.198  0.00  0.00    +0.336 C 
BRANCH  18  21
ATOM     19  C   LIG    1       -6.098   0.842  -9.105  0.00  0.00    +0.046 A 
ATOM     20  C   LIG    1       -5.148   0.034  -8.508  0.00  0.00    +0.025 A 
ATOM     21  C   LIG    1       -3.815   0.164  -8.849  0.00  0.00    -0.083 A 
ATOM     22  C   LIG    1       -3.430   1.104  -9.787  0.00  0.00    +0.004 A 
ATOM     23  C   LIG    1       -4.379   1.913 -10.385  0.00  0.00    +0.098 A 
ATOM     24  F   LIG    1       -4.004   2.833 -11.301  0.00  0.00    -0.137 F 
ATOM     25  C   LIG    1       -5.715   1.782 -10.043  0.00  0.00    -0.007 A 
ENDBRANCH  18  21
ENDBRANCH  14  18
ENDBRANCH   1  16
BRANCH   8  26
ATOM     26  C   LIG    1        0.623  -4.514  -4.768  0.00  0.00    +0.596 C 
ATOM     27  N   LIG    1        1.927  -4.276  -5.009  0.00  0.00    -0.711 N 
ATOM     28  H   LIG    1        2.501  -3.951  -4.297  0.00  0.00    +0.410 HD
ATOM     29  O   LIG    1       -0.096  -4.921  -5.661  0.00  0.00    -0.495 OA
BRANCH  27  30
ATOM     30  C   LIG    1        2.479  -4.506  -6.347  0.00  0.00    +0.336 C 
BRANCH  30  31
ATOM     31  C   LIG    1        2.993  -3.205  -6.909  0.00  0.00    -0.083 A 
ATOM     32  C   LIG    1        2.158  -2.399  -7.659  0.00  0.00    +0.025 A 
ATOM     33  C   LIG    1        2.628  -1.205  -8.175  0.00  0.00    +0.046 A 
ATOM     34  C   LIG    1        3.934  -0.818  -7.941  0.00  0.00    -0.006 A 
ATOM     35  C   LIG    1        4.771  -1.625  -7.190  0.00  0.00    +0.098 A 
ATOM     36  F   LIG    1        6.048  -1.247  -6.962  0.00  0.00    -0.137 F 
ATOM     37  C   LIG    1        4.297  -2.817  -6.668  0.00  0.00    +0.004 A 
ENDBRANCH  30  31
ENDBRANCH  27  30
ENDBRANCH   8  26
TORSDOF 6
ENDMDL
MODEL 9
REMARK VINA RESULT:      -9.7      4.448      7.526
REMARK  Name = ZINC36489963
REMARK                            x       y       z     vdW  Elec       q    Type
REMARK                         _______ _______ _______ _____ _____    ______ ____
ROOT
ATOM      1  C   LIG    1       -2.329  -0.934  -4.589  0.00  0.00    -0.038 A 
ATOM      2  C   LIG    1       -1.479  -1.447  -3.635  0.00  0.00    +0.051 A 
ATOM      3  N   LIG    1       -2.223  -2.036  -2.663  0.00  0.00    -0.364 N 
ATOM      4  C   LIG    1       -1.919  -2.815  -1.450  0.00  0.00    +0.377 C 
ATOM      5  C   LIG    1       -0.427  -2.972  -1.225  0.00  0.00    +0.368 C 
ATOM      6  N   LIG    1        0.241  -3.698  -2.295  0.00  0.00    -0.346 N 
ATOM      7  C   LIG    1        0.680  -3.083  -3.407  0.00  0.00    +0.018 A 
ATOM      8  C   LIG    1        1.334  -3.992  -4.179  0.00  0.00    -0.018 A 
ATOM      9  N   LIG    1        1.248  -5.184  -3.537  0.00  0.00    -0.202 NA
ATOM     10  N   LIG    1        0.594  -5.039  -2.429  0.00  0.00    -0.020 NA
ATOM     11  N   LIG    1       -3.564  -1.805  -3.059  0.00  0.00    -0.041 NA
ATOM     12  S   LIG    1        0.297  -1.363  -3.628  0.00  0.00    +0.241 S 
ATOM     13  N   LIG    1       -3.589  -1.178  -4.177  0.00  0.00    -0.189 NA
ENDROOT
BRANCH   1  16
ATOM     14  N   LIG    1       -2.437  -0.647  -7.009  0.00  0.00    -0.712 N 
ATOM     15  H   LIG    1       -3.056  -1.392  -7.045  0.00  0.00    +0.410 HD
ATOM     16  C   LIG    1       -1.936  -0.244  -5.824  0.00  0.00    +0.596 C 
ATOM     17  O   LIG    1       -1.160   0.691  -5.778  0.00  0.00    -0.496 OA
BRANCH  14  18
ATOM     18  C   LIG    1       -2.045   0.042  -8.241  0.00  0.00    +0.336 C 
BRANCH  18  21
ATOM     19  C   LIG    1       -5.627   1.039  -8.906  0.00  0.00    +0.046 A 
ATOM     20  C   LIG    1       -4.513   0.452  -8.334  0.00  0.00    +0.025 A 
ATOM     21  C   LIG    1       -3.258   0.683  -8.865  0.00  0.00    -0.083 A 
ATOM     22  C   LIG    1       -3.115   1.502  -9.970  0.00  0.00    +0.004 A 
ATOM     23  C   LIG    1       -4.229   2.090 -10.544  0.00  0.00    +0.098 A 
ATOM     24  F   LIG    1       -4.090   2.891 -11.623  0.00  0.00    -0.137 F 
ATOM     25  C   LIG    1       -5.485   1.858 -10.011  0.00  0.00    -0.007 A 
ENDBRANCH  18  21
ENDBRANCH  14  18
ENDBRANCH   1  16
BRANCH   8  26
ATOM     26  C   LIG    1        2.007  -3.732  -5.459  0.00  0.00    +0.596 C 
ATOM     27  N   LIG    1        1.348  -3.099  -6.450  0.00  0.00    -0.711 N 
ATOM     28  H   LIG    1        0.430  -2.816  -6.319  0.00  0.00    +0.410 HD
ATOM     29  O   LIG    1        3.159  -4.086  -5.624  0.00  0.00    -0.495 OA
BRANCH  27  30
ATOM     30  C   LIG    1        2.019  -2.840  -7.727  0.00  0.00    +0.336 C 
BRANCH  30  31
ATOM     31  C   LIG    1        1.803  -1.402  -8.125  0.00  0.00    -0.083 A 
ATOM     32  C   LIG    1        1.534  -1.084  -9.443  0.00  0.00    +0.025 A 
ATOM     33  C   LIG    1        1.336   0.234  -9.810  0.00  0.00    +0.046 A 
ATOM     34  C   LIG    1        1.406   1.235  -8.859  0.00  0.00    -0.006 A 
ATOM     35  C   LIG    1        1.675   0.917  -7.539  0.00  0.00    +0.098 A 
ATOM     36  F   LIG    1        1.745   1.895  -6.610  0.00  0.00    -0.137 F 
ATOM     37  C   LIG    1        1.868  -0.405  -7.171  0.00  0.00    +0.004 A 
ENDBRANCH  30  31
ENDBRANCH  27  30
ENDBRANCH   8  26
TORSDOF 6
ENDMDL
