# Supplementary material for: Computationally accelerated identification of P-glycoprotein inhibitors
Source: PLoS One. 2025 Aug 13;20(8):e0325121. doi: 10.1371/journal.pone.0325121 (PMC12349723; doi:10.1371/journal.pone.0325121)
Supplement: S9 File — We have provided the full dataset for the docking studies presented in this paper, as defined by the journal’s definition of a complete minimal dataset. (ZIP) [file pone.0325121.s013.zip › S9_Docking_Data_Receptors_Ligands/DBD_docking/transition_dbd/ZINC84559953_transition_dbd_out.pdbqt]

MODEL 1
REMARK VINA RESULT:      -8.6      0.000      0.000
REMARK  Name = ZINC84559953
REMARK                            x       y       z     vdW  Elec       q    Type
REMARK                         _______ _______ _______ _____ _____    ______ ____
ROOT
ATOM      1  C   LIG    1       -0.834  -1.327  -8.033  0.00  0.00    +0.152 A 
ATOM      2  C   LIG    1        0.290  -0.699  -8.725  0.00  0.00    -0.056 A 
ATOM      3  C   LIG    1        0.123   0.274  -9.713  0.00  0.00    +0.051 A 
ATOM      4  C   LIG    1        1.224   0.814 -10.312  0.00  0.00    +0.047 A 
ATOM      5  C   LIG    1        2.506   0.409  -9.953  0.00  0.00    +0.043 A 
ATOM      6  C   LIG    1        2.702  -0.539  -8.991  0.00  0.00    +0.055 A 
ATOM      7  C   LIG    1        1.595  -1.111  -8.357  0.00  0.00    -0.059 A 
ATOM      8  C   LIG    1        1.711  -2.098  -7.351  0.00  0.00    +0.090 A 
ATOM      9  N   LIG    1        0.619  -2.594  -6.796  0.00  0.00    -0.275 NA
ATOM     10  N   LIG    1       -0.570  -2.235  -7.106  0.00  0.00    -0.240 NA
ENDROOT
BRANCH   1  14
ATOM     11  C   LIG    1       -4.842  -0.257  -8.956  0.00  0.00    +0.025 A 
ATOM     12  C   LIG    1       -4.363  -1.507  -9.308  0.00  0.00    +0.010 A 
ATOM     13  C   LIG    1       -3.063  -1.860  -9.012  0.00  0.00    +0.029 A 
ATOM     14  C   LIG    1       -2.230  -0.954  -8.355  0.00  0.00    -0.046 A 
ATOM     15  C   LIG    1       -2.718   0.305  -8.003  0.00  0.00    +0.053 A 
ATOM     16  C   LIG    1       -4.020   0.646  -8.304  0.00  0.00    +0.011 A 
ENDBRANCH   1  14
BRANCH   8  17
ATOM     17  S   LIG    1        3.301  -2.663  -6.840  0.00  0.00    -0.003 S 
BRANCH  17  18
ATOM     18  C   LIG    1        3.038  -3.233  -5.138  0.00  0.00    +0.123 C 
BRANCH  18  19
ATOM     19  C   LIG    1        3.697  -2.253  -4.165  0.00  0.00    -0.306 C 
BRANCH  19  20
ATOM     20  S   LIG    1        2.415  -1.383  -3.222  0.00  0.00    +2.505 S 
ATOM     21  O   LIG    1        3.004  -0.643  -2.161  0.00  0.00    -0.925 OA
ATOM     22  O   LIG    1        1.315  -2.248  -2.979  0.00  0.00    -0.925 OA
BRANCH  20  23
ATOM     23  C   LIG    1        1.790  -0.161  -4.328  0.00  0.00    -0.660 A 
ATOM     24  C   LIG    1        0.426   0.018  -4.462  0.00  0.00    +0.119 A 
ATOM     25  C   LIG    1       -0.064   0.976  -5.329  0.00  0.00    -0.004 A 
ATOM     26  C   LIG    1        0.810   1.758  -6.062  0.00  0.00    +0.071 A 
ATOM     27  C   LIG    1        2.175   1.579  -5.927  0.00  0.00    -0.004 A 
ATOM     28  C   LIG    1        2.664   0.624  -5.057  0.00  0.00    +0.119 A 
ENDBRANCH  20  23
ENDBRANCH  19  20
ENDBRANCH  18  19
ENDBRANCH  17  18
ENDBRANCH   8  17
TORSDOF 6
ENDMDL
MODEL 2
REMARK VINA RESULT:      -8.4      2.378      4.167
REMARK  Name = ZINC84559953
REMARK                            x       y       z     vdW  Elec       q    Type
REMARK                         _______ _______ _______ _____ _____    ______ ____
ROOT
ATOM      1  C   LIG    1       -0.922  -1.203  -8.102  0.00  0.00    +0.152 A 
ATOM      2  C   LIG    1        0.170  -0.592  -8.857  0.00  0.00    -0.056 A 
ATOM      3  C   LIG    1       -0.042   0.307  -9.904  0.00  0.00    +0.051 A 
ATOM      4  C   LIG    1        1.032   0.834 -10.561  0.00  0.00    +0.047 A 
ATOM      5  C   LIG    1        2.332   0.490 -10.201  0.00  0.00    +0.043 A 
ATOM      6  C   LIG    1        2.572  -0.386  -9.182  0.00  0.00    +0.055 A 
ATOM      7  C   LIG    1        1.493  -0.943  -8.489  0.00  0.00    -0.059 A 
ATOM      8  C   LIG    1        1.655  -1.857  -7.421  0.00  0.00    +0.090 A 
ATOM      9  N   LIG    1        0.588  -2.343  -6.813  0.00  0.00    -0.275 NA
ATOM     10  N   LIG    1       -0.616  -2.038  -7.122  0.00  0.00    -0.240 NA
ENDROOT
BRANCH   1  14
ATOM     11  C   LIG    1       -4.973  -0.305  -9.020  0.00  0.00    +0.025 A 
ATOM     12  C   LIG    1       -4.191   0.630  -8.365  0.00  0.00    +0.010 A 
ATOM     13  C   LIG    1       -2.876   0.344  -8.064  0.00  0.00    +0.029 A 
ATOM     14  C   LIG    1       -2.334  -0.891  -8.421  0.00  0.00    -0.046 A 
ATOM     15  C   LIG    1       -3.128  -1.830  -9.081  0.00  0.00    +0.053 A 
ATOM     16  C   LIG    1       -4.441  -1.531  -9.377  0.00  0.00    +0.011 A 
ENDBRANCH   1  14
BRANCH   8  17
ATOM     17  S   LIG    1        3.270  -2.342  -6.906  0.00  0.00    -0.003 S 
BRANCH  17  18
ATOM     18  C   LIG    1        3.183  -2.301  -5.094  0.00  0.00    +0.123 C 
BRANCH  18  19
ATOM     19  C   LIG    1        4.598  -2.230  -4.517  0.00  0.00    -0.306 C 
BRANCH  19  20
ATOM     20  S   LIG    1        4.583  -2.829  -2.805  0.00  0.00    +2.505 S 
ATOM     21  O   LIG    1        3.887  -4.066  -2.725  0.00  0.00    -0.925 OA
ATOM     22  O   LIG    1        4.273  -1.765  -1.917  0.00  0.00    -0.925 OA
BRANCH  20  23
ATOM     23  C   LIG    1        6.262  -3.235  -2.453  0.00  0.00    -0.660 A 
ATOM     24  C   LIG    1        6.685  -4.548  -2.521  0.00  0.00    +0.119 A 
ATOM     25  C   LIG    1        8.001  -4.866  -2.244  0.00  0.00    -0.004 A 
ATOM     26  C   LIG    1        8.896  -3.870  -1.901  0.00  0.00    +0.071 A 
ATOM     27  C   LIG    1        8.473  -2.555  -1.834  0.00  0.00    -0.004 A 
ATOM     28  C   LIG    1        7.158  -2.237  -2.115  0.00  0.00    +0.119 A 
ENDBRANCH  20  23
ENDBRANCH  19  20
ENDBRANCH  18  19
ENDBRANCH  17  18
ENDBRANCH   8  17
TORSDOF 6
ENDMDL
MODEL 3
REMARK VINA RESULT:      -8.4      2.529      4.552
REMARK  Name = ZINC84559953
REMARK                            x       y       z     vdW  Elec       q    Type
REMARK                         _______ _______ _______ _____ _____    ______ ____
ROOT
ATOM      1  C   LIG    1       -3.358  -0.340  -8.087  0.00  0.00    +0.152 A 
ATOM      2  C   LIG    1       -3.532  -0.301  -6.636  0.00  0.00    -0.056 A 
ATOM      3  C   LIG    1       -4.471   0.518  -6.007  0.00  0.00    +0.051 A 
ATOM      4  C   LIG    1       -4.572   0.497  -4.646  0.00  0.00    +0.047 A 
ATOM      5  C   LIG    1       -3.753  -0.328  -3.879  0.00  0.00    +0.043 A 
ATOM      6  C   LIG    1       -2.825  -1.140  -4.465  0.00  0.00    +0.055 A 
ATOM      7  C   LIG    1       -2.698  -1.142  -5.857  0.00  0.00    -0.059 A 
ATOM      8  C   LIG    1       -1.763  -1.953  -6.542  0.00  0.00    +0.090 A 
ATOM      9  N   LIG    1       -1.699  -1.902  -7.860  0.00  0.00    -0.275 NA
ATOM     10  N   LIG    1       -2.444  -1.156  -8.587  0.00  0.00    -0.240 NA
ENDROOT
BRANCH   1  14
ATOM     11  C   LIG    1       -5.741   2.091 -10.631  0.00  0.00    +0.025 A 
ATOM     12  C   LIG    1       -6.345   1.166  -9.798  0.00  0.00    +0.010 A 
ATOM     13  C   LIG    1       -5.577   0.374  -8.969  0.00  0.00    +0.029 A 
ATOM     14  C   LIG    1       -4.188   0.506  -8.974  0.00  0.00    -0.046 A 
ATOM     15  C   LIG    1       -3.585   1.440  -9.817  0.00  0.00    +0.053 A 
ATOM     16  C   LIG    1       -4.364   2.227 -10.640  0.00  0.00    +0.011 A 
ENDBRANCH   1  14
BRANCH   8  17
ATOM     17  S   LIG    1       -0.691  -3.025  -5.642  0.00  0.00    -0.003 S 
BRANCH  17  18
ATOM     18  C   LIG    1        0.923  -2.803  -6.440  0.00  0.00    +0.123 C 
BRANCH  18  19
ATOM     19  C   LIG    1        1.641  -1.606  -5.812  0.00  0.00    -0.306 C 
BRANCH  19  20
ATOM     20  S   LIG    1        2.751  -0.858  -7.036  0.00  0.00    +2.505 S 
ATOM     21  O   LIG    1        3.536  -1.862  -7.664  0.00  0.00    -0.925 OA
ATOM     22  O   LIG    1        3.361   0.306  -6.496  0.00  0.00    -0.925 OA
BRANCH  20  23
ATOM     23  C   LIG    1        1.687  -0.260  -8.307  0.00  0.00    -0.660 A 
ATOM     24  C   LIG    1        1.698  -0.854  -9.555  0.00  0.00    +0.119 A 
ATOM     25  C   LIG    1        0.864  -0.385 -10.552  0.00  0.00    -0.004 A 
ATOM     26  C   LIG    1        0.015   0.678 -10.301  0.00  0.00    +0.071 A 
ATOM     27  C   LIG    1        0.003   1.272  -9.052  0.00  0.00    -0.004 A 
ATOM     28  C   LIG    1        0.835   0.800  -8.054  0.00  0.00    +0.119 A 
ENDBRANCH  20  23
ENDBRANCH  19  20
ENDBRANCH  18  19
ENDBRANCH  17  18
ENDBRANCH   8  17
TORSDOF 6
ENDMDL
MODEL 4
REMARK VINA RESULT:      -8.2      3.224      7.371
REMARK  Name = ZINC84559953
REMARK                            x       y       z     vdW  Elec       q    Type
REMARK                         _______ _______ _______ _____ _____    ______ ____
ROOT
ATOM      1  C   LIG    1        4.538  -3.293  -3.742  0.00  0.00    +0.152 A 
ATOM      2  C   LIG    1        4.376  -2.668  -5.053  0.00  0.00    -0.056 A 
ATOM      3  C   LIG    1        5.428  -2.054  -5.736  0.00  0.00    +0.051 A 
ATOM      4  C   LIG    1        5.195  -1.491  -6.957  0.00  0.00    +0.047 A 
ATOM      5  C   LIG    1        3.927  -1.522  -7.530  0.00  0.00    +0.043 A 
ATOM      6  C   LIG    1        2.878  -2.116  -6.889  0.00  0.00    +0.055 A 
ATOM      7  C   LIG    1        3.084  -2.701  -5.636  0.00  0.00    -0.059 A 
ATOM      8  C   LIG    1        2.052  -3.336  -4.906  0.00  0.00    +0.090 A 
ATOM      9  N   LIG    1        2.321  -3.867  -3.727  0.00  0.00    -0.275 NA
ATOM     10  N   LIG    1        3.479  -3.856  -3.181  0.00  0.00    -0.240 NA
ENDROOT
BRANCH   1  14
ATOM     11  C   LIG    1        8.313  -3.324  -1.790  0.00  0.00    +0.025 A 
ATOM     12  C   LIG    1        7.596  -2.145  -1.886  0.00  0.00    +0.010 A 
ATOM     13  C   LIG    1        6.370  -2.128  -2.518  0.00  0.00    +0.029 A 
ATOM     14  C   LIG    1        5.854  -3.304  -3.063  0.00  0.00    -0.046 A 
ATOM     15  C   LIG    1        6.582  -4.490  -2.964  0.00  0.00    +0.053 A 
ATOM     16  C   LIG    1        7.806  -4.494  -2.328  0.00  0.00    +0.011 A 
ENDBRANCH   1  14
BRANCH   8  17
ATOM     17  S   LIG    1        0.419  -3.417  -5.564  0.00  0.00    -0.003 S 
BRANCH  17  18
ATOM     18  C   LIG    1       -0.250  -1.754  -5.284  0.00  0.00    +0.123 C 
BRANCH  18  19
ATOM     19  C   LIG    1       -1.336  -1.461  -6.321  0.00  0.00    -0.306 C 
BRANCH  19  20
ATOM     20  S   LIG    1       -1.177   0.253  -6.894  0.00  0.00    +2.505 S 
ATOM     21  O   LIG    1       -0.597   1.058  -5.877  0.00  0.00    -0.925 OA
ATOM     22  O   LIG    1       -2.370   0.663  -7.549  0.00  0.00    -0.925 OA
BRANCH  20  23
ATOM     23  C   LIG    1        0.038   0.194  -8.168  0.00  0.00    -0.660 A 
ATOM     24  C   LIG    1       -0.040  -0.771  -9.155  0.00  0.00    +0.119 A 
ATOM     25  C   LIG    1        0.913  -0.818 -10.154  0.00  0.00    -0.004 A 
ATOM     26  C   LIG    1        1.945   0.102 -10.169  0.00  0.00    +0.071 A 
ATOM     27  C   LIG    1        2.023   1.068  -9.183  0.00  0.00    -0.004 A 
ATOM     28  C   LIG    1        1.067   1.117  -8.186  0.00  0.00    +0.119 A 
ENDBRANCH  20  23
ENDBRANCH  19  20
ENDBRANCH  18  19
ENDBRANCH  17  18
ENDBRANCH   8  17
TORSDOF 6
ENDMDL
MODEL 5
REMARK VINA RESULT:      -8.1      2.297      3.493
REMARK  Name = ZINC84559953
REMARK                            x       y       z     vdW  Elec       q    Type
REMARK                         _______ _______ _______ _____ _____    ______ ____
ROOT
ATOM      1  C   LIG    1       -1.568   0.375  -7.755  0.00  0.00    +0.152 A 
ATOM      2  C   LIG    1       -0.399   0.577  -8.608  0.00  0.00    -0.056 A 
ATOM      3  C   LIG    1       -0.447   0.459  -9.999  0.00  0.00    +0.051 A 
ATOM      4  C   LIG    1        0.690   0.662 -10.726  0.00  0.00    +0.047 A 
ATOM      5  C   LIG    1        1.892   0.986 -10.103  0.00  0.00    +0.043 A 
ATOM      6  C   LIG    1        1.970   1.109  -8.745  0.00  0.00    +0.055 A 
ATOM      7  C   LIG    1        0.823   0.907  -7.972  0.00  0.00    -0.059 A 
ATOM      8  C   LIG    1        0.819   1.016  -6.561  0.00  0.00    +0.090 A 
ATOM      9  N   LIG    1       -0.304   0.810  -5.896  0.00  0.00    -0.275 NA
ATOM     10  N   LIG    1       -1.421   0.517  -6.447  0.00  0.00    -0.240 NA
ENDROOT
BRANCH   1  14
ATOM     11  C   LIG    1       -5.344  -0.620  -9.432  0.00  0.00    +0.025 A 
ATOM     12  C   LIG    1       -4.985   0.707  -9.282  0.00  0.00    +0.010 A 
ATOM     13  C   LIG    1       -3.761   1.037  -8.738  0.00  0.00    +0.029 A 
ATOM     14  C   LIG    1       -2.884   0.028  -8.338  0.00  0.00    -0.046 A 
ATOM     15  C   LIG    1       -3.252  -1.309  -8.491  0.00  0.00    +0.053 A 
ATOM     16  C   LIG    1       -4.479  -1.625  -9.038  0.00  0.00    +0.011 A 
ENDBRANCH   1  14
BRANCH   8  17
ATOM     17  S   LIG    1        2.301   1.423  -5.698  0.00  0.00    -0.003 S 
BRANCH  17  18
ATOM     18  C   LIG    1        3.427   0.055  -6.090  0.00  0.00    +0.123 C 
BRANCH  18  19
ATOM     19  C   LIG    1        2.997  -1.196  -5.321  0.00  0.00    -0.306 C 
BRANCH  19  20
ATOM     20  S   LIG    1        2.890  -2.601  -6.464  0.00  0.00    +2.505 S 
ATOM     21  O   LIG    1        3.894  -3.559  -6.156  0.00  0.00    -0.925 OA
ATOM     22  O   LIG    1        2.716  -2.137  -7.795  0.00  0.00    -0.925 OA
BRANCH  20  23
ATOM     23  C   LIG    1        1.371  -3.397  -6.062  0.00  0.00    -0.660 A 
ATOM     24  C   LIG    1        0.174  -2.724  -6.220  0.00  0.00    +0.119 A 
ATOM     25  C   LIG    1       -1.018  -3.349  -5.905  0.00  0.00    -0.004 A 
ATOM     26  C   LIG    1       -1.014  -4.648  -5.433  0.00  0.00    +0.071 A 
ATOM     27  C   LIG    1        0.183  -5.322  -5.275  0.00  0.00    -0.004 A 
ATOM     28  C   LIG    1        1.374  -4.699  -5.595  0.00  0.00    +0.119 A 
ENDBRANCH  20  23
ENDBRANCH  19  20
ENDBRANCH  18  19
ENDBRANCH  17  18
ENDBRANCH   8  17
TORSDOF 6
ENDMDL
MODEL 6
REMARK VINA RESULT:      -8.1      2.296      3.602
REMARK  Name = ZINC84559953
REMARK                            x       y       z     vdW  Elec       q    Type
REMARK                         _______ _______ _______ _____ _____    ______ ____
ROOT
ATOM      1  C   LIG    1       -2.696   0.683  -8.124  0.00  0.00    +0.152 A 
ATOM      2  C   LIG    1       -1.318   0.562  -8.594  0.00  0.00    -0.056 A 
ATOM      3  C   LIG    1       -0.930   0.886  -9.896  0.00  0.00    +0.051 A 
ATOM      4  C   LIG    1        0.378   0.745 -10.259  0.00  0.00    +0.047 A 
ATOM      5  C   LIG    1        1.328   0.287  -9.350  0.00  0.00    +0.043 A 
ATOM      6  C   LIG    1        0.981  -0.037  -8.070  0.00  0.00    +0.055 A 
ATOM      7  C   LIG    1       -0.352   0.096  -7.668  0.00  0.00    -0.059 A 
ATOM      8  C   LIG    1       -0.794  -0.217  -6.361  0.00  0.00    +0.090 A 
ATOM      9  N   LIG    1       -2.069  -0.066  -6.053  0.00  0.00    -0.275 NA
ATOM     10  N   LIG    1       -2.960   0.358  -6.868  0.00  0.00    -0.240 NA
ENDROOT
BRANCH   1  14
ATOM     11  C   LIG    1       -5.772   2.063 -10.712  0.00  0.00    +0.025 A 
ATOM     12  C   LIG    1       -6.095   1.306  -9.600  0.00  0.00    +0.010 A 
ATOM     13  C   LIG    1       -5.101   0.854  -8.756  0.00  0.00    +0.029 A 
ATOM     14  C   LIG    1       -3.767   1.163  -9.026  0.00  0.00    -0.046 A 
ATOM     15  C   LIG    1       -3.448   1.927 -10.150  0.00  0.00    +0.053 A 
ATOM     16  C   LIG    1       -4.451   2.372 -10.985  0.00  0.00    +0.011 A 
ENDBRANCH   1  14
BRANCH   8  17
ATOM     17  S   LIG    1        0.349  -0.803  -5.153  0.00  0.00    -0.003 S 
BRANCH  17  18
ATOM     18  C   LIG    1       -0.210  -2.493  -4.806  0.00  0.00    +0.123 C 
BRANCH  18  19
ATOM     19  C   LIG    1        0.121  -3.394  -5.997  0.00  0.00    -0.306 C 
BRANCH  19  20
ATOM     20  S   LIG    1        1.596  -4.380  -5.619  0.00  0.00    +2.505 S 
ATOM     21  O   LIG    1        1.755  -5.413  -6.582  0.00  0.00    -0.925 OA
ATOM     22  O   LIG    1        1.646  -4.671  -4.229  0.00  0.00    -0.925 OA
BRANCH  20  23
ATOM     23  C   LIG    1        2.952  -3.291  -5.900  0.00  0.00    -0.660 A 
ATOM     24  C   LIG    1        3.835  -3.007  -4.876  0.00  0.00    +0.119 A 
ATOM     25  C   LIG    1        4.899  -2.153  -5.096  0.00  0.00    -0.004 A 
ATOM     26  C   LIG    1        5.082  -1.584  -6.342  0.00  0.00    +0.071 A 
ATOM     27  C   LIG    1        4.199  -1.868  -7.368  0.00  0.00    -0.004 A 
ATOM     28  C   LIG    1        3.138  -2.726  -7.148  0.00  0.00    +0.119 A 
ENDBRANCH  20  23
ENDBRANCH  19  20
ENDBRANCH  18  19
ENDBRANCH  17  18
ENDBRANCH   8  17
TORSDOF 6
ENDMDL
MODEL 7
REMARK VINA RESULT:      -8.0      1.758      3.298
REMARK  Name = ZINC84559953
REMARK                            x       y       z     vdW  Elec       q    Type
REMARK                         _______ _______ _______ _____ _____    ______ ____
ROOT
ATOM      1  C   LIG    1       -1.362  -1.254  -5.993  0.00  0.00    +0.152 A 
ATOM      2  C   LIG    1       -0.303  -0.247  -5.981  0.00  0.00    -0.056 A 
ATOM      3  C   LIG    1       -0.227   0.785  -6.919  0.00  0.00    +0.051 A 
ATOM      4  C   LIG    1        0.794   1.686  -6.840  0.00  0.00    +0.047 A 
ATOM      5  C   LIG    1        1.757   1.593  -5.840  0.00  0.00    +0.043 A 
ATOM      6  C   LIG    1        1.710   0.596  -4.908  0.00  0.00    +0.055 A 
ATOM      7  C   LIG    1        0.676  -0.344  -4.961  0.00  0.00    -0.059 A 
ATOM      8  C   LIG    1        0.555  -1.405  -4.034  0.00  0.00    +0.090 A 
ATOM      9  N   LIG    1       -0.450  -2.256  -4.147  0.00  0.00    -0.275 NA
ATOM     10  N   LIG    1       -1.350  -2.188  -5.055  0.00  0.00    -0.240 NA
ENDROOT
BRANCH   1  14
ATOM     11  C   LIG    1       -4.415  -1.177  -8.949  0.00  0.00    +0.025 A 
ATOM     12  C   LIG    1       -3.279  -1.939  -9.152  0.00  0.00    +0.010 A 
ATOM     13  C   LIG    1       -2.284  -1.969  -8.196  0.00  0.00    +0.029 A 
ATOM     14  C   LIG    1       -2.425  -1.226  -7.023  0.00  0.00    -0.046 A 
ATOM     15  C   LIG    1       -3.574  -0.458  -6.825  0.00  0.00    +0.053 A 
ATOM     16  C   LIG    1       -4.561  -0.438  -7.788  0.00  0.00    +0.011 A 
ENDBRANCH   1  14
BRANCH   8  17
ATOM     17  S   LIG    1        1.734  -1.592  -2.738  0.00  0.00    -0.003 S 
BRANCH  17  18
ATOM     18  C   LIG    1        2.692  -3.055  -3.223  0.00  0.00    +0.123 C 
BRANCH  18  19
ATOM     19  C   LIG    1        3.692  -2.670  -4.315  0.00  0.00    -0.306 C 
BRANCH  19  20
ATOM     20  S   LIG    1        3.337  -3.618  -5.820  0.00  0.00    +2.505 S 
ATOM     21  O   LIG    1        2.092  -4.291  -5.693  0.00  0.00    -0.925 OA
ATOM     22  O   LIG    1        4.499  -4.317  -6.243  0.00  0.00    -0.925 OA
BRANCH  20  23
ATOM     23  C   LIG    1        3.066  -2.402  -7.067  0.00  0.00    -0.660 A 
ATOM     24  C   LIG    1        1.927  -2.456  -7.848  0.00  0.00    +0.119 A 
ATOM     25  C   LIG    1        1.714  -1.503  -8.826  0.00  0.00    -0.004 A 
ATOM     26  C   LIG    1        2.638  -0.494  -9.022  0.00  0.00    +0.071 A 
ATOM     27  C   LIG    1        3.777  -0.440  -8.239  0.00  0.00    -0.004 A 
ATOM     28  C   LIG    1        3.988  -1.390  -7.259  0.00  0.00    +0.119 A 
ENDBRANCH  20  23
ENDBRANCH  19  20
ENDBRANCH  18  19
ENDBRANCH  17  18
ENDBRANCH   8  17
TORSDOF 6
ENDMDL
MODEL 8
REMARK VINA RESULT:      -8.0      2.098      3.685
REMARK  Name = ZINC84559953
REMARK                            x       y       z     vdW  Elec       q    Type
REMARK                         _______ _______ _______ _____ _____    ______ ____
ROOT
ATOM      1  C   LIG    1       -2.251  -0.327  -6.595  0.00  0.00    +0.152 A 
ATOM      2  C   LIG    1       -0.911   0.196  -6.337  0.00  0.00    -0.056 A 
ATOM      3  C   LIG    1       -0.390   1.308  -7.003  0.00  0.00    +0.051 A 
ATOM      4  C   LIG    1        0.871   1.735  -6.705  0.00  0.00    +0.047 A 
ATOM      5  C   LIG    1        1.642   1.081  -5.748  0.00  0.00    +0.043 A 
ATOM      6  C   LIG    1        1.161  -0.008  -5.080  0.00  0.00    +0.055 A 
ATOM      7  C   LIG    1       -0.128  -0.471  -5.362  0.00  0.00    -0.059 A 
ATOM      8  C   LIG    1       -0.701  -1.590  -4.715  0.00  0.00    +0.090 A 
ATOM      9  N   LIG    1       -1.926  -1.970  -5.034  0.00  0.00    -0.275 NA
ATOM     10  N   LIG    1       -2.656  -1.382  -5.905  0.00  0.00    -0.240 NA
ENDROOT
BRANCH   1  14
ATOM     11  C   LIG    1       -4.789   1.507  -9.469  0.00  0.00    +0.025 A 
ATOM     12  C   LIG    1       -5.276   1.211  -8.208  0.00  0.00    +0.010 A 
ATOM     13  C   LIG    1       -4.458   0.616  -7.271  0.00  0.00    +0.029 A 
ATOM     14  C   LIG    1       -3.136   0.311  -7.597  0.00  0.00    -0.046 A 
ATOM     15  C   LIG    1       -2.650   0.611  -8.870  0.00  0.00    +0.053 A 
ATOM     16  C   LIG    1       -3.479   1.207  -9.798  0.00  0.00    +0.011 A 
ENDBRANCH   1  14
BRANCH   8  17
ATOM     17  S   LIG    1        0.212  -2.472  -3.492  0.00  0.00    -0.003 S 
BRANCH  17  18
ATOM     18  C   LIG    1        0.428  -4.123  -4.211  0.00  0.00    +0.123 C 
BRANCH  18  19
ATOM     19  C   LIG    1        0.548  -4.004  -5.732  0.00  0.00    -0.306 C 
BRANCH  19  20
ATOM     20  S   LIG    1        2.287  -4.181  -6.217  0.00  0.00    +2.505 S 
ATOM     21  O   LIG    1        2.433  -5.258  -7.133  0.00  0.00    -0.925 OA
ATOM     22  O   LIG    1        3.126  -4.083  -5.075  0.00  0.00    -0.925 OA
BRANCH  20  23
ATOM     23  C   LIG    1        2.642  -2.736  -7.161  0.00  0.00    -0.660 A 
ATOM     24  C   LIG    1        3.858  -2.096  -7.014  0.00  0.00    +0.119 A 
ATOM     25  C   LIG    1        4.137  -0.963  -7.754  0.00  0.00    -0.004 A 
ATOM     26  C   LIG    1        3.201  -0.470  -8.645  0.00  0.00    +0.071 A 
ATOM     27  C   LIG    1        1.985  -1.112  -8.793  0.00  0.00    -0.004 A 
ATOM     28  C   LIG    1        1.708  -2.247  -8.056  0.00  0.00    +0.119 A 
ENDBRANCH  20  23
ENDBRANCH  19  20
ENDBRANCH  18  19
ENDBRANCH  17  18
ENDBRANCH   8  17
TORSDOF 6
ENDMDL
MODEL 9
REMARK VINA RESULT:      -7.9      3.520      5.867
REMARK  Name = ZINC84559953
REMARK                            x       y       z     vdW  Elec       q    Type
REMARK                         _______ _______ _______ _____ _____    ______ ____
ROOT
ATOM      1  C   LIG    1       -0.326  -2.659  -4.778  0.00  0.00    +0.152 A 
ATOM      2  C   LIG    1        0.912  -2.088  -4.250  0.00  0.00    -0.056 A 
ATOM      3  C   LIG    1        1.790  -2.806  -3.435  0.00  0.00    +0.051 A 
ATOM      4  C   LIG    1        2.926  -2.201  -2.981  0.00  0.00    +0.047 A 
ATOM      5  C   LIG    1        3.221  -0.883  -3.320  0.00  0.00    +0.043 A 
ATOM      6  C   LIG    1        2.382  -0.155  -4.115  0.00  0.00    +0.055 A 
ATOM      7  C   LIG    1        1.210  -0.747  -4.596  0.00  0.00    -0.059 A 
ATOM      8  C   LIG    1        0.290  -0.063  -5.424  0.00  0.00    +0.090 A 
ATOM      9  N   LIG    1       -0.798  -0.687  -5.841  0.00  0.00    -0.275 NA
ATOM     10  N   LIG    1       -1.087  -1.898  -5.548  0.00  0.00    -0.240 NA
ENDROOT
BRANCH   1  14
ATOM     11  C   LIG    1       -1.434  -6.662  -3.881  0.00  0.00    +0.025 A 
ATOM     12  C   LIG    1       -0.855  -6.365  -5.102  0.00  0.00    +0.010 A 
ATOM     13  C   LIG    1       -0.493  -5.067  -5.399  0.00  0.00    +0.029 A 
ATOM     14  C   LIG    1       -0.713  -4.053  -4.466  0.00  0.00    -0.046 A 
ATOM     15  C   LIG    1       -1.298  -4.360  -3.236  0.00  0.00    +0.053 A 
ATOM     16  C   LIG    1       -1.654  -5.662  -2.951  0.00  0.00    +0.011 A 
ENDBRANCH   1  14
BRANCH   8  17
ATOM     17  S   LIG    1        0.592   1.608  -5.897  0.00  0.00    -0.003 S 
BRANCH  17  18
ATOM     18  C   LIG    1        1.697   1.465  -7.329  0.00  0.00    +0.123 C 
BRANCH  18  19
ATOM     19  C   LIG    1        0.986   0.699  -8.447  0.00  0.00    -0.306 C 
BRANCH  19  20
ATOM     20  S   LIG    1        2.204  -0.259  -9.391  0.00  0.00    +2.505 S 
ATOM     21  O   LIG    1        3.264   0.585  -9.820  0.00  0.00    -0.925 OA
ATOM     22  O   LIG    1        1.544  -1.117 -10.310  0.00  0.00    -0.925 OA
BRANCH  20  23
ATOM     23  C   LIG    1        2.940  -1.342  -8.212  0.00  0.00    -0.660 A 
ATOM     24  C   LIG    1        4.175  -1.038  -7.671  0.00  0.00    +0.119 A 
ATOM     25  C   LIG    1        4.753  -1.888  -6.747  0.00  0.00    -0.004 A 
ATOM     26  C   LIG    1        4.095  -3.041  -6.361  0.00  0.00    +0.071 A 
ATOM     27  C   LIG    1        2.859  -3.344  -6.902  0.00  0.00    -0.004 A 
ATOM     28  C   LIG    1        2.280  -2.492  -7.823  0.00  0.00    +0.119 A 
ENDBRANCH  20  23
ENDBRANCH  19  20
ENDBRANCH  18  19
ENDBRANCH  17  18
ENDBRANCH   8  17
TORSDOF 6
ENDMDL
