# Supplementary material for: Computationally accelerated identification of P-glycoprotein inhibitors
Source: PLoS One. 2025 Aug 13;20(8):e0325121. doi: 10.1371/journal.pone.0325121 (PMC12349723; doi:10.1371/journal.pone.0325121)
Supplement: S9 File — We have provided the full dataset for the docking studies presented in this paper, as defined by the journal’s definition of a complete minimal dataset. (ZIP) [file pone.0325121.s013.zip › S9_Docking_Data_Receptors_Ligands/NBD_docking/2hyd_nbd_1/ZINC09118852_2hyd_nbd_1_out.pdb]

MODEL 1
REMARK VINA RESULT:      -9.9      0.000      0.000
REMARK  Name = ZINC09118852
REMARK                            x       y       z     vdW  Elec       q    Type
REMARK                         _______ _______ _______ _____ _____    ______ ____
COMPND    ZINC09118852 
AUTHOR    GENERATED BY OPEN BABEL 2.3.2
ATOM      1  C   LIG     1      -9.530  -6.356  60.370  1.00  0.00           C  
ATOM      2  C   LIG     1      -8.578  -5.408  60.789  1.00  0.00           C  
ATOM      3  C   LIG     1      -8.077  -4.508  59.903  1.00  0.00           C  
ATOM      4  C   LIG     1      -8.524  -4.539  58.568  1.00  0.00           C  
ATOM      5  N   LIG     1      -8.242  -3.822  57.492  1.00  0.00           N  
ATOM      6  N   LIG     1      -8.935  -4.260  56.497  1.00  0.00           N  
ATOM      7  C   LIG     1      -9.683  -5.265  56.878  1.00  0.00           C  
ATOM      8  N   LIG     1      -9.453  -5.476  58.191  1.00  0.00           N  
ATOM      9  N   LIG     1      -9.944  -6.390  59.125  1.00  0.00           N  
ATOM     10  N   LIG     1      -9.863  -9.375  63.199  1.00  0.00           N  
ATOM     11  C   LIG     1     -10.145  -7.996  63.623  1.00  0.00           C  
ATOM     12  C   LIG     1      -9.505  -7.021  62.633  1.00  0.00           C  
ATOM     13  N   LIG     1     -10.036  -7.274  61.286  1.00  0.00           N  
ATOM     14  C   LIG     1      -9.755  -8.652  60.862  1.00  0.00           C  
ATOM     15  C   LIG     1     -10.396  -9.628  61.852  1.00  0.00           C  
ATOM     16  C   LIG     1     -11.318 -10.779  66.271  1.00  0.00           C  
ATOM     17  C   LIG     1     -11.373 -12.126  65.941  1.00  0.00           C  
ATOM     18  C   LIG     1     -10.932 -12.554  64.703  1.00  0.00           C  
ATOM     19  C   LIG     1     -10.434 -11.644  63.791  1.00  0.00           C  
ATOM     20  C   LIG     1     -10.372 -10.296  64.118  1.00  0.00           C  
ATOM     21  C   LIG     1     -10.820  -9.863  65.359  1.00  0.00           C  
ATOM     22  C   LIG     1     -10.919  -9.431  68.188  1.00  0.00           C  
ATOM     23  O   LIG     1     -11.751 -10.359  67.489  1.00  0.00           O  
ATOM     24  C   LIG     1     -10.633  -6.046  56.006  1.00  0.00           C  
ATOM     25  C   LIG     1     -11.960  -5.293  55.893  1.00  0.00           C  
ATOM     26  C   LIG     1     -12.945  -5.860  56.882  1.00  0.00           C  
ATOM     27  N   LIG     1     -12.763  -7.101  57.378  1.00  0.00           N  
ATOM     28  H   LIG     1     -12.038  -7.653  57.049  1.00  0.00           H  
ATOM     29  O   LIG     1     -13.901  -5.201  57.232  1.00  0.00           O  
ATOM     30  C   LIG     1     -13.624  -7.590  58.368  1.00  0.00           C  
ATOM     31  C   LIG     1     -14.966  -7.801  58.079  1.00  0.00           C  
ATOM     32  C   LIG     1     -15.814  -8.289  59.053  1.00  0.00           C  
ATOM     33  C   LIG     1     -15.331  -8.558  60.323  1.00  0.00           C  
ATOM     34  F   LIG     1     -16.163  -9.032  61.276  1.00  0.00           F  
ATOM     35  C   LIG     1     -13.992  -8.344  60.615  1.00  0.00           C  
ATOM     36  F   LIG     1     -13.522  -8.608  61.854  1.00  0.00           F  
ATOM     37  C   LIG     1     -13.139  -7.860  59.640  1.00  0.00           C  
CONECT    1    9    2   13                                            
CONECT    2    3    1                                                 
CONECT    3    4    2                                                 
CONECT    4    5    8    3                                            
CONECT    5    6    4                                                 
CONECT    6    7    5                                                 
CONECT    7   24    6    8                                            
CONECT    8    7    4    9                                            
CONECT    9    8    1                                                 
CONECT   10   15   11   20                                            
CONECT   11   12   10                                                 
CONECT   12   13   11                                                 
CONECT   13    1   14   12                                            
CONECT   14   13   15                                                 
CONECT   15   14   10                                                 
CONECT   16   21   17   23                                            
CONECT   17   18   16                                                 
CONECT   18   19   17                                                 
CONECT   19   20   18                                                 
CONECT   20   10   19   21                                            
CONECT   21   20   16                                                 
CONECT   22   23                                                      
CONECT   23   16   22                                                 
CONECT   24   25    7                                                 
CONECT   25   24   26                                                 
CONECT   26   25   29   27                                            
CONECT   27   26   28   30                                            
CONECT   28   27                                                      
CONECT   29   26                                                      
CONECT   30   27   31   37                                            
CONECT   31   30   32                                                 
CONECT   32   31   33                                                 
CONECT   33   32   35   34                                            
CONECT   34   33                                                      
CONECT   35   37   33   36                                            
CONECT   36   35                                                      
CONECT   37   30   35                                                 
MASTER        0    0    0    0    0    0    0    0   37    0   37    0
END
