# Supplementary material for: Computationally accelerated identification of P-glycoprotein inhibitors
Source: PLoS One. 2025 Aug 13;20(8):e0325121. doi: 10.1371/journal.pone.0325121 (PMC12349723; doi:10.1371/journal.pone.0325121)
Supplement: S9 File — We have provided the full dataset for the docking studies presented in this paper, as defined by the journal’s definition of a complete minimal dataset. (ZIP) [file pone.0325121.s013.zip › S9_Docking_Data_Receptors_Ligands/NBD_docking/2hyd_nbd_1/ZINC09118852_2hyd_nbd_1_out.pdbqt]

MODEL 1
REMARK VINA RESULT:      -9.9      0.000      0.000
REMARK  Name = ZINC09118852
REMARK                            x       y       z     vdW  Elec       q    Type
REMARK                         _______ _______ _______ _____ _____    ______ ____
ROOT
ATOM      1  C   LIG    1       -9.530  -6.356  60.370  0.00  0.00    +0.348 A 
ATOM      2  C   LIG    1       -8.578  -5.408  60.789  0.00  0.00    +0.003 A 
ATOM      3  C   LIG    1       -8.077  -4.508  59.903  0.00  0.00    +0.186 A 
ATOM      4  C   LIG    1       -8.524  -4.539  58.568  0.00  0.00    +0.127 A 
ATOM      5  N   LIG    1       -8.242  -3.822  57.492  0.00  0.00    -0.245 NA
ATOM      6  N   LIG    1       -8.935  -4.260  56.497  0.00  0.00    -0.252 NA
ATOM      7  C   LIG    1       -9.683  -5.265  56.878  0.00  0.00    +0.205 A 
ATOM      8  N   LIG    1       -9.453  -5.476  58.191  0.00  0.00    -0.279 N 
ATOM      9  N   LIG    1       -9.944  -6.390  59.125  0.00  0.00    -0.305 NA
ENDROOT
BRANCH   1  13
ATOM     10  N   LIG    1       -9.863  -9.375  63.199  0.00  0.00    -0.491 N 
ATOM     11  C   LIG    1      -10.145  -7.996  63.623  0.00  0.00    +0.222 C 
ATOM     12  C   LIG    1       -9.505  -7.021  62.633  0.00  0.00    +0.228 C 
ATOM     13  N   LIG    1      -10.036  -7.274  61.286  0.00  0.00    -0.457 N 
ATOM     14  C   LIG    1       -9.755  -8.652  60.862  0.00  0.00    +0.227 C 
ATOM     15  C   LIG    1      -10.396  -9.628  61.852  0.00  0.00    +0.212 C 
BRANCH  10  20
ATOM     16  C   LIG    1      -11.318 -10.779  66.271  0.00  0.00    +0.152 A 
ATOM     17  C   LIG    1      -11.373 -12.126  65.941  0.00  0.00    -0.103 A 
ATOM     18  C   LIG    1      -10.932 -12.554  64.703  0.00  0.00    +0.075 A 
ATOM     19  C   LIG    1      -10.434 -11.644  63.791  0.00  0.00    -0.076 A 
ATOM     20  C   LIG    1      -10.372 -10.296  64.118  0.00  0.00    +0.148 A 
ATOM     21  C   LIG    1      -10.820  -9.863  65.359  0.00  0.00    -0.041 A 
BRANCH  16  23
ATOM     22  C   LIG    1      -10.919  -9.431  68.188  0.00  0.00    +0.243 C 
ATOM     23  O   LIG    1      -11.751 -10.359  67.489  0.00  0.00    -0.317 OA
ENDBRANCH  16  23
ENDBRANCH  10  20
ENDBRANCH   1  13
BRANCH   7  24
ATOM     24  C   LIG    1      -10.633  -6.046  56.006  0.00  0.00    +0.199 C 
BRANCH  24  25
ATOM     25  C   LIG    1      -11.960  -5.293  55.893  0.00  0.00    +0.077 C 
BRANCH  25  26
ATOM     26  C   LIG    1      -12.945  -5.860  56.882  0.00  0.00    +0.520 C 
ATOM     27  N   LIG    1      -12.763  -7.101  57.378  0.00  0.00    -0.672 N 
ATOM     28  H   LIG    1      -12.038  -7.653  57.049  0.00  0.00    +0.418 HD
ATOM     29  O   LIG    1      -13.901  -5.201  57.232  0.00  0.00    -0.510 OA
BRANCH  27  30
ATOM     30  C   LIG    1      -13.624  -7.590  58.368  0.00  0.00    +0.164 A 
ATOM     31  C   LIG    1      -14.966  -7.801  58.079  0.00  0.00    +0.020 A 
ATOM     32  C   LIG    1      -15.814  -8.289  59.053  0.00  0.00    +0.048 A 
ATOM     33  C   LIG    1      -15.331  -8.558  60.323  0.00  0.00    +0.053 A 
ATOM     34  F   LIG    1      -16.163  -9.032  61.276  0.00  0.00    -0.127 F 
ATOM     35  C   LIG    1      -13.992  -8.344  60.615  0.00  0.00    +0.090 A 
ATOM     36  F   LIG    1      -13.522  -8.608  61.854  0.00  0.00    -0.123 F 
ATOM     37  C   LIG    1      -13.139  -7.860  59.640  0.00  0.00    +0.031 A 
ENDBRANCH  27  30
ENDBRANCH  25  26
ENDBRANCH  24  25
ENDBRANCH   7  24
TORSDOF 7
ENDMDL
MODEL 2
REMARK VINA RESULT:      -9.8      3.847      8.305
REMARK  Name = ZINC09118852
REMARK                            x       y       z     vdW  Elec       q    Type
REMARK                         _______ _______ _______ _____ _____    ______ ____
ROOT
ATOM      1  C   LIG    1       -9.714  -6.775  63.334  0.00  0.00    +0.348 A 
ATOM      2  C   LIG    1       -9.881  -5.379  63.251  0.00  0.00    +0.003 A 
ATOM      3  C   LIG    1       -9.783  -4.613  64.368  0.00  0.00    +0.186 A 
ATOM      4  C   LIG    1       -9.513  -5.233  65.603  0.00  0.00    +0.127 A 
ATOM      5  N   LIG    1       -9.359  -4.784  66.839  0.00  0.00    -0.245 NA
ATOM      6  N   LIG    1       -9.121  -5.778  67.624  0.00  0.00    -0.252 NA
ATOM      7  C   LIG    1       -9.110  -6.897  66.944  0.00  0.00    +0.205 A 
ATOM      8  N   LIG    1       -9.355  -6.596  65.651  0.00  0.00    -0.279 N 
ATOM      9  N   LIG    1       -9.467  -7.355  64.485  0.00  0.00    -0.305 NA
ENDROOT
BRANCH   1  13
ATOM     10  N   LIG    1      -11.186  -8.765  60.004  0.00  0.00    -0.491 N 
ATOM     11  C   LIG    1      -10.303  -7.610  59.785  0.00  0.00    +0.222 C 
ATOM     12  C   LIG    1      -10.280  -6.744  61.046  0.00  0.00    +0.228 C 
ATOM     13  N   LIG    1       -9.816  -7.550  62.183  0.00  0.00    -0.457 N 
ATOM     14  C   LIG    1      -10.699  -8.704  62.402  0.00  0.00    +0.227 C 
ATOM     15  C   LIG    1      -10.721  -9.572  61.141  0.00  0.00    +0.212 C 
BRANCH  10  20
ATOM     16  C   LIG    1      -10.640 -11.475  57.577  0.00  0.00    +0.152 A 
ATOM     17  C   LIG    1      -11.487 -11.080  56.552  0.00  0.00    -0.103 A 
ATOM     18  C   LIG    1      -12.234  -9.924  56.676  0.00  0.00    +0.075 A 
ATOM     19  C   LIG    1      -12.138  -9.156  57.821  0.00  0.00    -0.076 A 
ATOM     20  C   LIG    1      -11.288  -9.544  58.848  0.00  0.00    +0.148 A 
ATOM     21  C   LIG    1      -10.542 -10.708  58.728  0.00  0.00    -0.041 A 
BRANCH  16  23
ATOM     22  C   LIG    1      -10.353 -13.570  56.492  0.00  0.00    +0.243 C 
ATOM     23  O   LIG    1       -9.906 -12.611  57.453  0.00  0.00    -0.317 OA
ENDBRANCH  16  23
ENDBRANCH  10  20
ENDBRANCH   1  13
BRANCH   7  24
ATOM     24  C   LIG    1       -8.866  -8.275  67.505  0.00  0.00    +0.199 C 
BRANCH  24  25
ATOM     25  C   LIG    1      -10.199  -9.008  67.657  0.00  0.00    +0.077 C 
BRANCH  25  26
ATOM     26  C   LIG    1      -10.134 -10.326  66.931  0.00  0.00    +0.520 C 
ATOM     27  N   LIG    1       -9.480 -10.416  65.755  0.00  0.00    -0.672 N 
ATOM     28  H   LIG    1       -9.110  -9.619  65.343  0.00  0.00    +0.418 HD
ATOM     29  O   LIG    1      -10.669 -11.306  67.403  0.00  0.00    -0.510 OA
BRANCH  27  30
ATOM     30  C   LIG    1       -9.337 -11.659  65.128  0.00  0.00    +0.164 A 
ATOM     31  C   LIG    1      -10.260 -12.065  64.172  0.00  0.00    +0.020 A 
ATOM     32  C   LIG    1      -10.116 -13.290  63.549  0.00  0.00    +0.048 A 
ATOM     33  C   LIG    1       -9.059 -14.119  63.885  0.00  0.00    +0.053 A 
ATOM     34  F   LIG    1       -8.922 -15.318  63.278  0.00  0.00    -0.127 F 
ATOM     35  C   LIG    1       -8.140 -13.718  64.843  0.00  0.00    +0.090 A 
ATOM     36  F   LIG    1       -7.108 -14.528  65.168  0.00  0.00    -0.123 F 
ATOM     37  C   LIG    1       -8.278 -12.490  65.464  0.00  0.00    +0.031 A 
ENDBRANCH  27  30
ENDBRANCH  25  26
ENDBRANCH  24  25
ENDBRANCH   7  24
TORSDOF 7
ENDMDL
MODEL 3
REMARK VINA RESULT:      -9.8      2.978      4.988
REMARK  Name = ZINC09118852
REMARK                            x       y       z     vdW  Elec       q    Type
REMARK                         _______ _______ _______ _____ _____    ______ ____
ROOT
ATOM      1  C   LIG    1      -12.532  -8.064  58.075  0.00  0.00    +0.348 A 
ATOM      2  C   LIG    1      -13.875  -7.652  58.176  0.00  0.00    +0.003 A 
ATOM      3  C   LIG    1      -14.287  -6.514  57.559  0.00  0.00    +0.186 A 
ATOM      4  C   LIG    1      -13.355  -5.758  56.822  0.00  0.00    +0.127 A 
ATOM      5  N   LIG    1      -13.433  -4.636  56.124  0.00  0.00    -0.245 NA
ATOM      6  N   LIG    1      -12.275  -4.360  55.633  0.00  0.00    -0.252 NA
ATOM      7  C   LIG    1      -11.407  -5.276  55.985  0.00  0.00    +0.205 A 
ATOM      8  N   LIG    1      -12.053  -6.186  56.744  0.00  0.00    -0.279 N 
ATOM      9  N   LIG    1      -11.661  -7.358  57.393  0.00  0.00    -0.305 NA
ENDROOT
BRANCH   1  13
ATOM     10  N   LIG    1      -10.341 -10.858  60.223  0.00  0.00    -0.491 N 
ATOM     11  C   LIG    1      -11.574 -10.334  60.827  0.00  0.00    +0.222 C 
ATOM     12  C   LIG    1      -11.947  -9.012  60.153  0.00  0.00    +0.228 C 
ATOM     13  N   LIG    1      -12.122  -9.232  58.711  0.00  0.00    -0.457 N 
ATOM     14  C   LIG    1      -10.889  -9.755  58.107  0.00  0.00    +0.227 C 
ATOM     15  C   LIG    1      -10.516 -11.078  58.780  0.00  0.00    +0.212 C 
BRANCH  10  20
ATOM     16  C   LIG    1       -9.705 -13.342  62.860  0.00  0.00    +0.152 A 
ATOM     17  C   LIG    1       -9.106 -14.355  62.124  0.00  0.00    -0.103 A 
ATOM     18  C   LIG    1       -8.922 -14.206  60.762  0.00  0.00    +0.075 A 
ATOM     19  C   LIG    1       -9.334 -13.049  60.129  0.00  0.00    -0.076 A 
ATOM     20  C   LIG    1       -9.929 -12.031  60.861  0.00  0.00    +0.148 A 
ATOM     21  C   LIG    1      -10.120 -12.181  62.228  0.00  0.00    -0.041 A 
BRANCH  16  23
ATOM     22  C   LIG    1       -8.871 -12.950  65.051  0.00  0.00    +0.243 C 
ATOM     23  O   LIG    1       -9.883 -13.490  64.198  0.00  0.00    -0.317 OA
ENDBRANCH  16  23
ENDBRANCH  10  20
ENDBRANCH   1  13
BRANCH   7  24
ATOM     24  C   LIG    1       -9.947  -5.307  55.609  0.00  0.00    +0.199 C 
BRANCH  24  25
ATOM     25  C   LIG    1       -9.218  -4.151  56.294  0.00  0.00    +0.077 C 
BRANCH  25  26
ATOM     26  C   LIG    1       -9.098  -4.435  57.768  0.00  0.00    +0.520 C 
ATOM     27  N   LIG    1       -9.004  -5.707  58.204  0.00  0.00    -0.672 N 
ATOM     28  H   LIG    1       -9.081  -6.442  57.576  0.00  0.00    +0.418 HD
ATOM     29  O   LIG    1       -9.087  -3.520  58.563  0.00  0.00    -0.510 OA
BRANCH  27  30
ATOM     30  C   LIG    1       -8.796  -5.967  59.564  0.00  0.00    +0.164 A 
ATOM     31  C   LIG    1       -9.882  -6.097  60.420  0.00  0.00    +0.020 A 
ATOM     32  C   LIG    1       -9.678  -6.359  61.760  0.00  0.00    +0.048 A 
ATOM     33  C   LIG    1       -8.390  -6.480  62.255  0.00  0.00    +0.053 A 
ATOM     34  F   LIG    1       -8.192  -6.732  63.568  0.00  0.00    -0.127 F 
ATOM     35  C   LIG    1       -7.304  -6.345  61.404  0.00  0.00    +0.090 A 
ATOM     36  F   LIG    1       -6.048  -6.466  61.888  0.00  0.00    -0.123 F 
ATOM     37  C   LIG    1       -7.506  -6.089  60.060  0.00  0.00    +0.031 A 
ENDBRANCH  27  30
ENDBRANCH  25  26
ENDBRANCH  24  25
ENDBRANCH   7  24
TORSDOF 7
ENDMDL
MODEL 4
REMARK VINA RESULT:      -9.7      5.210      7.273
REMARK  Name = ZINC09118852
REMARK                            x       y       z     vdW  Elec       q    Type
REMARK                         _______ _______ _______ _____ _____    ______ ____
ROOT
ATOM      1  C   LIG    1       -8.661 -14.910  60.955  0.00  0.00    +0.348 A 
ATOM      2  C   LIG    1       -8.650 -15.570  59.711  0.00  0.00    +0.003 A 
ATOM      3  C   LIG    1       -9.039 -14.913  58.587  0.00  0.00    +0.186 A 
ATOM      4  C   LIG    1       -9.451 -13.570  58.687  0.00  0.00    +0.127 A 
ATOM      5  N   LIG    1       -9.876 -12.675  57.808  0.00  0.00    -0.245 NA
ATOM      6  N   LIG    1      -10.130 -11.569  58.419  0.00  0.00    -0.252 NA
ATOM      7  C   LIG    1       -9.886 -11.695  59.699  0.00  0.00    +0.205 A 
ATOM      8  N   LIG    1       -9.451 -12.955  59.914  0.00  0.00    -0.279 N 
ATOM      9  N   LIG    1       -9.050 -13.660  61.050  0.00  0.00    -0.305 NA
ENDROOT
BRANCH   1  13
ATOM     10  N   LIG    1       -8.634 -16.784  64.658  0.00  0.00    -0.491 N 
ATOM     11  C   LIG    1       -8.465 -17.618  63.460  0.00  0.00    +0.222 C 
ATOM     12  C   LIG    1       -8.989 -16.862  62.237  0.00  0.00    +0.228 C 
ATOM     13  N   LIG    1       -8.261 -15.593  62.099  0.00  0.00    -0.457 N 
ATOM     14  C   LIG    1       -8.429 -14.759  63.297  0.00  0.00    +0.227 C 
ATOM     15  C   LIG    1       -7.904 -15.515  64.520  0.00  0.00    +0.212 C 
BRANCH  10  20
ATOM     16  C   LIG    1       -8.644 -18.163  68.068  0.00  0.00    +0.152 A 
ATOM     17  C   LIG    1       -7.423 -18.823  68.085  0.00  0.00    -0.103 A 
ATOM     18  C   LIG    1       -6.612 -18.808  66.966  0.00  0.00    +0.075 A 
ATOM     19  C   LIG    1       -7.012 -18.136  65.827  0.00  0.00    -0.076 A 
ATOM     20  C   LIG    1       -8.230 -17.469  65.806  0.00  0.00    +0.148 A 
ATOM     21  C   LIG    1       -9.049 -17.488  66.927  0.00  0.00    -0.041 A 
BRANCH  16  23
ATOM     22  C   LIG    1      -10.728 -17.572  69.045  0.00  0.00    +0.243 C 
ATOM     23  O   LIG    1       -9.440 -18.178  69.168  0.00  0.00    -0.317 OA
ENDBRANCH  16  23
ENDBRANCH  10  20
ENDBRANCH   1  13
BRANCH   7  24
ATOM     24  C   LIG    1      -10.060 -10.625  60.746  0.00  0.00    +0.199 C 
BRANCH  24  25
ATOM     25  C   LIG    1      -11.551 -10.372  60.977  0.00  0.00    +0.077 C 
BRANCH  25  26
ATOM     26  C   LIG    1      -11.979  -9.152  60.204  0.00  0.00    +0.520 C 
ATOM     27  N   LIG    1      -12.361  -9.269  58.916  0.00  0.00    -0.672 N 
ATOM     28  H   LIG    1      -12.295 -10.126  58.467  0.00  0.00    +0.418 HD
ATOM     29  O   LIG    1      -11.981  -8.064  60.740  0.00  0.00    -0.510 OA
BRANCH  27  30
ATOM     30  C   LIG    1      -12.850  -8.153  58.228  0.00  0.00    +0.164 A 
ATOM     31  C   LIG    1      -14.191  -7.806  58.331  0.00  0.00    +0.020 A 
ATOM     32  C   LIG    1      -14.673  -6.701  57.656  0.00  0.00    +0.048 A 
ATOM     33  C   LIG    1      -13.823  -5.945  56.867  0.00  0.00    +0.053 A 
ATOM     34  F   LIG    1      -14.297  -4.867  56.205  0.00  0.00    -0.127 F 
ATOM     35  C   LIG    1      -12.485  -6.292  56.758  0.00  0.00    +0.090 A 
ATOM     36  F   LIG    1      -11.656  -5.552  55.989  0.00  0.00    -0.123 F 
ATOM     37  C   LIG    1      -11.998  -7.394  57.437  0.00  0.00    +0.031 A 
ENDBRANCH  27  30
ENDBRANCH  25  26
ENDBRANCH  24  25
ENDBRANCH   7  24
TORSDOF 7
ENDMDL
MODEL 5
REMARK VINA RESULT:      -9.7     15.086     18.946
REMARK  Name = ZINC09118852
REMARK                            x       y       z     vdW  Elec       q    Type
REMARK                         _______ _______ _______ _____ _____    ______ ____
ROOT
ATOM      1  C   LIG    1       -3.914   3.669  55.511  0.00  0.00    +0.348 A 
ATOM      2  C   LIG    1       -4.929   3.546  56.479  0.00  0.00    +0.003 A 
ATOM      3  C   LIG    1       -4.829   4.211  57.659  0.00  0.00    +0.186 A 
ATOM      4  C   LIG    1       -3.701   5.020  57.897  0.00  0.00    +0.127 A 
ATOM      5  N   LIG    1       -3.315   5.777  58.912  0.00  0.00    -0.245 NA
ATOM      6  N   LIG    1       -2.182   6.321  58.627  0.00  0.00    -0.252 NA
ATOM      7  C   LIG    1       -1.790   5.948  57.434  0.00  0.00    +0.205 A 
ATOM      8  N   LIG    1       -2.729   5.118  56.933  0.00  0.00    -0.279 N 
ATOM      9  N   LIG    1       -2.860   4.418  55.732  0.00  0.00    -0.305 NA
ENDROOT
BRANCH   1  13
ATOM     10  N   LIG    1       -3.859   0.705  52.607  0.00  0.00    -0.491 N 
ATOM     11  C   LIG    1       -5.165   1.218  53.045  0.00  0.00    +0.222 C 
ATOM     12  C   LIG    1       -5.010   1.895  54.409  0.00  0.00    +0.228 C 
ATOM     13  N   LIG    1       -4.028   2.982  54.305  0.00  0.00    -0.457 N 
ATOM     14  C   LIG    1       -2.722   2.470  53.866  0.00  0.00    +0.227 C 
ATOM     15  C   LIG    1       -2.876   1.793  52.502  0.00  0.00    +0.212 C 
BRANCH  10  20
ATOM     16  C   LIG    1       -3.033  -0.660  49.292  0.00  0.00    +0.152 A 
ATOM     17  C   LIG    1       -4.205  -1.342  48.993  0.00  0.00    -0.103 A 
ATOM     18  C   LIG    1       -5.254  -1.346  49.893  0.00  0.00    +0.075 A 
ATOM     19  C   LIG    1       -5.140  -0.671  51.093  0.00  0.00    -0.076 A 
ATOM     20  C   LIG    1       -3.972   0.017  51.396  0.00  0.00    +0.148 A 
ATOM     21  C   LIG    1       -2.915   0.017  50.495  0.00  0.00    -0.041 A 
BRANCH  16  23
ATOM     22  C   LIG    1       -2.174  -1.421  47.211  0.00  0.00    +0.243 C 
ATOM     23  O   LIG    1       -2.004  -0.657  48.406  0.00  0.00    -0.317 OA
ENDBRANCH  16  23
ENDBRANCH  10  20
ENDBRANCH   1  13
BRANCH   7  24
ATOM     24  C   LIG    1       -0.517   6.371  56.745  0.00  0.00    +0.199 C 
BRANCH  24  25
ATOM     25  C   LIG    1        0.607   5.400  57.109  0.00  0.00    +0.077 C 
BRANCH  25  26
ATOM     26  C   LIG    1        1.825   5.706  56.276  0.00  0.00    +0.520 C 
ATOM     27  N   LIG    1        1.743   6.596  55.266  0.00  0.00    -0.672 N 
ATOM     28  H   LIG    1        0.888   6.988  55.032  0.00  0.00    +0.418 HD
ATOM     29  O   LIG    1        2.876   5.152  56.512  0.00  0.00    -0.510 OA
BRANCH  27  30
ATOM     30  C   LIG    1        2.895   6.951  54.554  0.00  0.00    +0.164 A 
ATOM     31  C   LIG    1        3.622   8.076  54.925  0.00  0.00    +0.020 A 
ATOM     32  C   LIG    1        4.761   8.423  54.227  0.00  0.00    +0.048 A 
ATOM     33  C   LIG    1        5.174   7.659  53.148  0.00  0.00    +0.053 A 
ATOM     34  F   LIG    1        6.287   8.004  52.463  0.00  0.00    -0.127 F 
ATOM     35  C   LIG    1        4.448   6.540  52.772  0.00  0.00    +0.090 A 
ATOM     36  F   LIG    1        4.853   5.795  51.720  0.00  0.00    -0.123 F 
ATOM     37  C   LIG    1        3.309   6.186  53.473  0.00  0.00    +0.031 A 
ENDBRANCH  27  30
ENDBRANCH  25  26
ENDBRANCH  24  25
ENDBRANCH   7  24
TORSDOF 7
ENDMDL
MODEL 6
REMARK VINA RESULT:      -9.7      2.852      4.495
REMARK  Name = ZINC09118852
REMARK                            x       y       z     vdW  Elec       q    Type
REMARK                         _______ _______ _______ _____ _____    ______ ____
ROOT
ATOM      1  C   LIG    1      -11.257  -9.019  58.562  0.00  0.00    +0.348 A 
ATOM      2  C   LIG    1      -11.683  -9.675  57.391  0.00  0.00    +0.003 A 
ATOM      3  C   LIG    1      -11.530  -9.077  56.181  0.00  0.00    +0.186 A 
ATOM      4  C   LIG    1      -10.943  -7.798  56.118  0.00  0.00    +0.127 A 
ATOM      5  N   LIG    1      -10.659  -6.969  55.126  0.00  0.00    -0.245 NA
ATOM      6  N   LIG    1      -10.115  -5.904  55.605  0.00  0.00    -0.252 NA
ATOM      7  C   LIG    1      -10.023  -5.993  56.909  0.00  0.00    +0.205 A 
ATOM      8  N   LIG    1      -10.539  -7.185  57.277  0.00  0.00    -0.279 N 
ATOM      9  N   LIG    1      -10.714  -7.825  58.506  0.00  0.00    -0.305 NA
ENDROOT
BRANCH   1  13
ATOM     10  N   LIG    1      -10.676 -10.331  62.457  0.00  0.00    -0.491 N 
ATOM     11  C   LIG    1      -11.758  -9.368  62.206  0.00  0.00    +0.222 C 
ATOM     12  C   LIG    1      -11.501  -8.651  60.879  0.00  0.00    +0.228 C 
ATOM     13  N   LIG    1      -11.419  -9.641  59.797  0.00  0.00    -0.457 N 
ATOM     14  C   LIG    1      -10.337 -10.604  60.047  0.00  0.00    +0.227 C 
ATOM     15  C   LIG    1      -10.595 -11.322  61.374  0.00  0.00    +0.212 C 
BRANCH  10  20
ATOM     16  C   LIG    1      -11.464 -10.853  66.011  0.00  0.00    +0.152 A 
ATOM     17  C   LIG    1      -11.154 -12.198  66.151  0.00  0.00    -0.103 A 
ATOM     18  C   LIG    1      -10.691 -12.919  65.066  0.00  0.00    +0.075 A 
ATOM     19  C   LIG    1      -10.535 -12.303  63.840  0.00  0.00    -0.076 A 
ATOM     20  C   LIG    1      -10.839 -10.956  63.695  0.00  0.00    +0.148 A 
ATOM     21  C   LIG    1      -11.309 -10.232  64.782  0.00  0.00    -0.041 A 
BRANCH  16  23
ATOM     22  C   LIG    1      -10.938  -9.670  68.005  0.00  0.00    +0.243 C 
ATOM     23  O   LIG    1      -11.917 -10.145  67.078  0.00  0.00    -0.317 OA
ENDBRANCH  16  23
ENDBRANCH  10  20
ENDBRANCH   1  13
BRANCH   7  24
ATOM     24  C   LIG    1       -9.444  -4.952  57.831  0.00  0.00    +0.199 C 
BRANCH  24  25
ATOM     25  C   LIG    1       -8.258  -5.546  58.593  0.00  0.00    +0.077 C 
BRANCH  25  26
ATOM     26  C   LIG    1       -8.426  -5.287  60.067  0.00  0.00    +0.520 C 
ATOM     27  N   LIG    1       -9.553  -5.679  60.696  0.00  0.00    -0.672 N 
ATOM     28  H   LIG    1      -10.283  -6.066  60.187  0.00  0.00    +0.418 HD
ATOM     29  O   LIG    1       -7.549  -4.726  60.689  0.00  0.00    -0.510 OA
BRANCH  27  30
ATOM     30  C   LIG    1       -9.669  -5.526  62.082  0.00  0.00    +0.164 A 
ATOM     31  C   LIG    1      -10.217  -4.362  62.609  0.00  0.00    +0.020 A 
ATOM     32  C   LIG    1      -10.337  -4.213  63.976  0.00  0.00    +0.048 A 
ATOM     33  C   LIG    1       -9.901  -5.217  64.825  0.00  0.00    +0.053 A 
ATOM     34  F   LIG    1      -10.015  -5.067  66.163  0.00  0.00    -0.127 F 
ATOM     35  C   LIG    1       -9.349  -6.377  64.302  0.00  0.00    +0.090 A 
ATOM     36  F   LIG    1       -8.926  -7.355  65.132  0.00  0.00    -0.123 F 
ATOM     37  C   LIG    1       -9.233  -6.532  62.933  0.00  0.00    +0.031 A 
ENDBRANCH  27  30
ENDBRANCH  25  26
ENDBRANCH  24  25
ENDBRANCH   7  24
TORSDOF 7
ENDMDL
MODEL 7
REMARK VINA RESULT:      -9.7     28.528     31.418
REMARK  Name = ZINC09118852
REMARK                            x       y       z     vdW  Elec       q    Type
REMARK                         _______ _______ _______ _____ _____    ______ ____
ROOT
ATOM      1  C   LIG    1        2.910  19.904  51.118  0.00  0.00    +0.348 A 
ATOM      2  C   LIG    1        3.996  20.357  50.345  0.00  0.00    +0.003 A 
ATOM      3  C   LIG    1        3.774  21.049  49.198  0.00  0.00    +0.186 A 
ATOM      4  C   LIG    1        2.449  21.304  48.797  0.00  0.00    +0.127 A 
ATOM      5  N   LIG    1        1.910  21.932  47.764  0.00  0.00    -0.245 NA
ATOM      6  N   LIG    1        0.626  21.887  47.863  0.00  0.00    -0.252 NA
ATOM      7  C   LIG    1        0.280  21.238  48.947  0.00  0.00    +0.205 A 
ATOM      8  N   LIG    1        1.412  20.849  49.572  0.00  0.00    -0.279 N 
ATOM      9  N   LIG    1        1.674  20.136  50.744  0.00  0.00    -0.305 NA
ENDROOT
BRANCH   1  13
ATOM     10  N   LIG    1        4.497  17.300  53.934  0.00  0.00    -0.491 N 
ATOM     11  C   LIG    1        4.690  18.743  54.140  0.00  0.00    +0.222 C 
ATOM     12  C   LIG    1        4.495  19.475  52.811  0.00  0.00    +0.228 C 
ATOM     13  N   LIG    1        3.149  19.195  52.292  0.00  0.00    -0.457 N 
ATOM     14  C   LIG    1        2.956  17.753  52.086  0.00  0.00    +0.227 C 
ATOM     15  C   LIG    1        3.150  17.020  53.416  0.00  0.00    +0.212 C 
BRANCH  10  20
ATOM     16  C   LIG    1        4.051  15.924  57.316  0.00  0.00    +0.152 A 
ATOM     17  C   LIG    1        5.218  15.185  57.452  0.00  0.00    -0.103 A 
ATOM     18  C   LIG    1        6.138  15.147  56.421  0.00  0.00    +0.075 A 
ATOM     19  C   LIG    1        5.900  15.845  55.252  0.00  0.00    -0.076 A 
ATOM     20  C   LIG    1        4.736  16.590  55.113  0.00  0.00    +0.148 A 
ATOM     21  C   LIG    1        3.808  16.624  56.145  0.00  0.00    -0.041 A 
BRANCH  16  23
ATOM     22  C   LIG    1        1.789  16.228  57.979  0.00  0.00    +0.243 C 
ATOM     23  O   LIG    1        3.148  15.961  58.330  0.00  0.00    -0.317 OA
ENDBRANCH  16  23
ENDBRANCH  10  20
ENDBRANCH   1  13
BRANCH   7  24
ATOM     24  C   LIG    1       -1.129  20.973  49.413  0.00  0.00    +0.199 C 
BRANCH  24  25
ATOM     25  C   LIG    1       -1.561  22.071  50.385  0.00  0.00    +0.077 C 
BRANCH  25  26
ATOM     26  C   LIG    1       -1.316  21.615  51.800  0.00  0.00    +0.520 C 
ATOM     27  N   LIG    1       -0.206  22.014  52.454  0.00  0.00    -0.672 N 
ATOM     28  H   LIG    1        0.467  22.538  51.993  0.00  0.00    +0.418 HD
ATOM     29  O   LIG    1       -2.116  20.890  52.350  0.00  0.00    -0.510 OA
BRANCH  27  30
ATOM     30  C   LIG    1       -0.026  21.670  53.799  0.00  0.00    +0.164 A 
ATOM     31  C   LIG    1       -0.546  22.482  54.799  0.00  0.00    +0.020 A 
ATOM     32  C   LIG    1       -0.374  22.140  56.126  0.00  0.00    +0.048 A 
ATOM     33  C   LIG    1        0.327  20.993  56.461  0.00  0.00    +0.053 A 
ATOM     34  F   LIG    1        0.499  20.662  57.760  0.00  0.00    -0.127 F 
ATOM     35  C   LIG    1        0.851  20.184  55.465  0.00  0.00    +0.090 A 
ATOM     36  F   LIG    1        1.533  19.065  55.794  0.00  0.00    -0.123 F 
ATOM     37  C   LIG    1        0.675  20.521  54.135  0.00  0.00    +0.031 A 
ENDBRANCH  27  30
ENDBRANCH  25  26
ENDBRANCH  24  25
ENDBRANCH   7  24
TORSDOF 7
ENDMDL
MODEL 8
REMARK VINA RESULT:      -9.6      3.450      8.739
REMARK  Name = ZINC09118852
REMARK                            x       y       z     vdW  Elec       q    Type
REMARK                         _______ _______ _______ _____ _____    ______ ____
ROOT
ATOM      1  C   LIG    1      -10.578 -10.593  63.386  0.00  0.00    +0.348 A 
ATOM      2  C   LIG    1      -10.658 -11.989  63.551  0.00  0.00    +0.003 A 
ATOM      3  C   LIG    1      -10.739 -12.525  64.796  0.00  0.00    +0.186 A 
ATOM      4  C   LIG    1      -10.742 -11.667  65.913  0.00  0.00    +0.127 A 
ATOM      5  N   LIG    1      -10.809 -11.866  67.220  0.00  0.00    -0.245 NA
ATOM      6  N   LIG    1      -10.775 -10.728  67.824  0.00  0.00    -0.252 NA
ATOM      7  C   LIG    1      -10.686  -9.757  66.950  0.00  0.00    +0.205 A 
ATOM      8  N   LIG    1      -10.662 -10.311  65.719  0.00  0.00    -0.279 N 
ATOM      9  N   LIG    1      -10.575  -9.792  64.426  0.00  0.00    -0.305 NA
ENDROOT
BRANCH   1  13
ATOM     10  N   LIG    1      -11.539  -8.988  59.682  0.00  0.00    -0.491 N 
ATOM     11  C   LIG    1      -10.881  -8.114  60.664  0.00  0.00    +0.222 C 
ATOM     12  C   LIG    1      -11.063  -8.701  62.066  0.00  0.00    +0.228 C 
ATOM     13  N   LIG    1      -10.495 -10.055  62.105  0.00  0.00    -0.457 N 
ATOM     14  C   LIG    1      -11.153 -10.928  61.123  0.00  0.00    +0.227 C 
ATOM     15  C   LIG    1      -10.970 -10.343  59.721  0.00  0.00    +0.212 C 
BRANCH  10  20
ATOM     16  C   LIG    1      -11.388  -6.538  56.942  0.00  0.00    +0.152 A 
ATOM     17  C   LIG    1      -11.295  -7.382  55.844  0.00  0.00    -0.103 A 
ATOM     18  C   LIG    1      -11.279  -8.753  56.022  0.00  0.00    +0.075 A 
ATOM     19  C   LIG    1      -11.357  -9.287  57.294  0.00  0.00    -0.076 A 
ATOM     20  C   LIG    1      -11.455  -8.448  58.396  0.00  0.00    +0.148 A 
ATOM     21  C   LIG    1      -11.465  -7.071  58.219  0.00  0.00    -0.041 A 
BRANCH  16  23
ATOM     22  C   LIG    1      -12.148  -4.693  55.651  0.00  0.00    +0.243 C 
ATOM     23  O   LIG    1      -11.405  -5.192  56.765  0.00  0.00    -0.317 OA
ENDBRANCH  16  23
ENDBRANCH  10  20
ENDBRANCH   1  13
BRANCH   7  24
ATOM     24  C   LIG    1      -10.622  -8.283  67.263  0.00  0.00    +0.199 C 
BRANCH  24  25
ATOM     25  C   LIG    1       -9.164  -7.824  67.264  0.00  0.00    +0.077 C 
BRANCH  25  26
ATOM     26  C   LIG    1       -8.969  -6.764  66.211  0.00  0.00    +0.520 C 
ATOM     27  N   LIG    1       -9.386  -6.986  64.947  0.00  0.00    -0.672 N 
ATOM     28  H   LIG    1       -9.748  -7.851  64.700  0.00  0.00    +0.418 HD
ATOM     29  O   LIG    1       -8.438  -5.713  66.499  0.00  0.00    -0.510 OA
BRANCH  27  30
ATOM     30  C   LIG    1       -9.293  -5.966  63.992  0.00  0.00    +0.164 A 
ATOM     31  C   LIG    1      -10.132  -4.862  64.072  0.00  0.00    +0.020 A 
ATOM     32  C   LIG    1      -10.036  -3.853  63.133  0.00  0.00    +0.048 A 
ATOM     33  C   LIG    1       -9.113  -3.947  62.105  0.00  0.00    +0.053 A 
ATOM     34  F   LIG    1       -9.024  -2.961  61.185  0.00  0.00    -0.127 F 
ATOM     35  C   LIG    1       -8.278  -5.050  62.021  0.00  0.00    +0.090 A 
ATOM     36  F   LIG    1       -7.377  -5.140  61.018  0.00  0.00    -0.123 F 
ATOM     37  C   LIG    1       -8.367  -6.060  62.963  0.00  0.00    +0.031 A 
ENDBRANCH  27  30
ENDBRANCH  25  26
ENDBRANCH  24  25
ENDBRANCH   7  24
TORSDOF 7
ENDMDL
MODEL 9
REMARK VINA RESULT:      -9.6      3.409      8.766
REMARK  Name = ZINC09118852
REMARK                            x       y       z     vdW  Elec       q    Type
REMARK                         _______ _______ _______ _____ _____    ______ ____
ROOT
ATOM      1  C   LIG    1      -10.736  -9.915  64.589  0.00  0.00    +0.348 A 
ATOM      2  C   LIG    1      -11.603 -10.912  65.075  0.00  0.00    +0.003 A 
ATOM      3  C   LIG    1      -11.716 -11.125  66.412  0.00  0.00    +0.186 A 
ATOM      4  C   LIG    1      -10.955 -10.338  67.298  0.00  0.00    +0.127 A 
ATOM      5  N   LIG    1      -10.839 -10.295  68.616  0.00  0.00    -0.245 NA
ATOM      6  N   LIG    1       -9.995  -9.376  68.938  0.00  0.00    -0.252 NA
ATOM      7  C   LIG    1       -9.532  -8.792  67.860  0.00  0.00    +0.205 A 
ATOM      8  N   LIG    1      -10.118  -9.374  66.792  0.00  0.00    -0.279 N 
ATOM      9  N   LIG    1      -10.022  -9.184  65.413  0.00  0.00    -0.305 NA
ENDROOT
BRANCH   1  13
ATOM     10  N   LIG    1      -10.915  -8.227  60.802  0.00  0.00    -0.491 N 
ATOM     11  C   LIG    1       -9.590  -8.421  61.411  0.00  0.00    +0.222 C 
ATOM     12  C   LIG    1       -9.746  -8.569  62.926  0.00  0.00    +0.228 C 
ATOM     13  N   LIG    1      -10.629  -9.706  63.217  0.00  0.00    -0.457 N 
ATOM     14  C   LIG    1      -11.952  -9.512  62.609  0.00  0.00    +0.227 C 
ATOM     15  C   LIG    1      -11.798  -9.366  61.093  0.00  0.00    +0.212 C 
BRANCH  10  20
ATOM     16  C   LIG    1      -10.096  -6.661  57.576  0.00  0.00    +0.152 A 
ATOM     17  C   LIG    1      -10.603  -7.604  56.693  0.00  0.00    -0.103 A 
ATOM     18  C   LIG    1      -11.207  -8.750  57.175  0.00  0.00    +0.075 A 
ATOM     19  C   LIG    1      -11.308  -8.961  58.537  0.00  0.00    -0.076 A 
ATOM     20  C   LIG    1      -10.807  -8.018  59.425  0.00  0.00    +0.148 A 
ATOM     21  C   LIG    1      -10.195  -6.869  58.943  0.00  0.00    -0.041 A 
BRANCH  16  23
ATOM     22  C   LIG    1      -10.233  -4.777  56.134  0.00  0.00    +0.243 C 
ATOM     23  O   LIG    1       -9.503  -5.535  57.101  0.00  0.00    -0.317 OA
ENDBRANCH  16  23
ENDBRANCH  10  20
ENDBRANCH   1  13
BRANCH   7  24
ATOM     24  C   LIG    1       -8.526  -7.671  67.820  0.00  0.00    +0.199 C 
BRANCH  24  25
ATOM     25  C   LIG    1       -9.252  -6.329  67.923  0.00  0.00    +0.077 C 
BRANCH  25  26
ATOM     26  C   LIG    1       -9.028  -5.537  66.661  0.00  0.00    +0.520 C 
ATOM     27  N   LIG    1       -9.608  -5.928  65.508  0.00  0.00    -0.672 N 
ATOM     28  H   LIG    1      -10.114  -6.755  65.476  0.00  0.00    +0.418 HD
ATOM     29  O   LIG    1       -8.325  -4.550  66.682  0.00  0.00    -0.510 OA
BRANCH  27  30
ATOM     30  C   LIG    1       -9.477  -5.141  64.358  0.00  0.00    +0.164 A 
ATOM     31  C   LIG    1       -8.395  -5.328  63.508  0.00  0.00    +0.020 A 
ATOM     32  C   LIG    1       -8.270  -4.555  62.370  0.00  0.00    +0.048 A 
ATOM     33  C   LIG    1       -9.215  -3.585  62.082  0.00  0.00    +0.053 A 
ATOM     34  F   LIG    1       -9.088  -2.827  60.971  0.00  0.00    -0.127 F 
ATOM     35  C   LIG    1      -10.293  -3.393  62.932  0.00  0.00    +0.090 A 
ATOM     36  F   LIG    1      -11.216  -2.447  62.649  0.00  0.00    -0.123 F 
ATOM     37  C   LIG    1      -10.425  -4.169  64.069  0.00  0.00    +0.031 A 
ENDBRANCH  27  30
ENDBRANCH  25  26
ENDBRANCH  24  25
ENDBRANCH   7  24
TORSDOF 7
ENDMDL
