# Supplementary material for: Computationally accelerated identification of P-glycoprotein inhibitors
Source: PLoS One. 2025 Aug 13;20(8):e0325121. doi: 10.1371/journal.pone.0325121 (PMC12349723; doi:10.1371/journal.pone.0325121)
Supplement: S9 File — We have provided the full dataset for the docking studies presented in this paper, as defined by the journal’s definition of a complete minimal dataset. (ZIP) [file pone.0325121.s013.zip › S9_Docking_Data_Receptors_Ligands/NBD_docking/2hyd_nbd_1/ZINC12389647_2hyd_nbd_1_out.pdb]

MODEL 1
REMARK VINA RESULT:     -10.4      0.000      0.000
REMARK  Name = ZINC12389647
REMARK                            x       y       z     vdW  Elec       q    Type
REMARK                         _______ _______ _______ _____ _____    ______ ____
COMPND    ZINC12389647 
AUTHOR    GENERATED BY OPEN BABEL 2.3.2
ATOM      1  N   LIG     1      -9.188  -6.272  66.338  1.00  0.00           N  
ATOM      2  C   LIG     1      -9.362  -4.828  66.137  1.00  0.00           C  
ATOM      3  C   LIG     1      -8.721  -4.420  64.807  1.00  0.00           C  
ATOM      4  N   LIG     1      -9.278  -5.267  63.741  1.00  0.00           N  
ATOM      5  C   LIG     1      -9.788  -4.722  62.619  1.00  0.00           C  
ATOM      6  O   LIG     1      -9.694  -3.526  62.427  1.00  0.00           O  
ATOM      7  C   LIG     1      -9.264  -6.725  63.933  1.00  0.00           C  
ATOM      8  C   LIG     1      -9.884  -7.043  65.298  1.00  0.00           C  
ATOM      9  C   LIG     1      -6.507  -7.063  69.767  1.00  0.00           C  
ATOM     10  C   LIG     1      -7.121  -7.439  70.956  1.00  0.00           C  
ATOM     11  C   LIG     1      -8.486  -7.539  71.015  1.00  0.00           C  
ATOM     12  C   LIG     1      -9.236  -7.270  69.890  1.00  0.00           C  
ATOM     13  C   LIG     1      -8.638  -6.890  68.666  1.00  0.00           C  
ATOM     14  C   LIG     1      -9.613  -6.655  67.612  1.00  0.00           C  
ATOM     15  N   LIG     1     -10.883  -6.804  67.860  1.00  0.00           N  
ATOM     16  S   LIG     1     -10.965  -7.267  69.501  1.00  0.00           S  
ATOM     17  C   LIG     1      -7.229  -6.798  68.646  1.00  0.00           C  
ATOM     18  C   LIG     1     -10.464  -5.582  61.617  1.00  0.00           C  
ATOM     19  N   LIG     1     -11.744  -5.885  61.582  1.00  0.00           N  
ATOM     20  C   LIG     1     -11.897  -6.685  60.506  1.00  0.00           C  
ATOM     21  N   LIG     1     -10.719  -6.824  59.953  1.00  0.00           N  
ATOM     22  O   LIG     1      -9.887  -6.195  60.572  1.00  0.00           O  
ATOM     23  C   LIG     1     -13.166  -7.294  60.038  1.00  0.00           C  
ATOM     24  C   LIG     1     -13.576  -7.115  58.712  1.00  0.00           C  
ATOM     25  C   LIG     1     -14.737  -7.673  58.267  1.00  0.00           C  
ATOM     26  C   LIG     1     -15.532  -8.421  59.142  1.00  0.00           C  
ATOM     27  C   LIG     1     -16.802  -9.134  59.000  1.00  0.00           C  
ATOM     28  C   LIG     1     -17.084  -9.677  60.197  1.00  0.00           C  
ATOM     29  N   LIG     1     -16.097  -9.369  61.092  1.00  0.00           N  
ATOM     30  H   LIG     1     -16.081  -9.651  62.020  1.00  0.00           H  
ATOM     31  C   LIG     1     -15.132  -8.603  60.479  1.00  0.00           C  
ATOM     32  C   LIG     1     -13.944  -8.033  60.919  1.00  0.00           C  
CONECT    1    8    2   14                                            
CONECT    2    3    1                                                 
CONECT    3    4    2                                                 
CONECT    4    5    7    3                                            
CONECT    5   18    6    4                                            
CONECT    6    5                                                      
CONECT    7    4    8                                                 
CONECT    8    7    1                                                 
CONECT    9   17   10                                                 
CONECT   10    9   11                                                 
CONECT   11   12   10                                                 
CONECT   12   13   16   11                                            
CONECT   13   14   17   12                                            
CONECT   14    1   15   13                                            
CONECT   15   14   16                                                 
CONECT   16   15   12                                                 
CONECT   17   13    9                                                 
CONECT   18   22   19    5                                            
CONECT   19   20   18                                                 
CONECT   20   21   23   19                                            
CONECT   21   20   22                                                 
CONECT   22   21   18                                                 
CONECT   23   24   20   32                                            
CONECT   24   25   23                                                 
CONECT   25   24   26                                                 
CONECT   26   25   27   31                                            
CONECT   27   26   28                                                 
CONECT   28   27   29                                                 
CONECT   29   28   31   30                                            
CONECT   30   29                                                      
CONECT   31   26   32   29                                            
CONECT   32   23   31                                                 
MASTER        0    0    0    0    0    0    0    0   32    0   32    0
END
