# Supplementary material for: Computationally accelerated identification of P-glycoprotein inhibitors
Source: PLoS One. 2025 Aug 13;20(8):e0325121. doi: 10.1371/journal.pone.0325121 (PMC12349723; doi:10.1371/journal.pone.0325121)
Supplement: S9 File — We have provided the full dataset for the docking studies presented in this paper, as defined by the journal’s definition of a complete minimal dataset. (ZIP) [file pone.0325121.s013.zip › S9_Docking_Data_Receptors_Ligands/NBD_docking/2hyd_nbd_1/ZINC12389647_2hyd_nbd_1_out.pdbqt]

MODEL 1
REMARK VINA RESULT:     -10.4      0.000      0.000
REMARK  Name = ZINC12389647
REMARK                            x       y       z     vdW  Elec       q    Type
REMARK                         _______ _______ _______ _____ _____    ______ ____
ROOT
ATOM      1  N   LIG    1       -9.188  -6.272  66.338  0.00  0.00    -0.476 N 
ATOM      2  C   LIG    1       -9.362  -4.828  66.137  0.00  0.00    +0.202 C 
ATOM      3  C   LIG    1       -8.721  -4.420  64.807  0.00  0.00    +0.326 C 
ATOM      4  N   LIG    1       -9.278  -5.267  63.741  0.00  0.00    -0.598 N 
ATOM      5  C   LIG    1       -9.788  -4.722  62.619  0.00  0.00    +0.621 C 
ATOM      6  O   LIG    1       -9.694  -3.526  62.427  0.00  0.00    -0.474 OA
ATOM      7  C   LIG    1       -9.264  -6.725  63.933  0.00  0.00    +0.304 C 
ATOM      8  C   LIG    1       -9.884  -7.043  65.298  0.00  0.00    +0.204 C 
ENDROOT
BRANCH   1  14
ATOM      9  C   LIG    1       -6.507  -7.063  69.767  0.00  0.00    +0.005 A 
ATOM     10  C   LIG    1       -7.121  -7.439  70.956  0.00  0.00    +0.069 A 
ATOM     11  C   LIG    1       -8.486  -7.539  71.015  0.00  0.00    +0.055 A 
ATOM     12  C   LIG    1       -9.236  -7.270  69.890  0.00  0.00    -0.117 A 
ATOM     13  C   LIG    1       -8.638  -6.890  68.666  0.00  0.00    -0.121 A 
ATOM     14  C   LIG    1       -9.613  -6.655  67.612  0.00  0.00    +0.313 A 
ATOM     15  N   LIG    1      -10.883  -6.804  67.860  0.00  0.00    -0.445 NA
ATOM     16  S   LIG    1      -10.965  -7.267  69.501  0.00  0.00    +0.181 S 
ATOM     17  C   LIG    1       -7.229  -6.798  68.646  0.00  0.00    +0.110 A 
ENDBRANCH   1  14
BRANCH   5  18
ATOM     18  C   LIG    1      -10.464  -5.582  61.617  0.00  0.00    +0.144 A 
ATOM     19  N   LIG    1      -11.744  -5.885  61.582  0.00  0.00    -0.403 NA
ATOM     20  C   LIG    1      -11.897  -6.685  60.506  0.00  0.00    +0.227 A 
ATOM     21  N   LIG    1      -10.719  -6.824  59.953  0.00  0.00    -0.363 NA
ATOM     22  O   LIG    1       -9.887  -6.195  60.572  0.00  0.00    +0.095 OA
BRANCH  20  23
ATOM     23  C   LIG    1      -13.166  -7.294  60.038  0.00  0.00    -0.013 A 
ATOM     24  C   LIG    1      -13.576  -7.115  58.712  0.00  0.00    +0.036 A 
ATOM     25  C   LIG    1      -14.737  -7.673  58.267  0.00  0.00    +0.062 A 
ATOM     26  C   LIG    1      -15.532  -8.421  59.142  0.00  0.00    -0.087 A 
ATOM     27  C   LIG    1      -16.802  -9.134  59.000  0.00  0.00    -0.056 A 
ATOM     28  C   LIG    1      -17.084  -9.677  60.197  0.00  0.00    +0.238 A 
ATOM     29  N   LIG    1      -16.097  -9.369  61.092  0.00  0.00    -0.593 N 
ATOM     30  H   LIG    1      -16.081  -9.651  62.020  0.00  0.00    +0.418 HD
ATOM     31  C   LIG    1      -15.132  -8.603  60.479  0.00  0.00    +0.087 A 
ATOM     32  C   LIG    1      -13.944  -8.033  60.919  0.00  0.00    +0.048 A 
ENDBRANCH  20  23
ENDBRANCH   5  18
TORSDOF 3
ENDMDL
MODEL 2
REMARK VINA RESULT:     -10.1     26.074     29.464
REMARK  Name = ZINC12389647
REMARK                            x       y       z     vdW  Elec       q    Type
REMARK                         _______ _______ _______ _____ _____    ______ ____
ROOT
ATOM      1  N   LIG    1        2.632  16.299  59.224  0.00  0.00    -0.476 N 
ATOM      2  C   LIG    1        1.586  15.271  59.293  0.00  0.00    +0.202 C 
ATOM      3  C   LIG    1        1.397  14.835  60.750  0.00  0.00    +0.326 C 
ATOM      4  N   LIG    1        1.146  16.033  61.566  0.00  0.00    -0.598 N 
ATOM      5  C   LIG    1        0.090  16.093  62.401  0.00  0.00    +0.621 C 
ATOM      6  O   LIG    1       -0.608  15.113  62.569  0.00  0.00    -0.474 OA
ATOM      7  C   LIG    1        2.080  17.164  61.447  0.00  0.00    +0.304 C 
ATOM      8  C   LIG    1        2.241  17.508  59.962  0.00  0.00    +0.204 C 
ENDROOT
BRANCH   1  14
ATOM      9  C   LIG    1        6.197  14.810  57.067  0.00  0.00    +0.005 A 
ATOM     10  C   LIG    1        6.339  15.230  55.750  0.00  0.00    +0.069 A 
ATOM     11  C   LIG    1        5.398  16.054  55.191  0.00  0.00    +0.055 A 
ATOM     12  C   LIG    1        4.320  16.462  55.947  0.00  0.00    -0.117 A 
ATOM     13  C   LIG    1        4.151  16.056  57.291  0.00  0.00    -0.121 A 
ATOM     14  C   LIG    1        2.948  16.603  57.899  0.00  0.00    +0.313 A 
ATOM     15  N   LIG    1        2.166  17.378  57.202  0.00  0.00    -0.445 NA
ATOM     16  S   LIG    1        2.903  17.489  55.665  0.00  0.00    +0.181 S 
ATOM     17  C   LIG    1        5.142  15.207  57.830  0.00  0.00    +0.110 A 
ENDBRANCH   1  14
BRANCH   5  18
ATOM     18  C   LIG    1       -0.221  17.356  63.114  0.00  0.00    +0.144 A 
ATOM     19  N   LIG    1       -0.683  18.465  62.577  0.00  0.00    -0.403 NA
ATOM     20  C   LIG    1       -0.811  19.336  63.599  0.00  0.00    +0.227 A 
ATOM     21  N   LIG    1       -0.426  18.719  64.688  0.00  0.00    -0.363 NA
ATOM     22  O   LIG    1       -0.090  17.583  64.430  0.00  0.00    +0.095 OA
BRANCH  20  23
ATOM     23  C   LIG    1       -1.299  20.734  63.506  0.00  0.00    -0.013 A 
ATOM     24  C   LIG    1       -2.449  21.118  64.205  0.00  0.00    +0.036 A 
ATOM     25  C   LIG    1       -2.904  22.401  64.132  0.00  0.00    +0.062 A 
ATOM     26  C   LIG    1       -2.227  23.338  63.346  0.00  0.00    -0.087 A 
ATOM     27  C   LIG    1       -2.440  24.756  63.049  0.00  0.00    -0.056 A 
ATOM     28  C   LIG    1       -1.454  25.136  62.219  0.00  0.00    +0.238 A 
ATOM     29  N   LIG    1       -0.629  24.077  61.960  0.00  0.00    -0.593 N 
ATOM     30  H   LIG    1        0.153  24.108  61.387  0.00  0.00    +0.418 HD
ATOM     31  C   LIG    1       -1.072  22.962  62.635  0.00  0.00    +0.087 A 
ATOM     32  C   LIG    1       -0.614  21.653  62.721  0.00  0.00    +0.048 A 
ENDBRANCH  20  23
ENDBRANCH   5  18
TORSDOF 3
ENDMDL
MODEL 3
REMARK VINA RESULT:     -10.0      6.515     10.207
REMARK  Name = ZINC12389647
REMARK                            x       y       z     vdW  Elec       q    Type
REMARK                         _______ _______ _______ _____ _____    ______ ____
ROOT
ATOM      1  N   LIG    1       -9.859  -4.322  56.264  0.00  0.00    -0.476 N 
ATOM      2  C   LIG    1      -11.279  -4.465  55.919  0.00  0.00    +0.202 C 
ATOM      3  C   LIG    1      -11.588  -5.940  55.640  0.00  0.00    +0.326 C 
ATOM      4  N   LIG    1      -11.145  -6.736  56.795  0.00  0.00    -0.598 N 
ATOM      5  C   LIG    1      -11.976  -7.617  57.387  0.00  0.00    +0.621 C 
ATOM      6  O   LIG    1      -13.068  -7.841  56.904  0.00  0.00    -0.474 OA
ATOM      7  C   LIG    1       -9.772  -6.546  57.285  0.00  0.00    +0.304 C 
ATOM      8  C   LIG    1       -9.535  -5.047  57.500  0.00  0.00    +0.204 C 
ENDROOT
BRANCH   1  14
ATOM      9  C   LIG    1       -6.744  -2.341  53.825  0.00  0.00    +0.005 A 
ATOM     10  C   LIG    1       -6.529  -0.992  54.077  0.00  0.00    +0.069 A 
ATOM     11  C   LIG    1       -7.271  -0.351  55.034  0.00  0.00    +0.055 A 
ATOM     12  C   LIG    1       -8.222  -1.057  55.741  0.00  0.00    -0.117 A 
ATOM     13  C   LIG    1       -8.458  -2.432  55.510  0.00  0.00    -0.121 A 
ATOM     14  C   LIG    1       -9.501  -2.977  56.365  0.00  0.00    +0.313 A 
ATOM     15  N   LIG    1      -10.100  -2.205  57.226  0.00  0.00    -0.445 NA
ATOM     16  S   LIG    1       -9.379  -0.670  57.026  0.00  0.00    +0.181 S 
ATOM     17  C   LIG    1       -7.673  -3.056  54.515  0.00  0.00    +0.110 A 
ENDBRANCH   1  14
BRANCH   5  18
ATOM     18  C   LIG    1      -11.557  -8.311  58.629  0.00  0.00    +0.144 A 
ATOM     19  N   LIG    1      -11.194  -9.572  58.737  0.00  0.00    -0.403 NA
ATOM     20  C   LIG    1      -10.902  -9.755  60.041  0.00  0.00    +0.227 A 
ATOM     21  N   LIG    1      -11.101  -8.612  60.649  0.00  0.00    -0.363 NA
ATOM     22  O   LIG    1      -11.470  -7.773  59.854  0.00  0.00    +0.095 OA
BRANCH  20  23
ATOM     23  C   LIG    1      -10.443 -11.017  60.670  0.00  0.00    -0.013 A 
ATOM     24  C   LIG    1      -10.735 -11.270  62.015  0.00  0.00    +0.036 A 
ATOM     25  C   LIG    1      -10.323 -12.428  62.604  0.00  0.00    +0.062 A 
ATOM     26  C   LIG    1       -9.594 -13.366  61.866  0.00  0.00    -0.087 A 
ATOM     27  C   LIG    1       -9.010 -14.671  62.179  0.00  0.00    -0.056 A 
ATOM     28  C   LIG    1       -8.418 -15.116  61.057  0.00  0.00    +0.238 A 
ATOM     29  N   LIG    1       -8.575 -14.201  60.054  0.00  0.00    -0.593 N 
ATOM     30  H   LIG    1       -8.234 -14.301  59.151  0.00  0.00    +0.418 HD
ATOM     31  C   LIG    1       -9.291 -13.119  60.514  0.00  0.00    +0.087 A 
ATOM     32  C   LIG    1       -9.721 -11.938  59.923  0.00  0.00    +0.048 A 
ENDBRANCH  20  23
ENDBRANCH   5  18
TORSDOF 3
ENDMDL
MODEL 4
REMARK VINA RESULT:     -10.0      9.511     12.850
REMARK  Name = ZINC12389647
REMARK                            x       y       z     vdW  Elec       q    Type
REMARK                         _______ _______ _______ _____ _____    ______ ____
ROOT
ATOM      1  N   LIG    1       -6.284  -0.300  53.167  0.00  0.00    -0.476 N 
ATOM      2  C   LIG    1       -6.897   0.751  53.989  0.00  0.00    +0.202 C 
ATOM      3  C   LIG    1       -8.393   0.462  54.150  0.00  0.00    +0.326 C 
ATOM      4  N   LIG    1       -8.551  -0.905  54.670  0.00  0.00    -0.598 N 
ATOM      5  C   LIG    1       -9.316  -1.148  55.752  0.00  0.00    +0.621 C 
ATOM      6  O   LIG    1       -9.973  -0.254  56.247  0.00  0.00    -0.474 OA
ATOM      7  C   LIG    1       -7.852  -1.998  53.978  0.00  0.00    +0.304 C 
ATOM      8  C   LIG    1       -6.377  -1.612  53.824  0.00  0.00    +0.204 C 
ENDROOT
BRANCH   1  14
ATOM      9  C   LIG    1       -4.342  -1.058  49.265  0.00  0.00    +0.005 A 
ATOM     10  C   LIG    1       -3.010  -0.679  49.156  0.00  0.00    +0.069 A 
ATOM     11  C   LIG    1       -2.377  -0.100  50.223  0.00  0.00    +0.055 A 
ATOM     12  C   LIG    1       -3.070   0.096  51.399  0.00  0.00    -0.117 A 
ATOM     13  C   LIG    1       -4.425  -0.284  51.541  0.00  0.00    -0.121 A 
ATOM     14  C   LIG    1       -4.959   0.013  52.861  0.00  0.00    +0.313 A 
ATOM     15  N   LIG    1       -4.196   0.571  53.757  0.00  0.00    -0.445 NA
ATOM     16  S   LIG    1       -2.685   0.781  52.988  0.00  0.00    +0.181 S 
ATOM     17  C   LIG    1       -5.041  -0.878  50.417  0.00  0.00    +0.110 A 
ENDBRANCH   1  14
BRANCH   5  18
ATOM     18  C   LIG    1       -9.356  -2.510  56.341  0.00  0.00    +0.144 A 
ATOM     19  N   LIG    1       -9.962  -3.563  55.836  0.00  0.00    -0.403 NA
ATOM     20  C   LIG    1       -9.730  -4.567  56.706  0.00  0.00    +0.227 A 
ATOM     21  N   LIG    1       -9.004  -4.077  57.681  0.00  0.00    -0.363 NA
ATOM     22  O   LIG    1       -8.776  -2.903  57.484  0.00  0.00    +0.095 OA
BRANCH  20  23
ATOM     23  C   LIG    1      -10.208  -5.965  56.583  0.00  0.00    -0.013 A 
ATOM     24  C   LIG    1      -10.673  -6.435  55.349  0.00  0.00    +0.036 A 
ATOM     25  C   LIG    1      -11.110  -7.720  55.221  0.00  0.00    +0.062 A 
ATOM     26  C   LIG    1      -11.106  -8.573  56.329  0.00  0.00    -0.087 A 
ATOM     27  C   LIG    1      -11.499  -9.967  56.538  0.00  0.00    -0.056 A 
ATOM     28  C   LIG    1      -11.266 -10.252  57.831  0.00  0.00    +0.238 A 
ATOM     29  N   LIG    1      -10.757  -9.154  58.465  0.00  0.00    -0.593 N 
ATOM     30  H   LIG    1      -10.510  -9.117  59.403  0.00  0.00    +0.418 HD
ATOM     31  C   LIG    1      -10.645  -8.109  57.576  0.00  0.00    +0.087 A 
ATOM     32  C   LIG    1      -10.196  -6.800  57.693  0.00  0.00    +0.048 A 
ENDBRANCH  20  23
ENDBRANCH   5  18
TORSDOF 3
ENDMDL
MODEL 5
REMARK VINA RESULT:      -9.9     23.496     26.472
REMARK  Name = ZINC12389647
REMARK                            x       y       z     vdW  Elec       q    Type
REMARK                         _______ _______ _______ _____ _____    ______ ____
ROOT
ATOM      1  N   LIG    1        2.997  15.760  57.061  0.00  0.00    -0.476 N 
ATOM      2  C   LIG    1        4.461  15.840  57.149  0.00  0.00    +0.202 C 
ATOM      3  C   LIG    1        4.950  14.956  58.301  0.00  0.00    +0.326 C 
ATOM      4  N   LIG    1        4.412  13.600  58.109  0.00  0.00    -0.598 N 
ATOM      5  C   LIG    1        5.222  12.524  58.145  0.00  0.00    +0.621 C 
ATOM      6  O   LIG    1        6.392  12.653  58.445  0.00  0.00    -0.474 OA
ATOM      7  C   LIG    1        2.967  13.452  57.877  0.00  0.00    +0.304 C 
ATOM      8  C   LIG    1        2.557  14.395  56.741  0.00  0.00    +0.204 C 
ENDROOT
BRANCH   1  14
ATOM      9  C   LIG    1        1.071  19.609  58.085  0.00  0.00    +0.005 A 
ATOM     10  C   LIG    1        0.637  20.384  57.016  0.00  0.00    +0.069 A 
ATOM     11  C   LIG    1        0.822  19.941  55.733  0.00  0.00    +0.055 A 
ATOM     12  C   LIG    1        1.436  18.725  55.517  0.00  0.00    -0.117 A 
ATOM     13  C   LIG    1        1.884  17.913  56.585  0.00  0.00    -0.121 A 
ATOM     14  C   LIG    1        2.501  16.676  56.132  0.00  0.00    +0.313 A 
ATOM     15  N   LIG    1        2.587  16.425  54.857  0.00  0.00    -0.445 NA
ATOM     16  S   LIG    1        1.876  17.774  54.088  0.00  0.00    +0.181 S 
ATOM     17  C   LIG    1        1.674  18.405  57.892  0.00  0.00    +0.110 A 
ENDBRANCH   1  14
BRANCH   5  18
ATOM     18  C   LIG    1        4.684  11.180  57.817  0.00  0.00    +0.144 A 
ATOM     19  N   LIG    1        4.708  10.593  56.639  0.00  0.00    -0.403 NA
ATOM     20  C   LIG    1        4.111   9.397  56.819  0.00  0.00    +0.227 A 
ATOM     21  N   LIG    1        3.762   9.321  58.079  0.00  0.00    -0.363 NA
ATOM     22  O   LIG    1        4.088  10.331  58.666  0.00  0.00    +0.095 OA
BRANCH  20  23
ATOM     23  C   LIG    1        3.892   8.360  55.781  0.00  0.00    -0.013 A 
ATOM     24  C   LIG    1        2.921   7.372  55.980  0.00  0.00    +0.036 A 
ATOM     25  C   LIG    1        2.706   6.416  55.033  0.00  0.00    +0.062 A 
ATOM     26  C   LIG    1        3.465   6.414  53.859  0.00  0.00    -0.087 A 
ATOM     27  C   LIG    1        3.497   5.556  52.672  0.00  0.00    -0.056 A 
ATOM     28  C   LIG    1        4.447   6.047  51.858  0.00  0.00    +0.238 A 
ATOM     29  N   LIG    1        5.025   7.147  52.427  0.00  0.00    -0.593 N 
ATOM     30  H   LIG    1        5.736   7.672  52.026  0.00  0.00    +0.418 HD
ATOM     31  C   LIG    1        4.448   7.400  53.651  0.00  0.00    +0.087 A 
ATOM     32  C   LIG    1        4.654   8.372  54.621  0.00  0.00    +0.048 A 
ENDBRANCH  20  23
ENDBRANCH   5  18
TORSDOF 3
ENDMDL
MODEL 6
REMARK VINA RESULT:      -9.9      4.153     10.150
REMARK  Name = ZINC12389647
REMARK                            x       y       z     vdW  Elec       q    Type
REMARK                         _______ _______ _______ _____ _____    ______ ____
ROOT
ATOM      1  N   LIG    1      -11.252  -8.819  60.150  0.00  0.00    -0.476 N 
ATOM      2  C   LIG    1      -11.321 -10.283  60.074  0.00  0.00    +0.202 C 
ATOM      3  C   LIG    1      -10.263 -10.891  61.001  0.00  0.00    +0.326 C 
ATOM      4  N   LIG    1      -10.445 -10.329  62.348  0.00  0.00    -0.598 N 
ATOM      5  C   LIG    1      -10.537 -11.133  63.426  0.00  0.00    +0.621 C 
ATOM      6  O   LIG    1      -10.361 -12.329  63.308  0.00  0.00    -0.474 OA
ATOM      7  C   LIG    1      -10.524  -8.867  62.487  0.00  0.00    +0.304 C 
ATOM      8  C   LIG    1      -11.572  -8.339  61.503  0.00  0.00    +0.204 C 
ENDROOT
BRANCH   1  14
ATOM      9  C   LIG    1       -9.939  -5.908  57.088  0.00  0.00    +0.005 A 
ATOM     10  C   LIG    1      -10.923  -5.428  56.232  0.00  0.00    +0.069 A 
ATOM     11  C   LIG    1      -12.214  -5.867  56.364  0.00  0.00    +0.055 A 
ATOM     12  C   LIG    1      -12.524  -6.779  57.351  0.00  0.00    -0.117 A 
ATOM     13  C   LIG    1      -11.544  -7.280  58.240  0.00  0.00    -0.121 A 
ATOM     14  C   LIG    1      -12.087  -8.228  59.200  0.00  0.00    +0.313 A 
ATOM     15  N   LIG    1      -13.355  -8.523  59.172  0.00  0.00    -0.445 NA
ATOM     16  S   LIG    1      -13.999  -7.602  57.885  0.00  0.00    +0.181 S 
ATOM     17  C   LIG    1      -10.226  -6.804  58.071  0.00  0.00    +0.110 A 
ENDBRANCH   1  14
BRANCH   5  18
ATOM     18  C   LIG    1      -10.853 -10.557  64.756  0.00  0.00    +0.144 A 
ATOM     19  N   LIG    1      -10.034  -9.873  65.527  0.00  0.00    -0.403 NA
ATOM     20  C   LIG    1      -10.751  -9.557  66.625  0.00  0.00    +0.227 A 
ATOM     21  N   LIG    1      -11.951 -10.057  66.465  0.00  0.00    -0.363 NA
ATOM     22  O   LIG    1      -12.028 -10.628  65.398  0.00  0.00    +0.095 OA
BRANCH  20  23
ATOM     23  C   LIG    1      -10.270  -8.785  67.796  0.00  0.00    -0.013 A 
ATOM     24  C   LIG    1      -11.186  -8.093  68.598  0.00  0.00    +0.036 A 
ATOM     25  C   LIG    1      -10.757  -7.384  69.680  0.00  0.00    +0.062 A 
ATOM     26  C   LIG    1       -9.394  -7.336  69.988  0.00  0.00    -0.087 A 
ATOM     27  C   LIG    1       -8.614  -6.685  71.042  0.00  0.00    -0.056 A 
ATOM     28  C   LIG    1       -7.325  -6.999  70.829  0.00  0.00    +0.238 A 
ATOM     29  N   LIG    1       -7.217  -7.797  69.724  0.00  0.00    -0.593 N 
ATOM     30  H   LIG    1       -6.385  -8.152  69.373  0.00  0.00    +0.418 HD
ATOM     31  C   LIG    1       -8.464  -8.024  69.186  0.00  0.00    +0.087 A 
ATOM     32  C   LIG    1       -8.913  -8.748  68.089  0.00  0.00    +0.048 A 
ENDBRANCH  20  23
ENDBRANCH   5  18
TORSDOF 3
ENDMDL
MODEL 7
REMARK VINA RESULT:      -9.9      3.573     10.032
REMARK  Name = ZINC12389647
REMARK                            x       y       z     vdW  Elec       q    Type
REMARK                         _______ _______ _______ _____ _____    ______ ____
ROOT
ATOM      1  N   LIG    1      -10.462  -6.472  59.597  0.00  0.00    -0.476 N 
ATOM      2  C   LIG    1       -9.041  -6.109  59.531  0.00  0.00    +0.202 C 
ATOM      3  C   LIG    1       -8.826  -4.767  60.240  0.00  0.00    +0.326 C 
ATOM      4  N   LIG    1       -9.381  -4.863  61.599  0.00  0.00    -0.598 N 
ATOM      5  C   LIG    1       -8.647  -4.512  62.672  0.00  0.00    +0.621 C 
ATOM      6  O   LIG    1       -7.551  -4.009  62.521  0.00  0.00    -0.474 OA
ATOM      7  C   LIG    1      -10.760  -5.352  61.754  0.00  0.00    +0.304 C 
ATOM      8  C   LIG    1      -10.899  -6.671  60.986  0.00  0.00    +0.204 C 
ENDROOT
BRANCH   1  14
ATOM      9  C   LIG    1      -10.574  -6.543  55.174  0.00  0.00    +0.005 A 
ATOM     10  C   LIG    1      -10.860  -7.769  54.585  0.00  0.00    +0.069 A 
ATOM     11  C   LIG    1      -11.080  -8.869  55.372  0.00  0.00    +0.055 A 
ATOM     12  C   LIG    1      -11.021  -8.744  56.744  0.00  0.00    -0.117 A 
ATOM     13  C   LIG    1      -10.739  -7.509  57.372  0.00  0.00    -0.121 A 
ATOM     14  C   LIG    1      -10.726  -7.603  58.823  0.00  0.00    +0.313 A 
ATOM     15  N   LIG    1      -10.963  -8.747  59.399  0.00  0.00    -0.445 NA
ATOM     16  S   LIG    1      -11.230  -9.845  58.117  0.00  0.00    +0.181 S 
ATOM     17  C   LIG    1      -10.517  -6.400  56.526  0.00  0.00    +0.110 A 
ENDBRANCH   1  14
BRANCH   5  18
ATOM     18  C   LIG    1       -9.176  -4.741  64.040  0.00  0.00    +0.144 A 
ATOM     19  N   LIG    1       -8.606  -5.450  64.991  0.00  0.00    -0.403 NA
ATOM     20  C   LIG    1       -9.441  -5.376  66.047  0.00  0.00    +0.227 A 
ATOM     21  N   LIG    1      -10.460  -4.637  65.687  0.00  0.00    -0.363 NA
ATOM     22  O   LIG    1      -10.322  -4.260  64.543  0.00  0.00    +0.095 OA
BRANCH  20  23
ATOM     23  C   LIG    1       -9.242  -6.015  67.371  0.00  0.00    -0.013 A 
ATOM     24  C   LIG    1      -10.277  -6.765  67.944  0.00  0.00    +0.036 A 
ATOM     25  C   LIG    1      -10.106  -7.361  69.158  0.00  0.00    +0.062 A 
ATOM     26  C   LIG    1       -8.895  -7.217  69.842  0.00  0.00    -0.087 A 
ATOM     27  C   LIG    1       -8.391  -7.704  71.127  0.00  0.00    -0.056 A 
ATOM     28  C   LIG    1       -7.137  -7.240  71.259  0.00  0.00    +0.238 A 
ATOM     29  N   LIG    1       -6.797  -6.496  70.164  0.00  0.00    -0.593 N 
ATOM     30  H   LIG    1       -5.942  -6.058  70.032  0.00  0.00    +0.418 HD
ATOM     31  C   LIG    1       -7.850  -6.461  69.276  0.00  0.00    +0.087 A 
ATOM     32  C   LIG    1       -8.034  -5.863  68.037  0.00  0.00    +0.048 A 
ENDBRANCH  20  23
ENDBRANCH   5  18
TORSDOF 3
ENDMDL
MODEL 8
REMARK VINA RESULT:      -9.9      5.824      7.411
REMARK  Name = ZINC12389647
REMARK                            x       y       z     vdW  Elec       q    Type
REMARK                         _______ _______ _______ _____ _____    ______ ____
ROOT
ATOM      1  N   LIG    1       -9.583 -12.012  61.527  0.00  0.00    -0.476 N 
ATOM      2  C   LIG    1      -10.544 -11.767  62.610  0.00  0.00    +0.202 C 
ATOM      3  C   LIG    1      -10.770 -10.259  62.757  0.00  0.00    +0.326 C 
ATOM      4  N   LIG    1      -11.160  -9.716  61.446  0.00  0.00    -0.598 N 
ATOM      5  C   LIG    1      -12.259  -8.947  61.315  0.00  0.00    +0.621 C 
ATOM      6  O   LIG    1      -12.882  -8.604  62.301  0.00  0.00    -0.474 OA
ATOM      7  C   LIG    1      -10.318 -10.035  60.283  0.00  0.00    +0.304 C 
ATOM      8  C   LIG    1      -10.109 -11.552  60.234  0.00  0.00    +0.204 C 
ENDROOT
BRANCH   1  14
ATOM      9  C   LIG    1       -8.966 -14.618  65.049  0.00  0.00    +0.005 A 
ATOM     10  C   LIG    1       -8.607 -15.934  64.785  0.00  0.00    +0.069 A 
ATOM     11  C   LIG    1       -8.472 -16.358  63.490  0.00  0.00    +0.055 A 
ATOM     12  C   LIG    1       -8.688 -15.468  62.459  0.00  0.00    -0.117 A 
ATOM     13  C   LIG    1       -9.048 -14.121  62.696  0.00  0.00    -0.121 A 
ATOM     14  C   LIG    1       -9.226 -13.360  61.469  0.00  0.00    +0.313 A 
ATOM     15  N   LIG    1       -9.050 -13.941  60.317  0.00  0.00    -0.445 NA
ATOM     16  S   LIG    1       -8.632 -15.554  60.690  0.00  0.00    +0.181 S 
ATOM     17  C   LIG    1       -9.178 -13.724  64.045  0.00  0.00    +0.110 A 
ENDBRANCH   1  14
BRANCH   5  18
ATOM     18  C   LIG    1      -12.709  -8.520  59.968  0.00  0.00    +0.144 A 
ATOM     19  N   LIG    1      -12.487  -7.353  59.401  0.00  0.00    -0.403 NA
ATOM     20  C   LIG    1      -13.078  -7.420  58.191  0.00  0.00    +0.227 A 
ATOM     21  N   LIG    1      -13.621  -8.607  58.087  0.00  0.00    -0.363 NA
ATOM     22  O   LIG    1      -13.414  -9.252  59.092  0.00  0.00    +0.095 OA
BRANCH  20  23
ATOM     23  C   LIG    1      -13.108  -6.347  57.168  0.00  0.00    -0.013 A 
ATOM     24  C   LIG    1      -11.919  -5.942  56.549  0.00  0.00    +0.036 A 
ATOM     25  C   LIG    1      -11.934  -4.960  55.603  0.00  0.00    +0.062 A 
ATOM     26  C   LIG    1      -13.140  -4.344  55.255  0.00  0.00    -0.087 A 
ATOM     27  C   LIG    1      -13.503  -3.285  54.312  0.00  0.00    -0.056 A 
ATOM     28  C   LIG    1      -14.832  -3.110  54.410  0.00  0.00    +0.238 A 
ATOM     29  N   LIG    1      -15.348  -3.970  55.339  0.00  0.00    -0.593 N 
ATOM     30  H   LIG    1      -16.285  -4.028  55.583  0.00  0.00    +0.418 HD
ATOM     31  C   LIG    1      -14.340  -4.740  55.875  0.00  0.00    +0.087 A 
ATOM     32  C   LIG    1      -14.314  -5.745  56.833  0.00  0.00    +0.048 A 
ENDBRANCH  20  23
ENDBRANCH   5  18
TORSDOF 3
ENDMDL
MODEL 9
REMARK VINA RESULT:      -9.8     21.729     25.049
REMARK  Name = ZINC12389647
REMARK                            x       y       z     vdW  Elec       q    Type
REMARK                         _______ _______ _______ _____ _____    ______ ____
ROOT
ATOM      1  N   LIG    1        0.602   9.393  59.451  0.00  0.00    -0.476 N 
ATOM      2  C   LIG    1       -0.368  10.173  60.230  0.00  0.00    +0.202 C 
ATOM      3  C   LIG    1        0.373  10.975  61.305  0.00  0.00    +0.326 C 
ATOM      4  N   LIG    1        1.427  11.768  60.653  0.00  0.00    -0.598 N 
ATOM      5  C   LIG    1        1.539  13.091  60.880  0.00  0.00    +0.621 C 
ATOM      6  O   LIG    1        0.835  13.626  61.713  0.00  0.00    -0.474 OA
ATOM      7  C   LIG    1        2.356  11.075  59.746  0.00  0.00    +0.304 C 
ATOM      8  C   LIG    1        1.537  10.270  58.732  0.00  0.00    +0.204 C 
ENDROOT
BRANCH   1  14
ATOM      9  C   LIG    1        2.179   5.471  58.145  0.00  0.00    +0.005 A 
ATOM     10  C   LIG    1        1.386   4.752  57.259  0.00  0.00    +0.069 A 
ATOM     11  C   LIG    1        0.187   5.269  56.845  0.00  0.00    +0.055 A 
ATOM     12  C   LIG    1       -0.219   6.501  57.311  0.00  0.00    -0.117 A 
ATOM     13  C   LIG    1        0.569   7.257  58.210  0.00  0.00    -0.121 A 
ATOM     14  C   LIG    1       -0.046   8.525  58.571  0.00  0.00    +0.313 A 
ATOM     15  N   LIG    1       -1.204   8.847  58.069  0.00  0.00    -0.445 NA
ATOM     16  S   LIG    1       -1.636   7.536  57.064  0.00  0.00    +0.181 S 
ATOM     17  C   LIG    1        1.799   6.691  58.612  0.00  0.00    +0.110 A 
ENDBRANCH   1  14
BRANCH   5  18
ATOM     18  C   LIG    1        2.522  13.895  60.113  0.00  0.00    +0.144 A 
ATOM     19  N   LIG    1        2.358  14.384  58.902  0.00  0.00    -0.403 NA
ATOM     20  C   LIG    1        3.504  15.037  58.618  0.00  0.00    +0.227 A 
ATOM     21  N   LIG    1        4.292  14.912  59.656  0.00  0.00    -0.363 NA
ATOM     22  O   LIG    1        3.744  14.266  60.524  0.00  0.00    +0.095 OA
BRANCH  20  23
ATOM     23  C   LIG    1        3.813  15.761  57.361  0.00  0.00    -0.013 A 
ATOM     24  C   LIG    1        5.028  15.529  56.705  0.00  0.00    +0.036 A 
ATOM     25  C   LIG    1        5.323  16.185  55.547  0.00  0.00    +0.062 A 
ATOM     26  C   LIG    1        4.413  17.104  55.015  0.00  0.00    -0.087 A 
ATOM     27  C   LIG    1        4.414  17.960  53.827  0.00  0.00    -0.056 A 
ATOM     28  C   LIG    1        3.254  18.638  53.831  0.00  0.00    +0.238 A 
ATOM     29  N   LIG    1        2.512  18.286  54.924  0.00  0.00    -0.593 N 
ATOM     30  H   LIG    1        1.637  18.644  55.141  0.00  0.00    +0.418 HD
ATOM     31  C   LIG    1        3.191  17.349  55.669  0.00  0.00    +0.087 A 
ATOM     32  C   LIG    1        2.899  16.670  56.845  0.00  0.00    +0.048 A 
ENDBRANCH  20  23
ENDBRANCH   5  18
TORSDOF 3
ENDMDL
