# Supplementary material for: Computationally accelerated identification of P-glycoprotein inhibitors
Source: PLoS One. 2025 Aug 13;20(8):e0325121. doi: 10.1371/journal.pone.0325121 (PMC12349723; doi:10.1371/journal.pone.0325121)
Supplement: S9 File — We have provided the full dataset for the docking studies presented in this paper, as defined by the journal’s definition of a complete minimal dataset. (ZIP) [file pone.0325121.s013.zip › S9_Docking_Data_Receptors_Ligands/NBD_docking/2hyd_nbd_1/ZINC12408039_2hyd_nbd_1_out.pdb]

MODEL 1
REMARK VINA RESULT:     -10.2      0.000      0.000
REMARK  Name = ZINC12408039
REMARK                            x       y       z     vdW  Elec       q    Type
REMARK                         _______ _______ _______ _____ _____    ______ ____
COMPND    ZINC12408039 
AUTHOR    GENERATED BY OPEN BABEL 2.3.2
ATOM      1  N   LIG     1      -9.978 -11.145  62.359  1.00  0.00           N  
ATOM      2  C   LIG     1     -10.820 -12.249  62.840  1.00  0.00           C  
ATOM      3  C   LIG     1     -10.256 -12.778  64.163  1.00  0.00           C  
ATOM      4  N   LIG     1     -10.118 -11.650  65.097  1.00  0.00           N  
ATOM      5  C   LIG     1     -10.633 -11.714  66.340  1.00  0.00           C  
ATOM      6  O   LIG     1     -11.124 -12.749  66.742  1.00  0.00           O  
ATOM      7  C   LIG     1      -9.403 -10.450  64.635  1.00  0.00           C  
ATOM      8  C   LIG     1     -10.000 -10.012  63.294  1.00  0.00           C  
ATOM      9  C   LIG     1      -9.371 -13.523  58.678  1.00  0.00           C  
ATOM     10  C   LIG     1      -9.818 -12.950  57.493  1.00  0.00           C  
ATOM     11  C   LIG     1     -10.414 -11.716  57.516  1.00  0.00           C  
ATOM     12  C   LIG     1     -10.559 -11.055  58.717  1.00  0.00           C  
ATOM     13  C   LIG     1     -10.109 -11.611  59.937  1.00  0.00           C  
ATOM     14  C   LIG     1     -10.361 -10.745  61.078  1.00  0.00           C  
ATOM     15  N   LIG     1     -10.945  -9.595  60.901  1.00  0.00           N  
ATOM     16  S   LIG     1     -11.240  -9.499  59.221  1.00  0.00           S  
ATOM     17  C   LIG     1      -9.500 -12.884  59.871  1.00  0.00           C  
ATOM     18  C   LIG     1     -10.600 -10.519  67.218  1.00  0.00           C  
ATOM     19  N   LIG     1      -9.536 -10.000  67.795  1.00  0.00           N  
ATOM     20  C   LIG     1      -9.984  -8.933  68.487  1.00  0.00           C  
ATOM     21  N   LIG     1     -11.276  -8.860  68.299  1.00  0.00           N  
ATOM     22  O   LIG     1     -11.646  -9.757  67.570  1.00  0.00           O  
ATOM     23  C   LIG     1      -9.161  -8.012  69.312  1.00  0.00           C  
ATOM     24  C   LIG     1      -8.493  -6.952  68.705  1.00  0.00           C  
ATOM     25  C   LIG     1      -7.734  -6.098  69.486  1.00  0.00           C  
ATOM     26  C   LIG     1      -7.659  -6.340  70.851  1.00  0.00           C  
ATOM     27  C   LIG     1      -8.345  -7.416  71.387  1.00  0.00           C  
ATOM     28  N   LIG     1      -9.063  -8.209  70.620  1.00  0.00           N  
CONECT    1   14    2    8                                            
CONECT    2    1    3                                                 
CONECT    3    2    4                                                 
CONECT    4    3    7    5                                            
CONECT    5    4    6   18                                            
CONECT    6    5                                                      
CONECT    7    8    4                                                 
CONECT    8    1    7                                                 
CONECT    9   10   17                                                 
CONECT   10   11    9                                                 
CONECT   11   10   12                                                 
CONECT   12   11   16   13                                            
CONECT   13   12   17   14                                            
CONECT   14   13   15    1                                            
CONECT   15   16   14                                                 
CONECT   16   12   15                                                 
CONECT   17    9   13                                                 
CONECT   18    5   22   19                                            
CONECT   19   18   20                                                 
CONECT   20   19   21   23                                            
CONECT   21   22   20                                                 
CONECT   22   18   21                                                 
CONECT   23   20   24   28                                            
CONECT   24   23   25                                                 
CONECT   25   24   26                                                 
CONECT   26   25   27                                                 
CONECT   27   28   26                                                 
CONECT   28   23   27                                                 
MASTER        0    0    0    0    0    0    0    0   28    0   28    0
END
