# Supplementary material for: Computationally accelerated identification of P-glycoprotein inhibitors
Source: PLoS One. 2025 Aug 13;20(8):e0325121. doi: 10.1371/journal.pone.0325121 (PMC12349723; doi:10.1371/journal.pone.0325121)
Supplement: S9 File — We have provided the full dataset for the docking studies presented in this paper, as defined by the journal’s definition of a complete minimal dataset. (ZIP) [file pone.0325121.s013.zip › S9_Docking_Data_Receptors_Ligands/NBD_docking/2hyd_nbd_1/ZINC12408039_2hyd_nbd_1_out.pdbqt]

MODEL 1
REMARK VINA RESULT:     -10.2      0.000      0.000
REMARK  Name = ZINC12408039
REMARK                            x       y       z     vdW  Elec       q    Type
REMARK                         _______ _______ _______ _____ _____    ______ ____
ROOT
ATOM      1  N   LIG    1       -9.978 -11.145  62.359  0.00  0.00    -0.476 N 
ATOM      2  C   LIG    1      -10.820 -12.249  62.840  0.00  0.00    +0.202 C 
ATOM      3  C   LIG    1      -10.256 -12.778  64.163  0.00  0.00    +0.326 C 
ATOM      4  N   LIG    1      -10.118 -11.650  65.097  0.00  0.00    -0.598 N 
ATOM      5  C   LIG    1      -10.633 -11.714  66.340  0.00  0.00    +0.621 C 
ATOM      6  O   LIG    1      -11.124 -12.749  66.742  0.00  0.00    -0.471 OA
ATOM      7  C   LIG    1       -9.403 -10.450  64.635  0.00  0.00    +0.304 C 
ATOM      8  C   LIG    1      -10.000 -10.012  63.294  0.00  0.00    +0.204 C 
ENDROOT
BRANCH   1  14
ATOM      9  C   LIG    1       -9.371 -13.523  58.678  0.00  0.00    +0.005 A 
ATOM     10  C   LIG    1       -9.818 -12.950  57.493  0.00  0.00    +0.069 A 
ATOM     11  C   LIG    1      -10.414 -11.716  57.516  0.00  0.00    +0.055 A 
ATOM     12  C   LIG    1      -10.559 -11.055  58.717  0.00  0.00    -0.117 A 
ATOM     13  C   LIG    1      -10.109 -11.611  59.937  0.00  0.00    -0.121 A 
ATOM     14  C   LIG    1      -10.361 -10.745  61.078  0.00  0.00    +0.313 A 
ATOM     15  N   LIG    1      -10.945  -9.595  60.901  0.00  0.00    -0.445 NA
ATOM     16  S   LIG    1      -11.240  -9.499  59.221  0.00  0.00    +0.181 S 
ATOM     17  C   LIG    1       -9.500 -12.884  59.871  0.00  0.00    +0.110 A 
ENDBRANCH   1  14
BRANCH   5  18
ATOM     18  C   LIG    1      -10.600 -10.519  67.218  0.00  0.00    +0.141 A 
ATOM     19  N   LIG    1       -9.536 -10.000  67.795  0.00  0.00    -0.380 NA
ATOM     20  C   LIG    1       -9.984  -8.933  68.487  0.00  0.00    +0.224 A 
ATOM     21  N   LIG    1      -11.276  -8.860  68.299  0.00  0.00    -0.349 NA
ATOM     22  O   LIG    1      -11.646  -9.757  67.570  0.00  0.00    +0.102 OA
BRANCH  20  23
ATOM     23  C   LIG    1       -9.161  -8.012  69.312  0.00  0.00    +0.187 A 
ATOM     24  C   LIG    1       -8.493  -6.952  68.705  0.00  0.00    +0.014 A 
ATOM     25  C   LIG    1       -7.734  -6.098  69.486  0.00  0.00    +0.074 A 
ATOM     26  C   LIG    1       -7.659  -6.340  70.851  0.00  0.00    -0.005 A 
ATOM     27  C   LIG    1       -8.345  -7.416  71.387  0.00  0.00    +0.276 A 
ATOM     28  N   LIG    1       -9.063  -8.209  70.620  0.00  0.00    -0.445 NA
ENDBRANCH  20  23
ENDBRANCH   5  18
TORSDOF 3
ENDMDL
MODEL 2
REMARK VINA RESULT:      -9.6     27.213     29.356
REMARK  Name = ZINC12408039
REMARK                            x       y       z     vdW  Elec       q    Type
REMARK                         _______ _______ _______ _____ _____    ______ ____
ROOT
ATOM      1  N   LIG    1        2.842  15.827  59.561  0.00  0.00    -0.476 N 
ATOM      2  C   LIG    1        2.590  17.273  59.618  0.00  0.00    +0.202 C 
ATOM      3  C   LIG    1        1.338  17.538  60.460  0.00  0.00    +0.326 C 
ATOM      4  N   LIG    1        1.507  16.885  61.767  0.00  0.00    -0.598 N 
ATOM      5  C   LIG    1        1.313  17.568  62.912  0.00  0.00    +0.621 C 
ATOM      6  O   LIG    1        0.888  18.706  62.876  0.00  0.00    -0.471 OA
ATOM      7  C   LIG    1        1.895  15.466  61.790  0.00  0.00    +0.304 C 
ATOM      8  C   LIG    1        3.126  15.283  60.896  0.00  0.00    +0.204 C 
ENDROOT
BRANCH   1  14
ATOM      9  C   LIG    1        3.175  17.433  55.452  0.00  0.00    +0.005 A 
ATOM     10  C   LIG    1        4.278  17.019  54.715  0.00  0.00    +0.069 A 
ATOM     11  C   LIG    1        5.189  16.163  55.278  0.00  0.00    +0.055 A 
ATOM     12  C   LIG    1        4.997  15.719  56.568  0.00  0.00    -0.117 A 
ATOM     13  C   LIG    1        3.881  16.120  57.339  0.00  0.00    -0.121 A 
ATOM     14  C   LIG    1        3.875  15.534  58.670  0.00  0.00    +0.313 A 
ATOM     15  N   LIG    1        4.838  14.733  59.028  0.00  0.00    -0.445 NA
ATOM     16  S   LIG    1        5.873  14.645  57.673  0.00  0.00    +0.181 S 
ATOM     17  C   LIG    1        2.966  17.003  56.725  0.00  0.00    +0.110 A 
ENDBRANCH   1  14
BRANCH   5  18
ATOM     18  C   LIG    1        1.617  16.930  64.215  0.00  0.00    +0.141 A 
ATOM     19  N   LIG    1        0.826  16.132  64.901  0.00  0.00    -0.380 NA
ATOM     20  C   LIG    1        1.518  15.799  66.009  0.00  0.00    +0.224 A 
ATOM     21  N   LIG    1        2.676  16.403  65.941  0.00  0.00    -0.349 NA
ATOM     22  O   LIG    1        2.753  17.051  64.918  0.00  0.00    +0.102 OA
BRANCH  20  23
ATOM     23  C   LIG    1        1.052  14.911  67.105  0.00  0.00    +0.187 A 
ATOM     24  C   LIG    1       -0.293  14.560  67.182  0.00  0.00    +0.014 A 
ATOM     25  C   LIG    1       -0.713  13.728  68.205  0.00  0.00    +0.074 A 
ATOM     26  C   LIG    1        0.226  13.283  69.126  0.00  0.00    -0.005 A 
ATOM     27  C   LIG    1        1.545  13.677  68.991  0.00  0.00    +0.276 A 
ATOM     28  N   LIG    1        1.918  14.466  68.004  0.00  0.00    -0.445 NA
ENDBRANCH  20  23
ENDBRANCH   5  18
TORSDOF 3
ENDMDL
MODEL 3
REMARK VINA RESULT:      -9.6     25.864     28.488
REMARK  Name = ZINC12408039
REMARK                            x       y       z     vdW  Elec       q    Type
REMARK                         _______ _______ _______ _____ _____    ______ ____
ROOT
ATOM      1  N   LIG    1        2.053  16.380  61.017  0.00  0.00    -0.476 N 
ATOM      2  C   LIG    1        2.703  17.412  61.836  0.00  0.00    +0.202 C 
ATOM      3  C   LIG    1        1.697  17.961  62.853  0.00  0.00    +0.326 C 
ATOM      4  N   LIG    1        1.133  16.832  63.609  0.00  0.00    -0.598 N 
ATOM      5  C   LIG    1        1.119  16.840  64.956  0.00  0.00    +0.621 C 
ATOM      6  O   LIG    1        1.474  17.831  65.562  0.00  0.00    -0.471 OA
ATOM      7  C   LIG    1        0.586  15.694  62.854  0.00  0.00    +0.304 C 
ATOM      8  C   LIG    1        1.636  15.234  61.837  0.00  0.00    +0.204 C 
ENDROOT
BRANCH   1  14
ATOM      9  C   LIG    1        1.864  17.929  56.878  0.00  0.00    +0.005 A 
ATOM     10  C   LIG    1        2.776  17.394  55.977  0.00  0.00    +0.069 A 
ATOM     11  C   LIG    1        3.671  16.444  56.397  0.00  0.00    +0.055 A 
ATOM     12  C   LIG    1        3.651  16.028  57.711  0.00  0.00    -0.117 A 
ATOM     13  C   LIG    1        2.730  16.551  58.648  0.00  0.00    -0.121 A 
ATOM     14  C   LIG    1        2.885  15.972  59.974  0.00  0.00    +0.313 A 
ATOM     15  N   LIG    1        3.802  15.071  60.183  0.00  0.00    -0.445 NA
ATOM     16  S   LIG    1        4.579  14.867  58.676  0.00  0.00    +0.181 S 
ATOM     17  C   LIG    1        1.825  17.527  58.177  0.00  0.00    +0.110 A 
ENDBRANCH   1  14
BRANCH   5  18
ATOM     18  C   LIG    1        0.670  15.638  65.699  0.00  0.00    +0.141 A 
ATOM     19  N   LIG    1       -0.014  15.622  66.825  0.00  0.00    -0.380 NA
ATOM     20  C   LIG    1       -0.194  14.319  67.121  0.00  0.00    +0.224 A 
ATOM     21  N   LIG    1        0.381  13.621  66.176  0.00  0.00    -0.349 NA
ATOM     22  O   LIG    1        0.876  14.359  65.350  0.00  0.00    +0.102 OA
BRANCH  20  23
ATOM     23  C   LIG    1       -0.911  13.777  68.304  0.00  0.00    +0.187 A 
ATOM     24  C   LIG    1       -0.186  13.245  69.366  0.00  0.00    +0.014 A 
ATOM     25  C   LIG    1       -0.868  12.748  70.464  0.00  0.00    +0.074 A 
ATOM     26  C   LIG    1       -2.256  12.790  70.457  0.00  0.00    -0.005 A 
ATOM     27  C   LIG    1       -2.911  13.328  69.364  0.00  0.00    +0.276 A 
ATOM     28  N   LIG    1       -2.237  13.798  68.335  0.00  0.00    -0.445 NA
ENDBRANCH  20  23
ENDBRANCH   5  18
TORSDOF 3
ENDMDL
MODEL 4
REMARK VINA RESULT:      -9.6      4.383      5.583
REMARK  Name = ZINC12408039
REMARK                            x       y       z     vdW  Elec       q    Type
REMARK                         _______ _______ _______ _____ _____    ______ ____
ROOT
ATOM      1  N   LIG    1      -10.468  -6.466  59.651  0.00  0.00    -0.476 N 
ATOM      2  C   LIG    1       -9.055  -6.072  59.569  0.00  0.00    +0.202 C 
ATOM      3  C   LIG    1       -8.853  -4.746  60.309  0.00  0.00    +0.326 C 
ATOM      4  N   LIG    1       -9.380  -4.889  61.675  0.00  0.00    -0.598 N 
ATOM      5  C   LIG    1       -8.632  -4.552  62.744  0.00  0.00    +0.621 C 
ATOM      6  O   LIG    1       -7.550  -4.023  62.586  0.00  0.00    -0.471 OA
ATOM      7  C   LIG    1      -10.746  -5.409  61.842  0.00  0.00    +0.304 C 
ATOM      8  C   LIG    1      -10.873  -6.710  61.042  0.00  0.00    +0.204 C 
ENDROOT
BRANCH   1  14
ATOM      9  C   LIG    1      -10.570  -6.440  55.228  0.00  0.00    +0.005 A 
ATOM     10  C   LIG    1      -10.848  -7.654  54.610  0.00  0.00    +0.069 A 
ATOM     11  C   LIG    1      -11.065  -8.771  55.374  0.00  0.00    +0.055 A 
ATOM     12  C   LIG    1      -11.010  -8.677  56.747  0.00  0.00    -0.117 A 
ATOM     13  C   LIG    1      -10.734  -7.454  57.403  0.00  0.00    -0.121 A 
ATOM     14  C   LIG    1      -10.724  -7.581  58.852  0.00  0.00    +0.313 A 
ATOM     15  N   LIG    1      -10.956  -8.738  59.401  0.00  0.00    -0.445 NA
ATOM     16  S   LIG    1      -11.215  -9.808  58.095  0.00  0.00    +0.181 S 
ATOM     17  C   LIG    1      -10.516  -6.325  56.582  0.00  0.00    +0.110 A 
ENDBRANCH   1  14
BRANCH   5  18
ATOM     18  C   LIG    1       -9.130  -4.828  64.113  0.00  0.00    +0.141 A 
ATOM     19  N   LIG    1       -8.763  -5.822  64.895  0.00  0.00    -0.380 NA
ATOM     20  C   LIG    1       -9.471  -5.669  66.032  0.00  0.00    +0.224 A 
ATOM     21  N   LIG    1      -10.220  -4.607  65.885  0.00  0.00    -0.349 NA
ATOM     22  O   LIG    1      -10.035  -4.109  64.794  0.00  0.00    +0.102 OA
BRANCH  20  23
ATOM     23  C   LIG    1       -9.412  -6.546  67.230  0.00  0.00    +0.187 A 
ATOM     24  C   LIG    1      -10.569  -6.788  67.964  0.00  0.00    +0.014 A 
ATOM     25  C   LIG    1      -10.501  -7.611  69.075  0.00  0.00    +0.074 A 
ATOM     26  C   LIG    1       -9.272  -8.156  69.421  0.00  0.00    -0.005 A 
ATOM     27  C   LIG    1       -8.161  -7.867  68.648  0.00  0.00    +0.276 A 
ATOM     28  N   LIG    1       -8.257  -7.085  67.593  0.00  0.00    -0.445 NA
ENDBRANCH  20  23
ENDBRANCH   5  18
TORSDOF 3
ENDMDL
MODEL 5
REMARK VINA RESULT:      -9.5      2.965      3.950
REMARK  Name = ZINC12408039
REMARK                            x       y       z     vdW  Elec       q    Type
REMARK                         _______ _______ _______ _____ _____    ______ ____
ROOT
ATOM      1  N   LIG    1      -11.253  -8.868  60.155  0.00  0.00    -0.476 N 
ATOM      2  C   LIG    1      -11.307 -10.333  60.056  0.00  0.00    +0.202 C 
ATOM      3  C   LIG    1      -10.276 -10.945  61.010  0.00  0.00    +0.326 C 
ATOM      4  N   LIG    1      -10.508 -10.405  62.358  0.00  0.00    -0.598 N 
ATOM      5  C   LIG    1      -10.630 -11.224  63.420  0.00  0.00    +0.621 C 
ATOM      6  O   LIG    1      -10.441 -12.418  63.292  0.00  0.00    -0.471 OA
ATOM      7  C   LIG    1      -10.604  -8.945  62.515  0.00  0.00    +0.304 C 
ATOM      8  C   LIG    1      -11.622  -8.412  61.502  0.00  0.00    +0.204 C 
ENDROOT
BRANCH   1  14
ATOM      9  C   LIG    1       -9.854  -5.926  57.163  0.00  0.00    +0.005 A 
ATOM     10  C   LIG    1      -10.812  -5.440  56.281  0.00  0.00    +0.069 A 
ATOM     11  C   LIG    1      -12.106  -5.884  56.370  0.00  0.00    +0.055 A 
ATOM     12  C   LIG    1      -12.443  -6.805  57.338  0.00  0.00    -0.117 A 
ATOM     13  C   LIG    1      -11.490  -7.313  58.252  0.00  0.00    -0.121 A 
ATOM     14  C   LIG    1      -12.059  -8.271  59.186  0.00  0.00    +0.313 A 
ATOM     15  N   LIG    1      -13.325  -8.570  59.115  0.00  0.00    -0.445 NA
ATOM     16  S   LIG    1      -13.931  -7.638  57.818  0.00  0.00    +0.181 S 
ATOM     17  C   LIG    1      -10.168  -6.831  58.128  0.00  0.00    +0.110 A 
ENDBRANCH   1  14
BRANCH   5  18
ATOM     18  C   LIG    1      -10.996 -10.670  64.746  0.00  0.00    +0.141 A 
ATOM     19  N   LIG    1      -10.251  -9.892  65.503  0.00  0.00    -0.380 NA
ATOM     20  C   LIG    1      -10.989  -9.640  66.602  0.00  0.00    +0.224 A 
ATOM     21  N   LIG    1      -12.128 -10.268  66.460  0.00  0.00    -0.349 NA
ATOM     22  O   LIG    1      -12.152 -10.859  65.400  0.00  0.00    +0.102 OA
BRANCH  20  23
ATOM     23  C   LIG    1      -10.584  -8.804  67.762  0.00  0.00    +0.187 A 
ATOM     24  C   LIG    1       -9.273  -8.858  68.226  0.00  0.00    +0.014 A 
ATOM     25  C   LIG    1       -8.908  -8.070  69.304  0.00  0.00    +0.074 A 
ATOM     26  C   LIG    1       -9.873  -7.262  69.890  0.00  0.00    -0.005 A 
ATOM     27  C   LIG    1      -11.159  -7.263  69.380  0.00  0.00    +0.276 A 
ATOM     28  N   LIG    1      -11.476  -8.019  68.350  0.00  0.00    -0.445 NA
ENDBRANCH  20  23
ENDBRANCH   5  18
TORSDOF 3
ENDMDL
MODEL 6
REMARK VINA RESULT:      -9.5     28.524     30.625
REMARK  Name = ZINC12408039
REMARK                            x       y       z     vdW  Elec       q    Type
REMARK                         _______ _______ _______ _____ _____    ______ ____
ROOT
ATOM      1  N   LIG    1        2.504  16.473  59.140  0.00  0.00    -0.476 N 
ATOM      2  C   LIG    1        1.505  15.400  59.227  0.00  0.00    +0.202 C 
ATOM      3  C   LIG    1        1.408  14.910  60.676  0.00  0.00    +0.326 C 
ATOM      4  N   LIG    1        1.151  16.070  61.544  0.00  0.00    -0.598 N 
ATOM      5  C   LIG    1        0.137  16.059  62.431  0.00  0.00    +0.621 C 
ATOM      6  O   LIG    1       -0.512  15.046  62.600  0.00  0.00    -0.471 OA
ATOM      7  C   LIG    1        2.031  17.242  61.417  0.00  0.00    +0.304 C 
ATOM      8  C   LIG    1        2.103  17.640  59.939  0.00  0.00    +0.204 C 
ENDROOT
BRANCH   1  14
ATOM      9  C   LIG    1        5.934  15.086  56.716  0.00  0.00    +0.005 A 
ATOM     10  C   LIG    1        5.999  15.559  55.411  0.00  0.00    +0.069 A 
ATOM     11  C   LIG    1        5.024  16.403  54.944  0.00  0.00    +0.055 A 
ATOM     12  C   LIG    1        3.993  16.776  55.779  0.00  0.00    -0.117 A 
ATOM     13  C   LIG    1        3.905  16.314  57.113  0.00  0.00    -0.121 A 
ATOM     14  C   LIG    1        2.740  16.832  57.813  0.00  0.00    +0.313 A 
ATOM     15  N   LIG    1        1.918  17.632  57.197  0.00  0.00    -0.445 NA
ATOM     16  S   LIG    1        2.561  17.809  55.625  0.00  0.00    +0.181 S 
ATOM     17  C   LIG    1        4.928  15.447  57.556  0.00  0.00    +0.110 A 
ENDBRANCH   1  14
BRANCH   5  18
ATOM     18  C   LIG    1       -0.187  17.284  63.201  0.00  0.00    +0.141 A 
ATOM     19  N   LIG    1       -0.877  18.320  62.770  0.00  0.00    -0.380 NA
ATOM     20  C   LIG    1       -0.918  19.183  63.805  0.00  0.00    +0.224 A 
ATOM     21  N   LIG    1       -0.262  18.636  64.796  0.00  0.00    -0.349 NA
ATOM     22  O   LIG    1        0.159  17.546  64.470  0.00  0.00    +0.102 OA
BRANCH  20  23
ATOM     23  C   LIG    1       -1.585  20.511  63.818  0.00  0.00    +0.187 A 
ATOM     24  C   LIG    1       -2.875  20.629  64.326  0.00  0.00    +0.014 A 
ATOM     25  C   LIG    1       -3.483  21.873  64.336  0.00  0.00    +0.074 A 
ATOM     26  C   LIG    1       -2.781  22.957  63.826  0.00  0.00    -0.005 A 
ATOM     27  C   LIG    1       -1.503  22.765  63.332  0.00  0.00    +0.276 A 
ATOM     28  N   LIG    1       -0.948  21.571  63.339  0.00  0.00    -0.445 NA
ENDBRANCH  20  23
ENDBRANCH   5  18
TORSDOF 3
ENDMDL
MODEL 7
REMARK VINA RESULT:      -9.5     25.014     28.002
REMARK  Name = ZINC12408039
REMARK                            x       y       z     vdW  Elec       q    Type
REMARK                         _______ _______ _______ _____ _____    ______ ____
ROOT
ATOM      1  N   LIG    1        1.215  16.610  63.166  0.00  0.00    -0.476 N 
ATOM      2  C   LIG    1        2.488  16.465  63.884  0.00  0.00    +0.202 C 
ATOM      3  C   LIG    1        2.270  16.763  65.371  0.00  0.00    +0.326 C 
ATOM      4  N   LIG    1        1.177  15.909  65.863  0.00  0.00    -0.598 N 
ATOM      5  C   LIG    1        1.332  15.157  66.970  0.00  0.00    +0.621 C 
ATOM      6  O   LIG    1        2.342  15.259  67.638  0.00  0.00    -0.471 OA
ATOM      7  C   LIG    1       -0.088  15.898  65.113  0.00  0.00    +0.304 C 
ATOM      8  C   LIG    1        0.223  15.634  63.636  0.00  0.00    +0.204 C 
ENDROOT
BRANCH   1  14
ATOM      9  C   LIG    1        1.060  20.005  60.333  0.00  0.00    +0.005 A 
ATOM     10  C   LIG    1        1.269  19.700  58.993  0.00  0.00    +0.069 A 
ATOM     11  C   LIG    1        1.513  18.404  58.621  0.00  0.00    +0.055 A 
ATOM     12  C   LIG    1        1.543  17.415  59.581  0.00  0.00    -0.117 A 
ATOM     13  C   LIG    1        1.328  17.696  60.950  0.00  0.00    -0.121 A 
ATOM     14  C   LIG    1        1.404  16.509  61.787  0.00  0.00    +0.313 A 
ATOM     15  N   LIG    1        1.647  15.350  61.246  0.00  0.00    -0.445 NA
ATOM     16  S   LIG    1        1.809  15.664  59.575  0.00  0.00    +0.181 S 
ATOM     17  C   LIG    1        1.081  19.043  61.294  0.00  0.00    +0.110 A 
ENDBRANCH   1  14
BRANCH   5  18
ATOM     18  C   LIG    1        0.270  14.204  67.374  0.00  0.00    +0.141 A 
ATOM     19  N   LIG    1       -0.633  14.390  68.314  0.00  0.00    -0.380 NA
ATOM     20  C   LIG    1       -1.381  13.268  68.324  0.00  0.00    +0.224 A 
ATOM     21  N   LIG    1       -0.902  12.471  67.405  0.00  0.00    -0.349 NA
ATOM     22  O   LIG    1        0.041  12.993  66.846  0.00  0.00    +0.102 OA
BRANCH  20  23
ATOM     23  C   LIG    1       -2.536  12.989  69.216  0.00  0.00    +0.187 A 
ATOM     24  C   LIG    1       -2.330  12.333  70.426  0.00  0.00    +0.014 A 
ATOM     25  C   LIG    1       -3.414  12.083  71.250  0.00  0.00    +0.074 A 
ATOM     26  C   LIG    1       -4.673  12.490  70.829  0.00  0.00    -0.005 A 
ATOM     27  C   LIG    1       -4.805  13.132  69.611  0.00  0.00    +0.276 A 
ATOM     28  N   LIG    1       -3.755  13.361  68.850  0.00  0.00    -0.445 NA
ENDBRANCH  20  23
ENDBRANCH   5  18
TORSDOF 3
ENDMDL
MODEL 8
REMARK VINA RESULT:      -9.4     18.676     20.265
REMARK  Name = ZINC12408039
REMARK                            x       y       z     vdW  Elec       q    Type
REMARK                         _______ _______ _______ _____ _____    ______ ____
ROOT
ATOM      1  N   LIG    1       -2.573   1.190  53.086  0.00  0.00    -0.476 N 
ATOM      2  C   LIG    1       -3.466   2.329  53.335  0.00  0.00    +0.202 C 
ATOM      3  C   LIG    1       -3.194   2.894  54.733  0.00  0.00    +0.326 C 
ATOM      4  N   LIG    1       -1.758   3.195  54.843  0.00  0.00    -0.598 N 
ATOM      5  C   LIG    1       -1.335   4.403  55.266  0.00  0.00    +0.621 C 
ATOM      6  O   LIG    1       -2.138   5.222  55.666  0.00  0.00    -0.471 OA
ATOM      7  C   LIG    1       -0.797   2.143  54.478  0.00  0.00    +0.304 C 
ATOM      8  C   LIG    1       -1.164   1.608  53.090  0.00  0.00    +0.204 C 
ENDROOT
BRANCH   1  14
ATOM      9  C   LIG    1       -6.390  -0.906  52.310  0.00  0.00    +0.005 A 
ATOM     10  C   LIG    1       -6.529  -1.491  51.057  0.00  0.00    +0.069 A 
ATOM     11  C   LIG    1       -5.512  -1.391  50.143  0.00  0.00    +0.055 A 
ATOM     12  C   LIG    1       -4.360  -0.714  50.481  0.00  0.00    -0.117 A 
ATOM     13  C   LIG    1       -4.190  -0.114  51.750  0.00  0.00    -0.121 A 
ATOM     14  C   LIG    1       -2.901   0.547  51.893  0.00  0.00    +0.313 A 
ATOM     15  N   LIG    1       -2.055   0.534  50.903  0.00  0.00    -0.445 NA
ATOM     16  S   LIG    1       -2.835  -0.340  49.660  0.00  0.00    +0.181 S 
ATOM     17  C   LIG    1       -5.260  -0.238  52.663  0.00  0.00    +0.110 A 
ENDBRANCH   1  14
BRANCH   5  18
ATOM     18  C   LIG    1        0.111   4.731  55.242  0.00  0.00    +0.141 A 
ATOM     19  N   LIG    1        0.728   5.486  54.358  0.00  0.00    -0.380 NA
ATOM     20  C   LIG    1        2.023   5.502  54.736  0.00  0.00    +0.224 A 
ATOM     21  N   LIG    1        2.123   4.767  55.813  0.00  0.00    -0.349 NA
ATOM     22  O   LIG    1        1.037   4.321  56.122  0.00  0.00    +0.102 OA
BRANCH  20  23
ATOM     23  C   LIG    1        3.130   6.220  54.054  0.00  0.00    +0.187 A 
ATOM     24  C   LIG    1        3.699   5.679  52.905  0.00  0.00    +0.014 A 
ATOM     25  C   LIG    1        4.726   6.361  52.277  0.00  0.00    +0.074 A 
ATOM     26  C   LIG    1        5.159   7.560  52.827  0.00  0.00    -0.005 A 
ATOM     27  C   LIG    1        4.551   8.036  53.976  0.00  0.00    +0.276 A 
ATOM     28  N   LIG    1        3.572   7.368  54.549  0.00  0.00    -0.445 NA
ENDBRANCH  20  23
ENDBRANCH   5  18
TORSDOF 3
ENDMDL
MODEL 9
REMARK VINA RESULT:      -9.3     25.558     27.495
REMARK  Name = ZINC12408039
REMARK                            x       y       z     vdW  Elec       q    Type
REMARK                         _______ _______ _______ _____ _____    ______ ____
ROOT
ATOM      1  N   LIG    1        1.801  14.868  61.789  0.00  0.00    -0.476 N 
ATOM      2  C   LIG    1        2.703  15.961  62.177  0.00  0.00    +0.202 C 
ATOM      3  C   LIG    1        1.987  16.885  63.167  0.00  0.00    +0.326 C 
ATOM      4  N   LIG    1        1.482  16.070  64.284  0.00  0.00    -0.598 N 
ATOM      5  C   LIG    1        1.745  16.408  65.561  0.00  0.00    +0.621 C 
ATOM      6  O   LIG    1        2.314  17.453  65.809  0.00  0.00    -0.471 OA
ATOM      7  C   LIG    1        0.682  14.877  63.967  0.00  0.00    +0.304 C 
ATOM      8  C   LIG    1        1.450  14.032  62.946  0.00  0.00    +0.204 C 
ENDROOT
BRANCH   1  14
ATOM      9  C   LIG    1        1.685  15.913  57.493  0.00  0.00    +0.005 A 
ATOM     10  C   LIG    1        2.291  15.014  56.622  0.00  0.00    +0.069 A 
ATOM     11  C   LIG    1        2.886  13.883  57.118  0.00  0.00    +0.055 A 
ATOM     12  C   LIG    1        2.870  13.648  58.476  0.00  0.00    -0.117 A 
ATOM     13  C   LIG    1        2.256  14.542  59.384  0.00  0.00    -0.121 A 
ATOM     14  C   LIG    1        2.356  14.100  60.766  0.00  0.00    +0.313 A 
ATOM     15  N   LIG    1        2.965  12.983  61.045  0.00  0.00    -0.445 NA
ATOM     16  S   LIG    1        3.486  12.370  59.538  0.00  0.00    +0.181 S 
ATOM     17  C   LIG    1        1.655  15.696  58.834  0.00  0.00    +0.110 A 
ENDBRANCH   1  14
BRANCH   5  18
ATOM     18  C   LIG    1        1.342  15.504  66.665  0.00  0.00    +0.141 A 
ATOM     19  N   LIG    1        0.111  15.189  67.009  0.00  0.00    -0.380 NA
ATOM     20  C   LIG    1        0.231  14.346  68.054  0.00  0.00    +0.224 A 
ATOM     21  N   LIG    1        1.509  14.195  68.288  0.00  0.00    -0.349 NA
ATOM     22  O   LIG    1        2.161  14.847  67.499  0.00  0.00    +0.102 OA
BRANCH  20  23
ATOM     23  C   LIG    1       -0.882  13.707  68.802  0.00  0.00    +0.187 A 
ATOM     24  C   LIG    1       -0.609  12.978  69.956  0.00  0.00    +0.014 A 
ATOM     25  C   LIG    1       -1.656  12.393  70.646  0.00  0.00    +0.074 A 
ATOM     26  C   LIG    1       -2.944  12.547  70.151  0.00  0.00    -0.005 A 
ATOM     27  C   LIG    1       -3.142  13.281  68.995  0.00  0.00    +0.276 A 
ATOM     28  N   LIG    1       -2.127  13.831  68.362  0.00  0.00    -0.445 NA
ENDBRANCH  20  23
ENDBRANCH   5  18
TORSDOF 3
ENDMDL
