# Supplementary material for: Computationally accelerated identification of P-glycoprotein inhibitors
Source: PLoS One. 2025 Aug 13;20(8):e0325121. doi: 10.1371/journal.pone.0325121 (PMC12349723; doi:10.1371/journal.pone.0325121)
Supplement: S9 File — We have provided the full dataset for the docking studies presented in this paper, as defined by the journal’s definition of a complete minimal dataset. (ZIP) [file pone.0325121.s013.zip › S9_Docking_Data_Receptors_Ligands/NBD_docking/2hyd_nbd_1/ZINC12577459_2hyd_nbd_1_out.pdb]

MODEL 1
REMARK VINA RESULT:      -9.5      0.000      0.000
REMARK  Name = ZINC12577459
REMARK                            x       y       z     vdW  Elec       q    Type
REMARK                         _______ _______ _______ _____ _____    ______ ____
COMPND    ZINC12577459 
AUTHOR    GENERATED BY OPEN BABEL 2.3.2
ATOM      1  C   LIG     1      -9.584 -12.292  64.505  1.00  0.00           C  
ATOM      2  N   LIG     1      -9.032 -13.060  65.397  1.00  0.00           N  
ATOM      3  C   LIG     1      -8.758 -14.273  64.850  1.00  0.00           C  
ATOM      4  C   LIG     1      -8.181 -15.445  65.344  1.00  0.00           C  
ATOM      5  C   LIG     1      -8.052 -16.535  64.531  1.00  0.00           C  
ATOM      6  C   LIG     1      -8.477 -16.488  63.211  1.00  0.00           C  
ATOM      7  C   LIG     1      -9.045 -15.340  62.700  1.00  0.00           C  
ATOM      8  C   LIG     1      -9.192 -14.225  63.515  1.00  0.00           C  
ATOM      9  N   LIG     1      -9.705 -12.957  63.325  1.00  0.00           N  
ATOM     10  C   LIG     1     -10.028 -10.871  64.744  1.00  0.00           C  
ATOM     11  S   LIG     1     -11.116 -10.815  66.196  1.00  0.00           S  
ATOM     12  O   LIG     1     -10.789 -11.866  67.093  1.00  0.00           O  
ATOM     13  O   LIG     1     -12.461 -10.598  65.790  1.00  0.00           O  
ATOM     14  C   LIG     1      -9.944  -7.024  68.376  1.00  0.00           C  
ATOM     15  C   LIG     1     -10.693  -7.991  69.023  1.00  0.00           C  
ATOM     16  C   LIG     1     -11.051  -9.148  68.357  1.00  0.00           C  
ATOM     17  C   LIG     1     -10.661  -9.340  67.045  1.00  0.00           C  
ATOM     18  C   LIG     1      -9.907  -8.376  66.400  1.00  0.00           C  
ATOM     19  C   LIG     1      -9.553  -7.216  67.064  1.00  0.00           C  
ATOM     20  C   LIG     1     -10.278 -12.429  62.085  1.00  0.00           C  
ATOM     21  C   LIG     1      -9.150 -12.041  61.126  1.00  0.00           C  
ATOM     22  C   LIG     1      -9.442 -12.597  59.756  1.00  0.00           C  
ATOM     23  C   LIG     1      -9.146 -13.916  59.468  1.00  0.00           C  
ATOM     24  C   LIG     1      -9.407 -14.425  58.210  1.00  0.00           C  
ATOM     25  C   LIG     1      -9.964 -13.614  57.238  1.00  0.00           C  
ATOM     26 CL   LIG     1     -10.294 -14.252  55.658  1.00  0.00          Cl  
ATOM     27  C   LIG     1     -10.260 -12.293  57.527  1.00  0.00           C  
ATOM     28  C   LIG     1      -9.998 -11.785  58.785  1.00  0.00           C  
ATOM     29  O   LIG     1      -9.056 -10.618  61.054  1.00  0.00           O  
ATOM     30  H   LIG     1      -9.881 -10.181  60.804  1.00  0.00           H  
CONECT    1    9   10    2                                            
CONECT    2    1    3                                                 
CONECT    3    8    4    2                                            
CONECT    4    5    3                                                 
CONECT    5    6    4                                                 
CONECT    6    7    5                                                 
CONECT    7    6    8                                                 
CONECT    8    7    9    3                                            
CONECT    9   20    8    1                                            
CONECT   10    1   11                                                 
CONECT   11   10   13   17   12                                       
CONECT   11                                                           
CONECT   12   11                                                      
CONECT   13   11                                                      
CONECT   14   19   15                                                 
CONECT   15   16   14                                                 
CONECT   16   17   15                                                 
CONECT   17   11   18   16                                            
CONECT   18   17   19                                                 
CONECT   19   18   14                                                 
CONECT   20   21    9                                                 
CONECT   21   22   29   20                                            
CONECT   22   28   23   21                                            
CONECT   23   24   22                                                 
CONECT   24   25   23                                                 
CONECT   25   26   27   24                                            
CONECT   26   25                                                      
CONECT   27   25   28                                                 
CONECT   28   27   22                                                 
CONECT   29   30   21                                                 
CONECT   30   29                                                      
MASTER        0    0    0    0    0    0    0    0   30    0   30    0
END
