# Supplementary material for: Computationally accelerated identification of P-glycoprotein inhibitors
Source: PLoS One. 2025 Aug 13;20(8):e0325121. doi: 10.1371/journal.pone.0325121 (PMC12349723; doi:10.1371/journal.pone.0325121)
Supplement: S9 File — We have provided the full dataset for the docking studies presented in this paper, as defined by the journal’s definition of a complete minimal dataset. (ZIP) [file pone.0325121.s013.zip › S9_Docking_Data_Receptors_Ligands/NBD_docking/2hyd_nbd_1/ZINC12577459_2hyd_nbd_1_out.pdbqt]

MODEL 1
REMARK VINA RESULT:      -9.5      0.000      0.000
REMARK  Name = ZINC12577459
REMARK                            x       y       z     vdW  Elec       q    Type
REMARK                         _______ _______ _______ _____ _____    ______ ____
ROOT
ATOM      1  C   LIG    1       -9.584 -12.292  64.505  0.00  0.00    +0.280 A 
ATOM      2  N   LIG    1       -9.032 -13.060  65.397  0.00  0.00    -0.459 NA
ATOM      3  C   LIG    1       -8.758 -14.273  64.850  0.00  0.00    +0.045 A 
ATOM      4  C   LIG    1       -8.181 -15.445  65.344  0.00  0.00    +0.078 A 
ATOM      5  C   LIG    1       -8.052 -16.535  64.531  0.00  0.00    +0.007 A 
ATOM      6  C   LIG    1       -8.477 -16.488  63.211  0.00  0.00    +0.043 A 
ATOM      7  C   LIG    1       -9.045 -15.340  62.700  0.00  0.00    +0.010 A 
ATOM      8  C   LIG    1       -9.192 -14.225  63.515  0.00  0.00    +0.058 A 
ATOM      9  N   LIG    1       -9.705 -12.957  63.325  0.00  0.00    -0.474 N 
ENDROOT
BRANCH   1  10
ATOM     10  C   LIG    1      -10.028 -10.871  64.744  0.00  0.00    -0.212 C 
BRANCH  10  11
ATOM     11  S   LIG    1      -11.116 -10.815  66.196  0.00  0.00    +2.495 S 
ATOM     12  O   LIG    1      -10.789 -11.866  67.093  0.00  0.00    -0.909 OA
ATOM     13  O   LIG    1      -12.461 -10.598  65.790  0.00  0.00    -0.927 OA
BRANCH  11  17
ATOM     14  C   LIG    1       -9.944  -7.024  68.376  0.00  0.00    +0.074 A 
ATOM     15  C   LIG    1      -10.693  -7.991  69.023  0.00  0.00    -0.002 A 
ATOM     16  C   LIG    1      -11.051  -9.148  68.357  0.00  0.00    +0.115 A 
ATOM     17  C   LIG    1      -10.661  -9.340  67.045  0.00  0.00    -0.663 A 
ATOM     18  C   LIG    1       -9.907  -8.376  66.400  0.00  0.00    +0.124 A 
ATOM     19  C   LIG    1       -9.553  -7.216  67.064  0.00  0.00    +0.001 A 
ENDBRANCH  11  17
ENDBRANCH  10  11
ENDBRANCH   1  10
BRANCH   9  20
ATOM     20  C   LIG    1      -10.278 -12.429  62.085  0.00  0.00    +0.291 C 
BRANCH  20  21
ATOM     21  C   LIG    1       -9.150 -12.041  61.126  0.00  0.00    +0.256 C 
BRANCH  21  22
ATOM     22  C   LIG    1       -9.442 -12.597  59.756  0.00  0.00    -0.120 A 
ATOM     23  C   LIG    1       -9.146 -13.916  59.468  0.00  0.00    +0.033 A 
ATOM     24  C   LIG    1       -9.407 -14.425  58.210  0.00  0.00    +0.036 A 
ATOM     25  C   LIG    1       -9.964 -13.614  57.238  0.00  0.00    -0.029 A 
ATOM     26 CL   LIG    1      -10.294 -14.252  55.658  0.00  0.00    -0.061 Cl
ATOM     27  C   LIG    1      -10.260 -12.293  57.527  0.00  0.00    +0.035 A 
ATOM     28  C   LIG    1       -9.998 -11.785  58.785  0.00  0.00    +0.045 A 
ENDBRANCH  21  22
BRANCH  21  29
ATOM     29  O   LIG    1       -9.056 -10.618  61.054  0.00  0.00    -0.539 OA
ATOM     30  H   LIG    1       -9.881 -10.181  60.804  0.00  0.00    +0.369 HD
ENDBRANCH  21  29
ENDBRANCH  20  21
ENDBRANCH   9  20
TORSDOF 7
ENDMDL
MODEL 2
REMARK VINA RESULT:      -9.4      4.070      7.150
REMARK  Name = ZINC12577459
REMARK                            x       y       z     vdW  Elec       q    Type
REMARK                         _______ _______ _______ _____ _____    ______ ____
ROOT
ATOM      1  C   LIG    1      -10.443 -10.206  59.602  0.00  0.00    +0.280 A 
ATOM      2  N   LIG    1      -10.760 -10.432  58.361  0.00  0.00    -0.459 NA
ATOM      3  C   LIG    1      -10.405 -11.698  58.022  0.00  0.00    +0.045 A 
ATOM      4  C   LIG    1      -10.508 -12.446  56.847  0.00  0.00    +0.078 A 
ATOM      5  C   LIG    1      -10.033 -13.726  56.811  0.00  0.00    +0.007 A 
ATOM      6  C   LIG    1       -9.457 -14.299  57.936  0.00  0.00    +0.043 A 
ATOM      7  C   LIG    1       -9.349 -13.582  59.109  0.00  0.00    +0.010 A 
ATOM      8  C   LIG    1       -9.820 -12.277  59.161  0.00  0.00    +0.058 A 
ATOM      9  N   LIG    1       -9.863 -11.310  60.146  0.00  0.00    -0.474 N 
ENDROOT
BRANCH   1  10
ATOM     10  C   LIG    1      -10.684  -8.909  60.332  0.00  0.00    -0.212 C 
BRANCH  10  11
ATOM     11  S   LIG    1      -12.433  -8.795  60.802  0.00  0.00    +2.495 S 
ATOM     12  O   LIG    1      -12.588  -7.907  61.899  0.00  0.00    -0.909 OA
ATOM     13  O   LIG    1      -13.017 -10.091  60.829  0.00  0.00    -0.927 OA
BRANCH  11  17
ATOM     14  C   LIG    1      -14.434  -6.698  57.324  0.00  0.00    +0.074 A 
ATOM     15  C   LIG    1      -15.186  -7.466  58.195  0.00  0.00    -0.002 A 
ATOM     16  C   LIG    1      -14.575  -8.107  59.256  0.00  0.00    +0.115 A 
ATOM     17  C   LIG    1      -13.212  -7.980  59.449  0.00  0.00    -0.663 A 
ATOM     18  C   LIG    1      -12.461  -7.207  58.582  0.00  0.00    +0.124 A 
ATOM     19  C   LIG    1      -13.071  -6.571  57.518  0.00  0.00    +0.001 A 
ENDBRANCH  11  17
ENDBRANCH  10  11
ENDBRANCH   1  10
BRANCH   9  20
ATOM     20  C   LIG    1       -9.372 -11.446  61.519  0.00  0.00    +0.291 C 
BRANCH  20  21
ATOM     21  C   LIG    1      -10.472 -12.045  62.397  0.00  0.00    +0.256 C 
BRANCH  21  22
ATOM     22  C   LIG    1       -9.890 -13.136  63.258  0.00  0.00    -0.120 A 
ATOM     23  C   LIG    1      -10.100 -13.124  64.625  0.00  0.00    +0.033 A 
ATOM     24  C   LIG    1       -9.561 -14.122  65.415  0.00  0.00    +0.036 A 
ATOM     25  C   LIG    1       -8.812 -15.132  64.840  0.00  0.00    -0.029 A 
ATOM     26 CL   LIG    1       -8.136 -16.385  65.833  0.00  0.00    -0.061 Cl
ATOM     27  C   LIG    1       -8.602 -15.143  63.473  0.00  0.00    +0.035 A 
ATOM     28  C   LIG    1       -9.141 -14.145  62.683  0.00  0.00    +0.045 A 
ENDBRANCH  21  22
BRANCH  21  29
ATOM     29  O   LIG    1      -11.024 -11.024  63.230  0.00  0.00    -0.539 OA
ATOM     30  H   LIG    1      -10.380 -10.369  63.529  0.00  0.00    +0.369 HD
ENDBRANCH  21  29
ENDBRANCH  20  21
ENDBRANCH   9  20
TORSDOF 7
ENDMDL
MODEL 3
REMARK VINA RESULT:      -9.4     29.987     32.124
REMARK  Name = ZINC12577459
REMARK                            x       y       z     vdW  Elec       q    Type
REMARK                         _______ _______ _______ _____ _____    ______ ____
ROOT
ATOM      1  C   LIG    1        3.598  15.009  59.348  0.00  0.00    +0.280 A 
ATOM      2  N   LIG    1        4.808  14.606  59.094  0.00  0.00    -0.459 NA
ATOM      3  C   LIG    1        5.179  15.024  57.857  0.00  0.00    +0.045 A 
ATOM      4  C   LIG    1        6.343  14.877  57.098  0.00  0.00    +0.078 A 
ATOM      5  C   LIG    1        6.410  15.415  55.844  0.00  0.00    +0.007 A 
ATOM      6  C   LIG    1        5.337  16.119  55.317  0.00  0.00    +0.043 A 
ATOM      7  C   LIG    1        4.180  16.282  56.050  0.00  0.00    +0.010 A 
ATOM      8  C   LIG    1        4.091  15.735  57.323  0.00  0.00    +0.058 A 
ATOM      9  N   LIG    1        3.107  15.712  58.292  0.00  0.00    -0.474 N 
ENDROOT
BRANCH   1  10
ATOM     10  C   LIG    1        2.847  14.734  60.626  0.00  0.00    -0.212 C 
BRANCH  10  11
ATOM     11  S   LIG    1        3.479  15.813  61.941  0.00  0.00    +2.495 S 
ATOM     12  O   LIG    1        3.714  17.118  61.433  0.00  0.00    -0.909 OA
ATOM     13  O   LIG    1        4.477  15.136  62.692  0.00  0.00    -0.927 OA
BRANCH  11  17
ATOM     14  C   LIG    1        0.011  16.299  64.812  0.00  0.00    +0.074 A 
ATOM     15  C   LIG    1        0.372  15.039  64.370  0.00  0.00    -0.002 A 
ATOM     16  C   LIG    1        1.430  14.891  63.493  0.00  0.00    +0.115 A 
ATOM     17  C   LIG    1        2.129  16.002  63.058  0.00  0.00    -0.663 A 
ATOM     18  C   LIG    1        1.772  17.261  63.505  0.00  0.00    +0.124 A 
ATOM     19  C   LIG    1        0.710  17.410  64.377  0.00  0.00    +0.001 A 
ENDBRANCH  11  17
ENDBRANCH  10  11
ENDBRANCH   1  10
BRANCH   9  20
ATOM     20  C   LIG    1        1.782  16.327  58.198  0.00  0.00    +0.291 C 
BRANCH  20  21
ATOM     21  C   LIG    1        1.825  17.729  58.808  0.00  0.00    +0.256 C 
BRANCH  21  22
ATOM     22  C   LIG    1        1.367  18.736  57.785  0.00  0.00    -0.120 A 
ATOM     23  C   LIG    1        0.839  19.947  58.195  0.00  0.00    +0.033 A 
ATOM     24  C   LIG    1        0.414  20.869  57.258  0.00  0.00    +0.036 A 
ATOM     25  C   LIG    1        0.517  20.581  55.909  0.00  0.00    -0.029 A 
ATOM     26 CL   LIG    1       -0.016  21.740  54.731  0.00  0.00    -0.061 Cl
ATOM     27  C   LIG    1        1.046  19.370  55.499  0.00  0.00    +0.035 A 
ATOM     28  C   LIG    1        1.470  18.449  56.437  0.00  0.00    +0.045 A 
ENDBRANCH  21  22
BRANCH  21  29
ATOM     29  O   LIG    1        0.963  17.780  59.946  0.00  0.00    -0.539 OA
ATOM     30  H   LIG    1        0.350  18.528  59.942  0.00  0.00    +0.369 HD
ENDBRANCH  21  29
ENDBRANCH  20  21
ENDBRANCH   9  20
TORSDOF 7
ENDMDL
MODEL 4
REMARK VINA RESULT:      -9.3      4.305      7.191
REMARK  Name = ZINC12577459
REMARK                            x       y       z     vdW  Elec       q    Type
REMARK                         _______ _______ _______ _____ _____    ______ ____
ROOT
ATOM      1  C   LIG    1      -10.961  -9.337  59.588  0.00  0.00    +0.280 A 
ATOM      2  N   LIG    1      -11.555  -9.267  58.434  0.00  0.00    -0.459 NA
ATOM      3  C   LIG    1      -11.325 -10.407  57.732  0.00  0.00    +0.045 A 
ATOM      4  C   LIG    1      -11.713 -10.855  56.468  0.00  0.00    +0.078 A 
ATOM      5  C   LIG    1      -11.297 -12.078  56.022  0.00  0.00    +0.007 A 
ATOM      6  C   LIG    1      -10.501 -12.889  56.818  0.00  0.00    +0.043 A 
ATOM      7  C   LIG    1      -10.110 -12.470  58.072  0.00  0.00    +0.010 A 
ATOM      8  C   LIG    1      -10.516 -11.226  58.538  0.00  0.00    +0.058 A 
ATOM      9  N   LIG    1      -10.307 -10.524  59.708  0.00  0.00    -0.474 N 
ENDROOT
BRANCH   1  10
ATOM     10  C   LIG    1      -10.990  -8.258  60.641  0.00  0.00    -0.212 C 
BRANCH  10  11
ATOM     11  S   LIG    1      -12.076  -6.911  60.094  0.00  0.00    +2.495 S 
ATOM     12  O   LIG    1      -11.720  -6.496  58.783  0.00  0.00    -0.909 OA
ATOM     13  O   LIG    1      -12.239  -5.960  61.137  0.00  0.00    -0.927 OA
BRANCH  11  17
ATOM     14  C   LIG    1      -16.155  -8.822  59.632  0.00  0.00    +0.074 A 
ATOM     15  C   LIG    1      -15.480  -8.915  60.836  0.00  0.00    -0.002 A 
ATOM     16  C   LIG    1      -14.234  -8.333  60.977  0.00  0.00    +0.115 A 
ATOM     17  C   LIG    1      -13.664  -7.655  59.915  0.00  0.00    -0.663 A 
ATOM     18  C   LIG    1      -14.341  -7.557  58.713  0.00  0.00    +0.124 A 
ATOM     19  C   LIG    1      -15.584  -8.145  58.571  0.00  0.00    +0.001 A 
ENDBRANCH  11  17
ENDBRANCH  10  11
ENDBRANCH   1  10
BRANCH   9  20
ATOM     20  C   LIG    1       -9.524 -10.972  60.861  0.00  0.00    +0.291 C 
BRANCH  20  21
ATOM     21  C   LIG    1      -10.447 -11.653  61.873  0.00  0.00    +0.256 C 
BRANCH  21  22
ATOM     22  C   LIG    1       -9.864 -12.985  62.268  0.00  0.00    -0.120 A 
ATOM     23  C   LIG    1       -9.721 -13.307  63.605  0.00  0.00    +0.033 A 
ATOM     24  C   LIG    1       -9.181 -14.526  63.969  0.00  0.00    +0.036 A 
ATOM     25  C   LIG    1       -8.783 -15.424  62.996  0.00  0.00    -0.029 A 
ATOM     26 CL   LIG    1       -8.105 -16.956  63.452  0.00  0.00    -0.061 Cl
ATOM     27  C   LIG    1       -8.926 -15.102  61.657  0.00  0.00    +0.035 A 
ATOM     28  C   LIG    1       -9.466 -13.882  61.295  0.00  0.00    +0.045 A 
ENDBRANCH  21  22
BRANCH  21  29
ATOM     29  O   LIG    1      -10.578 -10.827  63.030  0.00  0.00    -0.539 OA
ATOM     30  H   LIG    1       -9.752 -10.697  63.516  0.00  0.00    +0.369 HD
ENDBRANCH  21  29
ENDBRANCH  20  21
ENDBRANCH   9  20
TORSDOF 7
ENDMDL
MODEL 5
REMARK VINA RESULT:      -9.3     32.910     35.491
REMARK  Name = ZINC12577459
REMARK                            x       y       z     vdW  Elec       q    Type
REMARK                         _______ _______ _______ _____ _____    ______ ____
ROOT
ATOM      1  C   LIG    1        3.106  17.836  51.911  0.00  0.00    +0.280 A 
ATOM      2  N   LIG    1        4.204  18.165  51.297  0.00  0.00    -0.459 NA
ATOM      3  C   LIG    1        3.948  19.152  50.400  0.00  0.00    +0.045 A 
ATOM      4  C   LIG    1        4.741  19.862  49.495  0.00  0.00    +0.078 A 
ATOM      5  C   LIG    1        4.175  20.811  48.693  0.00  0.00    +0.007 A 
ATOM      6  C   LIG    1        2.817  21.090  48.775  0.00  0.00    +0.043 A 
ATOM      7  C   LIG    1        2.016  20.406  49.664  0.00  0.00    +0.010 A 
ATOM      8  C   LIG    1        2.574  19.431  50.482  0.00  0.00    +0.058 A 
ATOM      9  N   LIG    1        2.069  18.586  51.450  0.00  0.00    -0.474 N 
ENDROOT
BRANCH   1  10
ATOM     10  C   LIG    1        2.997  16.775  52.977  0.00  0.00    -0.212 C 
BRANCH  10  11
ATOM     11  S   LIG    1        3.066  17.555  54.614  0.00  0.00    +2.495 S 
ATOM     12  O   LIG    1        1.828  17.388  55.288  0.00  0.00    -0.909 OA
ATOM     13  O   LIG    1        3.675  18.836  54.520  0.00  0.00    -0.927 OA
BRANCH  11  17
ATOM     14  C   LIG    1        6.012  15.051  56.970  0.00  0.00    +0.074 A 
ATOM     15  C   LIG    1        6.342  15.497  55.703  0.00  0.00    -0.002 A 
ATOM     16  C   LIG    1        5.442  16.261  54.984  0.00  0.00    +0.115 A 
ATOM     17  C   LIG    1        4.213  16.581  55.531  0.00  0.00    -0.663 A 
ATOM     18  C   LIG    1        3.886  16.140  56.800  0.00  0.00    +0.124 A 
ATOM     19  C   LIG    1        4.783  15.371  57.517  0.00  0.00    +0.001 A 
ENDBRANCH  11  17
ENDBRANCH  10  11
ENDBRANCH   1  10
BRANCH   9  20
ATOM     20  C   LIG    1        0.676  18.509  51.895  0.00  0.00    +0.291 C 
BRANCH  20  21
ATOM     21  C   LIG    1        0.374  19.679  52.834  0.00  0.00    +0.256 C 
BRANCH  21  22
ATOM     22  C   LIG    1       -0.690  20.553  52.221  0.00  0.00    -0.120 A 
ATOM     23  C   LIG    1       -0.888  21.837  52.696  0.00  0.00    +0.033 A 
ATOM     24  C   LIG    1       -1.867  22.636  52.139  0.00  0.00    +0.036 A 
ATOM     25  C   LIG    1       -2.650  22.154  51.107  0.00  0.00    -0.029 A 
ATOM     26 CL   LIG    1       -3.880  23.159  50.406  0.00  0.00    -0.061 Cl
ATOM     27  C   LIG    1       -2.452  20.869  50.632  0.00  0.00    +0.035 A 
ATOM     28  C   LIG    1       -1.473  20.070  51.189  0.00  0.00    +0.045 A 
ENDBRANCH  21  22
BRANCH  21  29
ATOM     29  O   LIG    1       -0.086  19.176  54.089  0.00  0.00    -0.539 OA
ATOM     30  H   LIG    1        0.343  19.580  54.855  0.00  0.00    +0.369 HD
ENDBRANCH  21  29
ENDBRANCH  20  21
ENDBRANCH   9  20
TORSDOF 7
ENDMDL
MODEL 6
REMARK VINA RESULT:      -9.3     33.447     36.045
REMARK  Name = ZINC12577459
REMARK                            x       y       z     vdW  Elec       q    Type
REMARK                         _______ _______ _______ _____ _____    ______ ____
ROOT
ATOM      1  C   LIG    1        3.018  17.687  52.599  0.00  0.00    +0.280 A 
ATOM      2  N   LIG    1        4.124  17.163  53.039  0.00  0.00    -0.459 NA
ATOM      3  C   LIG    1        4.017  16.921  54.371  0.00  0.00    +0.045 A 
ATOM      4  C   LIG    1        4.882  16.381  55.325  0.00  0.00    +0.078 A 
ATOM      5  C   LIG    1        4.481  16.279  56.627  0.00  0.00    +0.007 A 
ATOM      6  C   LIG    1        3.214  16.694  57.012  0.00  0.00    +0.043 A 
ATOM      7  C   LIG    1        2.341  17.225  56.087  0.00  0.00    +0.010 A 
ATOM      8  C   LIG    1        2.735  17.344  54.760  0.00  0.00    +0.058 A 
ATOM      9  N   LIG    1        2.125  17.819  53.616  0.00  0.00    -0.474 N 
ENDROOT
BRANCH   1  10
ATOM     10  C   LIG    1        2.763  18.091  51.168  0.00  0.00    -0.212 C 
BRANCH  10  11
ATOM     11  S   LIG    1        4.120  19.146  50.588  0.00  0.00    +2.495 S 
ATOM     12  O   LIG    1        4.890  18.460  49.611  0.00  0.00    -0.909 OA
ATOM     13  O   LIG    1        4.749  19.784  51.690  0.00  0.00    -0.927 OA
BRANCH  11  17
ATOM     14  C   LIG    1        2.092  22.497  48.317  0.00  0.00    +0.074 A 
ATOM     15  C   LIG    1        3.467  22.501  48.475  0.00  0.00    -0.002 A 
ATOM     16  C   LIG    1        4.085  21.478  49.169  0.00  0.00    +0.115 A 
ATOM     17  C   LIG    1        3.331  20.450  49.704  0.00  0.00    -0.663 A 
ATOM     18  C   LIG    1        1.958  20.443  49.540  0.00  0.00    +0.124 A 
ATOM     19  C   LIG    1        1.339  21.469  48.852  0.00  0.00    +0.001 A 
ENDBRANCH  11  17
ENDBRANCH  10  11
ENDBRANCH   1  10
BRANCH   9  20
ATOM     20  C   LIG    1        0.771  18.368  53.518  0.00  0.00    +0.291 C 
BRANCH  20  21
ATOM     21  C   LIG    1        0.821  19.886  53.699  0.00  0.00    +0.256 C 
BRANCH  21  22
ATOM     22  C   LIG    1       -0.076  20.543  52.682  0.00  0.00    -0.120 A 
ATOM     23  C   LIG    1       -0.083  21.921  52.554  0.00  0.00    +0.033 A 
ATOM     24  C   LIG    1       -0.909  22.524  51.626  0.00  0.00    +0.036 A 
ATOM     25  C   LIG    1       -1.731  21.752  50.825  0.00  0.00    -0.029 A 
ATOM     26 CL   LIG    1       -2.769  22.511  49.658  0.00  0.00    -0.061 Cl
ATOM     27  C   LIG    1       -1.724  20.374  50.954  0.00  0.00    +0.035 A 
ATOM     28  C   LIG    1       -0.897  19.771  51.882  0.00  0.00    +0.045 A 
ENDBRANCH  21  22
BRANCH  21  29
ATOM     29  O   LIG    1        0.378  20.223  55.014  0.00  0.00    -0.539 OA
ATOM     30  H   LIG    1       -0.555  20.028  55.178  0.00  0.00    +0.369 HD
ENDBRANCH  21  29
ENDBRANCH  20  21
ENDBRANCH   9  20
TORSDOF 7
ENDMDL
MODEL 7
REMARK VINA RESULT:      -9.3      5.600      6.864
REMARK  Name = ZINC12577459
REMARK                            x       y       z     vdW  Elec       q    Type
REMARK                         _______ _______ _______ _____ _____    ______ ____
ROOT
ATOM      1  C   LIG    1      -12.321  -7.804  60.877  0.00  0.00    +0.280 A 
ATOM      2  N   LIG    1      -13.282  -8.312  61.592  0.00  0.00    -0.459 NA
ATOM      3  C   LIG    1      -14.377  -8.507  60.813  0.00  0.00    +0.045 A 
ATOM      4  C   LIG    1      -15.655  -9.014  61.056  0.00  0.00    +0.078 A 
ATOM      5  C   LIG    1      -16.569  -9.072  60.042  0.00  0.00    +0.007 A 
ATOM      6  C   LIG    1      -16.237  -8.644  58.765  0.00  0.00    +0.043 A 
ATOM      7  C   LIG    1      -14.979  -8.145  58.499  0.00  0.00    +0.010 A 
ATOM      8  C   LIG    1      -14.041  -8.071  59.520  0.00  0.00    +0.058 A 
ATOM      9  N   LIG    1      -12.732  -7.636  59.592  0.00  0.00    -0.474 N 
ENDROOT
BRANCH   1  10
ATOM     10  C   LIG    1      -10.952  -7.449  61.399  0.00  0.00    -0.212 C 
BRANCH  10  11
ATOM     11  S   LIG    1      -10.827  -5.650  61.595  0.00  0.00    +2.495 S 
ATOM     12  O   LIG    1      -12.123  -5.075  61.674  0.00  0.00    -0.909 OA
ATOM     13  O   LIG    1       -9.854  -5.127  60.701  0.00  0.00    -0.927 OA
BRANCH  11  17
ATOM     14  C   LIG    1       -9.044  -5.050  65.714  0.00  0.00    +0.074 A 
ATOM     15  C   LIG    1       -9.202  -6.328  65.207  0.00  0.00    -0.002 A 
ATOM     16  C   LIG    1       -9.747  -6.511  63.951  0.00  0.00    +0.115 A 
ATOM     17  C   LIG    1      -10.133  -5.417  63.198  0.00  0.00    -0.663 A 
ATOM     18  C   LIG    1       -9.970  -4.139  63.702  0.00  0.00    +0.124 A 
ATOM     19  C   LIG    1       -9.431  -3.957  64.961  0.00  0.00    +0.001 A 
ENDBRANCH  11  17
ENDBRANCH  10  11
ENDBRANCH   1  10
BRANCH   9  20
ATOM     20  C   LIG    1      -11.936  -7.092  58.489  0.00  0.00    +0.291 C 
BRANCH  20  21
ATOM     21  C   LIG    1      -10.690  -7.954  58.285  0.00  0.00    +0.256 C 
BRANCH  21  22
ATOM     22  C   LIG    1      -11.045  -9.165  57.461  0.00  0.00    -0.120 A 
ATOM     23  C   LIG    1      -11.784  -9.019  56.301  0.00  0.00    +0.033 A 
ATOM     24  C   LIG    1      -12.116 -10.129  55.548  0.00  0.00    +0.036 A 
ATOM     25  C   LIG    1      -11.710 -11.387  55.955  0.00  0.00    -0.029 A 
ATOM     26 CL   LIG    1      -12.126 -12.782  55.009  0.00  0.00    -0.061 Cl
ATOM     27  C   LIG    1      -10.970 -11.533  57.115  0.00  0.00    +0.035 A 
ATOM     28  C   LIG    1      -10.639 -10.422  57.868  0.00  0.00    +0.045 A 
ENDBRANCH  21  22
BRANCH  21  29
ATOM     29  O   LIG    1       -9.690  -7.193  57.606  0.00  0.00    -0.539 OA
ATOM     30  H   LIG    1       -9.305  -7.642  56.842  0.00  0.00    +0.369 HD
ENDBRANCH  21  29
ENDBRANCH  20  21
ENDBRANCH   9  20
TORSDOF 7
ENDMDL
MODEL 8
REMARK VINA RESULT:      -9.2     31.993     34.808
REMARK  Name = ZINC12577459
REMARK                            x       y       z     vdW  Elec       q    Type
REMARK                         _______ _______ _______ _____ _____    ______ ____
ROOT
ATOM      1  C   LIG    1        1.128  19.663  53.993  0.00  0.00    +0.280 A 
ATOM      2  N   LIG    1        0.884  20.572  54.890  0.00  0.00    -0.459 NA
ATOM      3  C   LIG    1        0.909  20.011  56.127  0.00  0.00    +0.045 A 
ATOM      4  C   LIG    1        0.719  20.513  57.417  0.00  0.00    +0.078 A 
ATOM      5  C   LIG    1        0.795  19.673  58.491  0.00  0.00    +0.007 A 
ATOM      6  C   LIG    1        1.071  18.324  58.318  0.00  0.00    +0.043 A 
ATOM      7  C   LIG    1        1.268  17.808  57.055  0.00  0.00    +0.010 A 
ATOM      8  C   LIG    1        1.187  18.646  55.950  0.00  0.00    +0.058 A 
ATOM      9  N   LIG    1        1.325  18.457  54.589  0.00  0.00    -0.474 N 
ENDROOT
BRANCH   1  10
ATOM     10  C   LIG    1        1.182  19.910  52.506  0.00  0.00    -0.212 C 
BRANCH  10  11
ATOM     11  S   LIG    1       -0.498  20.187  51.878  0.00  0.00    +2.495 S 
ATOM     12  O   LIG    1       -1.427  19.391  52.599  0.00  0.00    -0.909 OA
ATOM     13  O   LIG    1       -0.494  20.192  50.457  0.00  0.00    -0.927 OA
BRANCH  11  17
ATOM     14  C   LIG    1       -1.484  24.450  53.042  0.00  0.00    +0.074 A 
ATOM     15  C   LIG    1       -0.213  24.130  52.601  0.00  0.00    -0.002 A 
ATOM     16  C   LIG    1        0.089  22.829  52.246  0.00  0.00    +0.115 A 
ATOM     17  C   LIG    1       -0.881  21.847  52.332  0.00  0.00    -0.663 A 
ATOM     18  C   LIG    1       -2.153  22.168  52.768  0.00  0.00    +0.124 A 
ATOM     19  C   LIG    1       -2.453  23.468  53.128  0.00  0.00    +0.001 A 
ENDBRANCH  11  17
ENDBRANCH  10  11
ENDBRANCH   1  10
BRANCH   9  20
ATOM     20  C   LIG    1        1.624  17.192  53.914  0.00  0.00    +0.291 C 
BRANCH  20  21
ATOM     21  C   LIG    1        3.106  17.151  53.540  0.00  0.00    +0.256 C 
BRANCH  21  22
ATOM     22  C   LIG    1        3.873  16.407  54.604  0.00  0.00    -0.120 A 
ATOM     23  C   LIG    1        3.224  15.486  55.406  0.00  0.00    +0.033 A 
ATOM     24  C   LIG    1        3.925  14.808  56.385  0.00  0.00    +0.036 A 
ATOM     25  C   LIG    1        5.275  15.052  56.564  0.00  0.00    -0.029 A 
ATOM     26 CL   LIG    1        6.155  14.200  57.794  0.00  0.00    -0.061 Cl
ATOM     27  C   LIG    1        5.923  15.974  55.761  0.00  0.00    +0.035 A 
ATOM     28  C   LIG    1        5.222  16.651  54.782  0.00  0.00    +0.045 A 
ENDBRANCH  21  22
BRANCH  21  29
ATOM     29  O   LIG    1        3.263  16.484  52.286  0.00  0.00    -0.539 OA
ATOM     30  H   LIG    1        3.407  17.081  51.539  0.00  0.00    +0.369 HD
ENDBRANCH  21  29
ENDBRANCH  20  21
ENDBRANCH   9  20
TORSDOF 7
ENDMDL
MODEL 9
REMARK VINA RESULT:      -9.1      4.113      8.386
REMARK  Name = ZINC12577459
REMARK                            x       y       z     vdW  Elec       q    Type
REMARK                         _______ _______ _______ _____ _____    ______ ____
ROOT
ATOM      1  C   LIG    1      -11.421  -7.875  60.493  0.00  0.00    +0.280 A 
ATOM      2  N   LIG    1      -11.618  -6.601  60.669  0.00  0.00    -0.459 NA
ATOM      3  C   LIG    1      -10.681  -6.108  61.520  0.00  0.00    +0.045 A 
ATOM      4  C   LIG    1      -10.427  -4.838  62.043  0.00  0.00    +0.078 A 
ATOM      5  C   LIG    1       -9.390  -4.655  62.913  0.00  0.00    +0.007 A 
ATOM      6  C   LIG    1       -8.574  -5.717  63.275  0.00  0.00    +0.043 A 
ATOM      7  C   LIG    1       -8.802  -6.979  62.767  0.00  0.00    +0.010 A 
ATOM      8  C   LIG    1       -9.857  -7.185  61.888  0.00  0.00    +0.058 A 
ATOM      9  N   LIG    1      -10.347  -8.288  61.218  0.00  0.00    -0.474 N 
ENDROOT
BRANCH   1  10
ATOM     10  C   LIG    1      -12.263  -8.765  59.614  0.00  0.00    -0.212 C 
BRANCH  10  11
ATOM     11  S   LIG    1      -11.796  -8.516  57.879  0.00  0.00    +2.495 S 
ATOM     12  O   LIG    1      -10.538  -7.862  57.800  0.00  0.00    -0.909 OA
ATOM     13  O   LIG    1      -12.910  -8.039  57.136  0.00  0.00    -0.927 OA
BRANCH  11  17
ATOM     14  C   LIG    1      -11.035 -12.680  56.273  0.00  0.00    +0.074 A 
ATOM     15  C   LIG    1      -11.938 -11.848  55.637  0.00  0.00    -0.002 A 
ATOM     16  C   LIG    1      -12.171 -10.577  56.128  0.00  0.00    +0.115 A 
ATOM     17  C   LIG    1      -11.500 -10.137  57.254  0.00  0.00    -0.663 A 
ATOM     18  C   LIG    1      -10.593 -10.967  57.886  0.00  0.00    +0.124 A 
ATOM     19  C   LIG    1      -10.364 -12.240  57.399  0.00  0.00    +0.001 A 
ENDBRANCH  11  17
ENDBRANCH  10  11
ENDBRANCH   1  10
BRANCH   9  20
ATOM     20  C   LIG    1       -9.813  -9.650  61.281  0.00  0.00    +0.291 C 
BRANCH  20  21
ATOM     21  C   LIG    1      -10.722 -10.515  62.156  0.00  0.00    +0.256 C 
BRANCH  21  22
ATOM     22  C   LIG    1      -10.150 -11.906  62.255  0.00  0.00    -0.120 A 
ATOM     23  C   LIG    1       -9.669 -12.537  61.122  0.00  0.00    +0.033 A 
ATOM     24  C   LIG    1       -9.149 -13.814  61.211  0.00  0.00    +0.036 A 
ATOM     25  C   LIG    1       -9.111 -14.463  62.432  0.00  0.00    -0.029 A 
ATOM     26 CL   LIG    1       -8.457 -16.067  62.544  0.00  0.00    -0.061 Cl
ATOM     27  C   LIG    1       -9.592 -13.831  63.565  0.00  0.00    +0.035 A 
ATOM     28  C   LIG    1      -10.112 -12.553  63.476  0.00  0.00    +0.045 A 
ENDBRANCH  21  22
BRANCH  21  29
ATOM     29  O   LIG    1      -10.812  -9.943  63.461  0.00  0.00    -0.539 OA
ATOM     30  H   LIG    1       -9.955  -9.737  63.860  0.00  0.00    +0.369 HD
ENDBRANCH  21  29
ENDBRANCH  20  21
ENDBRANCH   9  20
TORSDOF 7
ENDMDL
