# Supplementary material for: Computationally accelerated identification of P-glycoprotein inhibitors
Source: PLoS One. 2025 Aug 13;20(8):e0325121. doi: 10.1371/journal.pone.0325121 (PMC12349723; doi:10.1371/journal.pone.0325121)
Supplement: S9 File — We have provided the full dataset for the docking studies presented in this paper, as defined by the journal’s definition of a complete minimal dataset. (ZIP) [file pone.0325121.s013.zip › S9_Docking_Data_Receptors_Ligands/NBD_docking/2hyd_nbd_1/ZINC12922226_2hyd_nbd_1_out.pdb]

MODEL 1
REMARK VINA RESULT:     -10.1      0.000      0.000
REMARK  Name = ZINC12922226
REMARK                            x       y       z     vdW  Elec       q    Type
REMARK                         _______ _______ _______ _____ _____    ______ ____
COMPND    ZINC12922226 
AUTHOR    GENERATED BY OPEN BABEL 2.3.2
ATOM      1  C   LIG     1     -11.726  -9.261  56.851  1.00  0.00           C  
ATOM      2  N   LIG     1     -12.270 -10.269  56.208  1.00  0.00           N  
ATOM      3  N   LIG     1     -11.648 -11.352  56.513  1.00  0.00           N  
ATOM      4  C   LIG     1     -10.691 -11.084  57.356  1.00  0.00           C  
ATOM      5  O   LIG     1     -10.712  -9.759  57.587  1.00  0.00           O  
ATOM      6  C   LIG     1     -10.611  -7.002  54.895  1.00  0.00           C  
ATOM      7  C   LIG     1     -11.680  -6.862  55.948  1.00  0.00           C  
ATOM      8  C   LIG     1     -12.144  -7.846  56.778  1.00  0.00           C  
ATOM      9  C   LIG     1     -13.161  -7.145  57.587  1.00  0.00           C  
ATOM     10  N   LIG     1     -13.161  -5.913  57.143  1.00  0.00           N  
ATOM     11  O   LIG     1     -12.363  -5.752  56.252  1.00  0.00           O  
ATOM     12  C   LIG     1     -14.001  -7.713  58.669  1.00  0.00           C  
ATOM     13  C   LIG     1     -13.469  -7.896  59.944  1.00  0.00           C  
ATOM     14  C   LIG     1     -14.257  -8.419  60.949  1.00  0.00           C  
ATOM     15  C   LIG     1     -15.569  -8.773  60.690  1.00  0.00           C  
ATOM     16  C   LIG     1     -16.101  -8.599  59.424  1.00  0.00           C  
ATOM     17  C   LIG     1     -15.324  -8.071  58.413  1.00  0.00           C  
ATOM     18  C   LIG     1      -9.731 -12.077  57.958  1.00  0.00           C  
ATOM     19  N   LIG     1      -9.900 -12.099  59.413  1.00  0.00           N  
ATOM     20  C   LIG     1     -10.538 -11.073  60.033  1.00  0.00           C  
ATOM     21  N   LIG     1     -10.726 -11.020  61.316  1.00  0.00           N  
ATOM     22  C   LIG     1     -10.291 -12.005  62.141  1.00  0.00           C  
ATOM     23  C   LIG     1     -10.494 -11.950  63.521  1.00  0.00           C  
ATOM     24  C   LIG     1     -10.035 -12.973  64.320  1.00  0.00           C  
ATOM     25  C   LIG     1      -9.371 -14.061  63.770  1.00  0.00           C  
ATOM     26  C   LIG     1      -9.158 -14.140  62.411  1.00  0.00           C  
ATOM     27  C   LIG     1      -9.615 -13.115  61.585  1.00  0.00           C  
ATOM     28  C   LIG     1      -9.423 -13.146  60.128  1.00  0.00           C  
ATOM     29  O   LIG     1      -8.854 -14.075  59.585  1.00  0.00           O  
CONECT    1    2    8    5                                            
CONECT    2    3    1                                                 
CONECT    3    2    4                                                 
CONECT    4    3    5   18                                            
CONECT    5    1    4                                                 
CONECT    6    7                                                      
CONECT    7    6   11    8                                            
CONECT    8    7    1    9                                            
CONECT    9    8   10   12                                            
CONECT   10   11    9                                                 
CONECT   11    7   10                                                 
CONECT   12    9   17   13                                            
CONECT   13   12   14                                                 
CONECT   14   13   15                                                 
CONECT   15   16   14                                                 
CONECT   16   17   15                                                 
CONECT   17   12   16                                                 
CONECT   18    4   19                                                 
CONECT   19   18   20   28                                            
CONECT   20   19   21                                                 
CONECT   21   20   22                                                 
CONECT   22   21   27   23                                            
CONECT   23   22   24                                                 
CONECT   24   23   25                                                 
CONECT   25   26   24                                                 
CONECT   26   27   25                                                 
CONECT   27   28   22   26                                            
CONECT   28   19   29   27                                            
CONECT   29   28                                                      
MASTER        0    0    0    0    0    0    0    0   29    0   29    0
END
