# Supplementary material for: Computationally accelerated identification of P-glycoprotein inhibitors
Source: PLoS One. 2025 Aug 13;20(8):e0325121. doi: 10.1371/journal.pone.0325121 (PMC12349723; doi:10.1371/journal.pone.0325121)
Supplement: S9 File — We have provided the full dataset for the docking studies presented in this paper, as defined by the journal’s definition of a complete minimal dataset. (ZIP) [file pone.0325121.s013.zip › S9_Docking_Data_Receptors_Ligands/NBD_docking/2hyd_nbd_1/ZINC12922226_2hyd_nbd_1_out.pdbqt]

MODEL 1
REMARK VINA RESULT:     -10.1      0.000      0.000
REMARK  Name = ZINC12922226
REMARK                            x       y       z     vdW  Elec       q    Type
REMARK                         _______ _______ _______ _____ _____    ______ ____
ROOT
ATOM      1  C   LIG    1      -11.726  -9.261  56.851  0.00  0.00    +0.263 A 
ATOM      2  N   LIG    1      -12.270 -10.269  56.208  0.00  0.00    -0.261 NA
ATOM      3  N   LIG    1      -11.648 -11.352  56.513  0.00  0.00    -0.238 NA
ATOM      4  C   LIG    1      -10.691 -11.084  57.356  0.00  0.00    +0.129 A 
ATOM      5  O   LIG    1      -10.712  -9.759  57.587  0.00  0.00    -0.215 OA
ENDROOT
BRANCH   1   8
ATOM      6  C   LIG    1      -10.611  -7.002  54.895  0.00  0.00    +0.215 C 
ATOM      7  C   LIG    1      -11.680  -6.862  55.948  0.00  0.00    +0.042 A 
ATOM      8  C   LIG    1      -12.144  -7.846  56.778  0.00  0.00    -0.155 A 
ATOM      9  C   LIG    1      -13.161  -7.145  57.587  0.00  0.00    +0.122 A 
ATOM     10  N   LIG    1      -13.161  -5.913  57.143  0.00  0.00    -0.337 NA
ATOM     11  O   LIG    1      -12.363  -5.752  56.252  0.00  0.00    +0.110 OA
BRANCH   9  12
ATOM     12  C   LIG    1      -14.001  -7.713  58.669  0.00  0.00    -0.045 A 
ATOM     13  C   LIG    1      -13.469  -7.896  59.944  0.00  0.00    +0.074 A 
ATOM     14  C   LIG    1      -14.257  -8.419  60.949  0.00  0.00    +0.009 A 
ATOM     15  C   LIG    1      -15.569  -8.773  60.690  0.00  0.00    +0.029 A 
ATOM     16  C   LIG    1      -16.101  -8.599  59.424  0.00  0.00    +0.002 A 
ATOM     17  C   LIG    1      -15.324  -8.071  58.413  0.00  0.00    +0.043 A 
ENDBRANCH   9  12
ENDBRANCH   1   8
BRANCH   4  18
ATOM     18  C   LIG    1       -9.731 -12.077  57.958  0.00  0.00    +0.486 C 
BRANCH  18  19
ATOM     19  N   LIG    1       -9.900 -12.099  59.413  0.00  0.00    -0.552 N 
ATOM     20  C   LIG    1      -10.538 -11.073  60.033  0.00  0.00    +0.573 A 
ATOM     21  N   LIG    1      -10.726 -11.020  61.316  0.00  0.00    -0.510 NA
ATOM     22  C   LIG    1      -10.291 -12.005  62.141  0.00  0.00    +0.143 A 
ATOM     23  C   LIG    1      -10.494 -11.950  63.521  0.00  0.00    +0.036 A 
ATOM     24  C   LIG    1      -10.035 -12.973  64.320  0.00  0.00    +0.065 A 
ATOM     25  C   LIG    1       -9.371 -14.061  63.770  0.00  0.00    +0.004 A 
ATOM     26  C   LIG    1       -9.158 -14.140  62.411  0.00  0.00    +0.099 A 
ATOM     27  C   LIG    1       -9.615 -13.115  61.585  0.00  0.00    -0.191 A 
ATOM     28  C   LIG    1       -9.423 -13.146  60.128  0.00  0.00    +0.547 A 
ATOM     29  O   LIG    1       -8.854 -14.075  59.585  0.00  0.00    -0.485 OA
ENDBRANCH  18  19
ENDBRANCH   4  18
TORSDOF 4
ENDMDL
MODEL 2
REMARK VINA RESULT:      -9.9      5.498      8.453
REMARK  Name = ZINC12922226
REMARK                            x       y       z     vdW  Elec       q    Type
REMARK                         _______ _______ _______ _____ _____    ______ ____
ROOT
ATOM      1  C   LIG    1      -10.101  -8.730  67.609  0.00  0.00    +0.263 A 
ATOM      2  N   LIG    1      -11.366  -8.884  67.928  0.00  0.00    -0.261 NA
ATOM      3  N   LIG    1      -11.755 -10.056  67.570  0.00  0.00    -0.238 NA
ATOM      4  C   LIG    1      -10.764 -10.694  67.014  0.00  0.00    +0.129 A 
ATOM      5  O   LIG    1       -9.698  -9.873  67.018  0.00  0.00    -0.215 OA
ENDROOT
BRANCH   1   8
ATOM      6  C   LIG    1       -8.683  -7.851  70.327  0.00  0.00    +0.215 C 
ATOM      7  C   LIG    1       -8.660  -7.133  69.003  0.00  0.00    +0.042 A 
ATOM      8  C   LIG    1       -9.276  -7.528  67.847  0.00  0.00    -0.155 A 
ATOM      9  C   LIG    1       -8.920  -6.455  66.897  0.00  0.00    +0.122 A 
ATOM     10  N   LIG    1       -8.178  -5.623  67.585  0.00  0.00    -0.337 NA
ATOM     11  O   LIG    1       -8.030  -5.985  68.727  0.00  0.00    +0.110 OA
BRANCH   9  12
ATOM     12  C   LIG    1       -9.317  -6.342  65.473  0.00  0.00    -0.045 A 
ATOM     13  C   LIG    1       -9.730  -5.115  64.957  0.00  0.00    +0.074 A 
ATOM     14  C   LIG    1      -10.093  -5.015  63.629  0.00  0.00    +0.009 A 
ATOM     15  C   LIG    1      -10.058  -6.132  62.814  0.00  0.00    +0.029 A 
ATOM     16  C   LIG    1       -9.654  -7.354  63.322  0.00  0.00    +0.002 A 
ATOM     17  C   LIG    1       -9.283  -7.465  64.647  0.00  0.00    +0.043 A 
ENDBRANCH   9  12
ENDBRANCH   1   8
BRANCH   4  18
ATOM     18  C   LIG    1      -10.806 -12.094  66.460  0.00  0.00    +0.486 C 
BRANCH  18  19
ATOM     19  N   LIG    1      -10.570 -12.055  65.015  0.00  0.00    -0.552 N 
ATOM     20  C   LIG    1      -10.915 -10.949  64.305  0.00  0.00    +0.573 A 
ATOM     21  N   LIG    1      -10.738 -10.838  63.024  0.00  0.00    -0.510 NA
ATOM     22  C   LIG    1      -10.186 -11.838  62.293  0.00  0.00    +0.143 A 
ATOM     23  C   LIG    1       -9.994 -11.719  60.915  0.00  0.00    +0.036 A 
ATOM     24  C   LIG    1       -9.429 -12.760  60.213  0.00  0.00    +0.065 A 
ATOM     25  C   LIG    1       -9.046 -13.928  60.858  0.00  0.00    +0.004 A 
ATOM     26  C   LIG    1       -9.225 -14.070  62.217  0.00  0.00    +0.099 A 
ATOM     27  C   LIG    1       -9.795 -13.029  62.946  0.00  0.00    -0.191 A 
ATOM     28  C   LIG    1      -10.004 -13.120  64.398  0.00  0.00    +0.547 A 
ATOM     29  O   LIG    1       -9.685 -14.115  65.022  0.00  0.00    -0.485 OA
ENDBRANCH  18  19
ENDBRANCH   4  18
TORSDOF 4
ENDMDL
MODEL 3
REMARK VINA RESULT:      -9.9     29.213     31.178
REMARK  Name = ZINC12922226
REMARK                            x       y       z     vdW  Elec       q    Type
REMARK                         _______ _______ _______ _____ _____    ______ ____
ROOT
ATOM      1  C   LIG    1        1.782  16.740  63.248  0.00  0.00    +0.263 A 
ATOM      2  N   LIG    1        2.988  17.216  63.044  0.00  0.00    -0.261 NA
ATOM      3  N   LIG    1        3.558  16.543  62.108  0.00  0.00    -0.238 NA
ATOM      4  C   LIG    1        2.747  15.618  61.679  0.00  0.00    +0.129 A 
ATOM      5  O   LIG    1        1.609  15.714  62.390  0.00  0.00    -0.215 OA
ENDROOT
BRANCH   1   8
ATOM      6  C   LIG    1        1.060  15.458  66.078  0.00  0.00    +0.215 C 
ATOM      7  C   LIG    1        0.476  16.699  65.454  0.00  0.00    +0.042 A 
ATOM      8  C   LIG    1        0.800  17.232  64.236  0.00  0.00    -0.155 A 
ATOM      9  C   LIG    1       -0.077  18.417  64.149  0.00  0.00    +0.122 A 
ATOM     10  N   LIG    1       -0.756  18.423  65.269  0.00  0.00    -0.337 NA
ATOM     11  O   LIG    1       -0.460  17.496  65.983  0.00  0.00    +0.110 OA
BRANCH   9  12
ATOM     12  C   LIG    1       -0.169  19.391  63.034  0.00  0.00    -0.045 A 
ATOM     13  C   LIG    1       -0.393  20.740  63.301  0.00  0.00    +0.074 A 
ATOM     14  C   LIG    1       -0.472  21.643  62.261  0.00  0.00    +0.009 A 
ATOM     15  C   LIG    1       -0.342  21.210  60.954  0.00  0.00    +0.029 A 
ATOM     16  C   LIG    1       -0.124  19.870  60.682  0.00  0.00    +0.002 A 
ATOM     17  C   LIG    1       -0.038  18.959  61.715  0.00  0.00    +0.043 A 
ENDBRANCH   9  12
ENDBRANCH   1   8
BRANCH   4  18
ATOM     18  C   LIG    1        3.034  14.618  60.590  0.00  0.00    +0.486 C 
BRANCH  18  19
ATOM     19  N   LIG    1        3.107  15.308  59.300  0.00  0.00    -0.552 N 
ATOM     20  C   LIG    1        2.083  16.109  58.905  0.00  0.00    +0.573 A 
ATOM     21  N   LIG    1        2.074  16.753  57.779  0.00  0.00    -0.510 NA
ATOM     22  C   LIG    1        3.105  16.669  56.902  0.00  0.00    +0.143 A 
ATOM     23  C   LIG    1        3.097  17.362  55.690  0.00  0.00    +0.036 A 
ATOM     24  C   LIG    1        4.166  17.247  54.831  0.00  0.00    +0.065 A 
ATOM     25  C   LIG    1        5.256  16.449  55.154  0.00  0.00    +0.004 A 
ATOM     26  C   LIG    1        5.288  15.755  56.344  0.00  0.00    +0.099 A 
ATOM     27  C   LIG    1        4.216  15.858  57.227  0.00  0.00    -0.191 A 
ATOM     28  C   LIG    1        4.197  15.146  58.514  0.00  0.00    +0.547 A 
ATOM     29  O   LIG    1        5.124  14.436  58.857  0.00  0.00    -0.485 OA
ENDBRANCH  18  19
ENDBRANCH   4  18
TORSDOF 4
ENDMDL
MODEL 4
REMARK VINA RESULT:      -9.7      4.058      6.115
REMARK  Name = ZINC12922226
REMARK                            x       y       z     vdW  Elec       q    Type
REMARK                         _______ _______ _______ _____ _____    ______ ____
ROOT
ATOM      1  C   LIG    1       -9.273  -5.873  60.106  0.00  0.00    +0.263 A 
ATOM      2  N   LIG    1      -10.143  -5.151  60.774  0.00  0.00    -0.261 NA
ATOM      3  N   LIG    1      -11.177  -5.868  61.039  0.00  0.00    -0.238 NA
ATOM      4  C   LIG    1      -11.011  -7.067  60.556  0.00  0.00    +0.129 A 
ATOM      5  O   LIG    1       -9.811  -7.100  59.951  0.00  0.00    -0.215 OA
ENDROOT
BRANCH   1   8
ATOM      6  C   LIG    1       -6.402  -6.596  61.293  0.00  0.00    +0.215 C 
ATOM      7  C   LIG    1       -6.714  -5.722  60.105  0.00  0.00    +0.042 A 
ATOM      8  C   LIG    1       -7.955  -5.425  59.612  0.00  0.00    -0.155 A 
ATOM      9  C   LIG    1       -7.655  -4.539  58.469  0.00  0.00    +0.122 A 
ATOM     10  N   LIG    1       -6.349  -4.447  58.443  0.00  0.00    -0.337 NA
ATOM     11  O   LIG    1       -5.831  -5.087  59.325  0.00  0.00    +0.110 OA
BRANCH   9  12
ATOM     12  C   LIG    1       -8.622  -3.894  57.549  0.00  0.00    -0.045 A 
ATOM     13  C   LIG    1       -9.449  -4.675  56.743  0.00  0.00    +0.074 A 
ATOM     14  C   LIG    1      -10.351  -4.070  55.893  0.00  0.00    +0.009 A 
ATOM     15  C   LIG    1      -10.429  -2.690  55.831  0.00  0.00    +0.029 A 
ATOM     16  C   LIG    1       -9.608  -1.910  56.625  0.00  0.00    +0.002 A 
ATOM     17  C   LIG    1       -8.705  -2.504  57.483  0.00  0.00    +0.043 A 
ENDBRANCH   9  12
ENDBRANCH   1   8
BRANCH   4  18
ATOM     18  C   LIG    1      -11.991  -8.208  60.652  0.00  0.00    +0.486 C 
BRANCH  18  19
ATOM     19  N   LIG    1      -11.564  -9.294  59.767  0.00  0.00    -0.552 N 
ATOM     20  C   LIG    1      -11.903  -9.264  58.451  0.00  0.00    +0.573 A 
ATOM     21  N   LIG    1      -11.563 -10.187  57.605  0.00  0.00    -0.510 NA
ATOM     22  C   LIG    1      -10.832 -11.265  57.984  0.00  0.00    +0.143 A 
ATOM     23  C   LIG    1      -10.465 -12.259  57.073  0.00  0.00    +0.036 A 
ATOM     24  C   LIG    1       -9.722 -13.336  57.502  0.00  0.00    +0.065 A 
ATOM     25  C   LIG    1       -9.333 -13.448  58.830  0.00  0.00    +0.004 A 
ATOM     26  C   LIG    1       -9.682 -12.482  59.747  0.00  0.00    +0.099 A 
ATOM     27  C   LIG    1      -10.434 -11.383  59.334  0.00  0.00    -0.191 A 
ATOM     28  C   LIG    1      -10.831 -10.317  60.266  0.00  0.00    +0.547 A 
ATOM     29  O   LIG    1      -10.516 -10.355  61.441  0.00  0.00    -0.485 OA
ENDBRANCH  18  19
ENDBRANCH   4  18
TORSDOF 4
ENDMDL
MODEL 5
REMARK VINA RESULT:      -9.7     28.559     30.943
REMARK  Name = ZINC12922226
REMARK                            x       y       z     vdW  Elec       q    Type
REMARK                         _______ _______ _______ _____ _____    ______ ____
ROOT
ATOM      1  C   LIG    1        2.063  16.219  62.952  0.00  0.00    +0.263 A 
ATOM      2  N   LIG    1        3.324  15.914  63.159  0.00  0.00    -0.261 NA
ATOM      3  N   LIG    1        3.715  15.088  62.254  0.00  0.00    -0.238 NA
ATOM      4  C   LIG    1        2.730  14.835  61.439  0.00  0.00    +0.129 A 
ATOM      5  O   LIG    1        1.662  15.536  61.861  0.00  0.00    -0.215 OA
ENDROOT
BRANCH   1   8
ATOM      6  C   LIG    1        1.195  15.866  66.001  0.00  0.00    +0.215 C 
ATOM      7  C   LIG    1        0.854  17.003  65.073  0.00  0.00    +0.042 A 
ATOM      8  C   LIG    1        1.238  17.135  63.765  0.00  0.00    -0.155 A 
ATOM      9  C   LIG    1        0.619  18.415  63.366  0.00  0.00    +0.122 A 
ATOM     10  N   LIG    1       -0.005  18.841  64.436  0.00  0.00    -0.337 NA
ATOM     11  O   LIG    1        0.120  18.083  65.366  0.00  0.00    +0.110 OA
BRANCH   9  12
ATOM     12  C   LIG    1        0.689  19.075  62.040  0.00  0.00    -0.045 A 
ATOM     13  C   LIG    1        1.772  18.837  61.196  0.00  0.00    +0.074 A 
ATOM     14  C   LIG    1        1.829  19.450  59.962  0.00  0.00    +0.009 A 
ATOM     15  C   LIG    1        0.819  20.309  59.565  0.00  0.00    +0.029 A 
ATOM     16  C   LIG    1       -0.256  20.553  60.401  0.00  0.00    +0.002 A 
ATOM     17  C   LIG    1       -0.326  19.942  61.636  0.00  0.00    +0.043 A 
ENDBRANCH   9  12
ENDBRANCH   1   8
BRANCH   4  18
ATOM     18  C   LIG    1        2.776  13.917  60.245  0.00  0.00    +0.486 C 
BRANCH  18  19
ATOM     19  N   LIG    1        3.046  14.700  59.037  0.00  0.00    -0.552 N 
ATOM     20  C   LIG    1        2.106  15.562  58.569  0.00  0.00    +0.573 A 
ATOM     21  N   LIG    1        2.270  16.289  57.507  0.00  0.00    -0.510 NA
ATOM     22  C   LIG    1        3.413  16.239  56.779  0.00  0.00    +0.143 A 
ATOM     23  C   LIG    1        3.591  17.022  55.636  0.00  0.00    +0.036 A 
ATOM     24  C   LIG    1        4.769  16.939  54.929  0.00  0.00    +0.065 A 
ATOM     25  C   LIG    1        5.784  16.083  55.336  0.00  0.00    +0.004 A 
ATOM     26  C   LIG    1        5.633  15.300  56.459  0.00  0.00    +0.099 A 
ATOM     27  C   LIG    1        4.449  15.370  57.190  0.00  0.00    -0.191 A 
ATOM     28  C   LIG    1        4.233  14.564  58.400  0.00  0.00    +0.547 A 
ATOM     29  O   LIG    1        5.087  13.800  58.812  0.00  0.00    -0.485 OA
ENDBRANCH  18  19
ENDBRANCH   4  18
TORSDOF 4
ENDMDL
MODEL 6
REMARK VINA RESULT:      -9.7      4.112      5.861
REMARK  Name = ZINC12922226
REMARK                            x       y       z     vdW  Elec       q    Type
REMARK                         _______ _______ _______ _____ _____    ______ ____
ROOT
ATOM      1  C   LIG    1      -12.140  -8.954  59.599  0.00  0.00    +0.263 A 
ATOM      2  N   LIG    1      -11.558 -10.028  59.117  0.00  0.00    -0.261 NA
ATOM      3  N   LIG    1      -10.583 -10.364  59.886  0.00  0.00    -0.238 NA
ATOM      4  C   LIG    1      -10.504  -9.526  60.882  0.00  0.00    +0.129 A 
ATOM      5  O   LIG    1      -11.479  -8.613  60.723  0.00  0.00    -0.215 OA
ENDROOT
BRANCH   1   8
ATOM      6  C   LIG    1      -15.061  -8.649  60.843  0.00  0.00    +0.215 C 
ATOM      7  C   LIG    1      -14.558  -8.105  59.530  0.00  0.00    +0.042 A 
ATOM      8  C   LIG    1      -13.299  -8.249  59.014  0.00  0.00    -0.155 A 
ATOM      9  C   LIG    1      -13.384  -7.530  57.727  0.00  0.00    +0.122 A 
ATOM     10  N   LIG    1      -14.613  -7.081  57.667  0.00  0.00    -0.337 NA
ATOM     11  O   LIG    1      -15.255  -7.386  58.642  0.00  0.00    +0.110 OA
BRANCH   9  12
ATOM     12  C   LIG    1      -12.311  -7.354  56.720  0.00  0.00    -0.045 A 
ATOM     13  C   LIG    1      -11.875  -8.442  55.965  0.00  0.00    +0.074 A 
ATOM     14  C   LIG    1      -10.879  -8.271  55.025  0.00  0.00    +0.009 A 
ATOM     15  C   LIG    1      -10.305  -7.026  54.839  0.00  0.00    +0.029 A 
ATOM     16  C   LIG    1      -10.730  -5.944  55.589  0.00  0.00    +0.002 A 
ATOM     17  C   LIG    1      -11.729  -6.101  56.528  0.00  0.00    +0.043 A 
ENDBRANCH   9  12
ENDBRANCH   1   8
BRANCH   4  18
ATOM     18  C   LIG    1       -9.499  -9.569  62.003  0.00  0.00    +0.486 C 
BRANCH  18  19
ATOM     19  N   LIG    1       -9.088  -8.205  62.343  0.00  0.00    -0.552 N 
ATOM     20  C   LIG    1       -8.345  -7.485  61.462  0.00  0.00    +0.573 A 
ATOM     21  N   LIG    1       -7.943  -6.273  61.690  0.00  0.00    -0.510 NA
ATOM     22  C   LIG    1       -8.244  -5.629  62.845  0.00  0.00    +0.143 A 
ATOM     23  C   LIG    1       -7.812  -4.323  63.091  0.00  0.00    +0.036 A 
ATOM     24  C   LIG    1       -8.142  -3.708  64.277  0.00  0.00    +0.065 A 
ATOM     25  C   LIG    1       -8.899  -4.370  65.235  0.00  0.00    +0.004 A 
ATOM     26  C   LIG    1       -9.336  -5.657  65.017  0.00  0.00    +0.099 A 
ATOM     27  C   LIG    1       -9.013  -6.298  63.822  0.00  0.00    -0.191 A 
ATOM     28  C   LIG    1       -9.458  -7.669  63.530  0.00  0.00    +0.547 A 
ATOM     29  O   LIG    1      -10.128  -8.300  64.327  0.00  0.00    -0.485 OA
ENDBRANCH  18  19
ENDBRANCH   4  18
TORSDOF 4
ENDMDL
MODEL 7
REMARK VINA RESULT:      -9.7      4.575      6.313
REMARK  Name = ZINC12922226
REMARK                            x       y       z     vdW  Elec       q    Type
REMARK                         _______ _______ _______ _____ _____    ______ ____
ROOT
ATOM      1  C   LIG    1      -11.502  -7.004  60.370  0.00  0.00    +0.263 A 
ATOM      2  N   LIG    1      -12.394  -6.126  60.770  0.00  0.00    -0.261 NA
ATOM      3  N   LIG    1      -11.838  -5.293  61.576  0.00  0.00    -0.238 NA
ATOM      4  C   LIG    1      -10.580  -5.600  61.721  0.00  0.00    +0.129 A 
ATOM      5  O   LIG    1      -10.337  -6.689  60.971  0.00  0.00    -0.215 OA
ENDROOT
BRANCH   1   8
ATOM      6  C   LIG    1      -11.052 -10.112  60.926  0.00  0.00    +0.215 C 
ATOM      7  C   LIG    1      -11.548  -9.466  59.658  0.00  0.00    +0.042 A 
ATOM      8  C   LIG    1      -11.734  -8.128  59.441  0.00  0.00    -0.155 A 
ATOM      9  C   LIG    1      -12.218  -8.084  58.046  0.00  0.00    +0.122 A 
ATOM     10  N   LIG    1      -12.255  -9.334  57.657  0.00  0.00    -0.337 NA
ATOM     11  O   LIG    1      -11.896 -10.090  58.526  0.00  0.00    +0.110 OA
BRANCH   9  12
ATOM     12  C   LIG    1      -12.584  -6.883  57.256  0.00  0.00    -0.045 A 
ATOM     13  C   LIG    1      -11.620  -6.230  56.489  0.00  0.00    +0.074 A 
ATOM     14  C   LIG    1      -11.967  -5.117  55.752  0.00  0.00    +0.009 A 
ATOM     15  C   LIG    1      -13.266  -4.641  55.782  0.00  0.00    +0.029 A 
ATOM     16  C   LIG    1      -14.225  -5.281  56.546  0.00  0.00    +0.002 A 
ATOM     17  C   LIG    1      -13.891  -6.399  57.284  0.00  0.00    +0.043 A 
ENDBRANCH   9  12
ENDBRANCH   1   8
BRANCH   4  18
ATOM     18  C   LIG    1       -9.580  -4.871  62.581  0.00  0.00    +0.486 C 
BRANCH  18  19
ATOM     19  N   LIG    1       -9.753  -5.273  63.979  0.00  0.00    -0.552 N 
ATOM     20  C   LIG    1      -10.378  -4.436  64.848  0.00  0.00    +0.573 A 
ATOM     21  N   LIG    1      -10.569  -4.720  66.100  0.00  0.00    -0.510 NA
ATOM     22  C   LIG    1      -10.151  -5.894  66.636  0.00  0.00    +0.143 A 
ATOM     23  C   LIG    1      -10.358  -6.201  67.983  0.00  0.00    +0.036 A 
ATOM     24  C   LIG    1       -9.917  -7.405  68.483  0.00  0.00    +0.065 A 
ATOM     25  C   LIG    1       -9.268  -8.321  67.665  0.00  0.00    +0.004 A 
ATOM     26  C   LIG    1       -9.052  -8.042  66.333  0.00  0.00    +0.099 A 
ATOM     27  C   LIG    1       -9.491  -6.829  65.807  0.00  0.00    -0.191 A 
ATOM     28  C   LIG    1       -9.295  -6.478  64.392  0.00  0.00    +0.547 A 
ATOM     29  O   LIG    1       -8.738  -7.240  63.623  0.00  0.00    -0.485 OA
ENDBRANCH  18  19
ENDBRANCH   4  18
TORSDOF 4
ENDMDL
MODEL 8
REMARK VINA RESULT:      -9.6      4.175      5.814
REMARK  Name = ZINC12922226
REMARK                            x       y       z     vdW  Elec       q    Type
REMARK                         _______ _______ _______ _____ _____    ______ ____
ROOT
ATOM      1  C   LIG    1      -10.379  -6.678  57.245  0.00  0.00    +0.263 A 
ATOM      2  N   LIG    1      -10.641  -5.430  56.933  0.00  0.00    -0.261 NA
ATOM      3  N   LIG    1       -9.845  -4.655  57.582  0.00  0.00    -0.238 NA
ATOM      4  C   LIG    1       -9.050  -5.370  58.326  0.00  0.00    +0.129 A 
ATOM      5  O   LIG    1       -9.369  -6.663  58.138  0.00  0.00    -0.215 OA
ENDROOT
BRANCH   1   8
ATOM      6  C   LIG    1      -10.409  -7.741  54.237  0.00  0.00    +0.215 C 
ATOM      7  C   LIG    1      -11.092  -8.349  55.435  0.00  0.00    +0.042 A 
ATOM      8  C   LIG    1      -11.066  -7.875  56.719  0.00  0.00    -0.155 A 
ATOM      9  C   LIG    1      -11.900  -8.852  57.449  0.00  0.00    +0.122 A 
ATOM     10  N   LIG    1      -12.276  -9.722  56.545  0.00  0.00    -0.337 NA
ATOM     11  O   LIG    1      -11.840  -9.458  55.451  0.00  0.00    +0.110 OA
BRANCH   9  12
ATOM     12  C   LIG    1      -12.238  -8.848  58.892  0.00  0.00    -0.045 A 
ATOM     13  C   LIG    1      -11.481  -9.600  59.790  0.00  0.00    +0.074 A 
ATOM     14  C   LIG    1      -11.797  -9.589  61.133  0.00  0.00    +0.009 A 
ATOM     15  C   LIG    1      -12.869  -8.842  61.588  0.00  0.00    +0.029 A 
ATOM     16  C   LIG    1      -13.626  -8.098  60.701  0.00  0.00    +0.002 A 
ATOM     17  C   LIG    1      -13.317  -8.097  59.356  0.00  0.00    +0.043 A 
ENDBRANCH   9  12
ENDBRANCH   1   8
BRANCH   4  18
ATOM     18  C   LIG    1       -7.973  -4.843  59.239  0.00  0.00    +0.486 C 
BRANCH  18  19
ATOM     19  N   LIG    1       -8.295  -5.188  60.625  0.00  0.00    -0.552 N 
ATOM     20  C   LIG    1       -7.839  -6.354  61.153  0.00  0.00    +0.573 A 
ATOM     21  N   LIG    1       -8.082  -6.730  62.371  0.00  0.00    -0.510 NA
ATOM     22  C   LIG    1       -8.820  -5.969  63.217  0.00  0.00    +0.143 A 
ATOM     23  C   LIG    1       -9.081  -6.372  64.528  0.00  0.00    +0.036 A 
ATOM     24  C   LIG    1       -9.835  -5.567  65.352  0.00  0.00    +0.065 A 
ATOM     25  C   LIG    1      -10.342  -4.357  64.894  0.00  0.00    +0.004 A 
ATOM     26  C   LIG    1      -10.099  -3.938  63.605  0.00  0.00    +0.099 A 
ATOM     27  C   LIG    1       -9.338  -4.738  62.756  0.00  0.00    -0.191 A 
ATOM     28  C   LIG    1       -9.040  -4.339  61.372  0.00  0.00    +0.547 A 
ATOM     29  O   LIG    1       -9.450  -3.289  60.914  0.00  0.00    -0.485 OA
ENDBRANCH  18  19
ENDBRANCH   4  18
TORSDOF 4
ENDMDL
MODEL 9
REMARK VINA RESULT:      -9.6      3.951      5.628
REMARK  Name = ZINC12922226
REMARK                            x       y       z     vdW  Elec       q    Type
REMARK                         _______ _______ _______ _____ _____    ______ ____
ROOT
ATOM      1  C   LIG    1       -9.347  -5.999  60.043  0.00  0.00    +0.263 A 
ATOM      2  N   LIG    1      -10.225  -5.309  60.733  0.00  0.00    -0.261 NA
ATOM      3  N   LIG    1      -11.263  -6.037  60.950  0.00  0.00    -0.238 NA
ATOM      4  C   LIG    1      -11.091  -7.211  60.413  0.00  0.00    +0.129 A 
ATOM      5  O   LIG    1       -9.883  -7.217  59.822  0.00  0.00    -0.215 OA
ENDROOT
BRANCH   1   8
ATOM      6  C   LIG    1       -6.496  -6.721  61.279  0.00  0.00    +0.215 C 
ATOM      7  C   LIG    1       -6.790  -5.825  60.103  0.00  0.00    +0.042 A 
ATOM      8  C   LIG    1       -8.023  -5.529  59.588  0.00  0.00    -0.155 A 
ATOM      9  C   LIG    1       -7.705  -4.617  58.471  0.00  0.00    +0.122 A 
ATOM     10  N   LIG    1       -6.399  -4.513  58.476  0.00  0.00    -0.337 NA
ATOM     11  O   LIG    1       -5.895  -5.167  59.356  0.00  0.00    +0.110 OA
BRANCH   9  12
ATOM     12  C   LIG    1       -8.657  -3.962  57.543  0.00  0.00    -0.045 A 
ATOM     13  C   LIG    1       -9.480  -4.734  56.724  0.00  0.00    +0.074 A 
ATOM     14  C   LIG    1      -10.369  -4.119  55.867  0.00  0.00    +0.009 A 
ATOM     15  C   LIG    1      -10.436  -2.738  55.809  0.00  0.00    +0.029 A 
ATOM     16  C   LIG    1       -9.618  -1.967  56.615  0.00  0.00    +0.002 A 
ATOM     17  C   LIG    1       -8.729  -2.571  57.481  0.00  0.00    +0.043 A 
ENDBRANCH   9  12
ENDBRANCH   1   8
BRANCH   4  18
ATOM     18  C   LIG    1      -12.073  -8.354  60.441  0.00  0.00    +0.486 C 
BRANCH  18  19
ATOM     19  N   LIG    1      -11.523  -9.450  61.242  0.00  0.00    -0.552 N 
ATOM     20  C   LIG    1      -11.631  -9.417  62.595  0.00  0.00    +0.573 A 
ATOM     21  N   LIG    1      -11.170 -10.349  63.372  0.00  0.00    -0.510 NA
ATOM     22  C   LIG    1      -10.537 -11.440  62.876  0.00  0.00    +0.143 A 
ATOM     23  C   LIG    1      -10.042 -12.444  63.711  0.00  0.00    +0.036 A 
ATOM     24  C   LIG    1       -9.406 -13.535  63.163  0.00  0.00    +0.065 A 
ATOM     25  C   LIG    1       -9.250 -13.651  61.788  0.00  0.00    +0.004 A 
ATOM     26  C   LIG    1       -9.730 -12.675  60.943  0.00  0.00    +0.099 A 
ATOM     27  C   LIG    1      -10.376 -11.563  61.478  0.00  0.00    -0.191 A 
ATOM     28  C   LIG    1      -10.915 -10.492  60.625  0.00  0.00    +0.547 A 
ATOM     29  O   LIG    1      -10.815 -10.538  59.413  0.00  0.00    -0.485 OA
ENDBRANCH  18  19
ENDBRANCH   4  18
TORSDOF 4
ENDMDL
