# Supplementary material for: Computationally accelerated identification of P-glycoprotein inhibitors
Source: PLoS One. 2025 Aug 13;20(8):e0325121. doi: 10.1371/journal.pone.0325121 (PMC12349723; doi:10.1371/journal.pone.0325121)
Supplement: S9 File — We have provided the full dataset for the docking studies presented in this paper, as defined by the journal’s definition of a complete minimal dataset. (ZIP) [file pone.0325121.s013.zip › S9_Docking_Data_Receptors_Ligands/NBD_docking/2hyd_nbd_1/ZINC31744412_2hyd_nbd_1_out.pdb]

MODEL 1
REMARK VINA RESULT:     -11.0      0.000      0.000
REMARK  Name = ZINC31744412
REMARK                            x       y       z     vdW  Elec       q    Type
REMARK                         _______ _______ _______ _____ _____    ______ ____
COMPND    ZINC31744412 
AUTHOR    GENERATED BY OPEN BABEL 2.3.2
ATOM      1  C   LIG     1     -11.999  -9.146  56.965  1.00  0.00           C  
ATOM      2  N   LIG     1     -12.711 -10.125  56.455  1.00  0.00           N  
ATOM      3  N   LIG     1     -12.046 -11.222  56.541  1.00  0.00           N  
ATOM      4  C   LIG     1     -10.894 -10.991  57.104  1.00  0.00           C  
ATOM      5  O   LIG     1     -10.834  -9.677  57.386  1.00  0.00           O  
ATOM      6  C   LIG     1     -10.790  -6.669  55.360  1.00  0.00           C  
ATOM      7  C   LIG     1     -11.897  -6.651  56.382  1.00  0.00           C  
ATOM      8  C   LIG     1     -12.401  -7.728  57.060  1.00  0.00           C  
ATOM      9  C   LIG     1     -13.442  -7.122  57.915  1.00  0.00           C  
ATOM     10  N   LIG     1     -13.413  -5.842  57.635  1.00  0.00           N  
ATOM     11  O   LIG     1     -12.579  -5.580  56.803  1.00  0.00           O  
ATOM     12  C   LIG     1     -14.329  -7.813  58.882  1.00  0.00           C  
ATOM     13  C   LIG     1     -13.881  -8.076  60.176  1.00  0.00           C  
ATOM     14  C   LIG     1     -14.713  -8.716  61.073  1.00  0.00           C  
ATOM     15  C   LIG     1     -15.983  -9.105  60.688  1.00  0.00           C  
ATOM     16  C   LIG     1     -16.430  -8.850  59.403  1.00  0.00           C  
ATOM     17  C   LIG     1     -15.610  -8.207  58.499  1.00  0.00           C  
ATOM     18  C   LIG     1      -9.822 -12.011  57.389  1.00  0.00           C  
ATOM     19  N   LIG     1      -9.784 -12.292  58.826  1.00  0.00           N  
ATOM     20  C   LIG     1     -10.198 -11.348  59.708  1.00  0.00           C  
ATOM     21  N   LIG     1     -10.188 -11.556  60.994  1.00  0.00           N  
ATOM     22  C   LIG     1      -9.754 -12.720  61.506  1.00  0.00           C  
ATOM     23  C   LIG     1      -9.612 -13.254  62.868  1.00  0.00           C  
ATOM     24  C   LIG     1      -9.877 -12.749  64.140  1.00  0.00           C  
ATOM     25  C   LIG     1      -9.626 -13.527  65.249  1.00  0.00           C  
ATOM     26  C   LIG     1      -9.111 -14.808  65.101  1.00  0.00           C  
ATOM     27  C   LIG     1      -8.844 -15.318  63.849  1.00  0.00           C  
ATOM     28  C   LIG     1      -9.091 -14.550  62.717  1.00  0.00           C  
ATOM     29  O   LIG     1      -8.928 -14.789  61.399  1.00  0.00           O  
ATOM     30  C   LIG     1      -9.310 -13.729  60.657  1.00  0.00           C  
ATOM     31  C   LIG     1      -9.334 -13.487  59.264  1.00  0.00           C  
ATOM     32  O   LIG     1      -8.956 -14.338  58.477  1.00  0.00           O  
CONECT    1    2    8    5                                            
CONECT    2    3    1                                                 
CONECT    3    2    4                                                 
CONECT    4    3    5   18                                            
CONECT    5    1    4                                                 
CONECT    6    7                                                      
CONECT    7    6   11    8                                            
CONECT    8    7    1    9                                            
CONECT    9    8   10   12                                            
CONECT   10   11    9                                                 
CONECT   11    7   10                                                 
CONECT   12    9   17   13                                            
CONECT   13   12   14                                                 
CONECT   14   13   15                                                 
CONECT   15   16   14                                                 
CONECT   16   17   15                                                 
CONECT   17   12   16                                                 
CONECT   18    4   19                                                 
CONECT   19   18   31   20                                            
CONECT   20   19   21                                                 
CONECT   21   20   22                                                 
CONECT   22   30   21   23                                            
CONECT   23   22   28   24                                            
CONECT   24   23   25                                                 
CONECT   25   24   26                                                 
CONECT   26   27   25                                                 
CONECT   27   28   26                                                 
CONECT   28   29   23   27                                            
CONECT   29   30   28                                                 
CONECT   30   31   29   22                                            
CONECT   31   32   19   30                                            
CONECT   32   31                                                      
MASTER        0    0    0    0    0    0    0    0   32    0   32    0
END
