# Supplementary material for: Computationally accelerated identification of P-glycoprotein inhibitors
Source: PLoS One. 2025 Aug 13;20(8):e0325121. doi: 10.1371/journal.pone.0325121 (PMC12349723; doi:10.1371/journal.pone.0325121)
Supplement: S9 File — We have provided the full dataset for the docking studies presented in this paper, as defined by the journal’s definition of a complete minimal dataset. (ZIP) [file pone.0325121.s013.zip › S9_Docking_Data_Receptors_Ligands/NBD_docking/2hyd_nbd_1/ZINC31744412_2hyd_nbd_1_out.pdbqt]

MODEL 1
REMARK VINA RESULT:     -11.0      0.000      0.000
REMARK  Name = ZINC31744412
REMARK                            x       y       z     vdW  Elec       q    Type
REMARK                         _______ _______ _______ _____ _____    ______ ____
ROOT
ATOM      1  C   LIG    1      -11.999  -9.146  56.965  0.00  0.00    +0.268 A 
ATOM      2  N   LIG    1      -12.711 -10.125  56.455  0.00  0.00    -0.261 NA
ATOM      3  N   LIG    1      -12.046 -11.222  56.541  0.00  0.00    -0.249 NA
ATOM      4  C   LIG    1      -10.894 -10.991  57.104  0.00  0.00    +0.129 A 
ATOM      5  O   LIG    1      -10.834  -9.677  57.386  0.00  0.00    -0.203 OA
ENDROOT
BRANCH   1   8
ATOM      6  C   LIG    1      -10.790  -6.669  55.360  0.00  0.00    +0.216 C 
ATOM      7  C   LIG    1      -11.897  -6.651  56.382  0.00  0.00    +0.048 A 
ATOM      8  C   LIG    1      -12.401  -7.728  57.060  0.00  0.00    -0.160 A 
ATOM      9  C   LIG    1      -13.442  -7.122  57.915  0.00  0.00    +0.122 A 
ATOM     10  N   LIG    1      -13.413  -5.842  57.635  0.00  0.00    -0.337 NA
ATOM     11  O   LIG    1      -12.579  -5.580  56.803  0.00  0.00    +0.109 OA
BRANCH   9  12
ATOM     12  C   LIG    1      -14.329  -7.813  58.882  0.00  0.00    -0.044 A 
ATOM     13  C   LIG    1      -13.881  -8.076  60.176  0.00  0.00    +0.073 A 
ATOM     14  C   LIG    1      -14.713  -8.716  61.073  0.00  0.00    +0.009 A 
ATOM     15  C   LIG    1      -15.983  -9.105  60.688  0.00  0.00    +0.029 A 
ATOM     16  C   LIG    1      -16.430  -8.850  59.403  0.00  0.00    +0.002 A 
ATOM     17  C   LIG    1      -15.610  -8.207  58.499  0.00  0.00    +0.043 A 
ENDBRANCH   9  12
ENDBRANCH   1   8
BRANCH   4  18
ATOM     18  C   LIG    1       -9.822 -12.011  57.389  0.00  0.00    +0.500 C 
BRANCH  18  19
ATOM     19  N   LIG    1       -9.784 -12.292  58.826  0.00  0.00    -0.523 N 
ATOM     20  C   LIG    1      -10.198 -11.348  59.708  0.00  0.00    +0.590 A 
ATOM     21  N   LIG    1      -10.188 -11.556  60.994  0.00  0.00    -0.482 NA
ATOM     22  C   LIG    1       -9.754 -12.720  61.506  0.00  0.00    +0.124 A 
ATOM     23  C   LIG    1       -9.612 -13.254  62.868  0.00  0.00    -0.124 A 
ATOM     24  C   LIG    1       -9.877 -12.749  64.140  0.00  0.00    +0.098 A 
ATOM     25  C   LIG    1       -9.626 -13.527  65.249  0.00  0.00    +0.001 A 
ATOM     26  C   LIG    1       -9.111 -14.808  65.101  0.00  0.00    +0.079 A 
ATOM     27  C   LIG    1       -8.844 -15.318  63.849  0.00  0.00    +0.026 A 
ATOM     28  C   LIG    1       -9.091 -14.550  62.717  0.00  0.00    +0.095 A 
ATOM     29  O   LIG    1       -8.928 -14.789  61.399  0.00  0.00    -0.157 OA
ATOM     30  C   LIG    1       -9.310 -13.729  60.657  0.00  0.00    -0.085 A 
ATOM     31  C   LIG    1       -9.334 -13.487  59.264  0.00  0.00    +0.563 A 
ATOM     32  O   LIG    1       -8.956 -14.338  58.477  0.00  0.00    -0.501 OA
ENDBRANCH  18  19
ENDBRANCH   4  18
TORSDOF 4
ENDMDL
MODEL 2
REMARK VINA RESULT:     -10.7      4.863      9.205
REMARK  Name = ZINC31744412
REMARK                            x       y       z     vdW  Elec       q    Type
REMARK                         _______ _______ _______ _____ _____    ______ ____
ROOT
ATOM      1  C   LIG    1       -9.856  -7.534  66.478  0.00  0.00    +0.268 A 
ATOM      2  N   LIG    1       -8.684  -6.952  66.586  0.00  0.00    -0.261 NA
ATOM      3  N   LIG    1       -8.538  -6.113  65.622  0.00  0.00    -0.249 NA
ATOM      4  C   LIG    1       -9.599  -6.125  64.867  0.00  0.00    +0.129 A 
ATOM      5  O   LIG    1      -10.458  -7.021  65.387  0.00  0.00    -0.203 OA
ENDROOT
BRANCH   1   8
ATOM      6  C   LIG    1      -10.874  -7.139  69.475  0.00  0.00    +0.216 C 
ATOM      7  C   LIG    1      -10.853  -8.413  68.671  0.00  0.00    +0.048 A 
ATOM      8  C   LIG    1      -10.411  -8.560  67.383  0.00  0.00    -0.160 A 
ATOM      9  C   LIG    1      -10.620  -9.999  67.126  0.00  0.00    +0.122 A 
ATOM     10  N   LIG    1      -11.132 -10.475  68.233  0.00  0.00    -0.337 NA
ATOM     11  O   LIG    1      -11.264  -9.620  69.074  0.00  0.00    +0.109 OA
BRANCH   9  12
ATOM     12  C   LIG    1      -10.314 -10.746  65.880  0.00  0.00    -0.044 A 
ATOM     13  C   LIG    1       -9.343 -11.745  65.885  0.00  0.00    +0.073 A 
ATOM     14  C   LIG    1       -9.065 -12.438  64.724  0.00  0.00    +0.009 A 
ATOM     15  C   LIG    1       -9.742 -12.137  63.556  0.00  0.00    +0.029 A 
ATOM     16  C   LIG    1      -10.704 -11.142  63.545  0.00  0.00    +0.002 A 
ATOM     17  C   LIG    1      -10.993 -10.446  64.701  0.00  0.00    +0.043 A 
ENDBRANCH   9  12
ENDBRANCH   1   8
BRANCH   4  18
ATOM     18  C   LIG    1       -9.826  -5.286  63.635  0.00  0.00    +0.500 C 
BRANCH  18  19
ATOM     19  N   LIG    1      -10.142  -6.159  62.502  0.00  0.00    -0.523 N 
ATOM     20  C   LIG    1       -9.457  -7.318  62.332  0.00  0.00    +0.590 A 
ATOM     21  N   LIG    1       -9.709  -8.127  61.342  0.00  0.00    -0.482 NA
ATOM     22  C   LIG    1      -10.659  -7.840  60.435  0.00  0.00    +0.124 A 
ATOM     23  C   LIG    1      -11.169  -8.517  59.234  0.00  0.00    -0.124 A 
ATOM     24  C   LIG    1      -10.857  -9.711  58.588  0.00  0.00    +0.098 A 
ATOM     25  C   LIG    1      -11.543 -10.070  57.448  0.00  0.00    +0.001 A 
ATOM     26  C   LIG    1      -12.540  -9.246  56.945  0.00  0.00    +0.079 A 
ATOM     27  C   LIG    1      -12.857  -8.062  57.575  0.00  0.00    +0.026 A 
ATOM     28  C   LIG    1      -12.178  -7.682  58.727  0.00  0.00    +0.095 A 
ATOM     29  O   LIG    1      -12.278  -6.603  59.531  0.00  0.00    -0.157 OA
ATOM     30  C   LIG    1      -11.395  -6.666  60.548  0.00  0.00    -0.085 A 
ATOM     31  C   LIG    1      -11.111  -5.803  61.632  0.00  0.00    +0.563 A 
ATOM     32  O   LIG    1      -11.728  -4.760  61.777  0.00  0.00    -0.501 OA
ENDBRANCH  18  19
ENDBRANCH   4  18
TORSDOF 4
ENDMDL
MODEL 3
REMARK VINA RESULT:     -10.4      3.786      5.601
REMARK  Name = ZINC31744412
REMARK                            x       y       z     vdW  Elec       q    Type
REMARK                         _______ _______ _______ _____ _____    ______ ____
ROOT
ATOM      1  C   LIG    1       -9.347  -5.936  60.102  0.00  0.00    +0.268 A 
ATOM      2  N   LIG    1      -10.187  -5.233  60.827  0.00  0.00    -0.261 NA
ATOM      3  N   LIG    1      -11.243  -5.932  61.048  0.00  0.00    -0.249 NA
ATOM      4  C   LIG    1      -11.123  -7.097  60.479  0.00  0.00    +0.129 A 
ATOM      5  O   LIG    1       -9.925  -7.131  59.869  0.00  0.00    -0.203 OA
ENDROOT
BRANCH   1   8
ATOM      6  C   LIG    1       -6.502  -6.689  61.332  0.00  0.00    +0.216 C 
ATOM      7  C   LIG    1       -6.786  -5.809  60.143  0.00  0.00    +0.048 A 
ATOM      8  C   LIG    1       -8.017  -5.498  59.631  0.00  0.00    -0.160 A 
ATOM      9  C   LIG    1       -7.689  -4.613  58.496  0.00  0.00    +0.122 A 
ATOM     10  N   LIG    1       -6.382  -4.531  58.492  0.00  0.00    -0.337 NA
ATOM     11  O   LIG    1       -5.885  -5.179  59.381  0.00  0.00    +0.109 OA
BRANCH   9  12
ATOM     12  C   LIG    1       -8.636  -3.956  57.562  0.00  0.00    -0.044 A 
ATOM     13  C   LIG    1       -9.456  -4.727  56.740  0.00  0.00    +0.073 A 
ATOM     14  C   LIG    1      -10.338  -4.110  55.876  0.00  0.00    +0.009 A 
ATOM     15  C   LIG    1      -10.401  -2.729  55.817  0.00  0.00    +0.029 A 
ATOM     16  C   LIG    1       -9.585  -1.959  56.627  0.00  0.00    +0.002 A 
ATOM     17  C   LIG    1       -8.703  -2.565  57.498  0.00  0.00    +0.043 A 
ENDBRANCH   9  12
ENDBRANCH   1   8
BRANCH   4  18
ATOM     18  C   LIG    1      -12.141  -8.209  60.502  0.00  0.00    +0.500 C 
BRANCH  18  19
ATOM     19  N   LIG    1      -11.602  -9.349  61.247  0.00  0.00    -0.523 N 
ATOM     20  C   LIG    1      -11.673  -9.363  62.602  0.00  0.00    +0.590 A 
ATOM     21  N   LIG    1      -11.212 -10.359  63.305  0.00  0.00    -0.482 NA
ATOM     22  C   LIG    1      -10.634 -11.417  62.713  0.00  0.00    +0.124 A 
ATOM     23  C   LIG    1      -10.025 -12.662  63.205  0.00  0.00    -0.124 A 
ATOM     24  C   LIG    1       -9.822 -13.209  64.470  0.00  0.00    +0.098 A 
ATOM     25  C   LIG    1       -9.203 -14.434  64.593  0.00  0.00    +0.001 A 
ATOM     26  C   LIG    1       -8.782 -15.120  63.463  0.00  0.00    +0.079 A 
ATOM     27  C   LIG    1       -8.976 -14.589  62.206  0.00  0.00    +0.026 A 
ATOM     28  C   LIG    1       -9.600 -13.356  62.059  0.00  0.00    +0.095 A 
ATOM     29  O   LIG    1       -9.913 -12.614  60.976  0.00  0.00    -0.157 OA
ATOM     30  C   LIG    1      -10.524 -11.464  61.328  0.00  0.00    -0.085 A 
ATOM     31  C   LIG    1      -11.035 -10.377  60.582  0.00  0.00    +0.563 A 
ATOM     32  O   LIG    1      -10.963 -10.369  59.364  0.00  0.00    -0.501 OA
ENDBRANCH  18  19
ENDBRANCH   4  18
TORSDOF 4
ENDMDL
MODEL 4
REMARK VINA RESULT:     -10.3     29.555     31.794
REMARK  Name = ZINC31744412
REMARK                            x       y       z     vdW  Elec       q    Type
REMARK                         _______ _______ _______ _____ _____    ______ ____
ROOT
ATOM      1  C   LIG    1        1.692  16.642  63.366  0.00  0.00    +0.268 A 
ATOM      2  N   LIG    1        2.937  17.043  63.249  0.00  0.00    -0.261 NA
ATOM      3  N   LIG    1        3.511  16.374  62.312  0.00  0.00    -0.249 NA
ATOM      4  C   LIG    1        2.665  15.527  61.799  0.00  0.00    +0.129 A 
ATOM      5  O   LIG    1        1.496  15.674  62.449  0.00  0.00    -0.203 OA
ENDROOT
BRANCH   1   8
ATOM      6  C   LIG    1        0.889  15.404  66.194  0.00  0.00    +0.216 C 
ATOM      7  C   LIG    1        0.333  16.643  65.541  0.00  0.00    +0.048 A 
ATOM      8  C   LIG    1        0.693  17.157  64.324  0.00  0.00    -0.160 A 
ATOM      9  C   LIG    1       -0.169  18.350  64.203  0.00  0.00    +0.122 A 
ATOM     10  N   LIG    1       -0.876  18.376  65.305  0.00  0.00    -0.337 NA
ATOM     11  O   LIG    1       -0.607  17.455  66.036  0.00  0.00    +0.109 OA
BRANCH   9  12
ATOM     12  C   LIG    1       -0.224  19.311  63.074  0.00  0.00    -0.044 A 
ATOM     13  C   LIG    1       -0.436  20.667  63.320  0.00  0.00    +0.073 A 
ATOM     14  C   LIG    1       -0.482  21.557  62.266  0.00  0.00    +0.009 A 
ATOM     15  C   LIG    1       -0.328  21.105  60.968  0.00  0.00    +0.029 A 
ATOM     16  C   LIG    1       -0.122  19.760  60.718  0.00  0.00    +0.002 A 
ATOM     17  C   LIG    1       -0.070  18.861  61.764  0.00  0.00    +0.043 A 
ENDBRANCH   9  12
ENDBRANCH   1   8
BRANCH   4  18
ATOM     18  C   LIG    1        2.943  14.558  60.678  0.00  0.00    +0.500 C 
BRANCH  18  19
ATOM     19  N   LIG    1        2.892  15.266  59.397  0.00  0.00    -0.523 N 
ATOM     20  C   LIG    1        1.732  15.839  58.989  0.00  0.00    +0.590 A 
ATOM     21  N   LIG    1        1.642  16.483  57.860  0.00  0.00    -0.482 NA
ATOM     22  C   LIG    1        2.701  16.600  57.041  0.00  0.00    +0.124 A 
ATOM     23  C   LIG    1        2.923  17.237  55.735  0.00  0.00    -0.124 A 
ATOM     24  C   LIG    1        2.117  17.959  54.858  0.00  0.00    +0.098 A 
ATOM     25  C   LIG    1        2.645  18.434  53.678  0.00  0.00    +0.001 A 
ATOM     26  C   LIG    1        3.975  18.194  53.362  0.00  0.00    +0.079 A 
ATOM     27  C   LIG    1        4.783  17.481  54.221  0.00  0.00    +0.026 A 
ATOM     28  C   LIG    1        4.270  16.993  55.417  0.00  0.00    +0.095 A 
ATOM     29  O   LIG    1        4.819  16.280  56.423  0.00  0.00    -0.157 OA
ATOM     30  C   LIG    1        3.920  16.031  57.396  0.00  0.00    -0.085 A 
ATOM     31  C   LIG    1        3.999  15.341  58.628  0.00  0.00    +0.563 A 
ATOM     32  O   LIG    1        5.044  14.824  58.986  0.00  0.00    -0.501 OA
ENDBRANCH  18  19
ENDBRANCH   4  18
TORSDOF 4
ENDMDL
MODEL 5
REMARK VINA RESULT:     -10.3      4.687      6.440
REMARK  Name = ZINC31744412
REMARK                            x       y       z     vdW  Elec       q    Type
REMARK                         _______ _______ _______ _____ _____    ______ ____
ROOT
ATOM      1  C   LIG    1      -10.408  -6.723  57.261  0.00  0.00    +0.268 A 
ATOM      2  N   LIG    1      -10.645  -5.475  56.927  0.00  0.00    -0.261 NA
ATOM      3  N   LIG    1       -9.838  -4.704  57.567  0.00  0.00    -0.249 NA
ATOM      4  C   LIG    1       -9.061  -5.420  58.327  0.00  0.00    +0.129 A 
ATOM      5  O   LIG    1       -9.398  -6.711  58.155  0.00  0.00    -0.203 OA
ENDROOT
BRANCH   1   8
ATOM      6  C   LIG    1      -10.500  -7.795  54.259  0.00  0.00    +0.216 C 
ATOM      7  C   LIG    1      -11.167  -8.393  55.471  0.00  0.00    +0.048 A 
ATOM      8  C   LIG    1      -11.114  -7.915  56.752  0.00  0.00    -0.160 A 
ATOM      9  C   LIG    1      -11.942  -8.883  57.500  0.00  0.00    +0.122 A 
ATOM     10  N   LIG    1      -12.343  -9.753  56.606  0.00  0.00    -0.337 NA
ATOM     11  O   LIG    1      -11.925  -9.495  55.504  0.00  0.00    +0.109 OA
BRANCH   9  12
ATOM     12  C   LIG    1      -12.253  -8.872  58.950  0.00  0.00    -0.044 A 
ATOM     13  C   LIG    1      -11.494  -9.637  59.834  0.00  0.00    +0.073 A 
ATOM     14  C   LIG    1      -11.786  -9.620  61.183  0.00  0.00    +0.009 A 
ATOM     15  C   LIG    1      -12.835  -8.853  61.657  0.00  0.00    +0.029 A 
ATOM     16  C   LIG    1      -13.595  -8.096  60.783  0.00  0.00    +0.002 A 
ATOM     17  C   LIG    1      -13.310  -8.102  59.433  0.00  0.00    +0.043 A 
ENDBRANCH   9  12
ENDBRANCH   1   8
BRANCH   4  18
ATOM     18  C   LIG    1       -7.977  -4.899  59.236  0.00  0.00    +0.500 C 
BRANCH  18  19
ATOM     19  N   LIG    1       -8.298  -5.238  60.624  0.00  0.00    -0.523 N 
ATOM     20  C   LIG    1       -7.911  -6.435  61.132  0.00  0.00    +0.590 A 
ATOM     21  N   LIG    1       -8.170  -6.776  62.363  0.00  0.00    -0.482 NA
ATOM     22  C   LIG    1       -8.845  -5.954  63.184  0.00  0.00    +0.124 A 
ATOM     23  C   LIG    1       -9.291  -6.039  64.582  0.00  0.00    -0.124 A 
ATOM     24  C   LIG    1       -9.178  -7.006  65.579  0.00  0.00    +0.098 A 
ATOM     25  C   LIG    1       -9.722  -6.771  66.823  0.00  0.00    +0.001 A 
ATOM     26  C   LIG    1      -10.380  -5.577  67.082  0.00  0.00    +0.079 A 
ATOM     27  C   LIG    1      -10.499  -4.613  66.104  0.00  0.00    +0.026 A 
ATOM     28  C   LIG    1       -9.957  -4.830  64.843  0.00  0.00    +0.095 A 
ATOM     29  O   LIG    1       -9.925  -4.079  63.722  0.00  0.00    -0.157 OA
ATOM     30  C   LIG    1       -9.276  -4.714  62.725  0.00  0.00    -0.085 A 
ATOM     31  C   LIG    1       -8.981  -4.359  61.388  0.00  0.00    +0.563 A 
ATOM     32  O   LIG    1       -9.336  -3.283  60.936  0.00  0.00    -0.501 OA
ENDBRANCH  18  19
ENDBRANCH   4  18
TORSDOF 4
ENDMDL
MODEL 6
REMARK VINA RESULT:     -10.3      2.424      4.495
REMARK  Name = ZINC31744412
REMARK                            x       y       z     vdW  Elec       q    Type
REMARK                         _______ _______ _______ _____ _____    ______ ____
ROOT
ATOM      1  C   LIG    1      -12.538  -8.885  59.615  0.00  0.00    +0.268 A 
ATOM      2  N   LIG    1      -13.632  -9.206  60.267  0.00  0.00    -0.261 NA
ATOM      3  N   LIG    1      -13.344  -9.413  61.503  0.00  0.00    -0.249 NA
ATOM      4  C   LIG    1      -12.067  -9.235  61.689  0.00  0.00    +0.129 A 
ATOM      5  O   LIG    1      -11.526  -8.897  60.505  0.00  0.00    -0.203 OA
ENDROOT
BRANCH   1   8
ATOM      6  C   LIG    1      -13.608  -6.282  58.113  0.00  0.00    +0.216 C 
ATOM      7  C   LIG    1      -12.887  -7.461  57.511  0.00  0.00    +0.048 A 
ATOM      8  C   LIG    1      -12.436  -8.570  58.176  0.00  0.00    -0.160 A 
ATOM      9  C   LIG    1      -11.827  -9.375  57.098  0.00  0.00    +0.122 A 
ATOM     10  N   LIG    1      -11.991  -8.668  56.008  0.00  0.00    -0.337 NA
ATOM     11  O   LIG    1      -12.562  -7.628  56.225  0.00  0.00    +0.109 OA
BRANCH   9  12
ATOM     12  C   LIG    1      -11.173 -10.700  57.223  0.00  0.00    -0.044 A 
ATOM     13  C   LIG    1      -11.448 -11.706  56.298  0.00  0.00    +0.073 A 
ATOM     14  C   LIG    1      -10.834 -12.936  56.418  0.00  0.00    +0.009 A 
ATOM     15  C   LIG    1       -9.954 -13.175  57.458  0.00  0.00    +0.029 A 
ATOM     16  C   LIG    1       -9.681 -12.182  58.382  0.00  0.00    +0.002 A 
ATOM     17  C   LIG    1      -10.287 -10.947  58.270  0.00  0.00    +0.043 A 
ENDBRANCH   9  12
ENDBRANCH   1   8
BRANCH   4  18
ATOM     18  C   LIG    1      -11.329  -9.379  62.996  0.00  0.00    +0.500 C 
BRANCH  18  19
ATOM     19  N   LIG    1      -10.767 -10.728  63.093  0.00  0.00    -0.523 N 
ATOM     20  C   LIG    1      -10.353 -11.368  61.970  0.00  0.00    +0.590 A 
ATOM     21  N   LIG    1       -9.842 -12.566  62.010  0.00  0.00    -0.482 NA
ATOM     22  C   LIG    1       -9.712 -13.227  63.173  0.00  0.00    +0.124 A 
ATOM     23  C   LIG    1       -9.197 -14.551  63.549  0.00  0.00    -0.124 A 
ATOM     24  C   LIG    1       -8.650 -15.617  62.837  0.00  0.00    +0.098 A 
ATOM     25  C   LIG    1       -8.253 -16.754  63.506  0.00  0.00    +0.001 A 
ATOM     26  C   LIG    1       -8.397 -16.838  64.884  0.00  0.00    +0.079 A 
ATOM     27  C   LIG    1       -8.936 -15.791  65.599  0.00  0.00    +0.026 A 
ATOM     28  C   LIG    1       -9.343 -14.635  64.943  0.00  0.00    +0.095 A 
ATOM     29  O   LIG    1       -9.891 -13.482  65.381  0.00  0.00    -0.157 OA
ATOM     30  C   LIG    1      -10.121 -12.630  64.361  0.00  0.00    -0.085 A 
ATOM     31  C   LIG    1      -10.668 -11.328  64.298  0.00  0.00    +0.563 A 
ATOM     32  O   LIG    1      -11.043 -10.760  65.310  0.00  0.00    -0.501 OA
ENDBRANCH  18  19
ENDBRANCH   4  18
TORSDOF 4
ENDMDL
MODEL 7
REMARK VINA RESULT:     -10.3      1.629      1.807
REMARK  Name = ZINC31744412
REMARK                            x       y       z     vdW  Elec       q    Type
REMARK                         _______ _______ _______ _____ _____    ______ ____
ROOT
ATOM      1  C   LIG    1      -11.515  -9.125  58.541  0.00  0.00    +0.268 A 
ATOM      2  N   LIG    1      -12.193  -9.572  57.508  0.00  0.00    -0.261 NA
ATOM      3  N   LIG    1      -11.679 -10.683  57.113  0.00  0.00    -0.249 NA
ATOM      4  C   LIG    1      -10.664 -10.988  57.869  0.00  0.00    +0.129 A 
ATOM      5  O   LIG    1      -10.533 -10.015  58.789  0.00  0.00    -0.203 OA
ENDROOT
BRANCH   1   8
ATOM      6  C   LIG    1       -9.437  -6.821  59.281  0.00  0.00    +0.216 C 
ATOM      7  C   LIG    1      -10.904  -6.880  59.619  0.00  0.00    +0.048 A 
ATOM      8  C   LIG    1      -11.779  -7.881  59.290  0.00  0.00    -0.160 A 
ATOM      9  C   LIG    1      -13.051  -7.411  59.875  0.00  0.00    +0.122 A 
ATOM     10  N   LIG    1      -12.768  -6.261  60.433  0.00  0.00    -0.337 NA
ATOM     11  O   LIG    1      -11.607  -5.965  60.296  0.00  0.00    +0.109 OA
BRANCH   9  12
ATOM     12  C   LIG    1      -14.366  -8.097  59.840  0.00  0.00    -0.044 A 
ATOM     13  C   LIG    1      -14.807  -8.821  60.946  0.00  0.00    +0.073 A 
ATOM     14  C   LIG    1      -16.034  -9.453  60.908  0.00  0.00    +0.009 A 
ATOM     15  C   LIG    1      -16.820  -9.378  59.773  0.00  0.00    +0.029 A 
ATOM     16  C   LIG    1      -16.385  -8.665  58.670  0.00  0.00    +0.002 A 
ATOM     17  C   LIG    1      -15.162  -8.024  58.698  0.00  0.00    +0.043 A 
ENDBRANCH   9  12
ENDBRANCH   1   8
BRANCH   4  18
ATOM     18  C   LIG    1       -9.792 -12.211  57.738  0.00  0.00    +0.500 C 
BRANCH  18  19
ATOM     19  N   LIG    1       -9.588 -12.808  59.060  0.00  0.00    -0.523 N 
ATOM     20  C   LIG    1       -9.738 -12.048  60.174  0.00  0.00    +0.590 A 
ATOM     21  N   LIG    1       -9.572 -12.539  61.369  0.00  0.00    -0.482 NA
ATOM     22  C   LIG    1       -9.233 -13.826  61.551  0.00  0.00    +0.124 A 
ATOM     23  C   LIG    1       -8.971 -14.663  62.731  0.00  0.00    -0.124 A 
ATOM     24  C   LIG    1       -8.980 -14.431  64.105  0.00  0.00    +0.098 A 
ATOM     25  C   LIG    1       -8.681 -15.459  64.973  0.00  0.00    +0.001 A 
ATOM     26  C   LIG    1       -8.373 -16.719  64.481  0.00  0.00    +0.079 A 
ATOM     27  C   LIG    1       -8.361 -16.961  63.125  0.00  0.00    +0.026 A 
ATOM     28  C   LIG    1       -8.660 -15.938  62.232  0.00  0.00    +0.095 A 
ATOM     29  O   LIG    1       -8.722 -15.892  60.885  0.00  0.00    -0.157 OA
ATOM     30  C   LIG    1       -9.057 -14.660  60.451  0.00  0.00    -0.085 A 
ATOM     31  C   LIG    1       -9.248 -14.110  59.162  0.00  0.00    +0.563 A 
ATOM     32  O   LIG    1       -9.106 -14.798  58.164  0.00  0.00    -0.501 OA
ENDBRANCH  18  19
ENDBRANCH   4  18
TORSDOF 4
ENDMDL
MODEL 8
REMARK VINA RESULT:     -10.3      4.776      5.825
REMARK  Name = ZINC31744412
REMARK                            x       y       z     vdW  Elec       q    Type
REMARK                         _______ _______ _______ _____ _____    ______ ____
ROOT
ATOM      1  C   LIG    1      -10.467  -5.420  61.677  0.00  0.00    +0.268 A 
ATOM      2  N   LIG    1      -11.737  -5.082  61.664  0.00  0.00    -0.261 NA
ATOM      3  N   LIG    1      -12.429  -6.055  61.187  0.00  0.00    -0.249 NA
ATOM      4  C   LIG    1      -11.639  -7.043  60.879  0.00  0.00    +0.129 A 
ATOM      5  O   LIG    1      -10.383  -6.670  61.180  0.00  0.00    -0.203 OA
ENDROOT
BRANCH   1   8
ATOM      6  C   LIG    1       -8.568  -3.544  59.931  0.00  0.00    +0.216 C 
ATOM      7  C   LIG    1       -8.517  -3.775  61.419  0.00  0.00    +0.048 A 
ATOM      8  C   LIG    1       -9.344  -4.586  62.149  0.00  0.00    -0.160 A 
ATOM      9  C   LIG    1       -8.831  -4.426  63.525  0.00  0.00    +0.122 A 
ATOM     10  N   LIG    1       -7.831  -3.586  63.422  0.00  0.00    -0.337 NA
ATOM     11  O   LIG    1       -7.657  -3.227  62.284  0.00  0.00    +0.109 OA
BRANCH   9  12
ATOM     12  C   LIG    1       -9.338  -5.077  64.757  0.00  0.00    -0.044 A 
ATOM     13  C   LIG    1      -10.101  -4.350  65.670  0.00  0.00    +0.073 A 
ATOM     14  C   LIG    1      -10.573  -4.963  66.813  0.00  0.00    +0.009 A 
ATOM     15  C   LIG    1      -10.283  -6.293  67.058  0.00  0.00    +0.029 A 
ATOM     16  C   LIG    1       -9.523  -7.018  66.158  0.00  0.00    +0.002 A 
ATOM     17  C   LIG    1       -9.049  -6.417  65.010  0.00  0.00    +0.043 A 
ENDBRANCH   9  12
ENDBRANCH   1   8
BRANCH   4  18
ATOM     18  C   LIG    1      -12.057  -8.368  60.292  0.00  0.00    +0.500 C 
BRANCH  18  19
ATOM     19  N   LIG    1      -11.561  -9.455  61.140  0.00  0.00    -0.523 N 
ATOM     20  C   LIG    1      -11.744  -9.399  62.483  0.00  0.00    +0.590 A 
ATOM     21  N   LIG    1      -11.325 -10.346  63.274  0.00  0.00    -0.482 NA
ATOM     22  C   LIG    1      -10.681 -11.421  62.789  0.00  0.00    +0.124 A 
ATOM     23  C   LIG    1      -10.093 -12.625  63.395  0.00  0.00    -0.124 A 
ATOM     24  C   LIG    1       -9.985 -13.100  64.700  0.00  0.00    +0.098 A 
ATOM     25  C   LIG    1       -9.356 -14.303  64.940  0.00  0.00    +0.001 A 
ATOM     26  C   LIG    1       -8.831 -15.037  63.886  0.00  0.00    +0.079 A 
ATOM     27  C   LIG    1       -8.931 -14.578  62.591  0.00  0.00    +0.026 A 
ATOM     28  C   LIG    1       -9.562 -13.368  62.327  0.00  0.00    +0.095 A 
ATOM     29  O   LIG    1       -9.798 -12.692  61.184  0.00  0.00    -0.157 OA
ATOM     30  C   LIG    1      -10.456 -11.539  61.422  0.00  0.00    -0.085 A 
ATOM     31  C   LIG    1      -10.923 -10.504  60.579  0.00  0.00    +0.563 A 
ATOM     32  O   LIG    1      -10.751 -10.558  59.372  0.00  0.00    -0.501 OA
ENDBRANCH  18  19
ENDBRANCH   4  18
TORSDOF 4
ENDMDL
MODEL 9
REMARK VINA RESULT:     -10.2     29.163     31.670
REMARK  Name = ZINC31744412
REMARK                            x       y       z     vdW  Elec       q    Type
REMARK                         _______ _______ _______ _____ _____    ______ ____
ROOT
ATOM      1  C   LIG    1        1.741  16.341  63.347  0.00  0.00    +0.268 A 
ATOM      2  N   LIG    1        3.019  16.157  63.592  0.00  0.00    -0.261 NA
ATOM      3  N   LIG    1        3.511  15.369  62.703  0.00  0.00    -0.249 NA
ATOM      4  C   LIG    1        2.579  15.021  61.863  0.00  0.00    +0.129 A 
ATOM      5  O   LIG    1        1.439  15.624  62.247  0.00  0.00    -0.203 OA
ENDROOT
BRANCH   1   8
ATOM      6  C   LIG    1        0.630  15.784  66.285  0.00  0.00    +0.216 C 
ATOM      7  C   LIG    1        0.322  16.958  65.392  0.00  0.00    +0.048 A 
ATOM      8  C   LIG    1        0.811  17.177  64.132  0.00  0.00    -0.160 A 
ATOM      9  C   LIG    1        0.174  18.453  63.749  0.00  0.00    +0.122 A 
ATOM     10  N   LIG    1       -0.559  18.793  64.779  0.00  0.00    -0.337 NA
ATOM     11  O   LIG    1       -0.482  17.989  65.675  0.00  0.00    +0.109 OA
BRANCH   9  12
ATOM     12  C   LIG    1        0.330  19.190  62.471  0.00  0.00    -0.044 A 
ATOM     13  C   LIG    1        1.289  18.786  61.543  0.00  0.00    +0.073 A 
ATOM     14  C   LIG    1        1.426  19.473  60.354  0.00  0.00    +0.009 A 
ATOM     15  C   LIG    1        0.621  20.566  60.086  0.00  0.00    +0.029 A 
ATOM     16  C   LIG    1       -0.329  20.974  61.005  0.00  0.00    +0.002 A 
ATOM     17  C   LIG    1       -0.478  20.291  62.195  0.00  0.00    +0.043 A 
ENDBRANCH   9  12
ENDBRANCH   1   8
BRANCH   4  18
ATOM     18  C   LIG    1        2.745  14.108  60.675  0.00  0.00    +0.500 C 
BRANCH  18  19
ATOM     19  N   LIG    1        2.785  14.906  59.448  0.00  0.00    -0.523 N 
ATOM     20  C   LIG    1        1.680  15.587  59.051  0.00  0.00    +0.590 A 
ATOM     21  N   LIG    1        1.672  16.314  57.970  0.00  0.00    -0.482 NA
ATOM     22  C   LIG    1        2.762  16.412  57.191  0.00  0.00    +0.124 A 
ATOM     23  C   LIG    1        3.070  17.122  55.941  0.00  0.00    -0.124 A 
ATOM     24  C   LIG    1        2.344  17.960  55.097  0.00  0.00    +0.098 A 
ATOM     25  C   LIG    1        2.942  18.478  53.969  0.00  0.00    +0.001 A 
ATOM     26  C   LIG    1        4.262  18.167  53.673  0.00  0.00    +0.079 A 
ATOM     27  C   LIG    1        4.990  17.340  54.500  0.00  0.00    +0.026 A 
ATOM     28  C   LIG    1        4.406  16.807  55.643  0.00  0.00    +0.095 A 
ATOM     29  O   LIG    1        4.872  15.987  56.609  0.00  0.00    -0.157 OA
ATOM     30  C   LIG    1        3.927  15.735  57.537  0.00  0.00    -0.085 A 
ATOM     31  C   LIG    1        3.918  14.956  58.717  0.00  0.00    +0.563 A 
ATOM     32  O   LIG    1        4.913  14.342  59.065  0.00  0.00    -0.501 OA
ENDBRANCH  18  19
ENDBRANCH   4  18
TORSDOF 4
ENDMDL
