# Supplementary material for: Computationally accelerated identification of P-glycoprotein inhibitors
Source: PLoS One. 2025 Aug 13;20(8):e0325121. doi: 10.1371/journal.pone.0325121 (PMC12349723; doi:10.1371/journal.pone.0325121)
Supplement: S9 File — We have provided the full dataset for the docking studies presented in this paper, as defined by the journal’s definition of a complete minimal dataset. (ZIP) [file pone.0325121.s013.zip › S9_Docking_Data_Receptors_Ligands/NBD_docking/2hyd_nbd_1/ZINC36489963_2hyd_nbd_1_out.pdb]

MODEL 1
REMARK VINA RESULT:     -10.9      0.000      0.000
REMARK  Name = ZINC36489963
REMARK                            x       y       z     vdW  Elec       q    Type
REMARK                         _______ _______ _______ _____ _____    ______ ____
COMPND    ZINC36489963 
AUTHOR    GENERATED BY OPEN BABEL 2.3.2
ATOM      1  C   LIG     1     -10.016  -6.574  63.486  1.00  0.00           C  
ATOM      2  C   LIG     1      -9.554  -6.912  64.739  1.00  0.00           C  
ATOM      3  N   LIG     1      -9.522  -5.789  65.504  1.00  0.00           N  
ATOM      4  C   LIG     1      -9.213  -5.504  66.916  1.00  0.00           C  
ATOM      5  C   LIG     1      -8.819  -6.751  67.684  1.00  0.00           C  
ATOM      6  N   LIG     1      -9.878  -7.749  67.742  1.00  0.00           N  
ATOM      7  C   LIG     1     -10.058  -8.654  66.764  1.00  0.00           C  
ATOM      8  C   LIG     1     -11.056  -9.501  67.131  1.00  0.00           C  
ATOM      9  N   LIG     1     -11.513  -9.068  68.333  1.00  0.00           N  
ATOM     10  N   LIG     1     -10.842  -8.025  68.708  1.00  0.00           N  
ATOM     11  N   LIG     1      -9.939  -4.755  64.630  1.00  0.00           N  
ATOM     12  S   LIG     1      -9.061  -8.525  65.300  1.00  0.00           S  
ATOM     13  N   LIG     1     -10.225  -5.243  63.479  1.00  0.00           N  
ATOM     14  N   LIG     1     -11.486  -7.844  62.010  1.00  0.00           N  
ATOM     15  H   LIG     1     -12.245  -7.487  62.500  1.00  0.00           H  
ATOM     16  C   LIG     1     -10.233  -7.495  62.362  1.00  0.00           C  
ATOM     17  O   LIG     1      -9.283  -7.941  61.748  1.00  0.00           O  
ATOM     18  C   LIG     1     -11.703  -8.761  60.890  1.00  0.00           C  
ATOM     19  C   LIG     1     -15.464  -8.680  60.548  1.00  0.00           C  
ATOM     20  C   LIG     1     -14.198  -8.878  61.068  1.00  0.00           C  
ATOM     21  C   LIG     1     -13.083  -8.544  60.322  1.00  0.00           C  
ATOM     22  C   LIG     1     -13.233  -8.010  59.056  1.00  0.00           C  
ATOM     23  C   LIG     1     -14.499  -7.811  58.535  1.00  0.00           C  
ATOM     24  F   LIG     1     -14.647  -7.287  57.298  1.00  0.00           F  
ATOM     25  C   LIG     1     -15.615  -8.146  59.282  1.00  0.00           C  
ATOM     26  C   LIG     1     -11.544 -10.662  66.375  1.00  0.00           C  
ATOM     27  N   LIG     1     -10.669 -11.568  65.894  1.00  0.00           N  
ATOM     28  H   LIG     1      -9.718 -11.453  66.046  1.00  0.00           H  
ATOM     29  O   LIG     1     -12.736 -10.807  66.184  1.00  0.00           O  
ATOM     30  C   LIG     1     -11.156 -12.726  65.139  1.00  0.00           C  
ATOM     31  C   LIG     1     -10.422 -12.813  63.825  1.00  0.00           C  
ATOM     32  C   LIG     1     -10.743 -11.947  62.797  1.00  0.00           C  
ATOM     33  C   LIG     1     -10.071 -12.026  61.590  1.00  0.00           C  
ATOM     34  C   LIG     1      -9.079 -12.971  61.413  1.00  0.00           C  
ATOM     35  C   LIG     1      -8.756 -13.838  62.442  1.00  0.00           C  
ATOM     36  F   LIG     1      -7.786 -14.762  62.268  1.00  0.00           F  
ATOM     37  C   LIG     1      -9.425 -13.755  63.652  1.00  0.00           C  
CONECT    1   16   13    2                                            
CONECT    2    1   12    3                                            
CONECT    3   11    2    4                                            
CONECT    4    3    5                                                 
CONECT    5    4    6                                                 
CONECT    6    7    5   10                                            
CONECT    7   12    8    6                                            
CONECT    8   26    7    9                                            
CONECT    9    8   10                                                 
CONECT   10    6    9                                                 
CONECT   11   13    3                                                 
CONECT   12    2    7                                                 
CONECT   13    1   11                                                 
CONECT   14   18   16   15                                            
CONECT   15   14                                                      
CONECT   16   17   14    1                                            
CONECT   17   16                                                      
CONECT   18   21   14                                                 
CONECT   19   25   20                                                 
CONECT   20   21   19                                                 
CONECT   21   22   18   20                                            
CONECT   22   23   21                                                 
CONECT   23   24   22   25                                            
CONECT   24   23                                                      
CONECT   25   23   19                                                 
CONECT   26   27   29    8                                            
CONECT   27   30   28   26                                            
CONECT   28   27                                                      
CONECT   29   26                                                      
CONECT   30   31   27                                                 
CONECT   31   32   37   30                                            
CONECT   32   33   31                                                 
CONECT   33   34   32                                                 
CONECT   34   33   35                                                 
CONECT   35   34   36   37                                            
CONECT   36   35                                                      
CONECT   37   35   31                                                 
MASTER        0    0    0    0    0    0    0    0   37    0   37    0
END
