# Supplementary material for: Computationally accelerated identification of P-glycoprotein inhibitors
Source: PLoS One. 2025 Aug 13;20(8):e0325121. doi: 10.1371/journal.pone.0325121 (PMC12349723; doi:10.1371/journal.pone.0325121)
Supplement: S9 File — We have provided the full dataset for the docking studies presented in this paper, as defined by the journal’s definition of a complete minimal dataset. (ZIP) [file pone.0325121.s013.zip › S9_Docking_Data_Receptors_Ligands/NBD_docking/2hyd_nbd_1/ZINC36489963_2hyd_nbd_1_out.pdbqt]

MODEL 1
REMARK VINA RESULT:     -10.9      0.000      0.000
REMARK  Name = ZINC36489963
REMARK                            x       y       z     vdW  Elec       q    Type
REMARK                         _______ _______ _______ _____ _____    ______ ____
ROOT
ATOM      1  C   LIG    1      -10.016  -6.574  63.486  0.00  0.00    -0.038 A 
ATOM      2  C   LIG    1       -9.554  -6.912  64.739  0.00  0.00    +0.051 A 
ATOM      3  N   LIG    1       -9.522  -5.789  65.504  0.00  0.00    -0.364 N 
ATOM      4  C   LIG    1       -9.213  -5.504  66.916  0.00  0.00    +0.377 C 
ATOM      5  C   LIG    1       -8.819  -6.751  67.684  0.00  0.00    +0.368 C 
ATOM      6  N   LIG    1       -9.878  -7.749  67.742  0.00  0.00    -0.346 N 
ATOM      7  C   LIG    1      -10.058  -8.654  66.764  0.00  0.00    +0.018 A 
ATOM      8  C   LIG    1      -11.056  -9.501  67.131  0.00  0.00    -0.018 A 
ATOM      9  N   LIG    1      -11.513  -9.068  68.333  0.00  0.00    -0.202 NA
ATOM     10  N   LIG    1      -10.842  -8.025  68.708  0.00  0.00    -0.020 NA
ATOM     11  N   LIG    1       -9.939  -4.755  64.630  0.00  0.00    -0.041 NA
ATOM     12  S   LIG    1       -9.061  -8.525  65.300  0.00  0.00    +0.241 S 
ATOM     13  N   LIG    1      -10.225  -5.243  63.479  0.00  0.00    -0.189 NA
ENDROOT
BRANCH   1  16
ATOM     14  N   LIG    1      -11.486  -7.844  62.010  0.00  0.00    -0.712 N 
ATOM     15  H   LIG    1      -12.245  -7.487  62.500  0.00  0.00    +0.410 HD
ATOM     16  C   LIG    1      -10.233  -7.495  62.362  0.00  0.00    +0.596 C 
ATOM     17  O   LIG    1       -9.283  -7.941  61.748  0.00  0.00    -0.496 OA
BRANCH  14  18
ATOM     18  C   LIG    1      -11.703  -8.761  60.890  0.00  0.00    +0.336 C 
BRANCH  18  21
ATOM     19  C   LIG    1      -15.464  -8.680  60.548  0.00  0.00    +0.046 A 
ATOM     20  C   LIG    1      -14.198  -8.878  61.068  0.00  0.00    +0.025 A 
ATOM     21  C   LIG    1      -13.083  -8.544  60.322  0.00  0.00    -0.083 A 
ATOM     22  C   LIG    1      -13.233  -8.010  59.056  0.00  0.00    +0.004 A 
ATOM     23  C   LIG    1      -14.499  -7.811  58.535  0.00  0.00    +0.098 A 
ATOM     24  F   LIG    1      -14.647  -7.287  57.298  0.00  0.00    -0.137 F 
ATOM     25  C   LIG    1      -15.615  -8.146  59.282  0.00  0.00    -0.007 A 
ENDBRANCH  18  21
ENDBRANCH  14  18
ENDBRANCH   1  16
BRANCH   8  26
ATOM     26  C   LIG    1      -11.544 -10.662  66.375  0.00  0.00    +0.596 C 
ATOM     27  N   LIG    1      -10.669 -11.568  65.894  0.00  0.00    -0.711 N 
ATOM     28  H   LIG    1       -9.718 -11.453  66.046  0.00  0.00    +0.410 HD
ATOM     29  O   LIG    1      -12.736 -10.807  66.184  0.00  0.00    -0.495 OA
BRANCH  27  30
ATOM     30  C   LIG    1      -11.156 -12.726  65.139  0.00  0.00    +0.336 C 
BRANCH  30  31
ATOM     31  C   LIG    1      -10.422 -12.813  63.825  0.00  0.00    -0.083 A 
ATOM     32  C   LIG    1      -10.743 -11.947  62.797  0.00  0.00    +0.025 A 
ATOM     33  C   LIG    1      -10.071 -12.026  61.590  0.00  0.00    +0.046 A 
ATOM     34  C   LIG    1       -9.079 -12.971  61.413  0.00  0.00    -0.006 A 
ATOM     35  C   LIG    1       -8.756 -13.838  62.442  0.00  0.00    +0.098 A 
ATOM     36  F   LIG    1       -7.786 -14.762  62.268  0.00  0.00    -0.137 F 
ATOM     37  C   LIG    1       -9.425 -13.755  63.652  0.00  0.00    +0.004 A 
ENDBRANCH  30  31
ENDBRANCH  27  30
ENDBRANCH   8  26
TORSDOF 6
ENDMDL
MODEL 2
REMARK VINA RESULT:     -10.6      2.941      4.701
REMARK  Name = ZINC36489963
REMARK                            x       y       z     vdW  Elec       q    Type
REMARK                         _______ _______ _______ _____ _____    ______ ____
ROOT
ATOM      1  C   LIG    1      -10.969  -7.731  61.867  0.00  0.00    -0.038 A 
ATOM      2  C   LIG    1      -10.257  -6.662  62.365  0.00  0.00    +0.051 A 
ATOM      3  N   LIG    1      -10.887  -5.515  61.999  0.00  0.00    -0.364 N 
ATOM      4  C   LIG    1      -10.682  -4.083  62.279  0.00  0.00    +0.377 C 
ATOM      5  C   LIG    1       -9.474  -3.836  63.162  0.00  0.00    +0.368 C 
ATOM      6  N   LIG    1       -9.590  -4.446  64.479  0.00  0.00    -0.346 N 
ATOM      7  C   LIG    1       -9.238  -5.725  64.704  0.00  0.00    +0.018 A 
ATOM      8  C   LIG    1       -9.372  -5.987  66.032  0.00  0.00    -0.018 A 
ATOM      9  N   LIG    1       -9.856  -4.856  66.606  0.00  0.00    -0.202 NA
ATOM     10  N   LIG    1      -10.006  -3.937  65.706  0.00  0.00    -0.020 NA
ATOM     11  N   LIG    1      -11.983  -5.951  61.214  0.00  0.00    -0.041 NA
ATOM     12  S   LIG    1       -8.758  -6.726  63.318  0.00  0.00    +0.241 S 
ATOM     13  N   LIG    1      -12.007  -7.232  61.167  0.00  0.00    -0.189 NA
ENDROOT
BRANCH   1  16
ATOM     14  N   LIG    1      -10.008  -9.835  61.092  0.00  0.00    -0.712 N 
ATOM     15  H   LIG    1       -9.753  -9.387  60.270  0.00  0.00    +0.410 HD
ATOM     16  C   LIG    1      -10.653  -9.152  62.059  0.00  0.00    +0.596 C 
ATOM     17  O   LIG    1      -10.971  -9.713  63.090  0.00  0.00    -0.496 OA
BRANCH  14  18
ATOM     18  C   LIG    1       -9.692 -11.252  61.283  0.00  0.00    +0.336 C 
BRANCH  18  21
ATOM     19  C   LIG    1      -10.259 -11.953  57.616  0.00  0.00    +0.046 A 
ATOM     20  C   LIG    1      -10.218 -11.304  58.836  0.00  0.00    +0.025 A 
ATOM     21  C   LIG    1       -9.736 -11.960  59.953  0.00  0.00    -0.083 A 
ATOM     22  C   LIG    1       -9.293 -13.265  59.851  0.00  0.00    +0.004 A 
ATOM     23  C   LIG    1       -9.334 -13.916  58.630  0.00  0.00    +0.098 A 
ATOM     24  F   LIG    1       -8.901 -15.192  58.529  0.00  0.00    -0.137 F 
ATOM     25  C   LIG    1       -9.817 -13.258  57.512  0.00  0.00    -0.007 A 
ENDBRANCH  18  21
ENDBRANCH  14  18
ENDBRANCH   1  16
BRANCH   8  26
ATOM     26  C   LIG    1       -9.053  -7.248  66.713  0.00  0.00    +0.596 C 
ATOM     27  N   LIG    1       -9.875  -8.309  66.585  0.00  0.00    -0.711 N 
ATOM     28  H   LIG    1      -10.677  -8.240  66.044  0.00  0.00    +0.410 HD
ATOM     29  O   LIG    1       -8.048  -7.336  67.392  0.00  0.00    -0.495 OA
BRANCH  27  30
ATOM     30  C   LIG    1       -9.556  -9.568  67.264  0.00  0.00    +0.336 C 
BRANCH  30  31
ATOM     31  C   LIG    1       -9.941 -10.727  66.381  0.00  0.00    -0.083 A 
ATOM     32  C   LIG    1      -11.248 -11.177  66.362  0.00  0.00    +0.025 A 
ATOM     33  C   LIG    1      -11.603 -12.240  65.553  0.00  0.00    +0.046 A 
ATOM     34  C   LIG    1      -10.650 -12.855  64.762  0.00  0.00    -0.006 A 
ATOM     35  C   LIG    1       -9.342 -12.405  64.780  0.00  0.00    +0.098 A 
ATOM     36  F   LIG    1       -8.410 -13.005  64.007  0.00  0.00    -0.137 F 
ATOM     37  C   LIG    1       -8.988 -11.336  65.586  0.00  0.00    +0.004 A 
ENDBRANCH  30  31
ENDBRANCH  27  30
ENDBRANCH   8  26
TORSDOF 6
ENDMDL
MODEL 3
REMARK VINA RESULT:     -10.4      5.120      8.458
REMARK  Name = ZINC36489963
REMARK                            x       y       z     vdW  Elec       q    Type
REMARK                         _______ _______ _______ _____ _____    ______ ____
ROOT
ATOM      1  C   LIG    1      -10.741  -8.998  61.732  0.00  0.00    -0.038 A 
ATOM      2  C   LIG    1      -10.522  -7.692  62.108  0.00  0.00    +0.051 A 
ATOM      3  N   LIG    1       -9.888  -7.688  63.310  0.00  0.00    -0.364 N 
ATOM      4  C   LIG    1       -9.319  -6.645  64.181  0.00  0.00    +0.377 C 
ATOM      5  C   LIG    1       -9.508  -5.252  63.612  0.00  0.00    +0.368 C 
ATOM      6  N   LIG    1       -8.838  -5.058  62.334  0.00  0.00    -0.346 N 
ATOM      7  C   LIG    1       -9.418  -5.393  61.168  0.00  0.00    +0.018 A 
ATOM      8  C   LIG    1       -8.597  -5.019  60.149  0.00  0.00    -0.018 A 
ATOM      9  N   LIG    1       -7.485  -4.490  60.719  0.00  0.00    -0.202 NA
ATOM     10  N   LIG    1       -7.597  -4.515  62.009  0.00  0.00    -0.020 NA
ATOM     11  N   LIG    1       -9.785  -9.059  63.657  0.00  0.00    -0.041 NA
ATOM     12  S   LIG    1      -10.984  -6.228  61.212  0.00  0.00    +0.241 S 
ATOM     13  N   LIG    1      -10.277  -9.785  62.722  0.00  0.00    -0.189 NA
ENDROOT
BRANCH   1  16
ATOM     14  N   LIG    1      -10.721  -9.311  59.313  0.00  0.00    -0.712 N 
ATOM     15  H   LIG    1       -9.837  -8.912  59.293  0.00  0.00    +0.410 HD
ATOM     16  C   LIG    1      -11.371  -9.450  60.485  0.00  0.00    +0.596 C 
ATOM     17  O   LIG    1      -12.479  -9.952  60.510  0.00  0.00    -0.496 OA
BRANCH  14  18
ATOM     18  C   LIG    1      -11.349  -9.763  58.069  0.00  0.00    +0.336 C 
BRANCH  18  21
ATOM     19  C   LIG    1      -12.288  -6.487  56.441  0.00  0.00    +0.046 A 
ATOM     20  C   LIG    1      -12.234  -7.538  57.338  0.00  0.00    +0.025 A 
ATOM     21  C   LIG    1      -11.406  -8.617  57.091  0.00  0.00    -0.083 A 
ATOM     22  C   LIG    1      -10.631  -8.646  55.947  0.00  0.00    +0.004 A 
ATOM     23  C   LIG    1      -10.684  -7.595  55.049  0.00  0.00    +0.098 A 
ATOM     24  F   LIG    1       -9.925  -7.622  53.931  0.00  0.00    -0.137 F 
ATOM     25  C   LIG    1      -11.513  -6.514  55.297  0.00  0.00    -0.007 A 
ENDBRANCH  18  21
ENDBRANCH  14  18
ENDBRANCH   1  16
BRANCH   8  26
ATOM     26  C   LIG    1       -8.865  -5.158  58.712  0.00  0.00    +0.596 C 
ATOM     27  N   LIG    1       -8.825  -4.074  57.912  0.00  0.00    -0.711 N 
ATOM     28  H   LIG    1       -8.623  -3.202  58.285  0.00  0.00    +0.410 HD
ATOM     29  O   LIG    1       -9.119  -6.252  58.244  0.00  0.00    -0.495 OA
BRANCH  27  30
ATOM     30  C   LIG    1       -9.092  -4.213  56.477  0.00  0.00    +0.336 C 
BRANCH  30  31
ATOM     31  C   LIG    1       -9.042  -2.856  55.823  0.00  0.00    -0.083 A 
ATOM     32  C   LIG    1       -9.974  -1.893  56.159  0.00  0.00    +0.025 A 
ATOM     33  C   LIG    1       -9.929  -0.647  55.560  0.00  0.00    +0.046 A 
ATOM     34  C   LIG    1       -8.952  -0.366  54.624  0.00  0.00    -0.006 A 
ATOM     35  C   LIG    1       -8.017  -1.330  54.287  0.00  0.00    +0.098 A 
ATOM     36  F   LIG    1       -7.063  -1.055  53.372  0.00  0.00    -0.137 F 
ATOM     37  C   LIG    1       -8.060  -2.575  54.892  0.00  0.00    +0.004 A 
ENDBRANCH  30  31
ENDBRANCH  27  30
ENDBRANCH   8  26
TORSDOF 6
ENDMDL
MODEL 4
REMARK VINA RESULT:     -10.3     23.635     27.272
REMARK  Name = ZINC36489963
REMARK                            x       y       z     vdW  Elec       q    Type
REMARK                         _______ _______ _______ _____ _____    ______ ____
ROOT
ATOM      1  C   LIG    1       -0.061  10.738  62.385  0.00  0.00    -0.038 A 
ATOM      2  C   LIG    1        0.737  10.080  61.476  0.00  0.00    +0.051 A 
ATOM      3  N   LIG    1        0.027   9.052  60.942  0.00  0.00    -0.364 N 
ATOM      4  C   LIG    1        0.276   8.054  59.887  0.00  0.00    +0.377 C 
ATOM      5  C   LIG    1        1.656   8.197  59.273  0.00  0.00    +0.368 C 
ATOM      6  N   LIG    1        1.861   9.478  58.612  0.00  0.00    -0.346 N 
ATOM      7  C   LIG    1        2.270  10.569  59.285  0.00  0.00    +0.018 A 
ATOM      8  C   LIG    1        2.456  11.584  58.398  0.00  0.00    -0.018 A 
ATOM      9  N   LIG    1        2.109  11.104  57.178  0.00  0.00    -0.202 NA
ATOM     10  N   LIG    1        1.740   9.866  57.280  0.00  0.00    -0.020 NA
ATOM     11  N   LIG    1       -1.220   9.099  61.616  0.00  0.00    -0.041 NA
ATOM     12  S   LIG    1        2.420  10.465  61.051  0.00  0.00    +0.241 S 
ATOM     13  N   LIG    1       -1.239  10.087  62.431  0.00  0.00    -0.189 NA
ENDROOT
BRANCH   1  16
ATOM     14  N   LIG    1        0.335  13.138  62.574  0.00  0.00    -0.712 N 
ATOM     15  H   LIG    1        0.111  13.224  61.634  0.00  0.00    +0.410 HD
ATOM     16  C   LIG    1        0.308  11.927  63.164  0.00  0.00    +0.596 C 
ATOM     17  O   LIG    1        0.587  11.819  64.343  0.00  0.00    -0.496 OA
BRANCH  14  18
ATOM     18  C   LIG    1        0.702  14.324  63.351  0.00  0.00    +0.336 C 
BRANCH  18  21
ATOM     19  C   LIG    1        1.446  17.079  60.878  0.00  0.00    +0.046 A 
ATOM     20  C   LIG    1        0.759  16.193  61.687  0.00  0.00    +0.025 A 
ATOM     21  C   LIG    1        1.452  15.290  62.470  0.00  0.00    -0.083 A 
ATOM     22  C   LIG    1        2.834  15.273  62.447  0.00  0.00    +0.004 A 
ATOM     23  C   LIG    1        3.523  16.159  61.638  0.00  0.00    +0.098 A 
ATOM     24  F   LIG    1        4.874  16.144  61.614  0.00  0.00    -0.137 F 
ATOM     25  C   LIG    1        2.828  17.063  60.853  0.00  0.00    -0.007 A 
ENDBRANCH  18  21
ENDBRANCH  14  18
ENDBRANCH   1  16
BRANCH   8  26
ATOM     26  C   LIG    1        2.941  12.936  58.703  0.00  0.00    +0.596 C 
ATOM     27  N   LIG    1        4.134  13.346  58.230  0.00  0.00    -0.711 N 
ATOM     28  H   LIG    1        4.673  12.748  57.689  0.00  0.00    +0.410 HD
ATOM     29  O   LIG    1        2.265  13.686  59.381  0.00  0.00    -0.495 OA
BRANCH  27  30
ATOM     30  C   LIG    1        4.618  14.695  58.534  0.00  0.00    +0.336 C 
BRANCH  30  31
ATOM     31  C   LIG    1        4.455  15.573  57.320  0.00  0.00    -0.083 A 
ATOM     32  C   LIG    1        5.403  15.545  56.315  0.00  0.00    +0.025 A 
ATOM     33  C   LIG    1        5.255  16.350  55.200  0.00  0.00    +0.046 A 
ATOM     34  C   LIG    1        4.158  17.184  55.091  0.00  0.00    -0.006 A 
ATOM     35  C   LIG    1        3.207  17.212  56.097  0.00  0.00    +0.098 A 
ATOM     36  F   LIG    1        2.135  18.027  55.990  0.00  0.00    -0.137 F 
ATOM     37  C   LIG    1        3.354  16.401  57.210  0.00  0.00    +0.004 A 
ENDBRANCH  30  31
ENDBRANCH  27  30
ENDBRANCH   8  26
TORSDOF 6
ENDMDL
MODEL 5
REMARK VINA RESULT:     -10.2     25.562     28.836
REMARK  Name = ZINC36489963
REMARK                            x       y       z     vdW  Elec       q    Type
REMARK                         _______ _______ _______ _____ _____    ______ ____
ROOT
ATOM      1  C   LIG    1        5.149  12.043  57.931  0.00  0.00    -0.038 A 
ATOM      2  C   LIG    1        3.951  11.748  58.542  0.00  0.00    +0.051 A 
ATOM      3  N   LIG    1        3.903  10.411  58.776  0.00  0.00    -0.364 N 
ATOM      4  C   LIG    1        2.956   9.509  59.456  0.00  0.00    +0.377 C 
ATOM      5  C   LIG    1        1.746  10.245  59.998  0.00  0.00    +0.368 C 
ATOM      6  N   LIG    1        2.082  11.240  61.006  0.00  0.00    -0.346 N 
ATOM      7  C   LIG    1        2.443  12.493  60.678  0.00  0.00    +0.018 A 
ATOM      8  C   LIG    1        2.610  13.212  61.820  0.00  0.00    -0.018 A 
ATOM      9  N   LIG    1        2.387  12.361  62.853  0.00  0.00    -0.202 NA
ATOM     10  N   LIG    1        2.088  11.186  62.398  0.00  0.00    -0.020 NA
ATOM     11  N   LIG    1        5.112   9.914  58.229  0.00  0.00    -0.041 NA
ATOM     12  S   LIG    1        2.653  12.889  58.960  0.00  0.00    +0.241 S 
ATOM     13  N   LIG    1        5.810  10.882  57.759  0.00  0.00    -0.189 NA
ENDROOT
BRANCH   1  16
ATOM     14  N   LIG    1        5.191  13.925  56.378  0.00  0.00    -0.712 N 
ATOM     15  H   LIG    1        4.575  13.437  55.809  0.00  0.00    +0.410 HD
ATOM     16  C   LIG    1        5.618  13.377  57.533  0.00  0.00    +0.596 C 
ATOM     17  O   LIG    1        6.390  13.989  58.247  0.00  0.00    -0.496 OA
BRANCH  14  18
ATOM     18  C   LIG    1        5.658  15.255  55.982  0.00  0.00    +0.336 C 
BRANCH  18  21
ATOM     19  C   LIG    1        3.714  17.922  54.147  0.00  0.00    +0.046 A 
ATOM     20  C   LIG    1        4.761  17.212  54.705  0.00  0.00    +0.025 A 
ATOM     21  C   LIG    1        4.516  16.027  55.373  0.00  0.00    -0.083 A 
ATOM     22  C   LIG    1        3.223  15.551  55.483  0.00  0.00    +0.004 A 
ATOM     23  C   LIG    1        2.174  16.260  54.924  0.00  0.00    +0.098 A 
ATOM     24  F   LIG    1        0.910  15.795  55.030  0.00  0.00    -0.137 F 
ATOM     25  C   LIG    1        2.421  17.447  54.255  0.00  0.00    -0.007 A 
ENDBRANCH  18  21
ENDBRANCH  14  18
ENDBRANCH   1  16
BRANCH   8  26
ATOM     26  C   LIG    1        2.961  14.635  61.916  0.00  0.00    +0.596 C 
ATOM     27  N   LIG    1        2.080  15.574  61.518  0.00  0.00    -0.711 N 
ATOM     28  H   LIG    1        1.215  15.311  61.167  0.00  0.00    +0.410 HD
ATOM     29  O   LIG    1        4.046  14.966  62.357  0.00  0.00    -0.495 OA
BRANCH  27  30
ATOM     30  C   LIG    1        2.430  16.994  61.614  0.00  0.00    +0.336 C 
BRANCH  30  31
ATOM     31  C   LIG    1        2.040  17.695  60.338  0.00  0.00    -0.083 A 
ATOM     32  C   LIG    1        1.750  16.957  59.206  0.00  0.00    +0.025 A 
ATOM     33  C   LIG    1        1.392  17.598  58.034  0.00  0.00    +0.046 A 
ATOM     34  C   LIG    1        1.324  18.978  57.995  0.00  0.00    -0.006 A 
ATOM     35  C   LIG    1        1.614  19.718  59.128  0.00  0.00    +0.098 A 
ATOM     36  F   LIG    1        1.548  21.067  59.089  0.00  0.00    -0.137 F 
ATOM     37  C   LIG    1        1.966  19.074  60.303  0.00  0.00    +0.004 A 
ENDBRANCH  30  31
ENDBRANCH  27  30
ENDBRANCH   8  26
TORSDOF 6
ENDMDL
MODEL 6
REMARK VINA RESULT:     -10.2      2.620      3.681
REMARK  Name = ZINC36489963
REMARK                            x       y       z     vdW  Elec       q    Type
REMARK                         _______ _______ _______ _____ _____    ______ ____
ROOT
ATOM      1  C   LIG    1      -11.974  -5.693  61.554  0.00  0.00    -0.038 A 
ATOM      2  C   LIG    1      -10.731  -5.624  62.142  0.00  0.00    +0.051 A 
ATOM      3  N   LIG    1      -10.591  -4.400  62.714  0.00  0.00    -0.364 N 
ATOM      4  C   LIG    1       -9.559  -3.753  63.543  0.00  0.00    +0.377 C 
ATOM      5  C   LIG    1       -8.369  -4.659  63.794  0.00  0.00    +0.368 C 
ATOM      6  N   LIG    1       -8.713  -5.868  64.527  0.00  0.00    -0.346 N 
ATOM      7  C   LIG    1       -9.165  -6.973  63.907  0.00  0.00    +0.018 A 
ATOM      8  C   LIG    1       -9.317  -7.960  64.831  0.00  0.00    -0.018 A 
ATOM      9  N   LIG    1       -8.991  -7.423  66.033  0.00  0.00    -0.202 NA
ATOM     10  N   LIG    1       -8.645  -6.184  65.882  0.00  0.00    -0.020 NA
ATOM     11  N   LIG    1      -11.794  -3.722  62.394  0.00  0.00    -0.041 NA
ATOM     12  S   LIG    1       -9.485  -6.891  62.163  0.00  0.00    +0.241 S 
ATOM     13  N   LIG    1      -12.572  -4.500  61.734  0.00  0.00    -0.189 NA
ENDROOT
BRANCH   1  16
ATOM     14  N   LIG    1      -12.941  -6.736  59.571  0.00  0.00    -0.712 N 
ATOM     15  H   LIG    1      -12.853  -5.886  59.111  0.00  0.00    +0.410 HD
ATOM     16  C   LIG    1      -12.542  -6.853  60.853  0.00  0.00    +0.596 C 
ATOM     17  O   LIG    1      -12.650  -7.919  61.429  0.00  0.00    -0.496 OA
BRANCH  14  18
ATOM     18  C   LIG    1      -13.506  -7.892  58.872  0.00  0.00    +0.336 C 
BRANCH  18  21
ATOM     19  C   LIG    1      -11.261  -7.366  55.881  0.00  0.00    +0.046 A 
ATOM     20  C   LIG    1      -11.980  -7.133  57.039  0.00  0.00    +0.025 A 
ATOM     21  C   LIG    1      -12.723  -8.149  57.610  0.00  0.00    -0.083 A 
ATOM     22  C   LIG    1      -12.749  -9.400  57.023  0.00  0.00    +0.004 A 
ATOM     23  C   LIG    1      -12.031  -9.635  55.864  0.00  0.00    +0.098 A 
ATOM     24  F   LIG    1      -12.054 -10.858  55.290  0.00  0.00    -0.137 F 
ATOM     25  C   LIG    1      -11.286  -8.617  55.293  0.00  0.00    -0.007 A 
ENDBRANCH  18  21
ENDBRANCH  14  18
ENDBRANCH   1  16
BRANCH   8  26
ATOM     26  C   LIG    1       -9.747  -9.341  64.575  0.00  0.00    +0.596 C 
ATOM     27  N   LIG    1      -10.773  -9.581  63.733  0.00  0.00    -0.711 N 
ATOM     28  H   LIG    1      -11.227  -8.843  63.298  0.00  0.00    +0.410 HD
ATOM     29  O   LIG    1       -9.178 -10.267  65.120  0.00  0.00    -0.495 OA
BRANCH  27  30
ATOM     30  C   LIG    1      -11.202 -10.959  63.478  0.00  0.00    +0.336 C 
BRANCH  30  31
ATOM     31  C   LIG    1      -10.596 -11.443  62.186  0.00  0.00    -0.083 A 
ATOM     32  C   LIG    1       -9.835 -12.597  62.169  0.00  0.00    +0.025 A 
ATOM     33  C   LIG    1       -9.277 -13.042  60.984  0.00  0.00    +0.046 A 
ATOM     34  C   LIG    1       -9.481 -12.332  59.816  0.00  0.00    -0.006 A 
ATOM     35  C   LIG    1      -10.243 -11.177  59.831  0.00  0.00    +0.098 A 
ATOM     36  F   LIG    1      -10.442 -10.484  58.689  0.00  0.00    -0.137 F 
ATOM     37  C   LIG    1      -10.806 -10.736  61.017  0.00  0.00    +0.004 A 
ENDBRANCH  30  31
ENDBRANCH  27  30
ENDBRANCH   8  26
TORSDOF 6
ENDMDL
MODEL 7
REMARK VINA RESULT:     -10.1      2.578      3.574
REMARK  Name = ZINC36489963
REMARK                            x       y       z     vdW  Elec       q    Type
REMARK                         _______ _______ _______ _____ _____    ______ ____
ROOT
ATOM      1  C   LIG    1      -12.051  -5.888  61.352  0.00  0.00    -0.038 A 
ATOM      2  C   LIG    1      -10.826  -6.082  61.950  0.00  0.00    +0.051 A 
ATOM      3  N   LIG    1      -10.500  -4.959  62.641  0.00  0.00    -0.364 N 
ATOM      4  C   LIG    1       -9.393  -4.574  63.535  0.00  0.00    +0.377 C 
ATOM      5  C   LIG    1       -8.373  -5.684  63.700  0.00  0.00    +0.368 C 
ATOM      6  N   LIG    1       -8.925  -6.886  64.308  0.00  0.00    -0.346 N 
ATOM      7  C   LIG    1       -9.538  -7.835  63.579  0.00  0.00    +0.018 A 
ATOM      8  C   LIG    1       -9.869  -8.869  64.399  0.00  0.00    -0.018 A 
ATOM      9  N   LIG    1       -9.484  -8.513  65.650  0.00  0.00    -0.202 NA
ATOM     10  N   LIG    1       -8.937  -7.339  65.625  0.00  0.00    -0.020 NA
ATOM     11  N   LIG    1      -11.569  -4.065  62.385  0.00  0.00    -0.041 NA
ATOM     12  S   LIG    1       -9.804  -7.533  61.850  0.00  0.00    +0.241 S 
ATOM     13  N   LIG    1      -12.449  -4.635  61.648  0.00  0.00    -0.189 NA
ENDROOT
BRANCH   1  16
ATOM     14  N   LIG    1      -12.518  -6.981  59.222  0.00  0.00    -0.712 N 
ATOM     15  H   LIG    1      -11.840  -6.420  58.813  0.00  0.00    +0.410 HD
ATOM     16  C   LIG    1      -12.786  -6.864  60.537  0.00  0.00    +0.596 C 
ATOM     17  O   LIG    1      -13.635  -7.568  61.050  0.00  0.00    -0.496 OA
BRANCH  14  18
ATOM     18  C   LIG    1      -13.250  -7.955  58.409  0.00  0.00    +0.336 C 
BRANCH  18  21
ATOM     19  C   LIG    1      -11.541 -10.743  56.521  0.00  0.00    +0.046 A 
ATOM     20  C   LIG    1      -12.368  -9.676  56.820  0.00  0.00    +0.025 A 
ATOM     21  C   LIG    1      -12.348  -9.118  58.084  0.00  0.00    -0.083 A 
ATOM     22  C   LIG    1      -11.501  -9.626  59.051  0.00  0.00    +0.004 A 
ATOM     23  C   LIG    1      -10.673 -10.694  58.754  0.00  0.00    +0.098 A 
ATOM     24  F   LIG    1       -9.844 -11.191  59.698  0.00  0.00    -0.137 F 
ATOM     25  C   LIG    1      -10.693 -11.253  57.487  0.00  0.00    -0.007 A 
ENDBRANCH  18  21
ENDBRANCH  14  18
ENDBRANCH   1  16
BRANCH   8  26
ATOM     26  C   LIG    1      -10.513 -10.129  64.005  0.00  0.00    +0.596 C 
ATOM     27  N   LIG    1       -9.877 -10.981  63.177  0.00  0.00    -0.711 N 
ATOM     28  H   LIG    1       -8.994 -10.761  62.839  0.00  0.00    +0.410 HD
ATOM     29  O   LIG    1      -11.620 -10.404  64.428  0.00  0.00    -0.495 OA
BRANCH  27  30
ATOM     30  C   LIG    1      -10.520 -12.237  62.783  0.00  0.00    +0.336 C 
BRANCH  30  31
ATOM     31  C   LIG    1       -9.711 -13.399  63.301  0.00  0.00    -0.083 A 
ATOM     32  C   LIG    1       -9.766 -13.736  64.640  0.00  0.00    +0.025 A 
ATOM     33  C   LIG    1       -9.024 -14.801  65.117  0.00  0.00    +0.046 A 
ATOM     34  C   LIG    1       -8.228 -15.530  64.254  0.00  0.00    -0.006 A 
ATOM     35  C   LIG    1       -8.173 -15.194  62.913  0.00  0.00    +0.098 A 
ATOM     36  F   LIG    1       -7.394 -15.906  62.069  0.00  0.00    -0.137 F 
ATOM     37  C   LIG    1       -8.921 -14.130  62.435  0.00  0.00    +0.004 A 
ENDBRANCH  30  31
ENDBRANCH  27  30
ENDBRANCH   8  26
TORSDOF 6
ENDMDL
MODEL 8
REMARK VINA RESULT:     -10.1     26.003     29.384
REMARK  Name = ZINC36489963
REMARK                            x       y       z     vdW  Elec       q    Type
REMARK                         _______ _______ _______ _____ _____    ______ ____
ROOT
ATOM      1  C   LIG    1        5.113  12.407  58.056  0.00  0.00    -0.038 A 
ATOM      2  C   LIG    1        3.893  12.270  58.681  0.00  0.00    +0.051 A 
ATOM      3  N   LIG    1        3.736  10.970  59.042  0.00  0.00    -0.364 N 
ATOM      4  C   LIG    1        2.717  10.217  59.795  0.00  0.00    +0.377 C 
ATOM      5  C   LIG    1        1.570  11.098  60.252  0.00  0.00    +0.368 C 
ATOM      6  N   LIG    1        1.985  12.154  61.164  0.00  0.00    -0.346 N 
ATOM      7  C   LIG    1        2.448  13.336  60.722  0.00  0.00    +0.018 A 
ATOM      8  C   LIG    1        2.671  14.146  61.792  0.00  0.00    -0.018 A 
ATOM      9  N   LIG    1        2.378  13.419  62.899  0.00  0.00    -0.202 NA
ATOM     10  N   LIG    1        1.984  12.234  62.555  0.00  0.00    -0.020 NA
ATOM     11  N   LIG    1        4.901  10.326  58.555  0.00  0.00    -0.041 NA
ATOM     12  S   LIG    1        2.693  13.547  58.976  0.00  0.00    +0.241 S 
ATOM     13  N   LIG    1        5.676  11.184  58.003  0.00  0.00    -0.189 NA
ENDROOT
BRANCH   1  16
ATOM     14  N   LIG    1        5.298  14.131  56.340  0.00  0.00    -0.712 N 
ATOM     15  H   LIG    1        4.635  13.650  55.820  0.00  0.00    +0.410 HD
ATOM     16  C   LIG    1        5.690  13.654  57.538  0.00  0.00    +0.596 C 
ATOM     17  O   LIG    1        6.520  14.258  58.191  0.00  0.00    -0.496 OA
BRANCH  14  18
ATOM     18  C   LIG    1        5.873  15.374  55.823  0.00  0.00    +0.336 C 
BRANCH  18  21
ATOM     19  C   LIG    1        3.873  18.119  54.171  0.00  0.00    +0.046 A 
ATOM     20  C   LIG    1        4.888  17.222  54.452  0.00  0.00    +0.025 A 
ATOM     21  C   LIG    1        4.766  16.351  55.518  0.00  0.00    -0.083 A 
ATOM     22  C   LIG    1        3.630  16.375  56.305  0.00  0.00    +0.004 A 
ATOM     23  C   LIG    1        2.614  17.272  56.025  0.00  0.00    +0.098 A 
ATOM     24  F   LIG    1        1.502  17.296  56.792  0.00  0.00    -0.137 F 
ATOM     25  C   LIG    1        2.736  18.144  54.956  0.00  0.00    -0.007 A 
ENDBRANCH  18  21
ENDBRANCH  14  18
ENDBRANCH   1  16
BRANCH   8  26
ATOM     26  C   LIG    1        3.138  15.538  61.755  0.00  0.00    +0.596 C 
ATOM     27  N   LIG    1        2.244  16.545  61.687  0.00  0.00    -0.711 N 
ATOM     28  H   LIG    1        1.295  16.351  61.660  0.00  0.00    +0.410 HD
ATOM     29  O   LIG    1        4.329  15.782  61.789  0.00  0.00    -0.495 OA
BRANCH  27  30
ATOM     30  C   LIG    1        2.710  17.935  61.651  0.00  0.00    +0.336 C 
BRANCH  30  31
ATOM     31  C   LIG    1        1.704  18.782  60.914  0.00  0.00    -0.083 A 
ATOM     32  C   LIG    1        0.606  19.289  61.583  0.00  0.00    +0.025 A 
ATOM     33  C   LIG    1       -0.318  20.066  60.908  0.00  0.00    +0.046 A 
ATOM     34  C   LIG    1       -0.144  20.336  59.564  0.00  0.00    -0.006 A 
ATOM     35  C   LIG    1        0.956  19.829  58.893  0.00  0.00    +0.098 A 
ATOM     36  F   LIG    1        1.126  20.092  57.579  0.00  0.00    -0.137 F 
ATOM     37  C   LIG    1        1.884  19.056  59.571  0.00  0.00    +0.004 A 
ENDBRANCH  30  31
ENDBRANCH  27  30
ENDBRANCH   8  26
TORSDOF 6
ENDMDL
MODEL 9
REMARK VINA RESULT:     -10.1     25.594     28.966
REMARK  Name = ZINC36489963
REMARK                            x       y       z     vdW  Elec       q    Type
REMARK                         _______ _______ _______ _____ _____    ______ ____
ROOT
ATOM      1  C   LIG    1        3.604  12.996  59.636  0.00  0.00    -0.038 A 
ATOM      2  C   LIG    1        2.416  12.887  60.324  0.00  0.00    +0.051 A 
ATOM      3  N   LIG    1        2.351  11.648  60.878  0.00  0.00    -0.364 N 
ATOM      4  C   LIG    1        1.406  10.961  61.776  0.00  0.00    +0.377 C 
ATOM      5  C   LIG    1        0.223  11.834  62.147  0.00  0.00    +0.368 C 
ATOM      6  N   LIG    1        0.602  13.036  62.876  0.00  0.00    -0.346 N 
ATOM      7  C   LIG    1        0.977  14.163  62.245  0.00  0.00    +0.018 A 
ATOM      8  C   LIG    1        1.186  15.134  63.174  0.00  0.00    -0.018 A 
ATOM      9  N   LIG    1        0.974  14.565  64.387  0.00  0.00    -0.202 NA
ATOM     10  N   LIG    1        0.642  13.322  64.238  0.00  0.00    -0.020 NA
ATOM     11  N   LIG    1        3.536  11.004  60.443  0.00  0.00    -0.041 NA
ATOM     12  S   LIG    1        1.150  14.124  60.478  0.00  0.00    +0.241 S 
ATOM     13  N   LIG    1        4.239  11.812  59.739  0.00  0.00    -0.189 NA
ENDROOT
BRANCH   1  16
ATOM     14  N   LIG    1        4.012  14.230  57.571  0.00  0.00    -0.712 N 
ATOM     15  H   LIG    1        3.641  13.481  57.079  0.00  0.00    +0.410 HD
ATOM     16  C   LIG    1        4.086  14.182  58.916  0.00  0.00    +0.596 C 
ATOM     17  O   LIG    1        4.550  15.122  59.533  0.00  0.00    -0.496 OA
BRANCH  14  18
ATOM     18  C   LIG    1        4.492  15.413  56.854  0.00  0.00    +0.336 C 
BRANCH  18  21
ATOM     19  C   LIG    1        1.090  15.959  55.307  0.00  0.00    +0.046 A 
ATOM     20  C   LIG    1        2.142  15.379  55.993  0.00  0.00    +0.025 A 
ATOM     21  C   LIG    1        3.347  16.046  56.106  0.00  0.00    -0.083 A 
ATOM     22  C   LIG    1        3.502  17.294  55.533  0.00  0.00    +0.004 A 
ATOM     23  C   LIG    1        2.451  17.876  54.845  0.00  0.00    +0.098 A 
ATOM     24  F   LIG    1        2.602  19.096  54.285  0.00  0.00    -0.137 F 
ATOM     25  C   LIG    1        1.244  17.207  54.733  0.00  0.00    -0.007 A 
ENDBRANCH  18  21
ENDBRANCH  14  18
ENDBRANCH   1  16
BRANCH   8  26
ATOM     26  C   LIG    1        1.564  16.529  62.914  0.00  0.00    +0.596 C 
ATOM     27  N   LIG    1        0.667  17.382  62.381  0.00  0.00    -0.711 N 
ATOM     28  H   LIG    1       -0.228  17.074  62.168  0.00  0.00    +0.410 HD
ATOM     29  O   LIG    1        2.686  16.915  63.181  0.00  0.00    -0.495 OA
BRANCH  27  30
ATOM     30  C   LIG    1        1.044  18.774  62.121  0.00  0.00    +0.336 C 
BRANCH  30  31
ATOM     31  C   LIG    1        0.941  19.055  60.644  0.00  0.00    -0.083 A 
ATOM     32  C   LIG    1        1.773  18.400  59.756  0.00  0.00    +0.025 A 
ATOM     33  C   LIG    1        1.680  18.657  58.401  0.00  0.00    +0.046 A 
ATOM     34  C   LIG    1        0.754  19.569  57.933  0.00  0.00    -0.006 A 
ATOM     35  C   LIG    1       -0.080  20.226  58.820  0.00  0.00    +0.098 A 
ATOM     36  F   LIG    1       -0.985  21.118  58.363  0.00  0.00    -0.137 F 
ATOM     37  C   LIG    1        0.010  19.963  60.178  0.00  0.00    +0.004 A 
ENDBRANCH  30  31
ENDBRANCH  27  30
ENDBRANCH   8  26
TORSDOF 6
ENDMDL
