# Supplementary material for: Computationally accelerated identification of P-glycoprotein inhibitors
Source: PLoS One. 2025 Aug 13;20(8):e0325121. doi: 10.1371/journal.pone.0325121 (PMC12349723; doi:10.1371/journal.pone.0325121)
Supplement: S9 File — We have provided the full dataset for the docking studies presented in this paper, as defined by the journal’s definition of a complete minimal dataset. (ZIP) [file pone.0325121.s013.zip › S9_Docking_Data_Receptors_Ligands/NBD_docking/2hyd_nbd_1/ZINC84559953_2hyd_nbd_1_out.pdb]

MODEL 1
REMARK VINA RESULT:      -9.5      0.000      0.000
REMARK  Name = ZINC84559953
REMARK                            x       y       z     vdW  Elec       q    Type
REMARK                         _______ _______ _______ _____ _____    ______ ____
COMPND    ZINC84559953 
AUTHOR    GENERATED BY OPEN BABEL 2.3.2
ATOM      1  C   LIG     1     -12.440  -3.486  55.158  1.00  0.00           C  
ATOM      2  C   LIG     1     -11.783  -4.670  55.707  1.00  0.00           C  
ATOM      3  C   LIG     1     -12.390  -5.928  55.737  1.00  0.00           C  
ATOM      4  C   LIG     1     -11.710  -6.985  56.267  1.00  0.00           C  
ATOM      5  C   LIG     1     -10.423  -6.828  56.775  1.00  0.00           C  
ATOM      6  C   LIG     1      -9.803  -5.612  56.760  1.00  0.00           C  
ATOM      7  C   LIG     1     -10.474  -4.508  56.223  1.00  0.00           C  
ATOM      8  C   LIG     1      -9.903  -3.215  56.169  1.00  0.00           C  
ATOM      9  N   LIG     1     -10.596  -2.219  55.647  1.00  0.00           N  
ATOM     10  N   LIG     1     -11.777  -2.340  55.169  1.00  0.00           N  
ATOM     11  C   LIG     1     -16.367  -3.721  53.550  1.00  0.00           C  
ATOM     12  C   LIG     1     -15.283  -3.571  52.703  1.00  0.00           C  
ATOM     13  C   LIG     1     -14.006  -3.493  53.218  1.00  0.00           C  
ATOM     14  C   LIG     1     -13.808  -3.566  54.598  1.00  0.00           C  
ATOM     15  C   LIG     1     -14.906  -3.717  55.447  1.00  0.00           C  
ATOM     16  C   LIG     1     -16.177  -3.794  54.918  1.00  0.00           C  
ATOM     17  S   LIG     1      -8.278  -2.936  56.792  1.00  0.00           S  
ATOM     18  C   LIG     1      -7.253  -2.805  55.301  1.00  0.00           C  
ATOM     19  C   LIG     1      -6.187  -1.726  55.508  1.00  0.00           C  
ATOM     20  S   LIG     1      -6.634  -0.246  54.558  1.00  0.00           S  
ATOM     21  O   LIG     1      -5.889   0.874  55.018  1.00  0.00           O  
ATOM     22  O   LIG     1      -8.045  -0.167  54.410  1.00  0.00           O  
ATOM     23  C   LIG     1      -6.027  -0.552  52.932  1.00  0.00           C  
ATOM     24  C   LIG     1      -6.761  -1.326  52.054  1.00  0.00           C  
ATOM     25  C   LIG     1      -6.286  -1.566  50.779  1.00  0.00           C  
ATOM     26  C   LIG     1      -5.076  -1.029  50.380  1.00  0.00           C  
ATOM     27  C   LIG     1      -4.341  -0.254  51.258  1.00  0.00           C  
ATOM     28  C   LIG     1      -4.819  -0.010  52.532  1.00  0.00           C  
CONECT    1   14   10    2                                            
CONECT    2    1    3    7                                            
CONECT    3    2    4                                                 
CONECT    4    3    5                                                 
CONECT    5    4    6                                                 
CONECT    6    7    5                                                 
CONECT    7    2    8    6                                            
CONECT    8    9    7   17                                            
CONECT    9   10    8                                                 
CONECT   10    1    9                                                 
CONECT   11   12   16                                                 
CONECT   12   13   11                                                 
CONECT   13   12   14                                                 
CONECT   14   13    1   15                                            
CONECT   15   14   16                                                 
CONECT   16   11   15                                                 
CONECT   17   18    8                                                 
CONECT   18   19   17                                                 
CONECT   19   20   18                                                 
CONECT   20   23   22   21   19                                       
CONECT   20                                                           
CONECT   21   20                                                      
CONECT   22   20                                                      
CONECT   23   24   28   20                                            
CONECT   24   25   23                                                 
CONECT   25   26   24                                                 
CONECT   26   25   27                                                 
CONECT   27   26   28                                                 
CONECT   28   27   23                                                 
MASTER        0    0    0    0    0    0    0    0   28    0   28    0
END
