# Supplementary material for: Computationally accelerated identification of P-glycoprotein inhibitors
Source: PLoS One. 2025 Aug 13;20(8):e0325121. doi: 10.1371/journal.pone.0325121 (PMC12349723; doi:10.1371/journal.pone.0325121)
Supplement: S9 File — We have provided the full dataset for the docking studies presented in this paper, as defined by the journal’s definition of a complete minimal dataset. (ZIP) [file pone.0325121.s013.zip › S9_Docking_Data_Receptors_Ligands/NBD_docking/2hyd_nbd_1/ZINC84559953_2hyd_nbd_1_out.pdbqt]

MODEL 1
REMARK VINA RESULT:      -9.5      0.000      0.000
REMARK  Name = ZINC84559953
REMARK                            x       y       z     vdW  Elec       q    Type
REMARK                         _______ _______ _______ _____ _____    ______ ____
ROOT
ATOM      1  C   LIG    1      -12.440  -3.486  55.158  0.00  0.00    +0.152 A 
ATOM      2  C   LIG    1      -11.783  -4.670  55.707  0.00  0.00    -0.056 A 
ATOM      3  C   LIG    1      -12.390  -5.928  55.737  0.00  0.00    +0.051 A 
ATOM      4  C   LIG    1      -11.710  -6.985  56.267  0.00  0.00    +0.047 A 
ATOM      5  C   LIG    1      -10.423  -6.828  56.775  0.00  0.00    +0.043 A 
ATOM      6  C   LIG    1       -9.803  -5.612  56.760  0.00  0.00    +0.055 A 
ATOM      7  C   LIG    1      -10.474  -4.508  56.223  0.00  0.00    -0.059 A 
ATOM      8  C   LIG    1       -9.903  -3.215  56.169  0.00  0.00    +0.090 A 
ATOM      9  N   LIG    1      -10.596  -2.219  55.647  0.00  0.00    -0.275 NA
ATOM     10  N   LIG    1      -11.777  -2.340  55.169  0.00  0.00    -0.240 NA
ENDROOT
BRANCH   1  14
ATOM     11  C   LIG    1      -16.367  -3.721  53.550  0.00  0.00    +0.025 A 
ATOM     12  C   LIG    1      -15.283  -3.571  52.703  0.00  0.00    +0.010 A 
ATOM     13  C   LIG    1      -14.006  -3.493  53.218  0.00  0.00    +0.029 A 
ATOM     14  C   LIG    1      -13.808  -3.566  54.598  0.00  0.00    -0.046 A 
ATOM     15  C   LIG    1      -14.906  -3.717  55.447  0.00  0.00    +0.053 A 
ATOM     16  C   LIG    1      -16.177  -3.794  54.918  0.00  0.00    +0.011 A 
ENDBRANCH   1  14
BRANCH   8  17
ATOM     17  S   LIG    1       -8.278  -2.936  56.792  0.00  0.00    -0.003 S 
BRANCH  17  18
ATOM     18  C   LIG    1       -7.253  -2.805  55.301  0.00  0.00    +0.123 C 
BRANCH  18  19
ATOM     19  C   LIG    1       -6.187  -1.726  55.508  0.00  0.00    -0.306 C 
BRANCH  19  20
ATOM     20  S   LIG    1       -6.634  -0.246  54.558  0.00  0.00    +2.505 S 
ATOM     21  O   LIG    1       -5.889   0.874  55.018  0.00  0.00    -0.925 OA
ATOM     22  O   LIG    1       -8.045  -0.167  54.410  0.00  0.00    -0.925 OA
BRANCH  20  23
ATOM     23  C   LIG    1       -6.027  -0.552  52.932  0.00  0.00    -0.660 A 
ATOM     24  C   LIG    1       -6.761  -1.326  52.054  0.00  0.00    +0.119 A 
ATOM     25  C   LIG    1       -6.286  -1.566  50.779  0.00  0.00    -0.004 A 
ATOM     26  C   LIG    1       -5.076  -1.029  50.380  0.00  0.00    +0.071 A 
ATOM     27  C   LIG    1       -4.341  -0.254  51.258  0.00  0.00    -0.004 A 
ATOM     28  C   LIG    1       -4.819  -0.010  52.532  0.00  0.00    +0.119 A 
ENDBRANCH  20  23
ENDBRANCH  19  20
ENDBRANCH  18  19
ENDBRANCH  17  18
ENDBRANCH   8  17
TORSDOF 6
ENDMDL
MODEL 2
REMARK VINA RESULT:      -9.4      5.295      7.126
REMARK  Name = ZINC84559953
REMARK                            x       y       z     vdW  Elec       q    Type
REMARK                         _______ _______ _______ _____ _____    ______ ____
ROOT
ATOM      1  C   LIG    1      -12.611  -7.367  60.723  0.00  0.00    +0.152 A 
ATOM      2  C   LIG    1      -11.508  -8.294  60.969  0.00  0.00    -0.056 A 
ATOM      3  C   LIG    1      -11.587  -9.659  60.684  0.00  0.00    +0.051 A 
ATOM      4  C   LIG    1      -10.513 -10.459  60.943  0.00  0.00    +0.047 A 
ATOM      5  C   LIG    1       -9.343  -9.936  61.486  0.00  0.00    +0.043 A 
ATOM      6  C   LIG    1       -9.235  -8.606  61.776  0.00  0.00    +0.055 A 
ATOM      7  C   LIG    1      -10.318  -7.759  61.521  0.00  0.00    -0.059 A 
ATOM      8  C   LIG    1      -10.287  -6.371  61.792  0.00  0.00    +0.090 A 
ATOM      9  N   LIG    1      -11.349  -5.632  61.525  0.00  0.00    -0.275 NA
ATOM     10  N   LIG    1      -12.434  -6.090  61.022  0.00  0.00    -0.240 NA
ENDROOT
BRANCH   1  14
ATOM     11  C   LIG    1      -16.280  -8.735  59.072  0.00  0.00    +0.025 A 
ATOM     12  C   LIG    1      -15.367  -8.074  58.269  0.00  0.00    +0.010 A 
ATOM     13  C   LIG    1      -14.174  -7.627  58.799  0.00  0.00    +0.029 A 
ATOM     14  C   LIG    1      -13.890  -7.843  60.148  0.00  0.00    -0.046 A 
ATOM     15  C   LIG    1      -14.814  -8.510  60.952  0.00  0.00    +0.053 A 
ATOM     16  C   LIG    1      -16.003  -8.953  60.410  0.00  0.00    +0.011 A 
ENDBRANCH   1  14
BRANCH   8  17
ATOM     17  S   LIG    1       -8.842  -5.632  62.479  0.00  0.00    -0.003 S 
BRANCH  17  18
ATOM     18  C   LIG    1       -8.296  -4.465  61.202  0.00  0.00    +0.123 C 
BRANCH  18  19
ATOM     19  C   LIG    1       -7.884  -5.238  59.947  0.00  0.00    -0.306 C 
BRANCH  19  20
ATOM     20  S   LIG    1       -8.382  -4.306  58.473  0.00  0.00    +2.505 S 
ATOM     21  O   LIG    1       -7.259  -4.089  57.628  0.00  0.00    -0.925 OA
ATOM     22  O   LIG    1       -9.231  -3.227  58.839  0.00  0.00    -0.925 OA
BRANCH  20  23
ATOM     23  C   LIG    1       -9.418  -5.407  57.569  0.00  0.00    -0.660 A 
ATOM     24  C   LIG    1       -9.819  -6.602  58.136  0.00  0.00    +0.119 A 
ATOM     25  C   LIG    1      -10.632  -7.466  57.428  0.00  0.00    -0.004 A 
ATOM     26  C   LIG    1      -11.047  -7.135  56.151  0.00  0.00    +0.071 A 
ATOM     27  C   LIG    1      -10.647  -5.939  55.584  0.00  0.00    -0.004 A 
ATOM     28  C   LIG    1       -9.838  -5.073  56.294  0.00  0.00    +0.119 A 
ENDBRANCH  20  23
ENDBRANCH  19  20
ENDBRANCH  18  19
ENDBRANCH  17  18
ENDBRANCH   8  17
TORSDOF 6
ENDMDL
MODEL 3
REMARK VINA RESULT:      -9.3     23.336     24.766
REMARK  Name = ZINC84559953
REMARK                            x       y       z     vdW  Elec       q    Type
REMARK                         _______ _______ _______ _____ _____    ______ ____
ROOT
ATOM      1  C   LIG    1        1.870  17.388  56.172  0.00  0.00    +0.152 A 
ATOM      2  C   LIG    1        3.227  16.857  56.054  0.00  0.00    -0.056 A 
ATOM      3  C   LIG    1        4.064  17.151  54.975  0.00  0.00    +0.051 A 
ATOM      4  C   LIG    1        5.319  16.615  54.938  0.00  0.00    +0.047 A 
ATOM      5  C   LIG    1        5.774  15.784  55.957  0.00  0.00    +0.043 A 
ATOM      6  C   LIG    1        4.980  15.478  57.025  0.00  0.00    +0.055 A 
ATOM      7  C   LIG    1        3.689  16.012  57.093  0.00  0.00    -0.059 A 
ATOM      8  C   LIG    1        2.804  15.745  58.164  0.00  0.00    +0.090 A 
ATOM      9  N   LIG    1        1.598  16.285  58.160  0.00  0.00    -0.275 NA
ATOM     10  N   LIG    1        1.159  17.056  57.238  0.00  0.00    -0.240 NA
ENDROOT
BRANCH   1  14
ATOM     11  C   LIG    1        0.258  19.946  53.186  0.00  0.00    +0.025 A 
ATOM     12  C   LIG    1        0.146  18.574  53.052  0.00  0.00    +0.010 A 
ATOM     13  C   LIG    1        0.667  17.738  54.017  0.00  0.00    +0.029 A 
ATOM     14  C   LIG    1        1.310  18.279  55.131  0.00  0.00    -0.046 A 
ATOM     15  C   LIG    1        1.420  19.664  55.261  0.00  0.00    +0.053 A 
ATOM     16  C   LIG    1        0.894  20.489  54.289  0.00  0.00    +0.011 A 
ENDBRANCH   1  14
BRANCH   8  17
ATOM     17  S   LIG    1        3.306  14.702  59.493  0.00  0.00    -0.003 S 
BRANCH  17  18
ATOM     18  C   LIG    1        3.668  15.858  60.844  0.00  0.00    +0.123 C 
BRANCH  18  19
ATOM     19  C   LIG    1        2.404  16.081  61.676  0.00  0.00    -0.306 C 
BRANCH  19  20
ATOM     20  S   LIG    1        2.381  17.787  62.294  0.00  0.00    +2.505 S 
ATOM     21  O   LIG    1        3.694  18.331  62.278  0.00  0.00    -0.925 OA
ATOM     22  O   LIG    1        1.576  17.873  63.461  0.00  0.00    -0.925 OA
BRANCH  20  23
ATOM     23  C   LIG    1        1.501  18.700  61.071  0.00  0.00    -0.660 A 
ATOM     24  C   LIG    1        0.128  18.830  61.160  0.00  0.00    +0.119 A 
ATOM     25  C   LIG    1       -0.562  19.546  60.201  0.00  0.00    -0.004 A 
ATOM     26  C   LIG    1        0.120  20.135  59.152  0.00  0.00    +0.071 A 
ATOM     27  C   LIG    1        1.494  20.005  59.064  0.00  0.00    -0.004 A 
ATOM     28  C   LIG    1        2.184  19.293  60.025  0.00  0.00    +0.119 A 
ENDBRANCH  20  23
ENDBRANCH  19  20
ENDBRANCH  18  19
ENDBRANCH  17  18
ENDBRANCH   8  17
TORSDOF 6
ENDMDL
MODEL 4
REMARK VINA RESULT:      -9.3     23.336     24.776
REMARK  Name = ZINC84559953
REMARK                            x       y       z     vdW  Elec       q    Type
REMARK                         _______ _______ _______ _____ _____    ______ ____
ROOT
ATOM      1  C   LIG    1        1.864  17.380  56.181  0.00  0.00    +0.152 A 
ATOM      2  C   LIG    1        3.219  16.847  56.058  0.00  0.00    -0.056 A 
ATOM      3  C   LIG    1        4.051  17.132  54.974  0.00  0.00    +0.051 A 
ATOM      4  C   LIG    1        5.304  16.594  54.933  0.00  0.00    +0.047 A 
ATOM      5  C   LIG    1        5.764  15.769  55.955  0.00  0.00    +0.043 A 
ATOM      6  C   LIG    1        4.975  15.471  57.029  0.00  0.00    +0.055 A 
ATOM      7  C   LIG    1        3.685  16.006  57.100  0.00  0.00    -0.059 A 
ATOM      8  C   LIG    1        2.805  15.748  58.177  0.00  0.00    +0.090 A 
ATOM      9  N   LIG    1        1.600  16.289  58.177  0.00  0.00    -0.275 NA
ATOM     10  N   LIG    1        1.157  17.055  57.252  0.00  0.00    -0.240 NA
ENDROOT
BRANCH   1  14
ATOM     11  C   LIG    1        0.245  19.923  53.185  0.00  0.00    +0.025 A 
ATOM     12  C   LIG    1        0.878  20.471  54.286  0.00  0.00    +0.010 A 
ATOM     13  C   LIG    1        1.406  19.651  55.263  0.00  0.00    +0.029 A 
ATOM     14  C   LIG    1        1.299  18.266  55.138  0.00  0.00    -0.046 A 
ATOM     15  C   LIG    1        0.659  17.719  54.025  0.00  0.00    +0.053 A 
ATOM     16  C   LIG    1        0.137  18.550  53.055  0.00  0.00    +0.011 A 
ENDBRANCH   1  14
BRANCH   8  17
ATOM     17  S   LIG    1        3.313  14.712  59.510  0.00  0.00    -0.003 S 
BRANCH  17  18
ATOM     18  C   LIG    1        3.655  15.873  60.862  0.00  0.00    +0.123 C 
BRANCH  18  19
ATOM     19  C   LIG    1        2.375  16.108  61.667  0.00  0.00    -0.306 C 
BRANCH  19  20
ATOM     20  S   LIG    1        2.352  17.815  62.281  0.00  0.00    +2.505 S 
ATOM     21  O   LIG    1        3.666  18.357  62.270  0.00  0.00    -0.925 OA
ATOM     22  O   LIG    1        1.541  17.905  63.444  0.00  0.00    -0.925 OA
BRANCH  20  23
ATOM     23  C   LIG    1        1.479  18.726  61.052  0.00  0.00    -0.660 A 
ATOM     24  C   LIG    1        2.170  19.331  60.019  0.00  0.00    +0.119 A 
ATOM     25  C   LIG    1        1.486  20.046  59.055  0.00  0.00    -0.004 A 
ATOM     26  C   LIG    1        0.109  20.156  59.121  0.00  0.00    +0.071 A 
ATOM     27  C   LIG    1       -0.582  19.551  60.155  0.00  0.00    -0.004 A 
ATOM     28  C   LIG    1        0.102  18.832  61.116  0.00  0.00    +0.119 A 
ENDBRANCH  20  23
ENDBRANCH  19  20
ENDBRANCH  18  19
ENDBRANCH  17  18
ENDBRANCH   8  17
TORSDOF 6
ENDMDL
MODEL 5
REMARK VINA RESULT:      -9.1     22.008     24.112
REMARK  Name = ZINC84559953
REMARK                            x       y       z     vdW  Elec       q    Type
REMARK                         _______ _______ _______ _____ _____    ______ ____
ROOT
ATOM      1  C   LIG    1        4.135  17.245  54.680  0.00  0.00    +0.152 A 
ATOM      2  C   LIG    1        3.165  17.396  55.763  0.00  0.00    -0.056 A 
ATOM      3  C   LIG    1        2.044  18.222  55.667  0.00  0.00    +0.051 A 
ATOM      4  C   LIG    1        1.184  18.309  56.723  0.00  0.00    +0.047 A 
ATOM      5  C   LIG    1        1.410  17.587  57.892  0.00  0.00    +0.043 A 
ATOM      6  C   LIG    1        2.497  16.770  58.017  0.00  0.00    +0.055 A 
ATOM      7  C   LIG    1        3.396  16.659  56.952  0.00  0.00    -0.059 A 
ATOM      8  C   LIG    1        4.545  15.836  57.000  0.00  0.00    +0.090 A 
ATOM      9  N   LIG    1        5.351  15.781  55.954  0.00  0.00    -0.275 NA
ATOM     10  N   LIG    1        5.162  16.431  54.868  0.00  0.00    -0.240 NA
ENDROOT
BRANCH   1  14
ATOM     11  C   LIG    1        3.662  19.347  51.017  0.00  0.00    +0.025 A 
ATOM     12  C   LIG    1        4.383  19.918  52.051  0.00  0.00    +0.010 A 
ATOM     13  C   LIG    1        4.540  19.241  53.243  0.00  0.00    +0.029 A 
ATOM     14  C   LIG    1        3.970  17.978  53.405  0.00  0.00    -0.046 A 
ATOM     15  C   LIG    1        3.244  17.407  52.358  0.00  0.00    +0.053 A 
ATOM     16  C   LIG    1        3.095  18.095  51.171  0.00  0.00    +0.011 A 
ENDBRANCH   1  14
BRANCH   8  17
ATOM     17  S   LIG    1        4.900  14.890  58.445  0.00  0.00    -0.003 S 
BRANCH  17  18
ATOM     18  C   LIG    1        4.098  13.293  58.130  0.00  0.00    +0.123 C 
BRANCH  18  19
ATOM     19  C   LIG    1        5.114  12.323  57.525  0.00  0.00    -0.306 C 
BRANCH  19  20
ATOM     20  S   LIG    1        5.337  10.908  58.639  0.00  0.00    +2.505 S 
ATOM     21  O   LIG    1        4.788   9.734  58.056  0.00  0.00    -0.925 OA
ATOM     22  O   LIG    1        5.007  11.278  59.971  0.00  0.00    -0.925 OA
BRANCH  20  23
ATOM     23  C   LIG    1        7.076  10.625  58.669  0.00  0.00    -0.660 A 
ATOM     24  C   LIG    1        7.565   9.353  58.896  0.00  0.00    +0.119 A 
ATOM     25  C   LIG    1        8.929   9.130  58.920  0.00  0.00    -0.004 A 
ATOM     26  C   LIG    1        9.805  10.180  58.714  0.00  0.00    +0.071 A 
ATOM     27  C   LIG    1        9.315  11.453  58.486  0.00  0.00    -0.004 A 
ATOM     28  C   LIG    1        7.951  11.674  58.458  0.00  0.00    +0.119 A 
ENDBRANCH  20  23
ENDBRANCH  19  20
ENDBRANCH  18  19
ENDBRANCH  17  18
ENDBRANCH   8  17
TORSDOF 6
ENDMDL
MODEL 6
REMARK VINA RESULT:      -9.1      5.448      9.226
REMARK  Name = ZINC84559953
REMARK                            x       y       z     vdW  Elec       q    Type
REMARK                         _______ _______ _______ _____ _____    ______ ____
ROOT
ATOM      1  C   LIG    1       -9.225  -4.031  57.130  0.00  0.00    +0.152 A 
ATOM      2  C   LIG    1       -9.751  -5.338  56.741  0.00  0.00    -0.056 A 
ATOM      3  C   LIG    1      -10.120  -5.647  55.430  0.00  0.00    +0.051 A 
ATOM      4  C   LIG    1      -10.604  -6.891  55.147  0.00  0.00    +0.047 A 
ATOM      5  C   LIG    1      -10.733  -7.854  56.144  0.00  0.00    +0.043 A 
ATOM      6  C   LIG    1      -10.381  -7.583  57.435  0.00  0.00    +0.055 A 
ATOM      7  C   LIG    1       -9.882  -6.317  57.757  0.00  0.00    -0.059 A 
ATOM      8  C   LIG    1       -9.494  -5.956  59.069  0.00  0.00    +0.090 A 
ATOM      9  N   LIG    1       -9.030  -4.740  59.299  0.00  0.00    -0.275 NA
ATOM     10  N   LIG    1       -8.897  -3.840  58.398  0.00  0.00    -0.240 NA
ENDROOT
BRANCH   1  14
ATOM     11  C   LIG    1       -8.743  -0.935  54.260  0.00  0.00    +0.025 A 
ATOM     12  C   LIG    1       -7.734  -1.862  54.449  0.00  0.00    +0.010 A 
ATOM     13  C   LIG    1       -7.884  -2.870  55.380  0.00  0.00    +0.029 A 
ATOM     14  C   LIG    1       -9.057  -2.952  56.131  0.00  0.00    -0.046 A 
ATOM     15  C   LIG    1      -10.071  -2.013  55.936  0.00  0.00    +0.053 A 
ATOM     16  C   LIG    1       -9.908  -1.011  55.002  0.00  0.00    +0.011 A 
ENDBRANCH   1  14
BRANCH   8  17
ATOM     17  S   LIG    1       -9.626  -7.120  60.386  0.00  0.00    -0.003 S 
BRANCH  17  18
ATOM     18  C   LIG    1      -11.267  -6.799  61.090  0.00  0.00    +0.123 C 
BRANCH  18  19
ATOM     19  C   LIG    1      -12.315  -7.619  60.334  0.00  0.00    -0.306 C 
BRANCH  19  20
ATOM     20  S   LIG    1      -12.724  -9.105  61.290  0.00  0.00    +2.505 S 
ATOM     21  O   LIG    1      -13.956  -9.653  60.841  0.00  0.00    -0.925 OA
ATOM     22  O   LIG    1      -12.495  -8.876  62.673  0.00  0.00    -0.925 OA
BRANCH  20  23
ATOM     23  C   LIG    1      -11.508 -10.292  60.823  0.00  0.00    -0.660 A 
ATOM     24  C   LIG    1      -10.956 -11.128  61.775  0.00  0.00    +0.119 A 
ATOM     25  C   LIG    1      -10.003 -12.059  61.409  0.00  0.00    -0.004 A 
ATOM     26  C   LIG    1       -9.602 -12.156  60.089  0.00  0.00    +0.071 A 
ATOM     27  C   LIG    1      -10.155 -11.321  59.136  0.00  0.00    -0.004 A 
ATOM     28  C   LIG    1      -11.112 -10.393  59.502  0.00  0.00    +0.119 A 
ENDBRANCH  20  23
ENDBRANCH  19  20
ENDBRANCH  18  19
ENDBRANCH  17  18
ENDBRANCH   8  17
TORSDOF 6
ENDMDL
MODEL 7
REMARK VINA RESULT:      -9.0     18.636     23.403
REMARK  Name = ZINC84559953
REMARK                            x       y       z     vdW  Elec       q    Type
REMARK                         _______ _______ _______ _____ _____    ______ ____
ROOT
ATOM      1  C   LIG    1        4.203  17.142  54.679  0.00  0.00    +0.152 A 
ATOM      2  C   LIG    1        3.283  17.230  55.812  0.00  0.00    -0.056 A 
ATOM      3  C   LIG    1        2.126  18.013  55.789  0.00  0.00    +0.051 A 
ATOM      4  C   LIG    1        1.319  18.043  56.889  0.00  0.00    +0.047 A 
ATOM      5  C   LIG    1        1.630  17.305  58.028  0.00  0.00    +0.043 A 
ATOM      6  C   LIG    1        2.753  16.530  58.080  0.00  0.00    +0.055 A 
ATOM      7  C   LIG    1        3.601  16.478  56.970  0.00  0.00    -0.059 A 
ATOM      8  C   LIG    1        4.783  15.701  56.943  0.00  0.00    +0.090 A 
ATOM      9  N   LIG    1        5.536  15.701  55.858  0.00  0.00    -0.275 NA
ATOM     10  N   LIG    1        5.269  16.366  54.797  0.00  0.00    -0.240 NA
ENDROOT
BRANCH   1  14
ATOM     11  C   LIG    1        3.460  19.303  51.096  0.00  0.00    +0.025 A 
ATOM     12  C   LIG    1        2.952  18.026  51.248  0.00  0.00    +0.010 A 
ATOM     13  C   LIG    1        3.189  17.318  52.409  0.00  0.00    +0.029 A 
ATOM     14  C   LIG    1        3.945  17.894  53.431  0.00  0.00    -0.046 A 
ATOM     15  C   LIG    1        4.456  19.183  53.271  0.00  0.00    +0.053 A 
ATOM     16  C   LIG    1        4.211  19.880  52.106  0.00  0.00    +0.011 A 
ENDBRANCH   1  14
BRANCH   8  17
ATOM     17  S   LIG    1        5.245  14.739  58.346  0.00  0.00    -0.003 S 
BRANCH  17  18
ATOM     18  C   LIG    1        4.815  13.041  57.874  0.00  0.00    +0.123 C 
BRANCH  18  19
ATOM     19  C   LIG    1        6.009  12.121  58.139  0.00  0.00    -0.306 C 
BRANCH  19  20
ATOM     20  S   LIG    1        5.466  10.696  59.122  0.00  0.00    +2.505 S 
ATOM     21  O   LIG    1        4.574  11.118  60.145  0.00  0.00    -0.925 OA
ATOM     22  O   LIG    1        6.575   9.861  59.427  0.00  0.00    -0.925 OA
BRANCH  20  23
ATOM     23  C   LIG    1        4.472   9.741  58.025  0.00  0.00    -0.660 A 
ATOM     24  C   LIG    1        4.856   9.579  56.707  0.00  0.00    +0.119 A 
ATOM     25  C   LIG    1        4.076   8.830  55.846  0.00  0.00    -0.004 A 
ATOM     26  C   LIG    1        2.912   8.240  56.303  0.00  0.00    +0.071 A 
ATOM     27  C   LIG    1        2.528   8.402  57.622  0.00  0.00    -0.004 A 
ATOM     28  C   LIG    1        3.311   9.147  58.484  0.00  0.00    +0.119 A 
ENDBRANCH  20  23
ENDBRANCH  19  20
ENDBRANCH  18  19
ENDBRANCH  17  18
ENDBRANCH   8  17
TORSDOF 6
ENDMDL
MODEL 8
REMARK VINA RESULT:      -9.0      4.781      7.196
REMARK  Name = ZINC84559953
REMARK                            x       y       z     vdW  Elec       q    Type
REMARK                         _______ _______ _______ _____ _____    ______ ____
ROOT
ATOM      1  C   LIG    1      -14.016  -7.180  57.973  0.00  0.00    +0.152 A 
ATOM      2  C   LIG    1      -12.992  -7.806  57.140  0.00  0.00    -0.056 A 
ATOM      3  C   LIG    1      -12.754  -9.183  57.137  0.00  0.00    +0.051 A 
ATOM      4  C   LIG    1      -11.778  -9.691  56.330  0.00  0.00    +0.047 A 
ATOM      5  C   LIG    1      -11.019  -8.859  55.512  0.00  0.00    +0.043 A 
ATOM      6  C   LIG    1      -11.228  -7.509  55.492  0.00  0.00    +0.055 A 
ATOM      7  C   LIG    1      -12.221  -6.958  56.307  0.00  0.00    -0.059 A 
ATOM      8  C   LIG    1      -12.500  -5.572  56.346  0.00  0.00    +0.090 A 
ATOM      9  N   LIG    1      -13.454  -5.122  57.141  0.00  0.00    -0.275 NA
ATOM     10  N   LIG    1      -14.168  -5.867  57.898  0.00  0.00    -0.240 NA
ENDROOT
BRANCH   1  14
ATOM     11  C   LIG    1      -16.460  -9.512  60.553  0.00  0.00    +0.025 A 
ATOM     12  C   LIG    1      -15.264  -8.994  61.018  0.00  0.00    +0.010 A 
ATOM     13  C   LIG    1      -14.466  -8.236  60.185  0.00  0.00    +0.029 A 
ATOM     14  C   LIG    1      -14.867  -7.994  58.871  0.00  0.00    -0.046 A 
ATOM     15  C   LIG    1      -16.074  -8.519  58.408  0.00  0.00    +0.053 A 
ATOM     16  C   LIG    1      -16.862  -9.275  59.250  0.00  0.00    +0.011 A 
ENDBRANCH   1  14
BRANCH   8  17
ATOM     17  S   LIG    1      -11.583  -4.453  55.339  0.00  0.00    -0.003 S 
BRANCH  17  18
ATOM     18  C   LIG    1      -10.321  -3.788  56.460  0.00  0.00    +0.123 C 
BRANCH  18  19
ATOM     19  C   LIG    1       -9.295  -4.879  56.776  0.00  0.00    -0.306 C 
BRANCH  19  20
ATOM     20  S   LIG    1       -8.521  -4.532  58.380  0.00  0.00    +2.505 S 
ATOM     21  O   LIG    1       -9.105  -3.376  58.966  0.00  0.00    -0.925 OA
ATOM     22  O   LIG    1       -7.109  -4.658  58.279  0.00  0.00    -0.925 OA
BRANCH  20  23
ATOM     23  C   LIG    1       -9.018  -5.864  59.421  0.00  0.00    -0.660 A 
ATOM     24  C   LIG    1      -10.132  -6.615  59.097  0.00  0.00    +0.119 A 
ATOM     25  C   LIG    1      -10.522  -7.660  59.913  0.00  0.00    -0.004 A 
ATOM     26  C   LIG    1       -9.797  -7.956  61.053  0.00  0.00    +0.071 A 
ATOM     27  C   LIG    1       -8.682  -7.205  61.376  0.00  0.00    -0.004 A 
ATOM     28  C   LIG    1       -8.289  -6.163  60.557  0.00  0.00    +0.119 A 
ENDBRANCH  20  23
ENDBRANCH  19  20
ENDBRANCH  18  19
ENDBRANCH  17  18
ENDBRANCH   8  17
TORSDOF 6
ENDMDL
MODEL 9
REMARK VINA RESULT:      -9.0     23.337     25.173
REMARK  Name = ZINC84559953
REMARK                            x       y       z     vdW  Elec       q    Type
REMARK                         _______ _______ _______ _____ _____    ______ ____
ROOT
ATOM      1  C   LIG    1        3.411  16.859  55.330  0.00  0.00    +0.152 A 
ATOM      2  C   LIG    1        4.569  16.157  55.878  0.00  0.00    -0.056 A 
ATOM      3  C   LIG    1        5.811  16.130  55.240  0.00  0.00    +0.051 A 
ATOM      4  C   LIG    1        6.844  15.451  55.817  0.00  0.00    +0.047 A 
ATOM      5  C   LIG    1        6.678  14.788  57.030  0.00  0.00    +0.043 A 
ATOM      6  C   LIG    1        5.477  14.796  57.679  0.00  0.00    +0.055 A 
ATOM      7  C   LIG    1        4.398  15.483  57.114  0.00  0.00    -0.059 A 
ATOM      8  C   LIG    1        3.122  15.541  57.721  0.00  0.00    +0.090 A 
ATOM      9  N   LIG    1        2.149  16.210  57.128  0.00  0.00    -0.275 NA
ATOM     10  N   LIG    1        2.279  16.831  56.016  0.00  0.00    -0.240 NA
ENDROOT
BRANCH   1  14
ATOM     11  C   LIG    1        3.672  18.954  51.642  0.00  0.00    +0.025 A 
ATOM     12  C   LIG    1        3.122  17.685  51.676  0.00  0.00    +0.010 A 
ATOM     13  C   LIG    1        3.035  16.999  52.870  0.00  0.00    +0.029 A 
ATOM     14  C   LIG    1        3.503  17.588  54.045  0.00  0.00    -0.046 A 
ATOM     15  C   LIG    1        4.056  18.869  54.004  0.00  0.00    +0.053 A 
ATOM     16  C   LIG    1        4.137  19.544  52.804  0.00  0.00    +0.011 A 
ENDBRANCH   1  14
BRANCH   8  17
ATOM     17  S   LIG    1        2.832  14.728  59.258  0.00  0.00    -0.003 S 
BRANCH  17  18
ATOM     18  C   LIG    1        3.342  15.946  60.501  0.00  0.00    +0.123 C 
BRANCH  18  19
ATOM     19  C   LIG    1        2.217  16.137  61.520  0.00  0.00    -0.306 C 
BRANCH  19  20
ATOM     20  S   LIG    1        2.475  17.689  62.423  0.00  0.00    +2.505 S 
ATOM     21  O   LIG    1        3.804  18.154  62.227  0.00  0.00    -0.925 OA
ATOM     22  O   LIG    1        1.928  17.591  63.730  0.00  0.00    -0.925 OA
BRANCH  20  23
ATOM     23  C   LIG    1        1.460  18.868  61.596  0.00  0.00    -0.660 A 
ATOM     24  C   LIG    1        0.362  19.407  62.239  0.00  0.00    +0.119 A 
ATOM     25  C   LIG    1       -0.434  20.332  61.591  0.00  0.00    -0.004 A 
ATOM     26  C   LIG    1       -0.132  20.721  60.299  0.00  0.00    +0.071 A 
ATOM     27  C   LIG    1        0.968  20.182  59.656  0.00  0.00    -0.004 A 
ATOM     28  C   LIG    1        1.766  19.261  60.306  0.00  0.00    +0.119 A 
ENDBRANCH  20  23
ENDBRANCH  19  20
ENDBRANCH  18  19
ENDBRANCH  17  18
ENDBRANCH   8  17
TORSDOF 6
ENDMDL
