# Supplementary material for: Computationally accelerated identification of P-glycoprotein inhibitors
Source: PLoS One. 2025 Aug 13;20(8):e0325121. doi: 10.1371/journal.pone.0325121 (PMC12349723; doi:10.1371/journal.pone.0325121)
Supplement: S9 File — We have provided the full dataset for the docking studies presented in this paper, as defined by the journal’s definition of a complete minimal dataset. (ZIP) [file pone.0325121.s013.zip › S9_Docking_Data_Receptors_Ligands/NBD_docking/2hyd_nbd_2/ZINC09118852_2hyd_nbd_2_out.pdb]

MODEL 1
REMARK VINA RESULT:     -11.7      0.000      0.000
REMARK  Name = ZINC09118852
REMARK                            x       y       z     vdW  Elec       q    Type
REMARK                         _______ _______ _______ _____ _____    ______ ____
COMPND    ZINC09118852 
AUTHOR    GENERATED BY OPEN BABEL 2.3.2
ATOM      1  C   LIG     1      -2.810   3.521  76.736  1.00  0.00           C  
ATOM      2  C   LIG     1      -3.213   4.704  76.087  1.00  0.00           C  
ATOM      3  C   LIG     1      -4.524   5.060  76.071  1.00  0.00           C  
ATOM      4  C   LIG     1      -5.467   4.231  76.710  1.00  0.00           C  
ATOM      5  N   LIG     1      -6.779   4.293  76.872  1.00  0.00           N  
ATOM      6  N   LIG     1      -7.172   3.268  77.547  1.00  0.00           N  
ATOM      7  C   LIG     1      -6.149   2.508  77.847  1.00  0.00           C  
ATOM      8  N   LIG     1      -5.042   3.085  77.333  1.00  0.00           N  
ATOM      9  N   LIG     1      -3.688   2.745  77.327  1.00  0.00           N  
ATOM     10  N   LIG     1       1.065   2.604  75.566  1.00  0.00           N  
ATOM     11  C   LIG     1       0.844   3.855  76.308  1.00  0.00           C  
ATOM     12  C   LIG     1      -0.631   4.250  76.206  1.00  0.00           C  
ATOM     13  N   LIG     1      -1.464   3.167  76.745  1.00  0.00           N  
ATOM     14  C   LIG     1      -1.243   1.917  76.005  1.00  0.00           C  
ATOM     15  C   LIG     1       0.232   1.520  76.107  1.00  0.00           C  
ATOM     16  C   LIG     1       4.128   0.590  75.872  1.00  0.00           C  
ATOM     17  C   LIG     1       5.096   1.548  75.605  1.00  0.00           C  
ATOM     18  C   LIG     1       4.725   2.849  75.322  1.00  0.00           C  
ATOM     19  C   LIG     1       3.389   3.201  75.306  1.00  0.00           C  
ATOM     20  C   LIG     1       2.416   2.248  75.577  1.00  0.00           C  
ATOM     21  C   LIG     1       2.786   0.939  75.855  1.00  0.00           C  
ATOM     22  C   LIG     1       5.867  -0.913  76.475  1.00  0.00           C  
ATOM     23  O   LIG     1       4.494  -0.688  76.150  1.00  0.00           O  
ATOM     24  C   LIG     1      -6.199   1.219  78.628  1.00  0.00           C  
ATOM     25  C   LIG     1      -7.191   1.359  79.783  1.00  0.00           C  
ATOM     26  C   LIG     1      -8.114   0.168  79.801  1.00  0.00           C  
ATOM     27  N   LIG     1      -7.702  -1.011  79.293  1.00  0.00           N  
ATOM     28  H   LIG     1      -6.838  -1.076  78.856  1.00  0.00           H  
ATOM     29  O   LIG     1      -9.227   0.271  80.271  1.00  0.00           O  
ATOM     30  C   LIG     1      -8.522  -2.141  79.396  1.00  0.00           C  
ATOM     31  C   LIG     1      -8.677  -2.777  80.621  1.00  0.00           C  
ATOM     32  C   LIG     1      -9.491  -3.888  80.724  1.00  0.00           C  
ATOM     33  C   LIG     1     -10.143  -4.377  79.605  1.00  0.00           C  
ATOM     34  F   LIG     1     -10.936  -5.466  79.707  1.00  0.00           F  
ATOM     35  C   LIG     1      -9.986  -3.747  78.380  1.00  0.00           C  
ATOM     36  F   LIG     1     -10.625  -4.223  77.289  1.00  0.00           F  
ATOM     37  C   LIG     1      -9.176  -2.630  78.275  1.00  0.00           C  
CONECT    1    2   13    9                                            
CONECT    2    3    1                                                 
CONECT    3    2    4                                                 
CONECT    4    3    5    8                                            
CONECT    5    4    6                                                 
CONECT    6    5    7                                                 
CONECT    7    8    6   24                                            
CONECT    8    4    9    7                                            
CONECT    9    1    8                                                 
CONECT   10   20   15   11                                            
CONECT   11   10   12                                                 
CONECT   12   11   13                                                 
CONECT   13   14   12    1                                            
CONECT   14   15   13                                                 
CONECT   15   10   14                                                 
CONECT   16   17   21   23                                            
CONECT   17   18   16                                                 
CONECT   18   19   17                                                 
CONECT   19   18   20                                                 
CONECT   20   19   10   21                                            
CONECT   21   20   16                                                 
CONECT   22   23                                                      
CONECT   23   16   22                                                 
CONECT   24    7   25                                                 
CONECT   25   24   26                                                 
CONECT   26   27   25   29                                            
CONECT   27   28   30   26                                            
CONECT   28   27                                                      
CONECT   29   26                                                      
CONECT   30   37   27   31                                            
CONECT   31   30   32                                                 
CONECT   32   33   31                                                 
CONECT   33   35   34   32                                            
CONECT   34   33                                                      
CONECT   35   36   37   33                                            
CONECT   36   35                                                      
CONECT   37   35   30                                                 
MASTER        0    0    0    0    0    0    0    0   37    0   37    0
END
