# Supplementary material for: Computationally accelerated identification of P-glycoprotein inhibitors
Source: PLoS One. 2025 Aug 13;20(8):e0325121. doi: 10.1371/journal.pone.0325121 (PMC12349723; doi:10.1371/journal.pone.0325121)
Supplement: S9 File — We have provided the full dataset for the docking studies presented in this paper, as defined by the journal’s definition of a complete minimal dataset. (ZIP) [file pone.0325121.s013.zip › S9_Docking_Data_Receptors_Ligands/NBD_docking/2hyd_nbd_2/ZINC09118852_2hyd_nbd_2_out.pdbqt]

MODEL 1
REMARK VINA RESULT:     -11.7      0.000      0.000
REMARK  Name = ZINC09118852
REMARK                            x       y       z     vdW  Elec       q    Type
REMARK                         _______ _______ _______ _____ _____    ______ ____
ROOT
ATOM      1  C   LIG    1       -2.810   3.521  76.736  0.00  0.00    +0.348 A 
ATOM      2  C   LIG    1       -3.213   4.704  76.087  0.00  0.00    +0.003 A 
ATOM      3  C   LIG    1       -4.524   5.060  76.071  0.00  0.00    +0.186 A 
ATOM      4  C   LIG    1       -5.467   4.231  76.710  0.00  0.00    +0.127 A 
ATOM      5  N   LIG    1       -6.779   4.293  76.872  0.00  0.00    -0.245 NA
ATOM      6  N   LIG    1       -7.172   3.268  77.547  0.00  0.00    -0.252 NA
ATOM      7  C   LIG    1       -6.149   2.508  77.847  0.00  0.00    +0.205 A 
ATOM      8  N   LIG    1       -5.042   3.085  77.333  0.00  0.00    -0.279 N 
ATOM      9  N   LIG    1       -3.688   2.745  77.327  0.00  0.00    -0.305 NA
ENDROOT
BRANCH   1  13
ATOM     10  N   LIG    1        1.065   2.604  75.566  0.00  0.00    -0.491 N 
ATOM     11  C   LIG    1        0.844   3.855  76.308  0.00  0.00    +0.222 C 
ATOM     12  C   LIG    1       -0.631   4.250  76.206  0.00  0.00    +0.228 C 
ATOM     13  N   LIG    1       -1.464   3.167  76.745  0.00  0.00    -0.457 N 
ATOM     14  C   LIG    1       -1.243   1.917  76.005  0.00  0.00    +0.227 C 
ATOM     15  C   LIG    1        0.232   1.520  76.107  0.00  0.00    +0.212 C 
BRANCH  10  20
ATOM     16  C   LIG    1        4.128   0.590  75.872  0.00  0.00    +0.152 A 
ATOM     17  C   LIG    1        5.096   1.548  75.605  0.00  0.00    -0.103 A 
ATOM     18  C   LIG    1        4.725   2.849  75.322  0.00  0.00    +0.075 A 
ATOM     19  C   LIG    1        3.389   3.201  75.306  0.00  0.00    -0.076 A 
ATOM     20  C   LIG    1        2.416   2.248  75.577  0.00  0.00    +0.148 A 
ATOM     21  C   LIG    1        2.786   0.939  75.855  0.00  0.00    -0.041 A 
BRANCH  16  23
ATOM     22  C   LIG    1        5.867  -0.913  76.475  0.00  0.00    +0.243 C 
ATOM     23  O   LIG    1        4.494  -0.688  76.150  0.00  0.00    -0.317 OA
ENDBRANCH  16  23
ENDBRANCH  10  20
ENDBRANCH   1  13
BRANCH   7  24
ATOM     24  C   LIG    1       -6.199   1.219  78.628  0.00  0.00    +0.199 C 
BRANCH  24  25
ATOM     25  C   LIG    1       -7.191   1.359  79.783  0.00  0.00    +0.077 C 
BRANCH  25  26
ATOM     26  C   LIG    1       -8.114   0.168  79.801  0.00  0.00    +0.520 C 
ATOM     27  N   LIG    1       -7.702  -1.011  79.293  0.00  0.00    -0.672 N 
ATOM     28  H   LIG    1       -6.838  -1.076  78.856  0.00  0.00    +0.418 HD
ATOM     29  O   LIG    1       -9.227   0.271  80.271  0.00  0.00    -0.510 OA
BRANCH  27  30
ATOM     30  C   LIG    1       -8.522  -2.141  79.396  0.00  0.00    +0.164 A 
ATOM     31  C   LIG    1       -8.677  -2.777  80.621  0.00  0.00    +0.020 A 
ATOM     32  C   LIG    1       -9.491  -3.888  80.724  0.00  0.00    +0.048 A 
ATOM     33  C   LIG    1      -10.143  -4.377  79.605  0.00  0.00    +0.053 A 
ATOM     34  F   LIG    1      -10.936  -5.466  79.707  0.00  0.00    -0.127 F 
ATOM     35  C   LIG    1       -9.986  -3.747  78.380  0.00  0.00    +0.090 A 
ATOM     36  F   LIG    1      -10.625  -4.223  77.289  0.00  0.00    -0.123 F 
ATOM     37  C   LIG    1       -9.176  -2.630  78.275  0.00  0.00    +0.031 A 
ENDBRANCH  27  30
ENDBRANCH  25  26
ENDBRANCH  24  25
ENDBRANCH   7  24
TORSDOF 7
ENDMDL
MODEL 2
REMARK VINA RESULT:     -11.7      0.456      1.100
REMARK  Name = ZINC09118852
REMARK                            x       y       z     vdW  Elec       q    Type
REMARK                         _______ _______ _______ _____ _____    ______ ____
ROOT
ATOM      1  C   LIG    1       -2.810   3.437  76.671  0.00  0.00    +0.348 A 
ATOM      2  C   LIG    1       -3.218   4.603  75.996  0.00  0.00    +0.003 A 
ATOM      3  C   LIG    1       -4.528   4.964  75.988  0.00  0.00    +0.186 A 
ATOM      4  C   LIG    1       -5.464   4.156  76.663  0.00  0.00    +0.127 A 
ATOM      5  N   LIG    1       -6.774   4.228  76.841  0.00  0.00    -0.245 NA
ATOM      6  N   LIG    1       -7.161   3.223  77.548  0.00  0.00    -0.252 NA
ATOM      7  C   LIG    1       -6.136   2.467  77.855  0.00  0.00    +0.205 A 
ATOM      8  N   LIG    1       -5.034   3.026  77.310  0.00  0.00    -0.279 N 
ATOM      9  N   LIG    1       -3.682   2.681  77.295  0.00  0.00    -0.305 NA
ENDROOT
BRANCH   1  13
ATOM     10  N   LIG    1        1.110   2.716  75.514  0.00  0.00    -0.491 N 
ATOM     11  C   LIG    1        0.859   3.817  76.456  0.00  0.00    +0.222 C 
ATOM     12  C   LIG    1       -0.611   4.233  76.367  0.00  0.00    +0.228 C 
ATOM     13  N   LIG    1       -1.465   3.077  76.671  0.00  0.00    -0.457 N 
ATOM     14  C   LIG    1       -1.213   1.977  75.731  0.00  0.00    +0.227 C 
ATOM     15  C   LIG    1        0.256   1.559  75.820  0.00  0.00    +0.212 C 
BRANCH  10  20
ATOM     16  C   LIG    1        4.180   0.738  75.957  0.00  0.00    +0.152 A 
ATOM     17  C   LIG    1        5.138   1.645  75.526  0.00  0.00    -0.103 A 
ATOM     18  C   LIG    1        4.757   2.900  75.089  0.00  0.00    +0.075 A 
ATOM     19  C   LIG    1        3.423   3.256  75.081  0.00  0.00    -0.076 A 
ATOM     20  C   LIG    1        2.460   2.355  75.516  0.00  0.00    +0.148 A 
ATOM     21  C   LIG    1        2.840   1.092  75.950  0.00  0.00    -0.041 A 
BRANCH  16  23
ATOM     22  C   LIG    1        5.939  -0.681  76.691  0.00  0.00    +0.243 C 
ATOM     23  O   LIG    1        4.556  -0.494  76.387  0.00  0.00    -0.317 OA
ENDBRANCH  16  23
ENDBRANCH  10  20
ENDBRANCH   1  13
BRANCH   7  24
ATOM     24  C   LIG    1       -6.180   1.200  78.670  0.00  0.00    +0.199 C 
BRANCH  24  25
ATOM     25  C   LIG    1       -7.215   1.346  79.787  0.00  0.00    +0.077 C 
BRANCH  25  26
ATOM     26  C   LIG    1       -8.148   0.164  79.766  0.00  0.00    +0.520 C 
ATOM     27  N   LIG    1       -7.799  -0.958  79.104  0.00  0.00    -0.672 N 
ATOM     28  H   LIG    1       -6.980  -0.981  78.585  0.00  0.00    +0.418 HD
ATOM     29  O   LIG    1       -9.212   0.220  80.344  0.00  0.00    -0.510 OA
BRANCH  27  30
ATOM     30  C   LIG    1       -8.622  -2.089  79.164  0.00  0.00    +0.164 A 
ATOM     31  C   LIG    1       -9.426  -2.422  78.082  0.00  0.00    +0.020 A 
ATOM     32  C   LIG    1      -10.233  -3.541  78.139  0.00  0.00    +0.048 A 
ATOM     33  C   LIG    1      -10.251  -4.327  79.279  0.00  0.00    +0.053 A 
ATOM     34  F   LIG    1      -11.044  -5.419  79.335  0.00  0.00    -0.127 F 
ATOM     35  C   LIG    1       -9.453  -3.994  80.363  0.00  0.00    +0.090 A 
ATOM     36  F   LIG    1       -9.469  -4.762  81.474  0.00  0.00    -0.123 F 
ATOM     37  C   LIG    1       -8.639  -2.877  80.307  0.00  0.00    +0.031 A 
ENDBRANCH  27  30
ENDBRANCH  25  26
ENDBRANCH  24  25
ENDBRANCH   7  24
TORSDOF 7
ENDMDL
MODEL 3
REMARK VINA RESULT:     -11.3      2.043      2.493
REMARK  Name = ZINC09118852
REMARK                            x       y       z     vdW  Elec       q    Type
REMARK                         _______ _______ _______ _____ _____    ______ ____
ROOT
ATOM      1  C   LIG    1       -2.799   3.533  76.727  0.00  0.00    +0.348 A 
ATOM      2  C   LIG    1       -3.141   4.769  76.147  0.00  0.00    +0.003 A 
ATOM      3  C   LIG    1       -4.437   5.177  76.128  0.00  0.00    +0.186 A 
ATOM      4  C   LIG    1       -5.425   4.349  76.694  0.00  0.00    +0.127 A 
ATOM      5  N   LIG    1       -6.737   4.453  76.834  0.00  0.00    -0.245 NA
ATOM      6  N   LIG    1       -7.184   3.404  77.433  0.00  0.00    -0.252 NA
ATOM      7  C   LIG    1       -6.198   2.586  77.705  0.00  0.00    +0.205 A 
ATOM      8  N   LIG    1       -5.058   3.149  77.251  0.00  0.00    -0.279 N 
ATOM      9  N   LIG    1       -3.719   2.757  77.250  0.00  0.00    -0.305 NA
ENDROOT
BRANCH   1  13
ATOM     10  N   LIG    1        1.036   2.447  75.569  0.00  0.00    -0.491 N 
ATOM     11  C   LIG    1        0.865   3.715  76.294  0.00  0.00    +0.222 C 
ATOM     12  C   LIG    1       -0.593   4.167  76.188  0.00  0.00    +0.228 C 
ATOM     13  N   LIG    1       -1.468   3.125  76.741  0.00  0.00    -0.457 N 
ATOM     14  C   LIG    1       -1.298   1.858  76.016  0.00  0.00    +0.227 C 
ATOM     15  C   LIG    1        0.160   1.404  76.123  0.00  0.00    +0.212 C 
BRANCH  10  20
ATOM     16  C   LIG    1        4.008   0.280  75.613  0.00  0.00    +0.152 A 
ATOM     17  C   LIG    1        5.021   1.229  75.621  0.00  0.00    -0.103 A 
ATOM     18  C   LIG    1        4.709   2.576  75.608  0.00  0.00    +0.075 A 
ATOM     19  C   LIG    1        3.389   2.982  75.587  0.00  0.00    -0.076 A 
ATOM     20  C   LIG    1        2.371   2.037  75.584  0.00  0.00    +0.148 A 
ATOM     21  C   LIG    1        2.682   0.684  75.591  0.00  0.00    -0.041 A 
BRANCH  16  23
ATOM     22  C   LIG    1        3.308  -1.947  75.170  0.00  0.00    +0.243 C 
ATOM     23  O   LIG    1        4.315  -1.042  75.627  0.00  0.00    -0.317 OA
ENDBRANCH  16  23
ENDBRANCH  10  20
ENDBRANCH   1  13
BRANCH   7  24
ATOM     24  C   LIG    1       -6.315   1.253  78.401  0.00  0.00    +0.199 C 
BRANCH  24  25
ATOM     25  C   LIG    1       -7.786   0.842  78.472  0.00  0.00    +0.077 C 
BRANCH  25  26
ATOM     26  C   LIG    1       -8.047  -0.267  77.486  0.00  0.00    +0.520 C 
ATOM     27  N   LIG    1       -9.302  -0.724  77.303  0.00  0.00    -0.672 N 
ATOM     28  H   LIG    1      -10.027  -0.388  77.853  0.00  0.00    +0.418 HD
ATOM     29  O   LIG    1       -7.128  -0.749  76.858  0.00  0.00    -0.510 OA
BRANCH  27  30
ATOM     30  C   LIG    1       -9.558  -1.687  76.319  0.00  0.00    +0.164 A 
ATOM     31  C   LIG    1       -9.506  -3.038  76.639  0.00  0.00    +0.020 A 
ATOM     32  C   LIG    1       -9.764  -3.987  75.669  0.00  0.00    +0.048 A 
ATOM     33  C   LIG    1      -10.064  -3.595  74.376  0.00  0.00    +0.053 A 
ATOM     34  F   LIG    1      -10.312  -4.525  73.428  0.00  0.00    -0.127 F 
ATOM     35  C   LIG    1      -10.111  -2.247  74.053  0.00  0.00    +0.090 A 
ATOM     36  F   LIG    1      -10.405  -1.866  72.790  0.00  0.00    -0.123 F 
ATOM     37  C   LIG    1       -9.859  -1.293  75.022  0.00  0.00    +0.031 A 
ENDBRANCH  27  30
ENDBRANCH  25  26
ENDBRANCH  24  25
ENDBRANCH   7  24
TORSDOF 7
ENDMDL
MODEL 4
REMARK VINA RESULT:     -10.7      5.376     11.955
REMARK  Name = ZINC09118852
REMARK                            x       y       z     vdW  Elec       q    Type
REMARK                         _______ _______ _______ _____ _____    ______ ____
ROOT
ATOM      1  C   LIG    1       -3.375   2.466  75.824  0.00  0.00    +0.348 A 
ATOM      2  C   LIG    1       -3.560   3.860  75.891  0.00  0.00    +0.003 A 
ATOM      3  C   LIG    1       -2.495   4.681  76.078  0.00  0.00    +0.186 A 
ATOM      4  C   LIG    1       -1.210   4.119  76.204  0.00  0.00    +0.127 A 
ATOM      5  N   LIG    1       -0.002   4.628  76.388  0.00  0.00    -0.245 NA
ATOM      6  N   LIG    1        0.859   3.670  76.434  0.00  0.00    -0.252 NA
ATOM      7  C   LIG    1        0.258   2.516  76.285  0.00  0.00    +0.205 A 
ATOM      8  N   LIG    1       -1.062   2.756  76.135  0.00  0.00    -0.279 N 
ATOM      9  N   LIG    1       -2.179   1.940  75.946  0.00  0.00    -0.305 NA
ENDROOT
BRANCH   1  13
ATOM     10  N   LIG    1       -6.277  -0.460  76.315  0.00  0.00    -0.491 N 
ATOM     11  C   LIG    1       -6.691   0.947  76.411  0.00  0.00    +0.222 C 
ATOM     12  C   LIG    1       -5.466   1.817  76.700  0.00  0.00    +0.228 C 
ATOM     13  N   LIG    1       -4.474   1.634  75.632  0.00  0.00    -0.457 N 
ATOM     14  C   LIG    1       -4.060   0.227  75.536  0.00  0.00    +0.227 C 
ATOM     15  C   LIG    1       -5.285  -0.644  75.246  0.00  0.00    +0.212 C 
BRANCH  10  20
ATOM     16  C   LIG    1       -8.744  -3.139  76.832  0.00  0.00    +0.152 A 
ATOM     17  C   LIG    1       -9.565  -2.952  75.728  0.00  0.00    -0.103 A 
ATOM     18  C   LIG    1       -9.296  -1.939  74.828  0.00  0.00    +0.075 A 
ATOM     19  C   LIG    1       -8.208  -1.109  75.022  0.00  0.00    -0.076 A 
ATOM     20  C   LIG    1       -7.380  -1.295  76.121  0.00  0.00    +0.148 A 
ATOM     21  C   LIG    1       -7.652  -2.308  77.030  0.00  0.00    -0.041 A 
BRANCH  16  23
ATOM     22  C   LIG    1      -10.371  -4.551  77.835  0.00  0.00    +0.243 C 
ATOM     23  O   LIG    1       -9.009  -4.136  77.715  0.00  0.00    -0.317 OA
ENDBRANCH  16  23
ENDBRANCH  10  20
ENDBRANCH   1  13
BRANCH   7  24
ATOM     24  C   LIG    1        0.921   1.163  76.281  0.00  0.00    +0.199 C 
BRANCH  24  25
ATOM     25  C   LIG    1        2.034   1.142  75.232  0.00  0.00    +0.077 C 
BRANCH  25  26
ATOM     26  C   LIG    1        3.358   0.897  75.908  0.00  0.00    +0.520 C 
ATOM     27  N   LIG    1        4.374   0.340  75.218  0.00  0.00    -0.672 N 
ATOM     28  H   LIG    1        4.233   0.035  74.309  0.00  0.00    +0.418 HD
ATOM     29  O   LIG    1        3.510   1.200  77.072  0.00  0.00    -0.510 OA
BRANCH  27  30
ATOM     30  C   LIG    1        5.632   0.201  75.817  0.00  0.00    +0.164 A 
ATOM     31  C   LIG    1        5.916  -0.923  76.583  0.00  0.00    +0.020 A 
ATOM     32  C   LIG    1        7.159  -1.063  77.168  0.00  0.00    +0.048 A 
ATOM     33  C   LIG    1        8.118  -0.079  77.004  0.00  0.00    +0.053 A 
ATOM     34  F   LIG    1        9.332  -0.216  77.582  0.00  0.00    -0.127 F 
ATOM     35  C   LIG    1        7.836   1.046  76.245  0.00  0.00    +0.090 A 
ATOM     36  F   LIG    1        8.774   2.005  76.084  0.00  0.00    -0.123 F 
ATOM     37  C   LIG    1        6.594   1.187  75.652  0.00  0.00    +0.031 A 
ENDBRANCH  27  30
ENDBRANCH  25  26
ENDBRANCH  24  25
ENDBRANCH   7  24
TORSDOF 7
ENDMDL
MODEL 5
REMARK VINA RESULT:     -10.5      4.489      5.811
REMARK  Name = ZINC09118852
REMARK                            x       y       z     vdW  Elec       q    Type
REMARK                         _______ _______ _______ _____ _____    ______ ____
ROOT
ATOM      1  C   LIG    1       -4.062   4.152  75.475  0.00  0.00    +0.348 A 
ATOM      2  C   LIG    1       -3.111   4.655  76.383  0.00  0.00    +0.003 A 
ATOM      3  C   LIG    1       -3.208   4.359  77.705  0.00  0.00    +0.186 A 
ATOM      4  C   LIG    1       -4.269   3.546  78.149  0.00  0.00    +0.127 A 
ATOM      5  N   LIG    1       -4.635   3.086  79.335  0.00  0.00    -0.245 NA
ATOM      6  N   LIG    1       -5.699   2.371  79.202  0.00  0.00    -0.252 NA
ATOM      7  C   LIG    1       -6.064   2.336  77.945  0.00  0.00    +0.205 A 
ATOM      8  N   LIG    1       -5.180   3.072  77.239  0.00  0.00    -0.279 N 
ATOM      9  N   LIG    1       -5.054   3.399  75.888  0.00  0.00    -0.305 NA
ENDROOT
BRANCH   1  13
ATOM     10  N   LIG    1       -2.615   5.389  71.787  0.00  0.00    -0.491 N 
ATOM     11  C   LIG    1       -2.883   3.957  71.979  0.00  0.00    +0.222 C 
ATOM     12  C   LIG    1       -2.917   3.644  73.477  0.00  0.00    +0.228 C 
ATOM     13  N   LIG    1       -3.953   4.463  74.122  0.00  0.00    -0.457 N 
ATOM     14  C   LIG    1       -3.685   5.895  73.930  0.00  0.00    +0.227 C 
ATOM     15  C   LIG    1       -3.652   6.208  72.432  0.00  0.00    +0.212 C 
BRANCH  10  20
ATOM     16  C   LIG    1       -2.445   5.001  68.133  0.00  0.00    +0.152 A 
ATOM     17  C   LIG    1       -2.282   6.321  67.739  0.00  0.00    -0.103 A 
ATOM     18  C   LIG    1       -2.234   7.327  68.686  0.00  0.00    +0.075 A 
ATOM     19  C   LIG    1       -2.347   7.021  70.029  0.00  0.00    -0.076 A 
ATOM     20  C   LIG    1       -2.506   5.701  70.430  0.00  0.00    +0.148 A 
ATOM     21  C   LIG    1       -2.560   4.690  69.479  0.00  0.00    -0.041 A 
BRANCH  16  23
ATOM     22  C   LIG    1       -2.657   2.677  67.680  0.00  0.00    +0.243 C 
ATOM     23  O   LIG    1       -2.492   4.014  67.201  0.00  0.00    -0.317 OA
ENDBRANCH  16  23
ENDBRANCH  10  20
ENDBRANCH   1  13
BRANCH   7  24
ATOM     24  C   LIG    1       -7.258   1.604  77.387  0.00  0.00    +0.199 C 
BRANCH  24  25
ATOM     25  C   LIG    1       -6.798   0.301  76.732  0.00  0.00    +0.077 C 
BRANCH  25  26
ATOM     26  C   LIG    1       -7.187  -0.865  77.604  0.00  0.00    +0.520 C 
ATOM     27  N   LIG    1       -8.349  -0.836  78.288  0.00  0.00    -0.672 N 
ATOM     28  H   LIG    1       -8.902  -0.039  78.272  0.00  0.00    +0.418 HD
ATOM     29  O   LIG    1       -6.456  -1.828  77.691  0.00  0.00    -0.510 OA
BRANCH  27  30
ATOM     30  C   LIG    1       -8.757  -1.957  79.021  0.00  0.00    +0.164 A 
ATOM     31  C   LIG    1       -9.466  -2.975  78.396  0.00  0.00    +0.020 A 
ATOM     32  C   LIG    1       -9.863  -4.084  79.117  0.00  0.00    +0.048 A 
ATOM     33  C   LIG    1       -9.566  -4.177  80.466  0.00  0.00    +0.053 A 
ATOM     34  F   LIG    1       -9.959  -5.260  81.172  0.00  0.00    -0.127 F 
ATOM     35  C   LIG    1       -8.863  -3.159  81.094  0.00  0.00    +0.090 A 
ATOM     36  F   LIG    1       -8.572  -3.252  82.410  0.00  0.00    -0.123 F 
ATOM     37  C   LIG    1       -8.459  -2.050  80.373  0.00  0.00    +0.031 A 
ENDBRANCH  27  30
ENDBRANCH  25  26
ENDBRANCH  24  25
ENDBRANCH   7  24
TORSDOF 7
ENDMDL
MODEL 6
REMARK VINA RESULT:     -10.4     27.895     30.853
REMARK  Name = ZINC09118852
REMARK                            x       y       z     vdW  Elec       q    Type
REMARK                         _______ _______ _______ _____ _____    ______ ____
ROOT
ATOM      1  C   LIG    1        8.336  15.290  57.517  0.00  0.00    +0.348 A 
ATOM      2  C   LIG    1        8.284  13.895  57.331  0.00  0.00    +0.003 A 
ATOM      3  C   LIG    1        9.387  13.135  57.559  0.00  0.00    +0.186 A 
ATOM      4  C   LIG    1       10.575  13.761  57.982  0.00  0.00    +0.127 A 
ATOM      5  N   LIG    1       11.786  13.319  58.282  0.00  0.00    -0.245 NA
ATOM      6  N   LIG    1       12.529  14.315  58.621  0.00  0.00    -0.252 NA
ATOM      7  C   LIG    1       11.845  15.430  58.557  0.00  0.00    +0.205 A 
ATOM      8  N   LIG    1       10.593  15.123  58.154  0.00  0.00    -0.279 N 
ATOM      9  N   LIG    1        9.444  15.876  57.907  0.00  0.00    -0.305 NA
ENDROOT
BRANCH   1  13
ATOM     10  N   LIG    1        4.666  16.628  56.116  0.00  0.00    -0.491 N 
ATOM     11  C   LIG    1        4.776  16.273  57.539  0.00  0.00    +0.222 C 
ATOM     12  C   LIG    1        5.990  15.365  57.742  0.00  0.00    +0.228 C 
ATOM     13  N   LIG    1        7.201  16.058  57.281  0.00  0.00    -0.457 N 
ATOM     14  C   LIG    1        7.091  16.414  55.859  0.00  0.00    +0.227 C 
ATOM     15  C   LIG    1        5.877  17.323  55.655  0.00  0.00    +0.212 C 
BRANCH  10  20
ATOM     16  C   LIG    1        1.652  17.971  54.492  0.00  0.00    +0.152 A 
ATOM     17  C   LIG    1        1.272  18.940  55.409  0.00  0.00    -0.103 A 
ATOM     18  C   LIG    1        2.015  19.136  56.558  0.00  0.00    +0.075 A 
ATOM     19  C   LIG    1        3.139  18.369  56.797  0.00  0.00    -0.076 A 
ATOM     20  C   LIG    1        3.527  17.401  55.879  0.00  0.00    +0.148 A 
ATOM     21  C   LIG    1        2.778  17.199  54.728  0.00  0.00    -0.041 A 
BRANCH  16  23
ATOM     22  C   LIG    1       -0.489  17.619  53.523  0.00  0.00    +0.243 C 
ATOM     23  O   LIG    1        0.921  17.780  53.363  0.00  0.00    -0.317 OA
ENDBRANCH  16  23
ENDBRANCH  10  20
ENDBRANCH   1  13
BRANCH   7  24
ATOM     24  C   LIG    1       12.362  16.810  58.877  0.00  0.00    +0.199 C 
BRANCH  24  25
ATOM     25  C   LIG    1       12.358  17.018  60.393  0.00  0.00    +0.077 C 
BRANCH  25  26
ATOM     26  C   LIG    1       13.604  17.759  60.802  0.00  0.00    +0.520 C 
ATOM     27  N   LIG    1       14.813  17.316  60.401  0.00  0.00    -0.672 N 
ATOM     28  H   LIG    1       14.886  16.484  59.907  0.00  0.00    +0.418 HD
ATOM     29  O   LIG    1       13.521  18.752  61.491  0.00  0.00    -0.510 OA
BRANCH  27  30
ATOM     30  C   LIG    1       15.963  18.056  60.700  0.00  0.00    +0.164 A 
ATOM     31  C   LIG    1       16.988  17.480  61.440  0.00  0.00    +0.020 A 
ATOM     32  C   LIG    1       18.125  18.208  61.730  0.00  0.00    +0.048 A 
ATOM     33  C   LIG    1       18.240  19.517  61.294  0.00  0.00    +0.053 A 
ATOM     34  F   LIG    1       19.351  20.230  61.583  0.00  0.00    -0.127 F 
ATOM     35  C   LIG    1       17.216  20.097  60.560  0.00  0.00    +0.090 A 
ATOM     36  F   LIG    1       17.331  21.374  60.134  0.00  0.00    -0.123 F 
ATOM     37  C   LIG    1       16.079  19.368  60.263  0.00  0.00    +0.031 A 
ENDBRANCH  27  30
ENDBRANCH  25  26
ENDBRANCH  24  25
ENDBRANCH   7  24
TORSDOF 7
ENDMDL
MODEL 7
REMARK VINA RESULT:     -10.3      4.549     11.390
REMARK  Name = ZINC09118852
REMARK                            x       y       z     vdW  Elec       q    Type
REMARK                         _______ _______ _______ _____ _____    ______ ____
ROOT
ATOM      1  C   LIG    1       -5.528   2.162  76.587  0.00  0.00    +0.348 A 
ATOM      2  C   LIG    1       -5.851   3.516  76.795  0.00  0.00    +0.003 A 
ATOM      3  C   LIG    1       -4.971   4.489  76.441  0.00  0.00    +0.186 A 
ATOM      4  C   LIG    1       -3.739   4.122  75.866  0.00  0.00    +0.127 A 
ATOM      5  N   LIG    1       -2.696   4.806  75.423  0.00  0.00    -0.245 NA
ATOM      6  N   LIG    1       -1.806   3.984  74.982  0.00  0.00    -0.252 NA
ATOM      7  C   LIG    1       -2.226   2.751  75.117  0.00  0.00    +0.205 A 
ATOM      8  N   LIG    1       -3.454   2.793  75.676  0.00  0.00    -0.279 N 
ATOM      9  N   LIG    1       -4.379   1.818  76.056  0.00  0.00    -0.305 NA
ENDROOT
BRANCH   1  13
ATOM     10  N   LIG    1       -7.355  -1.057  78.465  0.00  0.00    -0.491 N 
ATOM     11  C   LIG    1       -7.913   0.284  78.693  0.00  0.00    +0.222 C 
ATOM     12  C   LIG    1       -6.856   1.337  78.353  0.00  0.00    +0.228 C 
ATOM     13  N   LIG    1       -6.437   1.174  76.954  0.00  0.00    -0.457 N 
ATOM     14  C   LIG    1       -5.880  -0.166  76.726  0.00  0.00    +0.227 C 
ATOM     15  C   LIG    1       -6.937  -1.220  77.065  0.00  0.00    +0.212 C 
BRANCH  10  20
ATOM     16  C   LIG    1       -9.833  -3.764  78.222  0.00  0.00    +0.152 A 
ATOM     17  C   LIG    1      -10.085  -4.007  79.565  0.00  0.00    -0.103 A 
ATOM     18  C   LIG    1       -9.428  -3.276  80.537  0.00  0.00    +0.075 A 
ATOM     19  C   LIG    1       -8.520  -2.299  80.175  0.00  0.00    -0.076 A 
ATOM     20  C   LIG    1       -8.268  -2.048  78.833  0.00  0.00    +0.148 A 
ATOM     21  C   LIG    1       -8.922  -2.786  77.855  0.00  0.00    -0.041 A 
BRANCH  16  23
ATOM     22  C   LIG    1      -10.067  -4.284  75.915  0.00  0.00    +0.243 C 
ATOM     23  O   LIG    1      -10.480  -4.483  77.268  0.00  0.00    -0.317 OA
ENDBRANCH  16  23
ENDBRANCH  10  20
ENDBRANCH   1  13
BRANCH   7  24
ATOM     24  C   LIG    1       -1.473   1.507  74.718  0.00  0.00    +0.199 C 
BRANCH  24  25
ATOM     25  C   LIG    1       -0.943   0.808  75.970  0.00  0.00    +0.077 C 
BRANCH  25  26
ATOM     26  C   LIG    1        0.562   0.886  75.990  0.00  0.00    +0.520 C 
ATOM     27  N   LIG    1        1.217   1.515  74.994  0.00  0.00    -0.672 N 
ATOM     28  H   LIG    1        0.727   1.858  74.231  0.00  0.00    +0.418 HD
ATOM     29  O   LIG    1        1.183   0.383  76.901  0.00  0.00    -0.510 OA
BRANCH  27  30
ATOM     30  C   LIG    1        2.607   1.671  75.061  0.00  0.00    +0.164 A 
ATOM     31  C   LIG    1        3.151   2.797  75.667  0.00  0.00    +0.020 A 
ATOM     32  C   LIG    1        4.521   2.948  75.739  0.00  0.00    +0.048 A 
ATOM     33  C   LIG    1        5.355   1.986  75.196  0.00  0.00    +0.053 A 
ATOM     34  F   LIG    1        6.696   2.138  75.263  0.00  0.00    -0.127 F 
ATOM     35  C   LIG    1        4.815   0.864  74.585  0.00  0.00    +0.090 A 
ATOM     36  F   LIG    1        5.630  -0.075  74.057  0.00  0.00    -0.123 F 
ATOM     37  C   LIG    1        3.443   0.706  74.517  0.00  0.00    +0.031 A 
ENDBRANCH  27  30
ENDBRANCH  25  26
ENDBRANCH  24  25
ENDBRANCH   7  24
TORSDOF 7
ENDMDL
MODEL 8
REMARK VINA RESULT:     -10.0      4.929     10.918
REMARK  Name = ZINC09118852
REMARK                            x       y       z     vdW  Elec       q    Type
REMARK                         _______ _______ _______ _____ _____    ______ ____
ROOT
ATOM      1  C   LIG    1       -6.840   0.526  77.209  0.00  0.00    +0.348 A 
ATOM      2  C   LIG    1       -6.727   0.336  78.600  0.00  0.00    +0.003 A 
ATOM      3  C   LIG    1       -6.039   1.230  79.357  0.00  0.00    +0.186 A 
ATOM      4  C   LIG    1       -5.445   2.343  78.731  0.00  0.00    +0.127 A 
ATOM      5  N   LIG    1       -4.730   3.367  79.171  0.00  0.00    -0.245 NA
ATOM      6  N   LIG    1       -4.420   4.125  78.177  0.00  0.00    -0.252 NA
ATOM      7  C   LIG    1       -4.911   3.636  77.066  0.00  0.00    +0.205 A 
ATOM      8  N   LIG    1       -5.573   2.499  77.374  0.00  0.00    -0.279 N 
ATOM      9  N   LIG    1       -6.282   1.560  76.624  0.00  0.00    -0.305 NA
ENDROOT
BRANCH   1  13
ATOM     10  N   LIG    1       -8.806  -2.897  75.929  0.00  0.00    -0.491 N 
ATOM     11  C   LIG    1       -9.608  -1.689  76.172  0.00  0.00    +0.222 C 
ATOM     12  C   LIG    1       -8.827  -0.737  77.080  0.00  0.00    +0.228 C 
ATOM     13  N   LIG    1       -7.547  -0.397  76.444  0.00  0.00    -0.457 N 
ATOM     14  C   LIG    1       -6.745  -1.604  76.201  0.00  0.00    +0.227 C 
ATOM     15  C   LIG    1       -7.525  -2.557  75.292  0.00  0.00    +0.212 C 
BRANCH  10  20
ATOM     16  C   LIG    1       -9.767  -5.084  73.132  0.00  0.00    +0.152 A 
ATOM     17  C   LIG    1      -10.929  -5.653  73.635  0.00  0.00    -0.103 A 
ATOM     18  C   LIG    1      -11.380  -5.310  74.895  0.00  0.00    +0.075 A 
ATOM     19  C   LIG    1      -10.676  -4.399  75.659  0.00  0.00    -0.076 A 
ATOM     20  C   LIG    1       -9.515  -3.823  75.160  0.00  0.00    +0.148 A 
ATOM     21  C   LIG    1       -9.058  -4.171  73.896  0.00  0.00    -0.041 A 
BRANCH  16  23
ATOM     22  C   LIG    1       -8.315  -6.429  71.816  0.00  0.00    +0.243 C 
ATOM     23  O   LIG    1       -9.326  -5.422  71.893  0.00  0.00    -0.317 OA
ENDBRANCH  16  23
ENDBRANCH  10  20
ENDBRANCH   1  13
BRANCH   7  24
ATOM     24  C   LIG    1       -4.765   4.234  75.690  0.00  0.00    +0.199 C 
BRANCH  24  25
ATOM     25  C   LIG    1       -3.543   5.153  75.660  0.00  0.00    +0.077 C 
BRANCH  25  26
ATOM     26  C   LIG    1       -2.296   4.325  75.479  0.00  0.00    +0.520 C 
ATOM     27  N   LIG    1       -1.536   4.011  76.547  0.00  0.00    -0.672 N 
ATOM     28  H   LIG    1       -1.752   4.372  77.420  0.00  0.00    +0.418 HD
ATOM     29  O   LIG    1       -1.977   3.943  74.373  0.00  0.00    -0.510 OA
BRANCH  27  30
ATOM     30  C   LIG    1       -0.432   3.163  76.393  0.00  0.00    +0.164 A 
ATOM     31  C   LIG    1       -0.609   1.785  76.400  0.00  0.00    +0.020 A 
ATOM     32  C   LIG    1        0.479   0.949  76.243  0.00  0.00    +0.048 A 
ATOM     33  C   LIG    1        1.747   1.481  76.091  0.00  0.00    +0.053 A 
ATOM     34  F   LIG    1        2.811   0.661  75.941  0.00  0.00    -0.127 F 
ATOM     35  C   LIG    1        1.927   2.856  76.089  0.00  0.00    +0.090 A 
ATOM     36  F   LIG    1        3.166   3.374  75.939  0.00  0.00    -0.123 F 
ATOM     37  C   LIG    1        0.839   3.697  76.240  0.00  0.00    +0.031 A 
ENDBRANCH  27  30
ENDBRANCH  25  26
ENDBRANCH  24  25
ENDBRANCH   7  24
TORSDOF 7
ENDMDL
MODEL 9
REMARK VINA RESULT:     -10.0     20.085     23.867
REMARK  Name = ZINC09118852
REMARK                            x       y       z     vdW  Elec       q    Type
REMARK                         _______ _______ _______ _____ _____    ______ ____
ROOT
ATOM      1  C   LIG    1        5.690   8.984  56.993  0.00  0.00    +0.348 A 
ATOM      2  C   LIG    1        5.953   8.212  55.845  0.00  0.00    +0.003 A 
ATOM      3  C   LIG    1        5.045   7.296  55.417  0.00  0.00    +0.186 A 
ATOM      4  C   LIG    1        3.845   7.134  56.135  0.00  0.00    +0.127 A 
ATOM      5  N   LIG    1        2.787   6.352  55.985  0.00  0.00    -0.245 NA
ATOM      6  N   LIG    1        1.943   6.595  56.928  0.00  0.00    -0.252 NA
ATOM      7  C   LIG    1        2.408   7.529  57.719  0.00  0.00    +0.205 A 
ATOM      8  N   LIG    1        3.619   7.901  57.250  0.00  0.00    -0.279 N 
ATOM      9  N   LIG    1        4.574   8.829  57.667  0.00  0.00    -0.305 NA
ENDROOT
BRANCH   1  13
ATOM     10  N   LIG    1        8.736  11.801  57.087  0.00  0.00    -0.491 N 
ATOM     11  C   LIG    1        7.368  12.251  57.384  0.00  0.00    +0.222 C 
ATOM     12  C   LIG    1        6.368  11.236  56.827  0.00  0.00    +0.228 C 
ATOM     13  N   LIG    1        6.627   9.918  57.423  0.00  0.00    -0.457 N 
ATOM     14  C   LIG    1        7.994   9.468  57.126  0.00  0.00    +0.227 C 
ATOM     15  C   LIG    1        8.995  10.483  57.685  0.00  0.00    +0.212 C 
BRANCH  10  20
ATOM     16  C   LIG    1       10.218  14.970  58.222  0.00  0.00    +0.152 A 
ATOM     17  C   LIG    1       11.547  14.598  58.369  0.00  0.00    -0.103 A 
ATOM     18  C   LIG    1       11.937  13.300  58.096  0.00  0.00    +0.075 A 
ATOM     19  C   LIG    1       11.007  12.370  57.674  0.00  0.00    -0.076 A 
ATOM     20  C   LIG    1        9.677  12.739  57.520  0.00  0.00    +0.148 A 
ATOM     21  C   LIG    1        9.282  14.040  57.800  0.00  0.00    -0.041 A 
BRANCH  16  23
ATOM     22  C   LIG    1       10.842  17.134  58.982  0.00  0.00    +0.243 C 
ATOM     23  O   LIG    1        9.836  16.246  58.490  0.00  0.00    -0.317 OA
ENDBRANCH  16  23
ENDBRANCH  10  20
ENDBRANCH   1  13
BRANCH   7  24
ATOM     24  C   LIG    1        1.716   8.089  58.936  0.00  0.00    +0.199 C 
BRANCH  24  25
ATOM     25  C   LIG    1        2.088   7.257  60.164  0.00  0.00    +0.077 C 
BRANCH  25  26
ATOM     26  C   LIG    1        3.368   7.784  60.760  0.00  0.00    +0.520 C 
ATOM     27  N   LIG    1        3.536   9.112  60.927  0.00  0.00    -0.672 N 
ATOM     28  H   LIG    1        2.863   9.731  60.603  0.00  0.00    +0.418 HD
ATOM     29  O   LIG    1        4.246   7.016  61.088  0.00  0.00    -0.510 OA
BRANCH  27  30
ATOM     30  C   LIG    1        4.682   9.595  61.569  0.00  0.00    +0.164 A 
ATOM     31  C   LIG    1        4.739   9.632  62.956  0.00  0.00    +0.020 A 
ATOM     32  C   LIG    1        5.872  10.103  63.589  0.00  0.00    +0.048 A 
ATOM     33  C   LIG    1        6.948  10.551  62.843  0.00  0.00    +0.053 A 
ATOM     34  F   LIG    1        8.055  11.017  63.464  0.00  0.00    -0.127 F 
ATOM     35  C   LIG    1        6.893  10.521  61.457  0.00  0.00    +0.090 A 
ATOM     36  F   LIG    1        7.944  10.957  60.730  0.00  0.00    -0.123 F 
ATOM     37  C   LIG    1        5.761  10.044  60.820  0.00  0.00    +0.031 A 
ENDBRANCH  27  30
ENDBRANCH  25  26
ENDBRANCH  24  25
ENDBRANCH   7  24
TORSDOF 7
ENDMDL
