# Supplementary material for: Computationally accelerated identification of P-glycoprotein inhibitors
Source: PLoS One. 2025 Aug 13;20(8):e0325121. doi: 10.1371/journal.pone.0325121 (PMC12349723; doi:10.1371/journal.pone.0325121)
Supplement: S9 File — We have provided the full dataset for the docking studies presented in this paper, as defined by the journal’s definition of a complete minimal dataset. (ZIP) [file pone.0325121.s013.zip › S9_Docking_Data_Receptors_Ligands/NBD_docking/2hyd_nbd_2/ZINC12389647_2hyd_nbd_2_out.pdb]

MODEL 1
REMARK VINA RESULT:     -12.1      0.000      0.000
REMARK  Name = ZINC12389647
REMARK                            x       y       z     vdW  Elec       q    Type
REMARK                         _______ _______ _______ _____ _____    ______ ____
COMPND    ZINC12389647 
AUTHOR    GENERATED BY OPEN BABEL 2.3.2
ATOM      1  N   LIG     1      -8.847  -3.400  79.563  1.00  0.00           N  
ATOM      2  C   LIG     1      -9.150  -2.761  80.850  1.00  0.00           C  
ATOM      3  C   LIG     1      -7.922  -1.983  81.333  1.00  0.00           C  
ATOM      4  N   LIG     1      -7.504  -1.061  80.265  1.00  0.00           N  
ATOM      5  C   LIG     1      -7.301   0.246  80.519  1.00  0.00           C  
ATOM      6  O   LIG     1      -7.358   0.659  81.661  1.00  0.00           O  
ATOM      7  C   LIG     1      -7.312  -1.607  78.912  1.00  0.00           C  
ATOM      8  C   LIG     1      -8.565  -2.399  78.524  1.00  0.00           C  
ATOM      9  C   LIG     1      -9.849  -7.239  81.521  1.00  0.00           C  
ATOM     10  C   LIG     1     -10.914  -7.947  80.979  1.00  0.00           C  
ATOM     11  C   LIG     1     -11.591  -7.441  79.901  1.00  0.00           C  
ATOM     12  C   LIG     1     -11.203  -6.233  79.362  1.00  0.00           C  
ATOM     13  C   LIG     1     -10.119  -5.492  79.889  1.00  0.00           C  
ATOM     14  C   LIG     1      -9.882  -4.251  79.170  1.00  0.00           C  
ATOM     15  N   LIG     1     -10.637  -3.935  78.158  1.00  0.00           N  
ATOM     16  S   LIG     1     -11.755  -5.219  78.018  1.00  0.00           S  
ATOM     17  C   LIG     1      -9.447  -6.048  81.001  1.00  0.00           C  
ATOM     18  C   LIG     1      -7.010   1.182  79.405  1.00  0.00           C  
ATOM     19  N   LIG     1      -5.866   1.309  78.769  1.00  0.00           N  
ATOM     20  C   LIG     1      -6.070   2.270  77.845  1.00  0.00           C  
ATOM     21  N   LIG     1      -7.311   2.671  77.967  1.00  0.00           N  
ATOM     22  O   LIG     1      -7.865   2.055  78.852  1.00  0.00           O  
ATOM     23  C   LIG     1      -5.073   2.779  76.871  1.00  0.00           C  
ATOM     24  C   LIG     1      -3.904   3.397  77.331  1.00  0.00           C  
ATOM     25  C   LIG     1      -2.978   3.865  76.447  1.00  0.00           C  
ATOM     26  C   LIG     1      -3.199   3.738  75.072  1.00  0.00           C  
ATOM     27  C   LIG     1      -2.438   4.123  73.882  1.00  0.00           C  
ATOM     28  C   LIG     1      -3.158   3.740  72.814  1.00  0.00           C  
ATOM     29  N   LIG     1      -4.317   3.142  73.224  1.00  0.00           N  
ATOM     30  H   LIG     1      -4.997   2.784  72.632  1.00  0.00           H  
ATOM     31  C   LIG     1      -4.374   3.124  74.599  1.00  0.00           C  
ATOM     32  C   LIG     1      -5.308   2.646  75.509  1.00  0.00           C  
CONECT    1    8   14    2                                            
CONECT    2    1    3                                                 
CONECT    3    4    2                                                 
CONECT    4    7    5    3                                            
CONECT    5   18    4    6                                            
CONECT    6    5                                                      
CONECT    7    8    4                                                 
CONECT    8    7    1                                                 
CONECT    9   10   17                                                 
CONECT   10   11    9                                                 
CONECT   11   12   10                                                 
CONECT   12   16   13   11                                            
CONECT   13   14   12   17                                            
CONECT   14   15    1   13                                            
CONECT   15   16   14                                                 
CONECT   16   15   12                                                 
CONECT   17   13    9                                                 
CONECT   18   19   22    5                                            
CONECT   19   20   18                                                 
CONECT   20   23   21   19                                            
CONECT   21   20   22                                                 
CONECT   22   21   18                                                 
CONECT   23   32   24   20                                            
CONECT   24   25   23                                                 
CONECT   25   26   24                                                 
CONECT   26   27   31   25                                            
CONECT   27   28   26                                                 
CONECT   28   29   27                                                 
CONECT   29   30   28   31                                            
CONECT   30   29                                                      
CONECT   31   29   26   32                                            
CONECT   32   31   23                                                 
MASTER        0    0    0    0    0    0    0    0   32    0   32    0
END
