# Supplementary material for: Computationally accelerated identification of P-glycoprotein inhibitors
Source: PLoS One. 2025 Aug 13;20(8):e0325121. doi: 10.1371/journal.pone.0325121 (PMC12349723; doi:10.1371/journal.pone.0325121)
Supplement: S9 File — We have provided the full dataset for the docking studies presented in this paper, as defined by the journal’s definition of a complete minimal dataset. (ZIP) [file pone.0325121.s013.zip › S9_Docking_Data_Receptors_Ligands/NBD_docking/2hyd_nbd_2/ZINC12389647_2hyd_nbd_2_out.pdbqt]

MODEL 1
REMARK VINA RESULT:     -12.1      0.000      0.000
REMARK  Name = ZINC12389647
REMARK                            x       y       z     vdW  Elec       q    Type
REMARK                         _______ _______ _______ _____ _____    ______ ____
ROOT
ATOM      1  N   LIG    1       -8.847  -3.400  79.563  0.00  0.00    -0.476 N 
ATOM      2  C   LIG    1       -9.150  -2.761  80.850  0.00  0.00    +0.202 C 
ATOM      3  C   LIG    1       -7.922  -1.983  81.333  0.00  0.00    +0.326 C 
ATOM      4  N   LIG    1       -7.504  -1.061  80.265  0.00  0.00    -0.598 N 
ATOM      5  C   LIG    1       -7.301   0.246  80.519  0.00  0.00    +0.621 C 
ATOM      6  O   LIG    1       -7.358   0.659  81.661  0.00  0.00    -0.474 OA
ATOM      7  C   LIG    1       -7.312  -1.607  78.912  0.00  0.00    +0.304 C 
ATOM      8  C   LIG    1       -8.565  -2.399  78.524  0.00  0.00    +0.204 C 
ENDROOT
BRANCH   1  14
ATOM      9  C   LIG    1       -9.849  -7.239  81.521  0.00  0.00    +0.005 A 
ATOM     10  C   LIG    1      -10.914  -7.947  80.979  0.00  0.00    +0.069 A 
ATOM     11  C   LIG    1      -11.591  -7.441  79.901  0.00  0.00    +0.055 A 
ATOM     12  C   LIG    1      -11.203  -6.233  79.362  0.00  0.00    -0.117 A 
ATOM     13  C   LIG    1      -10.119  -5.492  79.889  0.00  0.00    -0.121 A 
ATOM     14  C   LIG    1       -9.882  -4.251  79.170  0.00  0.00    +0.313 A 
ATOM     15  N   LIG    1      -10.637  -3.935  78.158  0.00  0.00    -0.445 NA
ATOM     16  S   LIG    1      -11.755  -5.219  78.018  0.00  0.00    +0.181 S 
ATOM     17  C   LIG    1       -9.447  -6.048  81.001  0.00  0.00    +0.110 A 
ENDBRANCH   1  14
BRANCH   5  18
ATOM     18  C   LIG    1       -7.010   1.182  79.405  0.00  0.00    +0.144 A 
ATOM     19  N   LIG    1       -5.866   1.309  78.769  0.00  0.00    -0.403 NA
ATOM     20  C   LIG    1       -6.070   2.270  77.845  0.00  0.00    +0.227 A 
ATOM     21  N   LIG    1       -7.311   2.671  77.967  0.00  0.00    -0.363 NA
ATOM     22  O   LIG    1       -7.865   2.055  78.852  0.00  0.00    +0.095 OA
BRANCH  20  23
ATOM     23  C   LIG    1       -5.073   2.779  76.871  0.00  0.00    -0.013 A 
ATOM     24  C   LIG    1       -3.904   3.397  77.331  0.00  0.00    +0.036 A 
ATOM     25  C   LIG    1       -2.978   3.865  76.447  0.00  0.00    +0.062 A 
ATOM     26  C   LIG    1       -3.199   3.738  75.072  0.00  0.00    -0.087 A 
ATOM     27  C   LIG    1       -2.438   4.123  73.882  0.00  0.00    -0.056 A 
ATOM     28  C   LIG    1       -3.158   3.740  72.814  0.00  0.00    +0.238 A 
ATOM     29  N   LIG    1       -4.317   3.142  73.224  0.00  0.00    -0.593 N 
ATOM     30  H   LIG    1       -4.997   2.784  72.632  0.00  0.00    +0.418 HD
ATOM     31  C   LIG    1       -4.374   3.124  74.599  0.00  0.00    +0.087 A 
ATOM     32  C   LIG    1       -5.308   2.646  75.509  0.00  0.00    +0.048 A 
ENDBRANCH  20  23
ENDBRANCH   5  18
TORSDOF 3
ENDMDL
MODEL 2
REMARK VINA RESULT:     -11.0      3.047      4.086
REMARK  Name = ZINC12389647
REMARK                            x       y       z     vdW  Elec       q    Type
REMARK                         _______ _______ _______ _____ _____    ______ ____
ROOT
ATOM      1  N   LIG    1       -8.022  -1.209  77.864  0.00  0.00    -0.476 N 
ATOM      2  C   LIG    1       -8.826   0.017  77.789  0.00  0.00    +0.202 C 
ATOM      3  C   LIG    1       -8.060   1.168  78.450  0.00  0.00    +0.326 C 
ATOM      4  N   LIG    1       -6.728   1.258  77.831  0.00  0.00    -0.598 N 
ATOM      5  C   LIG    1       -6.265   2.430  77.355  0.00  0.00    +0.621 C 
ATOM      6  O   LIG    1       -6.900   3.451  77.530  0.00  0.00    -0.474 OA
ATOM      7  C   LIG    1       -5.916   0.034  77.746  0.00  0.00    +0.304 C 
ATOM      8  C   LIG    1       -6.767  -1.072  77.113  0.00  0.00    +0.204 C 
ENDROOT
BRANCH   1  14
ATOM      9  C   LIG    1       -9.643  -4.388  80.480  0.00  0.00    +0.005 A 
ATOM     10  C   LIG    1      -10.340  -5.411  79.848  0.00  0.00    +0.069 A 
ATOM     11  C   LIG    1      -10.497  -5.389  78.487  0.00  0.00    +0.055 A 
ATOM     12  C   LIG    1       -9.954  -4.351  77.758  0.00  0.00    -0.117 A 
ATOM     13  C   LIG    1       -9.236  -3.300  78.374  0.00  0.00    -0.121 A 
ATOM     14  C   LIG    1       -8.752  -2.314  77.421  0.00  0.00    +0.313 A 
ATOM     15  N   LIG    1       -9.001  -2.465  76.151  0.00  0.00    -0.445 NA
ATOM     16  S   LIG    1       -9.900  -3.913  76.042  0.00  0.00    +0.181 S 
ATOM     17  C   LIG    1       -9.097  -3.359  79.778  0.00  0.00    +0.110 A 
ENDBRANCH   1  14
BRANCH   5  18
ATOM     18  C   LIG    1       -4.979   2.474  76.617  0.00  0.00    +0.144 A 
ATOM     19  N   LIG    1       -3.783   2.651  77.138  0.00  0.00    -0.403 NA
ATOM     20  C   LIG    1       -2.926   2.618  76.097  0.00  0.00    +0.227 A 
ATOM     21  N   LIG    1       -3.636   2.426  75.013  0.00  0.00    -0.363 NA
ATOM     22  O   LIG    1       -4.813   2.335  75.293  0.00  0.00    +0.095 OA
BRANCH  20  23
ATOM     23  C   LIG    1       -1.453   2.772  76.166  0.00  0.00    -0.013 A 
ATOM     24  C   LIG    1       -0.888   4.052  76.212  0.00  0.00    +0.036 A 
ATOM     25  C   LIG    1        0.464   4.208  76.281  0.00  0.00    +0.062 A 
ATOM     26  C   LIG    1        1.296   3.084  76.295  0.00  0.00    -0.087 A 
ATOM     27  C   LIG    1        2.747   2.896  76.356  0.00  0.00    -0.056 A 
ATOM     28  C   LIG    1        2.972   1.571  76.339  0.00  0.00    +0.238 A 
ATOM     29  N   LIG    1        1.785   0.897  76.272  0.00  0.00    -0.593 N 
ATOM     30  H   LIG    1        1.694  -0.068  76.248  0.00  0.00    +0.418 HD
ATOM     31  C   LIG    1        0.739   1.792  76.244  0.00  0.00    +0.087 A 
ATOM     32  C   LIG    1       -0.641   1.646  76.180  0.00  0.00    +0.048 A 
ENDBRANCH  20  23
ENDBRANCH   5  18
TORSDOF 3
ENDMDL
MODEL 3
REMARK VINA RESULT:     -10.7      2.706     10.359
REMARK  Name = ZINC12389647
REMARK                            x       y       z     vdW  Elec       q    Type
REMARK                         _______ _______ _______ _____ _____    ______ ____
ROOT
ATOM      1  N   LIG    1       -6.055   0.940  76.646  0.00  0.00    -0.476 N 
ATOM      2  C   LIG    1       -6.279   1.929  77.707  0.00  0.00    +0.202 C 
ATOM      3  C   LIG    1       -7.721   1.813  78.214  0.00  0.00    +0.326 C 
ATOM      4  N   LIG    1       -7.966   0.416  78.605  0.00  0.00    -0.598 N 
ATOM      5  C   LIG    1       -8.481   0.116  79.813  0.00  0.00    +0.621 C 
ATOM      6  O   LIG    1       -8.850   1.005  80.555  0.00  0.00    -0.474 OA
ATOM      7  C   LIG    1       -7.635  -0.645  77.640  0.00  0.00    +0.304 C 
ATOM      8  C   LIG    1       -6.197  -0.431  77.156  0.00  0.00    +0.204 C 
ENDROOT
BRANCH   1  14
ATOM      9  C   LIG    1       -4.394   4.848  75.403  0.00  0.00    +0.005 A 
ATOM     10  C   LIG    1       -3.135   4.824  74.817  0.00  0.00    +0.069 A 
ATOM     11  C   LIG    1       -2.479   3.631  74.661  0.00  0.00    +0.055 A 
ATOM     12  C   LIG    1       -3.081   2.465  75.083  0.00  0.00    -0.117 A 
ATOM     13  C   LIG    1       -4.364   2.458  75.677  0.00  0.00    -0.121 A 
ATOM     14  C   LIG    1       -4.808   1.123  76.046  0.00  0.00    +0.313 A 
ATOM     15  N   LIG    1       -4.038   0.099  75.814  0.00  0.00    -0.445 NA
ATOM     16  S   LIG    1       -2.636   0.750  75.087  0.00  0.00    +0.181 S 
ATOM     17  C   LIG    1       -5.007   3.708  75.821  0.00  0.00    +0.110 A 
ENDBRANCH   1  14
BRANCH   5  18
ATOM     18  C   LIG    1       -8.596  -1.301  80.239  0.00  0.00    +0.144 A 
ATOM     19  N   LIG    1       -9.396  -2.210  79.724  0.00  0.00    -0.403 NA
ATOM     20  C   LIG    1       -9.158  -3.339  80.422  0.00  0.00    +0.227 A 
ATOM     21  N   LIG    1       -8.239  -3.060  81.313  0.00  0.00    -0.363 NA
ATOM     22  O   LIG    1       -7.902  -1.899  81.218  0.00  0.00    +0.095 OA
BRANCH  20  23
ATOM     23  C   LIG    1       -9.815  -4.653  80.220  0.00  0.00    -0.013 A 
ATOM     24  C   LIG    1      -10.708  -4.828  79.156  0.00  0.00    +0.036 A 
ATOM     25  C   LIG    1      -11.316  -6.031  78.956  0.00  0.00    +0.062 A 
ATOM     26  C   LIG    1      -11.055  -7.097  79.822  0.00  0.00    -0.087 A 
ATOM     27  C   LIG    1      -11.525  -8.482  79.898  0.00  0.00    -0.056 A 
ATOM     28  C   LIG    1      -10.923  -9.044  80.959  0.00  0.00    +0.238 A 
ATOM     29  N   LIG    1      -10.106  -8.133  81.568  0.00  0.00    -0.593 N 
ATOM     30  H   LIG    1       -9.566  -8.308  82.355  0.00  0.00    +0.418 HD
ATOM     31  C   LIG    1      -10.163  -6.931  80.898  0.00  0.00    +0.087 A 
ATOM     32  C   LIG    1       -9.546  -5.702  81.089  0.00  0.00    +0.048 A 
ENDBRANCH  20  23
ENDBRANCH   5  18
TORSDOF 3
ENDMDL
MODEL 4
REMARK VINA RESULT:     -10.7      3.292     10.658
REMARK  Name = ZINC12389647
REMARK                            x       y       z     vdW  Elec       q    Type
REMARK                         _______ _______ _______ _____ _____    ______ ____
ROOT
ATOM      1  N   LIG    1       -4.973   1.513  75.831  0.00  0.00    -0.476 N 
ATOM      2  C   LIG    1       -6.013   1.807  74.836  0.00  0.00    +0.202 C 
ATOM      3  C   LIG    1       -6.611   0.492  74.324  0.00  0.00    +0.326 C 
ATOM      4  N   LIG    1       -7.063  -0.297  75.480  0.00  0.00    -0.598 N 
ATOM      5  C   LIG    1       -8.310  -0.804  75.526  0.00  0.00    +0.621 C 
ATOM      6  O   LIG    1       -9.042  -0.706  74.561  0.00  0.00    -0.474 OA
ATOM      7  C   LIG    1       -6.116  -0.518  76.584  0.00  0.00    +0.304 C 
ATOM      8  C   LIG    1       -5.538   0.836  77.008  0.00  0.00    +0.204 C 
ENDROOT
BRANCH   1  14
ATOM      9  C   LIG    1       -0.608   2.117  75.443  0.00  0.00    +0.005 A 
ATOM     10  C   LIG    1       -0.115   3.344  75.872  0.00  0.00    +0.069 A 
ATOM     11  C   LIG    1       -0.974   4.285  76.374  0.00  0.00    +0.055 A 
ATOM     12  C   LIG    1       -2.321   4.002  76.453  0.00  0.00    -0.117 A 
ATOM     13  C   LIG    1       -2.851   2.760  76.029  0.00  0.00    -0.121 A 
ATOM     14  C   LIG    1       -4.292   2.674  76.202  0.00  0.00    +0.313 A 
ATOM     15  N   LIG    1       -4.946   3.682  76.703  0.00  0.00    -0.445 NA
ATOM     16  S   LIG    1       -3.760   4.873  77.011  0.00  0.00    +0.181 S 
ATOM     17  C   LIG    1       -1.933   1.817  75.517  0.00  0.00    +0.110 A 
ENDBRANCH   1  14
BRANCH   5  18
ATOM     18  C   LIG    1       -8.790  -1.483  76.755  0.00  0.00    +0.144 A 
ATOM     19  N   LIG    1       -9.232  -2.719  76.845  0.00  0.00    -0.403 NA
ATOM     20  C   LIG    1       -9.554  -2.895  78.143  0.00  0.00    +0.227 A 
ATOM     21  N   LIG    1       -9.293  -1.772  78.765  0.00  0.00    -0.363 NA
ATOM     22  O   LIG    1       -8.849  -0.955  77.986  0.00  0.00    +0.095 OA
BRANCH  20  23
ATOM     23  C   LIG    1      -10.101  -4.131  78.753  0.00  0.00    -0.013 A 
ATOM     24  C   LIG    1      -11.230  -4.741  78.195  0.00  0.00    +0.036 A 
ATOM     25  C   LIG    1      -11.741  -5.880  78.743  0.00  0.00    +0.062 A 
ATOM     26  C   LIG    1      -11.141  -6.439  79.876  0.00  0.00    -0.087 A 
ATOM     27  C   LIG    1      -11.425  -7.617  80.697  0.00  0.00    -0.056 A 
ATOM     28  C   LIG    1      -10.497  -7.652  81.669  0.00  0.00    +0.238 A 
ATOM     29  N   LIG    1       -9.643  -6.593  81.535  0.00  0.00    -0.593 N 
ATOM     30  H   LIG    1       -8.892  -6.407  82.120  0.00  0.00    +0.418 HD
ATOM     31  C   LIG    1      -10.008  -5.831  80.448  0.00  0.00    +0.087 A 
ATOM     32  C   LIG    1       -9.494  -4.673  79.878  0.00  0.00    +0.048 A 
ENDBRANCH  20  23
ENDBRANCH   5  18
TORSDOF 3
ENDMDL
MODEL 5
REMARK VINA RESULT:     -10.6      3.800      4.905
REMARK  Name = ZINC12389647
REMARK                            x       y       z     vdW  Elec       q    Type
REMARK                         _______ _______ _______ _____ _____    ______ ____
ROOT
ATOM      1  N   LIG    1       -8.024  -1.112  76.013  0.00  0.00    -0.476 N 
ATOM      2  C   LIG    1       -8.744  -0.015  76.671  0.00  0.00    +0.202 C 
ATOM      3  C   LIG    1       -7.866   0.575  77.780  0.00  0.00    +0.326 C 
ATOM      4  N   LIG    1       -6.566   0.945  77.200  0.00  0.00    -0.598 N 
ATOM      5  C   LIG    1       -6.049   2.175  77.389  0.00  0.00    +0.621 C 
ATOM      6  O   LIG    1       -6.602   2.959  78.134  0.00  0.00    -0.474 OA
ATOM      7  C   LIG    1       -5.846  -0.064  76.408  0.00  0.00    +0.304 C 
ATOM      8  C   LIG    1       -6.803  -0.629  75.352  0.00  0.00    +0.204 C 
ENDROOT
BRANCH   1  14
ATOM      9  C   LIG    1      -10.366  -4.750  76.939  0.00  0.00    +0.005 A 
ATOM     10  C   LIG    1      -11.127  -5.273  75.901  0.00  0.00    +0.069 A 
ATOM     11  C   LIG    1      -11.126  -4.657  74.678  0.00  0.00    +0.055 A 
ATOM     12  C   LIG    1      -10.362  -3.525  74.488  0.00  0.00    -0.117 A 
ATOM     13  C   LIG    1       -9.573  -2.973  75.525  0.00  0.00    -0.121 A 
ATOM     14  C   LIG    1       -8.850  -1.782  75.109  0.00  0.00    +0.313 A 
ATOM     15  N   LIG    1       -8.974  -1.342  73.889  0.00  0.00    -0.445 NA
ATOM     16  S   LIG    1      -10.054  -2.427  73.132  0.00  0.00    +0.181 S 
ATOM     17  C   LIG    1       -9.602  -3.636  76.771  0.00  0.00    +0.110 A 
ENDBRANCH   1  14
BRANCH   5  18
ATOM     18  C   LIG    1       -4.803   2.571  76.687  0.00  0.00    +0.144 A 
ATOM     19  N   LIG    1       -3.574   2.436  77.137  0.00  0.00    -0.403 NA
ATOM     20  C   LIG    1       -2.777   2.929  76.167  0.00  0.00    +0.227 A 
ATOM     21  N   LIG    1       -3.553   3.332  75.192  0.00  0.00    -0.363 NA
ATOM     22  O   LIG    1       -4.716   3.129  75.470  0.00  0.00    +0.095 OA
BRANCH  20  23
ATOM     23  C   LIG    1       -1.296   3.001  76.199  0.00  0.00    -0.013 A 
ATOM     24  C   LIG    1       -0.660   4.249  76.210  0.00  0.00    +0.036 A 
ATOM     25  C   LIG    1        0.700   4.329  76.245  0.00  0.00    +0.062 A 
ATOM     26  C   LIG    1        1.468   3.161  76.258  0.00  0.00    -0.087 A 
ATOM     27  C   LIG    1        2.907   2.893  76.288  0.00  0.00    -0.056 A 
ATOM     28  C   LIG    1        3.059   1.558  76.288  0.00  0.00    +0.238 A 
ATOM     29  N   LIG    1        1.835   0.950  76.261  0.00  0.00    -0.593 N 
ATOM     30  H   LIG    1        1.690  -0.009  76.255  0.00  0.00    +0.418 HD
ATOM     31  C   LIG    1        0.840   1.902  76.242  0.00  0.00    +0.087 A 
ATOM     32  C   LIG    1       -0.547   1.832  76.213  0.00  0.00    +0.048 A 
ENDBRANCH  20  23
ENDBRANCH   5  18
TORSDOF 3
ENDMDL
MODEL 6
REMARK VINA RESULT:     -10.5      1.429      1.912
REMARK  Name = ZINC12389647
REMARK                            x       y       z     vdW  Elec       q    Type
REMARK                         _______ _______ _______ _____ _____    ______ ____
ROOT
ATOM      1  N   LIG    1       -8.307  -2.165  78.877  0.00  0.00    -0.476 N 
ATOM      2  C   LIG    1       -9.225  -1.157  79.421  0.00  0.00    +0.202 C 
ATOM      3  C   LIG    1       -8.465  -0.251  80.396  0.00  0.00    +0.326 C 
ATOM      4  N   LIG    1       -7.284   0.291  79.705  0.00  0.00    -0.598 N 
ATOM      5  C   LIG    1       -7.032   1.615  79.703  0.00  0.00    +0.621 C 
ATOM      6  O   LIG    1       -7.719   2.366  80.366  0.00  0.00    -0.474 OA
ATOM      7  C   LIG    1       -6.388  -0.650  79.017  0.00  0.00    +0.304 C 
ATOM      8  C   LIG    1       -7.230  -1.540  78.096  0.00  0.00    +0.204 C 
ENDROOT
BRANCH   1  14
ATOM      9  C   LIG    1      -10.351  -5.735  80.505  0.00  0.00    +0.005 A 
ATOM     10  C   LIG    1      -10.979  -6.560  79.580  0.00  0.00    +0.069 A 
ATOM     11  C   LIG    1      -10.946  -6.241  78.249  0.00  0.00    +0.055 A 
ATOM     12  C   LIG    1      -10.283  -5.103  77.840  0.00  0.00    -0.117 A 
ATOM     13  C   LIG    1       -9.630  -4.248  78.758  0.00  0.00    -0.121 A 
ATOM     14  C   LIG    1       -8.995  -3.109  78.113  0.00  0.00    +0.313 A 
ATOM     15  N   LIG    1       -9.071  -2.972  76.820  0.00  0.00    -0.445 NA
ATOM     16  S   LIG    1       -9.982  -4.313  76.283  0.00  0.00    +0.181 S 
ATOM     17  C   LIG    1       -9.688  -4.612  80.121  0.00  0.00    +0.110 A 
ENDBRANCH   1  14
BRANCH   5  18
ATOM     18  C   LIG    1       -5.913   2.155  78.891  0.00  0.00    +0.144 A 
ATOM     19  N   LIG    1       -5.940   2.423  77.603  0.00  0.00    -0.403 NA
ATOM     20  C   LIG    1       -4.710   2.889  77.306  0.00  0.00    +0.227 A 
ATOM     21  N   LIG    1       -4.010   2.880  78.413  0.00  0.00    -0.363 NA
ATOM     22  O   LIG    1       -4.686   2.468  79.332  0.00  0.00    +0.095 OA
BRANCH  20  23
ATOM     23  C   LIG    1       -4.236   3.331  75.971  0.00  0.00    -0.013 A 
ATOM     24  C   LIG    1       -3.218   4.286  75.875  0.00  0.00    +0.036 A 
ATOM     25  C   LIG    1       -2.771   4.697  74.654  0.00  0.00    +0.062 A 
ATOM     26  C   LIG    1       -3.337   4.170  73.490  0.00  0.00    -0.087 A 
ATOM     27  C   LIG    1       -3.105   4.386  72.060  0.00  0.00    -0.056 A 
ATOM     28  C   LIG    1       -3.961   3.590  71.398  0.00  0.00    +0.238 A 
ATOM     29  N   LIG    1       -4.721   2.881  72.286  0.00  0.00    -0.593 N 
ATOM     30  H   LIG    1       -5.408   2.241  72.044  0.00  0.00    +0.418 HD
ATOM     31  C   LIG    1       -4.365   3.212  73.575  0.00  0.00    +0.087 A 
ATOM     32  C   LIG    1       -4.809   2.797  74.824  0.00  0.00    +0.048 A 
ENDBRANCH  20  23
ENDBRANCH   5  18
TORSDOF 3
ENDMDL
MODEL 7
REMARK VINA RESULT:     -10.3      3.988     10.042
REMARK  Name = ZINC12389647
REMARK                            x       y       z     vdW  Elec       q    Type
REMARK                         _______ _______ _______ _____ _____    ______ ____
ROOT
ATOM      1  N   LIG    1       -2.456   3.310  75.752  0.00  0.00    -0.476 N 
ATOM      2  C   LIG    1       -3.102   4.621  75.894  0.00  0.00    +0.202 C 
ATOM      3  C   LIG    1       -4.575   4.507  75.489  0.00  0.00    +0.326 C 
ATOM      4  N   LIG    1       -5.191   3.423  76.271  0.00  0.00    -0.598 N 
ATOM      5  C   LIG    1       -6.336   3.626  76.952  0.00  0.00    +0.621 C 
ATOM      6  O   LIG    1       -6.932   4.679  76.839  0.00  0.00    -0.474 OA
ATOM      7  C   LIG    1       -4.523   2.113  76.289  0.00  0.00    +0.304 C 
ATOM      8  C   LIG    1       -3.051   2.321  76.662  0.00  0.00    +0.204 C 
ENDROOT
BRANCH   1  14
ATOM      9  C   LIG    1        0.338  -0.121  75.830  0.00  0.00    +0.005 A 
ATOM     10  C   LIG    1        1.676   0.180  76.049  0.00  0.00    +0.069 A 
ATOM     11  C   LIG    1        2.063   1.483  76.219  0.00  0.00    +0.055 A 
ATOM     12  C   LIG    1        1.116   2.484  76.176  0.00  0.00    -0.117 A 
ATOM     13  C   LIG    1       -0.255   2.207  75.960  0.00  0.00    -0.121 A 
ATOM     14  C   LIG    1       -1.078   3.407  75.953  0.00  0.00    +0.313 A 
ATOM     15  N   LIG    1       -0.524   4.572  76.135  0.00  0.00    -0.445 NA
ATOM     16  S   LIG    1        1.141   4.248  76.337  0.00  0.00    +0.181 S 
ATOM     17  C   LIG    1       -0.613   0.852  75.789  0.00  0.00    +0.110 A 
ENDBRANCH   1  14
BRANCH   5  18
ATOM     18  C   LIG    1       -6.869   2.563  77.839  0.00  0.00    +0.144 A 
ATOM     19  N   LIG    1       -7.476   1.458  77.460  0.00  0.00    -0.403 NA
ATOM     20  C   LIG    1       -7.780   0.804  78.599  0.00  0.00    +0.227 A 
ATOM     21  N   LIG    1       -7.348   1.534  79.597  0.00  0.00    -0.363 NA
ATOM     22  O   LIG    1       -6.818   2.542  79.179  0.00  0.00    +0.095 OA
BRANCH  20  23
ATOM     23  C   LIG    1       -8.476  -0.502  78.703  0.00  0.00    -0.013 A 
ATOM     24  C   LIG    1       -8.815  -1.012  79.962  0.00  0.00    +0.036 A 
ATOM     25  C   LIG    1       -9.459  -2.208  80.072  0.00  0.00    +0.062 A 
ATOM     26  C   LIG    1       -9.775  -2.938  78.922  0.00  0.00    -0.087 A 
ATOM     27  C   LIG    1      -10.438  -4.222  78.685  0.00  0.00    -0.056 A 
ATOM     28  C   LIG    1      -10.460  -4.414  77.355  0.00  0.00    +0.238 A 
ATOM     29  N   LIG    1       -9.864  -3.359  76.722  0.00  0.00    -0.593 N 
ATOM     30  H   LIG    1       -9.761  -3.273  75.762  0.00  0.00    +0.418 HD
ATOM     31  C   LIG    1       -9.434  -2.438  77.651  0.00  0.00    +0.087 A 
ATOM     32  C   LIG    1       -8.783  -1.215  77.552  0.00  0.00    +0.048 A 
ENDBRANCH  20  23
ENDBRANCH   5  18
TORSDOF 3
ENDMDL
MODEL 8
REMARK VINA RESULT:     -10.2      4.921      7.750
REMARK  Name = ZINC12389647
REMARK                            x       y       z     vdW  Elec       q    Type
REMARK                         _______ _______ _______ _____ _____    ______ ____
ROOT
ATOM      1  N   LIG    1       -5.911   3.051  77.904  0.00  0.00    -0.476 N 
ATOM      2  C   LIG    1       -6.177   3.246  76.474  0.00  0.00    +0.202 C 
ATOM      3  C   LIG    1       -5.427   4.489  75.983  0.00  0.00    +0.326 C 
ATOM      4  N   LIG    1       -4.006   4.345  76.336  0.00  0.00    -0.598 N 
ATOM      5  C   LIG    1       -3.042   4.515  75.410  0.00  0.00    +0.621 C 
ATOM      6  O   LIG    1       -3.332   4.896  74.293  0.00  0.00    -0.474 OA
ATOM      7  C   LIG    1       -3.666   4.012  77.728  0.00  0.00    +0.304 C 
ATOM      8  C   LIG    1       -4.486   2.788  78.150  0.00  0.00    +0.204 C 
ENDROOT
BRANCH   1  14
ATOM      9  C   LIG    1       -6.175  -1.043  76.246  0.00  0.00    +0.005 A 
ATOM     10  C   LIG    1       -7.026  -1.921  76.905  0.00  0.00    +0.069 A 
ATOM     11  C   LIG    1       -7.720  -1.498  78.008  0.00  0.00    +0.055 A 
ATOM     12  C   LIG    1       -7.569  -0.200  78.449  0.00  0.00    -0.117 A 
ATOM     13  C   LIG    1       -6.713   0.717  77.795  0.00  0.00    -0.121 A 
ATOM     14  C   LIG    1       -6.704   2.027  78.426  0.00  0.00    +0.313 A 
ATOM     15  N   LIG    1       -7.440   2.244  79.479  0.00  0.00    -0.445 NA
ATOM     16  S   LIG    1       -8.235   0.762  79.780  0.00  0.00    +0.181 S 
ATOM     17  C   LIG    1       -6.016   0.242  76.663  0.00  0.00    +0.110 A 
ENDBRANCH   1  14
BRANCH   5  18
ATOM     18  C   LIG    1       -1.626   4.236  75.754  0.00  0.00    +0.144 A 
ATOM     19  N   LIG    1       -0.936   3.166  75.422  0.00  0.00    -0.403 NA
ATOM     20  C   LIG    1        0.293   3.350  75.948  0.00  0.00    +0.227 A 
ATOM     21  N   LIG    1        0.285   4.506  76.562  0.00  0.00    -0.363 NA
ATOM     22  O   LIG    1       -0.804   5.030  76.457  0.00  0.00    +0.095 OA
BRANCH  20  23
ATOM     23  C   LIG    1        1.440   2.415  75.848  0.00  0.00    -0.013 A 
ATOM     24  C   LIG    1        1.209   1.050  75.644  0.00  0.00    +0.036 A 
ATOM     25  C   LIG    1        2.255   0.181  75.546  0.00  0.00    +0.062 A 
ATOM     26  C   LIG    1        3.567   0.651  75.659  0.00  0.00    -0.087 A 
ATOM     27  C   LIG    1        4.882   0.012  75.609  0.00  0.00    -0.056 A 
ATOM     28  C   LIG    1        5.798   0.980  75.782  0.00  0.00    +0.238 A 
ATOM     29  N   LIG    1        5.175   2.187  75.939  0.00  0.00    -0.593 N 
ATOM     30  H   LIG    1        5.628   3.033  76.079  0.00  0.00    +0.418 HD
ATOM     31  C   LIG    1        3.810   2.022  75.869  0.00  0.00    +0.087 A 
ATOM     32  C   LIG    1        2.737   2.899  75.962  0.00  0.00    +0.048 A 
ENDBRANCH  20  23
ENDBRANCH   5  18
TORSDOF 3
ENDMDL
MODEL 9
REMARK VINA RESULT:     -10.2      2.013      2.733
REMARK  Name = ZINC12389647
REMARK                            x       y       z     vdW  Elec       q    Type
REMARK                         _______ _______ _______ _____ _____    ______ ____
ROOT
ATOM      1  N   LIG    1       -8.557  -3.118  78.390  0.00  0.00    -0.476 N 
ATOM      2  C   LIG    1       -8.595  -2.724  79.804  0.00  0.00    +0.202 C 
ATOM      3  C   LIG    1       -7.267  -2.059  80.182  0.00  0.00    +0.326 C 
ATOM      4  N   LIG    1       -7.010  -0.961  79.237  0.00  0.00    -0.598 N 
ATOM      5  C   LIG    1       -6.708   0.275  79.680  0.00  0.00    +0.621 C 
ATOM      6  O   LIG    1       -6.539   0.472  80.867  0.00  0.00    -0.474 OA
ATOM      7  C   LIG    1       -7.090  -1.250  77.797  0.00  0.00    +0.304 C 
ATOM      8  C   LIG    1       -8.425  -1.946  77.513  0.00  0.00    +0.204 C 
ENDROOT
BRANCH   1  14
ATOM      9  C   LIG    1       -9.734  -4.186  74.261  0.00  0.00    +0.005 A 
ATOM     10  C   LIG    1      -10.893  -4.941  74.127  0.00  0.00    +0.069 A 
ATOM     11  C   LIG    1      -11.595  -5.317  75.242  0.00  0.00    +0.055 A 
ATOM     12  C   LIG    1      -11.145  -4.935  76.488  0.00  0.00    -0.117 A 
ATOM     13  C   LIG    1       -9.972  -4.162  76.655  0.00  0.00    -0.121 A 
ATOM     14  C   LIG    1       -9.682  -3.872  78.051  0.00  0.00    +0.313 A 
ATOM     15  N   LIG    1      -10.475  -4.318  78.982  0.00  0.00    -0.445 NA
ATOM     16  S   LIG    1      -11.699  -5.174  78.154  0.00  0.00    +0.181 S 
ATOM     17  C   LIG    1       -9.277  -3.796  75.481  0.00  0.00    +0.110 A 
ENDBRANCH   1  14
BRANCH   5  18
ATOM     18  C   LIG    1       -6.583   1.397  78.717  0.00  0.00    +0.144 A 
ATOM     19  N   LIG    1       -5.619   1.571  77.839  0.00  0.00    -0.403 NA
ATOM     20  C   LIG    1       -5.922   2.714  77.190  0.00  0.00    +0.227 A 
ATOM     21  N   LIG    1       -7.039   3.168  77.701  0.00  0.00    -0.363 NA
ATOM     22  O   LIG    1       -7.435   2.423  78.572  0.00  0.00    +0.095 OA
BRANCH  20  23
ATOM     23  C   LIG    1       -5.135   3.341  76.100  0.00  0.00    -0.013 A 
ATOM     24  C   LIG    1       -4.380   4.490  76.359  0.00  0.00    +0.036 A 
ATOM     25  C   LIG    1       -3.649   5.073  75.367  0.00  0.00    +0.062 A 
ATOM     26  C   LIG    1       -3.660   4.529  74.080  0.00  0.00    -0.087 A 
ATOM     27  C   LIG    1       -3.013   4.893  72.818  0.00  0.00    -0.056 A 
ATOM     28  C   LIG    1       -3.399   3.989  71.902  0.00  0.00    +0.238 A 
ATOM     29  N   LIG    1       -4.239   3.076  72.475  0.00  0.00    -0.593 N 
ATOM     30  H   LIG    1       -4.647   2.327  72.012  0.00  0.00    +0.418 HD
ATOM     31  C   LIG    1       -4.420   3.376  73.807  0.00  0.00    +0.087 A 
ATOM     32  C   LIG    1       -5.157   2.787  74.826  0.00  0.00    +0.048 A 
ENDBRANCH  20  23
ENDBRANCH   5  18
TORSDOF 3
ENDMDL
