# Supplementary material for: Computationally accelerated identification of P-glycoprotein inhibitors
Source: PLoS One. 2025 Aug 13;20(8):e0325121. doi: 10.1371/journal.pone.0325121 (PMC12349723; doi:10.1371/journal.pone.0325121)
Supplement: S9 File — We have provided the full dataset for the docking studies presented in this paper, as defined by the journal’s definition of a complete minimal dataset. (ZIP) [file pone.0325121.s013.zip › S9_Docking_Data_Receptors_Ligands/NBD_docking/2hyd_nbd_2/ZINC12408039_2hyd_nbd_2_out.pdb]

MODEL 1
REMARK VINA RESULT:     -11.4      0.000      0.000
REMARK  Name = ZINC12408039
REMARK                            x       y       z     vdW  Elec       q    Type
REMARK                         _______ _______ _______ _____ _____    ______ ____
COMPND    ZINC12408039 
AUTHOR    GENERATED BY OPEN BABEL 2.3.2
ATOM      1  N   LIG     1      -8.704  -3.209  79.477  1.00  0.00           N  
ATOM      2  C   LIG     1      -9.109  -2.577  80.739  1.00  0.00           C  
ATOM      3  C   LIG     1      -7.930  -1.781  81.310  1.00  0.00           C  
ATOM      4  N   LIG     1      -7.450  -0.852  80.276  1.00  0.00           N  
ATOM      5  C   LIG     1      -7.286   0.458  80.545  1.00  0.00           C  
ATOM      6  O   LIG     1      -7.430   0.868  81.680  1.00  0.00           O  
ATOM      7  C   LIG     1      -7.153  -1.391  78.940  1.00  0.00           C  
ATOM      8  C   LIG     1      -8.362  -2.202  78.462  1.00  0.00           C  
ATOM      9  C   LIG     1      -9.957  -6.943  81.491  1.00  0.00           C  
ATOM     10  C   LIG     1     -10.960  -7.674  80.866  1.00  0.00           C  
ATOM     11  C   LIG     1     -11.504  -7.218  79.693  1.00  0.00           C  
ATOM     12  C   LIG     1     -11.046  -6.040  79.145  1.00  0.00           C  
ATOM     13  C   LIG     1     -10.023  -5.278  79.757  1.00  0.00           C  
ATOM     14  C   LIG     1      -9.694  -4.074  79.010  1.00  0.00           C  
ATOM     15  N   LIG     1     -10.326  -3.806  77.903  1.00  0.00           N  
ATOM     16  S   LIG     1     -11.432  -5.092  77.699  1.00  0.00           S  
ATOM     17  C   LIG     1      -9.488  -5.781  80.963  1.00  0.00           C  
ATOM     18  C   LIG     1      -6.929   1.399  79.456  1.00  0.00           C  
ATOM     19  N   LIG     1      -5.716   1.784  79.119  1.00  0.00           N  
ATOM     20  C   LIG     1      -5.879   2.633  78.085  1.00  0.00           C  
ATOM     21  N   LIG     1      -7.163   2.721  77.851  1.00  0.00           N  
ATOM     22  O   LIG     1      -7.780   2.017  78.623  1.00  0.00           O  
ATOM     23  C   LIG     1      -4.801   3.340  77.348  1.00  0.00           C  
ATOM     24  C   LIG     1      -5.113   4.442  76.557  1.00  0.00           C  
ATOM     25  C   LIG     1      -4.097   5.095  75.880  1.00  0.00           C  
ATOM     26  C   LIG     1      -2.801   4.614  76.008  1.00  0.00           C  
ATOM     27  C   LIG     1      -2.564   3.510  76.807  1.00  0.00           C  
ATOM     28  N   LIG     1      -3.549   2.912  77.444  1.00  0.00           N  
CONECT    1    8   14    2                                            
CONECT    2    1    3                                                 
CONECT    3    4    2                                                 
CONECT    4    7    5    3                                            
CONECT    5   18    4    6                                            
CONECT    6    5                                                      
CONECT    7    8    4                                                 
CONECT    8    7    1                                                 
CONECT    9   10   17                                                 
CONECT   10   11    9                                                 
CONECT   11   12   10                                                 
CONECT   12   16   11   13                                            
CONECT   13   14   12   17                                            
CONECT   14   15    1   13                                            
CONECT   15   16   14                                                 
CONECT   16   15   12                                                 
CONECT   17   13    9                                                 
CONECT   18   22   19    5                                            
CONECT   19   20   18                                                 
CONECT   20   23   21   19                                            
CONECT   21   20   22                                                 
CONECT   22   21   18                                                 
CONECT   23   24   28   20                                            
CONECT   24   25   23                                                 
CONECT   25   26   24                                                 
CONECT   26   25   27                                                 
CONECT   27   26   28                                                 
CONECT   28   27   23                                                 
MASTER        0    0    0    0    0    0    0    0   28    0   28    0
END
