# Supplementary material for: Computationally accelerated identification of P-glycoprotein inhibitors
Source: PLoS One. 2025 Aug 13;20(8):e0325121. doi: 10.1371/journal.pone.0325121 (PMC12349723; doi:10.1371/journal.pone.0325121)
Supplement: S9 File — We have provided the full dataset for the docking studies presented in this paper, as defined by the journal’s definition of a complete minimal dataset. (ZIP) [file pone.0325121.s013.zip › S9_Docking_Data_Receptors_Ligands/NBD_docking/2hyd_nbd_2/ZINC12408039_2hyd_nbd_2_out.pdbqt]

MODEL 1
REMARK VINA RESULT:     -11.4      0.000      0.000
REMARK  Name = ZINC12408039
REMARK                            x       y       z     vdW  Elec       q    Type
REMARK                         _______ _______ _______ _____ _____    ______ ____
ROOT
ATOM      1  N   LIG    1       -8.704  -3.209  79.477  0.00  0.00    -0.476 N 
ATOM      2  C   LIG    1       -9.109  -2.577  80.739  0.00  0.00    +0.202 C 
ATOM      3  C   LIG    1       -7.930  -1.781  81.310  0.00  0.00    +0.326 C 
ATOM      4  N   LIG    1       -7.450  -0.852  80.276  0.00  0.00    -0.598 N 
ATOM      5  C   LIG    1       -7.286   0.458  80.545  0.00  0.00    +0.621 C 
ATOM      6  O   LIG    1       -7.430   0.868  81.680  0.00  0.00    -0.471 OA
ATOM      7  C   LIG    1       -7.153  -1.391  78.940  0.00  0.00    +0.304 C 
ATOM      8  C   LIG    1       -8.362  -2.202  78.462  0.00  0.00    +0.204 C 
ENDROOT
BRANCH   1  14
ATOM      9  C   LIG    1       -9.957  -6.943  81.491  0.00  0.00    +0.005 A 
ATOM     10  C   LIG    1      -10.960  -7.674  80.866  0.00  0.00    +0.069 A 
ATOM     11  C   LIG    1      -11.504  -7.218  79.693  0.00  0.00    +0.055 A 
ATOM     12  C   LIG    1      -11.046  -6.040  79.145  0.00  0.00    -0.117 A 
ATOM     13  C   LIG    1      -10.023  -5.278  79.757  0.00  0.00    -0.121 A 
ATOM     14  C   LIG    1       -9.694  -4.074  79.010  0.00  0.00    +0.313 A 
ATOM     15  N   LIG    1      -10.326  -3.806  77.903  0.00  0.00    -0.445 NA
ATOM     16  S   LIG    1      -11.432  -5.092  77.699  0.00  0.00    +0.181 S 
ATOM     17  C   LIG    1       -9.488  -5.781  80.963  0.00  0.00    +0.110 A 
ENDBRANCH   1  14
BRANCH   5  18
ATOM     18  C   LIG    1       -6.929   1.399  79.456  0.00  0.00    +0.141 A 
ATOM     19  N   LIG    1       -5.716   1.784  79.119  0.00  0.00    -0.380 NA
ATOM     20  C   LIG    1       -5.879   2.633  78.085  0.00  0.00    +0.224 A 
ATOM     21  N   LIG    1       -7.163   2.721  77.851  0.00  0.00    -0.349 NA
ATOM     22  O   LIG    1       -7.780   2.017  78.623  0.00  0.00    +0.102 OA
BRANCH  20  23
ATOM     23  C   LIG    1       -4.801   3.340  77.348  0.00  0.00    +0.187 A 
ATOM     24  C   LIG    1       -5.113   4.442  76.557  0.00  0.00    +0.014 A 
ATOM     25  C   LIG    1       -4.097   5.095  75.880  0.00  0.00    +0.074 A 
ATOM     26  C   LIG    1       -2.801   4.614  76.008  0.00  0.00    -0.005 A 
ATOM     27  C   LIG    1       -2.564   3.510  76.807  0.00  0.00    +0.276 A 
ATOM     28  N   LIG    1       -3.549   2.912  77.444  0.00  0.00    -0.445 NA
ENDBRANCH  20  23
ENDBRANCH   5  18
TORSDOF 3
ENDMDL
MODEL 2
REMARK VINA RESULT:     -10.3      1.103      1.318
REMARK  Name = ZINC12408039
REMARK                            x       y       z     vdW  Elec       q    Type
REMARK                         _______ _______ _______ _____ _____    ______ ____
ROOT
ATOM      1  N   LIG    1       -8.406  -2.498  78.984  0.00  0.00    -0.476 N 
ATOM      2  C   LIG    1       -9.095  -1.720  80.022  0.00  0.00    +0.202 C 
ATOM      3  C   LIG    1       -8.092  -0.790  80.711  0.00  0.00    +0.326 C 
ATOM      4  N   LIG    1       -7.415   0.013  79.680  0.00  0.00    -0.598 N 
ATOM      5  C   LIG    1       -7.346   1.354  79.783  0.00  0.00    +0.621 C 
ATOM      6  O   LIG    1       -7.748   1.909  80.786  0.00  0.00    -0.471 OA
ATOM      7  C   LIG    1       -6.817  -0.690  78.534  0.00  0.00    +0.304 C 
ATOM      8  C   LIG    1       -7.871  -1.624  77.931  0.00  0.00    +0.204 C 
ENDROOT
BRANCH   1  14
ATOM      9  C   LIG    1       -9.942  -6.012  81.189  0.00  0.00    +0.005 A 
ATOM     10  C   LIG    1      -10.766  -6.875  80.477  0.00  0.00    +0.069 A 
ATOM     11  C   LIG    1      -11.064  -6.605  79.166  0.00  0.00    +0.055 A 
ATOM     12  C   LIG    1      -10.536  -5.481  78.568  0.00  0.00    -0.117 A 
ATOM     13  C   LIG    1       -9.690  -4.589  79.267  0.00  0.00    -0.121 A 
ATOM     14  C   LIG    1       -9.248  -3.472  78.446  0.00  0.00    +0.313 A 
ATOM     15  N   LIG    1       -9.639  -3.385  77.207  0.00  0.00    -0.445 NA
ATOM     16  S   LIG    1      -10.635  -4.750  76.957  0.00  0.00    +0.181 S 
ATOM     17  C   LIG    1       -9.407  -4.901  80.615  0.00  0.00    +0.110 A 
ENDBRANCH   1  14
BRANCH   5  18
ATOM     18  C   LIG    1       -6.778   2.154  78.671  0.00  0.00    +0.141 A 
ATOM     19  N   LIG    1       -5.509   2.230  78.329  0.00  0.00    -0.380 NA
ATOM     20  C   LIG    1       -5.468   3.066  77.271  0.00  0.00    +0.224 A 
ATOM     21  N   LIG    1       -6.695   3.448  77.029  0.00  0.00    -0.349 NA
ATOM     22  O   LIG    1       -7.460   2.932  77.817  0.00  0.00    +0.102 OA
BRANCH  20  23
ATOM     23  C   LIG    1       -4.254   3.477  76.521  0.00  0.00    +0.187 A 
ATOM     24  C   LIG    1       -3.122   3.894  77.216  0.00  0.00    +0.014 A 
ATOM     25  C   LIG    1       -1.996   4.270  76.504  0.00  0.00    +0.074 A 
ATOM     26  C   LIG    1       -2.043   4.225  75.117  0.00  0.00    -0.005 A 
ATOM     27  C   LIG    1       -3.204   3.804  74.493  0.00  0.00    +0.276 A 
ATOM     28  N   LIG    1       -4.259   3.449  75.195  0.00  0.00    -0.445 NA
ENDBRANCH  20  23
ENDBRANCH   5  18
TORSDOF 3
ENDMDL
MODEL 3
REMARK VINA RESULT:     -10.2      2.150      3.402
REMARK  Name = ZINC12408039
REMARK                            x       y       z     vdW  Elec       q    Type
REMARK                         _______ _______ _______ _____ _____    ______ ____
ROOT
ATOM      1  N   LIG    1       -8.050  -1.183  77.907  0.00  0.00    -0.476 N 
ATOM      2  C   LIG    1       -8.864   0.029  77.752  0.00  0.00    +0.202 C 
ATOM      3  C   LIG    1       -8.154   1.208  78.426  0.00  0.00    +0.326 C 
ATOM      4  N   LIG    1       -6.790   1.303  77.884  0.00  0.00    -0.598 N 
ATOM      5  C   LIG    1       -6.315   2.469  77.404  0.00  0.00    +0.621 C 
ATOM      6  O   LIG    1       -6.973   3.484  77.514  0.00  0.00    -0.471 OA
ATOM      7  C   LIG    1       -5.958   0.089  77.879  0.00  0.00    +0.304 C 
ATOM      8  C   LIG    1       -6.754  -1.045  77.227  0.00  0.00    +0.204 C 
ENDROOT
BRANCH   1  14
ATOM      9  C   LIG    1       -9.674  -4.376  80.502  0.00  0.00    +0.005 A 
ATOM     10  C   LIG    1      -10.326  -5.422  79.859  0.00  0.00    +0.069 A 
ATOM     11  C   LIG    1      -10.438  -5.416  78.493  0.00  0.00    +0.055 A 
ATOM     12  C   LIG    1       -9.898  -4.373  77.772  0.00  0.00    -0.117 A 
ATOM     13  C   LIG    1       -9.226  -3.298  78.400  0.00  0.00    -0.121 A 
ATOM     14  C   LIG    1       -8.737  -2.309  77.452  0.00  0.00    +0.313 A 
ATOM     15  N   LIG    1       -8.941  -2.478  76.177  0.00  0.00    -0.445 NA
ATOM     16  S   LIG    1       -9.800  -3.949  76.054  0.00  0.00    +0.181 S 
ATOM     17  C   LIG    1       -9.131  -3.341  79.808  0.00  0.00    +0.110 A 
ENDBRANCH   1  14
BRANCH   5  18
ATOM     18  C   LIG    1       -4.989   2.513  76.742  0.00  0.00    +0.141 A 
ATOM     19  N   LIG    1       -3.831   2.751  77.322  0.00  0.00    -0.380 NA
ATOM     20  C   LIG    1       -2.913   2.689  76.336  0.00  0.00    +0.224 A 
ATOM     21  N   LIG    1       -3.550   2.421  75.226  0.00  0.00    -0.349 NA
ATOM     22  O   LIG    1       -4.740   2.311  75.439  0.00  0.00    +0.102 OA
BRANCH  20  23
ATOM     23  C   LIG    1       -1.449   2.889  76.484  0.00  0.00    +0.187 A 
ATOM     24  C   LIG    1       -0.870   4.085  76.068  0.00  0.00    +0.014 A 
ATOM     25  C   LIG    1        0.495   4.260  76.217  0.00  0.00    +0.074 A 
ATOM     26  C   LIG    1        1.239   3.226  76.768  0.00  0.00    -0.005 A 
ATOM     27  C   LIG    1        0.599   2.061  77.154  0.00  0.00    +0.276 A 
ATOM     28  N   LIG    1       -0.703   1.924  77.005  0.00  0.00    -0.445 NA
ENDBRANCH  20  23
ENDBRANCH   5  18
TORSDOF 3
ENDMDL
MODEL 4
REMARK VINA RESULT:      -9.7      2.734      9.530
REMARK  Name = ZINC12408039
REMARK                            x       y       z     vdW  Elec       q    Type
REMARK                         _______ _______ _______ _____ _____    ______ ____
ROOT
ATOM      1  N   LIG    1       -5.995   0.830  76.566  0.00  0.00    -0.476 N 
ATOM      2  C   LIG    1       -6.253   1.839  77.602  0.00  0.00    +0.202 C 
ATOM      3  C   LIG    1       -7.692   1.693  78.108  0.00  0.00    +0.326 C 
ATOM      4  N   LIG    1       -7.898   0.299  78.532  0.00  0.00    -0.598 N 
ATOM      5  C   LIG    1       -8.407   0.014  79.747  0.00  0.00    +0.621 C 
ATOM      6  O   LIG    1       -8.804   0.910  80.465  0.00  0.00    -0.471 OA
ATOM      7  C   LIG    1       -7.533  -0.774  77.595  0.00  0.00    +0.304 C 
ATOM      8  C   LIG    1       -6.100  -0.531  77.110  0.00  0.00    +0.204 C 
ENDROOT
BRANCH   1  14
ATOM      9  C   LIG    1       -4.387   4.771  75.361  0.00  0.00    +0.005 A 
ATOM     10  C   LIG    1       -3.129   4.770  74.771  0.00  0.00    +0.069 A 
ATOM     11  C   LIG    1       -2.459   3.586  74.599  0.00  0.00    +0.055 A 
ATOM     12  C   LIG    1       -3.046   2.409  75.011  0.00  0.00    -0.117 A 
ATOM     13  C   LIG    1       -4.327   2.380  75.609  0.00  0.00    -0.121 A 
ATOM     14  C   LIG    1       -4.753   1.035  75.965  0.00  0.00    +0.313 A 
ATOM     15  N   LIG    1       -3.971   0.023  75.720  0.00  0.00    -0.445 NA
ATOM     16  S   LIG    1       -2.580   0.699  74.995  0.00  0.00    +0.181 S 
ATOM     17  C   LIG    1       -4.985   3.620  75.768  0.00  0.00    +0.110 A 
ENDBRANCH   1  14
BRANCH   5  18
ATOM     18  C   LIG    1       -8.483  -1.394  80.206  0.00  0.00    +0.141 A 
ATOM     19  N   LIG    1       -9.358  -2.298  79.820  0.00  0.00    -0.380 NA
ATOM     20  C   LIG    1       -9.041  -3.421  80.495  0.00  0.00    +0.224 A 
ATOM     21  N   LIG    1       -8.006  -3.146  81.246  0.00  0.00    -0.349 NA
ATOM     22  O   LIG    1       -7.669  -1.991  81.090  0.00  0.00    +0.102 OA
BRANCH  20  23
ATOM     23  C   LIG    1       -9.739  -4.729  80.404  0.00  0.00    +0.187 A 
ATOM     24  C   LIG    1      -10.649  -4.955  79.375  0.00  0.00    +0.014 A 
ATOM     25  C   LIG    1      -11.289  -6.181  79.299  0.00  0.00    +0.074 A 
ATOM     26  C   LIG    1      -11.004  -7.137  80.264  0.00  0.00    -0.005 A 
ATOM     27  C   LIG    1      -10.093  -6.842  81.262  0.00  0.00    +0.276 A 
ATOM     28  N   LIG    1       -9.495  -5.669  81.307  0.00  0.00    -0.445 NA
ENDBRANCH  20  23
ENDBRANCH   5  18
TORSDOF 3
ENDMDL
MODEL 5
REMARK VINA RESULT:      -9.6      3.159      9.890
REMARK  Name = ZINC12408039
REMARK                            x       y       z     vdW  Elec       q    Type
REMARK                         _______ _______ _______ _____ _____    ______ ____
ROOT
ATOM      1  N   LIG    1       -5.767   0.939  76.372  0.00  0.00    -0.476 N 
ATOM      2  C   LIG    1       -6.967   1.267  75.591  0.00  0.00    +0.202 C 
ATOM      3  C   LIG    1       -7.621  -0.026  75.095  0.00  0.00    +0.326 C 
ATOM      4  N   LIG    1       -7.854  -0.905  76.252  0.00  0.00    -0.598 N 
ATOM      5  C   LIG    1       -9.066  -1.450  76.473  0.00  0.00    +0.621 C 
ATOM      6  O   LIG    1       -9.954  -1.309  75.657  0.00  0.00    -0.471 OA
ATOM      7  C   LIG    1       -6.728  -1.171  77.160  0.00  0.00    +0.304 C 
ATOM      8  C   LIG    1       -6.109   0.168  77.575  0.00  0.00    +0.204 C 
ENDROOT
BRANCH   1  14
ATOM      9  C   LIG    1       -1.863   2.081  74.633  0.00  0.00    +0.005 A 
ATOM     10  C   LIG    1       -1.305   3.268  75.095  0.00  0.00    +0.069 A 
ATOM     11  C   LIG    1       -1.971   4.012  76.034  0.00  0.00    +0.055 A 
ATOM     12  C   LIG    1       -3.186   3.571  76.513  0.00  0.00    -0.117 A 
ATOM     13  C   LIG    1       -3.774   2.365  76.065  0.00  0.00    -0.121 A 
ATOM     14  C   LIG    1       -5.053   2.091  76.702  0.00  0.00    +0.313 A 
ATOM     15  N   LIG    1       -5.529   2.925  77.582  0.00  0.00    -0.445 NA
ATOM     16  S   LIG    1       -4.368   4.173  77.688  0.00  0.00    +0.181 S 
ATOM     17  C   LIG    1       -3.057   1.627  75.098  0.00  0.00    +0.110 A 
ENDBRANCH   1  14
BRANCH   5  18
ATOM     18  C   LIG    1       -9.315  -2.223  77.714  0.00  0.00    +0.141 A 
ATOM     19  N   LIG    1       -9.621  -3.501  77.793  0.00  0.00    -0.380 NA
ATOM     20  C   LIG    1       -9.752  -3.762  79.109  0.00  0.00    +0.224 A 
ATOM     21  N   LIG    1       -9.523  -2.646  79.753  0.00  0.00    -0.349 NA
ATOM     22  O   LIG    1       -9.266  -1.755  78.970  0.00  0.00    +0.102 OA
BRANCH  20  23
ATOM     23  C   LIG    1      -10.094  -5.074  79.717  0.00  0.00    +0.187 A 
ATOM     24  C   LIG    1      -11.079  -5.867  79.135  0.00  0.00    +0.014 A 
ATOM     25  C   LIG    1      -11.384  -7.089  79.709  0.00  0.00    +0.074 A 
ATOM     26  C   LIG    1      -10.700  -7.473  80.854  0.00  0.00    -0.005 A 
ATOM     27  C   LIG    1       -9.736  -6.631  81.381  0.00  0.00    +0.276 A 
ATOM     28  N   LIG    1       -9.463  -5.476  80.812  0.00  0.00    -0.445 NA
ENDBRANCH  20  23
ENDBRANCH   5  18
TORSDOF 3
ENDMDL
MODEL 6
REMARK VINA RESULT:      -9.3      4.944     10.488
REMARK  Name = ZINC12408039
REMARK                            x       y       z     vdW  Elec       q    Type
REMARK                         _______ _______ _______ _____ _____    ______ ____
ROOT
ATOM      1  N   LIG    1       -0.369   2.211  75.588  0.00  0.00    -0.476 N 
ATOM      2  C   LIG    1       -0.016   3.277  76.536  0.00  0.00    +0.202 C 
ATOM      3  C   LIG    1       -0.928   4.486  76.304  0.00  0.00    +0.326 C 
ATOM      4  N   LIG    1       -2.327   4.036  76.368  0.00  0.00    -0.598 N 
ATOM      5  C   LIG    1       -3.220   4.663  77.159  0.00  0.00    +0.621 C 
ATOM      6  O   LIG    1       -2.904   5.678  77.746  0.00  0.00    -0.471 OA
ATOM      7  C   LIG    1       -2.724   2.882  75.546  0.00  0.00    +0.304 C 
ATOM      8  C   LIG    1       -1.742   1.736  75.808  0.00  0.00    +0.204 C 
ENDROOT
BRANCH   1  14
ATOM      9  C   LIG    1        3.966   2.561  74.782  0.00  0.00    +0.005 A 
ATOM     10  C   LIG    1        4.711   1.394  74.898  0.00  0.00    +0.069 A 
ATOM     11  C   LIG    1        4.092   0.224  75.251  0.00  0.00    +0.055 A 
ATOM     12  C   LIG    1        2.733   0.218  75.483  0.00  0.00    -0.117 A 
ATOM     13  C   LIG    1        1.949   1.390  75.368  0.00  0.00    -0.121 A 
ATOM     14  C   LIG    1        0.543   1.158  75.656  0.00  0.00    +0.313 A 
ATOM     15  N   LIG    1        0.137  -0.037  75.978  0.00  0.00    -0.445 NA
ATOM     16  S   LIG    1        1.541  -1.009  75.946  0.00  0.00    +0.181 S 
ATOM     17  C   LIG    1        2.624   2.575  75.002  0.00  0.00    +0.110 A 
ENDBRANCH   1  14
BRANCH   5  18
ATOM     18  C   LIG    1       -4.588   4.113  77.311  0.00  0.00    +0.141 A 
ATOM     19  N   LIG    1       -4.948   3.110  78.085  0.00  0.00    -0.380 NA
ATOM     20  C   LIG    1       -6.276   2.969  77.901  0.00  0.00    +0.224 A 
ATOM     21  N   LIG    1       -6.649   3.878  77.038  0.00  0.00    -0.349 NA
ATOM     22  O   LIG    1       -5.697   4.547  76.693  0.00  0.00    +0.102 OA
BRANCH  20  23
ATOM     23  C   LIG    1       -7.153   1.965  78.556  0.00  0.00    +0.187 A 
ATOM     24  C   LIG    1       -7.713   0.939  77.799  0.00  0.00    +0.014 A 
ATOM     25  C   LIG    1       -8.525   0.008  78.424  0.00  0.00    +0.074 A 
ATOM     26  C   LIG    1       -8.758   0.140  79.786  0.00  0.00    -0.005 A 
ATOM     27  C   LIG    1       -8.173   1.187  80.474  0.00  0.00    +0.276 A 
ATOM     28  N   LIG    1       -7.401   2.056  79.855  0.00  0.00    -0.445 NA
ENDBRANCH  20  23
ENDBRANCH   5  18
TORSDOF 3
ENDMDL
MODEL 7
REMARK VINA RESULT:      -9.2      2.414      3.533
REMARK  Name = ZINC12408039
REMARK                            x       y       z     vdW  Elec       q    Type
REMARK                         _______ _______ _______ _____ _____    ______ ____
ROOT
ATOM      1  N   LIG    1       -8.754  -1.092  78.769  0.00  0.00    -0.476 N 
ATOM      2  C   LIG    1       -8.694  -1.748  77.456  0.00  0.00    +0.202 C 
ATOM      3  C   LIG    1       -8.868  -0.696  76.355  0.00  0.00    +0.326 C 
ATOM      4  N   LIG    1       -7.875   0.368  76.564  0.00  0.00    -0.598 N 
ATOM      5  C   LIG    1       -7.071   0.772  75.561  0.00  0.00    +0.621 C 
ATOM      6  O   LIG    1       -7.233   0.334  74.439  0.00  0.00    -0.471 OA
ATOM      7  C   LIG    1       -7.782   0.980  77.899  0.00  0.00    +0.304 C 
ATOM      8  C   LIG    1       -7.650  -0.137  78.939  0.00  0.00    +0.204 C 
ENDROOT
BRANCH   1  14
ATOM      9  C   LIG    1      -10.759  -5.031  78.576  0.00  0.00    +0.005 A 
ATOM     10  C   LIG    1      -10.660  -5.830  79.709  0.00  0.00    +0.069 A 
ATOM     11  C   LIG    1       -9.962  -5.380  80.800  0.00  0.00    +0.055 A 
ATOM     12  C   LIG    1       -9.370  -4.136  80.761  0.00  0.00    -0.117 A 
ATOM     13  C   LIG    1       -9.459  -3.300  79.624  0.00  0.00    -0.121 A 
ATOM     14  C   LIG    1       -8.764  -2.034  79.798  0.00  0.00    +0.313 A 
ATOM     15  N   LIG    1       -8.151  -1.783  80.920  0.00  0.00    -0.445 NA
ATOM     16  S   LIG    1       -8.403  -3.167  81.887  0.00  0.00    +0.181 S 
ATOM     17  C   LIG    1      -10.186  -3.799  78.521  0.00  0.00    +0.110 A 
ENDBRANCH   1  14
BRANCH   5  18
ATOM     18  C   LIG    1       -5.989   1.750  75.826  0.00  0.00    +0.141 A 
ATOM     19  N   LIG    1       -4.695   1.505  75.828  0.00  0.00    -0.380 NA
ATOM     20  C   LIG    1       -4.103   2.682  76.114  0.00  0.00    +0.224 A 
ATOM     21  N   LIG    1       -5.053   3.568  76.270  0.00  0.00    -0.349 NA
ATOM     22  O   LIG    1       -6.140   3.053  76.103  0.00  0.00    +0.102 OA
BRANCH  20  23
ATOM     23  C   LIG    1       -2.643   2.928  76.232  0.00  0.00    +0.187 A 
ATOM     24  C   LIG    1       -2.145   4.217  76.066  0.00  0.00    +0.014 A 
ATOM     25  C   LIG    1       -0.783   4.432  76.183  0.00  0.00    +0.074 A 
ATOM     26  C   LIG    1        0.039   3.346  76.453  0.00  0.00    -0.005 A 
ATOM     27  C   LIG    1       -0.525   2.091  76.601  0.00  0.00    +0.276 A 
ATOM     28  N   LIG    1       -1.825   1.916  76.488  0.00  0.00    -0.445 NA
ENDBRANCH  20  23
ENDBRANCH   5  18
TORSDOF 3
ENDMDL
MODEL 8
REMARK VINA RESULT:      -9.2      3.943      9.846
REMARK  Name = ZINC12408039
REMARK                            x       y       z     vdW  Elec       q    Type
REMARK                         _______ _______ _______ _____ _____    ______ ____
ROOT
ATOM      1  N   LIG    1       -2.389   3.353  75.748  0.00  0.00    -0.476 N 
ATOM      2  C   LIG    1       -3.003   4.678  75.903  0.00  0.00    +0.202 C 
ATOM      3  C   LIG    1       -4.475   4.609  75.481  0.00  0.00    +0.326 C 
ATOM      4  N   LIG    1       -5.127   3.529  76.237  0.00  0.00    -0.598 N 
ATOM      5  C   LIG    1       -6.274   3.750  76.908  0.00  0.00    +0.621 C 
ATOM      6  O   LIG    1       -6.842   4.820  76.807  0.00  0.00    -0.471 OA
ATOM      7  C   LIG    1       -4.494   2.201  76.240  0.00  0.00    +0.304 C 
ATOM      8  C   LIG    1       -3.022   2.365  76.633  0.00  0.00    +0.204 C 
ENDROOT
BRANCH   1  14
ATOM      9  C   LIG    1        0.301  -0.157  75.884  0.00  0.00    +0.005 A 
ATOM     10  C   LIG    1        1.646   0.106  76.118  0.00  0.00    +0.069 A 
ATOM     11  C   LIG    1        2.068   1.399  76.284  0.00  0.00    +0.055 A 
ATOM     12  C   LIG    1        1.150   2.426  76.222  0.00  0.00    -0.117 A 
ATOM     13  C   LIG    1       -0.225   2.188  75.991  0.00  0.00    -0.121 A 
ATOM     14  C   LIG    1       -1.012   3.411  75.965  0.00  0.00    +0.313 A 
ATOM     15  N   LIG    1       -0.427   4.560  76.146  0.00  0.00    -0.445 NA
ATOM     16  S   LIG    1        1.225   4.190  76.371  0.00  0.00    +0.181 S 
ATOM     17  C   LIG    1       -0.620   0.842  75.825  0.00  0.00    +0.110 A 
ENDBRANCH   1  14
BRANCH   5  18
ATOM     18  C   LIG    1       -6.844   2.687  77.771  0.00  0.00    +0.141 A 
ATOM     19  N   LIG    1       -7.412   1.570  77.366  0.00  0.00    -0.380 NA
ATOM     20  C   LIG    1       -7.773   0.919  78.490  0.00  0.00    +0.224 A 
ATOM     21  N   LIG    1       -7.413   1.662  79.504  0.00  0.00    -0.349 NA
ATOM     22  O   LIG    1       -6.874   2.677  79.112  0.00  0.00    +0.102 OA
BRANCH  20  23
ATOM     23  C   LIG    1       -8.456  -0.399  78.563  0.00  0.00    +0.187 A 
ATOM     24  C   LIG    1       -8.719  -0.971  79.805  0.00  0.00    +0.014 A 
ATOM     25  C   LIG    1       -9.359  -2.197  79.858  0.00  0.00    +0.074 A 
ATOM     26  C   LIG    1       -9.706  -2.816  78.665  0.00  0.00    -0.005 A 
ATOM     27  C   LIG    1       -9.409  -2.191  77.467  0.00  0.00    +0.276 A 
ATOM     28  N   LIG    1       -8.803  -1.022  77.446  0.00  0.00    -0.445 NA
ENDBRANCH  20  23
ENDBRANCH   5  18
TORSDOF 3
ENDMDL
MODEL 9
REMARK VINA RESULT:      -9.1     28.283     33.025
REMARK  Name = ZINC12408039
REMARK                            x       y       z     vdW  Elec       q    Type
REMARK                         _______ _______ _______ _____ _____    ______ ____
ROOT
ATOM      1  N   LIG    1       23.717  -0.707  65.009  0.00  0.00    -0.476 N 
ATOM      2  C   LIG    1       23.969  -0.220  63.647  0.00  0.00    +0.202 C 
ATOM      3  C   LIG    1       23.502  -1.273  62.636  0.00  0.00    +0.326 C 
ATOM      4  N   LIG    1       22.099  -1.609  62.926  0.00  0.00    -0.598 N 
ATOM      5  C   LIG    1       21.166  -1.582  61.955  0.00  0.00    +0.621 C 
ATOM      6  O   LIG    1       21.494  -1.384  60.802  0.00  0.00    -0.471 OA
ATOM      7  C   LIG    1       21.744  -1.976  64.306  0.00  0.00    +0.304 C 
ATOM      8  C   LIG    1       22.280  -0.896  65.251  0.00  0.00    +0.204 C 
ENDROOT
BRANCH   1  14
ATOM      9  C   LIG    1       24.119  -1.624  69.318  0.00  0.00    +0.005 A 
ATOM     10  C   LIG    1       24.701  -0.638  70.107  0.00  0.00    +0.069 A 
ATOM     11  C   LIG    1       25.117   0.535  69.533  0.00  0.00    +0.055 A 
ATOM     12  C   LIG    1       24.949   0.725  68.178  0.00  0.00    -0.117 A 
ATOM     13  C   LIG    1       24.355  -0.259  67.353  0.00  0.00    -0.121 A 
ATOM     14  C   LIG    1       24.277   0.148  65.958  0.00  0.00    +0.313 A 
ATOM     15  N   LIG    1       24.729   1.316  65.599  0.00  0.00    -0.445 NA
ATOM     16  S   LIG    1       25.317   2.028  67.036  0.00  0.00    +0.181 S 
ATOM     17  C   LIG    1       23.940  -1.453  67.981  0.00  0.00    +0.110 A 
ENDBRANCH   1  14
BRANCH   5  18
ATOM     18  C   LIG    1       19.738  -1.794  62.294  0.00  0.00    +0.141 A 
ATOM     19  N   LIG    1       18.742  -0.971  62.038  0.00  0.00    -0.380 NA
ATOM     20  C   LIG    1       17.639  -1.577  62.522  0.00  0.00    +0.224 A 
ATOM     21  N   LIG    1       18.015  -2.718  63.039  0.00  0.00    -0.349 NA
ATOM     22  O   LIG    1       19.214  -2.862  62.913  0.00  0.00    +0.102 OA
BRANCH  20  23
ATOM     23  C   LIG    1       16.252  -1.046  62.477  0.00  0.00    +0.187 A 
ATOM     24  C   LIG    1       15.748  -0.535  61.284  0.00  0.00    +0.014 A 
ATOM     25  C   LIG    1       14.453  -0.048  61.255  0.00  0.00    +0.074 A 
ATOM     26  C   LIG    1       13.707  -0.078  62.426  0.00  0.00    -0.005 A 
ATOM     27  C   LIG    1       14.275  -0.596  63.577  0.00  0.00    +0.276 A 
ATOM     28  N   LIG    1       15.508  -1.057  63.574  0.00  0.00    -0.445 NA
ENDBRANCH  20  23
ENDBRANCH   5  18
TORSDOF 3
ENDMDL
