# Supplementary material for: Computationally accelerated identification of P-glycoprotein inhibitors
Source: PLoS One. 2025 Aug 13;20(8):e0325121. doi: 10.1371/journal.pone.0325121 (PMC12349723; doi:10.1371/journal.pone.0325121)
Supplement: S9 File — We have provided the full dataset for the docking studies presented in this paper, as defined by the journal’s definition of a complete minimal dataset. (ZIP) [file pone.0325121.s013.zip › S9_Docking_Data_Receptors_Ligands/NBD_docking/2hyd_nbd_2/ZINC12577459_2hyd_nbd_2_out.pdb]

MODEL 1
REMARK VINA RESULT:      -8.7      0.000      0.000
REMARK  Name = ZINC12577459
REMARK                            x       y       z     vdW  Elec       q    Type
REMARK                         _______ _______ _______ _____ _____    ______ ____
COMPND    ZINC12577459 
AUTHOR    GENERATED BY OPEN BABEL 2.3.2
ATOM      1  C   LIG     1      -6.420   2.303  78.276  1.00  0.00           C  
ATOM      2  N   LIG     1      -5.553   3.065  78.877  1.00  0.00           N  
ATOM      3  C   LIG     1      -4.655   3.534  77.973  1.00  0.00           C  
ATOM      4  C   LIG     1      -3.541   4.372  78.067  1.00  0.00           C  
ATOM      5  C   LIG     1      -2.806   4.656  76.951  1.00  0.00           C  
ATOM      6  C   LIG     1      -3.163   4.131  75.716  1.00  0.00           C  
ATOM      7  C   LIG     1      -4.262   3.307  75.598  1.00  0.00           C  
ATOM      8  C   LIG     1      -5.015   3.001  76.724  1.00  0.00           C  
ATOM      9  N   LIG     1      -6.139   2.230  76.948  1.00  0.00           N  
ATOM     10  C   LIG     1      -7.569   1.602  78.956  1.00  0.00           C  
ATOM     11  S   LIG     1      -6.921   0.391  80.141  1.00  0.00           S  
ATOM     12  O   LIG     1      -7.418   0.666  81.443  1.00  0.00           O  
ATOM     13  O   LIG     1      -5.532   0.187  79.922  1.00  0.00           O  
ATOM     14  C   LIG     1      -8.860  -3.530  78.970  1.00  0.00           C  
ATOM     15  C   LIG     1      -9.619  -2.528  79.547  1.00  0.00           C  
ATOM     16  C   LIG     1      -9.027  -1.332  79.905  1.00  0.00           C  
ATOM     17  C   LIG     1      -7.676  -1.135  79.686  1.00  0.00           C  
ATOM     18  C   LIG     1      -6.918  -2.135  79.103  1.00  0.00           C  
ATOM     19  C   LIG     1      -7.509  -3.333  78.750  1.00  0.00           C  
ATOM     20  C   LIG     1      -6.885   1.471  75.942  1.00  0.00           C  
ATOM     21  C   LIG     1      -6.225   0.106  75.738  1.00  0.00           C  
ATOM     22  C   LIG     1      -7.288  -0.956  75.635  1.00  0.00           C  
ATOM     23  C   LIG     1      -6.950  -2.236  75.234  1.00  0.00           C  
ATOM     24  C   LIG     1      -7.925  -3.209  75.134  1.00  0.00           C  
ATOM     25  C   LIG     1      -9.241  -2.904  75.433  1.00  0.00           C  
ATOM     26 CL   LIG     1     -10.467  -4.127  75.307  1.00  0.00          Cl  
ATOM     27  C   LIG     1      -9.579  -1.624  75.834  1.00  0.00           C  
ATOM     28  C   LIG     1      -8.603  -0.651  75.934  1.00  0.00           C  
ATOM     29  O   LIG     1      -5.452   0.126  74.538  1.00  0.00           O  
ATOM     30  H   LIG     1      -5.407   0.993  74.112  1.00  0.00           H  
CONECT    1    9    2   10                                            
CONECT    2    3    1                                                 
CONECT    3    8    4    2                                            
CONECT    4    5    3                                                 
CONECT    5    6    4                                                 
CONECT    6    7    5                                                 
CONECT    7    6    8                                                 
CONECT    8    7    9    3                                            
CONECT    9   20    8    1                                            
CONECT   10    1   11                                                 
CONECT   11   10   17   13   12                                       
CONECT   11                                                           
CONECT   12   11                                                      
CONECT   13   11                                                      
CONECT   14   19   15                                                 
CONECT   15   14   16                                                 
CONECT   16   15   17                                                 
CONECT   17   18   16   11                                            
CONECT   18   19   17                                                 
CONECT   19   14   18                                                 
CONECT   20   21    9                                                 
CONECT   21   29   22   20                                            
CONECT   22   23   21   28                                            
CONECT   23   24   22                                                 
CONECT   24   23   25                                                 
CONECT   25   24   26   27                                            
CONECT   26   25                                                      
CONECT   27   25   28                                                 
CONECT   28   22   27                                                 
CONECT   29   30   21                                                 
CONECT   30   29                                                      
MASTER        0    0    0    0    0    0    0    0   30    0   30    0
END
