# Supplementary material for: Computationally accelerated identification of P-glycoprotein inhibitors
Source: PLoS One. 2025 Aug 13;20(8):e0325121. doi: 10.1371/journal.pone.0325121 (PMC12349723; doi:10.1371/journal.pone.0325121)
Supplement: S9 File — We have provided the full dataset for the docking studies presented in this paper, as defined by the journal’s definition of a complete minimal dataset. (ZIP) [file pone.0325121.s013.zip › S9_Docking_Data_Receptors_Ligands/NBD_docking/2hyd_nbd_2/ZINC12577459_2hyd_nbd_2_out.pdbqt]

MODEL 1
REMARK VINA RESULT:      -8.7      0.000      0.000
REMARK  Name = ZINC12577459
REMARK                            x       y       z     vdW  Elec       q    Type
REMARK                         _______ _______ _______ _____ _____    ______ ____
ROOT
ATOM      1  C   LIG    1       -6.420   2.303  78.276  0.00  0.00    +0.280 A 
ATOM      2  N   LIG    1       -5.553   3.065  78.877  0.00  0.00    -0.459 NA
ATOM      3  C   LIG    1       -4.655   3.534  77.973  0.00  0.00    +0.045 A 
ATOM      4  C   LIG    1       -3.541   4.372  78.067  0.00  0.00    +0.078 A 
ATOM      5  C   LIG    1       -2.806   4.656  76.951  0.00  0.00    +0.007 A 
ATOM      6  C   LIG    1       -3.163   4.131  75.716  0.00  0.00    +0.043 A 
ATOM      7  C   LIG    1       -4.262   3.307  75.598  0.00  0.00    +0.010 A 
ATOM      8  C   LIG    1       -5.015   3.001  76.724  0.00  0.00    +0.058 A 
ATOM      9  N   LIG    1       -6.139   2.230  76.948  0.00  0.00    -0.474 N 
ENDROOT
BRANCH   1  10
ATOM     10  C   LIG    1       -7.569   1.602  78.956  0.00  0.00    -0.212 C 
BRANCH  10  11
ATOM     11  S   LIG    1       -6.921   0.391  80.141  0.00  0.00    +2.495 S 
ATOM     12  O   LIG    1       -7.418   0.666  81.443  0.00  0.00    -0.909 OA
ATOM     13  O   LIG    1       -5.532   0.187  79.922  0.00  0.00    -0.927 OA
BRANCH  11  17
ATOM     14  C   LIG    1       -8.860  -3.530  78.970  0.00  0.00    +0.074 A 
ATOM     15  C   LIG    1       -9.619  -2.528  79.547  0.00  0.00    -0.002 A 
ATOM     16  C   LIG    1       -9.027  -1.332  79.905  0.00  0.00    +0.115 A 
ATOM     17  C   LIG    1       -7.676  -1.135  79.686  0.00  0.00    -0.663 A 
ATOM     18  C   LIG    1       -6.918  -2.135  79.103  0.00  0.00    +0.124 A 
ATOM     19  C   LIG    1       -7.509  -3.333  78.750  0.00  0.00    +0.001 A 
ENDBRANCH  11  17
ENDBRANCH  10  11
ENDBRANCH   1  10
BRANCH   9  20
ATOM     20  C   LIG    1       -6.885   1.471  75.942  0.00  0.00    +0.291 C 
BRANCH  20  21
ATOM     21  C   LIG    1       -6.225   0.106  75.738  0.00  0.00    +0.256 C 
BRANCH  21  22
ATOM     22  C   LIG    1       -7.288  -0.956  75.635  0.00  0.00    -0.120 A 
ATOM     23  C   LIG    1       -6.950  -2.236  75.234  0.00  0.00    +0.033 A 
ATOM     24  C   LIG    1       -7.925  -3.209  75.134  0.00  0.00    +0.036 A 
ATOM     25  C   LIG    1       -9.241  -2.904  75.433  0.00  0.00    -0.029 A 
ATOM     26 CL   LIG    1      -10.467  -4.127  75.307  0.00  0.00    -0.061 Cl
ATOM     27  C   LIG    1       -9.579  -1.624  75.834  0.00  0.00    +0.035 A 
ATOM     28  C   LIG    1       -8.603  -0.651  75.934  0.00  0.00    +0.045 A 
ENDBRANCH  21  22
BRANCH  21  29
ATOM     29  O   LIG    1       -5.452   0.126  74.538  0.00  0.00    -0.539 OA
ATOM     30  H   LIG    1       -5.407   0.993  74.112  0.00  0.00    +0.369 HD
ENDBRANCH  21  29
ENDBRANCH  20  21
ENDBRANCH   9  20
TORSDOF 7
ENDMDL
MODEL 2
REMARK VINA RESULT:      -8.4      2.801      6.944
REMARK  Name = ZINC12577459
REMARK                            x       y       z     vdW  Elec       q    Type
REMARK                         _______ _______ _______ _____ _____    ______ ____
ROOT
ATOM      1  C   LIG    1       -8.835  -0.958  76.383  0.00  0.00    +0.280 A 
ATOM      2  N   LIG    1       -9.150  -0.736  75.141  0.00  0.00    -0.459 NA
ATOM      3  C   LIG    1       -9.609  -1.882  74.574  0.00  0.00    +0.045 A 
ATOM      4  C   LIG    1      -10.073  -2.207  73.297  0.00  0.00    +0.078 A 
ATOM      5  C   LIG    1      -10.462  -3.486  73.020  0.00  0.00    +0.007 A 
ATOM      6  C   LIG    1      -10.415  -4.469  73.999  0.00  0.00    +0.043 A 
ATOM      7  C   LIG    1       -9.966  -4.170  75.268  0.00  0.00    +0.010 A 
ATOM      8  C   LIG    1       -9.558  -2.876  75.565  0.00  0.00    +0.058 A 
ATOM      9  N   LIG    1       -9.069  -2.260  76.700  0.00  0.00    -0.474 N 
ENDROOT
BRANCH   1  10
ATOM     10  C   LIG    1       -8.289   0.077  77.333  0.00  0.00    -0.212 C 
BRANCH  10  11
ATOM     11  S   LIG    1       -6.477  -0.023  77.359  0.00  0.00    +2.495 S 
ATOM     12  O   LIG    1       -6.023  -0.931  76.366  0.00  0.00    -0.909 OA
ATOM     13  O   LIG    1       -6.012  -0.120  78.698  0.00  0.00    -0.927 OA
BRANCH  11  17
ATOM     14  C   LIG    1       -5.068   4.039  75.941  0.00  0.00    +0.074 A 
ATOM     15  C   LIG    1       -6.173   3.940  76.768  0.00  0.00    -0.002 A 
ATOM     16  C   LIG    1       -6.603   2.700  77.200  0.00  0.00    +0.115 A 
ATOM     17  C   LIG    1       -5.929   1.558  76.807  0.00  0.00    -0.663 A 
ATOM     18  C   LIG    1       -4.821   1.658  75.986  0.00  0.00    +0.124 A 
ATOM     19  C   LIG    1       -4.394   2.898  75.549  0.00  0.00    +0.001 A 
ENDBRANCH  11  17
ENDBRANCH  10  11
ENDBRANCH   1  10
BRANCH   9  20
ATOM     20  C   LIG    1       -8.840  -2.892  78.001  0.00  0.00    +0.291 C 
BRANCH  20  21
ATOM     21  C   LIG    1      -10.147  -2.911  78.796  0.00  0.00    +0.256 C 
BRANCH  21  22
ATOM     22  C   LIG    1      -10.431  -4.315  79.262  0.00  0.00    -0.120 A 
ATOM     23  C   LIG    1       -9.733  -4.843  80.333  0.00  0.00    +0.033 A 
ATOM     24  C   LIG    1       -9.989  -6.132  80.758  0.00  0.00    +0.036 A 
ATOM     25  C   LIG    1      -10.943  -6.897  80.111  0.00  0.00    -0.029 A 
ATOM     26 CL   LIG    1      -11.265  -8.517  80.644  0.00  0.00    -0.061 Cl
ATOM     27  C   LIG    1      -11.641  -6.369  79.039  0.00  0.00    +0.035 A 
ATOM     28  C   LIG    1      -11.385  -5.079  78.615  0.00  0.00    +0.045 A 
ENDBRANCH  21  22
BRANCH  21  29
ATOM     29  O   LIG    1      -10.028  -2.048  79.928  0.00  0.00    -0.539 OA
ATOM     30  H   LIG    1      -10.505  -1.211  79.836  0.00  0.00    +0.369 HD
ENDBRANCH  21  29
ENDBRANCH  20  21
ENDBRANCH   9  20
TORSDOF 7
ENDMDL
MODEL 3
REMARK VINA RESULT:      -8.3      2.671      3.878
REMARK  Name = ZINC12577459
REMARK                            x       y       z     vdW  Elec       q    Type
REMARK                         _______ _______ _______ _____ _____    ______ ____
ROOT
ATOM      1  C   LIG    1       -7.139  -1.436  78.957  0.00  0.00    +0.280 A 
ATOM      2  N   LIG    1       -6.700  -0.375  79.569  0.00  0.00    -0.459 NA
ATOM      3  C   LIG    1       -6.621   0.658  78.691  0.00  0.00    +0.045 A 
ATOM      4  C   LIG    1       -6.224   1.992  78.806  0.00  0.00    +0.078 A 
ATOM      5  C   LIG    1       -6.240   2.804  77.708  0.00  0.00    +0.007 A 
ATOM      6  C   LIG    1       -6.661   2.322  76.476  0.00  0.00    +0.043 A 
ATOM      7  C   LIG    1       -7.063   1.010  76.340  0.00  0.00    +0.010 A 
ATOM      8  C   LIG    1       -7.045   0.168  77.444  0.00  0.00    +0.058 A 
ATOM      9  N   LIG    1       -7.371  -1.159  77.646  0.00  0.00    -0.474 N 
ENDROOT
BRANCH   1  10
ATOM     10  C   LIG    1       -7.358  -2.779  79.608  0.00  0.00    -0.212 C 
BRANCH  10  11
ATOM     11  S   LIG    1       -8.872  -2.727  80.606  0.00  0.00    +2.495 S 
ATOM     12  O   LIG    1       -9.749  -1.724  80.114  0.00  0.00    -0.909 OA
ATOM     13  O   LIG    1       -8.549  -2.793  81.989  0.00  0.00    -0.927 OA
BRANCH  11  17
ATOM     14  C   LIG    1      -10.978  -6.637  79.726  0.00  0.00    +0.074 A 
ATOM     15  C   LIG    1      -10.154  -6.529  80.831  0.00  0.00    -0.002 A 
ATOM     16  C   LIG    1       -9.511  -5.335  81.100  0.00  0.00    +0.115 A 
ATOM     17  C   LIG    1       -9.691  -4.249  80.264  0.00  0.00    -0.663 A 
ATOM     18  C   LIG    1      -10.520  -4.355  79.162  0.00  0.00    +0.124 A 
ATOM     19  C   LIG    1      -11.159  -5.550  78.890  0.00  0.00    +0.001 A 
ENDBRANCH  11  17
ENDBRANCH  10  11
ENDBRANCH   1  10
BRANCH   9  20
ATOM     20  C   LIG    1       -7.869  -2.094  76.636  0.00  0.00    +0.291 C 
BRANCH  20  21
ATOM     21  C   LIG    1       -9.266  -1.662  76.185  0.00  0.00    +0.256 C 
BRANCH  21  22
ATOM     22  C   LIG    1       -9.738  -2.566  75.075  0.00  0.00    -0.120 A 
ATOM     23  C   LIG    1       -9.923  -2.059  73.802  0.00  0.00    +0.033 A 
ATOM     24  C   LIG    1      -10.361  -2.886  72.786  0.00  0.00    +0.036 A 
ATOM     25  C   LIG    1      -10.617  -4.221  73.041  0.00  0.00    -0.029 A 
ATOM     26 CL   LIG    1      -11.167  -5.260  71.764  0.00  0.00    -0.061 Cl
ATOM     27  C   LIG    1      -10.432  -4.728  74.315  0.00  0.00    +0.035 A 
ATOM     28  C   LIG    1       -9.993  -3.900  75.332  0.00  0.00    +0.045 A 
ENDBRANCH  21  22
BRANCH  21  29
ATOM     29  O   LIG    1      -10.170  -1.748  77.287  0.00  0.00    -0.539 OA
ATOM     30  H   LIG    1      -10.447  -0.890  77.637  0.00  0.00    +0.369 HD
ENDBRANCH  21  29
ENDBRANCH  20  21
ENDBRANCH   9  20
TORSDOF 7
ENDMDL
MODEL 4
REMARK VINA RESULT:      -8.2      2.696      6.479
REMARK  Name = ZINC12577459
REMARK                            x       y       z     vdW  Elec       q    Type
REMARK                         _______ _______ _______ _____ _____    ______ ____
ROOT
ATOM      1  C   LIG    1       -8.633  -0.871  78.601  0.00  0.00    +0.280 A 
ATOM      2  N   LIG    1       -8.955  -1.341  79.770  0.00  0.00    -0.459 NA
ATOM      3  C   LIG    1       -9.217  -2.670  79.671  0.00  0.00    +0.045 A 
ATOM      4  C   LIG    1       -9.598  -3.648  80.593  0.00  0.00    +0.078 A 
ATOM      5  C   LIG    1       -9.808  -4.932  80.175  0.00  0.00    +0.007 A 
ATOM      6  C   LIG    1       -9.632  -5.281  78.843  0.00  0.00    +0.043 A 
ATOM      7  C   LIG    1       -9.251  -4.333  77.917  0.00  0.00    +0.010 A 
ATOM      8  C   LIG    1       -9.042  -3.021  78.323  0.00  0.00    +0.058 A 
ATOM      9  N   LIG    1       -8.667  -1.863  77.671  0.00  0.00    -0.474 N 
ENDROOT
BRANCH   1  10
ATOM     10  C   LIG    1       -8.276   0.567  78.317  0.00  0.00    -0.212 C 
BRANCH  10  11
ATOM     11  S   LIG    1       -6.737   0.988  79.181  0.00  0.00    +2.495 S 
ATOM     12  O   LIG    1       -5.778  -0.046  79.006  0.00  0.00    -0.909 OA
ATOM     13  O   LIG    1       -7.026   1.498  80.475  0.00  0.00    -0.927 OA
BRANCH  11  17
ATOM     14  C   LIG    1       -5.057   4.519  76.899  0.00  0.00    +0.074 A 
ATOM     15  C   LIG    1       -4.281   3.876  77.847  0.00  0.00    -0.002 A 
ATOM     16  C   LIG    1       -4.795   2.799  78.544  0.00  0.00    +0.115 A 
ATOM     17  C   LIG    1       -6.082   2.362  78.293  0.00  0.00    -0.663 A 
ATOM     18  C   LIG    1       -6.855   3.002  77.341  0.00  0.00    +0.124 A 
ATOM     19  C   LIG    1       -6.345   4.083  76.648  0.00  0.00    +0.001 A 
ENDBRANCH  11  17
ENDBRANCH  10  11
ENDBRANCH   1  10
BRANCH   9  20
ATOM     20  C   LIG    1       -8.368  -1.727  76.244  0.00  0.00    +0.291 C 
BRANCH  20  21
ATOM     21  C   LIG    1       -6.888  -2.027  76.002  0.00  0.00    +0.256 C 
BRANCH  21  22
ATOM     22  C   LIG    1       -6.199  -0.786  75.496  0.00  0.00    -0.120 A 
ATOM     23  C   LIG    1       -4.867  -0.564  75.795  0.00  0.00    +0.033 A 
ATOM     24  C   LIG    1       -4.236   0.576  75.336  0.00  0.00    +0.036 A 
ATOM     25  C   LIG    1       -4.937   1.497  74.578  0.00  0.00    -0.029 A 
ATOM     26 CL   LIG    1       -4.144   2.929  74.000  0.00  0.00    -0.061 Cl
ATOM     27  C   LIG    1       -6.269   1.275  74.279  0.00  0.00    +0.035 A 
ATOM     28  C   LIG    1       -6.900   0.133  74.738  0.00  0.00    +0.045 A 
ENDBRANCH  21  22
BRANCH  21  29
ATOM     29  O   LIG    1       -6.280  -2.444  77.226  0.00  0.00    -0.539 OA
ATOM     30  H   LIG    1       -6.531  -1.909  77.992  0.00  0.00    +0.369 HD
ENDBRANCH  21  29
ENDBRANCH  20  21
ENDBRANCH   9  20
TORSDOF 7
ENDMDL
MODEL 5
REMARK VINA RESULT:      -8.0      1.932      5.930
REMARK  Name = ZINC12577459
REMARK                            x       y       z     vdW  Elec       q    Type
REMARK                         _______ _______ _______ _____ _____    ______ ____
ROOT
ATOM      1  C   LIG    1       -6.671  -0.152  78.120  0.00  0.00    +0.280 A 
ATOM      2  N   LIG    1       -6.251  -0.565  79.279  0.00  0.00    -0.459 NA
ATOM      3  C   LIG    1       -7.184  -1.375  79.841  0.00  0.00    +0.045 A 
ATOM      4  C   LIG    1       -7.251  -2.076  81.048  0.00  0.00    +0.078 A 
ATOM      5  C   LIG    1       -8.361  -2.815  81.345  0.00  0.00    +0.007 A 
ATOM      6  C   LIG    1       -9.422  -2.889  80.453  0.00  0.00    +0.043 A 
ATOM      7  C   LIG    1       -9.376  -2.210  79.254  0.00  0.00    +0.010 A 
ATOM      8  C   LIG    1       -8.259  -1.447  78.939  0.00  0.00    +0.058 A 
ATOM      9  N   LIG    1       -7.902  -0.666  77.857  0.00  0.00    -0.474 N 
ENDROOT
BRANCH   1  10
ATOM     10  C   LIG    1       -5.905   0.766  77.201  0.00  0.00    -0.212 C 
BRANCH  10  11
ATOM     11  S   LIG    1       -5.740   2.398  77.978  0.00  0.00    +2.495 S 
ATOM     12  O   LIG    1       -5.121   2.274  79.250  0.00  0.00    -0.909 OA
ATOM     13  O   LIG    1       -6.945   3.136  77.826  0.00  0.00    -0.927 OA
BRANCH  11  17
ATOM     14  C   LIG    1       -2.713   4.595  75.426  0.00  0.00    +0.074 A 
ATOM     15  C   LIG    1       -2.770   4.830  76.788  0.00  0.00    -0.002 A 
ATOM     16  C   LIG    1       -3.695   4.160  77.567  0.00  0.00    +0.115 A 
ATOM     17  C   LIG    1       -4.562   3.253  76.985  0.00  0.00    -0.663 A 
ATOM     18  C   LIG    1       -4.501   3.014  75.624  0.00  0.00    +0.124 A 
ATOM     19  C   LIG    1       -3.580   3.688  74.845  0.00  0.00    +0.001 A 
ENDBRANCH  11  17
ENDBRANCH  10  11
ENDBRANCH   1  10
BRANCH   9  20
ATOM     20  C   LIG    1       -8.703  -0.433  76.654  0.00  0.00    +0.291 C 
BRANCH  20  21
ATOM     21  C   LIG    1       -8.117  -1.230  75.487  0.00  0.00    +0.256 C 
BRANCH  21  22
ATOM     22  C   LIG    1       -9.085  -2.310  75.079  0.00  0.00    -0.120 A 
ATOM     23  C   LIG    1       -9.798  -2.189  73.900  0.00  0.00    +0.033 A 
ATOM     24  C   LIG    1      -10.691  -3.175  73.528  0.00  0.00    +0.036 A 
ATOM     25  C   LIG    1      -10.873  -4.284  74.334  0.00  0.00    -0.029 A 
ATOM     26 CL   LIG    1      -11.994  -5.524  73.866  0.00  0.00    -0.061 Cl
ATOM     27  C   LIG    1      -10.160  -4.405  75.513  0.00  0.00    +0.035 A 
ATOM     28  C   LIG    1       -9.267  -3.418  75.885  0.00  0.00    +0.045 A 
ENDBRANCH  21  22
BRANCH  21  29
ATOM     29  O   LIG    1       -7.883  -0.356  74.383  0.00  0.00    -0.539 OA
ATOM     30  H   LIG    1       -7.013   0.067  74.392  0.00  0.00    +0.369 HD
ENDBRANCH  21  29
ENDBRANCH  20  21
ENDBRANCH   9  20
TORSDOF 7
ENDMDL
MODEL 6
REMARK VINA RESULT:      -7.8      3.824      6.671
REMARK  Name = ZINC12577459
REMARK                            x       y       z     vdW  Elec       q    Type
REMARK                         _______ _______ _______ _____ _____    ______ ____
ROOT
ATOM      1  C   LIG    1       -8.846  -3.626  77.184  0.00  0.00    +0.280 A 
ATOM      2  N   LIG    1       -9.594  -4.434  76.490  0.00  0.00    -0.459 NA
ATOM      3  C   LIG    1       -9.832  -3.898  75.266  0.00  0.00    +0.045 A 
ATOM      4  C   LIG    1      -10.555  -4.326  74.150  0.00  0.00    +0.078 A 
ATOM      5  C   LIG    1      -10.622  -3.535  73.038  0.00  0.00    +0.007 A 
ATOM      6  C   LIG    1       -9.969  -2.311  72.998  0.00  0.00    +0.043 A 
ATOM      7  C   LIG    1       -9.245  -1.870  74.086  0.00  0.00    +0.010 A 
ATOM      8  C   LIG    1       -9.172  -2.658  75.228  0.00  0.00    +0.058 A 
ATOM      9  N   LIG    1       -8.553  -2.517  76.454  0.00  0.00    -0.474 N 
ENDROOT
BRANCH   1  10
ATOM     10  C   LIG    1       -8.374  -3.883  78.593  0.00  0.00    -0.212 C 
BRANCH  10  11
ATOM     11  S   LIG    1       -9.778  -3.748  79.734  0.00  0.00    +2.495 S 
ATOM     12  O   LIG    1      -10.914  -3.235  79.054  0.00  0.00    -0.909 OA
ATOM     13  O   LIG    1       -9.354  -3.183  80.967  0.00  0.00    -0.927 OA
BRANCH  11  17
ATOM     14  C   LIG    1      -10.871  -8.025  80.740  0.00  0.00    +0.074 A 
ATOM     15  C   LIG    1       -9.952  -7.345  81.519  0.00  0.00    -0.002 A 
ATOM     16  C   LIG    1       -9.618  -6.039  81.211  0.00  0.00    +0.115 A 
ATOM     17  C   LIG    1      -10.203  -5.413  80.126  0.00  0.00    -0.663 A 
ATOM     18  C   LIG    1      -11.126  -6.092  79.351  0.00  0.00    +0.124 A 
ATOM     19  C   LIG    1      -11.455  -7.399  79.655  0.00  0.00    +0.001 A 
ENDBRANCH  11  17
ENDBRANCH  10  11
ENDBRANCH   1  10
BRANCH   9  20
ATOM     20  C   LIG    1       -7.737  -1.382  76.889  0.00  0.00    +0.291 C 
BRANCH  20  21
ATOM     21  C   LIG    1       -6.328  -1.512  76.306  0.00  0.00    +0.256 C 
BRANCH  21  22
ATOM     22  C   LIG    1       -5.798  -0.143  75.963  0.00  0.00    -0.120 A 
ATOM     23  C   LIG    1       -6.589   0.974  76.161  0.00  0.00    +0.033 A 
ATOM     24  C   LIG    1       -6.105   2.228  75.842  0.00  0.00    +0.036 A 
ATOM     25  C   LIG    1       -4.830   2.367  75.323  0.00  0.00    -0.029 A 
ATOM     26 CL   LIG    1       -4.222   3.943  74.922  0.00  0.00    -0.061 Cl
ATOM     27  C   LIG    1       -4.040   1.249  75.125  0.00  0.00    +0.035 A 
ATOM     28  C   LIG    1       -4.524  -0.006  75.445  0.00  0.00    +0.045 A 
ENDBRANCH  21  22
BRANCH  21  29
ATOM     29  O   LIG    1       -5.471  -2.129  77.266  0.00  0.00    -0.539 OA
ATOM     30  H   LIG    1       -4.528  -2.015  77.083  0.00  0.00    +0.369 HD
ENDBRANCH  21  29
ENDBRANCH  20  21
ENDBRANCH   9  20
TORSDOF 7
ENDMDL
MODEL 7
REMARK VINA RESULT:      -7.6      3.493      6.680
REMARK  Name = ZINC12577459
REMARK                            x       y       z     vdW  Elec       q    Type
REMARK                         _______ _______ _______ _____ _____    ______ ____
ROOT
ATOM      1  C   LIG    1      -10.110  -3.564  77.123  0.00  0.00    +0.280 A 
ATOM      2  N   LIG    1      -10.561  -4.689  76.652  0.00  0.00    -0.459 NA
ATOM      3  C   LIG    1      -10.306  -4.762  75.320  0.00  0.00    +0.045 A 
ATOM      4  C   LIG    1      -10.565  -5.724  74.340  0.00  0.00    +0.078 A 
ATOM      5  C   LIG    1      -10.188  -5.496  73.047  0.00  0.00    +0.007 A 
ATOM      6  C   LIG    1       -9.537  -4.322  72.695  0.00  0.00    +0.043 A 
ATOM      7  C   LIG    1       -9.266  -3.361  73.647  0.00  0.00    +0.010 A 
ATOM      8  C   LIG    1       -9.649  -3.572  74.965  0.00  0.00    +0.058 A 
ATOM      9  N   LIG    1       -9.535  -2.837  76.128  0.00  0.00    -0.474 N 
ENDROOT
BRANCH   1  10
ATOM     10  C   LIG    1      -10.211  -3.129  78.563  0.00  0.00    -0.212 C 
BRANCH  10  11
ATOM     11  S   LIG    1       -8.670  -3.540  79.428  0.00  0.00    +2.495 S 
ATOM     12  O   LIG    1       -7.777  -4.205  78.547  0.00  0.00    -0.909 OA
ATOM     13  O   LIG    1       -8.958  -4.077  80.711  0.00  0.00    -0.927 OA
BRANCH  11  17
ATOM     14  C   LIG    1       -6.710   0.455  80.264  0.00  0.00    +0.074 A 
ATOM     15  C   LIG    1       -5.931  -0.677  80.100  0.00  0.00    -0.002 A 
ATOM     16  C   LIG    1       -6.530  -1.896  79.846  0.00  0.00    +0.115 A 
ATOM     17  C   LIG    1       -7.907  -1.985  79.753  0.00  0.00    -0.663 A 
ATOM     18  C   LIG    1       -8.685  -0.853  79.912  0.00  0.00    +0.124 A 
ATOM     19  C   LIG    1       -8.087   0.366  80.172  0.00  0.00    +0.001 A 
ENDBRANCH  11  17
ENDBRANCH  10  11
ENDBRANCH   1  10
BRANCH   9  20
ATOM     20  C   LIG    1       -8.915  -1.517  76.263  0.00  0.00    +0.291 C 
BRANCH  20  21
ATOM     21  C   LIG    1       -7.468  -1.580  75.770  0.00  0.00    +0.256 C 
BRANCH  21  22
ATOM     22  C   LIG    1       -6.786  -0.264  76.045  0.00  0.00    -0.120 A 
ATOM     23  C   LIG    1       -5.462  -0.085  75.688  0.00  0.00    +0.033 A 
ATOM     24  C   LIG    1       -4.834   1.119  75.945  0.00  0.00    +0.036 A 
ATOM     25  C   LIG    1       -5.529   2.144  76.560  0.00  0.00    -0.029 A 
ATOM     26 CL   LIG    1       -4.740   3.657  76.882  0.00  0.00    -0.061 Cl
ATOM     27  C   LIG    1       -6.854   1.964  76.917  0.00  0.00    +0.035 A 
ATOM     28  C   LIG    1       -7.481   0.760  76.660  0.00  0.00    +0.045 A 
ENDBRANCH  21  22
BRANCH  21  29
ATOM     29  O   LIG    1       -6.778  -2.627  76.452  0.00  0.00    -0.539 OA
ATOM     30  H   LIG    1       -6.390  -3.290  75.864  0.00  0.00    +0.369 HD
ENDBRANCH  21  29
ENDBRANCH  20  21
ENDBRANCH   9  20
TORSDOF 7
ENDMDL
MODEL 8
REMARK VINA RESULT:      -7.6     17.633     20.617
REMARK  Name = ZINC12577459
REMARK                            x       y       z     vdW  Elec       q    Type
REMARK                         _______ _______ _______ _____ _____    ______ ____
ROOT
ATOM      1  C   LIG    1       -7.570 -16.675  67.130  0.00  0.00    +0.280 A 
ATOM      2  N   LIG    1       -7.012 -17.329  68.107  0.00  0.00    -0.459 NA
ATOM      3  C   LIG    1       -6.187 -18.284  67.605  0.00  0.00    +0.045 A 
ATOM      4  C   LIG    1       -5.360 -19.247  68.188  0.00  0.00    +0.078 A 
ATOM      5  C   LIG    1       -4.644 -20.099  67.395  0.00  0.00    +0.007 A 
ATOM      6  C   LIG    1       -4.718 -20.010  66.012  0.00  0.00    +0.043 A 
ATOM      7  C   LIG    1       -5.523 -19.063  65.415  0.00  0.00    +0.010 A 
ATOM      8  C   LIG    1       -6.264 -18.195  66.205  0.00  0.00    +0.058 A 
ATOM      9  N   LIG    1       -7.143 -17.164  65.935  0.00  0.00    -0.474 N 
ENDROOT
BRANCH   1  10
ATOM     10  C   LIG    1       -8.548 -15.541  67.299  0.00  0.00    -0.212 C 
BRANCH  10  11
ATOM     11  S   LIG    1       -7.647 -13.966  67.330  0.00  0.00    +2.495 S 
ATOM     12  O   LIG    1       -6.297 -14.166  66.939  0.00  0.00    -0.909 OA
ATOM     13  O   LIG    1       -7.961 -13.247  68.515  0.00  0.00    -0.927 OA
BRANCH  11  17
ATOM     14  C   LIG    1       -9.468 -11.521  63.982  0.00  0.00    +0.074 A 
ATOM     15  C   LIG    1      -10.048 -11.515  65.238  0.00  0.00    -0.002 A 
ATOM     16  C   LIG    1       -9.493 -12.262  66.259  0.00  0.00    +0.115 A 
ATOM     17  C   LIG    1       -8.356 -13.014  66.027  0.00  0.00    -0.663 A 
ATOM     18  C   LIG    1       -7.773 -13.016  64.773  0.00  0.00    +0.124 A 
ATOM     19  C   LIG    1       -8.331 -12.274  63.750  0.00  0.00    +0.001 A 
ENDBRANCH  11  17
ENDBRANCH  10  11
ENDBRANCH   1  10
BRANCH   9  20
ATOM     20  C   LIG    1       -7.545 -16.690  64.609  0.00  0.00    +0.291 C 
BRANCH  20  21
ATOM     21  C   LIG    1       -8.900 -17.295  64.239  0.00  0.00    +0.256 C 
BRANCH  21  22
ATOM     22  C   LIG    1       -9.832 -16.202  63.785  0.00  0.00    -0.120 A 
ATOM     23  C   LIG    1       -9.719 -15.684  62.507  0.00  0.00    +0.033 A 
ATOM     24  C   LIG    1      -10.569 -14.678  62.091  0.00  0.00    +0.036 A 
ATOM     25  C   LIG    1      -11.533 -14.186  62.953  0.00  0.00    -0.029 A 
ATOM     26 CL   LIG    1      -12.602 -12.922  62.431  0.00  0.00    -0.061 Cl
ATOM     27  C   LIG    1      -11.646 -14.704  64.231  0.00  0.00    +0.035 A 
ATOM     28  C   LIG    1      -10.795 -15.711  64.646  0.00  0.00    +0.045 A 
ENDBRANCH  21  22
BRANCH  21  29
ATOM     29  O   LIG    1       -8.726 -18.243  63.185  0.00  0.00    -0.539 OA
ATOM     30  H   LIG    1       -8.156 -18.989  63.416  0.00  0.00    +0.369 HD
ENDBRANCH  21  29
ENDBRANCH  20  21
ENDBRANCH   9  20
TORSDOF 7
ENDMDL
MODEL 9
REMARK VINA RESULT:      -7.5      3.424      7.608
REMARK  Name = ZINC12577459
REMARK                            x       y       z     vdW  Elec       q    Type
REMARK                         _______ _______ _______ _____ _____    ______ ____
ROOT
ATOM      1  C   LIG    1       -9.539  -3.061  77.766  0.00  0.00    +0.280 A 
ATOM      2  N   LIG    1       -9.655  -4.322  77.467  0.00  0.00    -0.459 NA
ATOM      3  C   LIG    1       -9.651  -5.063  78.605  0.00  0.00    +0.045 A 
ATOM      4  C   LIG    1       -9.745  -6.433  78.863  0.00  0.00    +0.078 A 
ATOM      5  C   LIG    1       -9.695  -6.888  80.150  0.00  0.00    +0.007 A 
ATOM      6  C   LIG    1       -9.564  -6.002  81.210  0.00  0.00    +0.043 A 
ATOM      7  C   LIG    1       -9.475  -4.645  80.979  0.00  0.00    +0.010 A 
ATOM      8  C   LIG    1       -9.516  -4.166  79.677  0.00  0.00    +0.058 A 
ATOM      9  N   LIG    1       -9.453  -2.906  79.115  0.00  0.00    -0.474 N 
ENDROOT
BRANCH   1  10
ATOM     10  C   LIG    1       -9.505  -1.936  76.763  0.00  0.00    -0.212 C 
BRANCH  10  11
ATOM     11  S   LIG    1       -8.446  -2.404  75.367  0.00  0.00    +2.495 S 
ATOM     12  O   LIG    1       -9.143  -2.225  74.142  0.00  0.00    -0.909 OA
ATOM     13  O   LIG    1       -7.776  -3.625  75.649  0.00  0.00    -0.927 OA
BRANCH  11  17
ATOM     14  C   LIG    1       -5.170   0.720  75.296  0.00  0.00    +0.074 A 
ATOM     15  C   LIG    1       -4.974  -0.472  75.969  0.00  0.00    -0.002 A 
ATOM     16  C   LIG    1       -5.974  -1.426  75.991  0.00  0.00    +0.115 A 
ATOM     17  C   LIG    1       -7.170  -1.188  75.340  0.00  0.00    -0.663 A 
ATOM     18  C   LIG    1       -7.364   0.002  74.662  0.00  0.00    +0.124 A 
ATOM     19  C   LIG    1       -6.366   0.958  74.645  0.00  0.00    +0.001 A 
ENDBRANCH  11  17
ENDBRANCH  10  11
ENDBRANCH   1  10
BRANCH   9  20
ATOM     20  C   LIG    1       -9.314  -1.639  79.836  0.00  0.00    +0.291 C 
BRANCH  20  21
ATOM     21  C   LIG    1       -7.836  -1.383  80.138  0.00  0.00    +0.256 C 
BRANCH  21  22
ATOM     22  C   LIG    1       -7.395  -0.117  79.450  0.00  0.00    -0.120 A 
ATOM     23  C   LIG    1       -8.250   0.528  78.575  0.00  0.00    +0.033 A 
ATOM     24  C   LIG    1       -7.844   1.686  77.940  0.00  0.00    +0.036 A 
ATOM     25  C   LIG    1       -6.581   2.199  78.176  0.00  0.00    -0.029 A 
ATOM     26 CL   LIG    1       -6.071   3.654  77.378  0.00  0.00    -0.061 Cl
ATOM     27  C   LIG    1       -5.726   1.553  79.051  0.00  0.00    +0.035 A 
ATOM     28  C   LIG    1       -6.133   0.395  79.687  0.00  0.00    +0.045 A 
ENDBRANCH  21  22
BRANCH  21  29
ATOM     29  O   LIG    1       -7.655  -1.247  81.548  0.00  0.00    -0.539 OA
ATOM     30  H   LIG    1       -6.757  -0.999  81.807  0.00  0.00    +0.369 HD
ENDBRANCH  21  29
ENDBRANCH  20  21
ENDBRANCH   9  20
TORSDOF 7
ENDMDL
