# Supplementary material for: Computationally accelerated identification of P-glycoprotein inhibitors
Source: PLoS One. 2025 Aug 13;20(8):e0325121. doi: 10.1371/journal.pone.0325121 (PMC12349723; doi:10.1371/journal.pone.0325121)
Supplement: S9 File — We have provided the full dataset for the docking studies presented in this paper, as defined by the journal’s definition of a complete minimal dataset. (ZIP) [file pone.0325121.s013.zip › S9_Docking_Data_Receptors_Ligands/NBD_docking/2hyd_nbd_2/ZINC12922226_2hyd_nbd_2_out.pdb]

MODEL 1
REMARK VINA RESULT:      -9.9      0.000      0.000
REMARK  Name = ZINC12922226
REMARK                            x       y       z     vdW  Elec       q    Type
REMARK                         _______ _______ _______ _____ _____    ______ ____
COMPND    ZINC12922226 
AUTHOR    GENERATED BY OPEN BABEL 2.3.2
ATOM      1  C   LIG     1       4.076   0.411  75.839  1.00  0.00           C  
ATOM      2  N   LIG     1       4.219   1.409  74.998  1.00  0.00           N  
ATOM      3  N   LIG     1       3.484   2.394  75.379  1.00  0.00           N  
ATOM      4  C   LIG     1       2.848   2.068  76.469  1.00  0.00           C  
ATOM      5  O   LIG     1       3.200   0.808  76.784  1.00  0.00           O  
ATOM      6  C   LIG     1       2.801  -2.370  74.935  1.00  0.00           C  
ATOM      7  C   LIG     1       4.218  -2.107  75.377  1.00  0.00           C  
ATOM      8  C   LIG     1       4.745  -0.904  75.761  1.00  0.00           C  
ATOM      9  C   LIG     1       6.145  -1.244  76.085  1.00  0.00           C  
ATOM     10  N   LIG     1       6.247  -2.529  75.854  1.00  0.00           N  
ATOM     11  O   LIG     1       5.208  -3.004  75.467  1.00  0.00           O  
ATOM     12  C   LIG     1       7.206  -0.328  76.569  1.00  0.00           C  
ATOM     13  C   LIG     1       7.563   0.789  75.815  1.00  0.00           C  
ATOM     14  C   LIG     1       8.547   1.641  76.272  1.00  0.00           C  
ATOM     15  C   LIG     1       9.189   1.382  77.470  1.00  0.00           C  
ATOM     16  C   LIG     1       8.842   0.272  78.220  1.00  0.00           C  
ATOM     17  C   LIG     1       7.855  -0.584  77.776  1.00  0.00           C  
ATOM     18  C   LIG     1       1.888   2.941  77.233  1.00  0.00           C  
ATOM     19  N   LIG     1       0.529   2.731  76.729  1.00  0.00           N  
ATOM     20  C   LIG     1      -0.011   1.484  76.746  1.00  0.00           C  
ATOM     21  N   LIG     1      -1.206   1.218  76.317  1.00  0.00           N  
ATOM     22  C   LIG     1      -2.014   2.184  75.814  1.00  0.00           C  
ATOM     23  C   LIG     1      -3.302   1.899  75.354  1.00  0.00           C  
ATOM     24  C   LIG     1      -4.087   2.912  74.852  1.00  0.00           C  
ATOM     25  C   LIG     1      -3.615   4.217  74.797  1.00  0.00           C  
ATOM     26  C   LIG     1      -2.349   4.524  75.245  1.00  0.00           C  
ATOM     27  C   LIG     1      -1.538   3.513  75.757  1.00  0.00           C  
ATOM     28  C   LIG     1      -0.181   3.782  76.256  1.00  0.00           C  
ATOM     29  O   LIG     1       0.287   4.905  76.239  1.00  0.00           O  
CONECT    1    2    8    5                                            
CONECT    2    3    1                                                 
CONECT    3    2    4                                                 
CONECT    4    3    5   18                                            
CONECT    5    1    4                                                 
CONECT    6    7                                                      
CONECT    7    6   11    8                                            
CONECT    8    7    1    9                                            
CONECT    9    8   10   12                                            
CONECT   10   11    9                                                 
CONECT   11    7   10                                                 
CONECT   12   13    9   17                                            
CONECT   13   14   12                                                 
CONECT   14   13   15                                                 
CONECT   15   14   16                                                 
CONECT   16   15   17                                                 
CONECT   17   12   16                                                 
CONECT   18    4   19                                                 
CONECT   19   28   20   18                                            
CONECT   20   21   19                                                 
CONECT   21   22   20                                                 
CONECT   22   23   27   21                                            
CONECT   23   24   22                                                 
CONECT   24   25   23                                                 
CONECT   25   24   26                                                 
CONECT   26   25   27                                                 
CONECT   27   26   22   28                                            
CONECT   28   27   29   19                                            
CONECT   29   28                                                      
MASTER        0    0    0    0    0    0    0    0   29    0   29    0
END
