# Supplementary material for: Computationally accelerated identification of P-glycoprotein inhibitors
Source: PLoS One. 2025 Aug 13;20(8):e0325121. doi: 10.1371/journal.pone.0325121 (PMC12349723; doi:10.1371/journal.pone.0325121)
Supplement: S9 File — We have provided the full dataset for the docking studies presented in this paper, as defined by the journal’s definition of a complete minimal dataset. (ZIP) [file pone.0325121.s013.zip › S9_Docking_Data_Receptors_Ligands/NBD_docking/2hyd_nbd_2/ZINC12922226_2hyd_nbd_2_out.pdbqt]

MODEL 1
REMARK VINA RESULT:      -9.9      0.000      0.000
REMARK  Name = ZINC12922226
REMARK                            x       y       z     vdW  Elec       q    Type
REMARK                         _______ _______ _______ _____ _____    ______ ____
ROOT
ATOM      1  C   LIG    1        4.076   0.411  75.839  0.00  0.00    +0.263 A 
ATOM      2  N   LIG    1        4.219   1.409  74.998  0.00  0.00    -0.261 NA
ATOM      3  N   LIG    1        3.484   2.394  75.379  0.00  0.00    -0.238 NA
ATOM      4  C   LIG    1        2.848   2.068  76.469  0.00  0.00    +0.129 A 
ATOM      5  O   LIG    1        3.200   0.808  76.784  0.00  0.00    -0.215 OA
ENDROOT
BRANCH   1   8
ATOM      6  C   LIG    1        2.801  -2.370  74.935  0.00  0.00    +0.215 C 
ATOM      7  C   LIG    1        4.218  -2.107  75.377  0.00  0.00    +0.042 A 
ATOM      8  C   LIG    1        4.745  -0.904  75.761  0.00  0.00    -0.155 A 
ATOM      9  C   LIG    1        6.145  -1.244  76.085  0.00  0.00    +0.122 A 
ATOM     10  N   LIG    1        6.247  -2.529  75.854  0.00  0.00    -0.337 NA
ATOM     11  O   LIG    1        5.208  -3.004  75.467  0.00  0.00    +0.110 OA
BRANCH   9  12
ATOM     12  C   LIG    1        7.206  -0.328  76.569  0.00  0.00    -0.045 A 
ATOM     13  C   LIG    1        7.563   0.789  75.815  0.00  0.00    +0.074 A 
ATOM     14  C   LIG    1        8.547   1.641  76.272  0.00  0.00    +0.009 A 
ATOM     15  C   LIG    1        9.189   1.382  77.470  0.00  0.00    +0.029 A 
ATOM     16  C   LIG    1        8.842   0.272  78.220  0.00  0.00    +0.002 A 
ATOM     17  C   LIG    1        7.855  -0.584  77.776  0.00  0.00    +0.043 A 
ENDBRANCH   9  12
ENDBRANCH   1   8
BRANCH   4  18
ATOM     18  C   LIG    1        1.888   2.941  77.233  0.00  0.00    +0.486 C 
BRANCH  18  19
ATOM     19  N   LIG    1        0.529   2.731  76.729  0.00  0.00    -0.552 N 
ATOM     20  C   LIG    1       -0.011   1.484  76.746  0.00  0.00    +0.573 A 
ATOM     21  N   LIG    1       -1.206   1.218  76.317  0.00  0.00    -0.510 NA
ATOM     22  C   LIG    1       -2.014   2.184  75.814  0.00  0.00    +0.143 A 
ATOM     23  C   LIG    1       -3.302   1.899  75.354  0.00  0.00    +0.036 A 
ATOM     24  C   LIG    1       -4.087   2.912  74.852  0.00  0.00    +0.065 A 
ATOM     25  C   LIG    1       -3.615   4.217  74.797  0.00  0.00    +0.004 A 
ATOM     26  C   LIG    1       -2.349   4.524  75.245  0.00  0.00    +0.099 A 
ATOM     27  C   LIG    1       -1.538   3.513  75.757  0.00  0.00    -0.191 A 
ATOM     28  C   LIG    1       -0.181   3.782  76.256  0.00  0.00    +0.547 A 
ATOM     29  O   LIG    1        0.287   4.905  76.239  0.00  0.00    -0.485 OA
ENDBRANCH  18  19
ENDBRANCH   4  18
TORSDOF 4
ENDMDL
MODEL 2
REMARK VINA RESULT:      -9.9      7.705     12.686
REMARK  Name = ZINC12922226
REMARK                            x       y       z     vdW  Elec       q    Type
REMARK                         _______ _______ _______ _____ _____    ______ ____
ROOT
ATOM      1  C   LIG    1       -7.802  -2.187  78.275  0.00  0.00    +0.263 A 
ATOM      2  N   LIG    1       -7.621  -3.218  77.482  0.00  0.00    -0.261 NA
ATOM      3  N   LIG    1       -7.404  -2.801  76.285  0.00  0.00    -0.238 NA
ATOM      4  C   LIG    1       -7.435  -1.498  76.264  0.00  0.00    +0.129 A 
ATOM      5  O   LIG    1       -7.692  -1.078  77.516  0.00  0.00    -0.215 OA
ENDROOT
BRANCH   1   8
ATOM      6  C   LIG    1       -6.450  -0.431  80.570  0.00  0.00    +0.215 C 
ATOM      7  C   LIG    1       -7.511  -1.490  80.725  0.00  0.00    +0.042 A 
ATOM      8  C   LIG    1       -8.078  -2.233  79.725  0.00  0.00    -0.155 A 
ATOM      9  C   LIG    1       -9.029  -3.097  80.452  0.00  0.00    +0.122 A 
ATOM     10  N   LIG    1       -8.904  -2.758  81.712  0.00  0.00    -0.337 NA
ATOM     11  O   LIG    1       -8.085  -1.886  81.867  0.00  0.00    +0.110 OA
BRANCH   9  12
ATOM     12  C   LIG    1       -9.932  -4.125  79.881  0.00  0.00    -0.045 A 
ATOM     13  C   LIG    1       -9.893  -5.433  80.360  0.00  0.00    +0.074 A 
ATOM     14  C   LIG    1      -10.740  -6.385  79.829  0.00  0.00    +0.009 A 
ATOM     15  C   LIG    1      -11.617  -6.046  78.815  0.00  0.00    +0.029 A 
ATOM     16  C   LIG    1      -11.656  -4.750  78.332  0.00  0.00    +0.002 A 
ATOM     17  C   LIG    1      -10.818  -3.788  78.859  0.00  0.00    +0.043 A 
ENDBRANCH   9  12
ENDBRANCH   1   8
BRANCH   4  18
ATOM     18  C   LIG    1       -7.228  -0.623  75.056  0.00  0.00    +0.486 C 
BRANCH  18  19
ATOM     19  N   LIG    1       -6.029   0.196  75.246  0.00  0.00    -0.552 N 
ATOM     20  C   LIG    1       -4.812  -0.401  75.335  0.00  0.00    +0.573 A 
ATOM     21  N   LIG    1       -3.705   0.256  75.503  0.00  0.00    -0.510 NA
ATOM     22  C   LIG    1       -3.688   1.608  75.603  0.00  0.00    +0.143 A 
ATOM     23  C   LIG    1       -2.497   2.315  75.783  0.00  0.00    +0.036 A 
ATOM     24  C   LIG    1       -2.527   3.688  75.879  0.00  0.00    +0.065 A 
ATOM     25  C   LIG    1       -3.728   4.381  75.799  0.00  0.00    +0.004 A 
ATOM     26  C   LIG    1       -4.916   3.707  75.622  0.00  0.00    +0.099 A 
ATOM     27  C   LIG    1       -4.907   2.317  75.522  0.00  0.00    -0.191 A 
ATOM     28  C   LIG    1       -6.143   1.544  75.326  0.00  0.00    +0.547 A 
ATOM     29  O   LIG    1       -7.226   2.092  75.243  0.00  0.00    -0.485 OA
ENDBRANCH  18  19
ENDBRANCH   4  18
TORSDOF 4
ENDMDL
MODEL 3
REMARK VINA RESULT:      -9.8      5.741     11.407
REMARK  Name = ZINC12922226
REMARK                            x       y       z     vdW  Elec       q    Type
REMARK                         _______ _______ _______ _____ _____    ______ ____
ROOT
ATOM      1  C   LIG    1       -7.422   1.229  77.982  0.00  0.00    +0.263 A 
ATOM      2  N   LIG    1       -7.529   2.514  78.232  0.00  0.00    -0.261 NA
ATOM      3  N   LIG    1       -6.924   3.177  77.311  0.00  0.00    -0.238 NA
ATOM      4  C   LIG    1       -6.412   2.351  76.443  0.00  0.00    +0.129 A 
ATOM      5  O   LIG    1       -6.707   1.102  76.847  0.00  0.00    -0.215 OA
ENDROOT
BRANCH   1   8
ATOM      6  C   LIG    1       -7.670   1.093  81.160  0.00  0.00    +0.215 C 
ATOM      7  C   LIG    1       -8.093   0.049  80.158  0.00  0.00    +0.042 A 
ATOM      8  C   LIG    1       -7.977   0.128  78.796  0.00  0.00    -0.155 A 
ATOM      9  C   LIG    1       -8.537  -1.160  78.341  0.00  0.00    +0.122 A 
ATOM     10  N   LIG    1       -8.892  -1.784  79.437  0.00  0.00    -0.337 NA
ATOM     11  O   LIG    1       -8.657  -1.134  80.426  0.00  0.00    +0.110 OA
BRANCH   9  12
ATOM     12  C   LIG    1       -8.669  -1.643  76.946  0.00  0.00    -0.045 A 
ATOM     13  C   LIG    1       -9.648  -1.109  76.110  0.00  0.00    +0.074 A 
ATOM     14  C   LIG    1       -9.763  -1.558  74.811  0.00  0.00    +0.009 A 
ATOM     15  C   LIG    1       -8.916  -2.546  74.340  0.00  0.00    +0.029 A 
ATOM     16  C   LIG    1       -7.946  -3.084  75.166  0.00  0.00    +0.002 A 
ATOM     17  C   LIG    1       -7.818  -2.639  76.466  0.00  0.00    +0.043 A 
ENDBRANCH   9  12
ENDBRANCH   1   8
BRANCH   4  18
ATOM     18  C   LIG    1       -5.625   2.727  75.215  0.00  0.00    +0.486 C 
BRANCH  18  19
ATOM     19  N   LIG    1       -4.197   2.514  75.465  0.00  0.00    -0.552 N 
ATOM     20  C   LIG    1       -3.699   1.250  75.486  0.00  0.00    +0.573 A 
ATOM     21  N   LIG    1       -2.448   0.980  75.701  0.00  0.00    -0.510 NA
ATOM     22  C   LIG    1       -1.536   1.959  75.922  0.00  0.00    +0.143 A 
ATOM     23  C   LIG    1       -0.189   1.669  76.152  0.00  0.00    +0.036 A 
ATOM     24  C   LIG    1        0.702   2.696  76.371  0.00  0.00    +0.065 A 
ATOM     25  C   LIG    1        0.278   4.018  76.367  0.00  0.00    +0.004 A 
ATOM     26  C   LIG    1       -1.044   4.330  76.143  0.00  0.00    +0.099 A 
ATOM     27  C   LIG    1       -1.962   3.306  75.919  0.00  0.00    -0.191 A 
ATOM     28  C   LIG    1       -3.385   3.578  75.667  0.00  0.00    +0.547 A 
ATOM     29  O   LIG    1       -3.817   4.716  75.645  0.00  0.00    -0.485 OA
ENDBRANCH  18  19
ENDBRANCH   4  18
TORSDOF 4
ENDMDL
MODEL 4
REMARK VINA RESULT:      -9.8      8.459     11.278
REMARK  Name = ZINC12922226
REMARK                            x       y       z     vdW  Elec       q    Type
REMARK                         _______ _______ _______ _____ _____    ______ ____
ROOT
ATOM      1  C   LIG    1       -6.013   1.755  77.780  0.00  0.00    +0.263 A 
ATOM      2  N   LIG    1       -6.820   2.631  78.333  0.00  0.00    -0.261 NA
ATOM      3  N   LIG    1       -7.384   2.100  79.359  0.00  0.00    -0.238 NA
ATOM      4  C   LIG    1       -6.964   0.875  79.503  0.00  0.00    +0.129 A 
ATOM      5  O   LIG    1       -6.094   0.624  78.509  0.00  0.00    -0.215 OA
ENDROOT
BRANCH   1   8
ATOM      6  C   LIG    1       -5.577  -0.244  75.333  0.00  0.00    +0.215 C 
ATOM      7  C   LIG    1       -4.976   1.125  75.521  0.00  0.00    +0.042 A 
ATOM      8  C   LIG    1       -5.177   1.968  76.581  0.00  0.00    -0.155 A 
ATOM      9  C   LIG    1       -4.348   3.139  76.234  0.00  0.00    +0.122 A 
ATOM     10  N   LIG    1       -3.807   2.845  75.078  0.00  0.00    -0.337 NA
ATOM     11  O   LIG    1       -4.145   1.756  74.683  0.00  0.00    +0.110 OA
BRANCH   9  12
ATOM     12  C   LIG    1       -4.166   4.381  77.023  0.00  0.00    -0.045 A 
ATOM     13  C   LIG    1       -4.437   5.621  76.448  0.00  0.00    +0.074 A 
ATOM     14  C   LIG    1       -4.272   6.773  77.189  0.00  0.00    +0.009 A 
ATOM     15  C   LIG    1       -3.827   6.700  78.497  0.00  0.00    +0.029 A 
ATOM     16  C   LIG    1       -3.551   5.472  79.071  0.00  0.00    +0.002 A 
ATOM     17  C   LIG    1       -3.718   4.313  78.342  0.00  0.00    +0.043 A 
ENDBRANCH   9  12
ENDBRANCH   1   8
BRANCH   4  18
ATOM     18  C   LIG    1       -7.383  -0.088  80.583  0.00  0.00    +0.486 C 
BRANCH  18  19
ATOM     19  N   LIG    1       -8.144  -1.189  79.988  0.00  0.00    -0.552 N 
ATOM     20  C   LIG    1       -8.541  -1.110  78.691  0.00  0.00    +0.573 A 
ATOM     21  N   LIG    1       -9.216  -2.043  78.093  0.00  0.00    -0.510 NA
ATOM     22  C   LIG    1       -9.578  -3.182  78.734  0.00  0.00    +0.143 A 
ATOM     23  C   LIG    1      -10.304  -4.187  78.091  0.00  0.00    +0.036 A 
ATOM     24  C   LIG    1      -10.650  -5.327  78.781  0.00  0.00    +0.065 A 
ATOM     25  C   LIG    1      -10.285  -5.491  80.111  0.00  0.00    +0.004 A 
ATOM     26  C   LIG    1       -9.569  -4.515  80.768  0.00  0.00    +0.099 A 
ATOM     27  C   LIG    1       -9.210  -3.354  80.087  0.00  0.00    -0.191 A 
ATOM     28  C   LIG    1       -8.440  -2.280  80.733  0.00  0.00    +0.547 A 
ATOM     29  O   LIG    1       -8.086  -2.367  81.895  0.00  0.00    -0.485 OA
ENDBRANCH  18  19
ENDBRANCH   4  18
TORSDOF 4
ENDMDL
MODEL 5
REMARK VINA RESULT:      -9.7      9.686     13.775
REMARK  Name = ZINC12922226
REMARK                            x       y       z     vdW  Elec       q    Type
REMARK                         _______ _______ _______ _____ _____    ______ ____
ROOT
ATOM      1  C   LIG    1       -7.060  -0.603  77.679  0.00  0.00    +0.263 A 
ATOM      2  N   LIG    1       -6.129  -1.171  78.409  0.00  0.00    -0.261 NA
ATOM      3  N   LIG    1       -6.656  -1.627  79.490  0.00  0.00    -0.238 NA
ATOM      4  C   LIG    1       -7.934  -1.373  79.493  0.00  0.00    +0.129 A 
ATOM      5  O   LIG    1       -8.221  -0.715  78.355  0.00  0.00    -0.215 OA
ENDROOT
BRANCH   1   8
ATOM      6  C   LIG    1       -5.317   1.986  77.018  0.00  0.00    +0.215 C 
ATOM      7  C   LIG    1       -6.128   1.153  76.059  0.00  0.00    +0.042 A 
ATOM      8  C   LIG    1       -6.870   0.044  76.364  0.00  0.00    -0.155 A 
ATOM      9  C   LIG    1       -7.439  -0.343  75.058  0.00  0.00    +0.122 A 
ATOM     10  N   LIG    1       -6.975   0.538  74.208  0.00  0.00    -0.337 NA
ATOM     11  O   LIG    1       -6.261   1.351  74.742  0.00  0.00    +0.110 OA
BRANCH   9  12
ATOM     12  C   LIG    1       -8.342  -1.484  74.770  0.00  0.00    -0.045 A 
ATOM     13  C   LIG    1       -7.856  -2.790  74.818  0.00  0.00    +0.074 A 
ATOM     14  C   LIG    1       -8.702  -3.848  74.556  0.00  0.00    +0.009 A 
ATOM     15  C   LIG    1      -10.027  -3.614  74.233  0.00  0.00    +0.029 A 
ATOM     16  C   LIG    1      -10.513  -2.320  74.178  0.00  0.00    +0.002 A 
ATOM     17  C   LIG    1       -9.678  -1.254  74.445  0.00  0.00    +0.043 A 
ENDBRANCH   9  12
ENDBRANCH   1   8
BRANCH   4  18
ATOM     18  C   LIG    1       -8.912  -1.741  80.578  0.00  0.00    +0.486 C 
BRANCH  18  19
ATOM     19  N   LIG    1       -9.528  -3.032  80.262  0.00  0.00    -0.552 N 
ATOM     20  C   LIG    1      -10.359  -3.138  79.193  0.00  0.00    +0.573 A 
ATOM     21  N   LIG    1      -10.942  -4.246  78.849  0.00  0.00    -0.510 NA
ATOM     22  C   LIG    1      -10.758  -5.394  79.547  0.00  0.00    +0.143 A 
ATOM     23  C   LIG    1      -11.384  -6.586  79.177  0.00  0.00    +0.036 A 
ATOM     24  C   LIG    1      -11.168  -7.727  79.915  0.00  0.00    +0.065 A 
ATOM     25  C   LIG    1      -10.333  -7.709  81.025  0.00  0.00    +0.004 A 
ATOM     26  C   LIG    1       -9.704  -6.546  81.411  0.00  0.00    +0.099 A 
ATOM     27  C   LIG    1       -9.910  -5.380  80.677  0.00  0.00    -0.191 A 
ATOM     28  C   LIG    1       -9.260  -4.110  81.036  0.00  0.00    +0.547 A 
ATOM     29  O   LIG    1       -8.514  -4.031  81.994  0.00  0.00    -0.485 OA
ENDBRANCH  18  19
ENDBRANCH   4  18
TORSDOF 4
ENDMDL
MODEL 6
REMARK VINA RESULT:      -9.7      9.244     12.646
REMARK  Name = ZINC12922226
REMARK                            x       y       z     vdW  Elec       q    Type
REMARK                         _______ _______ _______ _____ _____    ______ ____
ROOT
ATOM      1  C   LIG    1       -6.580   1.280  78.308  0.00  0.00    +0.263 A 
ATOM      2  N   LIG    1       -7.003   2.146  79.200  0.00  0.00    -0.261 NA
ATOM      3  N   LIG    1       -7.383   1.517  80.256  0.00  0.00    -0.238 NA
ATOM      4  C   LIG    1       -7.219   0.236  80.083  0.00  0.00    +0.129 A 
ATOM      5  O   LIG    1       -6.715   0.053  78.850  0.00  0.00    -0.215 OA
ENDROOT
BRANCH   1   8
ATOM      6  C   LIG    1       -4.705   3.718  77.463  0.00  0.00    +0.215 C 
ATOM      7  C   LIG    1       -5.255   2.630  76.577  0.00  0.00    +0.042 A 
ATOM      8  C   LIG    1       -6.060   1.592  76.961  0.00  0.00    -0.155 A 
ATOM      9  C   LIG    1       -6.286   0.863  75.697  0.00  0.00    +0.122 A 
ATOM     10  N   LIG    1       -5.615   1.532  74.792  0.00  0.00    -0.337 NA
ATOM     11  O   LIG    1       -5.051   2.490  75.262  0.00  0.00    +0.110 OA
BRANCH   9  12
ATOM     12  C   LIG    1       -7.097  -0.362  75.495  0.00  0.00    -0.045 A 
ATOM     13  C   LIG    1       -8.477  -0.266  75.320  0.00  0.00    +0.074 A 
ATOM     14  C   LIG    1       -9.226  -1.408  75.127  0.00  0.00    +0.009 A 
ATOM     15  C   LIG    1       -8.612  -2.648  75.118  0.00  0.00    +0.029 A 
ATOM     16  C   LIG    1       -7.244  -2.750  75.296  0.00  0.00    +0.002 A 
ATOM     17  C   LIG    1       -6.484  -1.614  75.485  0.00  0.00    +0.043 A 
ENDBRANCH   9  12
ENDBRANCH   1   8
BRANCH   4  18
ATOM     18  C   LIG    1       -7.542  -0.844  81.082  0.00  0.00    +0.486 C 
BRANCH  18  19
ATOM     19  N   LIG    1       -8.389  -1.858  80.448  0.00  0.00    -0.552 N 
ATOM     20  C   LIG    1       -8.962  -1.600  79.244  0.00  0.00    +0.573 A 
ATOM     21  N   LIG    1       -9.723  -2.445  78.620  0.00  0.00    -0.510 NA
ATOM     22  C   LIG    1      -10.004  -3.667  79.137  0.00  0.00    +0.143 A 
ATOM     23  C   LIG    1      -10.822  -4.578  78.465  0.00  0.00    +0.036 A 
ATOM     24  C   LIG    1      -11.079  -5.808  79.028  0.00  0.00    +0.065 A 
ATOM     25  C   LIG    1      -10.535  -6.155  80.258  0.00  0.00    +0.004 A 
ATOM     26  C   LIG    1       -9.725  -5.275  80.940  0.00  0.00    +0.099 A 
ATOM     27  C   LIG    1       -9.452  -4.025  80.387  0.00  0.00    -0.191 A 
ATOM     28  C   LIG    1       -8.589  -3.046  81.066  0.00  0.00    +0.547 A 
ATOM     29  O   LIG    1       -8.078  -3.293  82.143  0.00  0.00    -0.485 OA
ENDBRANCH  18  19
ENDBRANCH   4  18
TORSDOF 4
ENDMDL
MODEL 7
REMARK VINA RESULT:      -9.7      8.038     12.227
REMARK  Name = ZINC12922226
REMARK                            x       y       z     vdW  Elec       q    Type
REMARK                         _______ _______ _______ _____ _____    ______ ____
ROOT
ATOM      1  C   LIG    1       -7.898  -1.515  79.223  0.00  0.00    +0.263 A 
ATOM      2  N   LIG    1       -6.592  -1.591  79.116  0.00  0.00    -0.261 NA
ATOM      3  N   LIG    1       -6.098  -0.404  79.079  0.00  0.00    -0.238 NA
ATOM      4  C   LIG    1       -7.060   0.471  79.161  0.00  0.00    +0.129 A 
ATOM      5  O   LIG    1       -8.219  -0.205  79.247  0.00  0.00    -0.215 OA
ENDROOT
BRANCH   1   8
ATOM      6  C   LIG    1       -8.730  -3.187  81.808  0.00  0.00    +0.215 C 
ATOM      7  C   LIG    1       -9.211  -3.380  80.393  0.00  0.00    +0.042 A 
ATOM      8  C   LIG    1       -8.840  -2.650  79.297  0.00  0.00    -0.155 A 
ATOM      9  C   LIG    1       -9.608  -3.280  78.204  0.00  0.00    +0.122 A 
ATOM     10  N   LIG    1      -10.293  -4.238  78.776  0.00  0.00    -0.337 NA
ATOM     11  O   LIG    1      -10.086  -4.298  79.963  0.00  0.00    +0.110 OA
BRANCH   9  12
ATOM     12  C   LIG    1       -9.604  -2.908  76.768  0.00  0.00    -0.045 A 
ATOM     13  C   LIG    1       -9.567  -3.900  75.789  0.00  0.00    +0.074 A 
ATOM     14  C   LIG    1       -9.569  -3.548  74.455  0.00  0.00    +0.009 A 
ATOM     15  C   LIG    1       -9.596  -2.215  74.088  0.00  0.00    +0.029 A 
ATOM     16  C   LIG    1       -9.628  -1.226  75.055  0.00  0.00    +0.002 A 
ATOM     17  C   LIG    1       -9.631  -1.566  76.393  0.00  0.00    +0.043 A 
ENDBRANCH   9  12
ENDBRANCH   1   8
BRANCH   4  18
ATOM     18  C   LIG    1       -6.903   1.969  79.152  0.00  0.00    +0.486 C 
BRANCH  18  19
ATOM     19  N   LIG    1       -6.097   2.369  77.996  0.00  0.00    -0.552 N 
ATOM     20  C   LIG    1       -6.585   2.193  76.740  0.00  0.00    +0.573 A 
ATOM     21  N   LIG    1       -5.933   2.521  75.668  0.00  0.00    -0.510 NA
ATOM     22  C   LIG    1       -4.695   3.073  75.728  0.00  0.00    +0.143 A 
ATOM     23  C   LIG    1       -3.993   3.428  74.574  0.00  0.00    +0.036 A 
ATOM     24  C   LIG    1       -2.739   3.986  74.684  0.00  0.00    +0.065 A 
ATOM     25  C   LIG    1       -2.163   4.202  75.929  0.00  0.00    +0.004 A 
ATOM     26  C   LIG    1       -2.835   3.861  77.081  0.00  0.00    +0.099 A 
ATOM     27  C   LIG    1       -4.105   3.294  76.993  0.00  0.00    -0.191 A 
ATOM     28  C   LIG    1       -4.873   2.917  78.188  0.00  0.00    +0.547 A 
ATOM     29  O   LIG    1       -4.425   3.085  79.307  0.00  0.00    -0.485 OA
ENDBRANCH  18  19
ENDBRANCH   4  18
TORSDOF 4
ENDMDL
MODEL 8
REMARK VINA RESULT:      -9.7     25.577     28.151
REMARK  Name = ZINC12922226
REMARK                            x       y       z     vdW  Elec       q    Type
REMARK                         _______ _______ _______ _____ _____    ______ ____
ROOT
ATOM      1  C   LIG    1      -12.493 -10.181  55.191  0.00  0.00    +0.263 A 
ATOM      2  N   LIG    1      -12.913 -11.292  54.633  0.00  0.00    -0.261 NA
ATOM      3  N   LIG    1      -13.735 -11.008  53.686  0.00  0.00    -0.238 NA
ATOM      4  C   LIG    1      -13.871  -9.714  53.600  0.00  0.00    +0.129 A 
ATOM      5  O   LIG    1      -13.097  -9.160  54.550  0.00  0.00    -0.215 OA
ENDROOT
BRANCH   1   8
ATOM      6  C   LIG    1      -12.860 -11.267  58.168  0.00  0.00    +0.215 C 
ATOM      7  C   LIG    1      -11.677 -10.528  57.597  0.00  0.00    +0.042 A 
ATOM      8  C   LIG    1      -11.540 -10.069  56.315  0.00  0.00    -0.155 A 
ATOM      9  C   LIG    1      -10.209  -9.431  56.332  0.00  0.00    +0.122 A 
ATOM     10  N   LIG    1       -9.766  -9.597  57.553  0.00  0.00    -0.337 NA
ATOM     11  O   LIG    1      -10.555 -10.193  58.244  0.00  0.00    +0.110 OA
BRANCH   9  12
ATOM     12  C   LIG    1       -9.522  -8.749  55.209  0.00  0.00    -0.045 A 
ATOM     13  C   LIG    1       -9.544  -9.307  53.932  0.00  0.00    +0.074 A 
ATOM     14  C   LIG    1       -8.908  -8.665  52.890  0.00  0.00    +0.009 A 
ATOM     15  C   LIG    1       -8.238  -7.476  53.112  0.00  0.00    +0.029 A 
ATOM     16  C   LIG    1       -8.207  -6.919  54.378  0.00  0.00    +0.002 A 
ATOM     17  C   LIG    1       -8.845  -7.549  55.427  0.00  0.00    +0.043 A 
ENDBRANCH   9  12
ENDBRANCH   1   8
BRANCH   4  18
ATOM     18  C   LIG    1      -14.744  -8.975  52.620  0.00  0.00    +0.486 C 
BRANCH  18  19
ATOM     19  N   LIG    1      -14.769  -7.552  52.965  0.00  0.00    -0.552 N 
ATOM     20  C   LIG    1      -13.943  -6.687  52.322  0.00  0.00    +0.573 A 
ATOM     21  N   LIG    1      -13.907  -5.414  52.571  0.00  0.00    -0.510 NA
ATOM     22  C   LIG    1      -14.708  -4.850  53.509  0.00  0.00    +0.143 A 
ATOM     23  C   LIG    1      -14.671  -3.479  53.778  0.00  0.00    +0.036 A 
ATOM     24  C   LIG    1      -15.502  -2.950  54.738  0.00  0.00    +0.065 A 
ATOM     25  C   LIG    1      -16.380  -3.762  55.445  0.00  0.00    +0.004 A 
ATOM     26  C   LIG    1      -16.435  -5.116  55.200  0.00  0.00    +0.099 A 
ATOM     27  C   LIG    1      -15.602  -5.672  54.231  0.00  0.00    -0.191 A 
ATOM     28  C   LIG    1      -15.622  -7.109  53.920  0.00  0.00    +0.547 A 
ATOM     29  O   LIG    1      -16.371  -7.871  54.501  0.00  0.00    -0.485 OA
ENDBRANCH  18  19
ENDBRANCH   4  18
TORSDOF 4
ENDMDL
MODEL 9
REMARK VINA RESULT:      -9.5     38.850     43.269
REMARK  Name = ZINC12922226
REMARK                            x       y       z     vdW  Elec       q    Type
REMARK                         _______ _______ _______ _____ _____    ______ ____
ROOT
ATOM      1  C   LIG    1      -28.003  -4.448  48.296  0.00  0.00    +0.263 A 
ATOM      2  N   LIG    1      -29.106  -4.682  48.969  0.00  0.00    -0.261 NA
ATOM      3  N   LIG    1      -30.113  -4.250  48.296  0.00  0.00    -0.238 NA
ATOM      4  C   LIG    1      -29.699  -3.729  47.176  0.00  0.00    +0.129 A 
ATOM      5  O   LIG    1      -28.358  -3.834  47.149  0.00  0.00    -0.215 OA
ENDROOT
BRANCH   1   8
ATOM      6  C   LIG    1      -26.500  -7.242  47.963  0.00  0.00    +0.215 C 
ATOM      7  C   LIG    1      -25.966  -5.978  48.586  0.00  0.00    +0.042 A 
ATOM      8  C   LIG    1      -26.629  -4.788  48.719  0.00  0.00    -0.155 A 
ATOM      9  C   LIG    1      -25.636  -3.929  49.395  0.00  0.00    +0.122 A 
ATOM     10  N   LIG    1      -24.579  -4.687  49.553  0.00  0.00    -0.337 NA
ATOM     11  O   LIG    1      -24.749  -5.799  49.114  0.00  0.00    +0.110 OA
BRANCH   9  12
ATOM     12  C   LIG    1      -25.798  -2.514  49.806  0.00  0.00    -0.045 A 
ATOM     13  C   LIG    1      -26.147  -1.548  48.864  0.00  0.00    +0.074 A 
ATOM     14  C   LIG    1      -26.303  -0.233  49.253  0.00  0.00    +0.009 A 
ATOM     15  C   LIG    1      -26.102   0.129  50.573  0.00  0.00    +0.029 A 
ATOM     16  C   LIG    1      -25.750  -0.825  51.511  0.00  0.00    +0.002 A 
ATOM     17  C   LIG    1      -25.597  -2.144  51.135  0.00  0.00    +0.043 A 
ENDBRANCH   9  12
ENDBRANCH   1   8
BRANCH   4  18
ATOM     18  C   LIG    1      -30.564  -3.113  46.107  0.00  0.00    +0.486 C 
BRANCH  18  19
ATOM     19  N   LIG    1      -31.930  -3.627  46.229  0.00  0.00    -0.552 N 
ATOM     20  C   LIG    1      -32.241  -4.844  45.709  0.00  0.00    +0.573 A 
ATOM     21  N   LIG    1      -33.426  -5.367  45.777  0.00  0.00    -0.510 NA
ATOM     22  C   LIG    1      -34.456  -4.723  46.382  0.00  0.00    +0.143 A 
ATOM     23  C   LIG    1      -35.732  -5.286  46.455  0.00  0.00    +0.036 A 
ATOM     24  C   LIG    1      -36.746  -4.597  47.080  0.00  0.00    +0.065 A 
ATOM     25  C   LIG    1      -36.517  -3.346  47.638  0.00  0.00    +0.004 A 
ATOM     26  C   LIG    1      -35.268  -2.769  47.579  0.00  0.00    +0.099 A 
ATOM     27  C   LIG    1      -34.227  -3.451  46.951  0.00  0.00    -0.191 A 
ATOM     28  C   LIG    1      -32.872  -2.889  46.863  0.00  0.00    +0.547 A 
ATOM     29  O   LIG    1      -32.606  -1.800  47.337  0.00  0.00    -0.485 OA
ENDBRANCH  18  19
ENDBRANCH   4  18
TORSDOF 4
ENDMDL
