# Supplementary material for: Computationally accelerated identification of P-glycoprotein inhibitors
Source: PLoS One. 2025 Aug 13;20(8):e0325121. doi: 10.1371/journal.pone.0325121 (PMC12349723; doi:10.1371/journal.pone.0325121)
Supplement: S9 File — We have provided the full dataset for the docking studies presented in this paper, as defined by the journal’s definition of a complete minimal dataset. (ZIP) [file pone.0325121.s013.zip › S9_Docking_Data_Receptors_Ligands/NBD_docking/2hyd_nbd_2/ZINC31744412_2hyd_nbd_2_out.pdb]

MODEL 1
REMARK VINA RESULT:     -11.0      0.000      0.000
REMARK  Name = ZINC31744412
REMARK                            x       y       z     vdW  Elec       q    Type
REMARK                         _______ _______ _______ _____ _____    ______ ____
COMPND    ZINC31744412 
AUTHOR    GENERATED BY OPEN BABEL 2.3.2
ATOM      1  C   LIG     1      -7.984  -2.279  78.263  1.00  0.00           C  
ATOM      2  N   LIG     1      -7.904  -3.297  77.436  1.00  0.00           N  
ATOM      3  N   LIG     1      -7.691  -2.860  76.245  1.00  0.00           N  
ATOM      4  C   LIG     1      -7.627  -1.559  76.263  1.00  0.00           C  
ATOM      5  O   LIG     1      -7.809  -1.159  77.534  1.00  0.00           O  
ATOM      6  C   LIG     1      -6.592  -0.540  80.547  1.00  0.00           C  
ATOM      7  C   LIG     1      -7.635  -1.615  80.715  1.00  0.00           C  
ATOM      8  C   LIG     1      -8.220  -2.350  79.719  1.00  0.00           C  
ATOM      9  C   LIG     1      -9.141  -3.236  80.460  1.00  0.00           C  
ATOM     10  N   LIG     1      -8.984  -2.916  81.720  1.00  0.00           N  
ATOM     11  O   LIG     1      -8.171  -2.036  81.866  1.00  0.00           O  
ATOM     12  C   LIG     1     -10.047  -4.267  79.897  1.00  0.00           C  
ATOM     13  C   LIG     1     -10.940  -3.934  78.881  1.00  0.00           C  
ATOM     14  C   LIG     1     -11.778  -4.898  78.359  1.00  0.00           C  
ATOM     15  C   LIG     1     -11.739  -6.191  78.849  1.00  0.00           C  
ATOM     16  C   LIG     1     -10.858  -6.526  79.862  1.00  0.00           C  
ATOM     17  C   LIG     1     -10.012  -5.571  80.388  1.00  0.00           C  
ATOM     18  C   LIG     1      -7.389  -0.663  75.074  1.00  0.00           C  
ATOM     19  N   LIG     1      -6.122   0.050  75.246  1.00  0.00           N  
ATOM     20  C   LIG     1      -4.963  -0.649  75.344  1.00  0.00           C  
ATOM     21  N   LIG     1      -3.812  -0.055  75.491  1.00  0.00           N  
ATOM     22  C   LIG     1      -3.725   1.283  75.563  1.00  0.00           C  
ATOM     23  C   LIG     1      -2.615   2.233  75.728  1.00  0.00           C  
ATOM     24  C   LIG     1      -1.235   2.096  75.872  1.00  0.00           C  
ATOM     25  C   LIG     1      -0.449   3.219  76.010  1.00  0.00           C  
ATOM     26  C   LIG     1      -1.027   4.481  76.007  1.00  0.00           C  
ATOM     27  C   LIG     1      -2.390   4.629  75.866  1.00  0.00           C  
ATOM     28  C   LIG     1      -3.201   3.509  75.724  1.00  0.00           C  
ATOM     29  O   LIG     1      -4.534   3.361  75.573  1.00  0.00           O  
ATOM     30  C   LIG     1      -4.875   2.060  75.475  1.00  0.00           C  
ATOM     31  C   LIG     1      -6.114   1.399  75.309  1.00  0.00           C  
ATOM     32  O   LIG     1      -7.153   2.033  75.227  1.00  0.00           O  
CONECT    1    2    5    8                                            
CONECT    2    3    1                                                 
CONECT    3    4    2                                                 
CONECT    4   18    3    5                                            
CONECT    5    4    1                                                 
CONECT    6    7                                                      
CONECT    7    8    6   11                                            
CONECT    8    1    9    7                                            
CONECT    9    8   12   10                                            
CONECT   10    9   11                                                 
CONECT   11    7   10                                                 
CONECT   12   13   17    9                                            
CONECT   13   14   12                                                 
CONECT   14   15   13                                                 
CONECT   15   14   16                                                 
CONECT   16   15   17                                                 
CONECT   17   16   12                                                 
CONECT   18   19    4                                                 
CONECT   19   18   31   20                                            
CONECT   20   19   21                                                 
CONECT   21   20   22                                                 
CONECT   22   30   21   23                                            
CONECT   23   22   28   24                                            
CONECT   24   23   25                                                 
CONECT   25   24   26                                                 
CONECT   26   27   25                                                 
CONECT   27   28   26                                                 
CONECT   28   29   23   27                                            
CONECT   29   30   28                                                 
CONECT   30   31   22   29                                            
CONECT   31   32   19   30                                            
CONECT   32   31                                                      
MASTER        0    0    0    0    0    0    0    0   32    0   32    0
END
