# Supplementary material for: Computationally accelerated identification of P-glycoprotein inhibitors
Source: PLoS One. 2025 Aug 13;20(8):e0325121. doi: 10.1371/journal.pone.0325121 (PMC12349723; doi:10.1371/journal.pone.0325121)
Supplement: S9 File — We have provided the full dataset for the docking studies presented in this paper, as defined by the journal’s definition of a complete minimal dataset. (ZIP) [file pone.0325121.s013.zip › S9_Docking_Data_Receptors_Ligands/NBD_docking/2hyd_nbd_2/ZINC31744412_2hyd_nbd_2_out.pdbqt]

MODEL 1
REMARK VINA RESULT:     -11.0      0.000      0.000
REMARK  Name = ZINC31744412
REMARK                            x       y       z     vdW  Elec       q    Type
REMARK                         _______ _______ _______ _____ _____    ______ ____
ROOT
ATOM      1  C   LIG    1       -7.984  -2.279  78.263  0.00  0.00    +0.268 A 
ATOM      2  N   LIG    1       -7.904  -3.297  77.436  0.00  0.00    -0.261 NA
ATOM      3  N   LIG    1       -7.691  -2.860  76.245  0.00  0.00    -0.249 NA
ATOM      4  C   LIG    1       -7.627  -1.559  76.263  0.00  0.00    +0.129 A 
ATOM      5  O   LIG    1       -7.809  -1.159  77.534  0.00  0.00    -0.203 OA
ENDROOT
BRANCH   1   8
ATOM      6  C   LIG    1       -6.592  -0.540  80.547  0.00  0.00    +0.216 C 
ATOM      7  C   LIG    1       -7.635  -1.615  80.715  0.00  0.00    +0.048 A 
ATOM      8  C   LIG    1       -8.220  -2.350  79.719  0.00  0.00    -0.160 A 
ATOM      9  C   LIG    1       -9.141  -3.236  80.460  0.00  0.00    +0.122 A 
ATOM     10  N   LIG    1       -8.984  -2.916  81.720  0.00  0.00    -0.337 NA
ATOM     11  O   LIG    1       -8.171  -2.036  81.866  0.00  0.00    +0.109 OA
BRANCH   9  12
ATOM     12  C   LIG    1      -10.047  -4.267  79.897  0.00  0.00    -0.044 A 
ATOM     13  C   LIG    1      -10.940  -3.934  78.881  0.00  0.00    +0.073 A 
ATOM     14  C   LIG    1      -11.778  -4.898  78.359  0.00  0.00    +0.009 A 
ATOM     15  C   LIG    1      -11.739  -6.191  78.849  0.00  0.00    +0.029 A 
ATOM     16  C   LIG    1      -10.858  -6.526  79.862  0.00  0.00    +0.002 A 
ATOM     17  C   LIG    1      -10.012  -5.571  80.388  0.00  0.00    +0.043 A 
ENDBRANCH   9  12
ENDBRANCH   1   8
BRANCH   4  18
ATOM     18  C   LIG    1       -7.389  -0.663  75.074  0.00  0.00    +0.500 C 
BRANCH  18  19
ATOM     19  N   LIG    1       -6.122   0.050  75.246  0.00  0.00    -0.523 N 
ATOM     20  C   LIG    1       -4.963  -0.649  75.344  0.00  0.00    +0.590 A 
ATOM     21  N   LIG    1       -3.812  -0.055  75.491  0.00  0.00    -0.482 NA
ATOM     22  C   LIG    1       -3.725   1.283  75.563  0.00  0.00    +0.124 A 
ATOM     23  C   LIG    1       -2.615   2.233  75.728  0.00  0.00    -0.124 A 
ATOM     24  C   LIG    1       -1.235   2.096  75.872  0.00  0.00    +0.098 A 
ATOM     25  C   LIG    1       -0.449   3.219  76.010  0.00  0.00    +0.001 A 
ATOM     26  C   LIG    1       -1.027   4.481  76.007  0.00  0.00    +0.079 A 
ATOM     27  C   LIG    1       -2.390   4.629  75.866  0.00  0.00    +0.026 A 
ATOM     28  C   LIG    1       -3.201   3.509  75.724  0.00  0.00    +0.095 A 
ATOM     29  O   LIG    1       -4.534   3.361  75.573  0.00  0.00    -0.157 OA
ATOM     30  C   LIG    1       -4.875   2.060  75.475  0.00  0.00    -0.085 A 
ATOM     31  C   LIG    1       -6.114   1.399  75.309  0.00  0.00    +0.563 A 
ATOM     32  O   LIG    1       -7.153   2.033  75.227  0.00  0.00    -0.501 OA
ENDBRANCH  18  19
ENDBRANCH   4  18
TORSDOF 4
ENDMDL
MODEL 2
REMARK VINA RESULT:     -10.9      1.062      1.549
REMARK  Name = ZINC31744412
REMARK                            x       y       z     vdW  Elec       q    Type
REMARK                         _______ _______ _______ _____ _____    ______ ____
ROOT
ATOM      1  C   LIG    1       -7.857  -2.250  78.244  0.00  0.00    +0.268 A 
ATOM      2  N   LIG    1       -7.653  -3.300  77.482  0.00  0.00    -0.261 NA
ATOM      3  N   LIG    1       -7.450  -2.913  76.273  0.00  0.00    -0.249 NA
ATOM      4  C   LIG    1       -7.516  -1.614  76.213  0.00  0.00    +0.129 A 
ATOM      5  O   LIG    1       -7.774  -1.161  77.454  0.00  0.00    -0.203 OA
ENDROOT
BRANCH   1   8
ATOM      6  C   LIG    1       -6.521  -0.415  80.485  0.00  0.00    +0.216 C 
ATOM      7  C   LIG    1       -7.566  -1.483  80.674  0.00  0.00    +0.048 A 
ATOM      8  C   LIG    1       -8.127  -2.260  79.696  0.00  0.00    -0.160 A 
ATOM      9  C   LIG    1       -9.064  -3.115  80.452  0.00  0.00    +0.122 A 
ATOM     10  N   LIG    1       -8.937  -2.743  81.701  0.00  0.00    -0.337 NA
ATOM     11  O   LIG    1       -8.129  -1.856  81.829  0.00  0.00    +0.109 OA
BRANCH   9  12
ATOM     12  C   LIG    1       -9.956  -4.171  79.912  0.00  0.00    -0.044 A 
ATOM     13  C   LIG    1      -10.842  -3.876  78.877  0.00  0.00    +0.073 A 
ATOM     14  C   LIG    1      -11.666  -4.863  78.377  0.00  0.00    +0.009 A 
ATOM     15  C   LIG    1      -11.622  -6.140  78.907  0.00  0.00    +0.029 A 
ATOM     16  C   LIG    1      -10.749  -6.437  79.938  0.00  0.00    +0.002 A 
ATOM     17  C   LIG    1       -9.917  -5.459  80.443  0.00  0.00    +0.043 A 
ENDBRANCH   9  12
ENDBRANCH   1   8
BRANCH   4  18
ATOM     18  C   LIG    1       -7.335  -0.768  74.978  0.00  0.00    +0.500 C 
BRANCH  18  19
ATOM     19  N   LIG    1       -6.276   0.216  75.212  0.00  0.00    -0.523 N 
ATOM     20  C   LIG    1       -6.591   1.531  75.326  0.00  0.00    +0.590 A 
ATOM     21  N   LIG    1       -5.682   2.440  75.540  0.00  0.00    -0.482 NA
ATOM     22  C   LIG    1       -4.384   2.112  75.646  0.00  0.00    +0.124 A 
ATOM     23  C   LIG    1       -3.148   2.875  75.873  0.00  0.00    -0.124 A 
ATOM     24  C   LIG    1       -2.862   4.226  76.063  0.00  0.00    +0.098 A 
ATOM     25  C   LIG    1       -1.559   4.628  76.255  0.00  0.00    +0.001 A 
ATOM     26  C   LIG    1       -0.533   3.693  76.259  0.00  0.00    +0.079 A 
ATOM     27  C   LIG    1       -0.803   2.354  76.073  0.00  0.00    +0.026 A 
ATOM     28  C   LIG    1       -2.111   1.927  75.878  0.00  0.00    +0.095 A 
ATOM     29  O   LIG    1       -2.652   0.708  75.674  0.00  0.00    -0.157 OA
ATOM     30  C   LIG    1       -3.991   0.783  75.533  0.00  0.00    -0.085 A 
ATOM     31  C   LIG    1       -4.992  -0.190  75.308  0.00  0.00    +0.563 A 
ATOM     32  O   LIG    1       -4.702  -1.370  75.201  0.00  0.00    -0.501 OA
ENDBRANCH  18  19
ENDBRANCH   4  18
TORSDOF 4
ENDMDL
MODEL 3
REMARK VINA RESULT:     -10.7      2.056      9.873
REMARK  Name = ZINC31744412
REMARK                            x       y       z     vdW  Elec       q    Type
REMARK                         _______ _______ _______ _____ _____    ______ ____
ROOT
ATOM      1  C   LIG    1       -6.535   1.646  77.684  0.00  0.00    +0.268 A 
ATOM      2  N   LIG    1       -7.097   2.541  78.465  0.00  0.00    -0.261 NA
ATOM      3  N   LIG    1       -7.341   2.011  79.611  0.00  0.00    -0.249 NA
ATOM      4  C   LIG    1       -6.949   0.768  79.609  0.00  0.00    +0.129 A 
ATOM      5  O   LIG    1       -6.431   0.506  78.395  0.00  0.00    -0.203 OA
ENDROOT
BRANCH   1   8
ATOM      6  C   LIG    1       -7.164  -0.196  75.158  0.00  0.00    +0.216 C 
ATOM      7  C   LIG    1       -6.357   1.076  75.191  0.00  0.00    +0.048 A 
ATOM      8  C   LIG    1       -6.099   1.852  76.289  0.00  0.00    -0.160 A 
ATOM      9  C   LIG    1       -5.272   2.943  75.734  0.00  0.00    +0.122 A 
ATOM     10  N   LIG    1       -5.166   2.677  74.456  0.00  0.00    -0.337 NA
ATOM     11  O   LIG    1       -5.754   1.667  74.154  0.00  0.00    +0.109 OA
BRANCH   9  12
ATOM     12  C   LIG    1       -4.687   4.092  76.467  0.00  0.00    -0.044 A 
ATOM     13  C   LIG    1       -3.402   4.001  76.998  0.00  0.00    +0.073 A 
ATOM     14  C   LIG    1       -2.861   5.075  77.676  0.00  0.00    +0.009 A 
ATOM     15  C   LIG    1       -3.596   6.236  77.837  0.00  0.00    +0.029 A 
ATOM     16  C   LIG    1       -4.874   6.330  77.317  0.00  0.00    +0.002 A 
ATOM     17  C   LIG    1       -5.423   5.264  76.633  0.00  0.00    +0.043 A 
ENDBRANCH   9  12
ENDBRANCH   1   8
BRANCH   4  18
ATOM     18  C   LIG    1       -7.056  -0.201  80.758  0.00  0.00    +0.500 C 
BRANCH  18  19
ATOM     19  N   LIG    1       -7.949  -1.301  80.388  0.00  0.00    -0.523 N 
ATOM     20  C   LIG    1       -8.799  -1.156  79.341  0.00  0.00    +0.590 A 
ATOM     21  N   LIG    1       -9.607  -2.110  78.973  0.00  0.00    -0.482 NA
ATOM     22  C   LIG    1       -9.639  -3.283  79.627  0.00  0.00    +0.124 A 
ATOM     23  C   LIG    1      -10.415  -4.523  79.474  0.00  0.00    -0.124 A 
ATOM     24  C   LIG    1      -11.407  -4.943  78.591  0.00  0.00    +0.098 A 
ATOM     25  C   LIG    1      -11.946  -6.205  78.719  0.00  0.00    +0.001 A 
ATOM     26  C   LIG    1      -11.504  -7.053  79.725  0.00  0.00    +0.079 A 
ATOM     27  C   LIG    1      -10.523  -6.649  80.604  0.00  0.00    +0.026 A 
ATOM     28  C   LIG    1       -9.966  -5.381  80.491  0.00  0.00    +0.095 A 
ATOM     29  O   LIG    1       -9.014  -4.736  81.198  0.00  0.00    -0.157 OA
ATOM     30  C   LIG    1       -8.798  -3.496  80.713  0.00  0.00    -0.085 A 
ATOM     31  C   LIG    1       -7.924  -2.451  81.094  0.00  0.00    +0.563 A 
ATOM     32  O   LIG    1       -7.166  -2.587  82.040  0.00  0.00    -0.501 OA
ENDBRANCH  18  19
ENDBRANCH   4  18
TORSDOF 4
ENDMDL
MODEL 4
REMARK VINA RESULT:     -10.7      2.723      3.809
REMARK  Name = ZINC31744412
REMARK                            x       y       z     vdW  Elec       q    Type
REMARK                         _______ _______ _______ _____ _____    ______ ____
ROOT
ATOM      1  C   LIG    1       -7.460   1.168  78.020  0.00  0.00    +0.268 A 
ATOM      2  N   LIG    1       -7.579   2.450  78.280  0.00  0.00    -0.261 NA
ATOM      3  N   LIG    1       -6.979   3.125  77.365  0.00  0.00    -0.249 NA
ATOM      4  C   LIG    1       -6.458   2.311  76.492  0.00  0.00    +0.129 A 
ATOM      5  O   LIG    1       -6.747   1.057  76.881  0.00  0.00    -0.203 OA
ENDROOT
BRANCH   1   8
ATOM      6  C   LIG    1       -7.684   0.993  81.197  0.00  0.00    +0.216 C 
ATOM      7  C   LIG    1       -8.111  -0.040  80.186  0.00  0.00    +0.048 A 
ATOM      8  C   LIG    1       -8.005   0.056  78.824  0.00  0.00    -0.160 A 
ATOM      9  C   LIG    1       -8.566  -1.228  78.359  0.00  0.00    +0.122 A 
ATOM     10  N   LIG    1       -8.910  -1.867  79.449  0.00  0.00    -0.337 NA
ATOM     11  O   LIG    1       -8.668  -1.228  80.443  0.00  0.00    +0.109 OA
BRANCH   9  12
ATOM     12  C   LIG    1       -8.708  -1.695  76.958  0.00  0.00    -0.044 A 
ATOM     13  C   LIG    1       -9.693  -1.151  76.136  0.00  0.00    +0.073 A 
ATOM     14  C   LIG    1       -9.817  -1.586  74.832  0.00  0.00    +0.009 A 
ATOM     15  C   LIG    1       -8.973  -2.567  74.344  0.00  0.00    +0.029 A 
ATOM     16  C   LIG    1       -7.997  -3.115  75.157  0.00  0.00    +0.002 A 
ATOM     17  C   LIG    1       -7.861  -2.684  76.461  0.00  0.00    +0.043 A 
ENDBRANCH   9  12
ENDBRANCH   1   8
BRANCH   4  18
ATOM     18  C   LIG    1       -5.674   2.703  75.265  0.00  0.00    +0.500 C 
BRANCH  18  19
ATOM     19  N   LIG    1       -4.244   2.509  75.517  0.00  0.00    -0.523 N 
ATOM     20  C   LIG    1       -3.716   1.259  75.477  0.00  0.00    +0.590 A 
ATOM     21  N   LIG    1       -2.449   1.041  75.689  0.00  0.00    -0.482 NA
ATOM     22  C   LIG    1       -1.608   2.050  75.969  0.00  0.00    +0.124 A 
ATOM     23  C   LIG    1       -0.168   2.137  76.256  0.00  0.00    -0.124 A 
ATOM     24  C   LIG    1        0.861   1.202  76.344  0.00  0.00    +0.098 A 
ATOM     25  C   LIG    1        2.140   1.620  76.639  0.00  0.00    +0.001 A 
ATOM     26  C   LIG    1        2.403   2.967  76.847  0.00  0.00    +0.079 A 
ATOM     27  C   LIG    1        1.394   3.901  76.763  0.00  0.00    +0.026 A 
ATOM     28  C   LIG    1        0.096   3.500  76.466  0.00  0.00    +0.095 A 
ATOM     29  O   LIG    1       -1.060   4.182  76.324  0.00  0.00    -0.157 OA
ATOM     30  C   LIG    1       -2.084   3.355  76.030  0.00  0.00    -0.085 A 
ATOM     31  C   LIG    1       -3.461   3.573  75.792  0.00  0.00    +0.563 A 
ATOM     32  O   LIG    1       -3.930   4.699  75.834  0.00  0.00    -0.501 OA
ENDBRANCH  18  19
ENDBRANCH   4  18
TORSDOF 4
ENDMDL
MODEL 5
REMARK VINA RESULT:     -10.6      2.050      8.631
REMARK  Name = ZINC31744412
REMARK                            x       y       z     vdW  Elec       q    Type
REMARK                         _______ _______ _______ _____ _____    ______ ____
ROOT
ATOM      1  C   LIG    1       -6.353   1.646  77.984  0.00  0.00    +0.268 A 
ATOM      2  N   LIG    1       -6.908   2.532  78.779  0.00  0.00    -0.261 NA
ATOM      3  N   LIG    1       -7.187   1.974  79.904  0.00  0.00    -0.249 NA
ATOM      4  C   LIG    1       -6.825   0.724  79.874  0.00  0.00    +0.129 A 
ATOM      5  O   LIG    1       -6.289   0.484  78.663  0.00  0.00    -0.203 OA
ENDROOT
BRANCH   1   8
ATOM      6  C   LIG    1       -4.563   4.063  76.921  0.00  0.00    +0.216 C 
ATOM      7  C   LIG    1       -5.118   2.910  76.125  0.00  0.00    +0.048 A 
ATOM      8  C   LIG    1       -5.885   1.881  76.603  0.00  0.00    -0.160 A 
ATOM      9  C   LIG    1       -6.134   1.068  75.396  0.00  0.00    +0.122 A 
ATOM     10  N   LIG    1       -5.510   1.691  74.428  0.00  0.00    -0.337 NA
ATOM     11  O   LIG    1       -4.955   2.690  74.816  0.00  0.00    +0.109 OA
BRANCH   9  12
ATOM     12  C   LIG    1       -6.922  -0.185  75.300  0.00  0.00    -0.044 A 
ATOM     13  C   LIG    1       -8.282  -0.135  75.001  0.00  0.00    +0.073 A 
ATOM     14  C   LIG    1       -9.009  -1.304  74.910  0.00  0.00    +0.009 A 
ATOM     15  C   LIG    1       -8.393  -2.524  75.125  0.00  0.00    +0.029 A 
ATOM     16  C   LIG    1       -7.044  -2.579  75.427  0.00  0.00    +0.002 A 
ATOM     17  C   LIG    1       -6.306  -1.417  75.516  0.00  0.00    +0.043 A 
ENDBRANCH   9  12
ENDBRANCH   1   8
BRANCH   4  18
ATOM     18  C   LIG    1       -6.977  -0.275  80.992  0.00  0.00    +0.500 C 
BRANCH  18  19
ATOM     19  N   LIG    1       -7.885  -1.345  80.572  0.00  0.00    -0.523 N 
ATOM     20  C   LIG    1       -8.720  -1.146  79.521  0.00  0.00    +0.590 A 
ATOM     21  N   LIG    1       -9.540  -2.071  79.110  0.00  0.00    -0.482 NA
ATOM     22  C   LIG    1       -9.601  -3.266  79.720  0.00  0.00    +0.124 A 
ATOM     23  C   LIG    1      -10.397  -4.485  79.513  0.00  0.00    -0.124 A 
ATOM     24  C   LIG    1      -11.386  -4.855  78.604  0.00  0.00    +0.098 A 
ATOM     25  C   LIG    1      -11.949  -6.110  78.681  0.00  0.00    +0.001 A 
ATOM     26  C   LIG    1      -11.534  -7.003  79.659  0.00  0.00    +0.079 A 
ATOM     27  C   LIG    1      -10.557  -6.648  80.565  0.00  0.00    +0.026 A 
ATOM     28  C   LIG    1       -9.976  -5.388  80.504  0.00  0.00    +0.095 A 
ATOM     29  O   LIG    1       -9.021  -4.786  81.245  0.00  0.00    -0.157 OA
ATOM     30  C   LIG    1       -8.777  -3.534  80.808  0.00  0.00    -0.085 A 
ATOM     31  C   LIG    1       -7.889  -2.520  81.236  0.00  0.00    +0.563 A 
ATOM     32  O   LIG    1       -7.145  -2.703  82.185  0.00  0.00    -0.501 OA
ENDBRANCH  18  19
ENDBRANCH   4  18
TORSDOF 4
ENDMDL
MODEL 6
REMARK VINA RESULT:     -10.6     35.134     37.503
REMARK  Name = ZINC31744412
REMARK                            x       y       z     vdW  Elec       q    Type
REMARK                         _______ _______ _______ _____ _____    ______ ____
ROOT
ATOM      1  C   LIG    1      -29.524  -7.148  47.077  0.00  0.00    +0.268 A 
ATOM      2  N   LIG    1      -28.892  -8.292  47.210  0.00  0.00    -0.261 NA
ATOM      3  N   LIG    1      -27.624  -8.085  47.151  0.00  0.00    -0.249 NA
ATOM      4  C   LIG    1      -27.397  -6.814  46.979  0.00  0.00    +0.129 A 
ATOM      5  O   LIG    1      -28.588  -6.191  46.929  0.00  0.00    -0.203 OA
ENDROOT
BRANCH   1   8
ATOM      6  C   LIG    1      -31.685  -8.705  48.833  0.00  0.00    +0.216 C 
ATOM      7  C   LIG    1      -31.932  -7.605  47.833  0.00  0.00    +0.048 A 
ATOM      8  C   LIG    1      -30.987  -6.950  47.089  0.00  0.00    -0.160 A 
ATOM      9  C   LIG    1      -31.793  -5.999  46.298  0.00  0.00    +0.122 A 
ATOM     10  N   LIG    1      -33.032  -6.210  46.666  0.00  0.00    -0.337 NA
ATOM     11  O   LIG    1      -33.115  -7.078  47.500  0.00  0.00    +0.109 OA
BRANCH   9  12
ATOM     12  C   LIG    1      -31.305  -5.017  45.299  0.00  0.00    -0.044 A 
ATOM     13  C   LIG    1      -30.721  -3.823  45.719  0.00  0.00    +0.073 A 
ATOM     14  C   LIG    1      -30.265  -2.915  44.785  0.00  0.00    +0.009 A 
ATOM     15  C   LIG    1      -30.395  -3.184  43.434  0.00  0.00    +0.029 A 
ATOM     16  C   LIG    1      -30.979  -4.365  43.011  0.00  0.00    +0.002 A 
ATOM     17  C   LIG    1      -31.434  -5.282  43.937  0.00  0.00    +0.043 A 
ENDBRANCH   9  12
ENDBRANCH   1   8
BRANCH   4  18
ATOM     18  C   LIG    1      -26.044  -6.160  46.860  0.00  0.00    +0.500 C 
BRANCH  18  19
ATOM     19  N   LIG    1      -25.960  -5.039  47.799  0.00  0.00    -0.523 N 
ATOM     20  C   LIG    1      -25.542  -5.257  49.072  0.00  0.00    +0.590 A 
ATOM     21  N   LIG    1      -25.446  -4.290  49.939  0.00  0.00    -0.482 NA
ATOM     22  C   LIG    1      -25.768  -3.028  49.610  0.00  0.00    +0.124 A 
ATOM     23  C   LIG    1      -25.777  -1.748  50.335  0.00  0.00    -0.124 A 
ATOM     24  C   LIG    1      -25.452  -1.368  51.635  0.00  0.00    +0.098 A 
ATOM     25  C   LIG    1      -25.573  -0.048  52.011  0.00  0.00    +0.001 A 
ATOM     26  C   LIG    1      -26.016   0.900  51.098  0.00  0.00    +0.079 A 
ATOM     27  C   LIG    1      -26.340   0.536  49.809  0.00  0.00    +0.026 A 
ATOM     28  C   LIG    1      -26.225  -0.790  49.410  0.00  0.00    +0.095 A 
ATOM     29  O   LIG    1      -26.468  -1.415  48.239  0.00  0.00    -0.157 OA
ATOM     30  C   LIG    1      -26.208  -2.736  48.324  0.00  0.00    -0.085 A 
ATOM     31  C   LIG    1      -26.301  -3.798  47.395  0.00  0.00    +0.563 A 
ATOM     32  O   LIG    1      -26.681  -3.596  46.253  0.00  0.00    -0.501 OA
ENDBRANCH  18  19
ENDBRANCH   4  18
TORSDOF 4
ENDMDL
MODEL 7
REMARK VINA RESULT:     -10.6     22.061     26.200
REMARK  Name = ZINC31744412
REMARK                            x       y       z     vdW  Elec       q    Type
REMARK                         _______ _______ _______ _____ _____    ______ ____
ROOT
ATOM      1  C   LIG    1        5.838   9.614  59.222  0.00  0.00    +0.268 A 
ATOM      2  N   LIG    1        5.132   9.752  58.122  0.00  0.00    -0.261 NA
ATOM      3  N   LIG    1        5.919  10.041  57.147  0.00  0.00    -0.249 NA
ATOM      4  C   LIG    1        7.146  10.099  57.579  0.00  0.00    +0.129 A 
ATOM      5  O   LIG    1        7.128   9.831  58.897  0.00  0.00    -0.203 OA
ENDROOT
BRANCH   1   8
ATOM      6  C   LIG    1        6.650  10.935  62.009  0.00  0.00    +0.216 C 
ATOM      7  C   LIG    1        5.648   9.835  61.770  0.00  0.00    +0.048 A 
ATOM      8  C   LIG    1        5.315   9.282  60.562  0.00  0.00    -0.160 A 
ATOM      9  C   LIG    1        4.306   8.268  60.932  0.00  0.00    +0.122 A 
ATOM     10  N   LIG    1        4.188   8.361  62.233  0.00  0.00    -0.337 NA
ATOM     11  O   LIG    1        4.911   9.210  62.694  0.00  0.00    +0.109 OA
BRANCH   9  12
ATOM     12  C   LIG    1        3.584   7.343  60.025  0.00  0.00    -0.044 A 
ATOM     13  C   LIG    1        2.399   7.747  59.413  0.00  0.00    +0.073 A 
ATOM     14  C   LIG    1        1.734   6.883  58.566  0.00  0.00    +0.009 A 
ATOM     15  C   LIG    1        2.236   5.616  58.333  0.00  0.00    +0.029 A 
ATOM     16  C   LIG    1        3.409   5.208  58.942  0.00  0.00    +0.002 A 
ATOM     17  C   LIG    1        4.085   6.065  59.786  0.00  0.00    +0.043 A 
ENDBRANCH   9  12
ENDBRANCH   1   8
BRANCH   4  18
ATOM     18  C   LIG    1        8.368  10.409  56.752  0.00  0.00    +0.500 C 
BRANCH  18  19
ATOM     19  N   LIG    1        8.961  11.668  57.210  0.00  0.00    -0.523 N 
ATOM     20  C   LIG    1        8.173  12.758  57.391  0.00  0.00    +0.590 A 
ATOM     21  N   LIG    1        8.658  13.895  57.802  0.00  0.00    -0.482 NA
ATOM     22  C   LIG    1        9.969  14.041  58.057  0.00  0.00    +0.124 A 
ATOM     23  C   LIG    1       10.808  15.158  58.513  0.00  0.00    -0.124 A 
ATOM     24  C   LIG    1       10.555  16.486  58.853  0.00  0.00    +0.098 A 
ATOM     25  C   LIG    1       11.593  17.298  59.255  0.00  0.00    +0.001 A 
ATOM     26  C   LIG    1       12.886  16.797  59.319  0.00  0.00    +0.079 A 
ATOM     27  C   LIG    1       13.149  15.486  58.985  0.00  0.00    +0.026 A 
ATOM     28  C   LIG    1       12.116  14.650  58.578  0.00  0.00    +0.095 A 
ATOM     29  O   LIG    1       12.085  13.355  58.201  0.00  0.00    -0.157 OA
ATOM     30  C   LIG    1       10.833  12.965  57.886  0.00  0.00    -0.085 A 
ATOM     31  C   LIG    1       10.289  11.737  57.445  0.00  0.00    +0.563 A 
ATOM     32  O   LIG    1       11.003  10.762  57.279  0.00  0.00    -0.501 OA
ENDBRANCH  18  19
ENDBRANCH   4  18
TORSDOF 4
ENDMDL
MODEL 8
REMARK VINA RESULT:     -10.6      3.316      8.869
REMARK  Name = ZINC31744412
REMARK                            x       y       z     vdW  Elec       q    Type
REMARK                         _______ _______ _______ _____ _____    ______ ____
ROOT
ATOM      1  C   LIG    1       -4.950   2.776  77.701  0.00  0.00    +0.268 A 
ATOM      2  N   LIG    1       -4.621   2.934  78.963  0.00  0.00    -0.261 NA
ATOM      3  N   LIG    1       -5.178   2.011  79.665  0.00  0.00    -0.249 NA
ATOM      4  C   LIG    1       -5.878   1.234  78.888  0.00  0.00    +0.129 A 
ATOM      5  O   LIG    1       -5.752   1.695  77.630  0.00  0.00    -0.203 OA
ENDROOT
BRANCH   1   8
ATOM      6  C   LIG    1       -6.473   5.292  76.466  0.00  0.00    +0.216 C 
ATOM      7  C   LIG    1       -5.156   4.707  76.026  0.00  0.00    +0.048 A 
ATOM      8  C   LIG    1       -4.519   3.624  76.572  0.00  0.00    -0.160 A 
ATOM      9  C   LIG    1       -3.299   3.511  75.748  0.00  0.00    +0.122 A 
ATOM     10  N   LIG    1       -3.377   4.490  74.882  0.00  0.00    -0.337 NA
ATOM     11  O   LIG    1       -4.381   5.144  75.028  0.00  0.00    +0.109 OA
BRANCH   9  12
ATOM     12  C   LIG    1       -2.217   2.504  75.875  0.00  0.00    -0.044 A 
ATOM     13  C   LIG    1       -2.346   1.259  75.262  0.00  0.00    +0.073 A 
ATOM     14  C   LIG    1       -1.334   0.327  75.379  0.00  0.00    +0.009 A 
ATOM     15  C   LIG    1       -0.199   0.623  76.112  0.00  0.00    +0.029 A 
ATOM     16  C   LIG    1       -0.069   1.855  76.727  0.00  0.00    +0.002 A 
ATOM     17  C   LIG    1       -1.071   2.796  76.612  0.00  0.00    +0.043 A 
ENDBRANCH   9  12
ENDBRANCH   1   8
BRANCH   4  18
ATOM     18  C   LIG    1       -6.682   0.034  79.318  0.00  0.00    +0.500 C 
BRANCH  18  19
ATOM     19  N   LIG    1       -7.390  -0.520  78.162  0.00  0.00    -0.523 N 
ATOM     20  C   LIG    1       -8.519   0.083  77.711  0.00  0.00    +0.590 A 
ATOM     21  N   LIG    1       -9.178  -0.372  76.683  0.00  0.00    -0.482 NA
ATOM     22  C   LIG    1       -8.768  -1.471  76.026  0.00  0.00    +0.124 A 
ATOM     23  C   LIG    1       -9.274  -2.223  74.869  0.00  0.00    -0.124 A 
ATOM     24  C   LIG    1      -10.368  -2.075  74.018  0.00  0.00    +0.098 A 
ATOM     25  C   LIG    1      -10.566  -2.978  72.997  0.00  0.00    +0.001 A 
ATOM     26  C   LIG    1       -9.680  -4.031  72.815  0.00  0.00    +0.079 A 
ATOM     27  C   LIG    1       -8.594  -4.188  73.649  0.00  0.00    +0.026 A 
ATOM     28  C   LIG    1       -8.376  -3.287  74.685  0.00  0.00    +0.095 A 
ATOM     29  O   LIG    1       -7.418  -3.200  75.632  0.00  0.00    -0.157 OA
ATOM     30  C   LIG    1       -7.621  -2.139  76.439  0.00  0.00    -0.085 A 
ATOM     31  C   LIG    1       -6.917  -1.628  77.554  0.00  0.00    +0.563 A 
ATOM     32  O   LIG    1       -5.904  -2.177  77.957  0.00  0.00    -0.501 OA
ENDBRANCH  18  19
ENDBRANCH   4  18
TORSDOF 4
ENDMDL
MODEL 9
REMARK VINA RESULT:     -10.5      6.202     11.892
REMARK  Name = ZINC31744412
REMARK                            x       y       z     vdW  Elec       q    Type
REMARK                         _______ _______ _______ _____ _____    ______ ____
ROOT
ATOM      1  C   LIG    1        3.562  -0.173  75.217  0.00  0.00    +0.268 A 
ATOM      2  N   LIG    1        3.272   0.466  74.107  0.00  0.00    -0.261 NA
ATOM      3  N   LIG    1        2.676   1.568  74.396  0.00  0.00    -0.249 NA
ATOM      4  C   LIG    1        2.561   1.676  75.688  0.00  0.00    +0.129 A 
ATOM      5  O   LIG    1        3.117   0.583  76.240  0.00  0.00    -0.203 OA
ENDROOT
BRANCH   1   8
ATOM      6  C   LIG    1        2.390  -3.054  74.507  0.00  0.00    +0.216 C 
ATOM      7  C   LIG    1        3.765  -2.723  75.026  0.00  0.00    +0.048 A 
ATOM      8  C   LIG    1        4.248  -1.477  75.324  0.00  0.00    -0.160 A 
ATOM      9  C   LIG    1        5.623  -1.758  75.785  0.00  0.00    +0.122 A 
ATOM     10  N   LIG    1        5.755  -3.058  75.696  0.00  0.00    -0.337 NA
ATOM     11  O   LIG    1        4.753  -3.587  75.282  0.00  0.00    +0.109 OA
BRANCH   9  12
ATOM     12  C   LIG    1        6.635  -0.779  76.251  0.00  0.00    -0.044 A 
ATOM     13  C   LIG    1        6.770   0.449  75.605  0.00  0.00    +0.073 A 
ATOM     14  C   LIG    1        7.711   1.357  76.046  0.00  0.00    +0.009 A 
ATOM     15  C   LIG    1        8.526   1.047  77.120  0.00  0.00    +0.029 A 
ATOM     16  C   LIG    1        8.400  -0.172  77.761  0.00  0.00    +0.002 A 
ATOM     17  C   LIG    1        7.459  -1.086  77.332  0.00  0.00    +0.043 A 
ENDBRANCH   9  12
ENDBRANCH   1   8
BRANCH   4  18
ATOM     18  C   LIG    1        1.922   2.821  76.433  0.00  0.00    +0.500 C 
BRANCH  18  19
ATOM     19  N   LIG    1        0.465   2.697  76.363  0.00  0.00    -0.523 N 
ATOM     20  C   LIG    1       -0.104   1.466  76.300  0.00  0.00    +0.590 A 
ATOM     21  N   LIG    1       -1.397   1.309  76.243  0.00  0.00    -0.482 NA
ATOM     22  C   LIG    1       -2.226   2.366  76.233  0.00  0.00    +0.124 A 
ATOM     23  C   LIG    1       -3.686   2.525  76.170  0.00  0.00    -0.124 A 
ATOM     24  C   LIG    1       -4.756   1.635  76.097  0.00  0.00    +0.098 A 
ATOM     25  C   LIG    1       -6.045   2.120  76.051  0.00  0.00    +0.001 A 
ATOM     26  C   LIG    1       -6.277   3.488  76.076  0.00  0.00    +0.079 A 
ATOM     27  C   LIG    1       -5.227   4.378  76.147  0.00  0.00    +0.026 A 
ATOM     28  C   LIG    1       -3.920   3.909  76.195  0.00  0.00    +0.095 A 
ATOM     29  O   LIG    1       -2.727   4.538  76.266  0.00  0.00    -0.157 OA
ATOM     30  C   LIG    1       -1.708   3.655  76.289  0.00  0.00    -0.085 A 
ATOM     31  C   LIG    1       -0.304   3.806  76.357  0.00  0.00    +0.563 A 
ATOM     32  O   LIG    1        0.202   4.916  76.408  0.00  0.00    -0.501 OA
ENDBRANCH  18  19
ENDBRANCH   4  18
TORSDOF 4
ENDMDL
