# Supplementary material for: Computationally accelerated identification of P-glycoprotein inhibitors
Source: PLoS One. 2025 Aug 13;20(8):e0325121. doi: 10.1371/journal.pone.0325121 (PMC12349723; doi:10.1371/journal.pone.0325121)
Supplement: S9 File — We have provided the full dataset for the docking studies presented in this paper, as defined by the journal’s definition of a complete minimal dataset. (ZIP) [file pone.0325121.s013.zip › S9_Docking_Data_Receptors_Ligands/NBD_docking/2hyd_nbd_2/ZINC32974765_2hyd_nbd_2_out.pdb]

MODEL 1
REMARK VINA RESULT:     -11.3      0.000      0.000
REMARK  Name = ZINC32974765
REMARK                            x       y       z     vdW  Elec       q    Type
REMARK                         _______ _______ _______ _____ _____    ______ ____
COMPND    ZINC32974765 
AUTHOR    GENERATED BY OPEN BABEL 2.3.2
ATOM      1  C   LIG     1      -1.650   2.849  74.559  1.00  0.00           C  
ATOM      2  C   LIG     1       1.319   1.347  75.965  1.00  0.00           C  
ATOM      3  C   LIG     1       0.542   1.645  74.886  1.00  0.00           C  
ATOM      4  N   LIG     1      -0.539   2.327  75.358  1.00  0.00           N  
ATOM      5  C   LIG     1      -0.396   2.437  76.703  1.00  0.00           C  
ATOM      6  N   LIG     1       0.712   1.853  77.061  1.00  0.00           N  
ATOM      7  H   LIG     1       1.173   1.729  78.052  1.00  0.00           H  
ATOM      8  C   LIG     1       4.643   0.055  76.101  1.00  0.00           C  
ATOM      9  N   LIG     1       3.783   1.078  76.288  1.00  0.00           N  
ATOM     10  C   LIG     1       2.597   0.609  75.940  1.00  0.00           C  
ATOM     11  O   LIG     1       2.779  -0.665  75.559  1.00  0.00           O  
ATOM     12  N   LIG     1       3.949  -0.963  75.657  1.00  0.00           N  
ATOM     13  C   LIG     1      10.318   0.146  77.076  1.00  0.00           C  
ATOM     14  C   LIG     1       8.834   0.122  76.821  1.00  0.00           C  
ATOM     15  C   LIG     1       8.055  -0.878  77.377  1.00  0.00           C  
ATOM     16  C   LIG     1       6.695  -0.904  77.146  1.00  0.00           C  
ATOM     17  C   LIG     1       6.105   0.078  76.353  1.00  0.00           C  
ATOM     18  C   LIG     1       6.895   1.078  75.790  1.00  0.00           C  
ATOM     19  C   LIG     1       8.254   1.099  76.031  1.00  0.00           C  
ATOM     20  C   LIG     1      -2.936   2.703  75.331  1.00  0.00           C  
ATOM     21  C   LIG     1      -3.600   1.491  75.345  1.00  0.00           C  
ATOM     22  C   LIG     1      -4.775   1.352  76.056  1.00  0.00           C  
ATOM     23  C   LIG     1      -5.297   2.437  76.750  1.00  0.00           C  
ATOM     24  C   LIG     1      -4.630   3.655  76.730  1.00  0.00           C  
ATOM     25  C   LIG     1      -3.453   3.785  76.021  1.00  0.00           C  
ATOM     26  N   LIG     1      -6.488   2.303  77.466  1.00  0.00           N  
ATOM     27  H   LIG     1      -7.441   2.604  77.009  1.00  0.00           H  
ATOM     28  S   LIG     1      -6.465   1.689  79.005  1.00  0.00           S  
ATOM     29  O   LIG     1      -7.548   2.293  79.699  1.00  0.00           O  
ATOM     30  O   LIG     1      -5.122   1.783  79.459  1.00  0.00           O  
ATOM     31  C   LIG     1      -6.838  -0.029  78.886  1.00  0.00           C  
ATOM     32  C   LIG     1      -7.317  -0.552  77.701  1.00  0.00           C  
ATOM     33  C   LIG     1      -7.604  -1.900  77.605  1.00  0.00           C  
ATOM     34  C   LIG     1      -7.423  -2.726  78.700  1.00  0.00           C  
ATOM     35  C   LIG     1      -6.949  -2.204  79.888  1.00  0.00           C  
ATOM     36  C   LIG     1      -6.656  -0.854  79.984  1.00  0.00           C  
ATOM     37  F   LIG     1      -6.193  -0.343  81.145  1.00  0.00           F  
CONECT    1   20    4                                                 
CONECT    2    3   10    6                                            
CONECT    3    4    2                                                 
CONECT    4    1    3    5                                            
CONECT    5    4    6                                                 
CONECT    6    2    5    7                                            
CONECT    7    6                                                      
CONECT    8   12    9   17                                            
CONECT    9   10    8                                                 
CONECT   10   11    2    9                                            
CONECT   11   12   10                                                 
CONECT   12   11    8                                                 
CONECT   13   14                                                      
CONECT   14   19   13   15                                            
CONECT   15   14   16                                                 
CONECT   16   17   15                                                 
CONECT   17   18    8   16                                            
CONECT   18   19   17                                                 
CONECT   19   18   14                                                 
CONECT   20    1   21   25                                            
CONECT   21   20   22                                                 
CONECT   22   21   23                                                 
CONECT   23   22   24   26                                            
CONECT   24   25   23                                                 
CONECT   25   20   24                                                 
CONECT   26   23   27   28                                            
CONECT   27   26                                                      
CONECT   28   26   31   30   29                                       
CONECT   28                                                           
CONECT   29   28                                                      
CONECT   30   28                                                      
CONECT   31   32   28   36                                            
CONECT   32   33   31                                                 
CONECT   33   32   34                                                 
CONECT   34   33   35                                                 
CONECT   35   34   36                                                 
CONECT   36   31   35   37                                            
CONECT   37   36                                                      
MASTER        0    0    0    0    0    0    0    0   37    0   37    0
END
