# Supplementary material for: Computationally accelerated identification of P-glycoprotein inhibitors
Source: PLoS One. 2025 Aug 13;20(8):e0325121. doi: 10.1371/journal.pone.0325121 (PMC12349723; doi:10.1371/journal.pone.0325121)
Supplement: S9 File — We have provided the full dataset for the docking studies presented in this paper, as defined by the journal’s definition of a complete minimal dataset. (ZIP) [file pone.0325121.s013.zip › S9_Docking_Data_Receptors_Ligands/NBD_docking/2hyd_nbd_2/ZINC32974765_2hyd_nbd_2_out.pdbqt]

MODEL 1
REMARK VINA RESULT:     -11.3      0.000      0.000
REMARK  Name = ZINC32974765
REMARK                            x       y       z     vdW  Elec       q    Type
REMARK                         _______ _______ _______ _____ _____    ______ ____
ROOT
ATOM      1  C   LIG    1       -1.650   2.849  74.559  0.00  0.00    +0.414 C 
ENDROOT
BRANCH   1   4
ATOM      2  C   LIG    1        1.319   1.347  75.965  0.00  0.00    +0.087 A 
ATOM      3  C   LIG    1        0.542   1.645  74.886  0.00  0.00    +0.331 A 
ATOM      4  N   LIG    1       -0.539   2.327  75.358  0.00  0.00    -0.407 N 
ATOM      5  C   LIG    1       -0.396   2.437  76.703  0.00  0.00    +0.599 A 
ATOM      6  N   LIG    1        0.712   1.853  77.061  0.00  0.00    -0.472 N 
ATOM      7  H   LIG    1        1.173   1.729  78.052  0.00  0.00    +0.514 HD
BRANCH   2  10
ATOM      8  C   LIG    1        4.643   0.055  76.101  0.00  0.00    +0.247 A 
ATOM      9  N   LIG    1        3.783   1.078  76.288  0.00  0.00    -0.448 NA
ATOM     10  C   LIG    1        2.597   0.609  75.940  0.00  0.00    +0.214 A 
ATOM     11  O   LIG    1        2.779  -0.665  75.559  0.00  0.00    +0.119 OA
ATOM     12  N   LIG    1        3.949  -0.963  75.657  0.00  0.00    -0.349 NA
BRANCH   8  17
ATOM     13  C   LIG    1       10.318   0.146  77.076  0.00  0.00    +0.102 C 
ATOM     14  C   LIG    1        8.834   0.122  76.821  0.00  0.00    -0.048 A 
ATOM     15  C   LIG    1        8.055  -0.878  77.377  0.00  0.00    +0.015 A 
ATOM     16  C   LIG    1        6.695  -0.904  77.146  0.00  0.00    +0.062 A 
ATOM     17  C   LIG    1        6.105   0.078  76.353  0.00  0.00    -0.056 A 
ATOM     18  C   LIG    1        6.895   1.078  75.790  0.00  0.00    +0.068 A 
ATOM     19  C   LIG    1        8.254   1.099  76.031  0.00  0.00    +0.011 A 
ENDBRANCH   8  17
ENDBRANCH   2  10
ENDBRANCH   1   4
BRANCH   1  20
ATOM     20  C   LIG    1       -2.936   2.703  75.331  0.00  0.00    -0.166 A 
ATOM     21  C   LIG    1       -3.600   1.491  75.345  0.00  0.00    +0.069 A 
ATOM     22  C   LIG    1       -4.775   1.352  76.056  0.00  0.00    +0.009 A 
ATOM     23  C   LIG    1       -5.297   2.437  76.750  0.00  0.00    +0.187 A 
ATOM     24  C   LIG    1       -4.630   3.655  76.730  0.00  0.00    +0.009 A 
ATOM     25  C   LIG    1       -3.453   3.785  76.021  0.00  0.00    +0.065 A 
BRANCH  23  26
ATOM     26  N   LIG    1       -6.488   2.303  77.466  0.00  0.00    -1.074 N 
ATOM     27  H   LIG    1       -7.441   2.604  77.009  0.00  0.00    +0.464 HD
BRANCH  26  28
ATOM     28  S   LIG    1       -6.465   1.689  79.005  0.00  0.00    +2.694 S 
ATOM     29  O   LIG    1       -7.548   2.293  79.699  0.00  0.00    -0.930 OA
ATOM     30  O   LIG    1       -5.122   1.783  79.459  0.00  0.00    -0.943 OA
BRANCH  28  31
ATOM     31  C   LIG    1       -6.838  -0.029  78.886  0.00  0.00    -0.719 A 
ATOM     32  C   LIG    1       -7.317  -0.552  77.701  0.00  0.00    +0.160 A 
ATOM     33  C   LIG    1       -7.604  -1.900  77.605  0.00  0.00    -0.002 A 
ATOM     34  C   LIG    1       -7.423  -2.726  78.700  0.00  0.00    +0.118 A 
ATOM     35  C   LIG    1       -6.949  -2.204  79.888  0.00  0.00    -0.020 A 
ATOM     36  C   LIG    1       -6.656  -0.854  79.984  0.00  0.00    +0.197 A 
ATOM     37  F   LIG    1       -6.193  -0.343  81.145  0.00  0.00    -0.120 F 
ENDBRANCH  28  31
ENDBRANCH  26  28
ENDBRANCH  23  26
ENDBRANCH   1  20
TORSDOF 7
ENDMDL
MODEL 2
REMARK VINA RESULT:     -11.0      3.346     11.874
REMARK  Name = ZINC32974765
REMARK                            x       y       z     vdW  Elec       q    Type
REMARK                         _______ _______ _______ _____ _____    ______ ____
ROOT
ATOM      1  C   LIG    1       -2.757   3.873  75.530  0.00  0.00    +0.414 C 
ENDROOT
BRANCH   1   4
ATOM      2  C   LIG    1       -5.131   2.798  78.031  0.00  0.00    +0.087 A 
ATOM      3  C   LIG    1       -4.618   2.709  76.771  0.00  0.00    +0.331 A 
ATOM      4  N   LIG    1       -3.600   3.612  76.698  0.00  0.00    -0.407 N 
ATOM      5  C   LIG    1       -3.509   4.222  77.907  0.00  0.00    +0.599 A 
ATOM      6  N   LIG    1       -4.422   3.735  78.698  0.00  0.00    -0.472 N 
ATOM      7  H   LIG    1       -4.667   3.968  79.745  0.00  0.00    +0.514 HD
BRANCH   2  10
ATOM      8  C   LIG    1       -7.704   0.497  78.937  0.00  0.00    +0.247 A 
ATOM      9  N   LIG    1       -6.650   0.817  78.157  0.00  0.00    -0.448 NA
ATOM     10  C   LIG    1       -6.256   2.009  78.570  0.00  0.00    +0.214 A 
ATOM     11  O   LIG    1       -7.075   2.364  79.572  0.00  0.00    +0.119 OA
ATOM     12  N   LIG    1       -7.893   1.491  79.767  0.00  0.00    -0.349 NA
BRANCH   8  17
ATOM     13  C   LIG    1      -10.798  -4.353  78.668  0.00  0.00    +0.102 C 
ATOM     14  C   LIG    1       -9.989  -3.085  78.739  0.00  0.00    -0.048 A 
ATOM     15  C   LIG    1       -9.560  -2.475  77.573  0.00  0.00    +0.015 A 
ATOM     16  C   LIG    1       -8.818  -1.313  77.631  0.00  0.00    +0.062 A 
ATOM     17  C   LIG    1       -8.502  -0.753  78.867  0.00  0.00    -0.056 A 
ATOM     18  C   LIG    1       -8.931  -1.374  80.038  0.00  0.00    +0.068 A 
ATOM     19  C   LIG    1       -9.676  -2.533  79.968  0.00  0.00    +0.011 A 
ENDBRANCH   8  17
ENDBRANCH   2  10
ENDBRANCH   1   4
BRANCH   1  20
ATOM     20  C   LIG    1       -1.365   3.357  75.790  0.00  0.00    -0.166 A 
ATOM     21  C   LIG    1       -0.330   4.246  76.015  0.00  0.00    +0.069 A 
ATOM     22  C   LIG    1        0.945   3.776  76.260  0.00  0.00    +0.009 A 
ATOM     23  C   LIG    1        1.190   2.409  76.269  0.00  0.00    +0.187 A 
ATOM     24  C   LIG    1        0.149   1.519  76.036  0.00  0.00    +0.009 A 
ATOM     25  C   LIG    1       -1.124   1.995  75.797  0.00  0.00    +0.065 A 
BRANCH  23  26
ATOM     26  N   LIG    1        2.480   1.930  76.510  0.00  0.00    -1.074 N 
ATOM     27  H   LIG    1        3.033   2.266  77.398  0.00  0.00    +0.464 HD
BRANCH  26  28
ATOM     28  S   LIG    1        3.175   0.857  75.457  0.00  0.00    +2.694 S 
ATOM     29  O   LIG    1        2.985   1.388  74.153  0.00  0.00    -0.930 OA
ATOM     30  O   LIG    1        2.714  -0.434  75.829  0.00  0.00    -0.943 OA
BRANCH  28  31
ATOM     31  C   LIG    1        4.910   0.879  75.762  0.00  0.00    -0.719 A 
ATOM     32  C   LIG    1        5.539  -0.245  76.261  0.00  0.00    +0.160 A 
ATOM     33  C   LIG    1        6.901  -0.230  76.495  0.00  0.00    -0.002 A 
ATOM     34  C   LIG    1        7.635   0.915  76.240  0.00  0.00    +0.118 A 
ATOM     35  C   LIG    1        7.007   2.042  75.746  0.00  0.00    -0.020 A 
ATOM     36  C   LIG    1        5.644   2.026  75.507  0.00  0.00    +0.197 A 
ATOM     37  F   LIG    1        5.029   3.128  75.024  0.00  0.00    -0.120 F 
ENDBRANCH  28  31
ENDBRANCH  26  28
ENDBRANCH  23  26
ENDBRANCH   1  20
TORSDOF 7
ENDMDL
MODEL 3
REMARK VINA RESULT:     -10.9      3.263     11.669
REMARK  Name = ZINC32974765
REMARK                            x       y       z     vdW  Elec       q    Type
REMARK                         _______ _______ _______ _____ _____    ______ ____
ROOT
ATOM      1  C   LIG    1       -2.748   4.029  75.520  0.00  0.00    +0.414 C 
ENDROOT
BRANCH   1   4
ATOM      2  C   LIG    1       -4.960   2.896  78.141  0.00  0.00    +0.087 A 
ATOM      3  C   LIG    1       -4.508   2.817  76.858  0.00  0.00    +0.331 A 
ATOM      4  N   LIG    1       -3.523   3.749  76.731  0.00  0.00    -0.407 N 
ATOM      5  C   LIG    1       -3.389   4.367  77.932  0.00  0.00    +0.599 A 
ATOM      6  N   LIG    1       -4.246   3.857  78.769  0.00  0.00    -0.472 N 
ATOM      7  H   LIG    1       -4.445   4.087  79.826  0.00  0.00    +0.514 HD
BRANCH   2  10
ATOM      8  C   LIG    1       -7.337   0.484  79.267  0.00  0.00    +0.247 A 
ATOM      9  N   LIG    1       -6.269   0.798  78.504  0.00  0.00    -0.448 NA
ATOM     10  C   LIG    1       -6.032   2.077  78.739  0.00  0.00    +0.214 A 
ATOM     11  O   LIG    1       -6.954   2.488  79.624  0.00  0.00    +0.119 OA
ATOM     12  N   LIG    1       -7.688   1.567  79.913  0.00  0.00    -0.349 NA
BRANCH   8  17
ATOM     13  C   LIG    1       -9.879  -4.671  79.620  0.00  0.00    +0.102 C 
ATOM     14  C   LIG    1       -9.215  -3.323  79.528  0.00  0.00    -0.048 A 
ATOM     15  C   LIG    1       -9.118  -2.684  78.304  0.00  0.00    +0.015 A 
ATOM     16  C   LIG    1       -8.510  -1.449  78.214  0.00  0.00    +0.062 A 
ATOM     17  C   LIG    1       -7.993  -0.844  79.358  0.00  0.00    -0.056 A 
ATOM     18  C   LIG    1       -8.087  -1.494  80.586  0.00  0.00    +0.068 A 
ATOM     19  C   LIG    1       -8.702  -2.727  80.667  0.00  0.00    +0.011 A 
ENDBRANCH   8  17
ENDBRANCH   2  10
ENDBRANCH   1   4
BRANCH   1  20
ATOM     20  C   LIG    1       -1.346   3.502  75.689  0.00  0.00    -0.166 A 
ATOM     21  C   LIG    1       -1.072   2.173  75.425  0.00  0.00    +0.069 A 
ATOM     22  C   LIG    1        0.212   1.687  75.573  0.00  0.00    +0.009 A 
ATOM     23  C   LIG    1        1.228   2.534  75.998  0.00  0.00    +0.187 A 
ATOM     24  C   LIG    1        0.948   3.868  76.267  0.00  0.00    +0.009 A 
ATOM     25  C   LIG    1       -0.337   4.348  76.112  0.00  0.00    +0.065 A 
BRANCH  23  26
ATOM     26  N   LIG    1        2.527   2.046  76.154  0.00  0.00    -1.074 N 
ATOM     27  H   LIG    1        2.833   1.591  77.106  0.00  0.00    +0.464 HD
BRANCH  26  28
ATOM     28  S   LIG    1        3.608   2.154  74.903  0.00  0.00    +2.694 S 
ATOM     29  O   LIG    1        3.819   3.540  74.668  0.00  0.00    -0.930 OA
ATOM     30  O   LIG    1        3.147   1.271  73.890  0.00  0.00    -0.943 OA
BRANCH  28  31
ATOM     31  C   LIG    1        5.140   1.503  75.481  0.00  0.00    -0.719 A 
ATOM     32  C   LIG    1        6.280   2.283  75.447  0.00  0.00    +0.160 A 
ATOM     33  C   LIG    1        7.480   1.775  75.906  0.00  0.00    -0.002 A 
ATOM     34  C   LIG    1        7.544   0.480  76.390  0.00  0.00    +0.118 A 
ATOM     35  C   LIG    1        6.407  -0.303  76.420  0.00  0.00    -0.020 A 
ATOM     36  C   LIG    1        5.202   0.207  75.965  0.00  0.00    +0.197 A 
ATOM     37  F   LIG    1        4.090  -0.559  75.994  0.00  0.00    -0.120 F 
ENDBRANCH  28  31
ENDBRANCH  26  28
ENDBRANCH  23  26
ENDBRANCH   1  20
TORSDOF 7
ENDMDL
MODEL 4
REMARK VINA RESULT:     -10.8      3.912     12.039
REMARK  Name = ZINC32974765
REMARK                            x       y       z     vdW  Elec       q    Type
REMARK                         _______ _______ _______ _____ _____    ______ ____
ROOT
ATOM      1  C   LIG    1       -6.946   1.439  76.020  0.00  0.00    +0.414 C 
ENDROOT
BRANCH   1   4
ATOM      2  C   LIG    1       -7.636  -0.669  78.871  0.00  0.00    +0.087 A 
ATOM      3  C   LIG    1       -7.903  -0.287  77.591  0.00  0.00    +0.331 A 
ATOM      4  N   LIG    1       -7.029   0.715  77.291  0.00  0.00    -0.407 N 
ATOM      5  C   LIG    1       -6.248   0.914  78.382  0.00  0.00    +0.599 A 
ATOM      6  N   LIG    1       -6.612   0.089  79.321  0.00  0.00    -0.472 N 
ATOM      7  H   LIG    1       -6.227  -0.057  80.342  0.00  0.00    +0.514 HD
BRANCH   2  10
ATOM      8  C   LIG    1       -9.288  -3.533  80.215  0.00  0.00    +0.247 A 
ATOM      9  N   LIG    1       -8.673  -2.922  79.180  0.00  0.00    -0.448 NA
ATOM     10  C   LIG    1       -8.336  -1.725  79.628  0.00  0.00    +0.214 A 
ATOM     11  O   LIG    1       -8.754  -1.654  80.902  0.00  0.00    +0.119 OA
ATOM     12  N   LIG    1       -9.293  -2.693  81.218  0.00  0.00    -0.349 NA
BRANCH   8  17
ATOM     13  C   LIG    1      -11.482  -8.858  80.218  0.00  0.00    +0.102 C 
ATOM     14  C   LIG    1      -10.908  -7.466  80.217  0.00  0.00    -0.048 A 
ATOM     15  C   LIG    1      -10.013  -7.088  81.202  0.00  0.00    +0.015 A 
ATOM     16  C   LIG    1       -9.484  -5.814  81.206  0.00  0.00    +0.062 A 
ATOM     17  C   LIG    1       -9.853  -4.906  80.216  0.00  0.00    -0.056 A 
ATOM     18  C   LIG    1      -10.759  -5.289  79.229  0.00  0.00    +0.068 A 
ATOM     19  C   LIG    1      -11.278  -6.567  79.231  0.00  0.00    +0.011 A 
ENDBRANCH   8  17
ENDBRANCH   2  10
ENDBRANCH   1   4
BRANCH   1  20
ATOM     20  C   LIG    1       -5.512   1.821  75.754  0.00  0.00    -0.166 A 
ATOM     21  C   LIG    1       -5.111   3.136  75.893  0.00  0.00    +0.069 A 
ATOM     22  C   LIG    1       -3.797   3.489  75.656  0.00  0.00    +0.009 A 
ATOM     23  C   LIG    1       -2.880   2.521  75.264  0.00  0.00    +0.187 A 
ATOM     24  C   LIG    1       -3.289   1.202  75.119  0.00  0.00    +0.009 A 
ATOM     25  C   LIG    1       -4.602   0.855  75.364  0.00  0.00    +0.065 A 
BRANCH  23  26
ATOM     26  N   LIG    1       -1.552   2.875  75.018  0.00  0.00    -1.074 N 
ATOM     27  H   LIG    1       -1.183   2.936  73.984  0.00  0.00    +0.464 HD
BRANCH  26  28
ATOM     28  S   LIG    1       -0.533   3.201  76.282  0.00  0.00    +2.694 S 
ATOM     29  O   LIG    1       -0.961   2.389  77.368  0.00  0.00    -0.930 OA
ATOM     30  O   LIG    1       -0.444   4.615  76.378  0.00  0.00    -0.943 OA
BRANCH  28  31
ATOM     31  C   LIG    1        1.067   2.624  75.823  0.00  0.00    -0.719 A 
ATOM     32  C   LIG    1        2.138   3.496  75.808  0.00  0.00    +0.160 A 
ATOM     33  C   LIG    1        3.395   3.043  75.454  0.00  0.00    -0.002 A 
ATOM     34  C   LIG    1        3.580   1.718  75.103  0.00  0.00    +0.118 A 
ATOM     35  C   LIG    1        2.509   0.846  75.111  0.00  0.00    -0.020 A 
ATOM     36  C   LIG    1        1.250   1.297  75.471  0.00  0.00    +0.197 A 
ATOM     37  F   LIG    1        0.203   0.444  75.479  0.00  0.00    -0.120 F 
ENDBRANCH  28  31
ENDBRANCH  26  28
ENDBRANCH  23  26
ENDBRANCH   1  20
TORSDOF 7
ENDMDL
MODEL 5
REMARK VINA RESULT:     -10.7      3.681     11.256
REMARK  Name = ZINC32974765
REMARK                            x       y       z     vdW  Elec       q    Type
REMARK                         _______ _______ _______ _____ _____    ______ ____
ROOT
ATOM      1  C   LIG    1       -3.241   4.159  74.715  0.00  0.00    +0.414 C 
ENDROOT
BRANCH   1   4
ATOM      2  C   LIG    1       -5.865   3.250  77.026  0.00  0.00    +0.087 A 
ATOM      3  C   LIG    1       -4.805   2.902  76.242  0.00  0.00    +0.331 A 
ATOM      4  N   LIG    1       -4.363   4.046  75.649  0.00  0.00    -0.407 N 
ATOM      5  C   LIG    1       -5.150   5.062  76.086  0.00  0.00    +0.599 A 
ATOM      6  N   LIG    1       -6.043   4.585  76.906  0.00  0.00    -0.472 N 
ATOM      7  H   LIG    1       -6.851   5.084  77.462  0.00  0.00    +0.514 HD
BRANCH   2  10
ATOM      8  C   LIG    1       -7.811   0.694  78.577  0.00  0.00    +0.247 A 
ATOM      9  N   LIG    1       -7.147   1.158  77.498  0.00  0.00    -0.448 NA
ATOM     10  C   LIG    1       -6.669   2.336  77.859  0.00  0.00    +0.214 A 
ATOM     11  O   LIG    1       -7.057   2.541  79.128  0.00  0.00    +0.119 OA
ATOM     12  N   LIG    1       -7.706   1.596  79.520  0.00  0.00    -0.349 NA
BRANCH   8  17
ATOM     13  C   LIG    1      -10.597  -4.332  78.965  0.00  0.00    +0.102 C 
ATOM     14  C   LIG    1       -9.868  -3.018  78.864  0.00  0.00    -0.048 A 
ATOM     15  C   LIG    1       -9.551  -2.315  80.013  0.00  0.00    +0.015 A 
ATOM     16  C   LIG    1       -8.883  -1.111  79.926  0.00  0.00    +0.062 A 
ATOM     17  C   LIG    1       -8.529  -0.602  78.678  0.00  0.00    -0.056 A 
ATOM     18  C   LIG    1       -8.856  -1.310  77.524  0.00  0.00    +0.068 A 
ATOM     19  C   LIG    1       -9.519  -2.517  77.622  0.00  0.00    +0.011 A 
ENDBRANCH   8  17
ENDBRANCH   2  10
ENDBRANCH   1   4
BRANCH   1  20
ATOM     20  C   LIG    1       -2.155   3.193  75.116  0.00  0.00    -0.166 A 
ATOM     21  C   LIG    1       -2.018   1.992  74.445  0.00  0.00    +0.069 A 
ATOM     22  C   LIG    1       -1.021   1.108  74.805  0.00  0.00    +0.009 A 
ATOM     23  C   LIG    1       -0.161   1.421  75.851  0.00  0.00    +0.187 A 
ATOM     24  C   LIG    1       -0.306   2.627  76.526  0.00  0.00    +0.009 A 
ATOM     25  C   LIG    1       -1.301   3.509  76.157  0.00  0.00    +0.065 A 
BRANCH  23  26
ATOM     26  N   LIG    1        0.845   0.527  76.222  0.00  0.00    -1.074 N 
ATOM     27  H   LIG    1        0.608  -0.330  76.868  0.00  0.00    +0.464 HD
BRANCH  26  28
ATOM     28  S   LIG    1        2.396   0.758  75.689  0.00  0.00    +2.694 S 
ATOM     29  O   LIG    1        3.125   1.297  76.783  0.00  0.00    -0.930 OA
ATOM     30  O   LIG    1        2.301   1.422  74.437  0.00  0.00    -0.943 OA
BRANCH  28  31
ATOM     31  C   LIG    1        3.077  -0.834  75.364  0.00  0.00    -0.719 A 
ATOM     32  C   LIG    1        2.306  -1.966  75.543  0.00  0.00    +0.160 A 
ATOM     33  C   LIG    1        2.838  -3.215  75.283  0.00  0.00    -0.002 A 
ATOM     34  C   LIG    1        4.147  -3.334  74.854  0.00  0.00    +0.118 A 
ATOM     35  C   LIG    1        4.922  -2.204  74.679  0.00  0.00    -0.020 A 
ATOM     36  C   LIG    1        4.389  -0.952  74.935  0.00  0.00    +0.197 A 
ATOM     37  F   LIG    1        5.147   0.154  74.765  0.00  0.00    -0.120 F 
ENDBRANCH  28  31
ENDBRANCH  26  28
ENDBRANCH  23  26
ENDBRANCH   1  20
TORSDOF 7
ENDMDL
MODEL 6
REMARK VINA RESULT:     -10.7      3.263     11.767
REMARK  Name = ZINC32974765
REMARK                            x       y       z     vdW  Elec       q    Type
REMARK                         _______ _______ _______ _____ _____    ______ ____
ROOT
ATOM      1  C   LIG    1       -4.704   3.426  75.907  0.00  0.00    +0.414 C 
ENDROOT
BRANCH   1   4
ATOM      2  C   LIG    1       -6.408   1.627  78.536  0.00  0.00    +0.087 A 
ATOM      3  C   LIG    1       -6.265   1.940  77.217  0.00  0.00    +0.331 A 
ATOM      4  N   LIG    1       -5.222   2.813  77.132  0.00  0.00    -0.407 N 
ATOM      5  C   LIG    1       -4.749   3.007  78.390  0.00  0.00    +0.599 A 
ATOM      6  N   LIG    1       -5.458   2.299  79.223  0.00  0.00    -0.472 N 
ATOM      7  H   LIG    1       -5.387   2.189  80.315  0.00  0.00    +0.514 HD
BRANCH   2  10
ATOM      8  C   LIG    1       -8.625  -0.973  79.563  0.00  0.00    +0.247 A 
ATOM      9  N   LIG    1       -7.606  -0.552  78.785  0.00  0.00    -0.448 NA
ATOM     10  C   LIG    1       -7.416   0.715  79.110  0.00  0.00    +0.214 A 
ATOM     11  O   LIG    1       -8.316   1.013  80.060  0.00  0.00    +0.119 OA
ATOM     12  N   LIG    1       -8.996   0.039  80.305  0.00  0.00    -0.349 NA
BRANCH   8  17
ATOM     13  C   LIG    1      -10.925  -6.253  79.610  0.00  0.00    +0.102 C 
ATOM     14  C   LIG    1      -10.323  -4.873  79.597  0.00  0.00    -0.048 A 
ATOM     15  C   LIG    1       -9.634  -4.411  80.705  0.00  0.00    +0.015 A 
ATOM     16  C   LIG    1       -9.081  -3.147  80.699  0.00  0.00    +0.062 A 
ATOM     17  C   LIG    1       -9.217  -2.334  79.575  0.00  0.00    -0.056 A 
ATOM     18  C   LIG    1       -9.918  -2.801  78.465  0.00  0.00    +0.068 A 
ATOM     19  C   LIG    1      -10.463  -4.069  78.479  0.00  0.00    +0.011 A 
ENDBRANCH   8  17
ENDBRANCH   2  10
ENDBRANCH   1   4
BRANCH   1  20
ATOM     20  C   LIG    1       -3.297   2.945  75.661  0.00  0.00    -0.166 A 
ATOM     21  C   LIG    1       -3.071   1.629  75.302  0.00  0.00    +0.069 A 
ATOM     22  C   LIG    1       -1.784   1.186  75.069  0.00  0.00    +0.009 A 
ATOM     23  C   LIG    1       -0.714   2.062  75.208  0.00  0.00    +0.187 A 
ATOM     24  C   LIG    1       -0.945   3.382  75.575  0.00  0.00    +0.009 A 
ATOM     25  C   LIG    1       -2.235   3.819  75.800  0.00  0.00    +0.065 A 
BRANCH  23  26
ATOM     26  N   LIG    1        0.589   1.617  74.980  0.00  0.00    -1.074 N 
ATOM     27  H   LIG    1        1.005   1.632  73.962  0.00  0.00    +0.464 HD
BRANCH  26  28
ATOM     28  S   LIG    1        1.509   1.064  76.242  0.00  0.00    +2.694 S 
ATOM     29  O   LIG    1        1.452  -0.356  76.194  0.00  0.00    -0.930 OA
ATOM     30  O   LIG    1        1.112   1.803  77.388  0.00  0.00    -0.943 OA
BRANCH  28  31
ATOM     31  C   LIG    1        3.179   1.513  75.905  0.00  0.00    -0.719 A 
ATOM     32  C   LIG    1        4.175   0.556  75.949  0.00  0.00    +0.160 A 
ATOM     33  C   LIG    1        5.484   0.907  75.680  0.00  0.00    -0.002 A 
ATOM     34  C   LIG    1        5.801   2.219  75.376  0.00  0.00    +0.118 A 
ATOM     35  C   LIG    1        4.807   3.178  75.337  0.00  0.00    -0.020 A 
ATOM     36  C   LIG    1        3.494   2.827  75.602  0.00  0.00    +0.197 A 
ATOM     37  F   LIG    1        2.523   3.765  75.564  0.00  0.00    -0.120 F 
ENDBRANCH  28  31
ENDBRANCH  26  28
ENDBRANCH  23  26
ENDBRANCH   1  20
TORSDOF 7
ENDMDL
MODEL 7
REMARK VINA RESULT:     -10.7      3.208      5.458
REMARK  Name = ZINC32974765
REMARK                            x       y       z     vdW  Elec       q    Type
REMARK                         _______ _______ _______ _____ _____    ______ ____
ROOT
ATOM      1  C   LIG    1       -6.567   2.753  77.945  0.00  0.00    +0.414 C 
ENDROOT
BRANCH   1   4
ATOM      2  C   LIG    1       -3.301   2.989  76.418  0.00  0.00    +0.087 A 
ATOM      3  C   LIG    1       -4.111   3.125  77.506  0.00  0.00    +0.331 A 
ATOM      4  N   LIG    1       -5.363   2.763  77.110  0.00  0.00    -0.407 N 
ATOM      5  C   LIG    1       -5.291   2.409  75.801  0.00  0.00    +0.599 A 
ATOM      6  N   LIG    1       -4.062   2.545  75.393  0.00  0.00    -0.472 N 
ATOM      7  H   LIG    1       -3.605   2.361  74.409  0.00  0.00    +0.514 HD
BRANCH   2  10
ATOM      8  C   LIG    1        0.258   3.108  76.189  0.00  0.00    +0.247 A 
ATOM      9  N   LIG    1       -0.889   2.400  76.132  0.00  0.00    -0.448 NA
ATOM     10  C   LIG    1       -1.854   3.272  76.370  0.00  0.00    +0.214 A 
ATOM     11  O   LIG    1       -1.264   4.463  76.560  0.00  0.00    +0.119 OA
ATOM     12  N   LIG    1       -0.062   4.350  76.453  0.00  0.00    -0.349 NA
BRANCH   8  17
ATOM     13  C   LIG    1        5.580   1.050  75.408  0.00  0.00    +0.102 C 
ATOM     14  C   LIG    1        4.188   1.588  75.612  0.00  0.00    -0.048 A 
ATOM     15  C   LIG    1        3.992   2.949  75.771  0.00  0.00    +0.015 A 
ATOM     16  C   LIG    1        2.719   3.447  75.958  0.00  0.00    +0.062 A 
ATOM     17  C   LIG    1        1.629   2.578  75.987  0.00  0.00    -0.056 A 
ATOM     18  C   LIG    1        1.834   1.209  75.832  0.00  0.00    +0.068 A 
ATOM     19  C   LIG    1        3.110   0.721  75.641  0.00  0.00    +0.011 A 
ENDBRANCH   8  17
ENDBRANCH   2  10
ENDBRANCH   1   4
BRANCH   1  20
ATOM     20  C   LIG    1       -6.895   1.335  78.336  0.00  0.00    -0.166 A 
ATOM     21  C   LIG    1       -7.806   0.608  77.593  0.00  0.00    +0.069 A 
ATOM     22  C   LIG    1       -8.104  -0.694  77.945  0.00  0.00    +0.009 A 
ATOM     23  C   LIG    1       -7.497  -1.268  79.054  0.00  0.00    +0.187 A 
ATOM     24  C   LIG    1       -6.587  -0.532  79.802  0.00  0.00    +0.009 A 
ATOM     25  C   LIG    1       -6.289   0.767  79.441  0.00  0.00    +0.065 A 
BRANCH  23  26
ATOM     26  N   LIG    1       -7.801  -2.582  79.417  0.00  0.00    -1.074 N 
ATOM     27  H   LIG    1       -7.327  -3.422  78.889  0.00  0.00    +0.464 HD
BRANCH  26  28
ATOM     28  S   LIG    1       -8.877  -2.875  80.641  0.00  0.00    +2.694 S 
ATOM     29  O   LIG    1       -9.801  -1.796  80.637  0.00  0.00    -0.930 OA
ATOM     30  O   LIG    1       -8.107  -3.214  81.786  0.00  0.00    -0.943 OA
BRANCH  28  31
ATOM     31  C   LIG    1       -9.786  -4.318  80.201  0.00  0.00    -0.719 A 
ATOM     32  C   LIG    1       -9.706  -5.453  80.985  0.00  0.00    +0.160 A 
ATOM     33  C   LIG    1      -10.424  -6.583  80.643  0.00  0.00    -0.002 A 
ATOM     34  C   LIG    1      -11.216  -6.584  79.509  0.00  0.00    +0.118 A 
ATOM     35  C   LIG    1      -11.294  -5.452  78.721  0.00  0.00    -0.020 A 
ATOM     36  C   LIG    1      -10.579  -4.317  79.065  0.00  0.00    +0.197 A 
ATOM     37  F   LIG    1      -10.655  -3.211  78.294  0.00  0.00    -0.120 F 
ENDBRANCH  28  31
ENDBRANCH  26  28
ENDBRANCH  23  26
ENDBRANCH   1  20
TORSDOF 7
ENDMDL
MODEL 8
REMARK VINA RESULT:     -10.6      3.437     11.503
REMARK  Name = ZINC32974765
REMARK                            x       y       z     vdW  Elec       q    Type
REMARK                         _______ _______ _______ _____ _____    ______ ____
ROOT
ATOM      1  C   LIG    1       -2.784   4.452  75.788  0.00  0.00    +0.414 C 
ENDROOT
BRANCH   1   4
ATOM      2  C   LIG    1       -5.323   2.007  74.996  0.00  0.00    +0.087 A 
ATOM      3  C   LIG    1       -4.594   2.700  75.915  0.00  0.00    +0.331 A 
ATOM      4  N   LIG    1       -3.760   3.520  75.217  0.00  0.00    -0.407 N 
ATOM      5  C   LIG    1       -4.001   3.319  73.897  0.00  0.00    +0.599 A 
ATOM      6  N   LIG    1       -4.933   2.418  73.769  0.00  0.00    -0.472 N 
ATOM      7  H   LIG    1       -5.400   1.987  72.871  0.00  0.00    +0.514 HD
BRANCH   2  10
ATOM      8  C   LIG    1       -7.582  -0.466  76.227  0.00  0.00    +0.247 A 
ATOM      9  N   LIG    1       -6.527   0.351  76.429  0.00  0.00    -0.448 NA
ATOM     10  C   LIG    1       -6.356   0.995  75.288  0.00  0.00    +0.214 A 
ATOM     11  O   LIG    1       -7.302   0.551  74.445  0.00  0.00    +0.119 OA
ATOM     12  N   LIG    1       -7.990  -0.280  74.998  0.00  0.00    -0.349 NA
BRANCH   8  17
ATOM     13  C   LIG    1       -9.873  -4.095  80.068  0.00  0.00    +0.102 C 
ATOM     14  C   LIG    1       -9.273  -3.146  79.063  0.00  0.00    -0.048 A 
ATOM     15  C   LIG    1       -8.247  -2.298  79.443  0.00  0.00    +0.015 A 
ATOM     16  C   LIG    1       -7.695  -1.427  78.526  0.00  0.00    +0.062 A 
ATOM     17  C   LIG    1       -8.172  -1.401  77.217  0.00  0.00    -0.056 A 
ATOM     18  C   LIG    1       -9.209  -2.252  76.843  0.00  0.00    +0.068 A 
ATOM     19  C   LIG    1       -9.751  -3.123  77.765  0.00  0.00    +0.011 A 
ENDBRANCH   8  17
ENDBRANCH   2  10
ENDBRANCH   1   4
BRANCH   1  20
ATOM     20  C   LIG    1       -1.486   3.728  76.039  0.00  0.00    -0.166 A 
ATOM     21  C   LIG    1       -0.296   4.431  76.051  0.00  0.00    +0.069 A 
ATOM     22  C   LIG    1        0.895   3.772  76.287  0.00  0.00    +0.009 A 
ATOM     23  C   LIG    1        0.896   2.399  76.501  0.00  0.00    +0.187 A 
ATOM     24  C   LIG    1       -0.301   1.696  76.482  0.00  0.00    +0.009 A 
ATOM     25  C   LIG    1       -1.488   2.362  76.251  0.00  0.00    +0.065 A 
BRANCH  23  26
ATOM     26  N   LIG    1        2.099   1.728  76.734  0.00  0.00    -1.074 N 
ATOM     27  H   LIG    1        2.593   1.810  77.712  0.00  0.00    +0.464 HD
BRANCH  26  28
ATOM     28  S   LIG    1        2.780   0.810  75.535  0.00  0.00    +2.694 S 
ATOM     29  O   LIG    1        2.441   1.434  74.304  0.00  0.00    -0.930 OA
ATOM     30  O   LIG    1        2.450  -0.541  75.821  0.00  0.00    -0.943 OA
BRANCH  28  31
ATOM     31  C   LIG    1        4.529   0.948  75.705  0.00  0.00    -0.719 A 
ATOM     32  C   LIG    1        5.275  -0.149  76.090  0.00  0.00    +0.160 A 
ATOM     33  C   LIG    1        6.647  -0.043  76.217  0.00  0.00    -0.002 A 
ATOM     34  C   LIG    1        7.274   1.165  75.970  0.00  0.00    +0.118 A 
ATOM     35  C   LIG    1        6.529   2.265  75.591  0.00  0.00    -0.020 A 
ATOM     36  C   LIG    1        5.155   2.159  75.458  0.00  0.00    +0.197 A 
ATOM     37  F   LIG    1        4.426   3.234  75.087  0.00  0.00    -0.120 F 
ENDBRANCH  28  31
ENDBRANCH  26  28
ENDBRANCH  23  26
ENDBRANCH   1  20
TORSDOF 7
ENDMDL
MODEL 9
REMARK VINA RESULT:     -10.5      3.611     11.640
REMARK  Name = ZINC32974765
REMARK                            x       y       z     vdW  Elec       q    Type
REMARK                         _______ _______ _______ _____ _____    ______ ____
ROOT
ATOM      1  C   LIG    1       -0.737   4.071  75.804  0.00  0.00    +0.414 C 
ENDROOT
BRANCH   1   4
ATOM      2  C   LIG    1       -3.319   1.603  75.262  0.00  0.00    +0.087 A 
ATOM      3  C   LIG    1       -2.406   2.200  76.079  0.00  0.00    +0.331 A 
ATOM      4  N   LIG    1       -1.795   3.170  75.342  0.00  0.00    -0.407 N 
ATOM      5  C   LIG    1       -2.350   3.151  74.104  0.00  0.00    +0.599 A 
ATOM      6  N   LIG    1       -3.257   2.217  74.059  0.00  0.00    -0.472 N 
ATOM      7  H   LIG    1       -3.918   1.894  73.242  0.00  0.00    +0.514 HD
BRANCH   2  10
ATOM      8  C   LIG    1       -5.704  -0.723  76.540  0.00  0.00    +0.247 A 
ATOM      9  N   LIG    1       -5.140   0.503  76.573  0.00  0.00    -0.448 NA
ATOM     10  C   LIG    1       -4.218   0.491  75.626  0.00  0.00    +0.214 A 
ATOM     11  O   LIG    1       -4.255  -0.726  75.062  0.00  0.00    +0.119 OA
ATOM     12  N   LIG    1       -5.107  -1.403  75.595  0.00  0.00    -0.349 NA
BRANCH   8  17
ATOM     13  C   LIG    1       -9.955  -2.612  79.936  0.00  0.00    +0.102 C 
ATOM     14  C   LIG    1       -8.844  -2.118  79.047  0.00  0.00    -0.048 A 
ATOM     15  C   LIG    1       -8.223  -2.990  78.171  0.00  0.00    +0.015 A 
ATOM     16  C   LIG    1       -7.203  -2.542  77.355  0.00  0.00    +0.062 A 
ATOM     17  C   LIG    1       -6.800  -1.210  77.415  0.00  0.00    -0.056 A 
ATOM     18  C   LIG    1       -7.424  -0.338  78.304  0.00  0.00    +0.068 A 
ATOM     19  C   LIG    1       -8.446  -0.794  79.111  0.00  0.00    +0.011 A 
ENDBRANCH   8  17
ENDBRANCH   2  10
ENDBRANCH   1   4
BRANCH   1  20
ATOM     20  C   LIG    1        0.542   3.293  75.985  0.00  0.00    -0.166 A 
ATOM     21  C   LIG    1        1.477   3.709  76.913  0.00  0.00    +0.069 A 
ATOM     22  C   LIG    1        2.647   2.995  77.085  0.00  0.00    +0.009 A 
ATOM     23  C   LIG    1        2.888   1.863  76.315  0.00  0.00    +0.187 A 
ATOM     24  C   LIG    1        1.948   1.452  75.379  0.00  0.00    +0.009 A 
ATOM     25  C   LIG    1        0.778   2.167  75.216  0.00  0.00    +0.065 A 
BRANCH  23  26
ATOM     26  N   LIG    1        4.072   1.142  76.481  0.00  0.00    -1.074 N 
ATOM     27  H   LIG    1        4.207   0.505  77.366  0.00  0.00    +0.464 HD
BRANCH  26  28
ATOM     28  S   LIG    1        5.273   1.249  75.346  0.00  0.00    +2.694 S 
ATOM     29  O   LIG    1        5.456   2.632  75.077  0.00  0.00    -0.930 OA
ATOM     30  O   LIG    1        4.953   0.311  74.328  0.00  0.00    -0.943 OA
BRANCH  28  31
ATOM     31  C   LIG    1        6.759   0.682  76.105  0.00  0.00    -0.719 A 
ATOM     32  C   LIG    1        7.898   1.462  76.061  0.00  0.00    +0.160 A 
ATOM     33  C   LIG    1        9.062   1.021  76.661  0.00  0.00    -0.002 A 
ATOM     34  C   LIG    1        9.091  -0.207  77.298  0.00  0.00    +0.118 A 
ATOM     35  C   LIG    1        7.954  -0.991  77.338  0.00  0.00    -0.020 A 
ATOM     36  C   LIG    1        6.786  -0.548  76.741  0.00  0.00    +0.197 A 
ATOM     37  F   LIG    1        5.674  -1.314  76.780  0.00  0.00    -0.120 F 
ENDBRANCH  28  31
ENDBRANCH  26  28
ENDBRANCH  23  26
ENDBRANCH   1  20
TORSDOF 7
ENDMDL
