# Supplementary material for: Computationally accelerated identification of P-glycoprotein inhibitors
Source: PLoS One. 2025 Aug 13;20(8):e0325121. doi: 10.1371/journal.pone.0325121 (PMC12349723; doi:10.1371/journal.pone.0325121)
Supplement: S9 File — We have provided the full dataset for the docking studies presented in this paper, as defined by the journal’s definition of a complete minimal dataset. (ZIP) [file pone.0325121.s013.zip › S9_Docking_Data_Receptors_Ligands/NBD_docking/2hyd_nbd_2/ZINC36489963_2hyd_nbd_2_out.pdb]

MODEL 1
REMARK VINA RESULT:     -10.5      0.000      0.000
REMARK  Name = ZINC36489963
REMARK                            x       y       z     vdW  Elec       q    Type
REMARK                         _______ _______ _______ _____ _____    ______ ____
COMPND    ZINC36489963 
AUTHOR    GENERATED BY OPEN BABEL 2.3.2
ATOM      1  C   LIG     1       4.634   8.735  59.729  1.00  0.00           C  
ATOM      2  C   LIG     1       5.072   9.632  60.678  1.00  0.00           C  
ATOM      3  N   LIG     1       4.647   9.212  61.898  1.00  0.00           N  
ATOM      4  C   LIG     1       4.850   9.671  63.283  1.00  0.00           C  
ATOM      5  C   LIG     1       5.716  10.914  63.358  1.00  0.00           C  
ATOM      6  N   LIG     1       7.063  10.707  62.847  1.00  0.00           N  
ATOM      7  C   LIG     1       7.356  10.829  61.540  1.00  0.00           C  
ATOM      8  C   LIG     1       8.696  10.665  61.375  1.00  0.00           C  
ATOM      9  N   LIG     1       9.210  10.397  62.602  1.00  0.00           N  
ATOM     10  N   LIG     1       8.263  10.402  63.486  1.00  0.00           N  
ATOM     11  N   LIG     1       3.889   8.046  61.624  1.00  0.00           N  
ATOM     12  S   LIG     1       6.024  11.107  60.399  1.00  0.00           S  
ATOM     13  N   LIG     1       3.910   7.795  60.367  1.00  0.00           N  
ATOM     14  N   LIG     1       3.906   9.109  57.430  1.00  0.00           N  
ATOM     15  H   LIG     1       3.015   9.293  57.768  1.00  0.00           H  
ATOM     16  C   LIG     1       4.900   8.797  58.286  1.00  0.00           C  
ATOM     17  O   LIG     1       6.017   8.568  57.863  1.00  0.00           O  
ATOM     18  C   LIG     1       4.172   9.171  55.991  1.00  0.00           C  
ATOM     19  C   LIG     1       0.842   7.752  54.913  1.00  0.00           C  
ATOM     20  C   LIG     1       1.797   8.490  55.589  1.00  0.00           C  
ATOM     21  C   LIG     1       3.132   8.366  55.254  1.00  0.00           C  
ATOM     22  C   LIG     1       3.515   7.506  54.242  1.00  0.00           C  
ATOM     23  C   LIG     1       2.560   6.766  53.565  1.00  0.00           C  
ATOM     24  F   LIG     1       2.933   5.925  52.575  1.00  0.00           F  
ATOM     25  C   LIG     1       1.223   6.891  53.901  1.00  0.00           C  
ATOM     26  C   LIG     1       9.443  10.763  60.114  1.00  0.00           C  
ATOM     27  N   LIG     1       9.253   9.845  59.146  1.00  0.00           N  
ATOM     28  H   LIG     1       8.624   9.119  59.282  1.00  0.00           H  
ATOM     29  O   LIG     1      10.231  11.674  59.943  1.00  0.00           O  
ATOM     30  C   LIG     1       9.998   9.943  57.888  1.00  0.00           C  
ATOM     31  C   LIG     1       9.029  10.030  56.736  1.00  0.00           C  
ATOM     32  C   LIG     1       9.093   9.107  55.709  1.00  0.00           C  
ATOM     33  C   LIG     1       8.206   9.185  54.652  1.00  0.00           C  
ATOM     34  C   LIG     1       7.254  10.187  54.621  1.00  0.00           C  
ATOM     35  C   LIG     1       7.189  11.111  55.649  1.00  0.00           C  
ATOM     36  F   LIG     1       6.259  12.091  55.619  1.00  0.00           F  
ATOM     37  C   LIG     1       8.075  11.028  56.711  1.00  0.00           C  
CONECT    1   16   13    2                                            
CONECT    2    1   12    3                                            
CONECT    3    2   11    4                                            
CONECT    4    3    5                                                 
CONECT    5    6    4                                                 
CONECT    6    7    5   10                                            
CONECT    7   12    8    6                                            
CONECT    8   26    7    9                                            
CONECT    9    8   10                                                 
CONECT   10    9    6                                                 
CONECT   11   13    3                                                 
CONECT   12    2    7                                                 
CONECT   13    1   11                                                 
CONECT   14   18   15   16                                            
CONECT   15   14                                                      
CONECT   16   14   17    1                                            
CONECT   17   16                                                      
CONECT   18   21   14                                                 
CONECT   19   25   20                                                 
CONECT   20   19   21                                                 
CONECT   21   22   20   18                                            
CONECT   22   23   21                                                 
CONECT   23   24   25   22                                            
CONECT   24   23                                                      
CONECT   25   23   19                                                 
CONECT   26   27   29    8                                            
CONECT   27   30   28   26                                            
CONECT   28   27                                                      
CONECT   29   26                                                      
CONECT   30   31   27                                                 
CONECT   31   32   37   30                                            
CONECT   32   33   31                                                 
CONECT   33   34   32                                                 
CONECT   34   33   35                                                 
CONECT   35   34   36   37                                            
CONECT   36   35                                                      
CONECT   37   35   31                                                 
MASTER        0    0    0    0    0    0    0    0   37    0   37    0
END
