# Supplementary material for: Computationally accelerated identification of P-glycoprotein inhibitors
Source: PLoS One. 2025 Aug 13;20(8):e0325121. doi: 10.1371/journal.pone.0325121 (PMC12349723; doi:10.1371/journal.pone.0325121)
Supplement: S9 File — We have provided the full dataset for the docking studies presented in this paper, as defined by the journal’s definition of a complete minimal dataset. (ZIP) [file pone.0325121.s013.zip › S9_Docking_Data_Receptors_Ligands/NBD_docking/2hyd_nbd_2/ZINC36489963_2hyd_nbd_2_out.pdbqt]

MODEL 1
REMARK VINA RESULT:     -10.5      0.000      0.000
REMARK  Name = ZINC36489963
REMARK                            x       y       z     vdW  Elec       q    Type
REMARK                         _______ _______ _______ _____ _____    ______ ____
ROOT
ATOM      1  C   LIG    1        4.634   8.735  59.729  0.00  0.00    -0.038 A 
ATOM      2  C   LIG    1        5.072   9.632  60.678  0.00  0.00    +0.051 A 
ATOM      3  N   LIG    1        4.647   9.212  61.898  0.00  0.00    -0.364 N 
ATOM      4  C   LIG    1        4.850   9.671  63.283  0.00  0.00    +0.377 C 
ATOM      5  C   LIG    1        5.716  10.914  63.358  0.00  0.00    +0.368 C 
ATOM      6  N   LIG    1        7.063  10.707  62.847  0.00  0.00    -0.346 N 
ATOM      7  C   LIG    1        7.356  10.829  61.540  0.00  0.00    +0.018 A 
ATOM      8  C   LIG    1        8.696  10.665  61.375  0.00  0.00    -0.018 A 
ATOM      9  N   LIG    1        9.210  10.397  62.602  0.00  0.00    -0.202 NA
ATOM     10  N   LIG    1        8.263  10.402  63.486  0.00  0.00    -0.020 NA
ATOM     11  N   LIG    1        3.889   8.046  61.624  0.00  0.00    -0.041 NA
ATOM     12  S   LIG    1        6.024  11.107  60.399  0.00  0.00    +0.241 S 
ATOM     13  N   LIG    1        3.910   7.795  60.367  0.00  0.00    -0.189 NA
ENDROOT
BRANCH   1  16
ATOM     14  N   LIG    1        3.906   9.109  57.430  0.00  0.00    -0.712 N 
ATOM     15  H   LIG    1        3.015   9.293  57.768  0.00  0.00    +0.410 HD
ATOM     16  C   LIG    1        4.900   8.797  58.286  0.00  0.00    +0.596 C 
ATOM     17  O   LIG    1        6.017   8.568  57.863  0.00  0.00    -0.496 OA
BRANCH  14  18
ATOM     18  C   LIG    1        4.172   9.171  55.991  0.00  0.00    +0.336 C 
BRANCH  18  21
ATOM     19  C   LIG    1        0.842   7.752  54.913  0.00  0.00    +0.046 A 
ATOM     20  C   LIG    1        1.797   8.490  55.589  0.00  0.00    +0.025 A 
ATOM     21  C   LIG    1        3.132   8.366  55.254  0.00  0.00    -0.083 A 
ATOM     22  C   LIG    1        3.515   7.506  54.242  0.00  0.00    +0.004 A 
ATOM     23  C   LIG    1        2.560   6.766  53.565  0.00  0.00    +0.098 A 
ATOM     24  F   LIG    1        2.933   5.925  52.575  0.00  0.00    -0.137 F 
ATOM     25  C   LIG    1        1.223   6.891  53.901  0.00  0.00    -0.007 A 
ENDBRANCH  18  21
ENDBRANCH  14  18
ENDBRANCH   1  16
BRANCH   8  26
ATOM     26  C   LIG    1        9.443  10.763  60.114  0.00  0.00    +0.596 C 
ATOM     27  N   LIG    1        9.253   9.845  59.146  0.00  0.00    -0.711 N 
ATOM     28  H   LIG    1        8.624   9.119  59.282  0.00  0.00    +0.410 HD
ATOM     29  O   LIG    1       10.231  11.674  59.943  0.00  0.00    -0.495 OA
BRANCH  27  30
ATOM     30  C   LIG    1        9.998   9.943  57.888  0.00  0.00    +0.336 C 
BRANCH  30  31
ATOM     31  C   LIG    1        9.029  10.030  56.736  0.00  0.00    -0.083 A 
ATOM     32  C   LIG    1        9.093   9.107  55.709  0.00  0.00    +0.025 A 
ATOM     33  C   LIG    1        8.206   9.185  54.652  0.00  0.00    +0.046 A 
ATOM     34  C   LIG    1        7.254  10.187  54.621  0.00  0.00    -0.006 A 
ATOM     35  C   LIG    1        7.189  11.111  55.649  0.00  0.00    +0.098 A 
ATOM     36  F   LIG    1        6.259  12.091  55.619  0.00  0.00    -0.137 F 
ATOM     37  C   LIG    1        8.075  11.028  56.711  0.00  0.00    +0.004 A 
ENDBRANCH  30  31
ENDBRANCH  27  30
ENDBRANCH   8  26
TORSDOF 6
ENDMDL
MODEL 2
REMARK VINA RESULT:     -10.4      0.771      1.109
REMARK  Name = ZINC36489963
REMARK                            x       y       z     vdW  Elec       q    Type
REMARK                         _______ _______ _______ _____ _____    ______ ____
ROOT
ATOM      1  C   LIG    1        4.616   8.730  59.749  0.00  0.00    -0.038 A 
ATOM      2  C   LIG    1        5.058   9.629  60.694  0.00  0.00    +0.051 A 
ATOM      3  N   LIG    1        4.636   9.214  61.917  0.00  0.00    -0.364 N 
ATOM      4  C   LIG    1        4.843   9.678  63.300  0.00  0.00    +0.377 C 
ATOM      5  C   LIG    1        5.709  10.921  63.368  0.00  0.00    +0.368 C 
ATOM      6  N   LIG    1        7.055  10.711  62.853  0.00  0.00    -0.346 N 
ATOM      7  C   LIG    1        7.344  10.829  61.545  0.00  0.00    +0.018 A 
ATOM      8  C   LIG    1        8.684  10.664  61.378  0.00  0.00    -0.018 A 
ATOM      9  N   LIG    1        9.201  10.400  62.604  0.00  0.00    -0.202 NA
ATOM     10  N   LIG    1        8.256  10.408  63.490  0.00  0.00    -0.020 NA
ATOM     11  N   LIG    1        3.876   8.048  61.649  0.00  0.00    -0.041 NA
ATOM     12  S   LIG    1        6.010  11.103  60.407  0.00  0.00    +0.241 S 
ATOM     13  N   LIG    1        3.894   7.792  60.393  0.00  0.00    -0.189 NA
ENDROOT
BRANCH   1  16
ATOM     14  N   LIG    1        3.875   9.062  57.448  0.00  0.00    -0.712 N 
ATOM     15  H   LIG    1        2.980   9.222  57.786  0.00  0.00    +0.410 HD
ATOM     16  C   LIG    1        4.879   8.786  58.305  0.00  0.00    +0.596 C 
ATOM     17  O   LIG    1        6.001   8.586  57.882  0.00  0.00    -0.496 OA
BRANCH  14  18
ATOM     18  C   LIG    1        4.137   9.118  56.009  0.00  0.00    +0.336 C 
BRANCH  18  21
ATOM     19  C   LIG    1        3.104   6.407  53.592  0.00  0.00    +0.046 A 
ATOM     20  C   LIG    1        3.853   7.374  54.236  0.00  0.00    +0.025 A 
ATOM     21  C   LIG    1        3.319   8.064  55.308  0.00  0.00    -0.083 A 
ATOM     22  C   LIG    1        2.034   7.788  55.737  0.00  0.00    +0.004 A 
ATOM     23  C   LIG    1        1.283   6.821  55.093  0.00  0.00    +0.098 A 
ATOM     24  F   LIG    1        0.027   6.549  55.512  0.00  0.00    -0.137 F 
ATOM     25  C   LIG    1        1.819   6.129  54.019  0.00  0.00    -0.007 A 
ENDBRANCH  18  21
ENDBRANCH  14  18
ENDBRANCH   1  16
BRANCH   8  26
ATOM     26  C   LIG    1        9.427  10.758  60.114  0.00  0.00    +0.596 C 
ATOM     27  N   LIG    1        9.204   9.860  59.134  0.00  0.00    -0.711 N 
ATOM     28  H   LIG    1        8.554   9.151  59.263  0.00  0.00    +0.410 HD
ATOM     29  O   LIG    1       10.243  11.645  59.952  0.00  0.00    -0.495 OA
BRANCH  27  30
ATOM     30  C   LIG    1        9.946   9.953  57.874  0.00  0.00    +0.336 C 
BRANCH  30  31
ATOM     31  C   LIG    1        8.975  10.057  56.726  0.00  0.00    -0.083 A 
ATOM     32  C   LIG    1        9.022   9.137  55.695  0.00  0.00    +0.025 A 
ATOM     33  C   LIG    1        8.132   9.231  54.641  0.00  0.00    +0.046 A 
ATOM     34  C   LIG    1        7.194  10.245  54.618  0.00  0.00    -0.006 A 
ATOM     35  C   LIG    1        7.145  11.167  55.649  0.00  0.00    +0.098 A 
ATOM     36  F   LIG    1        6.229  12.159  55.626  0.00  0.00    -0.137 F 
ATOM     37  C   LIG    1        8.033  11.068  56.708  0.00  0.00    +0.004 A 
ENDBRANCH  30  31
ENDBRANCH  27  30
ENDBRANCH   8  26
TORSDOF 6
ENDMDL
MODEL 3
REMARK VINA RESULT:     -10.2      9.721     12.045
REMARK  Name = ZINC36489963
REMARK                            x       y       z     vdW  Elec       q    Type
REMARK                         _______ _______ _______ _____ _____    ______ ____
ROOT
ATOM      1  C   LIG    1        3.169  16.447  66.037  0.00  0.00    -0.038 A 
ATOM      2  C   LIG    1        1.936  16.040  66.495  0.00  0.00    +0.051 A 
ATOM      3  N   LIG    1        1.867  16.289  67.829  0.00  0.00    -0.364 N 
ATOM      4  C   LIG    1        0.817  16.165  68.855  0.00  0.00    +0.377 C 
ATOM      5  C   LIG    1       -0.477  15.609  68.292  0.00  0.00    +0.368 C 
ATOM      6  N   LIG    1       -1.072  16.459  67.271  0.00  0.00    -0.346 N 
ATOM      7  C   LIG    1       -0.711  16.376  65.978  0.00  0.00    +0.018 A 
ATOM      8  C   LIG    1       -1.491  17.223  65.253  0.00  0.00    -0.018 A 
ATOM      9  N   LIG    1       -2.304  17.856  66.135  0.00  0.00    -0.202 NA
ATOM     10  N   LIG    1       -2.065  17.433  67.335  0.00  0.00    -0.020 NA
ATOM     11  N   LIG    1        3.140  16.819  68.154  0.00  0.00    -0.041 NA
ATOM     12  S   LIG    1        0.631  15.300  65.542  0.00  0.00    +0.241 S 
ATOM     13  N   LIG    1        3.861  16.905  67.098  0.00  0.00    -0.189 NA
ENDROOT
BRANCH   1  16
ATOM     14  N   LIG    1        2.998  17.070  63.684  0.00  0.00    -0.712 N 
ATOM     15  H   LIG    1        2.218  17.602  63.907  0.00  0.00    +0.410 HD
ATOM     16  C   LIG    1        3.645  16.386  64.649  0.00  0.00    +0.596 C 
ATOM     17  O   LIG    1        4.624  15.720  64.369  0.00  0.00    -0.496 OA
BRANCH  14  18
ATOM     18  C   LIG    1        3.473  17.010  62.300  0.00  0.00    +0.336 C 
BRANCH  18  21
ATOM     19  C   LIG    1        1.256  16.437  59.297  0.00  0.00    +0.046 A 
ATOM     20  C   LIG    1        2.264  16.922  60.110  0.00  0.00    +0.025 A 
ATOM     21  C   LIG    1        2.374  16.480  61.415  0.00  0.00    -0.083 A 
ATOM     22  C   LIG    1        1.476  15.552  61.909  0.00  0.00    +0.004 A 
ATOM     23  C   LIG    1        0.467  15.066  61.096  0.00  0.00    +0.098 A 
ATOM     24  F   LIG    1       -0.410  14.157  61.577  0.00  0.00    -0.137 F 
ATOM     25  C   LIG    1        0.358  15.509  59.789  0.00  0.00    -0.007 A 
ENDBRANCH  18  21
ENDBRANCH  14  18
ENDBRANCH   1  16
BRANCH   8  26
ATOM     26  C   LIG    1       -1.461  17.413  63.797  0.00  0.00    +0.596 C 
ATOM     27  N   LIG    1       -0.689  18.379  63.259  0.00  0.00    -0.711 N 
ATOM     28  H   LIG    1       -0.156  18.950  63.834  0.00  0.00    +0.410 HD
ATOM     29  O   LIG    1       -2.130  16.697  63.076  0.00  0.00    -0.495 OA
BRANCH  27  30
ATOM     30  C   LIG    1       -0.659  18.568  61.806  0.00  0.00    +0.336 C 
BRANCH  30  31
ATOM     31  C   LIG    1       -0.280  19.993  61.493  0.00  0.00    -0.083 A 
ATOM     32  C   LIG    1        1.045  20.324  61.280  0.00  0.00    +0.025 A 
ATOM     33  C   LIG    1        1.395  21.630  60.993  0.00  0.00    +0.046 A 
ATOM     34  C   LIG    1        0.419  22.607  60.919  0.00  0.00    -0.006 A 
ATOM     35  C   LIG    1       -0.908  22.276  61.132  0.00  0.00    +0.098 A 
ATOM     36  F   LIG    1       -1.862  23.230  61.061  0.00  0.00    -0.137 F 
ATOM     37  C   LIG    1       -1.258  20.966  61.414  0.00  0.00    +0.004 A 
ENDBRANCH  30  31
ENDBRANCH  27  30
ENDBRANCH   8  26
TORSDOF 6
ENDMDL
MODEL 4
REMARK VINA RESULT:     -10.2     10.567     13.059
REMARK  Name = ZINC36489963
REMARK                            x       y       z     vdW  Elec       q    Type
REMARK                         _______ _______ _______ _____ _____    ______ ____
ROOT
ATOM      1  C   LIG    1        3.087  16.602  65.208  0.00  0.00    -0.038 A 
ATOM      2  C   LIG    1        1.969  16.189  65.898  0.00  0.00    +0.051 A 
ATOM      3  N   LIG    1        2.173  16.411  67.223  0.00  0.00    -0.364 N 
ATOM      4  C   LIG    1        1.352  16.268  68.438  0.00  0.00    +0.377 C 
ATOM      5  C   LIG    1       -0.032  15.726  68.139  0.00  0.00    +0.368 C 
ATOM      6  N   LIG    1       -0.816  16.597  67.276  0.00  0.00    -0.346 N 
ATOM      7  C   LIG    1       -0.726  16.541  65.935  0.00  0.00    +0.018 A 
ATOM      8  C   LIG    1       -1.631  17.404  65.400  0.00  0.00    -0.018 A 
ATOM      9  N   LIG    1       -2.244  18.021  66.441  0.00  0.00    -0.202 NA
ATOM     10  N   LIG    1       -1.770  17.572  67.560  0.00  0.00    -0.020 NA
ATOM     11  N   LIG    1        3.490  16.931  67.294  0.00  0.00    -0.041 NA
ATOM     12  S   LIG    1        0.494  15.470  65.215  0.00  0.00    +0.241 S 
ATOM     13  N   LIG    1        3.982  17.037  66.115  0.00  0.00    -0.189 NA
ENDROOT
BRANCH   1  16
ATOM     14  N   LIG    1        2.394  17.201  62.946  0.00  0.00    -0.712 N 
ATOM     15  H   LIG    1        1.641  17.678  63.330  0.00  0.00    +0.410 HD
ATOM     16  C   LIG    1        3.271  16.569  63.751  0.00  0.00    +0.596 C 
ATOM     17  O   LIG    1        4.216  15.973  63.270  0.00  0.00    -0.496 OA
BRANCH  14  18
ATOM     18  C   LIG    1        2.578  17.169  61.494  0.00  0.00    +0.336 C 
BRANCH  18  21
ATOM     19  C   LIG    1        1.424  19.809  59.053  0.00  0.00    +0.046 A 
ATOM     20  C   LIG    1        1.778  18.586  59.592  0.00  0.00    +0.025 A 
ATOM     21  C   LIG    1        2.191  18.503  60.908  0.00  0.00    -0.083 A 
ATOM     22  C   LIG    1        2.249  19.642  61.688  0.00  0.00    +0.004 A 
ATOM     23  C   LIG    1        1.894  20.867  61.151  0.00  0.00    +0.098 A 
ATOM     24  F   LIG    1        1.949  21.982  61.912  0.00  0.00    -0.137 F 
ATOM     25  C   LIG    1        1.481  20.950  59.832  0.00  0.00    -0.007 A 
ENDBRANCH  18  21
ENDBRANCH  14  18
ENDBRANCH   1  16
BRANCH   8  26
ATOM     26  C   LIG    1       -1.895  17.623  63.972  0.00  0.00    +0.596 C 
ATOM     27  N   LIG    1       -1.178  18.536  63.287  0.00  0.00    -0.711 N 
ATOM     28  H   LIG    1       -0.488  19.048  63.737  0.00  0.00    +0.410 HD
ATOM     29  O   LIG    1       -2.760  16.980  63.408  0.00  0.00    -0.495 OA
BRANCH  27  30
ATOM     30  C   LIG    1       -1.441  18.754  61.862  0.00  0.00    +0.336 C 
BRANCH  30  31
ATOM     31  C   LIG    1       -1.540  20.234  61.591  0.00  0.00    -0.083 A 
ATOM     32  C   LIG    1       -1.906  20.683  60.336  0.00  0.00    +0.025 A 
ATOM     33  C   LIG    1       -1.997  22.040  60.086  0.00  0.00    +0.046 A 
ATOM     34  C   LIG    1       -1.723  22.948  61.091  0.00  0.00    -0.006 A 
ATOM     35  C   LIG    1       -1.357  22.499  62.348  0.00  0.00    +0.098 A 
ATOM     36  F   LIG    1       -1.088  23.386  63.331  0.00  0.00    -0.137 F 
ATOM     37  C   LIG    1       -1.272  21.140  62.600  0.00  0.00    +0.004 A 
ENDBRANCH  30  31
ENDBRANCH  27  30
ENDBRANCH   8  26
TORSDOF 6
ENDMDL
MODEL 5
REMARK VINA RESULT:     -10.0     27.714     29.590
REMARK  Name = ZINC36489963
REMARK                            x       y       z     vdW  Elec       q    Type
REMARK                         _______ _______ _______ _____ _____    ______ ____
ROOT
ATOM      1  C   LIG    1      -12.857 -12.126  65.598  0.00  0.00    -0.038 A 
ATOM      2  C   LIG    1      -12.079 -11.214  66.276  0.00  0.00    +0.051 A 
ATOM      3  N   LIG    1      -12.761 -10.796  67.374  0.00  0.00    -0.364 N 
ATOM      4  C   LIG    1      -12.453  -9.916  68.515  0.00  0.00    +0.377 C 
ATOM      5  C   LIG    1      -11.058  -9.326  68.428  0.00  0.00    +0.368 C 
ATOM      6  N   LIG    1      -10.006 -10.331  68.455  0.00  0.00    -0.346 N 
ATOM      7  C   LIG    1       -9.590 -10.956  67.339  0.00  0.00    +0.018 A 
ATOM      8  C   LIG    1       -8.548 -11.770  67.658  0.00  0.00    -0.018 A 
ATOM      9  N   LIG    1       -8.364 -11.662  68.997  0.00  0.00    -0.202 NA
ATOM     10  N   LIG    1       -9.223 -10.829  69.494  0.00  0.00    -0.020 NA
ATOM     11  N   LIG    1      -14.007 -11.465  67.290  0.00  0.00    -0.041 NA
ATOM     12  S   LIG    1      -10.458 -10.643  65.822  0.00  0.00    +0.241 S 
ATOM     13  N   LIG    1      -14.024 -12.231  66.262  0.00  0.00    -0.189 NA
ENDROOT
BRANCH   1  16
ATOM     14  N   LIG    1      -11.496 -13.762  64.404  0.00  0.00    -0.712 N 
ATOM     15  H   LIG    1      -11.030 -13.944  65.235  0.00  0.00    +0.410 HD
ATOM     16  C   LIG    1      -12.485 -12.846  64.373  0.00  0.00    +0.596 C 
ATOM     17  O   LIG    1      -13.070 -12.619  63.331  0.00  0.00    -0.496 OA
BRANCH  14  18
ATOM     18  C   LIG    1      -11.125 -14.480  63.183  0.00  0.00    +0.336 C 
BRANCH  18  21
ATOM     19  C   LIG    1       -9.418 -17.839  62.931  0.00  0.00    +0.046 A 
ATOM     20  C   LIG    1       -9.912 -16.591  62.600  0.00  0.00    +0.025 A 
ATOM     21  C   LIG    1      -10.586 -15.841  63.545  0.00  0.00    -0.083 A 
ATOM     22  C   LIG    1      -10.767 -16.338  64.822  0.00  0.00    +0.004 A 
ATOM     23  C   LIG    1      -10.274 -17.588  65.154  0.00  0.00    +0.098 A 
ATOM     24  F   LIG    1      -10.449 -18.074  66.402  0.00  0.00    -0.137 F 
ATOM     25  C   LIG    1       -9.598 -18.338  64.207  0.00  0.00    -0.007 A 
ENDBRANCH  18  21
ENDBRANCH  14  18
ENDBRANCH   1  16
BRANCH   8  26
ATOM     26  C   LIG    1       -7.769 -12.601  66.730  0.00  0.00    +0.596 C 
ATOM     27  N   LIG    1       -8.396 -13.496  65.941  0.00  0.00    -0.711 N 
ATOM     28  H   LIG    1       -9.360 -13.593  65.986  0.00  0.00    +0.410 HD
ATOM     29  O   LIG    1       -6.560 -12.480  66.673  0.00  0.00    -0.495 OA
BRANCH  27  30
ATOM     30  C   LIG    1       -7.619 -14.326  65.015  0.00  0.00    +0.336 C 
BRANCH  30  31
ATOM     31  C   LIG    1       -7.308 -15.649  65.667  0.00  0.00    -0.083 A 
ATOM     32  C   LIG    1       -7.711 -15.890  66.967  0.00  0.00    +0.025 A 
ATOM     33  C   LIG    1       -7.426 -17.103  67.567  0.00  0.00    +0.046 A 
ATOM     34  C   LIG    1       -6.737 -18.075  66.866  0.00  0.00    -0.006 A 
ATOM     35  C   LIG    1       -6.333 -17.835  65.565  0.00  0.00    +0.098 A 
ATOM     36  F   LIG    1       -5.659 -18.784  64.880  0.00  0.00    -0.137 F 
ATOM     37  C   LIG    1       -6.624 -16.622  64.963  0.00  0.00    +0.004 A 
ENDBRANCH  30  31
ENDBRANCH  27  30
ENDBRANCH   8  26
TORSDOF 6
ENDMDL
MODEL 6
REMARK VINA RESULT:      -9.9     26.807     29.340
REMARK  Name = ZINC36489963
REMARK                            x       y       z     vdW  Elec       q    Type
REMARK                         _______ _______ _______ _____ _____    ______ ____
ROOT
ATOM      1  C   LIG    1      -12.516 -10.735  67.571  0.00  0.00    -0.038 A 
ATOM      2  C   LIG    1      -11.266 -10.219  67.310  0.00  0.00    +0.051 A 
ATOM      3  N   LIG    1      -11.038  -9.187  68.164  0.00  0.00    -0.364 N 
ATOM      4  C   LIG    1       -9.891  -8.304  68.442  0.00  0.00    +0.377 C 
ATOM      5  C   LIG    1       -8.702  -8.605  67.551  0.00  0.00    +0.368 C 
ATOM      6  N   LIG    1       -8.172  -9.949  67.735  0.00  0.00    -0.346 N 
ATOM      7  C   LIG    1       -8.675 -11.008  67.076  0.00  0.00    +0.018 A 
ATOM      8  C   LIG    1       -7.930 -12.105  67.380  0.00  0.00    -0.018 A 
ATOM      9  N   LIG    1       -6.990 -11.703  68.272  0.00  0.00    -0.202 NA
ATOM     10  N   LIG    1       -7.122 -10.436  68.509  0.00  0.00    -0.020 NA
ATOM     11  N   LIG    1      -12.235  -9.080  68.915  0.00  0.00    -0.041 NA
ATOM     12  S   LIG    1      -10.118 -10.770  66.069  0.00  0.00    +0.241 S 
ATOM     13  N   LIG    1      -13.060  -9.993  68.555  0.00  0.00    -0.189 NA
ENDROOT
BRANCH   1  16
ATOM     14  N   LIG    1      -12.375 -12.868  66.395  0.00  0.00    -0.712 N 
ATOM     15  H   LIG    1      -11.410 -12.822  66.478  0.00  0.00    +0.410 HD
ATOM     16  C   LIG    1      -13.142 -11.880  66.898  0.00  0.00    +0.596 C 
ATOM     17  O   LIG    1      -14.353 -11.938  66.795  0.00  0.00    -0.496 OA
BRANCH  14  18
ATOM     18  C   LIG    1      -13.000 -14.010  65.723  0.00  0.00    +0.336 C 
BRANCH  18  21
ATOM     19  C   LIG    1      -11.455 -14.407  62.300  0.00  0.00    +0.046 A 
ATOM     20  C   LIG    1      -12.272 -13.974  63.329  0.00  0.00    +0.025 A 
ATOM     21  C   LIG    1      -12.109 -14.483  64.603  0.00  0.00    -0.083 A 
ATOM     22  C   LIG    1      -11.129 -15.425  64.851  0.00  0.00    +0.004 A 
ATOM     23  C   LIG    1      -10.311 -15.860  63.823  0.00  0.00    +0.098 A 
ATOM     24  F   LIG    1       -9.352 -16.781  64.064  0.00  0.00    -0.137 F 
ATOM     25  C   LIG    1      -10.475 -15.350  62.546  0.00  0.00    -0.007 A 
ENDBRANCH  18  21
ENDBRANCH  14  18
ENDBRANCH   1  16
BRANCH   8  26
ATOM     26  C   LIG    1       -8.107 -13.461  66.844  0.00  0.00    +0.596 C 
ATOM     27  N   LIG    1       -8.345 -14.490  67.682  0.00  0.00    -0.711 N 
ATOM     28  H   LIG    1       -8.397 -14.335  68.638  0.00  0.00    +0.410 HD
ATOM     29  O   LIG    1       -8.042 -13.655  65.645  0.00  0.00    -0.495 OA
BRANCH  27  30
ATOM     30  C   LIG    1       -8.521 -15.843  67.147  0.00  0.00    +0.336 C 
BRANCH  30  31
ATOM     31  C   LIG    1       -7.522 -16.771  67.789  0.00  0.00    -0.083 A 
ATOM     32  C   LIG    1       -7.117 -17.914  67.127  0.00  0.00    +0.025 A 
ATOM     33  C   LIG    1       -6.200 -18.767  67.715  0.00  0.00    +0.046 A 
ATOM     34  C   LIG    1       -5.688 -18.475  68.965  0.00  0.00    -0.006 A 
ATOM     35  C   LIG    1       -6.092 -17.330  69.629  0.00  0.00    +0.098 A 
ATOM     36  F   LIG    1       -5.593 -17.045  70.851  0.00  0.00    -0.137 F 
ATOM     37  C   LIG    1       -7.006 -16.474  69.037  0.00  0.00    +0.004 A 
ENDBRANCH  30  31
ENDBRANCH  27  30
ENDBRANCH   8  26
TORSDOF 6
ENDMDL
MODEL 7
REMARK VINA RESULT:      -9.8     35.426     39.271
REMARK  Name = ZINC36489963
REMARK                            x       y       z     vdW  Elec       q    Type
REMARK                         _______ _______ _______ _____ _____    ______ ____
ROOT
ATOM      1  C   LIG    1      -28.205  -2.733  44.954  0.00  0.00    -0.038 A 
ATOM      2  C   LIG    1      -29.557  -2.859  45.180  0.00  0.00    +0.051 A 
ATOM      3  N   LIG    1      -30.222  -2.427  44.077  0.00  0.00    -0.364 N 
ATOM      4  C   LIG    1      -31.637  -2.384  43.668  0.00  0.00    +0.377 C 
ATOM      5  C   LIG    1      -32.564  -2.929  44.738  0.00  0.00    +0.368 C 
ATOM      6  N   LIG    1      -32.322  -4.330  45.049  0.00  0.00    -0.346 N 
ATOM      7  C   LIG    1      -31.395  -4.710  45.946  0.00  0.00    +0.018 A 
ATOM      8  C   LIG    1      -31.455  -6.062  46.089  0.00  0.00    -0.018 A 
ATOM      9  N   LIG    1      -32.408  -6.503  45.230  0.00  0.00    -0.202 NA
ATOM     10  N   LIG    1      -32.924  -5.500  44.593  0.00  0.00    -0.020 NA
ATOM     11  N   LIG    1      -29.200  -1.988  43.199  0.00  0.00    -0.041 NA
ATOM     12  S   LIG    1      -30.344  -3.467  46.654  0.00  0.00    +0.241 S 
ATOM     13  N   LIG    1      -28.051  -2.188  43.731  0.00  0.00    -0.189 NA
ENDROOT
BRANCH   1  16
ATOM     14  N   LIG    1      -26.543  -2.181  46.653  0.00  0.00    -0.712 N 
ATOM     15  H   LIG    1      -26.832  -1.257  46.600  0.00  0.00    +0.410 HD
ATOM     16  C   LIG    1      -27.129  -3.115  45.877  0.00  0.00    +0.596 C 
ATOM     17  O   LIG    1      -26.767  -4.274  45.944  0.00  0.00    -0.496 OA
BRANCH  14  18
ATOM     18  C   LIG    1      -25.470  -2.562  47.574  0.00  0.00    +0.336 C 
BRANCH  18  21
ATOM     19  C   LIG    1      -25.492  -1.739  51.260  0.00  0.00    +0.046 A 
ATOM     20  C   LIG    1      -25.347  -2.430  50.071  0.00  0.00    +0.025 A 
ATOM     21  C   LIG    1      -25.629  -1.808  48.869  0.00  0.00    -0.083 A 
ATOM     22  C   LIG    1      -26.055  -0.493  48.855  0.00  0.00    +0.004 A 
ATOM     23  C   LIG    1      -26.201   0.200  50.044  0.00  0.00    +0.098 A 
ATOM     24  F   LIG    1      -26.616   1.486  50.031  0.00  0.00    -0.137 F 
ATOM     25  C   LIG    1      -25.918  -0.424  51.247  0.00  0.00    -0.007 A 
ENDBRANCH  18  21
ENDBRANCH  14  18
ENDBRANCH   1  16
BRANCH   8  26
ATOM     26  C   LIG    1      -30.648  -6.883  47.001  0.00  0.00    +0.596 C 
ATOM     27  N   LIG    1      -29.507  -7.451  46.563  0.00  0.00    -0.711 N 
ATOM     28  H   LIG    1      -29.219  -7.318  45.646  0.00  0.00    +0.410 HD
ATOM     29  O   LIG    1      -31.009  -7.050  48.150  0.00  0.00    -0.495 OA
BRANCH  27  30
ATOM     30  C   LIG    1      -28.701  -8.271  47.473  0.00  0.00    +0.336 C 
BRANCH  30  31
ATOM     31  C   LIG    1      -27.411  -7.557  47.784  0.00  0.00    -0.083 A 
ATOM     32  C   LIG    1      -27.435  -6.357  48.470  0.00  0.00    +0.025 A 
ATOM     33  C   LIG    1      -26.252  -5.700  48.756  0.00  0.00    +0.046 A 
ATOM     34  C   LIG    1      -25.046  -6.242  48.356  0.00  0.00    -0.006 A 
ATOM     35  C   LIG    1      -25.021  -7.444  47.670  0.00  0.00    +0.098 A 
ATOM     36  F   LIG    1      -23.842  -7.975  47.278  0.00  0.00    -0.137 F 
ATOM     37  C   LIG    1      -26.206  -8.105  47.389  0.00  0.00    +0.004 A 
ENDBRANCH  30  31
ENDBRANCH  27  30
ENDBRANCH   8  26
TORSDOF 6
ENDMDL
MODEL 8
REMARK VINA RESULT:      -9.7     19.707     23.770
REMARK  Name = ZINC36489963
REMARK                            x       y       z     vdW  Elec       q    Type
REMARK                         _______ _______ _______ _____ _____    ______ ____
ROOT
ATOM      1  C   LIG    1       -2.124   2.451  74.996  0.00  0.00    -0.038 A 
ATOM      2  C   LIG    1       -2.845   3.412  75.667  0.00  0.00    +0.051 A 
ATOM      3  N   LIG    1       -3.226   4.367  74.778  0.00  0.00    -0.364 N 
ATOM      4  C   LIG    1       -4.064   5.577  74.849  0.00  0.00    +0.377 C 
ATOM      5  C   LIG    1       -4.606   5.822  76.244  0.00  0.00    +0.368 C 
ATOM      6  N   LIG    1       -5.475   4.755  76.719  0.00  0.00    -0.346 N 
ATOM      7  C   LIG    1       -4.988   3.656  77.322  0.00  0.00    +0.018 A 
ATOM      8  C   LIG    1       -6.031   2.884  77.730  0.00  0.00    -0.018 A 
ATOM      9  N   LIG    1       -7.163   3.513  77.325  0.00  0.00    -0.202 NA
ATOM     10  N   LIG    1       -6.860   4.613  76.713  0.00  0.00    -0.020 NA
ATOM     11  N   LIG    1       -2.652   3.953  73.551  0.00  0.00    -0.041 NA
ATOM     12  S   LIG    1       -3.227   3.447  77.403  0.00  0.00    +0.241 S 
ATOM     13  N   LIG    1       -2.033   2.842  73.710  0.00  0.00    -0.189 NA
ENDROOT
BRANCH   1  16
ATOM     14  N   LIG    1       -0.298   1.239  76.068  0.00  0.00    -0.712 N 
ATOM     15  H   LIG    1        0.228   2.054  76.038  0.00  0.00    +0.410 HD
ATOM     16  C   LIG    1       -1.552   1.229  75.576  0.00  0.00    +0.596 C 
ATOM     17  O   LIG    1       -2.211   0.207  75.614  0.00  0.00    -0.496 OA
BRANCH  14  18
ATOM     18  C   LIG    1        0.272   0.021  76.647  0.00  0.00    +0.336 C 
BRANCH  18  21
ATOM     19  C   LIG    1        3.471   0.297  74.659  0.00  0.00    +0.046 A 
ATOM     20  C   LIG    1        2.319   0.637  75.345  0.00  0.00    +0.025 A 
ATOM     21  C   LIG    1        1.528  -0.351  75.900  0.00  0.00    -0.083 A 
ATOM     22  C   LIG    1        1.887  -1.679  75.772  0.00  0.00    +0.004 A 
ATOM     23  C   LIG    1        3.040  -2.021  75.086  0.00  0.00    +0.098 A 
ATOM     24  F   LIG    1        3.393  -3.319  74.960  0.00  0.00    -0.137 F 
ATOM     25  C   LIG    1        3.832  -1.031  74.529  0.00  0.00    -0.007 A 
ENDBRANCH  18  21
ENDBRANCH  14  18
ENDBRANCH   1  16
BRANCH   8  26
ATOM     26  C   LIG    1       -5.948   1.618  78.469  0.00  0.00    +0.596 C 
ATOM     27  N   LIG    1       -6.432   0.485  77.921  0.00  0.00    -0.711 N 
ATOM     28  H   LIG    1       -6.835   0.507  77.039  0.00  0.00    +0.410 HD
ATOM     29  O   LIG    1       -5.442   1.590  79.575  0.00  0.00    -0.495 OA
BRANCH  27  30
ATOM     30  C   LIG    1       -6.349  -0.779  78.658  0.00  0.00    +0.336 C 
BRANCH  30  31
ATOM     31  C   LIG    1       -7.631  -1.551  78.477  0.00  0.00    -0.083 A 
ATOM     32  C   LIG    1       -8.289  -1.520  77.262  0.00  0.00    +0.025 A 
ATOM     33  C   LIG    1       -9.465  -2.228  77.094  0.00  0.00    +0.046 A 
ATOM     34  C   LIG    1       -9.983  -2.966  78.141  0.00  0.00    -0.006 A 
ATOM     35  C   LIG    1       -9.325  -2.997  79.358  0.00  0.00    +0.098 A 
ATOM     36  F   LIG    1       -9.831  -3.718  80.382  0.00  0.00    -0.137 F 
ATOM     37  C   LIG    1       -8.143  -2.293  79.524  0.00  0.00    +0.004 A 
ENDBRANCH  30  31
ENDBRANCH  27  30
ENDBRANCH   8  26
TORSDOF 6
ENDMDL
MODEL 9
REMARK VINA RESULT:      -9.7     23.936     26.419
REMARK  Name = ZINC36489963
REMARK                            x       y       z     vdW  Elec       q    Type
REMARK                         _______ _______ _______ _____ _____    ______ ____
ROOT
ATOM      1  C   LIG    1      -11.555  -6.341  58.674  0.00  0.00    -0.038 A 
ATOM      2  C   LIG    1      -11.212  -7.238  59.661  0.00  0.00    +0.051 A 
ATOM      3  N   LIG    1      -11.562  -6.713  60.864  0.00  0.00    -0.364 N 
ATOM      4  C   LIG    1      -11.540  -7.199  62.255  0.00  0.00    +0.377 C 
ATOM      5  C   LIG    1      -10.972  -8.600  62.368  0.00  0.00    +0.368 C 
ATOM      6  N   LIG    1      -11.755  -9.597  61.652  0.00  0.00    -0.346 N 
ATOM      7  C   LIG    1      -11.567  -9.845  60.344  0.00  0.00    +0.018 A 
ATOM      8  C   LIG    1      -12.374 -10.876  59.976  0.00  0.00    -0.018 A 
ATOM      9  N   LIG    1      -13.091 -11.223  61.074  0.00  0.00    -0.202 NA
ATOM     10  N   LIG    1      -12.754 -10.472  62.074  0.00  0.00    -0.020 NA
ATOM     11  N   LIG    1      -12.086  -5.434  60.550  0.00  0.00    -0.041 NA
ATOM     12  S   LIG    1      -10.431  -8.820  59.444  0.00  0.00    +0.241 S 
ATOM     13  N   LIG    1      -12.076  -5.257  59.281  0.00  0.00    -0.189 NA
ENDROOT
BRANCH   1  16
ATOM     14  N   LIG    1      -12.281  -7.242  56.527  0.00  0.00    -0.712 N 
ATOM     15  H   LIG    1      -13.046  -7.633  56.977  0.00  0.00    +0.410 HD
ATOM     16  C   LIG    1      -11.379  -6.528  57.229  0.00  0.00    +0.596 C 
ATOM     17  O   LIG    1      -10.420  -6.037  56.664  0.00  0.00    -0.496 OA
BRANCH  14  18
ATOM     18  C   LIG    1      -12.105  -7.429  55.085  0.00  0.00    +0.336 C 
BRANCH  18  21
ATOM     19  C   LIG    1      -14.097  -5.850  52.292  0.00  0.00    +0.046 A 
ATOM     20  C   LIG    1      -13.114  -6.546  52.971  0.00  0.00    +0.025 A 
ATOM     21  C   LIG    1      -13.178  -6.670  54.346  0.00  0.00    -0.083 A 
ATOM     22  C   LIG    1      -14.225  -6.098  55.044  0.00  0.00    +0.004 A 
ATOM     23  C   LIG    1      -15.209  -5.401  54.366  0.00  0.00    +0.098 A 
ATOM     24  F   LIG    1      -16.234  -4.842  55.047  0.00  0.00    -0.137 F 
ATOM     25  C   LIG    1      -15.145  -5.277  52.988  0.00  0.00    -0.007 A 
ENDBRANCH  18  21
ENDBRANCH  14  18
ENDBRANCH   1  16
BRANCH   8  26
ATOM     26  C   LIG    1      -12.452 -11.497  58.646  0.00  0.00    +0.596 C 
ATOM     27  N   LIG    1      -12.949 -10.798  57.606  0.00  0.00    -0.711 N 
ATOM     28  H   LIG    1      -13.255  -9.887  57.735  0.00  0.00    +0.410 HD
ATOM     29  O   LIG    1      -12.068 -12.639  58.484  0.00  0.00    -0.495 OA
BRANCH  27  30
ATOM     30  C   LIG    1      -13.027 -11.417  56.279  0.00  0.00    +0.336 C 
BRANCH  30  31
ATOM     31  C   LIG    1      -13.982 -10.634  55.416  0.00  0.00    -0.083 A 
ATOM     32  C   LIG    1      -15.006  -9.911  55.998  0.00  0.00    +0.025 A 
ATOM     33  C   LIG    1      -15.884  -9.193  55.207  0.00  0.00    +0.046 A 
ATOM     34  C   LIG    1      -15.737  -9.197  53.833  0.00  0.00    -0.006 A 
ATOM     35  C   LIG    1      -14.712  -9.920  53.248  0.00  0.00    +0.098 A 
ATOM     36  F   LIG    1      -14.569  -9.925  51.905  0.00  0.00    -0.137 F 
ATOM     37  C   LIG    1      -13.830 -10.635  54.042  0.00  0.00    +0.004 A 
ENDBRANCH  30  31
ENDBRANCH  27  30
ENDBRANCH   8  26
TORSDOF 6
ENDMDL
