# Supplementary material for: Computationally accelerated identification of P-glycoprotein inhibitors
Source: PLoS One. 2025 Aug 13;20(8):e0325121. doi: 10.1371/journal.pone.0325121 (PMC12349723; doi:10.1371/journal.pone.0325121)
Supplement: S9 File — We have provided the full dataset for the docking studies presented in this paper, as defined by the journal’s definition of a complete minimal dataset. (ZIP) [file pone.0325121.s013.zip › S9_Docking_Data_Receptors_Ligands/NBD_docking/2hyd_nbd_2/ZINC84559953_2hyd_nbd_2_out.pdb]

MODEL 1
REMARK VINA RESULT:      -9.8      0.000      0.000
REMARK  Name = ZINC84559953
REMARK                            x       y       z     vdW  Elec       q    Type
REMARK                         _______ _______ _______ _____ _____    ______ ____
COMPND    ZINC84559953 
AUTHOR    GENERATED BY OPEN BABEL 2.3.2
ATOM      1  C   LIG     1      -9.697  -3.810  79.775  1.00  0.00           C  
ATOM      2  C   LIG     1      -9.558  -3.369  78.389  1.00  0.00           C  
ATOM      3  C   LIG     1      -9.825  -4.200  77.299  1.00  0.00           C  
ATOM      4  C   LIG     1      -9.670  -3.714  76.033  1.00  0.00           C  
ATOM      5  C   LIG     1      -9.252  -2.404  75.815  1.00  0.00           C  
ATOM      6  C   LIG     1      -8.983  -1.567  76.860  1.00  0.00           C  
ATOM      7  C   LIG     1      -9.132  -2.036  78.169  1.00  0.00           C  
ATOM      8  C   LIG     1      -8.875  -1.234  79.305  1.00  0.00           C  
ATOM      9  N   LIG     1      -9.037  -1.745  80.512  1.00  0.00           N  
ATOM     10  N   LIG     1      -9.426  -2.943  80.738  1.00  0.00           N  
ATOM     11  C   LIG     1     -10.958  -7.765  80.688  1.00  0.00           C  
ATOM     12  C   LIG     1     -11.563  -7.069  79.656  1.00  0.00           C  
ATOM     13  C   LIG     1     -11.158  -5.785  79.354  1.00  0.00           C  
ATOM     14  C   LIG     1     -10.137  -5.187  80.094  1.00  0.00           C  
ATOM     15  C   LIG     1      -9.532  -5.893  81.135  1.00  0.00           C  
ATOM     16  C   LIG     1      -9.945  -7.177  81.425  1.00  0.00           C  
ATOM     17  S   LIG     1      -8.341   0.435  79.112  1.00  0.00           S  
ATOM     18  C   LIG     1      -6.550   0.297  78.858  1.00  0.00           C  
ATOM     19  C   LIG     1      -6.168   0.980  77.544  1.00  0.00           C  
ATOM     20  S   LIG     1      -5.834   2.736  77.850  1.00  0.00           S  
ATOM     21  O   LIG     1      -5.323   2.915  79.164  1.00  0.00           O  
ATOM     22  O   LIG     1      -6.914   3.529  77.379  1.00  0.00           O  
ATOM     23  C   LIG     1      -4.486   3.133  76.786  1.00  0.00           C  
ATOM     24  C   LIG     1      -3.364   3.758  77.296  1.00  0.00           C  
ATOM     25  C   LIG     1      -2.307   4.070  76.462  1.00  0.00           C  
ATOM     26  C   LIG     1      -2.371   3.754  75.117  1.00  0.00           C  
ATOM     27  C   LIG     1      -3.494   3.128  74.607  1.00  0.00           C  
ATOM     28  C   LIG     1      -4.548   2.813  75.443  1.00  0.00           C  
CONECT    1    2   14   10                                            
CONECT    2    3    7    1                                            
CONECT    3    4    2                                                 
CONECT    4    5    3                                                 
CONECT    5    4    6                                                 
CONECT    6    5    7                                                 
CONECT    7    6    2    8                                            
CONECT    8    7   17    9                                            
CONECT    9    8   10                                                 
CONECT   10    1    9                                                 
CONECT   11   12   16                                                 
CONECT   12   13   11                                                 
CONECT   13   12   14                                                 
CONECT   14   13    1   15                                            
CONECT   15   14   16                                                 
CONECT   16   11   15                                                 
CONECT   17   18    8                                                 
CONECT   18   19   17                                                 
CONECT   19   20   18                                                 
CONECT   20   23   22   19   21                                       
CONECT   20                                                           
CONECT   21   20                                                      
CONECT   22   20                                                      
CONECT   23   28   24   20                                            
CONECT   24   25   23                                                 
CONECT   25   26   24                                                 
CONECT   26   27   25                                                 
CONECT   27   26   28                                                 
CONECT   28   27   23                                                 
MASTER        0    0    0    0    0    0    0    0   28    0   28    0
END
