# Supplementary material for: Computationally accelerated identification of P-glycoprotein inhibitors
Source: PLoS One. 2025 Aug 13;20(8):e0325121. doi: 10.1371/journal.pone.0325121 (PMC12349723; doi:10.1371/journal.pone.0325121)
Supplement: S9 File — We have provided the full dataset for the docking studies presented in this paper, as defined by the journal’s definition of a complete minimal dataset. (ZIP) [file pone.0325121.s013.zip › S9_Docking_Data_Receptors_Ligands/NBD_docking/2hyd_nbd_2/ZINC84559953_2hyd_nbd_2_out.pdbqt]

MODEL 1
REMARK VINA RESULT:      -9.8      0.000      0.000
REMARK  Name = ZINC84559953
REMARK                            x       y       z     vdW  Elec       q    Type
REMARK                         _______ _______ _______ _____ _____    ______ ____
ROOT
ATOM      1  C   LIG    1       -9.697  -3.810  79.775  0.00  0.00    +0.152 A 
ATOM      2  C   LIG    1       -9.558  -3.369  78.389  0.00  0.00    -0.056 A 
ATOM      3  C   LIG    1       -9.825  -4.200  77.299  0.00  0.00    +0.051 A 
ATOM      4  C   LIG    1       -9.670  -3.714  76.033  0.00  0.00    +0.047 A 
ATOM      5  C   LIG    1       -9.252  -2.404  75.815  0.00  0.00    +0.043 A 
ATOM      6  C   LIG    1       -8.983  -1.567  76.860  0.00  0.00    +0.055 A 
ATOM      7  C   LIG    1       -9.132  -2.036  78.169  0.00  0.00    -0.059 A 
ATOM      8  C   LIG    1       -8.875  -1.234  79.305  0.00  0.00    +0.090 A 
ATOM      9  N   LIG    1       -9.037  -1.745  80.512  0.00  0.00    -0.275 NA
ATOM     10  N   LIG    1       -9.426  -2.943  80.738  0.00  0.00    -0.240 NA
ENDROOT
BRANCH   1  14
ATOM     11  C   LIG    1      -10.958  -7.765  80.688  0.00  0.00    +0.025 A 
ATOM     12  C   LIG    1      -11.563  -7.069  79.656  0.00  0.00    +0.010 A 
ATOM     13  C   LIG    1      -11.158  -5.785  79.354  0.00  0.00    +0.029 A 
ATOM     14  C   LIG    1      -10.137  -5.187  80.094  0.00  0.00    -0.046 A 
ATOM     15  C   LIG    1       -9.532  -5.893  81.135  0.00  0.00    +0.053 A 
ATOM     16  C   LIG    1       -9.945  -7.177  81.425  0.00  0.00    +0.011 A 
ENDBRANCH   1  14
BRANCH   8  17
ATOM     17  S   LIG    1       -8.341   0.435  79.112  0.00  0.00    -0.003 S 
BRANCH  17  18
ATOM     18  C   LIG    1       -6.550   0.297  78.858  0.00  0.00    +0.123 C 
BRANCH  18  19
ATOM     19  C   LIG    1       -6.168   0.980  77.544  0.00  0.00    -0.306 C 
BRANCH  19  20
ATOM     20  S   LIG    1       -5.834   2.736  77.850  0.00  0.00    +2.505 S 
ATOM     21  O   LIG    1       -5.323   2.915  79.164  0.00  0.00    -0.925 OA
ATOM     22  O   LIG    1       -6.914   3.529  77.379  0.00  0.00    -0.925 OA
BRANCH  20  23
ATOM     23  C   LIG    1       -4.486   3.133  76.786  0.00  0.00    -0.660 A 
ATOM     24  C   LIG    1       -3.364   3.758  77.296  0.00  0.00    +0.119 A 
ATOM     25  C   LIG    1       -2.307   4.070  76.462  0.00  0.00    -0.004 A 
ATOM     26  C   LIG    1       -2.371   3.754  75.117  0.00  0.00    +0.071 A 
ATOM     27  C   LIG    1       -3.494   3.128  74.607  0.00  0.00    -0.004 A 
ATOM     28  C   LIG    1       -4.548   2.813  75.443  0.00  0.00    +0.119 A 
ENDBRANCH  20  23
ENDBRANCH  19  20
ENDBRANCH  18  19
ENDBRANCH  17  18
ENDBRANCH   8  17
TORSDOF 6
ENDMDL
MODEL 2
REMARK VINA RESULT:      -9.7      2.880      9.474
REMARK  Name = ZINC84559953
REMARK                            x       y       z     vdW  Elec       q    Type
REMARK                         _______ _______ _______ _____ _____    ______ ____
ROOT
ATOM      1  C   LIG    1       -5.703   2.614  77.493  0.00  0.00    +0.152 A 
ATOM      2  C   LIG    1       -6.529   1.617  76.816  0.00  0.00    -0.056 A 
ATOM      3  C   LIG    1       -6.394   1.315  75.459  0.00  0.00    +0.051 A 
ATOM      4  C   LIG    1       -7.205   0.371  74.900  0.00  0.00    +0.047 A 
ATOM      5  C   LIG    1       -8.161  -0.296  75.662  0.00  0.00    +0.043 A 
ATOM      6  C   LIG    1       -8.316  -0.024  76.991  0.00  0.00    +0.055 A 
ATOM      7  C   LIG    1       -7.501   0.939  77.593  0.00  0.00    -0.059 A 
ATOM      8  C   LIG    1       -7.597   1.278  78.963  0.00  0.00    +0.090 A 
ATOM      9  N   LIG    1       -6.792   2.199  79.463  0.00  0.00    -0.275 NA
ATOM     10  N   LIG    1       -5.903   2.821  78.785  0.00  0.00    -0.240 NA
ENDROOT
BRANCH   1  14
ATOM     11  C   LIG    1       -2.719   4.778  75.377  0.00  0.00    +0.025 A 
ATOM     12  C   LIG    1       -3.979   5.324  75.543  0.00  0.00    +0.010 A 
ATOM     13  C   LIG    1       -4.952   4.627  76.229  0.00  0.00    +0.029 A 
ATOM     14  C   LIG    1       -4.663   3.367  76.755  0.00  0.00    -0.046 A 
ATOM     15  C   LIG    1       -3.391   2.821  76.583  0.00  0.00    +0.053 A 
ATOM     16  C   LIG    1       -2.426   3.529  75.897  0.00  0.00    +0.011 A 
ENDBRANCH   1  14
BRANCH   8  17
ATOM     17  S   LIG    1       -8.782   0.479  79.995  0.00  0.00    -0.003 S 
BRANCH  17  18
ATOM     18  C   LIG    1       -8.186  -1.231  80.103  0.00  0.00    +0.123 C 
BRANCH  18  19
ATOM     19  C   LIG    1       -9.380  -2.188  80.102  0.00  0.00    -0.306 C 
BRANCH  19  20
ATOM     20  S   LIG    1       -9.096  -3.508  78.891  0.00  0.00    +2.505 S 
ATOM     21  O   LIG    1       -7.719  -3.856  78.860  0.00  0.00    -0.925 OA
ATOM     22  O   LIG    1       -9.800  -3.228  77.688  0.00  0.00    -0.925 OA
BRANCH  20  23
ATOM     23  C   LIG    1       -9.902  -4.922  79.565  0.00  0.00    -0.660 A 
ATOM     24  C   LIG    1       -9.450  -5.479  80.746  0.00  0.00    +0.119 A 
ATOM     25  C   LIG    1      -10.082  -6.588  81.275  0.00  0.00    -0.004 A 
ATOM     26  C   LIG    1      -11.169  -7.141  80.623  0.00  0.00    +0.071 A 
ATOM     27  C   LIG    1      -11.622  -6.584  79.442  0.00  0.00    -0.004 A 
ATOM     28  C   LIG    1      -10.993  -5.472  78.916  0.00  0.00    +0.119 A 
ENDBRANCH  20  23
ENDBRANCH  19  20
ENDBRANCH  18  19
ENDBRANCH  17  18
ENDBRANCH   8  17
TORSDOF 6
ENDMDL
MODEL 3
REMARK VINA RESULT:      -9.7     35.074     37.754
REMARK  Name = ZINC84559953
REMARK                            x       y       z     vdW  Elec       q    Type
REMARK                         _______ _______ _______ _____ _____    ______ ____
ROOT
ATOM      1  C   LIG    1      -26.673  -2.614  47.991  0.00  0.00    +0.152 A 
ATOM      2  C   LIG    1      -26.376  -4.022  47.734  0.00  0.00    -0.056 A 
ATOM      3  C   LIG    1      -25.708  -4.835  48.653  0.00  0.00    +0.051 A 
ATOM      4  C   LIG    1      -25.467  -6.141  48.339  0.00  0.00    +0.047 A 
ATOM      5  C   LIG    1      -25.877  -6.672  47.119  0.00  0.00    +0.043 A 
ATOM      6  C   LIG    1      -26.533  -5.903  46.201  0.00  0.00    +0.055 A 
ATOM      7  C   LIG    1      -26.795  -4.562  46.493  0.00  0.00    -0.059 A 
ATOM      8  C   LIG    1      -27.468  -3.698  45.597  0.00  0.00    +0.090 A 
ATOM      9  N   LIG    1      -27.681  -2.441  45.942  0.00  0.00    -0.275 NA
ATOM     10  N   LIG    1      -27.318  -1.931  47.058  0.00  0.00    -0.240 NA
ENDROOT
BRANCH   1  14
ATOM     11  C   LIG    1      -25.522  -0.771  51.642  0.00  0.00    +0.025 A 
ATOM     12  C   LIG    1      -25.952   0.008  50.582  0.00  0.00    +0.010 A 
ATOM     13  C   LIG    1      -26.327  -0.584  49.394  0.00  0.00    +0.029 A 
ATOM     14  C   LIG    1      -26.271  -1.972  49.262  0.00  0.00    -0.046 A 
ATOM     15  C   LIG    1      -25.837  -2.752  50.335  0.00  0.00    +0.053 A 
ATOM     16  C   LIG    1      -25.466  -2.147  51.518  0.00  0.00    +0.011 A 
ENDBRANCH   1  14
BRANCH   8  17
ATOM     17  S   LIG    1      -28.020  -4.296  44.033  0.00  0.00    -0.003 S 
BRANCH  17  18
ATOM     18  C   LIG    1      -29.447  -3.247  43.642  0.00  0.00    +0.123 C 
BRANCH  18  19
ATOM     19  C   LIG    1      -30.738  -4.040  43.860  0.00  0.00    -0.306 C 
BRANCH  19  20
ATOM     20  S   LIG    1      -31.392  -3.684  45.514  0.00  0.00    +2.505 S 
ATOM     21  O   LIG    1      -32.783  -3.972  45.563  0.00  0.00    -0.925 OA
ATOM     22  O   LIG    1      -30.895  -2.437  45.979  0.00  0.00    -0.925 OA
BRANCH  20  23
ATOM     23  C   LIG    1      -30.647  -4.886  46.565  0.00  0.00    -0.660 A 
ATOM     24  C   LIG    1      -30.131  -4.509  47.790  0.00  0.00    +0.119 A 
ATOM     25  C   LIG    1      -29.547  -5.452  48.614  0.00  0.00    -0.004 A 
ATOM     26  C   LIG    1      -29.480  -6.774  48.214  0.00  0.00    +0.071 A 
ATOM     27  C   LIG    1      -29.997  -7.151  46.989  0.00  0.00    -0.004 A 
ATOM     28  C   LIG    1      -30.585  -6.209  46.167  0.00  0.00    +0.119 A 
ENDBRANCH  20  23
ENDBRANCH  19  20
ENDBRANCH  18  19
ENDBRANCH  17  18
ENDBRANCH   8  17
TORSDOF 6
ENDMDL
MODEL 4
REMARK VINA RESULT:      -9.4     24.059     29.642
REMARK  Name = ZINC84559953
REMARK                            x       y       z     vdW  Elec       q    Type
REMARK                         _______ _______ _______ _____ _____    ______ ____
ROOT
ATOM      1  C   LIG    1        7.197  14.560  56.900  0.00  0.00    +0.152 A 
ATOM      2  C   LIG    1        8.495  14.838  57.511  0.00  0.00    -0.056 A 
ATOM      3  C   LIG    1        8.919  16.129  57.835  0.00  0.00    +0.051 A 
ATOM      4  C   LIG    1       10.146  16.307  58.404  0.00  0.00    +0.047 A 
ATOM      5  C   LIG    1       10.979  15.222  58.666  0.00  0.00    +0.043 A 
ATOM      6  C   LIG    1       10.593  13.948  58.361  0.00  0.00    +0.055 A 
ATOM      7  C   LIG    1        9.341  13.733  57.777  0.00  0.00    -0.059 A 
ATOM      8  C   LIG    1        8.866  12.446  57.431  0.00  0.00    +0.090 A 
ATOM      9  N   LIG    1        7.671  12.320  56.883  0.00  0.00    -0.275 NA
ATOM     10  N   LIG    1        6.886  13.300  56.637  0.00  0.00    -0.240 NA
ENDROOT
BRANCH   1  14
ATOM     11  C   LIG    1        4.487  17.710  56.010  0.00  0.00    +0.025 A 
ATOM     12  C   LIG    1        4.232  16.861  57.071  0.00  0.00    +0.010 A 
ATOM     13  C   LIG    1        5.107  15.836  57.366  0.00  0.00    +0.029 A 
ATOM     14  C   LIG    1        6.252  15.657  56.589  0.00  0.00    -0.046 A 
ATOM     15  C   LIG    1        6.505  16.517  55.519  0.00  0.00    +0.053 A 
ATOM     16  C   LIG    1        5.621  17.538  55.236  0.00  0.00    +0.011 A 
ENDBRANCH   1  14
BRANCH   8  17
ATOM     17  S   LIG    1        9.861  11.022  57.731  0.00  0.00    -0.003 S 
BRANCH  17  18
ATOM     18  C   LIG    1        8.765   9.908  58.654  0.00  0.00    +0.123 C 
BRANCH  18  19
ATOM     19  C   LIG    1        8.395  10.551  59.992  0.00  0.00    -0.306 C 
BRANCH  19  20
ATOM     20  S   LIG    1        6.596  10.770  60.080  0.00  0.00    +2.505 S 
ATOM     21  O   LIG    1        5.939   9.670  59.465  0.00  0.00    -0.925 OA
ATOM     22  O   LIG    1        6.249  12.105  59.738  0.00  0.00    -0.925 OA
BRANCH  20  23
ATOM     23  C   LIG    1        6.206  10.628  61.792  0.00  0.00    -0.660 A 
ATOM     24  C   LIG    1        4.907  10.366  62.186  0.00  0.00    +0.119 A 
ATOM     25  C   LIG    1        4.600  10.255  63.528  0.00  0.00    -0.004 A 
ATOM     26  C   LIG    1        5.593  10.402  64.479  0.00  0.00    +0.071 A 
ATOM     27  C   LIG    1        6.893  10.663  64.085  0.00  0.00    -0.004 A 
ATOM     28  C   LIG    1        7.200  10.770  62.742  0.00  0.00    +0.119 A 
ENDBRANCH  20  23
ENDBRANCH  19  20
ENDBRANCH  18  19
ENDBRANCH  17  18
ENDBRANCH   8  17
TORSDOF 6
ENDMDL
MODEL 5
REMARK VINA RESULT:      -9.4      9.208     12.101
REMARK  Name = ZINC84559953
REMARK                            x       y       z     vdW  Elec       q    Type
REMARK                         _______ _______ _______ _____ _____    ______ ____
ROOT
ATOM      1  C   LIG    1       -1.144   3.873  76.259  0.00  0.00    +0.152 A 
ATOM      2  C   LIG    1       -0.728   2.479  76.115  0.00  0.00    -0.056 A 
ATOM      3  C   LIG    1       -1.630   1.440  75.874  0.00  0.00    +0.051 A 
ATOM      4  C   LIG    1       -1.163   0.164  75.753  0.00  0.00    +0.047 A 
ATOM      5  C   LIG    1        0.196  -0.116  75.863  0.00  0.00    +0.043 A 
ATOM      6  C   LIG    1        1.103   0.878  76.098  0.00  0.00    +0.055 A 
ATOM      7  C   LIG    1        0.656   2.197  76.227  0.00  0.00    -0.059 A 
ATOM      8  C   LIG    1        1.529   3.283  76.470  0.00  0.00    +0.090 A 
ATOM      9  N   LIG    1        1.034   4.503  76.581  0.00  0.00    -0.275 NA
ATOM     10  N   LIG    1       -0.210   4.785  76.478  0.00  0.00    -0.240 NA
ENDROOT
BRANCH   1  14
ATOM     11  C   LIG    1       -5.239   4.967  75.959  0.00  0.00    +0.025 A 
ATOM     12  C   LIG    1       -4.398   5.142  74.875  0.00  0.00    +0.010 A 
ATOM     13  C   LIG    1       -3.067   4.789  74.965  0.00  0.00    +0.029 A 
ATOM     14  C   LIG    1       -2.570   4.255  76.155  0.00  0.00    -0.046 A 
ATOM     15  C   LIG    1       -3.423   4.081  77.245  0.00  0.00    +0.053 A 
ATOM     16  C   LIG    1       -4.752   4.438  77.141  0.00  0.00    +0.011 A 
ENDBRANCH   1  14
BRANCH   8  17
ATOM     17  S   LIG    1        3.264   3.011  76.622  0.00  0.00    -0.003 S 
BRANCH  17  18
ATOM     18  C   LIG    1        3.796   2.615  74.933  0.00  0.00    +0.123 C 
BRANCH  18  19
ATOM     19  C   LIG    1        5.260   2.172  74.951  0.00  0.00    -0.306 C 
BRANCH  19  20
ATOM     20  S   LIG    1        5.362   0.447  75.504  0.00  0.00    +2.505 S 
ATOM     21  O   LIG    1        5.366  -0.427  74.383  0.00  0.00    -0.925 OA
ATOM     22  O   LIG    1        4.472   0.228  76.590  0.00  0.00    -0.925 OA
BRANCH  20  23
ATOM     23  C   LIG    1        6.972   0.290  76.203  0.00  0.00    -0.660 A 
ATOM     24  C   LIG    1        7.235  -0.714  77.116  0.00  0.00    +0.119 A 
ATOM     25  C   LIG    1        8.498  -0.836  77.664  0.00  0.00    -0.004 A 
ATOM     26  C   LIG    1        9.500   0.043  77.297  0.00  0.00    +0.071 A 
ATOM     27  C   LIG    1        9.237   1.046  76.383  0.00  0.00    -0.004 A 
ATOM     28  C   LIG    1        7.975   1.166  75.832  0.00  0.00    +0.119 A 
ENDBRANCH  20  23
ENDBRANCH  19  20
ENDBRANCH  18  19
ENDBRANCH  17  18
ENDBRANCH   8  17
TORSDOF 6
ENDMDL
MODEL 6
REMARK VINA RESULT:      -9.3      1.696      2.339
REMARK  Name = ZINC84559953
REMARK                            x       y       z     vdW  Elec       q    Type
REMARK                         _______ _______ _______ _____ _____    ______ ____
ROOT
ATOM      1  C   LIG    1       -9.462  -3.923  77.393  0.00  0.00    +0.152 A 
ATOM      2  C   LIG    1       -9.757  -3.848  75.964  0.00  0.00    -0.056 A 
ATOM      3  C   LIG    1      -10.594  -4.758  75.314  0.00  0.00    +0.051 A 
ATOM      4  C   LIG    1      -10.820  -4.621  73.975  0.00  0.00    +0.047 A 
ATOM      5  C   LIG    1      -10.230  -3.589  73.251  0.00  0.00    +0.043 A 
ATOM      6  C   LIG    1       -9.407  -2.684  73.857  0.00  0.00    +0.055 A 
ATOM      7  C   LIG    1       -9.156  -2.797  75.228  0.00  0.00    -0.059 A 
ATOM      8  C   LIG    1       -8.317  -1.901  75.931  0.00  0.00    +0.090 A 
ATOM      9  N   LIG    1       -8.126  -2.070  77.227  0.00  0.00    -0.275 NA
ATOM     10  N   LIG    1       -8.661  -3.007  77.916  0.00  0.00    -0.240 NA
ENDROOT
BRANCH   1  14
ATOM     11  C   LIG    1      -11.147  -6.986  79.809  0.00  0.00    +0.025 A 
ATOM     12  C   LIG    1      -11.975  -6.096  79.148  0.00  0.00    +0.010 A 
ATOM     13  C   LIG    1      -11.434  -5.099  78.362  0.00  0.00    +0.029 A 
ATOM     14  C   LIG    1      -10.049  -4.989  78.235  0.00  0.00    -0.046 A 
ATOM     15  C   LIG    1       -9.220  -5.890  78.905  0.00  0.00    +0.053 A 
ATOM     16  C   LIG    1       -9.773  -6.883  79.687  0.00  0.00    +0.011 A 
ENDBRANCH   1  14
BRANCH   8  17
ATOM     17  S   LIG    1       -7.533  -0.568  75.085  0.00  0.00    -0.003 S 
BRANCH  17  18
ATOM     18  C   LIG    1       -7.469   0.759  76.321  0.00  0.00    +0.123 C 
BRANCH  18  19
ATOM     19  C   LIG    1       -6.069   0.814  76.936  0.00  0.00    -0.306 C 
BRANCH  19  20
ATOM     20  S   LIG    1       -5.909   2.318  77.937  0.00  0.00    +2.505 S 
ATOM     21  O   LIG    1       -5.529   1.984  79.265  0.00  0.00    -0.925 OA
ATOM     22  O   LIG    1       -7.006   3.187  77.695  0.00  0.00    -0.925 OA
BRANCH  20  23
ATOM     23  C   LIG    1       -4.512   3.160  77.269  0.00  0.00    -0.660 A 
ATOM     24  C   LIG    1       -3.886   2.671  76.138  0.00  0.00    +0.119 A 
ATOM     25  C   LIG    1       -2.791   3.331  75.614  0.00  0.00    -0.004 A 
ATOM     26  C   LIG    1       -2.322   4.482  76.219  0.00  0.00    +0.071 A 
ATOM     27  C   LIG    1       -2.949   4.972  77.350  0.00  0.00    -0.004 A 
ATOM     28  C   LIG    1       -4.047   4.314  77.872  0.00  0.00    +0.119 A 
ENDBRANCH  20  23
ENDBRANCH  19  20
ENDBRANCH  18  19
ENDBRANCH  17  18
ENDBRANCH   8  17
TORSDOF 6
ENDMDL
MODEL 7
REMARK VINA RESULT:      -9.3     23.258     25.137
REMARK  Name = ZINC84559953
REMARK                            x       y       z     vdW  Elec       q    Type
REMARK                         _______ _______ _______ _____ _____    ______ ____
ROOT
ATOM      1  C   LIG    1      -12.966  -5.400  55.086  0.00  0.00    +0.152 A 
ATOM      2  C   LIG    1      -12.837  -6.465  54.094  0.00  0.00    -0.056 A 
ATOM      3  C   LIG    1      -13.899  -6.885  53.290  0.00  0.00    +0.051 A 
ATOM      4  C   LIG    1      -13.698  -7.887  52.387  0.00  0.00    +0.047 A 
ATOM      5  C   LIG    1      -12.453  -8.494  52.254  0.00  0.00    +0.043 A 
ATOM      6  C   LIG    1      -11.394  -8.106  53.025  0.00  0.00    +0.055 A 
ATOM      7  C   LIG    1      -11.568  -7.081  53.960  0.00  0.00    -0.059 A 
ATOM      8  C   LIG    1      -10.524  -6.620  54.796  0.00  0.00    +0.090 A 
ATOM      9  N   LIG    1      -10.762  -5.647  55.657  0.00  0.00    -0.275 NA
ATOM     10  N   LIG    1      -11.896  -5.070  55.794  0.00  0.00    -0.240 NA
ENDROOT
BRANCH   1  14
ATOM     11  C   LIG    1      -16.668  -3.398  55.673  0.00  0.00    +0.025 A 
ATOM     12  C   LIG    1      -16.417  -4.588  56.332  0.00  0.00    +0.010 A 
ATOM     13  C   LIG    1      -15.217  -5.244  56.145  0.00  0.00    +0.029 A 
ATOM     14  C   LIG    1      -14.256  -4.703  55.290  0.00  0.00    -0.046 A 
ATOM     15  C   LIG    1      -14.516  -3.502  54.628  0.00  0.00    +0.053 A 
ATOM     16  C   LIG    1      -15.720  -2.857  54.824  0.00  0.00    +0.011 A 
ENDBRANCH   1  14
BRANCH   8  17
ATOM     17  S   LIG    1       -8.917  -7.337  54.688  0.00  0.00    -0.003 S 
BRANCH  17  18
ATOM     18  C   LIG    1       -8.724  -8.218  56.262  0.00  0.00    +0.123 C 
BRANCH  18  19
ATOM     19  C   LIG    1       -9.632  -9.450  56.271  0.00  0.00    -0.306 C 
BRANCH  19  20
ATOM     20  S   LIG    1      -10.880  -9.271  57.576  0.00  0.00    +2.505 S 
ATOM     21  O   LIG    1      -10.871  -7.943  58.084  0.00  0.00    -0.925 OA
ATOM     22  O   LIG    1      -10.828 -10.384  58.458  0.00  0.00    -0.925 OA
BRANCH  20  23
ATOM     23  C   LIG    1      -12.427  -9.425  56.748  0.00  0.00    -0.660 A 
ATOM     24  C   LIG    1      -12.586 -10.366  55.748  0.00  0.00    +0.119 A 
ATOM     25  C   LIG    1      -13.799 -10.487  55.098  0.00  0.00    -0.004 A 
ATOM     26  C   LIG    1      -14.857  -9.668  55.449  0.00  0.00    +0.071 A 
ATOM     27  C   LIG    1      -14.698  -8.726  56.449  0.00  0.00    -0.004 A 
ATOM     28  C   LIG    1      -13.486  -8.609  57.102  0.00  0.00    +0.119 A 
ENDBRANCH  20  23
ENDBRANCH  19  20
ENDBRANCH  18  19
ENDBRANCH  17  18
ENDBRANCH   8  17
TORSDOF 6
ENDMDL
MODEL 8
REMARK VINA RESULT:      -9.3     26.778     31.144
REMARK  Name = ZINC84559953
REMARK                            x       y       z     vdW  Elec       q    Type
REMARK                         _______ _______ _______ _____ _____    ______ ____
ROOT
ATOM      1  C   LIG    1       17.036  -2.024  63.834  0.00  0.00    +0.152 A 
ATOM      2  C   LIG    1       17.566  -1.601  62.539  0.00  0.00    -0.056 A 
ATOM      3  C   LIG    1       16.748  -1.206  61.478  0.00  0.00    +0.051 A 
ATOM      4  C   LIG    1       17.319  -0.825  60.299  0.00  0.00    +0.047 A 
ATOM      5  C   LIG    1       18.702  -0.824  60.140  0.00  0.00    +0.043 A 
ATOM      6  C   LIG    1       19.529  -1.205  61.158  0.00  0.00    +0.055 A 
ATOM      7  C   LIG    1       18.974  -1.600  62.379  0.00  0.00    -0.059 A 
ATOM      8  C   LIG    1       19.759  -2.008  63.483  0.00  0.00    +0.090 A 
ATOM      9  N   LIG    1       19.164  -2.368  64.606  0.00  0.00    -0.275 NA
ATOM     10  N   LIG    1       17.896  -2.373  64.778  0.00  0.00    -0.240 NA
ENDROOT
BRANCH   1  14
ATOM     11  C   LIG    1       12.850  -2.112  64.559  0.00  0.00    +0.025 A 
ATOM     12  C   LIG    1       13.378  -2.805  63.484  0.00  0.00    +0.010 A 
ATOM     13  C   LIG    1       14.736  -2.781  63.243  0.00  0.00    +0.029 A 
ATOM     14  C   LIG    1       15.578  -2.054  64.086  0.00  0.00    -0.046 A 
ATOM     15  C   LIG    1       15.039  -1.356  65.168  0.00  0.00    +0.053 A 
ATOM     16  C   LIG    1       13.679  -1.390  65.398  0.00  0.00    +0.011 A 
ENDBRANCH   1  14
BRANCH   8  17
ATOM     17  S   LIG    1       21.517  -2.033  63.361  0.00  0.00    -0.003 S 
BRANCH  17  18
ATOM     18  C   LIG    1       22.078  -1.418  64.973  0.00  0.00    +0.123 C 
BRANCH  18  19
ATOM     19  C   LIG    1       23.596  -1.232  64.947  0.00  0.00    -0.306 C 
BRANCH  19  20
ATOM     20  S   LIG    1       24.011   0.430  65.544  0.00  0.00    +2.505 S 
ATOM     21  O   LIG    1       22.844   1.239  65.592  0.00  0.00    -0.925 OA
ATOM     22  O   LIG    1       25.191   0.898  64.906  0.00  0.00    -0.925 OA
BRANCH  20  23
ATOM     23  C   LIG    1       24.471   0.205  67.230  0.00  0.00    -0.660 A 
ATOM     24  C   LIG    1       25.231   1.162  67.874  0.00  0.00    +0.119 A 
ATOM     25  C   LIG    1       25.592   0.985  69.196  0.00  0.00    -0.004 A 
ATOM     26  C   LIG    1       25.189  -0.149  69.877  0.00  0.00    +0.071 A 
ATOM     27  C   LIG    1       24.427  -1.107  69.233  0.00  0.00    -0.004 A 
ATOM     28  C   LIG    1       24.064  -0.928  67.912  0.00  0.00    +0.119 A 
ENDBRANCH  20  23
ENDBRANCH  19  20
ENDBRANCH  18  19
ENDBRANCH  17  18
ENDBRANCH   8  17
TORSDOF 6
ENDMDL
MODEL 9
REMARK VINA RESULT:      -9.3     23.961     25.990
REMARK  Name = ZINC84559953
REMARK                            x       y       z     vdW  Elec       q    Type
REMARK                         _______ _______ _______ _____ _____    ______ ____
ROOT
ATOM      1  C   LIG    1       -9.414  -7.888  55.177  0.00  0.00    +0.152 A 
ATOM      2  C   LIG    1      -10.659  -7.188  55.485  0.00  0.00    -0.056 A 
ATOM      3  C   LIG    1      -10.865  -5.839  55.186  0.00  0.00    +0.051 A 
ATOM      4  C   LIG    1      -12.056  -5.257  55.507  0.00  0.00    +0.047 A 
ATOM      5  C   LIG    1      -13.068  -5.988  56.125  0.00  0.00    +0.043 A 
ATOM      6  C   LIG    1      -12.898  -7.308  56.430  0.00  0.00    +0.055 A 
ATOM      7  C   LIG    1      -11.688  -7.933  56.114  0.00  0.00    -0.059 A 
ATOM      8  C   LIG    1      -11.432  -9.296  56.396  0.00  0.00    +0.090 A 
ATOM      9  N   LIG    1      -10.264  -9.819  56.068  0.00  0.00    -0.275 NA
ATOM     10  N   LIG    1       -9.322  -9.170  55.495  0.00  0.00    -0.240 NA
ENDROOT
BRANCH   1  14
ATOM     11  C   LIG    1       -6.187  -5.866  53.291  0.00  0.00    +0.025 A 
ATOM     12  C   LIG    1       -7.079  -6.601  52.530  0.00  0.00    +0.010 A 
ATOM     13  C   LIG    1       -8.129  -7.260  53.136  0.00  0.00    +0.029 A 
ATOM     14  C   LIG    1       -8.290  -7.185  54.520  0.00  0.00    -0.046 A 
ATOM     15  C   LIG    1       -7.386  -6.442  55.282  0.00  0.00    +0.053 A 
ATOM     16  C   LIG    1       -6.342  -5.787  54.664  0.00  0.00    +0.011 A 
ENDBRANCH   1  14
BRANCH   8  17
ATOM     17  S   LIG    1      -12.662 -10.288  57.177  0.00  0.00    -0.003 S 
BRANCH  17  18
ATOM     18  C   LIG    1      -13.438 -11.185  55.804  0.00  0.00    +0.123 C 
BRANCH  18  19
ATOM     19  C   LIG    1      -14.524 -10.311  55.173  0.00  0.00    -0.306 C 
BRANCH  19  20
ATOM     20  S   LIG    1      -14.076  -9.937  53.455  0.00  0.00    +2.505 S 
ATOM     21  O   LIG    1      -14.963 -10.598  52.563  0.00  0.00    -0.925 OA
ATOM     22  O   LIG    1      -12.669 -10.036  53.284  0.00  0.00    -0.925 OA
BRANCH  20  23
ATOM     23  C   LIG    1      -14.434  -8.223  53.257  0.00  0.00    -0.660 A 
ATOM     24  C   LIG    1      -15.590  -7.691  53.797  0.00  0.00    +0.119 A 
ATOM     25  C   LIG    1      -15.871  -6.348  53.641  0.00  0.00    -0.004 A 
ATOM     26  C   LIG    1      -14.995  -5.533  52.947  0.00  0.00    +0.071 A 
ATOM     27  C   LIG    1      -13.838  -6.065  52.408  0.00  0.00    -0.004 A 
ATOM     28  C   LIG    1      -13.555  -7.408  52.568  0.00  0.00    +0.119 A 
ENDBRANCH  20  23
ENDBRANCH  19  20
ENDBRANCH  18  19
ENDBRANCH  17  18
ENDBRANCH   8  17
TORSDOF 6
ENDMDL
