# Supplementary material for: Computationally accelerated identification of P-glycoprotein inhibitors
Source: PLoS One. 2025 Aug 13;20(8):e0325121. doi: 10.1371/journal.pone.0325121 (PMC12349723; doi:10.1371/journal.pone.0325121)
Supplement: S9 File — We have provided the full dataset for the docking studies presented in this paper, as defined by the journal’s definition of a complete minimal dataset. (ZIP) [file pone.0325121.s013.zip › S9_Docking_Data_Receptors_Ligands/NBD_docking/3b5z_nbd_1/ZINC09118852_3b5z_nbd_1_out.pdb]

MODEL 1
REMARK VINA RESULT:     -10.5      0.000      0.000
REMARK  Name = ZINC09118852
REMARK                            x       y       z     vdW  Elec       q    Type
REMARK                         _______ _______ _______ _____ _____    ______ ____
COMPND    ZINC09118852 
AUTHOR    GENERATED BY OPEN BABEL 2.3.2
ATOM      1  C   LIG     1      -9.574  -8.176  62.951  1.00  0.00           C  
ATOM      2  C   LIG     1      -8.807  -9.357  62.954  1.00  0.00           C  
ATOM      3  C   LIG     1      -8.288  -9.830  64.116  1.00  0.00           C  
ATOM      4  C   LIG     1      -8.528  -9.125  65.311  1.00  0.00           C  
ATOM      5  N   LIG     1      -8.175  -9.315  66.573  1.00  0.00           N  
ATOM      6  N   LIG     1      -8.660  -8.365  67.296  1.00  0.00           N  
ATOM      7  C   LIG     1      -9.337  -7.530  66.548  1.00  0.00           C  
ATOM      8  N   LIG     1      -9.279  -7.977  65.275  1.00  0.00           N  
ATOM      9  N   LIG     1      -9.794  -7.515  64.063  1.00  0.00           N  
ATOM     10  N   LIG     1      -9.999  -6.924  59.018  1.00  0.00           N  
ATOM     11  C   LIG     1     -10.649  -8.181  59.417  1.00  0.00           C  
ATOM     12  C   LIG     1      -9.988  -8.709  60.692  1.00  0.00           C  
ATOM     13  N   LIG     1     -10.101  -7.701  61.754  1.00  0.00           N  
ATOM     14  C   LIG     1      -9.452  -6.444  61.355  1.00  0.00           C  
ATOM     15  C   LIG     1     -10.114  -5.914  60.080  1.00  0.00           C  
ATOM     16  C   LIG     1     -10.888  -4.643  56.272  1.00  0.00           C  
ATOM     17  C   LIG     1     -11.589  -5.501  55.437  1.00  0.00           C  
ATOM     18  C   LIG     1     -11.757  -6.827  55.790  1.00  0.00           C  
ATOM     19  C   LIG     1     -11.228  -7.302  56.975  1.00  0.00           C  
ATOM     20  C   LIG     1     -10.530  -6.446  57.817  1.00  0.00           C  
ATOM     21  C   LIG     1     -10.355  -5.116  57.461  1.00  0.00           C  
ATOM     22  C   LIG     1     -11.020  -2.988  54.572  1.00  0.00           C  
ATOM     23  O   LIG     1     -10.724  -3.340  55.925  1.00  0.00           O  
ATOM     24  C   LIG     1     -10.054  -6.292  67.023  1.00  0.00           C  
ATOM     25  C   LIG     1      -9.029  -5.217  67.389  1.00  0.00           C  
ATOM     26  C   LIG     1      -8.907  -4.232  66.255  1.00  0.00           C  
ATOM     27  N   LIG     1      -9.009  -4.658  64.979  1.00  0.00           N  
ATOM     28  H   LIG     1      -9.092  -5.605  64.789  1.00  0.00           H  
ATOM     29  O   LIG     1      -8.717  -3.058  66.489  1.00  0.00           O  
ATOM     30  C   LIG     1      -8.991  -3.731  63.930  1.00  0.00           C  
ATOM     31  C   LIG     1     -10.173  -3.127  63.518  1.00  0.00           C  
ATOM     32  C   LIG     1     -10.155  -2.209  62.487  1.00  0.00           C  
ATOM     33  C   LIG     1      -8.963  -1.897  61.855  1.00  0.00           C  
ATOM     34  F   LIG     1      -8.949  -1.002  60.843  1.00  0.00           F  
ATOM     35  C   LIG     1      -7.784  -2.503  62.261  1.00  0.00           C  
ATOM     36  F   LIG     1      -6.621  -2.197  61.644  1.00  0.00           F  
ATOM     37  C   LIG     1      -7.797  -3.419  63.297  1.00  0.00           C  
CONECT    1   13    2    9                                            
CONECT    2    1    3                                                 
CONECT    3    2    4                                                 
CONECT    4    3    8    5                                            
CONECT    5    4    6                                                 
CONECT    6    7    5                                                 
CONECT    7    8   24    6                                            
CONECT    8    9    4    7                                            
CONECT    9    1    8                                                 
CONECT   10   20   11   15                                            
CONECT   11   10   12                                                 
CONECT   12   11   13                                                 
CONECT   13   12   14    1                                            
CONECT   14   15   13                                                 
CONECT   15   10   14                                                 
CONECT   16   17   23   21                                            
CONECT   17   18   16                                                 
CONECT   18   17   19                                                 
CONECT   19   18   20                                                 
CONECT   20   19   21   10                                            
CONECT   21   16   20                                                 
CONECT   22   23                                                      
CONECT   23   22   16                                                 
CONECT   24    7   25                                                 
CONECT   25   26   24                                                 
CONECT   26   27   29   25                                            
CONECT   27   30   28   26                                            
CONECT   28   27                                                      
CONECT   29   26                                                      
CONECT   30   37   31   27                                            
CONECT   31   32   30                                                 
CONECT   32   33   31                                                 
CONECT   33   34   35   32                                            
CONECT   34   33                                                      
CONECT   35   36   33   37                                            
CONECT   36   35                                                      
CONECT   37   35   30                                                 
MASTER        0    0    0    0    0    0    0    0   37    0   37    0
END
