# Supplementary material for: Computationally accelerated identification of P-glycoprotein inhibitors
Source: PLoS One. 2025 Aug 13;20(8):e0325121. doi: 10.1371/journal.pone.0325121 (PMC12349723; doi:10.1371/journal.pone.0325121)
Supplement: S9 File — We have provided the full dataset for the docking studies presented in this paper, as defined by the journal’s definition of a complete minimal dataset. (ZIP) [file pone.0325121.s013.zip › S9_Docking_Data_Receptors_Ligands/NBD_docking/3b5z_nbd_1/ZINC09118852_3b5z_nbd_1_out.pdbqt]

MODEL 1
REMARK VINA RESULT:     -10.5      0.000      0.000
REMARK  Name = ZINC09118852
REMARK                            x       y       z     vdW  Elec       q    Type
REMARK                         _______ _______ _______ _____ _____    ______ ____
ROOT
ATOM      1  C   LIG    1       -9.574  -8.176  62.951  0.00  0.00    +0.348 A 
ATOM      2  C   LIG    1       -8.807  -9.357  62.954  0.00  0.00    +0.003 A 
ATOM      3  C   LIG    1       -8.288  -9.830  64.116  0.00  0.00    +0.186 A 
ATOM      4  C   LIG    1       -8.528  -9.125  65.311  0.00  0.00    +0.127 A 
ATOM      5  N   LIG    1       -8.175  -9.315  66.573  0.00  0.00    -0.245 NA
ATOM      6  N   LIG    1       -8.660  -8.365  67.296  0.00  0.00    -0.252 NA
ATOM      7  C   LIG    1       -9.337  -7.530  66.548  0.00  0.00    +0.205 A 
ATOM      8  N   LIG    1       -9.279  -7.977  65.275  0.00  0.00    -0.279 N 
ATOM      9  N   LIG    1       -9.794  -7.515  64.063  0.00  0.00    -0.305 NA
ENDROOT
BRANCH   1  13
ATOM     10  N   LIG    1       -9.999  -6.924  59.018  0.00  0.00    -0.491 N 
ATOM     11  C   LIG    1      -10.649  -8.181  59.417  0.00  0.00    +0.222 C 
ATOM     12  C   LIG    1       -9.988  -8.709  60.692  0.00  0.00    +0.228 C 
ATOM     13  N   LIG    1      -10.101  -7.701  61.754  0.00  0.00    -0.457 N 
ATOM     14  C   LIG    1       -9.452  -6.444  61.355  0.00  0.00    +0.227 C 
ATOM     15  C   LIG    1      -10.114  -5.914  60.080  0.00  0.00    +0.212 C 
BRANCH  10  20
ATOM     16  C   LIG    1      -10.888  -4.643  56.272  0.00  0.00    +0.152 A 
ATOM     17  C   LIG    1      -11.589  -5.501  55.437  0.00  0.00    -0.103 A 
ATOM     18  C   LIG    1      -11.757  -6.827  55.790  0.00  0.00    +0.075 A 
ATOM     19  C   LIG    1      -11.228  -7.302  56.975  0.00  0.00    -0.076 A 
ATOM     20  C   LIG    1      -10.530  -6.446  57.817  0.00  0.00    +0.148 A 
ATOM     21  C   LIG    1      -10.355  -5.116  57.461  0.00  0.00    -0.041 A 
BRANCH  16  23
ATOM     22  C   LIG    1      -11.020  -2.988  54.572  0.00  0.00    +0.243 C 
ATOM     23  O   LIG    1      -10.724  -3.340  55.925  0.00  0.00    -0.317 OA
ENDBRANCH  16  23
ENDBRANCH  10  20
ENDBRANCH   1  13
BRANCH   7  24
ATOM     24  C   LIG    1      -10.054  -6.292  67.023  0.00  0.00    +0.199 C 
BRANCH  24  25
ATOM     25  C   LIG    1       -9.029  -5.217  67.389  0.00  0.00    +0.077 C 
BRANCH  25  26
ATOM     26  C   LIG    1       -8.907  -4.232  66.255  0.00  0.00    +0.520 C 
ATOM     27  N   LIG    1       -9.009  -4.658  64.979  0.00  0.00    -0.672 N 
ATOM     28  H   LIG    1       -9.092  -5.605  64.789  0.00  0.00    +0.418 HD
ATOM     29  O   LIG    1       -8.717  -3.058  66.489  0.00  0.00    -0.510 OA
BRANCH  27  30
ATOM     30  C   LIG    1       -8.991  -3.731  63.930  0.00  0.00    +0.164 A 
ATOM     31  C   LIG    1      -10.173  -3.127  63.518  0.00  0.00    +0.020 A 
ATOM     32  C   LIG    1      -10.155  -2.209  62.487  0.00  0.00    +0.048 A 
ATOM     33  C   LIG    1       -8.963  -1.897  61.855  0.00  0.00    +0.053 A 
ATOM     34  F   LIG    1       -8.949  -1.002  60.843  0.00  0.00    -0.127 F 
ATOM     35  C   LIG    1       -7.784  -2.503  62.261  0.00  0.00    +0.090 A 
ATOM     36  F   LIG    1       -6.621  -2.197  61.644  0.00  0.00    -0.123 F 
ATOM     37  C   LIG    1       -7.797  -3.419  63.297  0.00  0.00    +0.031 A 
ENDBRANCH  27  30
ENDBRANCH  25  26
ENDBRANCH  24  25
ENDBRANCH   7  24
TORSDOF 7
ENDMDL
MODEL 2
REMARK VINA RESULT:     -10.2      1.126      1.699
REMARK  Name = ZINC09118852
REMARK                            x       y       z     vdW  Elec       q    Type
REMARK                         _______ _______ _______ _____ _____    ______ ____
ROOT
ATOM      1  C   LIG    1       -9.543  -8.465  62.932  0.00  0.00    +0.348 A 
ATOM      2  C   LIG    1       -8.729  -9.612  63.006  0.00  0.00    +0.003 A 
ATOM      3  C   LIG    1       -8.192  -9.991  64.195  0.00  0.00    +0.186 A 
ATOM      4  C   LIG    1       -8.461  -9.223  65.344  0.00  0.00    +0.127 A 
ATOM      5  N   LIG    1       -8.103  -9.321  66.615  0.00  0.00    -0.245 NA
ATOM      6  N   LIG    1       -8.626  -8.348  67.279  0.00  0.00    -0.252 NA
ATOM      7  C   LIG    1       -9.336  -7.589  66.482  0.00  0.00    +0.205 A 
ATOM      8  N   LIG    1       -9.258  -8.111  65.239  0.00  0.00    -0.279 N 
ATOM      9  N   LIG    1       -9.791  -7.746  64.001  0.00  0.00    -0.305 NA
ENDROOT
BRANCH   1  13
ATOM     10  N   LIG    1      -10.013  -7.468  58.931  0.00  0.00    -0.491 N 
ATOM     11  C   LIG    1      -10.604  -8.728  59.403  0.00  0.00    +0.222 C 
ATOM     12  C   LIG    1       -9.924  -9.149  60.708  0.00  0.00    +0.228 C 
ATOM     13  N   LIG    1      -10.088  -8.086  61.709  0.00  0.00    -0.457 N 
ATOM     14  C   LIG    1       -9.497  -6.826  61.236  0.00  0.00    +0.227 C 
ATOM     15  C   LIG    1      -10.178  -6.404  59.932  0.00  0.00    +0.212 C 
BRANCH  10  20
ATOM     16  C   LIG    1      -11.263  -7.646  55.476  0.00  0.00    +0.152 A 
ATOM     17  C   LIG    1      -11.640  -6.326  55.268  0.00  0.00    -0.103 A 
ATOM     18  C   LIG    1      -11.481  -5.393  56.275  0.00  0.00    +0.075 A 
ATOM     19  C   LIG    1      -10.945  -5.770  57.491  0.00  0.00    -0.076 A 
ATOM     20  C   LIG    1      -10.561  -7.087  57.704  0.00  0.00    +0.148 A 
ATOM     21  C   LIG    1      -10.726  -8.027  56.695  0.00  0.00    -0.041 A 
BRANCH  16  23
ATOM     22  C   LIG    1      -12.130  -9.757  54.813  0.00  0.00    +0.243 C 
ATOM     23  O   LIG    1      -11.419  -8.561  54.485  0.00  0.00    -0.317 OA
ENDBRANCH  16  23
ENDBRANCH  10  20
ENDBRANCH   1  13
BRANCH   7  24
ATOM     24  C   LIG    1      -10.103  -6.354  66.881  0.00  0.00    +0.199 C 
BRANCH  24  25
ATOM     25  C   LIG    1       -9.124  -5.260  67.307  0.00  0.00    +0.077 C 
BRANCH  25  26
ATOM     26  C   LIG    1       -8.955  -4.270  66.184  0.00  0.00    +0.520 C 
ATOM     27  N   LIG    1       -9.074  -4.677  64.904  0.00  0.00    -0.672 N 
ATOM     28  H   LIG    1       -9.201  -5.618  64.703  0.00  0.00    +0.418 HD
ATOM     29  O   LIG    1       -8.712  -3.109  66.431  0.00  0.00    -0.510 OA
BRANCH  27  30
ATOM     30  C   LIG    1       -9.013  -3.741  63.865  0.00  0.00    +0.164 A 
ATOM     31  C   LIG    1      -10.178  -3.143  63.400  0.00  0.00    +0.020 A 
ATOM     32  C   LIG    1      -10.117  -2.216  62.378  0.00  0.00    +0.048 A 
ATOM     33  C   LIG    1       -8.899  -1.889  61.809  0.00  0.00    +0.053 A 
ATOM     34  F   LIG    1       -8.842  -0.985  60.806  0.00  0.00    -0.127 F 
ATOM     35  C   LIG    1       -7.735  -2.488  62.267  0.00  0.00    +0.090 A 
ATOM     36  F   LIG    1       -6.546  -2.168  61.711  0.00  0.00    -0.123 F 
ATOM     37  C   LIG    1       -7.792  -3.414  63.294  0.00  0.00    +0.031 A 
ENDBRANCH  27  30
ENDBRANCH  25  26
ENDBRANCH  24  25
ENDBRANCH   7  24
TORSDOF 7
ENDMDL
MODEL 3
REMARK VINA RESULT:      -9.9      6.448      9.451
REMARK  Name = ZINC09118852
REMARK                            x       y       z     vdW  Elec       q    Type
REMARK                         _______ _______ _______ _____ _____    ______ ____
ROOT
ATOM      1  C   LIG    1      -10.935  -5.878  55.330  0.00  0.00    +0.348 A 
ATOM      2  C   LIG    1      -10.557  -6.303  54.042  0.00  0.00    +0.003 A 
ATOM      3  C   LIG    1      -10.880  -7.551  53.614  0.00  0.00    +0.186 A 
ATOM      4  C   LIG    1      -11.595  -8.406  54.474  0.00  0.00    +0.127 A 
ATOM      5  N   LIG    1      -12.050  -9.644  54.362  0.00  0.00    -0.245 NA
ATOM      6  N   LIG    1      -12.651  -9.975  55.453  0.00  0.00    -0.252 NA
ATOM      7  C   LIG    1      -12.612  -8.983  56.307  0.00  0.00    +0.205 A 
ATOM      8  N   LIG    1      -11.948  -7.963  55.723  0.00  0.00    -0.279 N 
ATOM      9  N   LIG    1      -11.596  -6.676  56.135  0.00  0.00    -0.305 NA
ENDROOT
BRANCH   1  13
ATOM     10  N   LIG    1       -9.103  -2.175  55.728  0.00  0.00    -0.491 N 
ATOM     11  C   LIG    1      -10.479  -2.214  55.211  0.00  0.00    +0.222 C 
ATOM     12  C   LIG    1      -10.781  -3.616  54.679  0.00  0.00    +0.228 C 
ATOM     13  N   LIG    1      -10.599  -4.597  55.758  0.00  0.00    -0.457 N 
ATOM     14  C   LIG    1       -9.224  -4.558  56.275  0.00  0.00    +0.227 C 
ATOM     15  C   LIG    1       -8.921  -3.156  56.808  0.00  0.00    +0.212 C 
BRANCH  10  20
ATOM     16  C   LIG    1       -9.408   1.364  56.681  0.00  0.00    +0.152 A 
ATOM     17  C   LIG    1       -8.091   1.660  57.005  0.00  0.00    -0.103 A 
ATOM     18  C   LIG    1       -7.118   0.684  56.909  0.00  0.00    +0.075 A 
ATOM     19  C   LIG    1       -7.451  -0.589  56.489  0.00  0.00    -0.076 A 
ATOM     20  C   LIG    1       -8.766  -0.890  56.158  0.00  0.00    +0.148 A 
ATOM     21  C   LIG    1       -9.746   0.088  56.260  0.00  0.00    -0.041 A 
BRANCH  16  23
ATOM     22  C   LIG    1      -11.242   2.258  57.899  0.00  0.00    +0.243 C 
ATOM     23  O   LIG    1      -10.363   2.325  56.775  0.00  0.00    -0.317 OA
ENDBRANCH  16  23
ENDBRANCH  10  20
ENDBRANCH   1  13
BRANCH   7  24
ATOM     24  C   LIG    1      -13.203  -8.981  57.694  0.00  0.00    +0.199 C 
BRANCH  24  25
ATOM     25  C   LIG    1      -12.082  -8.873  58.728  0.00  0.00    +0.077 C 
BRANCH  25  26
ATOM     26  C   LIG    1      -11.595 -10.252  59.088  0.00  0.00    +0.520 C 
ATOM     27  N   LIG    1      -10.280 -10.471  59.292  0.00  0.00    -0.672 N 
ATOM     28  H   LIG    1       -9.640  -9.758  59.141  0.00  0.00    +0.418 HD
ATOM     29  O   LIG    1      -12.385 -11.166  59.194  0.00  0.00    -0.510 OA
BRANCH  27  30
ATOM     30  C   LIG    1       -9.839 -11.729  59.720  0.00  0.00    +0.164 A 
ATOM     31  C   LIG    1       -9.741 -12.005  61.078  0.00  0.00    +0.020 A 
ATOM     32  C   LIG    1       -9.312 -13.248  61.500  0.00  0.00    +0.048 A 
ATOM     33  C   LIG    1       -8.967 -14.216  60.572  0.00  0.00    +0.053 A 
ATOM     34  F   LIG    1       -8.543 -15.430  60.988  0.00  0.00    -0.127 F 
ATOM     35  C   LIG    1       -9.058 -13.941  59.216  0.00  0.00    +0.090 A 
ATOM     36  F   LIG    1       -8.722 -14.886  58.312  0.00  0.00    -0.123 F 
ATOM     37  C   LIG    1       -9.493 -12.699  58.789  0.00  0.00    +0.031 A 
ENDBRANCH  27  30
ENDBRANCH  25  26
ENDBRANCH  24  25
ENDBRANCH   7  24
TORSDOF 7
ENDMDL
MODEL 4
REMARK VINA RESULT:      -9.9      5.062      7.536
REMARK  Name = ZINC09118852
REMARK                            x       y       z     vdW  Elec       q    Type
REMARK                         _______ _______ _______ _____ _____    ______ ____
ROOT
ATOM      1  C   LIG    1       -9.835  -7.119  63.354  0.00  0.00    +0.348 A 
ATOM      2  C   LIG    1      -10.323  -6.295  64.386  0.00  0.00    +0.003 A 
ATOM      3  C   LIG    1      -10.033  -6.582  65.682  0.00  0.00    +0.186 A 
ATOM      4  C   LIG    1       -9.241  -7.710  65.973  0.00  0.00    +0.127 A 
ATOM      5  N   LIG    1       -8.791  -8.247  67.096  0.00  0.00    -0.245 NA
ATOM      6  N   LIG    1       -8.096  -9.295  66.816  0.00  0.00    -0.252 NA
ATOM      7  C   LIG    1       -8.064  -9.481  65.520  0.00  0.00    +0.205 A 
ATOM      8  N   LIG    1       -8.781  -8.493  64.944  0.00  0.00    -0.279 N 
ATOM      9  N   LIG    1       -9.102  -8.173  63.624  0.00  0.00    -0.305 NA
ENDROOT
BRANCH   1  13
ATOM     10  N   LIG    1       -9.555  -6.425  59.272  0.00  0.00    -0.491 N 
ATOM     11  C   LIG    1      -10.291  -7.615  59.722  0.00  0.00    +0.222 C 
ATOM     12  C   LIG    1       -9.870  -7.961  61.152  0.00  0.00    +0.228 C 
ATOM     13  N   LIG    1      -10.139  -6.815  62.030  0.00  0.00    -0.457 N 
ATOM     14  C   LIG    1       -9.404  -5.625  61.580  0.00  0.00    +0.227 C 
ATOM     15  C   LIG    1       -9.825  -5.278  60.150  0.00  0.00    +0.212 C 
BRANCH  10  20
ATOM     16  C   LIG    1      -10.493  -4.517  56.270  0.00  0.00    +0.152 A 
ATOM     17  C   LIG    1      -10.475  -5.519  55.309  0.00  0.00    -0.103 A 
ATOM     18  C   LIG    1      -10.149  -6.815  55.665  0.00  0.00    +0.075 A 
ATOM     19  C   LIG    1       -9.841  -7.117  56.977  0.00  0.00    -0.076 A 
ATOM     20  C   LIG    1       -9.861  -6.120  57.943  0.00  0.00    +0.148 A 
ATOM     21  C   LIG    1      -10.182  -4.817  57.587  0.00  0.00    -0.041 A 
BRANCH  16  23
ATOM     22  C   LIG    1       -9.756  -2.422  55.424  0.00  0.00    +0.243 C 
ATOM     23  O   LIG    1      -10.814  -3.245  55.919  0.00  0.00    -0.317 OA
ENDBRANCH  16  23
ENDBRANCH  10  20
ENDBRANCH   1  13
BRANCH   7  24
ATOM     24  C   LIG    1       -7.352 -10.598  64.800  0.00  0.00    +0.199 C 
BRANCH  24  25
ATOM     25  C   LIG    1       -7.341 -11.848  65.681  0.00  0.00    +0.077 C 
BRANCH  25  26
ATOM     26  C   LIG    1       -7.905 -13.013  64.908  0.00  0.00    +0.520 C 
ATOM     27  N   LIG    1       -7.106 -14.042  64.562  0.00  0.00    -0.672 N 
ATOM     28  H   LIG    1       -6.155 -14.003  64.750  0.00  0.00    +0.418 HD
ATOM     29  O   LIG    1       -9.077 -13.024  64.598  0.00  0.00    -0.510 OA
BRANCH  27  30
ATOM     30  C   LIG    1       -7.649 -15.166  63.930  0.00  0.00    +0.164 A 
ATOM     31  C   LIG    1       -8.290 -16.143  64.681  0.00  0.00    +0.020 A 
ATOM     32  C   LIG    1       -8.831 -17.250  64.056  0.00  0.00    +0.048 A 
ATOM     33  C   LIG    1       -8.725 -17.393  62.683  0.00  0.00    +0.053 A 
ATOM     34  F   LIG    1       -9.251 -18.479  62.075  0.00  0.00    -0.127 F 
ATOM     35  C   LIG    1       -8.081 -16.422  61.932  0.00  0.00    +0.090 A 
ATOM     36  F   LIG    1       -7.979 -16.563  60.592  0.00  0.00    -0.123 F 
ATOM     37  C   LIG    1       -7.543 -15.310  62.553  0.00  0.00    +0.031 A 
ENDBRANCH  27  30
ENDBRANCH  25  26
ENDBRANCH  24  25
ENDBRANCH   7  24
TORSDOF 7
ENDMDL
MODEL 5
REMARK VINA RESULT:      -9.9      4.708      7.892
REMARK  Name = ZINC09118852
REMARK                            x       y       z     vdW  Elec       q    Type
REMARK                         _______ _______ _______ _____ _____    ______ ____
ROOT
ATOM      1  C   LIG    1      -10.964  -8.972  57.987  0.00  0.00    +0.348 A 
ATOM      2  C   LIG    1      -11.868  -8.720  56.937  0.00  0.00    +0.003 A 
ATOM      3  C   LIG    1      -12.088  -7.447  56.518  0.00  0.00    +0.186 A 
ATOM      4  C   LIG    1      -11.403  -6.390  57.148  0.00  0.00    +0.127 A 
ATOM      5  N   LIG    1      -11.394  -5.077  56.981  0.00  0.00    -0.245 NA
ATOM      6  N   LIG    1      -10.579  -4.548  57.827  0.00  0.00    -0.252 NA
ATOM      7  C   LIG    1      -10.032  -5.479  58.568  0.00  0.00    +0.205 A 
ATOM      8  N   LIG    1      -10.529  -6.668  58.169  0.00  0.00    -0.279 N 
ATOM      9  N   LIG    1      -10.329  -7.988  58.579  0.00  0.00    -0.305 NA
ENDROOT
BRANCH   1  13
ATOM     10  N   LIG    1       -9.262 -12.393  59.606  0.00  0.00    -0.491 N 
ATOM     11  C   LIG    1      -10.417 -11.803  60.297  0.00  0.00    +0.222 C 
ATOM     12  C   LIG    1      -10.573 -10.343  59.866  0.00  0.00    +0.228 C 
ATOM     13  N   LIG    1      -10.747 -10.280  58.408  0.00  0.00    -0.457 N 
ATOM     14  C   LIG    1       -9.592 -10.871  57.717  0.00  0.00    +0.227 C 
ATOM     15  C   LIG    1       -9.436 -12.331  58.147  0.00  0.00    +0.212 C 
BRANCH  10  20
ATOM     16  C   LIG    1       -9.015 -16.063  59.563  0.00  0.00    +0.152 A 
ATOM     17  C   LIG    1       -8.619 -16.312  60.870  0.00  0.00    -0.103 A 
ATOM     18  C   LIG    1       -8.433 -15.262  61.750  0.00  0.00    +0.075 A 
ATOM     19  C   LIG    1       -8.642 -13.962  61.332  0.00  0.00    -0.076 A 
ATOM     20  C   LIG    1       -9.044 -13.707  60.027  0.00  0.00    +0.148 A 
ATOM     21  C   LIG    1       -9.225 -14.760  59.141  0.00  0.00    -0.041 A 
BRANCH  16  23
ATOM     22  C   LIG    1      -10.090 -18.134  59.111  0.00  0.00    +0.243 C 
ATOM     23  O   LIG    1       -9.198 -17.095  58.700  0.00  0.00    -0.317 OA
ENDBRANCH  16  23
ENDBRANCH  10  20
ENDBRANCH   1  13
BRANCH   7  24
ATOM     24  C   LIG    1       -9.027  -5.260  59.670  0.00  0.00    +0.199 C 
BRANCH  24  25
ATOM     25  C   LIG    1       -9.405  -4.011  60.467  0.00  0.00    +0.077 C 
BRANCH  25  26
ATOM     26  C   LIG    1       -9.819  -4.409  61.860  0.00  0.00    +0.520 C 
ATOM     27  N   LIG    1       -8.928  -4.990  62.688  0.00  0.00    -0.672 N 
ATOM     28  H   LIG    1       -8.041  -5.213  62.366  0.00  0.00    +0.418 HD
ATOM     29  O   LIG    1      -10.954  -4.207  62.236  0.00  0.00    -0.510 OA
BRANCH  27  30
ATOM     30  C   LIG    1       -9.285  -5.272  64.012  0.00  0.00    +0.164 A 
ATOM     31  C   LIG    1       -9.867  -6.493  64.329  0.00  0.00    +0.020 A 
ATOM     32  C   LIG    1      -10.214  -6.773  65.636  0.00  0.00    +0.048 A 
ATOM     33  C   LIG    1       -9.993  -5.835  66.630  0.00  0.00    +0.053 A 
ATOM     34  F   LIG    1      -10.337  -6.110  67.907  0.00  0.00    -0.127 F 
ATOM     35  C   LIG    1       -9.417  -4.614  66.315  0.00  0.00    +0.090 A 
ATOM     36  F   LIG    1       -9.201  -3.699  67.286  0.00  0.00    -0.123 F 
ATOM     37  C   LIG    1       -9.063  -4.331  65.008  0.00  0.00    +0.031 A 
ENDBRANCH  27  30
ENDBRANCH  25  26
ENDBRANCH  24  25
ENDBRANCH   7  24
TORSDOF 7
ENDMDL
MODEL 6
REMARK VINA RESULT:      -9.8      4.320      7.919
REMARK  Name = ZINC09118852
REMARK                            x       y       z     vdW  Elec       q    Type
REMARK                         _______ _______ _______ _____ _____    ______ ____
ROOT
ATOM      1  C   LIG    1      -10.931  -5.929  55.341  0.00  0.00    +0.348 A 
ATOM      2  C   LIG    1      -10.491  -6.381  54.082  0.00  0.00    +0.003 A 
ATOM      3  C   LIG    1      -10.819  -7.628  53.652  0.00  0.00    +0.186 A 
ATOM      4  C   LIG    1      -11.602  -8.454  54.481  0.00  0.00    +0.127 A 
ATOM      5  N   LIG    1      -12.081  -9.682  54.360  0.00  0.00    -0.245 NA
ATOM      6  N   LIG    1      -12.750  -9.983  55.419  0.00  0.00    -0.252 NA
ATOM      7  C   LIG    1      -12.736  -8.979  56.261  0.00  0.00    +0.205 A 
ATOM      8  N   LIG    1      -12.015  -7.984  55.703  0.00  0.00    -0.279 N 
ATOM      9  N   LIG    1      -11.656  -6.700  56.116  0.00  0.00    -0.305 NA
ENDROOT
BRANCH   1  13
ATOM     10  N   LIG    1       -9.160  -2.190  55.670  0.00  0.00    -0.491 N 
ATOM     11  C   LIG    1      -10.575  -2.253  55.277  0.00  0.00    +0.222 C 
ATOM     12  C   LIG    1      -10.890  -3.650  54.738  0.00  0.00    +0.228 C 
ATOM     13  N   LIG    1      -10.588  -4.650  55.770  0.00  0.00    -0.457 N 
ATOM     14  C   LIG    1       -9.174  -4.588  56.163  0.00  0.00    +0.227 C 
ATOM     15  C   LIG    1       -8.858  -3.191  56.703  0.00  0.00    +0.212 C 
BRANCH  10  20
ATOM     16  C   LIG    1       -9.445   1.353  56.614  0.00  0.00    +0.152 A 
ATOM     17  C   LIG    1       -8.130   1.639  56.953  0.00  0.00    -0.103 A 
ATOM     18  C   LIG    1       -7.163   0.654  56.868  0.00  0.00    +0.075 A 
ATOM     19  C   LIG    1       -7.503  -0.617  56.447  0.00  0.00    -0.076 A 
ATOM     20  C   LIG    1       -8.816  -0.907  56.102  0.00  0.00    +0.148 A 
ATOM     21  C   LIG    1       -9.790   0.079  56.192  0.00  0.00    -0.041 A 
BRANCH  16  23
ATOM     22  C   LIG    1      -11.130   2.406  57.918  0.00  0.00    +0.243 C 
ATOM     23  O   LIG    1      -10.393   2.322  56.697  0.00  0.00    -0.317 OA
ENDBRANCH  16  23
ENDBRANCH  10  20
ENDBRANCH   1  13
BRANCH   7  24
ATOM     24  C   LIG    1      -13.405  -8.943  57.611  0.00  0.00    +0.199 C 
BRANCH  24  25
ATOM     25  C   LIG    1      -12.610  -9.798  58.599  0.00  0.00    +0.077 C 
BRANCH  25  26
ATOM     26  C   LIG    1      -11.432  -9.010  59.110  0.00  0.00    +0.520 C 
ATOM     27  N   LIG    1      -11.575  -7.703  59.411  0.00  0.00    -0.672 N 
ATOM     28  H   LIG    1      -12.416  -7.254  59.235  0.00  0.00    +0.418 HD
ATOM     29  O   LIG    1      -10.356  -9.551  59.251  0.00  0.00    -0.510 OA
BRANCH  27  30
ATOM     30  C   LIG    1      -10.507  -6.996  59.976  0.00  0.00    +0.164 A 
ATOM     31  C   LIG    1       -9.672  -6.235  59.167  0.00  0.00    +0.020 A 
ATOM     32  C   LIG    1       -8.623  -5.532  59.725  0.00  0.00    +0.048 A 
ATOM     33  C   LIG    1       -8.393  -5.594  61.089  0.00  0.00    +0.053 A 
ATOM     34  F   LIG    1       -7.363  -4.910  61.633  0.00  0.00    -0.127 F 
ATOM     35  C   LIG    1       -9.222  -6.357  61.898  0.00  0.00    +0.090 A 
ATOM     36  F   LIG    1       -8.998  -6.415  63.229  0.00  0.00    -0.123 F 
ATOM     37  C   LIG    1      -10.278  -7.057  61.343  0.00  0.00    +0.031 A 
ENDBRANCH  27  30
ENDBRANCH  25  26
ENDBRANCH  24  25
ENDBRANCH   7  24
TORSDOF 7
ENDMDL
MODEL 7
REMARK VINA RESULT:      -9.8     24.104     27.609
REMARK  Name = ZINC09118852
REMARK                            x       y       z     vdW  Elec       q    Type
REMARK                         _______ _______ _______ _____ _____    ______ ____
ROOT
ATOM      1  C   LIG    1        2.563  16.064  63.321  0.00  0.00    +0.348 A 
ATOM      2  C   LIG    1        2.242  15.567  64.599  0.00  0.00    +0.003 A 
ATOM      3  C   LIG    1        2.429  14.253  64.886  0.00  0.00    +0.186 A 
ATOM      4  C   LIG    1        2.946  13.401  63.891  0.00  0.00    +0.127 A 
ATOM      5  N   LIG    1        3.238  12.110  63.852  0.00  0.00    -0.245 NA
ATOM      6  N   LIG    1        3.693  11.814  62.684  0.00  0.00    -0.252 NA
ATOM      7  C   LIG    1        3.716  12.881  61.925  0.00  0.00    +0.205 A 
ATOM      8  N   LIG    1        3.248  13.915  62.655  0.00  0.00    -0.279 N 
ATOM      9  N   LIG    1        3.039  15.270  62.391  0.00  0.00    -0.305 NA
ENDROOT
BRANCH   1  13
ATOM     10  N   LIG    1        2.776  20.208  63.383  0.00  0.00    -0.491 N 
ATOM     11  C   LIG    1        3.345  19.504  62.225  0.00  0.00    +0.222 C 
ATOM     12  C   LIG    1        3.618  18.046  62.602  0.00  0.00    +0.228 C 
ATOM     13  N   LIG    1        2.366  17.412  63.038  0.00  0.00    -0.457 N 
ATOM     14  C   LIG    1        1.797  18.116  64.195  0.00  0.00    +0.227 C 
ATOM     15  C   LIG    1        1.522  19.574  63.818  0.00  0.00    +0.212 C 
BRANCH  10  20
ATOM     16  C   LIG    1        2.047  23.785  63.832  0.00  0.00    +0.152 A 
ATOM     17  C   LIG    1        2.178  24.243  62.528  0.00  0.00    -0.103 A 
ATOM     18  C   LIG    1        2.510  23.363  61.515  0.00  0.00    +0.075 A 
ATOM     19  C   LIG    1        2.712  22.026  61.796  0.00  0.00    -0.076 A 
ATOM     20  C   LIG    1        2.578  21.561  63.098  0.00  0.00    +0.148 A 
ATOM     21  C   LIG    1        2.250  22.444  64.118  0.00  0.00    -0.041 A 
BRANCH  16  23
ATOM     22  C   LIG    1        2.465  24.554  66.041  0.00  0.00    +0.243 C 
ATOM     23  O   LIG    1        1.720  24.651  64.826  0.00  0.00    -0.317 OA
ENDBRANCH  16  23
ENDBRANCH  10  20
ENDBRANCH   1  13
BRANCH   7  24
ATOM     24  C   LIG    1        4.182  12.943  60.492  0.00  0.00    +0.199 C 
BRANCH  24  25
ATOM     25  C   LIG    1        5.522  13.677  60.422  0.00  0.00    +0.077 C 
BRANCH  25  26
ATOM     26  C   LIG    1        5.379  14.901  59.556  0.00  0.00    +0.520 C 
ATOM     27  N   LIG    1        4.163  15.269  59.103  0.00  0.00    -0.672 N 
ATOM     28  H   LIG    1        3.391  14.709  59.278  0.00  0.00    +0.418 HD
ATOM     29  O   LIG    1        6.357  15.556  59.265  0.00  0.00    -0.510 OA
BRANCH  27  30
ATOM     30  C   LIG    1        4.017  16.458  58.380  0.00  0.00    +0.164 A 
ATOM     31  C   LIG    1        4.200  16.459  57.002  0.00  0.00    +0.020 A 
ATOM     32  C   LIG    1        4.050  17.632  56.287  0.00  0.00    +0.048 A 
ATOM     33  C   LIG    1        3.730  18.808  56.943  0.00  0.00    +0.053 A 
ATOM     34  F   LIG    1        3.588  19.955  56.242  0.00  0.00    -0.127 F 
ATOM     35  C   LIG    1        3.553  18.811  58.318  0.00  0.00    +0.090 A 
ATOM     36  F   LIG    1        3.239  19.960  58.956  0.00  0.00    -0.123 F 
ATOM     37  C   LIG    1        3.696  17.637  59.036  0.00  0.00    +0.031 A 
ENDBRANCH  27  30
ENDBRANCH  25  26
ENDBRANCH  24  25
ENDBRANCH   7  24
TORSDOF 7
ENDMDL
MODEL 8
REMARK VINA RESULT:      -9.8     24.120     27.537
REMARK  Name = ZINC09118852
REMARK                            x       y       z     vdW  Elec       q    Type
REMARK                         _______ _______ _______ _____ _____    ______ ____
ROOT
ATOM      1  C   LIG    1        2.579  16.073  63.267  0.00  0.00    +0.348 A 
ATOM      2  C   LIG    1        2.250  15.585  64.546  0.00  0.00    +0.003 A 
ATOM      3  C   LIG    1        2.430  14.271  64.840  0.00  0.00    +0.186 A 
ATOM      4  C   LIG    1        2.948  13.412  63.852  0.00  0.00    +0.127 A 
ATOM      5  N   LIG    1        3.234  12.120  63.821  0.00  0.00    -0.245 NA
ATOM      6  N   LIG    1        3.694  11.815  62.657  0.00  0.00    -0.252 NA
ATOM      7  C   LIG    1        3.725  12.878  61.893  0.00  0.00    +0.205 A 
ATOM      8  N   LIG    1        3.258  13.919  62.615  0.00  0.00    -0.279 N 
ATOM      9  N   LIG    1        3.057  15.273  62.343  0.00  0.00    -0.305 NA
ENDROOT
BRANCH   1  13
ATOM     10  N   LIG    1        2.756  20.219  63.354  0.00  0.00    -0.491 N 
ATOM     11  C   LIG    1        3.401  19.523  62.231  0.00  0.00    +0.222 C 
ATOM     12  C   LIG    1        3.661  18.066  62.621  0.00  0.00    +0.228 C 
ATOM     13  N   LIG    1        2.390  17.421  62.976  0.00  0.00    -0.457 N 
ATOM     14  C   LIG    1        1.745  18.117  64.098  0.00  0.00    +0.227 C 
ATOM     15  C   LIG    1        1.483  19.574  63.709  0.00  0.00    +0.212 C 
BRANCH  10  20
ATOM     16  C   LIG    1        2.570  23.379  61.481  0.00  0.00    +0.152 A 
ATOM     17  C   LIG    1        2.194  24.256  62.488  0.00  0.00    -0.103 A 
ATOM     18  C   LIG    1        2.001  23.792  63.775  0.00  0.00    +0.075 A 
ATOM     19  C   LIG    1        2.184  22.453  64.064  0.00  0.00    -0.076 A 
ATOM     20  C   LIG    1        2.565  21.571  63.062  0.00  0.00    +0.148 A 
ATOM     21  C   LIG    1        2.753  22.035  61.767  0.00  0.00    -0.041 A 
BRANCH  16  23
ATOM     22  C   LIG    1        4.093  24.199  59.851  0.00  0.00    +0.243 C 
ATOM     23  O   LIG    1        2.760  23.837  60.216  0.00  0.00    -0.317 OA
ENDBRANCH  16  23
ENDBRANCH  10  20
ENDBRANCH   1  13
BRANCH   7  24
ATOM     24  C   LIG    1        4.199  12.931  60.462  0.00  0.00    +0.199 C 
BRANCH  24  25
ATOM     25  C   LIG    1        5.535  13.671  60.393  0.00  0.00    +0.077 C 
BRANCH  25  26
ATOM     26  C   LIG    1        5.383  14.905  59.542  0.00  0.00    +0.520 C 
ATOM     27  N   LIG    1        4.168  15.253  59.071  0.00  0.00    -0.672 N 
ATOM     28  H   LIG    1        3.405  14.675  59.223  0.00  0.00    +0.418 HD
ATOM     29  O   LIG    1        6.352  15.585  59.281  0.00  0.00    -0.510 OA
BRANCH  27  30
ATOM     30  C   LIG    1        4.010  16.450  58.362  0.00  0.00    +0.164 A 
ATOM     31  C   LIG    1        4.172  16.466  56.982  0.00  0.00    +0.020 A 
ATOM     32  C   LIG    1        4.011  17.645  56.282  0.00  0.00    +0.048 A 
ATOM     33  C   LIG    1        3.700  18.815  56.954  0.00  0.00    +0.053 A 
ATOM     34  F   LIG    1        3.547  19.969  56.268  0.00  0.00    -0.127 F 
ATOM     35  C   LIG    1        3.543  18.803  58.332  0.00  0.00    +0.090 A 
ATOM     36  F   LIG    1        3.238  19.945  58.987  0.00  0.00    -0.123 F 
ATOM     37  C   LIG    1        3.698  17.622  59.036  0.00  0.00    +0.031 A 
ENDBRANCH  27  30
ENDBRANCH  25  26
ENDBRANCH  24  25
ENDBRANCH   7  24
TORSDOF 7
ENDMDL
MODEL 9
REMARK VINA RESULT:      -9.8      3.809      9.620
REMARK  Name = ZINC09118852
REMARK                            x       y       z     vdW  Elec       q    Type
REMARK                         _______ _______ _______ _____ _____    ______ ____
ROOT
ATOM      1  C   LIG    1       -8.433  -3.084  59.052  0.00  0.00    +0.348 A 
ATOM      2  C   LIG    1       -7.235  -2.344  59.058  0.00  0.00    +0.003 A 
ATOM      3  C   LIG    1       -6.792  -1.756  57.917  0.00  0.00    +0.186 A 
ATOM      4  C   LIG    1       -7.546  -1.898  56.735  0.00  0.00    +0.127 A 
ATOM      5  N   LIG    1       -7.394  -1.461  55.495  0.00  0.00    -0.245 NA
ATOM      6  N   LIG    1       -8.381  -1.875  54.776  0.00  0.00    -0.252 NA
ATOM      7  C   LIG    1       -9.203  -2.587  55.507  0.00  0.00    +0.205 A 
ATOM      8  N   LIG    1       -8.708  -2.626  56.763  0.00  0.00    -0.279 N 
ATOM      9  N   LIG    1       -9.134  -3.222  57.951  0.00  0.00    -0.305 NA
ENDROOT
BRANCH   1  13
ATOM     10  N   LIG    1       -8.728  -4.387  62.982  0.00  0.00    -0.491 N 
ATOM     11  C   LIG    1       -9.678  -3.364  62.519  0.00  0.00    +0.222 C 
ATOM     12  C   LIG    1       -9.116  -2.678  61.272  0.00  0.00    +0.228 C 
ATOM     13  N   LIG    1       -8.877  -3.683  60.228  0.00  0.00    -0.457 N 
ATOM     14  C   LIG    1       -7.928  -4.705  60.690  0.00  0.00    +0.227 C 
ATOM     15  C   LIG    1       -8.490  -5.393  61.936  0.00  0.00    +0.212 C 
BRANCH  10  20
ATOM     16  C   LIG    1       -9.682  -4.849  66.504  0.00  0.00    +0.152 A 
ATOM     17  C   LIG    1      -10.053  -6.187  66.499  0.00  0.00    -0.103 A 
ATOM     18  C   LIG    1       -9.988  -6.920  65.329  0.00  0.00    +0.075 A 
ATOM     19  C   LIG    1       -9.552  -6.324  64.161  0.00  0.00    -0.076 A 
ATOM     20  C   LIG    1       -9.174  -4.988  64.161  0.00  0.00    +0.148 A 
ATOM     21  C   LIG    1       -9.245  -4.249  65.334  0.00  0.00    -0.041 A 
BRANCH  16  23
ATOM     22  C   LIG    1      -10.943  -4.245  68.425  0.00  0.00    +0.243 C 
ATOM     23  O   LIG    1       -9.746  -4.131  67.655  0.00  0.00    -0.317 OA
ENDBRANCH  16  23
ENDBRANCH  10  20
ENDBRANCH   1  13
BRANCH   7  24
ATOM     24  C   LIG    1      -10.473  -3.243  55.030  0.00  0.00    +0.199 C 
BRANCH  24  25
ATOM     25  C   LIG    1      -10.208  -4.722  54.745  0.00  0.00    +0.077 C 
BRANCH  25  26
ATOM     26  C   LIG    1      -11.168  -5.568  55.541  0.00  0.00    +0.520 C 
ATOM     27  N   LIG    1      -10.763  -6.750  56.048  0.00  0.00    -0.672 N 
ATOM     28  H   LIG    1       -9.877  -7.087  55.845  0.00  0.00    +0.418 HD
ATOM     29  O   LIG    1      -12.304  -5.186  55.725  0.00  0.00    -0.510 OA
BRANCH  27  30
ATOM     30  C   LIG    1      -11.623  -7.490  56.868  0.00  0.00    +0.164 A 
ATOM     31  C   LIG    1      -11.574  -7.333  58.247  0.00  0.00    +0.020 A 
ATOM     32  C   LIG    1      -12.427  -8.059  59.055  0.00  0.00    +0.048 A 
ATOM     33  C   LIG    1      -13.323  -8.952  58.494  0.00  0.00    +0.053 A 
ATOM     34  F   LIG    1      -14.154  -9.665  59.286  0.00  0.00    -0.127 F 
ATOM     35  C   LIG    1      -13.370  -9.115  57.117  0.00  0.00    +0.090 A 
ATOM     36  F   LIG    1      -14.246  -9.986  56.570  0.00  0.00    -0.123 F 
ATOM     37  C   LIG    1      -12.522  -8.385  56.305  0.00  0.00    +0.031 A 
ENDBRANCH  27  30
ENDBRANCH  25  26
ENDBRANCH  24  25
ENDBRANCH   7  24
TORSDOF 7
ENDMDL
