# Supplementary material for: Computationally accelerated identification of P-glycoprotein inhibitors
Source: PLoS One. 2025 Aug 13;20(8):e0325121. doi: 10.1371/journal.pone.0325121 (PMC12349723; doi:10.1371/journal.pone.0325121)
Supplement: S9 File — We have provided the full dataset for the docking studies presented in this paper, as defined by the journal’s definition of a complete minimal dataset. (ZIP) [file pone.0325121.s013.zip › S9_Docking_Data_Receptors_Ligands/NBD_docking/3b5z_nbd_1/ZINC12389647_3b5z_nbd_1_out.pdb]

MODEL 1
REMARK VINA RESULT:     -10.5      0.000      0.000
REMARK  Name = ZINC12389647
REMARK                            x       y       z     vdW  Elec       q    Type
REMARK                         _______ _______ _______ _____ _____    ______ ____
COMPND    ZINC12389647 
AUTHOR    GENERATED BY OPEN BABEL 2.3.2
ATOM      1  N   LIG     1      -9.499  -4.454  56.376  1.00  0.00           N  
ATOM      2  C   LIG     1     -10.896  -4.894  56.260  1.00  0.00           C  
ATOM      3  C   LIG     1     -11.000  -6.367  56.669  1.00  0.00           C  
ATOM      4  N   LIG     1     -10.409  -6.522  58.008  1.00  0.00           N  
ATOM      5  C   LIG     1     -11.084  -7.143  58.994  1.00  0.00           C  
ATOM      6  O   LIG     1     -12.149  -7.679  58.759  1.00  0.00           O  
ATOM      7  C   LIG     1      -9.060  -5.981  58.239  1.00  0.00           C  
ATOM      8  C   LIG     1      -9.032  -4.524  57.768  1.00  0.00           C  
ATOM      9  C   LIG     1      -6.056  -3.135  53.931  1.00  0.00           C  
ATOM     10  C   LIG     1      -6.071  -1.811  53.510  1.00  0.00           C  
ATOM     11  C   LIG     1      -7.119  -0.999  53.852  1.00  0.00           C  
ATOM     12  C   LIG     1      -8.148  -1.505  54.618  1.00  0.00           C  
ATOM     13  C   LIG     1      -8.158  -2.847  55.065  1.00  0.00           C  
ATOM     14  C   LIG     1      -9.335  -3.169  55.857  1.00  0.00           C  
ATOM     15  N   LIG     1     -10.234  -2.254  56.080  1.00  0.00           N  
ATOM     16  S   LIG     1      -9.657  -0.858  55.284  1.00  0.00           S  
ATOM     17  C   LIG     1      -7.059  -3.652  54.690  1.00  0.00           C  
ATOM     18  C   LIG     1     -10.527  -7.172  60.370  1.00  0.00           C  
ATOM     19  N   LIG     1     -10.551  -6.189  61.245  1.00  0.00           N  
ATOM     20  C   LIG     1      -9.934  -6.669  62.344  1.00  0.00           C  
ATOM     21  N   LIG     1      -9.573  -7.900  62.083  1.00  0.00           N  
ATOM     22  O   LIG     1      -9.910  -8.207  60.959  1.00  0.00           O  
ATOM     23  C   LIG     1      -9.706  -5.936  63.613  1.00  0.00           C  
ATOM     24  C   LIG     1      -9.378  -4.576  63.582  1.00  0.00           C  
ATOM     25  C   LIG     1      -9.170  -3.890  64.742  1.00  0.00           C  
ATOM     26  C   LIG     1      -9.276  -4.548  65.971  1.00  0.00           C  
ATOM     27  C   LIG     1      -9.118  -4.128  67.364  1.00  0.00           C  
ATOM     28  C   LIG     1      -9.344  -5.209  68.129  1.00  0.00           C  
ATOM     29  N   LIG     1      -9.634  -6.287  67.339  1.00  0.00           N  
ATOM     30  H   LIG     1      -9.833  -7.178  67.665  1.00  0.00           H  
ATOM     31  C   LIG     1      -9.601  -5.918  66.013  1.00  0.00           C  
ATOM     32  C   LIG     1      -9.816  -6.605  64.825  1.00  0.00           C  
CONECT    1   14    2    8                                            
CONECT    2    1    3                                                 
CONECT    3    2    4                                                 
CONECT    4    3    7    5                                            
CONECT    5    4    6   18                                            
CONECT    6    5                                                      
CONECT    7    8    4                                                 
CONECT    8    1    7                                                 
CONECT    9   10   17                                                 
CONECT   10   11    9                                                 
CONECT   11   10   12                                                 
CONECT   12   11   13   16                                            
CONECT   13   12   17   14                                            
CONECT   14   13   15    1                                            
CONECT   15   16   14                                                 
CONECT   16   12   15                                                 
CONECT   17    9   13                                                 
CONECT   18    5   22   19                                            
CONECT   19   18   20                                                 
CONECT   20   19   21   23                                            
CONECT   21   22   20                                                 
CONECT   22   18   21                                                 
CONECT   23   20   24   32                                            
CONECT   24   23   25                                                 
CONECT   25   24   26                                                 
CONECT   26   25   31   27                                            
CONECT   27   26   28                                                 
CONECT   28   29   27                                                 
CONECT   29   31   30   28                                            
CONECT   30   29                                                      
CONECT   31   32   26   29                                            
CONECT   32   23   31                                                 
MASTER        0    0    0    0    0    0    0    0   32    0   32    0
END
