# Supplementary material for: Computationally accelerated identification of P-glycoprotein inhibitors
Source: PLoS One. 2025 Aug 13;20(8):e0325121. doi: 10.1371/journal.pone.0325121 (PMC12349723; doi:10.1371/journal.pone.0325121)
Supplement: S9 File — We have provided the full dataset for the docking studies presented in this paper, as defined by the journal’s definition of a complete minimal dataset. (ZIP) [file pone.0325121.s013.zip › S9_Docking_Data_Receptors_Ligands/NBD_docking/3b5z_nbd_1/ZINC12389647_3b5z_nbd_1_out.pdbqt]

MODEL 1
REMARK VINA RESULT:     -10.5      0.000      0.000
REMARK  Name = ZINC12389647
REMARK                            x       y       z     vdW  Elec       q    Type
REMARK                         _______ _______ _______ _____ _____    ______ ____
ROOT
ATOM      1  N   LIG    1       -9.499  -4.454  56.376  0.00  0.00    -0.476 N 
ATOM      2  C   LIG    1      -10.896  -4.894  56.260  0.00  0.00    +0.202 C 
ATOM      3  C   LIG    1      -11.000  -6.367  56.669  0.00  0.00    +0.326 C 
ATOM      4  N   LIG    1      -10.409  -6.522  58.008  0.00  0.00    -0.598 N 
ATOM      5  C   LIG    1      -11.084  -7.143  58.994  0.00  0.00    +0.621 C 
ATOM      6  O   LIG    1      -12.149  -7.679  58.759  0.00  0.00    -0.474 OA
ATOM      7  C   LIG    1       -9.060  -5.981  58.239  0.00  0.00    +0.304 C 
ATOM      8  C   LIG    1       -9.032  -4.524  57.768  0.00  0.00    +0.204 C 
ENDROOT
BRANCH   1  14
ATOM      9  C   LIG    1       -6.056  -3.135  53.931  0.00  0.00    +0.005 A 
ATOM     10  C   LIG    1       -6.071  -1.811  53.510  0.00  0.00    +0.069 A 
ATOM     11  C   LIG    1       -7.119  -0.999  53.852  0.00  0.00    +0.055 A 
ATOM     12  C   LIG    1       -8.148  -1.505  54.618  0.00  0.00    -0.117 A 
ATOM     13  C   LIG    1       -8.158  -2.847  55.065  0.00  0.00    -0.121 A 
ATOM     14  C   LIG    1       -9.335  -3.169  55.857  0.00  0.00    +0.313 A 
ATOM     15  N   LIG    1      -10.234  -2.254  56.080  0.00  0.00    -0.445 NA
ATOM     16  S   LIG    1       -9.657  -0.858  55.284  0.00  0.00    +0.181 S 
ATOM     17  C   LIG    1       -7.059  -3.652  54.690  0.00  0.00    +0.110 A 
ENDBRANCH   1  14
BRANCH   5  18
ATOM     18  C   LIG    1      -10.527  -7.172  60.370  0.00  0.00    +0.144 A 
ATOM     19  N   LIG    1      -10.551  -6.189  61.245  0.00  0.00    -0.403 NA
ATOM     20  C   LIG    1       -9.934  -6.669  62.344  0.00  0.00    +0.227 A 
ATOM     21  N   LIG    1       -9.573  -7.900  62.083  0.00  0.00    -0.363 NA
ATOM     22  O   LIG    1       -9.910  -8.207  60.959  0.00  0.00    +0.095 OA
BRANCH  20  23
ATOM     23  C   LIG    1       -9.706  -5.936  63.613  0.00  0.00    -0.013 A 
ATOM     24  C   LIG    1       -9.378  -4.576  63.582  0.00  0.00    +0.036 A 
ATOM     25  C   LIG    1       -9.170  -3.890  64.742  0.00  0.00    +0.062 A 
ATOM     26  C   LIG    1       -9.276  -4.548  65.971  0.00  0.00    -0.087 A 
ATOM     27  C   LIG    1       -9.118  -4.128  67.364  0.00  0.00    -0.056 A 
ATOM     28  C   LIG    1       -9.344  -5.209  68.129  0.00  0.00    +0.238 A 
ATOM     29  N   LIG    1       -9.634  -6.287  67.339  0.00  0.00    -0.593 N 
ATOM     30  H   LIG    1       -9.833  -7.178  67.665  0.00  0.00    +0.418 HD
ATOM     31  C   LIG    1       -9.601  -5.918  66.013  0.00  0.00    +0.087 A 
ATOM     32  C   LIG    1       -9.816  -6.605  64.825  0.00  0.00    +0.048 A 
ENDBRANCH  20  23
ENDBRANCH   5  18
TORSDOF 3
ENDMDL
MODEL 2
REMARK VINA RESULT:     -10.4      4.864      5.913
REMARK  Name = ZINC12389647
REMARK                            x       y       z     vdW  Elec       q    Type
REMARK                         _______ _______ _______ _____ _____    ______ ____
ROOT
ATOM      1  N   LIG    1      -10.047  -5.403  55.717  0.00  0.00    -0.476 N 
ATOM      2  C   LIG    1      -11.510  -5.420  55.845  0.00  0.00    +0.202 C 
ATOM      3  C   LIG    1      -12.022  -6.848  55.630  0.00  0.00    +0.326 C 
ATOM      4  N   LIG    1      -11.307  -7.744  56.552  0.00  0.00    -0.598 N 
ATOM      5  C   LIG    1      -11.980  -8.595  57.350  0.00  0.00    +0.621 C 
ATOM      6  O   LIG    1      -13.185  -8.709  57.239  0.00  0.00    -0.474 OA
ATOM      7  C   LIG    1       -9.837  -7.685  56.579  0.00  0.00    +0.304 C 
ATOM      8  C   LIG    1       -9.411  -6.224  56.757  0.00  0.00    +0.204 C 
ENDROOT
BRANCH   1  14
ATOM      9  C   LIG    1       -6.303  -4.064  53.778  0.00  0.00    +0.005 A 
ATOM     10  C   LIG    1       -5.981  -2.720  53.921  0.00  0.00    +0.069 A 
ATOM     11  C   LIG    1       -6.813  -1.892  54.627  0.00  0.00    +0.055 A 
ATOM     12  C   LIG    1       -7.961  -2.405  55.194  0.00  0.00    -0.117 A 
ATOM     13  C   LIG    1       -8.311  -3.770  55.070  0.00  0.00    -0.121 A 
ATOM     14  C   LIG    1       -9.558  -4.096  55.743  0.00  0.00    +0.313 A 
ATOM     15  N   LIG    1      -10.216  -3.164  56.372  0.00  0.00    -0.445 NA
ATOM     16  S   LIG    1       -9.290  -1.744  56.161  0.00  0.00    +0.181 S 
ATOM     17  C   LIG    1       -7.427  -4.590  54.334  0.00  0.00    +0.110 A 
ENDBRANCH   1  14
BRANCH   5  18
ATOM     18  C   LIG    1      -11.250  -9.394  58.366  0.00  0.00    +0.144 A 
ATOM     19  N   LIG    1      -10.978 -10.680  58.302  0.00  0.00    -0.403 NA
ATOM     20  C   LIG    1      -10.307 -10.964  59.437  0.00  0.00    +0.227 A 
ATOM     21  N   LIG    1      -10.208  -9.851  60.121  0.00  0.00    -0.363 NA
ATOM     22  O   LIG    1      -10.737  -8.941  59.519  0.00  0.00    +0.095 OA
BRANCH  20  23
ATOM     23  C   LIG    1       -9.778 -12.291  59.837  0.00  0.00    -0.013 A 
ATOM     24  C   LIG    1       -9.476 -13.243  58.857  0.00  0.00    +0.036 A 
ATOM     25  C   LIG    1       -8.985 -14.465  59.210  0.00  0.00    +0.062 A 
ATOM     26  C   LIG    1       -8.792 -14.776  60.560  0.00  0.00    -0.087 A 
ATOM     27  C   LIG    1       -8.302 -15.959  61.269  0.00  0.00    -0.056 A 
ATOM     28  C   LIG    1       -8.337 -15.674  62.582  0.00  0.00    +0.238 A 
ATOM     29  N   LIG    1       -8.810 -14.406  62.770  0.00  0.00    -0.593 N 
ATOM     30  H   LIG    1       -8.926 -13.977  63.633  0.00  0.00    +0.418 HD
ATOM     31  C   LIG    1       -9.098 -13.827  61.554  0.00  0.00    +0.087 A 
ATOM     32  C   LIG    1       -9.592 -12.584  61.182  0.00  0.00    +0.048 A 
ENDBRANCH  20  23
ENDBRANCH   5  18
TORSDOF 3
ENDMDL
MODEL 3
REMARK VINA RESULT:     -10.2      2.169      2.932
REMARK  Name = ZINC12389647
REMARK                            x       y       z     vdW  Elec       q    Type
REMARK                         _______ _______ _______ _____ _____    ______ ____
ROOT
ATOM      1  N   LIG    1       -9.766  -3.890  55.826  0.00  0.00    -0.476 N 
ATOM      2  C   LIG    1      -10.994  -4.629  55.509  0.00  0.00    +0.202 C 
ATOM      3  C   LIG    1      -10.815  -6.101  55.894  0.00  0.00    +0.326 C 
ATOM      4  N   LIG    1      -10.395  -6.168  57.302  0.00  0.00    -0.598 N 
ATOM      5  C   LIG    1      -11.041  -6.961  58.179  0.00  0.00    +0.621 C 
ATOM      6  O   LIG    1      -11.912  -7.714  57.791  0.00  0.00    -0.474 OA
ATOM      7  C   LIG    1       -9.252  -5.346  57.727  0.00  0.00    +0.304 C 
ATOM      8  C   LIG    1       -9.493  -3.903  57.270  0.00  0.00    +0.204 C 
ENDROOT
BRANCH   1  14
ATOM      9  C   LIG    1       -6.386  -1.709  53.983  0.00  0.00    +0.005 A 
ATOM     10  C   LIG    1       -6.646  -0.410  53.565  0.00  0.00    +0.069 A 
ATOM     11  C   LIG    1       -7.898   0.122  53.730  0.00  0.00    +0.055 A 
ATOM     12  C   LIG    1       -8.887  -0.640  54.315  0.00  0.00    -0.117 A 
ATOM     13  C   LIG    1       -8.650  -1.964  54.755  0.00  0.00    -0.121 A 
ATOM     14  C   LIG    1       -9.829  -2.582  55.341  0.00  0.00    +0.313 A 
ATOM     15  N   LIG    1      -10.943  -1.912  55.413  0.00  0.00    -0.445 NA
ATOM     16  S   LIG    1      -10.593  -0.390  54.722  0.00  0.00    +0.181 S 
ATOM     17  C   LIG    1       -7.347  -2.475  54.566  0.00  0.00    +0.110 A 
ENDBRANCH   1  14
BRANCH   5  18
ATOM     18  C   LIG    1      -10.689  -6.914  59.620  0.00  0.00    +0.144 A 
ATOM     19  N   LIG    1      -10.203  -7.903  60.339  0.00  0.00    -0.403 NA
ATOM     20  C   LIG    1      -10.041  -7.402  61.581  0.00  0.00    +0.227 A 
ATOM     21  N   LIG    1      -10.430  -6.152  61.551  0.00  0.00    -0.363 NA
ATOM     22  O   LIG    1      -10.799  -5.854  60.434  0.00  0.00    +0.095 OA
BRANCH  20  23
ATOM     23  C   LIG    1       -9.518  -8.131  62.762  0.00  0.00    -0.013 A 
ATOM     24  C   LIG    1       -9.458  -7.490  64.005  0.00  0.00    +0.036 A 
ATOM     25  C   LIG    1       -8.984  -8.151  65.099  0.00  0.00    +0.062 A 
ATOM     26  C   LIG    1       -8.545  -9.473  64.980  0.00  0.00    -0.087 A 
ATOM     27  C   LIG    1       -7.990 -10.446  65.922  0.00  0.00    -0.056 A 
ATOM     28  C   LIG    1       -7.749 -11.572  65.229  0.00  0.00    +0.238 A 
ATOM     29  N   LIG    1       -8.105 -11.398  63.920  0.00  0.00    -0.593 N 
ATOM     30  H   LIG    1       -8.024 -12.072  63.227  0.00  0.00    +0.418 HD
ATOM     31  C   LIG    1       -8.596 -10.125  63.734  0.00  0.00    +0.087 A 
ATOM     32  C   LIG    1       -9.086  -9.444  62.627  0.00  0.00    +0.048 A 
ENDBRANCH  20  23
ENDBRANCH   5  18
TORSDOF 3
ENDMDL
MODEL 4
REMARK VINA RESULT:     -10.2      5.354      9.888
REMARK  Name = ZINC12389647
REMARK                            x       y       z     vdW  Elec       q    Type
REMARK                         _______ _______ _______ _____ _____    ______ ____
ROOT
ATOM      1  N   LIG    1      -10.709 -10.249  58.974  0.00  0.00    -0.476 N 
ATOM      2  C   LIG    1      -12.148 -10.360  58.704  0.00  0.00    +0.202 C 
ATOM      3  C   LIG    1      -12.799  -8.979  58.840  0.00  0.00    +0.326 C 
ATOM      4  N   LIG    1      -12.075  -8.036  57.973  0.00  0.00    -0.598 N 
ATOM      5  C   LIG    1      -12.737  -7.255  57.096  0.00  0.00    +0.621 C 
ATOM      6  O   LIG    1      -13.952  -7.245  57.088  0.00  0.00    -0.474 OA
ATOM      7  C   LIG    1      -10.610  -7.967  58.090  0.00  0.00    +0.304 C 
ATOM      8  C   LIG    1      -10.046  -9.388  57.984  0.00  0.00    +0.204 C 
ENDROOT
BRANCH   1  14
ATOM      9  C   LIG    1       -9.560 -12.365  62.686  0.00  0.00    +0.005 A 
ATOM     10  C   LIG    1       -8.970 -13.613  62.525  0.00  0.00    +0.069 A 
ATOM     11  C   LIG    1       -8.780 -14.121  61.268  0.00  0.00    +0.055 A 
ATOM     12  C   LIG    1       -9.175 -13.383  60.171  0.00  0.00    -0.117 A 
ATOM     13  C   LIG    1       -9.773 -12.109  60.303  0.00  0.00    -0.121 A 
ATOM     14  C   LIG    1      -10.110 -11.508  59.022  0.00  0.00    +0.313 A 
ATOM     15  N   LIG    1       -9.849 -12.150  57.919  0.00  0.00    -0.445 NA
ATOM     16  S   LIG    1       -9.134 -13.619  58.415  0.00  0.00    +0.181 S 
ATOM     17  C   LIG    1       -9.952 -11.621  61.616  0.00  0.00    +0.110 A 
ENDBRANCH   1  14
BRANCH   5  18
ATOM     18  C   LIG    1      -11.982  -6.409  56.140  0.00  0.00    +0.144 A 
ATOM     19  N   LIG    1      -11.675  -5.138  56.293  0.00  0.00    -0.403 NA
ATOM     20  C   LIG    1      -10.991  -4.795  55.182  0.00  0.00    +0.227 A 
ATOM     21  N   LIG    1      -10.920  -5.860  54.423  0.00  0.00    -0.363 NA
ATOM     22  O   LIG    1      -11.476  -6.795  54.959  0.00  0.00    +0.095 OA
BRANCH  20  23
ATOM     23  C   LIG    1      -10.426  -3.458  54.876  0.00  0.00    -0.013 A 
ATOM     24  C   LIG    1      -11.225  -2.490  54.258  0.00  0.00    +0.036 A 
ATOM     25  C   LIG    1      -10.720  -1.255  53.976  0.00  0.00    +0.062 A 
ATOM     26  C   LIG    1       -9.392  -0.956  54.295  0.00  0.00    -0.087 A 
ATOM     27  C   LIG    1       -8.552   0.232  54.132  0.00  0.00    -0.056 A 
ATOM     28  C   LIG    1       -7.343  -0.069  54.634  0.00  0.00    +0.238 A 
ATOM     29  N   LIG    1       -7.340  -1.353  55.104  0.00  0.00    -0.593 N 
ATOM     30  H   LIG    1       -6.578  -1.794  55.511  0.00  0.00    +0.418 HD
ATOM     31  C   LIG    1       -8.578  -1.924  54.913  0.00  0.00    +0.087 A 
ATOM     32  C   LIG    1       -9.106  -3.176  55.200  0.00  0.00    +0.048 A 
ENDBRANCH  20  23
ENDBRANCH   5  18
TORSDOF 3
ENDMDL
MODEL 5
REMARK VINA RESULT:     -10.2      3.212      3.939
REMARK  Name = ZINC12389647
REMARK                            x       y       z     vdW  Elec       q    Type
REMARK                         _______ _______ _______ _____ _____    ______ ____
ROOT
ATOM      1  N   LIG    1      -10.024  -5.340  55.608  0.00  0.00    -0.476 N 
ATOM      2  C   LIG    1      -11.483  -5.341  55.767  0.00  0.00    +0.202 C 
ATOM      3  C   LIG    1      -12.027  -6.739  55.454  0.00  0.00    +0.326 C 
ATOM      4  N   LIG    1      -11.310  -7.716  56.288  0.00  0.00    -0.598 N 
ATOM      5  C   LIG    1      -11.983  -8.615  57.033  0.00  0.00    +0.621 C 
ATOM      6  O   LIG    1      -13.191  -8.699  56.941  0.00  0.00    -0.474 OA
ATOM      7  C   LIG    1       -9.839  -7.685  56.286  0.00  0.00    +0.304 C 
ATOM      8  C   LIG    1       -9.382  -6.250  56.567  0.00  0.00    +0.204 C 
ENDROOT
BRANCH   1  14
ATOM      9  C   LIG    1       -6.242  -3.950  53.780  0.00  0.00    +0.005 A 
ATOM     10  C   LIG    1       -5.895  -2.625  54.014  0.00  0.00    +0.069 A 
ATOM     11  C   LIG    1       -6.714  -1.830  54.770  0.00  0.00    +0.055 A 
ATOM     12  C   LIG    1       -7.875  -2.356  55.296  0.00  0.00    -0.117 A 
ATOM     13  C   LIG    1       -8.251  -3.703  55.079  0.00  0.00    -0.121 A 
ATOM     14  C   LIG    1       -9.508  -4.048  55.724  0.00  0.00    +0.313 A 
ATOM     15  N   LIG    1      -10.152  -3.147  56.410  0.00  0.00    -0.445 NA
ATOM     16  S   LIG    1       -9.197  -1.735  56.299  0.00  0.00    +0.181 S 
ATOM     17  C   LIG    1       -7.380  -4.489  54.294  0.00  0.00    +0.110 A 
ENDBRANCH   1  14
BRANCH   5  18
ATOM     18  C   LIG    1      -11.247  -9.502  57.968  0.00  0.00    +0.144 A 
ATOM     19  N   LIG    1      -11.067  -9.305  59.256  0.00  0.00    -0.403 NA
ATOM     20  C   LIG    1      -10.347 -10.361  59.687  0.00  0.00    +0.227 A 
ATOM     21  N   LIG    1      -10.132 -11.135  58.652  0.00  0.00    -0.363 NA
ATOM     22  O   LIG    1      -10.645 -10.661  57.661  0.00  0.00    +0.095 OA
BRANCH  20  23
ATOM     23  C   LIG    1       -9.886 -10.603  61.076  0.00  0.00    -0.013 A 
ATOM     24  C   LIG    1      -10.019 -11.876  61.642  0.00  0.00    +0.036 A 
ATOM     25  C   LIG    1       -9.595 -12.112  62.916  0.00  0.00    +0.062 A 
ATOM     26  C   LIG    1       -9.032 -11.076  63.667  0.00  0.00    -0.087 A 
ATOM     27  C   LIG    1       -8.493 -10.985  65.025  0.00  0.00    -0.056 A 
ATOM     28  C   LIG    1       -8.086  -9.716  65.202  0.00  0.00    +0.238 A 
ATOM     29  N   LIG    1       -8.321  -8.989  64.069  0.00  0.00    -0.593 N 
ATOM     30  H   LIG    1       -8.111  -8.049  63.958  0.00  0.00    +0.418 HD
ATOM     31  C   LIG    1       -8.898  -9.790  63.109  0.00  0.00    +0.087 A 
ATOM     32  C   LIG    1       -9.329  -9.563  61.809  0.00  0.00    +0.048 A 
ENDBRANCH  20  23
ENDBRANCH   5  18
TORSDOF 3
ENDMDL
MODEL 6
REMARK VINA RESULT:     -10.1      5.534      8.259
REMARK  Name = ZINC12389647
REMARK                            x       y       z     vdW  Elec       q    Type
REMARK                         _______ _______ _______ _____ _____    ______ ____
ROOT
ATOM      1  N   LIG    1       -9.465  -5.511  63.556  0.00  0.00    -0.476 N 
ATOM      2  C   LIG    1       -9.170  -5.189  64.958  0.00  0.00    +0.202 C 
ATOM      3  C   LIG    1       -9.778  -6.265  65.864  0.00  0.00    +0.326 C 
ATOM      4  N   LIG    1       -9.297  -7.580  65.414  0.00  0.00    -0.598 N 
ATOM      5  C   LIG    1       -8.745  -8.450  66.283  0.00  0.00    +0.621 C 
ATOM      6  O   LIG    1       -8.738  -8.199  67.472  0.00  0.00    -0.474 OA
ATOM      7  C   LIG    1       -9.434  -7.921  63.989  0.00  0.00    +0.304 C 
ATOM      8  C   LIG    1       -8.840  -6.780  63.157  0.00  0.00    +0.204 C 
ENDROOT
BRANCH   1  14
ATOM      9  C   LIG    1       -9.844  -5.555  59.148  0.00  0.00    +0.005 A 
ATOM     10  C   LIG    1       -9.390  -4.425  58.479  0.00  0.00    +0.069 A 
ATOM     11  C   LIG    1       -8.868  -3.376  59.190  0.00  0.00    +0.055 A 
ATOM     12  C   LIG    1       -8.795  -3.458  60.564  0.00  0.00    -0.117 A 
ATOM     13  C   LIG    1       -9.243  -4.598  61.271  0.00  0.00    -0.121 A 
ATOM     14  C   LIG    1       -9.072  -4.472  62.710  0.00  0.00    +0.313 A 
ATOM     15  N   LIG    1       -8.550  -3.387  63.207  0.00  0.00    -0.445 NA
ATOM     16  S   LIG    1       -8.218  -2.393  61.859  0.00  0.00    +0.181 S 
ATOM     17  C   LIG    1       -9.775  -5.656  60.502  0.00  0.00    +0.110 A 
ENDBRANCH   1  14
BRANCH   5  18
ATOM     18  C   LIG    1       -8.147  -9.714  65.789  0.00  0.00    +0.144 A 
ATOM     19  N   LIG    1       -8.768 -10.863  65.625  0.00  0.00    -0.403 NA
ATOM     20  C   LIG    1       -7.833 -11.716  65.160  0.00  0.00    +0.227 A 
ATOM     21  N   LIG    1       -6.708 -11.051  65.068  0.00  0.00    -0.363 NA
ATOM     22  O   LIG    1       -6.871  -9.901  65.418  0.00  0.00    +0.095 OA
BRANCH  20  23
ATOM     23  C   LIG    1       -8.039 -13.145  64.818  0.00  0.00    -0.013 A 
ATOM     24  C   LIG    1       -8.138 -14.097  65.840  0.00  0.00    +0.036 A 
ATOM     25  C   LIG    1       -8.333 -15.413  65.539  0.00  0.00    +0.062 A 
ATOM     26  C   LIG    1       -8.424 -15.818  64.204  0.00  0.00    -0.087 A 
ATOM     27  C   LIG    1       -8.621 -17.111  63.547  0.00  0.00    -0.056 A 
ATOM     28  C   LIG    1       -8.625 -16.883  62.223  0.00  0.00    +0.238 A 
ATOM     29  N   LIG    1       -8.447 -15.549  61.979  0.00  0.00    -0.593 N 
ATOM     30  H   LIG    1       -8.415 -15.144  61.099  0.00  0.00    +0.418 HD
ATOM     31  C   LIG    1       -8.322 -14.868  63.169  0.00  0.00    +0.087 A 
ATOM     32  C   LIG    1       -8.129 -13.530  63.488  0.00  0.00    +0.048 A 
ENDBRANCH  20  23
ENDBRANCH   5  18
TORSDOF 3
ENDMDL
MODEL 7
REMARK VINA RESULT:     -10.1      4.978      6.328
REMARK  Name = ZINC12389647
REMARK                            x       y       z     vdW  Elec       q    Type
REMARK                         _______ _______ _______ _____ _____    ______ ____
ROOT
ATOM      1  N   LIG    1      -10.142  -5.471  56.368  0.00  0.00    -0.476 N 
ATOM      2  C   LIG    1      -11.592  -5.523  56.594  0.00  0.00    +0.202 C 
ATOM      3  C   LIG    1      -12.099  -6.941  56.309  0.00  0.00    +0.326 C 
ATOM      4  N   LIG    1      -11.311  -7.889  57.112  0.00  0.00    -0.598 N 
ATOM      5  C   LIG    1      -11.916  -8.808  57.889  0.00  0.00    +0.621 C 
ATOM      6  O   LIG    1      -13.124  -8.935  57.852  0.00  0.00    -0.474 OA
ATOM      7  C   LIG    1       -9.843  -7.806  57.043  0.00  0.00    +0.304 C 
ATOM      8  C   LIG    1       -9.425  -6.354  57.299  0.00  0.00    +0.204 C 
ENDROOT
BRANCH   1  14
ATOM      9  C   LIG    1      -11.366  -2.151  53.711  0.00  0.00    +0.005 A 
ATOM     10  C   LIG    1      -10.777  -0.917  53.957  0.00  0.00    +0.069 A 
ATOM     11  C   LIG    1       -9.878  -0.782  54.982  0.00  0.00    +0.055 A 
ATOM     12  C   LIG    1       -9.563  -1.879  55.756  0.00  0.00    -0.117 A 
ATOM     13  C   LIG    1      -10.141  -3.149  55.526  0.00  0.00    -0.121 A 
ATOM     14  C   LIG    1       -9.668  -4.161  56.457  0.00  0.00    +0.313 A 
ATOM     15  N   LIG    1       -8.801  -3.841  57.375  0.00  0.00    -0.445 NA
ATOM     16  S   LIG    1       -8.495  -2.178  57.138  0.00  0.00    +0.181 S 
ATOM     17  C   LIG    1      -11.064  -3.246  54.461  0.00  0.00    +0.110 A 
ENDBRANCH   1  14
BRANCH   5  18
ATOM     18  C   LIG    1      -11.108  -9.665  58.791  0.00  0.00    +0.144 A 
ATOM     19  N   LIG    1      -10.915 -10.961  58.674  0.00  0.00    -0.403 NA
ATOM     20  C   LIG    1      -10.122 -11.304  59.710  0.00  0.00    +0.227 A 
ATOM     21  N   LIG    1       -9.877 -10.213  60.392  0.00  0.00    -0.363 NA
ATOM     22  O   LIG    1      -10.429  -9.264  59.876  0.00  0.00    +0.095 OA
BRANCH  20  23
ATOM     23  C   LIG    1       -9.620 -12.665  60.020  0.00  0.00    -0.013 A 
ATOM     24  C   LIG    1       -9.325 -13.552  58.977  0.00  0.00    +0.036 A 
ATOM     25  C   LIG    1       -8.859 -14.804  59.248  0.00  0.00    +0.062 A 
ATOM     26  C   LIG    1       -8.683 -15.212  60.573  0.00  0.00    -0.087 A 
ATOM     27  C   LIG    1       -8.219 -16.450  61.201  0.00  0.00    -0.056 A 
ATOM     28  C   LIG    1       -8.262 -16.258  62.530  0.00  0.00    +0.238 A 
ATOM     29  N   LIG    1       -8.715 -14.997  62.804  0.00  0.00    -0.593 N 
ATOM     30  H   LIG    1       -8.831 -14.629  63.694  0.00  0.00    +0.418 HD
ATOM     31  C   LIG    1       -8.982 -14.330  61.630  0.00  0.00    +0.087 A 
ATOM     32  C   LIG    1       -9.451 -13.055  61.341  0.00  0.00    +0.048 A 
ENDBRANCH  20  23
ENDBRANCH   5  18
TORSDOF 3
ENDMDL
MODEL 8
REMARK VINA RESULT:      -9.9      1.629      2.149
REMARK  Name = ZINC12389647
REMARK                            x       y       z     vdW  Elec       q    Type
REMARK                         _______ _______ _______ _____ _____    ______ ____
ROOT
ATOM      1  N   LIG    1       -8.235  -2.866  56.547  0.00  0.00    -0.476 N 
ATOM      2  C   LIG    1       -9.305  -3.760  56.083  0.00  0.00    +0.202 C 
ATOM      3  C   LIG    1       -9.237  -5.078  56.861  0.00  0.00    +0.326 C 
ATOM      4  N   LIG    1       -9.263  -4.773  58.300  0.00  0.00    -0.598 N 
ATOM      5  C   LIG    1      -10.137  -5.386  59.122  0.00  0.00    +0.621 C 
ATOM      6  O   LIG    1      -10.843  -6.280  58.701  0.00  0.00    -0.474 OA
ATOM      7  C   LIG    1       -8.308  -3.780  58.817  0.00  0.00    +0.304 C 
ATOM      8  C   LIG    1       -8.412  -2.513  57.962  0.00  0.00    +0.204 C 
ENDROOT
BRANCH   1  14
ATOM      9  C   LIG    1       -5.473  -2.335  53.131  0.00  0.00    +0.005 A 
ATOM     10  C   LIG    1       -5.546  -1.119  52.464  0.00  0.00    +0.069 A 
ATOM     11  C   LIG    1       -6.443  -0.169  52.874  0.00  0.00    +0.055 A 
ATOM     12  C   LIG    1       -7.264  -0.431  53.951  0.00  0.00    -0.117 A 
ATOM     13  C   LIG    1       -7.209  -1.657  54.652  0.00  0.00    -0.121 A 
ATOM     14  C   LIG    1       -8.160  -1.721  55.752  0.00  0.00    +0.313 A 
ATOM     15  N   LIG    1       -8.940  -0.707  55.992  0.00  0.00    -0.445 NA
ATOM     16  S   LIG    1       -8.532   0.459  54.812  0.00  0.00    +0.181 S 
ATOM     17  C   LIG    1       -6.271  -2.610  54.199  0.00  0.00    +0.110 A 
ENDBRANCH   1  14
BRANCH   5  18
ATOM     18  C   LIG    1      -10.237  -4.968  60.542  0.00  0.00    +0.144 A 
ATOM     19  N   LIG    1       -9.813  -5.645  61.589  0.00  0.00    -0.403 NA
ATOM     20  C   LIG    1      -10.115  -4.882  62.659  0.00  0.00    +0.227 A 
ATOM     21  N   LIG    1      -10.698  -3.798  62.214  0.00  0.00    -0.363 NA
ATOM     22  O   LIG    1      -10.771  -3.828  61.003  0.00  0.00    +0.095 OA
BRANCH  20  23
ATOM     23  C   LIG    1       -9.838  -5.211  64.079  0.00  0.00    -0.013 A 
ATOM     24  C   LIG    1       -9.896  -6.542  64.508  0.00  0.00    +0.036 A 
ATOM     25  C   LIG    1       -9.639  -6.859  65.809  0.00  0.00    +0.062 A 
ATOM     26  C   LIG    1       -9.326  -5.849  66.724  0.00  0.00    -0.087 A 
ATOM     27  C   LIG    1       -9.009  -5.838  68.154  0.00  0.00    -0.056 A 
ATOM     28  C   LIG    1       -8.791  -4.557  68.498  0.00  0.00    +0.238 A 
ATOM     29  N   LIG    1       -8.943  -3.749  67.406  0.00  0.00    -0.593 N 
ATOM     30  H   LIG    1       -8.836  -2.785  67.408  0.00  0.00    +0.418 HD
ATOM     31  C   LIG    1       -9.269  -4.507  66.304  0.00  0.00    +0.087 A 
ATOM     32  C   LIG    1       -9.528  -4.197  64.975  0.00  0.00    +0.048 A 
ENDBRANCH  20  23
ENDBRANCH   5  18
TORSDOF 3
ENDMDL
MODEL 9
REMARK VINA RESULT:      -9.9      6.200      8.327
REMARK  Name = ZINC12389647
REMARK                            x       y       z     vdW  Elec       q    Type
REMARK                         _______ _______ _______ _____ _____    ______ ____
ROOT
ATOM      1  N   LIG    1       -5.547  -0.188  54.122  0.00  0.00    -0.476 N 
ATOM      2  C   LIG    1       -6.502   0.901  54.367  0.00  0.00    +0.202 C 
ATOM      3  C   LIG    1       -7.848   0.549  53.725  0.00  0.00    +0.326 C 
ATOM      4  N   LIG    1       -8.270  -0.771  54.220  0.00  0.00    -0.598 N 
ATOM      5  C   LIG    1       -9.500  -0.954  54.737  0.00  0.00    +0.621 C 
ATOM      6  O   LIG    1      -10.315  -0.054  54.702  0.00  0.00    -0.474 OA
ATOM      7  C   LIG    1       -7.313  -1.884  54.133  0.00  0.00    +0.304 C 
ATOM      8  C   LIG    1       -5.987  -1.437  54.759  0.00  0.00    +0.204 C 
ENDROOT
BRANCH   1  14
ATOM      9  C   LIG    1       -2.407   1.543  51.529  0.00  0.00    +0.005 A 
ATOM     10  C   LIG    1       -1.191   1.824  52.139  0.00  0.00    +0.069 A 
ATOM     11  C   LIG    1       -1.022   1.568  53.474  0.00  0.00    +0.055 A 
ATOM     12  C   LIG    1       -2.064   1.028  54.198  0.00  0.00    -0.117 A 
ATOM     13  C   LIG    1       -3.311   0.727  53.603  0.00  0.00    -0.121 A 
ATOM     14  C   LIG    1       -4.265   0.165  54.547  0.00  0.00    +0.313 A 
ATOM     15  N   LIG    1       -3.919  -0.008  55.791  0.00  0.00    -0.445 NA
ATOM     16  S   LIG    1       -2.305   0.543  55.885  0.00  0.00    +0.181 S 
ATOM     17  C   LIG    1       -3.445   1.005  52.225  0.00  0.00    +0.110 A 
ENDBRANCH   1  14
BRANCH   5  18
ATOM     18  C   LIG    1       -9.860  -2.257  55.351  0.00  0.00    +0.144 A 
ATOM     19  N   LIG    1      -10.266  -3.335  54.716  0.00  0.00    -0.403 NA
ATOM     20  C   LIG    1      -10.473  -4.263  55.674  0.00  0.00    +0.227 A 
ATOM     21  N   LIG    1      -10.184  -3.707  56.824  0.00  0.00    -0.363 NA
ATOM     22  O   LIG    1       -9.826  -2.560  56.657  0.00  0.00    +0.095 OA
BRANCH  20  23
ATOM     23  C   LIG    1      -10.940  -5.654  55.463  0.00  0.00    -0.013 A 
ATOM     24  C   LIG    1      -10.503  -6.373  54.344  0.00  0.00    +0.036 A 
ATOM     25  C   LIG    1      -10.921  -7.655  54.141  0.00  0.00    +0.062 A 
ATOM     26  C   LIG    1      -11.800  -8.254  55.048  0.00  0.00    -0.087 A 
ATOM     27  C   LIG    1      -12.432  -9.572  55.129  0.00  0.00    -0.056 A 
ATOM     28  C   LIG    1      -13.188  -9.578  56.240  0.00  0.00    +0.238 A 
ATOM     29  N   LIG    1      -13.091  -8.372  56.876  0.00  0.00    -0.593 N 
ATOM     30  H   LIG    1      -13.548  -8.139  57.699  0.00  0.00    +0.418 HD
ATOM     31  C   LIG    1      -12.249  -7.539  56.174  0.00  0.00    +0.087 A 
ATOM     32  C   LIG    1      -11.812  -6.235  56.374  0.00  0.00    +0.048 A 
ENDBRANCH  20  23
ENDBRANCH   5  18
TORSDOF 3
ENDMDL
