# Supplementary material for: Computationally accelerated identification of P-glycoprotein inhibitors
Source: PLoS One. 2025 Aug 13;20(8):e0325121. doi: 10.1371/journal.pone.0325121 (PMC12349723; doi:10.1371/journal.pone.0325121)
Supplement: S9 File — We have provided the full dataset for the docking studies presented in this paper, as defined by the journal’s definition of a complete minimal dataset. (ZIP) [file pone.0325121.s013.zip › S9_Docking_Data_Receptors_Ligands/NBD_docking/3b5z_nbd_1/ZINC12408039_3b5z_nbd_1_out.pdb]

MODEL 1
REMARK VINA RESULT:      -9.3      0.000      0.000
REMARK  Name = ZINC12408039
REMARK                            x       y       z     vdW  Elec       q    Type
REMARK                         _______ _______ _______ _____ _____    ______ ____
COMPND    ZINC12408039 
AUTHOR    GENERATED BY OPEN BABEL 2.3.2
ATOM      1  N   LIG     1      -9.549  -4.551  56.450  1.00  0.00           N  
ATOM      2  C   LIG     1     -10.957  -4.961  56.372  1.00  0.00           C  
ATOM      3  C   LIG     1     -11.084  -6.428  56.794  1.00  0.00           C  
ATOM      4  N   LIG     1     -10.463  -6.589  58.118  1.00  0.00           N  
ATOM      5  C   LIG     1     -11.126  -7.188  59.126  1.00  0.00           C  
ATOM      6  O   LIG     1     -12.209  -7.701  58.921  1.00  0.00           O  
ATOM      7  C   LIG     1      -9.097  -6.077  58.311  1.00  0.00           C  
ATOM      8  C   LIG     1      -9.048  -4.624  57.830  1.00  0.00           C  
ATOM      9  C   LIG     1      -6.076  -3.291  54.016  1.00  0.00           C  
ATOM     10  C   LIG     1      -6.075  -1.971  53.580  1.00  0.00           C  
ATOM     11  C   LIG     1      -7.120  -1.146  53.906  1.00  0.00           C  
ATOM     12  C   LIG     1      -8.158  -1.635  54.670  1.00  0.00           C  
ATOM     13  C   LIG     1      -8.183  -2.971  55.132  1.00  0.00           C  
ATOM     14  C   LIG     1      -9.369  -3.274  55.918  1.00  0.00           C  
ATOM     15  N   LIG     1     -10.261  -2.349  56.125  1.00  0.00           N  
ATOM     16  S   LIG     1      -9.667  -0.967  55.317  1.00  0.00           S  
ATOM     17  C   LIG     1      -7.089  -3.790  54.774  1.00  0.00           C  
ATOM     18  C   LIG     1     -10.536  -7.221  60.486  1.00  0.00           C  
ATOM     19  N   LIG     1     -10.626  -6.279  61.402  1.00  0.00           N  
ATOM     20  C   LIG     1      -9.943  -6.744  62.467  1.00  0.00           C  
ATOM     21  N   LIG     1      -9.480  -7.925  62.149  1.00  0.00           N  
ATOM     22  O   LIG     1      -9.814  -8.217  61.019  1.00  0.00           O  
ATOM     23  C   LIG     1      -9.751  -6.044  63.763  1.00  0.00           C  
ATOM     24  C   LIG     1      -9.287  -4.731  63.776  1.00  0.00           C  
ATOM     25  C   LIG     1      -9.117  -4.089  64.990  1.00  0.00           C  
ATOM     26  C   LIG     1      -9.408  -4.786  66.155  1.00  0.00           C  
ATOM     27  C   LIG     1      -9.861  -6.091  66.067  1.00  0.00           C  
ATOM     28  N   LIG     1     -10.017  -6.676  64.898  1.00  0.00           N  
CONECT    1   14    2    8                                            
CONECT    2    1    3                                                 
CONECT    3    2    4                                                 
CONECT    4    3    7    5                                            
CONECT    5    4    6   18                                            
CONECT    6    5                                                      
CONECT    7    8    4                                                 
CONECT    8    1    7                                                 
CONECT    9   10   17                                                 
CONECT   10   11    9                                                 
CONECT   11   10   12                                                 
CONECT   12   11   13   16                                            
CONECT   13   12   17   14                                            
CONECT   14   13   15    1                                            
CONECT   15   16   14                                                 
CONECT   16   12   15                                                 
CONECT   17    9   13                                                 
CONECT   18    5   22   19                                            
CONECT   19   18   20                                                 
CONECT   20   19   21   23                                            
CONECT   21   22   20                                                 
CONECT   22   18   21                                                 
CONECT   23   20   24   28                                            
CONECT   24   23   25                                                 
CONECT   25   24   26                                                 
CONECT   26   25   27                                                 
CONECT   27   28   26                                                 
CONECT   28   23   27                                                 
MASTER        0    0    0    0    0    0    0    0   28    0   28    0
END
