# Supplementary material for: Computationally accelerated identification of P-glycoprotein inhibitors
Source: PLoS One. 2025 Aug 13;20(8):e0325121. doi: 10.1371/journal.pone.0325121 (PMC12349723; doi:10.1371/journal.pone.0325121)
Supplement: S9 File — We have provided the full dataset for the docking studies presented in this paper, as defined by the journal’s definition of a complete minimal dataset. (ZIP) [file pone.0325121.s013.zip › S9_Docking_Data_Receptors_Ligands/NBD_docking/3b5z_nbd_1/ZINC12408039_3b5z_nbd_1_out.pdbqt]

MODEL 1
REMARK VINA RESULT:      -9.3      0.000      0.000
REMARK  Name = ZINC12408039
REMARK                            x       y       z     vdW  Elec       q    Type
REMARK                         _______ _______ _______ _____ _____    ______ ____
ROOT
ATOM      1  N   LIG    1       -9.549  -4.551  56.450  0.00  0.00    -0.476 N 
ATOM      2  C   LIG    1      -10.957  -4.961  56.372  0.00  0.00    +0.202 C 
ATOM      3  C   LIG    1      -11.084  -6.428  56.794  0.00  0.00    +0.326 C 
ATOM      4  N   LIG    1      -10.463  -6.589  58.118  0.00  0.00    -0.598 N 
ATOM      5  C   LIG    1      -11.126  -7.188  59.126  0.00  0.00    +0.621 C 
ATOM      6  O   LIG    1      -12.209  -7.701  58.921  0.00  0.00    -0.471 OA
ATOM      7  C   LIG    1       -9.097  -6.077  58.311  0.00  0.00    +0.304 C 
ATOM      8  C   LIG    1       -9.048  -4.624  57.830  0.00  0.00    +0.204 C 
ENDROOT
BRANCH   1  14
ATOM      9  C   LIG    1       -6.076  -3.291  54.016  0.00  0.00    +0.005 A 
ATOM     10  C   LIG    1       -6.075  -1.971  53.580  0.00  0.00    +0.069 A 
ATOM     11  C   LIG    1       -7.120  -1.146  53.906  0.00  0.00    +0.055 A 
ATOM     12  C   LIG    1       -8.158  -1.635  54.670  0.00  0.00    -0.117 A 
ATOM     13  C   LIG    1       -8.183  -2.971  55.132  0.00  0.00    -0.121 A 
ATOM     14  C   LIG    1       -9.369  -3.274  55.918  0.00  0.00    +0.313 A 
ATOM     15  N   LIG    1      -10.261  -2.349  56.125  0.00  0.00    -0.445 NA
ATOM     16  S   LIG    1       -9.667  -0.967  55.317  0.00  0.00    +0.181 S 
ATOM     17  C   LIG    1       -7.089  -3.790  54.774  0.00  0.00    +0.110 A 
ENDBRANCH   1  14
BRANCH   5  18
ATOM     18  C   LIG    1      -10.536  -7.221  60.486  0.00  0.00    +0.141 A 
ATOM     19  N   LIG    1      -10.626  -6.279  61.402  0.00  0.00    -0.380 NA
ATOM     20  C   LIG    1       -9.943  -6.744  62.467  0.00  0.00    +0.224 A 
ATOM     21  N   LIG    1       -9.480  -7.925  62.149  0.00  0.00    -0.349 NA
ATOM     22  O   LIG    1       -9.814  -8.217  61.019  0.00  0.00    +0.102 OA
BRANCH  20  23
ATOM     23  C   LIG    1       -9.751  -6.044  63.763  0.00  0.00    +0.187 A 
ATOM     24  C   LIG    1       -9.287  -4.731  63.776  0.00  0.00    +0.014 A 
ATOM     25  C   LIG    1       -9.117  -4.089  64.990  0.00  0.00    +0.074 A 
ATOM     26  C   LIG    1       -9.408  -4.786  66.155  0.00  0.00    -0.005 A 
ATOM     27  C   LIG    1       -9.861  -6.091  66.067  0.00  0.00    +0.276 A 
ATOM     28  N   LIG    1      -10.017  -6.676  64.898  0.00  0.00    -0.445 NA
ENDBRANCH  20  23
ENDBRANCH   5  18
TORSDOF 3
ENDMDL
MODEL 2
REMARK VINA RESULT:      -9.2      5.029      7.649
REMARK  Name = ZINC12408039
REMARK                            x       y       z     vdW  Elec       q    Type
REMARK                         _______ _______ _______ _____ _____    ______ ____
ROOT
ATOM      1  N   LIG    1       -9.809  -6.099  63.305  0.00  0.00    -0.476 N 
ATOM      2  C   LIG    1       -9.448  -5.573  64.628  0.00  0.00    +0.202 C 
ATOM      3  C   LIG    1       -9.891  -6.564  65.709  0.00  0.00    +0.326 C 
ATOM      4  N   LIG    1       -9.326  -7.885  65.390  0.00  0.00    -0.598 N 
ATOM      5  C   LIG    1       -8.639  -8.585  66.314  0.00  0.00    +0.621 C 
ATOM      6  O   LIG    1       -8.572  -8.180  67.457  0.00  0.00    -0.471 OA
ATOM      7  C   LIG    1       -9.531  -8.420  64.035  0.00  0.00    +0.304 C 
ATOM      8  C   LIG    1       -9.102  -7.355  63.020  0.00  0.00    +0.204 C 
ENDROOT
BRANCH   1  14
ATOM      9  C   LIG    1      -10.626  -6.702  59.000  0.00  0.00    +0.005 A 
ATOM     10  C   LIG    1      -10.316  -5.640  58.158  0.00  0.00    +0.069 A 
ATOM     11  C   LIG    1       -9.794  -4.487  58.683  0.00  0.00    +0.055 A 
ATOM     12  C   LIG    1       -9.577  -4.396  60.041  0.00  0.00    -0.117 A 
ATOM     13  C   LIG    1       -9.878  -5.462  60.920  0.00  0.00    -0.121 A 
ATOM     14  C   LIG    1       -9.572  -5.153  62.308  0.00  0.00    +0.313 A 
ATOM     15  N   LIG    1       -9.074  -3.990  62.616  0.00  0.00    -0.445 NA
ATOM     16  S   LIG    1       -8.944  -3.152  61.134  0.00  0.00    +0.181 S 
ATOM     17  C   LIG    1      -10.414  -6.634  60.341  0.00  0.00    +0.110 A 
ENDBRANCH   1  14
BRANCH   5  18
ATOM     18  C   LIG    1       -7.966  -9.850  65.935  0.00  0.00    +0.141 A 
ATOM     19  N   LIG    1       -8.532 -11.033  65.814  0.00  0.00    -0.380 NA
ATOM     20  C   LIG    1       -7.540 -11.874  65.454  0.00  0.00    +0.224 A 
ATOM     21  N   LIG    1       -6.441 -11.170  65.377  0.00  0.00    -0.349 NA
ATOM     22  O   LIG    1       -6.666 -10.008  65.644  0.00  0.00    +0.102 OA
BRANCH  20  23
ATOM     23  C   LIG    1       -7.673 -13.330  65.195  0.00  0.00    +0.187 A 
ATOM     24  C   LIG    1       -7.059 -13.891  64.078  0.00  0.00    +0.014 A 
ATOM     25  C   LIG    1       -7.186 -15.250  63.851  0.00  0.00    +0.074 A 
ATOM     26  C   LIG    1       -7.935 -16.004  64.745  0.00  0.00    -0.005 A 
ATOM     27  C   LIG    1       -8.522 -15.379  65.831  0.00  0.00    +0.276 A 
ATOM     28  N   LIG    1       -8.380 -14.085  66.025  0.00  0.00    -0.445 NA
ENDBRANCH  20  23
ENDBRANCH   5  18
TORSDOF 3
ENDMDL
MODEL 3
REMARK VINA RESULT:      -9.1     17.087     18.676
REMARK  Name = ZINC12408039
REMARK                            x       y       z     vdW  Elec       q    Type
REMARK                         _______ _______ _______ _____ _____    ______ ____
ROOT
ATOM      1  N   LIG    1        2.988   7.912  53.935  0.00  0.00    -0.476 N 
ATOM      2  C   LIG    1        2.273   8.484  55.084  0.00  0.00    +0.202 C 
ATOM      3  C   LIG    1        1.589   7.359  55.868  0.00  0.00    +0.326 C 
ATOM      4  N   LIG    1        2.600   6.345  56.207  0.00  0.00    -0.598 N 
ATOM      5  C   LIG    1        2.742   5.906  57.473  0.00  0.00    +0.621 C 
ATOM      6  O   LIG    1        1.961   6.265  58.332  0.00  0.00    -0.471 OA
ATOM      7  C   LIG    1        3.451   5.823  55.126  0.00  0.00    +0.304 C 
ATOM      8  C   LIG    1        4.062   7.009  54.372  0.00  0.00    +0.204 C 
ENDROOT
BRANCH   1  14
ATOM      9  C   LIG    1        1.034   9.332  50.229  0.00  0.00    +0.005 A 
ATOM     10  C   LIG    1        1.689  10.341  49.534  0.00  0.00    +0.069 A 
ATOM     11  C   LIG    1        2.872  10.841  50.015  0.00  0.00    +0.055 A 
ATOM     12  C   LIG    1        3.399  10.332  51.182  0.00  0.00    -0.117 A 
ATOM     13  C   LIG    1        2.757   9.302  51.907  0.00  0.00    -0.121 A 
ATOM     14  C   LIG    1        3.486   8.917  53.105  0.00  0.00    +0.313 A 
ATOM     15  N   LIG    1        4.606   9.512  53.400  0.00  0.00    -0.445 NA
ATOM     16  S   LIG    1        4.848  10.652  52.151  0.00  0.00    +0.181 S 
ATOM     17  C   LIG    1        1.541   8.814  51.379  0.00  0.00    +0.110 A 
ENDBRANCH   1  14
BRANCH   5  18
ATOM     18  C   LIG    1        3.852   4.986  57.818  0.00  0.00    +0.141 A 
ATOM     19  N   LIG    1        5.008   5.318  58.354  0.00  0.00    -0.380 NA
ATOM     20  C   LIG    1        5.691   4.163  58.488  0.00  0.00    +0.224 A 
ATOM     21  N   LIG    1        4.927   3.204  58.032  0.00  0.00    -0.349 NA
ATOM     22  O   LIG    1        3.868   3.655  57.649  0.00  0.00    +0.102 OA
BRANCH  20  23
ATOM     23  C   LIG    1        7.058   4.009  59.047  0.00  0.00    +0.187 A 
ATOM     24  C   LIG    1        8.021   4.981  58.791  0.00  0.00    +0.014 A 
ATOM     25  C   LIG    1        9.290   4.828  59.323  0.00  0.00    +0.074 A 
ATOM     26  C   LIG    1        9.556   3.699  60.086  0.00  0.00    -0.005 A 
ATOM     27  C   LIG    1        8.552   2.771  60.295  0.00  0.00    +0.276 A 
ATOM     28  N   LIG    1        7.353   2.945  59.780  0.00  0.00    -0.445 NA
ENDBRANCH  20  23
ENDBRANCH   5  18
TORSDOF 3
ENDMDL
MODEL 4
REMARK VINA RESULT:      -9.1     19.277     20.582
REMARK  Name = ZINC12408039
REMARK                            x       y       z     vdW  Elec       q    Type
REMARK                         _______ _______ _______ _____ _____    ______ ____
ROOT
ATOM      1  N   LIG    1        4.799   9.667  54.958  0.00  0.00    -0.476 N 
ATOM      2  C   LIG    1        5.705  10.527  55.732  0.00  0.00    +0.202 C 
ATOM      3  C   LIG    1        5.422  10.349  57.227  0.00  0.00    +0.326 C 
ATOM      4  N   LIG    1        5.499   8.915  57.549  0.00  0.00    -0.598 N 
ATOM      5  C   LIG    1        6.261   8.476  58.570  0.00  0.00    +0.621 C 
ATOM      6  O   LIG    1        6.809   9.272  59.306  0.00  0.00    -0.471 OA
ATOM      7  C   LIG    1        4.722   7.975  56.727  0.00  0.00    +0.304 C 
ATOM      8  C   LIG    1        5.033   8.246  55.251  0.00  0.00    +0.204 C 
ENDROOT
BRANCH   1  14
ATOM      9  C   LIG    1        1.696  11.620  52.482  0.00  0.00    +0.005 A 
ATOM     10  C   LIG    1        1.994  11.782  51.134  0.00  0.00    +0.069 A 
ATOM     11  C   LIG    1        3.200  11.349  50.648  0.00  0.00    +0.055 A 
ATOM     12  C   LIG    1        4.103  10.753  51.502  0.00  0.00    -0.117 A 
ATOM     13  C   LIG    1        3.824  10.571  52.877  0.00  0.00    -0.121 A 
ATOM     14  C   LIG    1        4.912   9.922  53.591  0.00  0.00    +0.313 A 
ATOM     15  N   LIG    1        5.993   9.579  52.951  0.00  0.00    -0.445 NA
ATOM     16  S   LIG    1        5.725  10.061  51.334  0.00  0.00    +0.181 S 
ATOM     17  C   LIG    1        2.571  11.030  53.340  0.00  0.00    +0.110 A 
ENDBRANCH   1  14
BRANCH   5  18
ATOM     18  C   LIG    1        6.430   7.020  58.795  0.00  0.00    +0.141 A 
ATOM     19  N   LIG    1        7.565   6.387  59.009  0.00  0.00    -0.380 NA
ATOM     20  C   LIG    1        7.233   5.089  59.158  0.00  0.00    +0.224 A 
ATOM     21  N   LIG    1        5.934   5.001  59.028  0.00  0.00    -0.349 NA
ATOM     22  O   LIG    1        5.457   6.097  58.825  0.00  0.00    +0.102 OA
BRANCH  20  23
ATOM     23  C   LIG    1        8.169   3.966  59.420  0.00  0.00    +0.187 A 
ATOM     24  C   LIG    1        9.535   4.144  59.215  0.00  0.00    +0.014 A 
ATOM     25  C   LIG    1       10.396   3.091  59.468  0.00  0.00    +0.074 A 
ATOM     26  C   LIG    1        9.861   1.888  59.909  0.00  0.00    -0.005 A 
ATOM     27  C   LIG    1        8.493   1.781  60.086  0.00  0.00    +0.276 A 
ATOM     28  N   LIG    1        7.697   2.801  59.842  0.00  0.00    -0.445 NA
ENDBRANCH  20  23
ENDBRANCH   5  18
TORSDOF 3
ENDMDL
MODEL 5
REMARK VINA RESULT:      -9.1      4.702      5.901
REMARK  Name = ZINC12408039
REMARK                            x       y       z     vdW  Elec       q    Type
REMARK                         _______ _______ _______ _____ _____    ______ ____
ROOT
ATOM      1  N   LIG    1      -10.715 -10.204  59.324  0.00  0.00    -0.476 N 
ATOM      2  C   LIG    1      -11.177 -11.479  59.889  0.00  0.00    +0.202 C 
ATOM      3  C   LIG    1      -10.013 -12.166  60.612  0.00  0.00    +0.326 C 
ATOM      4  N   LIG    1       -9.447 -11.222  61.588  0.00  0.00    -0.598 N 
ATOM      5  C   LIG    1       -9.265 -11.582  62.873  0.00  0.00    +0.621 C 
ATOM      6  O   LIG    1       -9.465 -12.730  63.217  0.00  0.00    -0.471 OA
ATOM      7  C   LIG    1       -9.086  -9.873  61.122  0.00  0.00    +0.304 C 
ATOM      8  C   LIG    1      -10.286  -9.277  60.380  0.00  0.00    +0.204 C 
ENDROOT
BRANCH   1  14
ATOM      9  C   LIG    1       -9.951  -7.273  56.100  0.00  0.00    +0.005 A 
ATOM     10  C   LIG    1      -11.065  -6.808  55.411  0.00  0.00    +0.069 A 
ATOM     11  C   LIG    1      -12.312  -7.269  55.746  0.00  0.00    +0.055 A 
ATOM     12  C   LIG    1      -12.446  -8.185  56.767  0.00  0.00    -0.117 A 
ATOM     13  C   LIG    1      -11.330  -8.671  57.488  0.00  0.00    -0.121 A 
ATOM     14  C   LIG    1      -11.699  -9.627  58.520  0.00  0.00    +0.313 A 
ATOM     15  N   LIG    1      -12.950  -9.943  58.692  0.00  0.00    -0.445 NA
ATOM     16  S   LIG    1      -13.804  -9.033  57.526  0.00  0.00    +0.181 S 
ATOM     17  C   LIG    1      -10.063  -8.173  57.113  0.00  0.00    +0.110 A 
ENDBRANCH   1  14
BRANCH   5  18
ATOM     18  C   LIG    1       -8.819 -10.577  63.868  0.00  0.00    +0.141 A 
ATOM     19  N   LIG    1       -9.577  -9.690  64.479  0.00  0.00    -0.380 NA
ATOM     20  C   LIG    1       -8.746  -9.000  65.287  0.00  0.00    +0.224 A 
ATOM     21  N   LIG    1       -7.546  -9.494  65.127  0.00  0.00    -0.349 NA
ATOM     22  O   LIG    1       -7.569 -10.402  64.322  0.00  0.00    +0.102 OA
BRANCH  20  23
ATOM     23  C   LIG    1       -9.125  -7.883  66.190  0.00  0.00    +0.187 A 
ATOM     24  C   LIG    1       -9.788  -6.773  65.674  0.00  0.00    +0.014 A 
ATOM     25  C   LIG    1      -10.140  -5.742  66.528  0.00  0.00    +0.074 A 
ATOM     26  C   LIG    1       -9.806  -5.851  67.871  0.00  0.00    -0.005 A 
ATOM     27  C   LIG    1       -9.141  -6.981  68.314  0.00  0.00    +0.276 A 
ATOM     28  N   LIG    1       -8.823  -7.949  67.480  0.00  0.00    -0.445 NA
ENDBRANCH  20  23
ENDBRANCH   5  18
TORSDOF 3
ENDMDL
MODEL 6
REMARK VINA RESULT:      -9.1      4.024      4.921
REMARK  Name = ZINC12408039
REMARK                            x       y       z     vdW  Elec       q    Type
REMARK                         _______ _______ _______ _____ _____    ______ ____
ROOT
ATOM      1  N   LIG    1      -10.038  -5.072  55.559  0.00  0.00    -0.476 N 
ATOM      2  C   LIG    1      -11.502  -5.064  55.678  0.00  0.00    +0.202 C 
ATOM      3  C   LIG    1      -12.041  -6.474  55.417  0.00  0.00    +0.326 C 
ATOM      4  N   LIG    1      -11.350  -7.412  56.315  0.00  0.00    -0.598 N 
ATOM      5  C   LIG    1      -12.044  -8.273  57.083  0.00  0.00    +0.621 C 
ATOM      6  O   LIG    1      -13.250  -8.360  56.962  0.00  0.00    -0.471 OA
ATOM      7  C   LIG    1       -9.879  -7.384  56.351  0.00  0.00    +0.304 C 
ATOM      8  C   LIG    1       -9.425  -5.938  56.576  0.00  0.00    +0.204 C 
ENDROOT
BRANCH   1  14
ATOM      9  C   LIG    1       -6.157  -3.800  53.858  0.00  0.00    +0.005 A 
ATOM     10  C   LIG    1       -5.815  -2.464  54.033  0.00  0.00    +0.069 A 
ATOM     11  C   LIG    1       -6.670  -1.624  54.698  0.00  0.00    +0.055 A 
ATOM     12  C   LIG    1       -7.860  -2.117  55.191  0.00  0.00    -0.117 A 
ATOM     13  C   LIG    1       -8.231  -3.473  55.032  0.00  0.00    -0.121 A 
ATOM     14  C   LIG    1       -9.523  -3.777  55.627  0.00  0.00    +0.313 A 
ATOM     15  N   LIG    1      -10.197  -2.837  56.225  0.00  0.00    -0.445 NA
ATOM     16  S   LIG    1       -9.230  -1.436  56.084  0.00  0.00    +0.181 S 
ATOM     17  C   LIG    1       -7.323  -4.306  54.341  0.00  0.00    +0.110 A 
ENDBRANCH   1  14
BRANCH   5  18
ATOM     18  C   LIG    1      -11.337  -9.116  58.077  0.00  0.00    +0.141 A 
ATOM     19  N   LIG    1      -11.056 -10.397  57.960  0.00  0.00    -0.380 NA
ATOM     20  C   LIG    1      -10.411 -10.732  59.096  0.00  0.00    +0.224 A 
ATOM     21  N   LIG    1      -10.335  -9.655  59.834  0.00  0.00    -0.349 NA
ATOM     22  O   LIG    1      -10.855  -8.718  59.264  0.00  0.00    +0.102 OA
BRANCH  20  23
ATOM     23  C   LIG    1       -9.886 -12.077  59.445  0.00  0.00    +0.187 A 
ATOM     24  C   LIG    1       -9.640 -12.397  60.777  0.00  0.00    +0.014 A 
ATOM     25  C   LIG    1       -9.155 -13.656  61.089  0.00  0.00    +0.074 A 
ATOM     26  C   LIG    1       -8.921 -14.550  60.054  0.00  0.00    -0.005 A 
ATOM     27  C   LIG    1       -9.182 -14.162  58.751  0.00  0.00    +0.276 A 
ATOM     28  N   LIG    1       -9.648 -12.960  58.485  0.00  0.00    -0.445 NA
ENDBRANCH  20  23
ENDBRANCH   5  18
TORSDOF 3
ENDMDL
MODEL 7
REMARK VINA RESULT:      -9.1     18.516     19.673
REMARK  Name = ZINC12408039
REMARK                            x       y       z     vdW  Elec       q    Type
REMARK                         _______ _______ _______ _____ _____    ______ ____
ROOT
ATOM      1  N   LIG    1        4.194   8.163  54.178  0.00  0.00    -0.476 N 
ATOM      2  C   LIG    1        3.307   8.718  55.210  0.00  0.00    +0.202 C 
ATOM      3  C   LIG    1        2.926   7.612  56.200  0.00  0.00    +0.326 C 
ATOM      4  N   LIG    1        4.160   6.994  56.708  0.00  0.00    -0.598 N 
ATOM      5  C   LIG    1        4.368   6.852  58.032  0.00  0.00    +0.621 C 
ATOM      6  O   LIG    1        3.488   7.135  58.819  0.00  0.00    -0.471 OA
ATOM      7  C   LIG    1        5.161   6.537  55.732  0.00  0.00    +0.304 C 
ATOM      8  C   LIG    1        5.455   7.684  54.760  0.00  0.00    +0.204 C 
ENDROOT
BRANCH   1  14
ATOM      9  C   LIG    1        1.383   9.105  50.895  0.00  0.00    +0.005 A 
ATOM     10  C   LIG    1        1.803  10.063  49.979  0.00  0.00    +0.069 A 
ATOM     11  C   LIG    1        3.027  10.659  50.132  0.00  0.00    +0.055 A 
ATOM     12  C   LIG    1        3.831  10.298  51.191  0.00  0.00    -0.117 A 
ATOM     13  C   LIG    1        3.432   9.323  52.135  0.00  0.00    -0.121 A 
ATOM     14  C   LIG    1        4.431   9.095  53.168  0.00  0.00    +0.313 A 
ATOM     15  N   LIG    1        5.548   9.765  53.146  0.00  0.00    -0.445 NA
ATOM     16  S   LIG    1        5.434  10.777  51.775  0.00  0.00    +0.181 S 
ATOM     17  C   LIG    1        2.164   8.731  51.943  0.00  0.00    +0.110 A 
ENDBRANCH   1  14
BRANCH   5  18
ATOM     18  C   LIG    1        5.673   6.350  58.527  0.00  0.00    +0.141 A 
ATOM     19  N   LIG    1        6.039   5.089  58.630  0.00  0.00    -0.380 NA
ATOM     20  C   LIG    1        7.295   5.116  59.121  0.00  0.00    +0.224 A 
ATOM     21  N   LIG    1        7.622   6.371  59.288  0.00  0.00    -0.349 NA
ATOM     22  O   LIG    1        6.707   7.093  58.948  0.00  0.00    +0.102 OA
BRANCH  20  23
ATOM     23  C   LIG    1        8.149   3.937  59.418  0.00  0.00    +0.187 A 
ATOM     24  C   LIG    1        9.530   4.031  59.270  0.00  0.00    +0.014 A 
ATOM     25  C   LIG    1       10.314   2.927  59.555  0.00  0.00    +0.074 A 
ATOM     26  C   LIG    1        9.687   1.759  59.968  0.00  0.00    -0.005 A 
ATOM     27  C   LIG    1        8.309   1.735  60.087  0.00  0.00    +0.276 A 
ATOM     28  N   LIG    1        7.589   2.803  59.814  0.00  0.00    -0.445 NA
ENDBRANCH  20  23
ENDBRANCH   5  18
TORSDOF 3
ENDMDL
MODEL 8
REMARK VINA RESULT:      -9.0      2.050      2.565
REMARK  Name = ZINC12408039
REMARK                            x       y       z     vdW  Elec       q    Type
REMARK                         _______ _______ _______ _____ _____    ______ ____
ROOT
ATOM      1  N   LIG    1       -8.324  -2.940  57.639  0.00  0.00    -0.476 N 
ATOM      2  C   LIG    1       -9.428  -3.872  57.372  0.00  0.00    +0.202 C 
ATOM      3  C   LIG    1       -9.244  -5.135  58.220  0.00  0.00    +0.326 C 
ATOM      4  N   LIG    1       -9.098  -4.734  59.628  0.00  0.00    -0.598 N 
ATOM      5  C   LIG    1       -9.854  -5.297  60.591  0.00  0.00    +0.621 C 
ATOM      6  O   LIG    1      -10.592  -6.223  60.319  0.00  0.00    -0.471 OA
ATOM      7  C   LIG    1       -8.103  -3.701  59.957  0.00  0.00    +0.304 C 
ATOM      8  C   LIG    1       -8.331  -2.495  59.040  0.00  0.00    +0.204 C 
ENDROOT
BRANCH   1  14
ATOM      9  C   LIG    1       -5.825  -2.506  54.016  0.00  0.00    +0.005 A 
ATOM     10  C   LIG    1       -6.008  -1.344  53.275  0.00  0.00    +0.069 A 
ATOM     11  C   LIG    1       -6.931  -0.416  53.684  0.00  0.00    +0.055 A 
ATOM     12  C   LIG    1       -7.663  -0.645  54.829  0.00  0.00    -0.117 A 
ATOM     13  C   LIG    1       -7.493  -1.815  55.604  0.00  0.00    -0.121 A 
ATOM     14  C   LIG    1       -8.366  -1.852  56.767  0.00  0.00    +0.313 A 
ATOM     15  N   LIG    1       -9.185  -0.865  56.993  0.00  0.00    -0.445 NA
ATOM     16  S   LIG    1       -8.921   0.235  55.714  0.00  0.00    +0.181 S 
ATOM     17  C   LIG    1       -6.534  -2.747  55.151  0.00  0.00    +0.110 A 
ENDBRANCH   1  14
BRANCH   5  18
ATOM     18  C   LIG    1       -9.786  -4.786  61.981  0.00  0.00    +0.141 A 
ATOM     19  N   LIG    1       -9.513  -5.488  63.061  0.00  0.00    -0.380 NA
ATOM     20  C   LIG    1       -9.561  -4.611  64.084  0.00  0.00    +0.224 A 
ATOM     21  N   LIG    1       -9.855  -3.440  63.582  0.00  0.00    -0.349 NA
ATOM     22  O   LIG    1       -9.983  -3.519  62.377  0.00  0.00    +0.102 OA
BRANCH  20  23
ATOM     23  C   LIG    1       -9.323  -4.918  65.518  0.00  0.00    +0.187 A 
ATOM     24  C   LIG    1       -9.741  -6.139  66.040  0.00  0.00    +0.014 A 
ATOM     25  C   LIG    1       -9.508  -6.415  67.376  0.00  0.00    +0.074 A 
ATOM     26  C   LIG    1       -8.875  -5.453  68.151  0.00  0.00    -0.005 A 
ATOM     27  C   LIG    1       -8.492  -4.258  67.567  0.00  0.00    +0.276 A 
ATOM     28  N   LIG    1       -8.721  -4.025  66.291  0.00  0.00    -0.445 NA
ENDBRANCH  20  23
ENDBRANCH   5  18
TORSDOF 3
ENDMDL
MODEL 9
REMARK VINA RESULT:      -9.0      4.835      9.406
REMARK  Name = ZINC12408039
REMARK                            x       y       z     vdW  Elec       q    Type
REMARK                         _______ _______ _______ _____ _____    ______ ____
ROOT
ATOM      1  N   LIG    1      -10.750 -10.521  59.208  0.00  0.00    -0.476 N 
ATOM      2  C   LIG    1      -12.186 -10.674  58.942  0.00  0.00    +0.202 C 
ATOM      3  C   LIG    1      -12.874  -9.309  59.059  0.00  0.00    +0.326 C 
ATOM      4  N   LIG    1      -12.177  -8.359  58.179  0.00  0.00    -0.598 N 
ATOM      5  C   LIG    1      -12.860  -7.609  57.292  0.00  0.00    +0.621 C 
ATOM      6  O   LIG    1      -14.074  -7.631  57.285  0.00  0.00    -0.471 OA
ATOM      7  C   LIG    1      -10.714  -8.249  58.293  0.00  0.00    +0.304 C 
ATOM      8  C   LIG    1      -10.112  -9.656  58.206  0.00  0.00    +0.204 C 
ENDROOT
BRANCH   1  14
ATOM      9  C   LIG    1       -9.418 -12.489  62.939  0.00  0.00    +0.005 A 
ATOM     10  C   LIG    1       -8.801 -13.727  62.797  0.00  0.00    +0.069 A 
ATOM     11  C   LIG    1       -8.643 -14.269  61.548  0.00  0.00    +0.055 A 
ATOM     12  C   LIG    1       -9.094 -13.576  60.445  0.00  0.00    -0.117 A 
ATOM     13  C   LIG    1       -9.721 -12.313  60.560  0.00  0.00    -0.121 A 
ATOM     14  C   LIG    1      -10.118 -11.762  59.273  0.00  0.00    +0.313 A 
ATOM     15  N   LIG    1       -9.880 -12.432  58.182  0.00  0.00    -0.445 NA
ATOM     16  S   LIG    1       -9.109 -13.866  58.697  0.00  0.00    +0.181 S 
ATOM     17  C   LIG    1       -9.865 -11.789  61.863  0.00  0.00    +0.110 A 
ENDBRANCH   1  14
BRANCH   5  18
ATOM     18  C   LIG    1      -12.128  -6.757  56.324  0.00  0.00    +0.141 A 
ATOM     19  N   LIG    1      -11.839  -5.480  56.466  0.00  0.00    -0.380 NA
ATOM     20  C   LIG    1      -11.172  -5.132  55.347  0.00  0.00    +0.224 A 
ATOM     21  N   LIG    1      -11.092  -6.199  54.594  0.00  0.00    -0.349 NA
ATOM     22  O   LIG    1      -11.629  -7.140  55.139  0.00  0.00    +0.102 OA
BRANCH  20  23
ATOM     23  C   LIG    1      -10.629  -3.787  55.029  0.00  0.00    +0.187 A 
ATOM     24  C   LIG    1       -9.283  -3.515  55.255  0.00  0.00    +0.014 A 
ATOM     25  C   LIG    1       -8.789  -2.259  54.949  0.00  0.00    +0.074 A 
ATOM     26  C   LIG    1       -9.663  -1.310  54.436  0.00  0.00    -0.005 A 
ATOM     27  C   LIG    1      -10.991  -1.648  54.242  0.00  0.00    +0.276 A 
ATOM     28  N   LIG    1      -11.432  -2.853  54.538  0.00  0.00    -0.445 NA
ENDBRANCH  20  23
ENDBRANCH   5  18
TORSDOF 3
ENDMDL
