# Supplementary material for: Computationally accelerated identification of P-glycoprotein inhibitors
Source: PLoS One. 2025 Aug 13;20(8):e0325121. doi: 10.1371/journal.pone.0325121 (PMC12349723; doi:10.1371/journal.pone.0325121)
Supplement: S9 File — We have provided the full dataset for the docking studies presented in this paper, as defined by the journal’s definition of a complete minimal dataset. (ZIP) [file pone.0325121.s013.zip › S9_Docking_Data_Receptors_Ligands/NBD_docking/3b5z_nbd_1/ZINC12577459_3b5z_nbd_1_out.pdb]

MODEL 1
REMARK VINA RESULT:      -8.9      0.000      0.000
REMARK  Name = ZINC12577459
REMARK                            x       y       z     vdW  Elec       q    Type
REMARK                         _______ _______ _______ _____ _____    ______ ____
COMPND    ZINC12577459 
AUTHOR    GENERATED BY OPEN BABEL 2.3.2
ATOM      1  C   LIG     1      -9.730  -2.684  55.544  1.00  0.00           C  
ATOM      2  N   LIG     1     -10.687  -1.804  55.566  1.00  0.00           N  
ATOM      3  C   LIG     1     -10.203  -0.614  56.007  1.00  0.00           C  
ATOM      4  C   LIG     1     -10.778   0.641  56.222  1.00  0.00           C  
ATOM      5  C   LIG     1     -10.013   1.667  56.700  1.00  0.00           C  
ATOM      6  C   LIG     1      -8.663   1.481  56.964  1.00  0.00           C  
ATOM      7  C   LIG     1      -8.073   0.253  56.754  1.00  0.00           C  
ATOM      8  C   LIG     1      -8.837  -0.804  56.277  1.00  0.00           C  
ATOM      9  N   LIG     1      -8.566  -2.123  55.969  1.00  0.00           N  
ATOM     10  C   LIG     1      -9.888  -4.120  55.110  1.00  0.00           C  
ATOM     11  S   LIG     1     -10.178  -5.162  56.567  1.00  0.00           S  
ATOM     12  O   LIG     1     -11.182  -4.585  57.390  1.00  0.00           O  
ATOM     13  O   LIG     1      -8.939  -5.583  57.121  1.00  0.00           O  
ATOM     14  C   LIG     1     -12.055  -8.943  54.932  1.00  0.00           C  
ATOM     15  C   LIG     1     -12.295  -8.562  56.239  1.00  0.00           C  
ATOM     16  C   LIG     1     -11.721  -7.408  56.739  1.00  0.00           C  
ATOM     17  C   LIG     1     -10.909  -6.634  55.931  1.00  0.00           C  
ATOM     18  C   LIG     1     -10.674  -7.012  54.622  1.00  0.00           C  
ATOM     19  C   LIG     1     -11.243  -8.169  54.124  1.00  0.00           C  
ATOM     20  C   LIG     1      -7.269  -2.792  56.083  1.00  0.00           C  
ATOM     21  C   LIG     1      -6.625  -2.898  54.699  1.00  0.00           C  
ATOM     22  C   LIG     1      -5.740  -1.701  54.464  1.00  0.00           C  
ATOM     23  C   LIG     1      -4.886  -1.267  55.462  1.00  0.00           C  
ATOM     24  C   LIG     1      -4.079  -0.166  55.249  1.00  0.00           C  
ATOM     25  C   LIG     1      -4.124   0.502  54.039  1.00  0.00           C  
ATOM     26 CL   LIG     1      -3.109   1.884  53.771  1.00  0.00          Cl  
ATOM     27  C   LIG     1      -4.978   0.067  53.041  1.00  0.00           C  
ATOM     28  C   LIG     1      -5.786  -1.034  53.255  1.00  0.00           C  
ATOM     29  O   LIG     1      -5.843  -4.091  54.628  1.00  0.00           O  
ATOM     30  H   LIG     1      -5.002  -4.039  55.102  1.00  0.00           H  
CONECT    1   10    2    9                                            
CONECT    2    1    3                                                 
CONECT    3    2    4    8                                            
CONECT    4    3    5                                                 
CONECT    5    4    6                                                 
CONECT    6    5    7                                                 
CONECT    7    8    6                                                 
CONECT    8    9    3    7                                            
CONECT    9    1   20    8                                            
CONECT   10    1   11                                                 
CONECT   11   10   17   13   12                                       
CONECT   11                                                           
CONECT   12   11                                                      
CONECT   13   11                                                      
CONECT   14   19   15                                                 
CONECT   15   14   16                                                 
CONECT   16   17   15                                                 
CONECT   17   18   11   16                                            
CONECT   18   19   17                                                 
CONECT   19   18   14                                                 
CONECT   20   21    9                                                 
CONECT   21   22   29   20                                            
CONECT   22   28   21   23                                            
CONECT   23   22   24                                                 
CONECT   24   25   23                                                 
CONECT   25   27   26   24                                            
CONECT   26   25                                                      
CONECT   27   28   25                                                 
CONECT   28   27   22                                                 
CONECT   29   21   30                                                 
CONECT   30   29                                                      
MASTER        0    0    0    0    0    0    0    0   30    0   30    0
END
