# Supplementary material for: Computationally accelerated identification of P-glycoprotein inhibitors
Source: PLoS One. 2025 Aug 13;20(8):e0325121. doi: 10.1371/journal.pone.0325121 (PMC12349723; doi:10.1371/journal.pone.0325121)
Supplement: S9 File — We have provided the full dataset for the docking studies presented in this paper, as defined by the journal’s definition of a complete minimal dataset. (ZIP) [file pone.0325121.s013.zip › S9_Docking_Data_Receptors_Ligands/NBD_docking/3b5z_nbd_1/ZINC12577459_3b5z_nbd_1_out.pdbqt]

MODEL 1
REMARK VINA RESULT:      -8.9      0.000      0.000
REMARK  Name = ZINC12577459
REMARK                            x       y       z     vdW  Elec       q    Type
REMARK                         _______ _______ _______ _____ _____    ______ ____
ROOT
ATOM      1  C   LIG    1       -9.730  -2.684  55.544  0.00  0.00    +0.280 A 
ATOM      2  N   LIG    1      -10.687  -1.804  55.566  0.00  0.00    -0.459 NA
ATOM      3  C   LIG    1      -10.203  -0.614  56.007  0.00  0.00    +0.045 A 
ATOM      4  C   LIG    1      -10.778   0.641  56.222  0.00  0.00    +0.078 A 
ATOM      5  C   LIG    1      -10.013   1.667  56.700  0.00  0.00    +0.007 A 
ATOM      6  C   LIG    1       -8.663   1.481  56.964  0.00  0.00    +0.043 A 
ATOM      7  C   LIG    1       -8.073   0.253  56.754  0.00  0.00    +0.010 A 
ATOM      8  C   LIG    1       -8.837  -0.804  56.277  0.00  0.00    +0.058 A 
ATOM      9  N   LIG    1       -8.566  -2.123  55.969  0.00  0.00    -0.474 N 
ENDROOT
BRANCH   1  10
ATOM     10  C   LIG    1       -9.888  -4.120  55.110  0.00  0.00    -0.212 C 
BRANCH  10  11
ATOM     11  S   LIG    1      -10.178  -5.162  56.567  0.00  0.00    +2.495 S 
ATOM     12  O   LIG    1      -11.182  -4.585  57.390  0.00  0.00    -0.909 OA
ATOM     13  O   LIG    1       -8.939  -5.583  57.121  0.00  0.00    -0.927 OA
BRANCH  11  17
ATOM     14  C   LIG    1      -12.055  -8.943  54.932  0.00  0.00    +0.074 A 
ATOM     15  C   LIG    1      -12.295  -8.562  56.239  0.00  0.00    -0.002 A 
ATOM     16  C   LIG    1      -11.721  -7.408  56.739  0.00  0.00    +0.115 A 
ATOM     17  C   LIG    1      -10.909  -6.634  55.931  0.00  0.00    -0.663 A 
ATOM     18  C   LIG    1      -10.674  -7.012  54.622  0.00  0.00    +0.124 A 
ATOM     19  C   LIG    1      -11.243  -8.169  54.124  0.00  0.00    +0.001 A 
ENDBRANCH  11  17
ENDBRANCH  10  11
ENDBRANCH   1  10
BRANCH   9  20
ATOM     20  C   LIG    1       -7.269  -2.792  56.083  0.00  0.00    +0.291 C 
BRANCH  20  21
ATOM     21  C   LIG    1       -6.625  -2.898  54.699  0.00  0.00    +0.256 C 
BRANCH  21  22
ATOM     22  C   LIG    1       -5.740  -1.701  54.464  0.00  0.00    -0.120 A 
ATOM     23  C   LIG    1       -4.886  -1.267  55.462  0.00  0.00    +0.033 A 
ATOM     24  C   LIG    1       -4.079  -0.166  55.249  0.00  0.00    +0.036 A 
ATOM     25  C   LIG    1       -4.124   0.502  54.039  0.00  0.00    -0.029 A 
ATOM     26 CL   LIG    1       -3.109   1.884  53.771  0.00  0.00    -0.061 Cl
ATOM     27  C   LIG    1       -4.978   0.067  53.041  0.00  0.00    +0.035 A 
ATOM     28  C   LIG    1       -5.786  -1.034  53.255  0.00  0.00    +0.045 A 
ENDBRANCH  21  22
BRANCH  21  29
ATOM     29  O   LIG    1       -5.843  -4.091  54.628  0.00  0.00    -0.539 OA
ATOM     30  H   LIG    1       -5.002  -4.039  55.102  0.00  0.00    +0.369 HD
ENDBRANCH  21  29
ENDBRANCH  20  21
ENDBRANCH   9  20
TORSDOF 7
ENDMDL
MODEL 2
REMARK VINA RESULT:      -8.8      8.705     11.366
REMARK  Name = ZINC12577459
REMARK                            x       y       z     vdW  Elec       q    Type
REMARK                         _______ _______ _______ _____ _____    ______ ____
ROOT
ATOM      1  C   LIG    1       -9.619  -4.985  63.923  0.00  0.00    +0.280 A 
ATOM      2  N   LIG    1       -9.283  -4.103  64.818  0.00  0.00    -0.459 NA
ATOM      3  C   LIG    1       -9.189  -4.699  66.034  0.00  0.00    +0.045 A 
ATOM      4  C   LIG    1       -8.869  -4.235  67.312  0.00  0.00    +0.078 A 
ATOM      5  C   LIG    1       -8.874  -5.099  68.371  0.00  0.00    +0.007 A 
ATOM      6  C   LIG    1       -9.181  -6.440  68.189  0.00  0.00    +0.043 A 
ATOM      7  C   LIG    1       -9.494  -6.922  66.935  0.00  0.00    +0.010 A 
ATOM      8  C   LIG    1       -9.502  -6.056  65.849  0.00  0.00    +0.058 A 
ATOM      9  N   LIG    1       -9.765  -6.207  64.502  0.00  0.00    -0.474 N 
ENDROOT
BRANCH   1  10
ATOM     10  C   LIG    1       -9.819  -4.695  62.457  0.00  0.00    -0.212 C 
BRANCH  10  11
ATOM     11  S   LIG    1       -8.216  -4.734  61.609  0.00  0.00    +2.495 S 
ATOM     12  O   LIG    1       -8.190  -5.788  60.658  0.00  0.00    -0.909 OA
ATOM     13  O   LIG    1       -7.162  -4.579  62.549  0.00  0.00    -0.927 OA
BRANCH  11  17
ATOM     14  C   LIG    1       -8.119  -0.943  59.134  0.00  0.00    +0.074 A 
ATOM     15  C   LIG    1       -8.758  -0.952  60.361  0.00  0.00    -0.002 A 
ATOM     16  C   LIG    1       -8.788  -2.110  61.116  0.00  0.00    +0.115 A 
ATOM     17  C   LIG    1       -8.178  -3.258  60.646  0.00  0.00    -0.663 A 
ATOM     18  C   LIG    1       -7.534  -3.248  59.422  0.00  0.00    +0.124 A 
ATOM     19  C   LIG    1       -7.509  -2.092  58.665  0.00  0.00    +0.001 A 
ENDBRANCH  11  17
ENDBRANCH  10  11
ENDBRANCH   1  10
BRANCH   9  20
ATOM     20  C   LIG    1      -10.136  -7.451  63.824  0.00  0.00    +0.291 C 
BRANCH  20  21
ATOM     21  C   LIG    1       -8.879  -8.130  63.278  0.00  0.00    +0.256 C 
BRANCH  21  22
ATOM     22  C   LIG    1       -8.735  -9.496  63.899  0.00  0.00    -0.120 A 
ATOM     23  C   LIG    1       -7.964  -9.660  65.035  0.00  0.00    +0.033 A 
ATOM     24  C   LIG    1       -7.826 -10.913  65.602  0.00  0.00    +0.036 A 
ATOM     25  C   LIG    1       -8.459 -12.003  65.033  0.00  0.00    -0.029 A 
ATOM     26 CL   LIG    1       -8.287 -13.577  65.745  0.00  0.00    -0.061 Cl
ATOM     27  C   LIG    1       -9.230 -11.838  63.896  0.00  0.00    +0.035 A 
ATOM     28  C   LIG    1       -9.367 -10.584  63.329  0.00  0.00    +0.045 A 
ENDBRANCH  21  22
BRANCH  21  29
ATOM     29  O   LIG    1       -8.986  -8.260  61.860  0.00  0.00    -0.539 OA
ATOM     30  H   LIG    1       -9.792  -8.706  61.565  0.00  0.00    +0.369 HD
ENDBRANCH  21  29
ENDBRANCH  20  21
ENDBRANCH   9  20
TORSDOF 7
ENDMDL
MODEL 3
REMARK VINA RESULT:      -8.7      5.797      8.425
REMARK  Name = ZINC12577459
REMARK                            x       y       z     vdW  Elec       q    Type
REMARK                         _______ _______ _______ _____ _____    ______ ____
ROOT
ATOM      1  C   LIG    1       -8.120  -3.801  62.560  0.00  0.00    +0.280 A 
ATOM      2  N   LIG    1       -8.272  -3.408  63.790  0.00  0.00    -0.459 NA
ATOM      3  C   LIG    1       -8.868  -4.390  64.513  0.00  0.00    +0.045 A 
ATOM      4  C   LIG    1       -9.258  -4.502  65.850  0.00  0.00    +0.078 A 
ATOM      5  C   LIG    1       -9.865  -5.644  66.289  0.00  0.00    +0.007 A 
ATOM      6  C   LIG    1      -10.089  -6.705  65.422  0.00  0.00    +0.043 A 
ATOM      7  C   LIG    1       -9.708  -6.620  64.100  0.00  0.00    +0.010 A 
ATOM      8  C   LIG    1       -9.097  -5.463  63.635  0.00  0.00    +0.058 A 
ATOM      9  N   LIG    1       -8.608  -5.062  62.407  0.00  0.00    -0.474 N 
ENDROOT
BRANCH   1  10
ATOM     10  C   LIG    1       -7.496  -2.979  61.461  0.00  0.00    -0.212 C 
BRANCH  10  11
ATOM     11  S   LIG    1       -8.630  -1.644  60.987  0.00  0.00    +2.495 S 
ATOM     12  O   LIG    1       -8.381  -0.488  61.773  0.00  0.00    -0.909 OA
ATOM     13  O   LIG    1       -9.949  -2.152  60.840  0.00  0.00    -0.927 OA
BRANCH  11  17
ATOM     14  C   LIG    1       -7.370  -0.484  56.795  0.00  0.00    +0.074 A 
ATOM     15  C   LIG    1       -6.662  -1.451  57.488  0.00  0.00    -0.002 A 
ATOM     16  C   LIG    1       -7.047  -1.804  58.768  0.00  0.00    +0.115 A 
ATOM     17  C   LIG    1       -8.139  -1.193  59.355  0.00  0.00    -0.663 A 
ATOM     18  C   LIG    1       -8.850  -0.231  58.661  0.00  0.00    +0.124 A 
ATOM     19  C   LIG    1       -8.462   0.126  57.383  0.00  0.00    +0.001 A 
ENDBRANCH  11  17
ENDBRANCH  10  11
ENDBRANCH   1  10
BRANCH   9  20
ATOM     20  C   LIG    1       -8.618  -5.846  61.170  0.00  0.00    +0.291 C 
BRANCH  20  21
ATOM     21  C   LIG    1       -9.965  -5.673  60.467  0.00  0.00    +0.256 C 
BRANCH  21  22
ATOM     22  C   LIG    1       -9.749  -5.608  58.977  0.00  0.00    -0.120 A 
ATOM     23  C   LIG    1       -9.509  -4.391  58.365  0.00  0.00    +0.033 A 
ATOM     24  C   LIG    1       -9.317  -4.330  56.999  0.00  0.00    +0.036 A 
ATOM     25  C   LIG    1       -9.366  -5.486  56.241  0.00  0.00    -0.029 A 
ATOM     26 CL   LIG    1       -9.124  -5.410  54.523  0.00  0.00    -0.061 Cl
ATOM     27  C   LIG    1       -9.606  -6.703  56.853  0.00  0.00    +0.035 A 
ATOM     28  C   LIG    1       -9.799  -6.763  58.220  0.00  0.00    +0.045 A 
ENDBRANCH  21  22
BRANCH  21  29
ATOM     29  O   LIG    1      -10.811  -6.780  60.778  0.00  0.00    -0.539 OA
ATOM     30  H   LIG    1      -11.681  -6.741  60.358  0.00  0.00    +0.369 HD
ENDBRANCH  21  29
ENDBRANCH  20  21
ENDBRANCH   9  20
TORSDOF 7
ENDMDL
MODEL 4
REMARK VINA RESULT:      -8.6      4.135      8.028
REMARK  Name = ZINC12577459
REMARK                            x       y       z     vdW  Elec       q    Type
REMARK                         _______ _______ _______ _____ _____    ______ ____
ROOT
ATOM      1  C   LIG    1       -9.286  -5.564  55.635  0.00  0.00    +0.280 A 
ATOM      2  N   LIG    1       -9.817  -6.052  54.553  0.00  0.00    -0.459 NA
ATOM      3  C   LIG    1      -10.524  -7.171  54.856  0.00  0.00    +0.045 A 
ATOM      4  C   LIG    1      -11.277  -8.071  54.097  0.00  0.00    +0.078 A 
ATOM      5  C   LIG    1      -11.873  -9.140  54.704  0.00  0.00    +0.007 A 
ATOM      6  C   LIG    1      -11.751  -9.337  56.072  0.00  0.00    +0.043 A 
ATOM      7  C   LIG    1      -11.018  -8.459  56.842  0.00  0.00    +0.010 A 
ATOM      8  C   LIG    1      -10.398  -7.371  56.241  0.00  0.00    +0.058 A 
ATOM      9  N   LIG    1       -9.612  -6.335  56.706  0.00  0.00    -0.474 N 
ENDROOT
BRANCH   1  10
ATOM     10  C   LIG    1       -8.430  -4.324  55.692  0.00  0.00    -0.212 C 
BRANCH  10  11
ATOM     11  S   LIG    1       -9.436  -2.921  56.252  0.00  0.00    +2.495 S 
ATOM     12  O   LIG    1       -9.116  -2.595  57.596  0.00  0.00    -0.909 OA
ATOM     13  O   LIG    1      -10.787  -3.098  55.849  0.00  0.00    -0.927 OA
BRANCH  11  17
ATOM     14  C   LIG    1       -7.960   0.604  53.824  0.00  0.00    +0.074 A 
ATOM     15  C   LIG    1       -9.125   0.712  54.562  0.00  0.00    -0.002 A 
ATOM     16  C   LIG    1       -9.576  -0.365  55.302  0.00  0.00    +0.115 A 
ATOM     17  C   LIG    1       -8.862  -1.549  55.307  0.00  0.00    -0.663 A 
ATOM     18  C   LIG    1       -7.694  -1.654  54.573  0.00  0.00    +0.124 A 
ATOM     19  C   LIG    1       -7.246  -0.580  53.828  0.00  0.00    +0.001 A 
ENDBRANCH  11  17
ENDBRANCH  10  11
ENDBRANCH   1  10
BRANCH   9  20
ATOM     20  C   LIG    1       -9.204  -6.111  58.095  0.00  0.00    +0.291 C 
BRANCH  20  21
ATOM     21  C   LIG    1      -10.440  -5.833  58.952  0.00  0.00    +0.256 C 
BRANCH  21  22
ATOM     22  C   LIG    1      -10.010  -5.435  60.340  0.00  0.00    -0.120 A 
ATOM     23  C   LIG    1       -9.705  -6.407  61.275  0.00  0.00    +0.033 A 
ATOM     24  C   LIG    1       -9.316  -6.042  62.549  0.00  0.00    +0.036 A 
ATOM     25  C   LIG    1       -9.232  -4.705  62.892  0.00  0.00    -0.029 A 
ATOM     26 CL   LIG    1       -8.743  -4.246  64.493  0.00  0.00    -0.061 Cl
ATOM     27  C   LIG    1       -9.538  -3.732  61.956  0.00  0.00    +0.035 A 
ATOM     28  C   LIG    1       -9.927  -4.098  60.681  0.00  0.00    +0.045 A 
ENDBRANCH  21  22
BRANCH  21  29
ATOM     29  O   LIG    1      -11.198  -4.775  58.365  0.00  0.00    -0.539 OA
ATOM     30  H   LIG    1      -10.664  -4.129  57.883  0.00  0.00    +0.369 HD
ENDBRANCH  21  29
ENDBRANCH  20  21
ENDBRANCH   9  20
TORSDOF 7
ENDMDL
MODEL 5
REMARK VINA RESULT:      -8.6      3.946      7.721
REMARK  Name = ZINC12577459
REMARK                            x       y       z     vdW  Elec       q    Type
REMARK                         _______ _______ _______ _____ _____    ______ ____
ROOT
ATOM      1  C   LIG    1       -9.576  -0.293  55.296  0.00  0.00    +0.280 A 
ATOM      2  N   LIG    1       -8.638   0.461  54.804  0.00  0.00    -0.459 NA
ATOM      3  C   LIG    1       -7.587  -0.309  54.421  0.00  0.00    +0.045 A 
ATOM      4  C   LIG    1       -6.346  -0.029  53.844  0.00  0.00    +0.078 A 
ATOM      5  C   LIG    1       -5.472  -1.045  53.583  0.00  0.00    +0.007 A 
ATOM      6  C   LIG    1       -5.807  -2.360  53.872  0.00  0.00    +0.043 A 
ATOM      7  C   LIG    1       -7.029  -2.662  54.437  0.00  0.00    +0.010 A 
ATOM      8  C   LIG    1       -7.927  -1.640  54.717  0.00  0.00    +0.058 A 
ATOM      9  N   LIG    1       -9.194  -1.598  55.265  0.00  0.00    -0.474 N 
ENDROOT
BRANCH   1  10
ATOM     10  C   LIG    1      -10.896   0.207  55.826  0.00  0.00    -0.212 C 
BRANCH  10  11
ATOM     11  S   LIG    1      -10.604   1.282  57.258  0.00  0.00    +2.495 S 
ATOM     12  O   LIG    1       -9.822   2.404  56.876  0.00  0.00    -0.909 OA
ATOM     13  O   LIG    1      -10.247   0.501  58.391  0.00  0.00    -0.927 OA
BRANCH  11  17
ATOM     14  C   LIG    1      -14.669   2.997  58.274  0.00  0.00    +0.074 A 
ATOM     15  C   LIG    1      -14.575   1.824  57.547  0.00  0.00    -0.002 A 
ATOM     16  C   LIG    1      -13.334   1.301  57.236  0.00  0.00    +0.115 A 
ATOM     17  C   LIG    1      -12.186   1.949  57.653  0.00  0.00    -0.663 A 
ATOM     18  C   LIG    1      -12.280   3.119  58.385  0.00  0.00    +0.124 A 
ATOM     19  C   LIG    1      -13.521   3.645  58.691  0.00  0.00    +0.001 A 
ENDBRANCH  11  17
ENDBRANCH  10  11
ENDBRANCH   1  10
BRANCH   9  20
ATOM     20  C   LIG    1       -9.977  -2.745  55.730  0.00  0.00    +0.291 C 
BRANCH  20  21
ATOM     21  C   LIG    1      -10.697  -3.387  54.543  0.00  0.00    +0.256 C 
BRANCH  21  22
ATOM     22  C   LIG    1      -10.901  -4.855  54.813  0.00  0.00    -0.120 A 
ATOM     23  C   LIG    1      -10.036  -5.786  54.266  0.00  0.00    +0.033 A 
ATOM     24  C   LIG    1      -10.226  -7.132  54.508  0.00  0.00    +0.036 A 
ATOM     25  C   LIG    1      -11.281  -7.551  55.298  0.00  0.00    -0.029 A 
ATOM     26 CL   LIG    1      -11.520  -9.243  55.604  0.00  0.00    -0.061 Cl
ATOM     27  C   LIG    1      -12.146  -6.620  55.846  0.00  0.00    +0.035 A 
ATOM     28  C   LIG    1      -11.956  -5.273  55.603  0.00  0.00    +0.045 A 
ENDBRANCH  21  22
BRANCH  21  29
ATOM     29  O   LIG    1      -11.964  -2.756  54.356  0.00  0.00    -0.539 OA
ATOM     30  H   LIG    1      -12.556  -3.231  53.758  0.00  0.00    +0.369 HD
ENDBRANCH  21  29
ENDBRANCH  20  21
ENDBRANCH   9  20
TORSDOF 7
ENDMDL
MODEL 6
REMARK VINA RESULT:      -8.6      5.200      7.603
REMARK  Name = ZINC12577459
REMARK                            x       y       z     vdW  Elec       q    Type
REMARK                         _______ _______ _______ _____ _____    ______ ____
ROOT
ATOM      1  C   LIG    1       -8.421  -2.982  59.203  0.00  0.00    +0.280 A 
ATOM      2  N   LIG    1       -8.198  -1.739  58.889  0.00  0.00    -0.459 NA
ATOM      3  C   LIG    1       -8.418  -1.557  57.562  0.00  0.00    +0.045 A 
ATOM      4  C   LIG    1       -8.333  -0.451  56.713  0.00  0.00    +0.078 A 
ATOM      5  C   LIG    1       -8.610  -0.591  55.383  0.00  0.00    +0.007 A 
ATOM      6  C   LIG    1       -8.990  -1.821  54.864  0.00  0.00    +0.043 A 
ATOM      7  C   LIG    1       -9.086  -2.925  55.683  0.00  0.00    +0.010 A 
ATOM      8  C   LIG    1       -8.800  -2.803  57.037  0.00  0.00    +0.058 A 
ATOM      9  N   LIG    1       -8.797  -3.684  58.101  0.00  0.00    -0.474 N 
ENDROOT
BRANCH   1  10
ATOM     10  C   LIG    1       -8.280  -3.560  60.589  0.00  0.00    -0.212 C 
BRANCH  10  11
ATOM     11  S   LIG    1       -9.664  -3.001  61.620  0.00  0.00    +2.495 S 
ATOM     12  O   LIG    1      -10.899  -3.300  60.986  0.00  0.00    -0.909 OA
ATOM     13  O   LIG    1       -9.403  -1.699  62.125  0.00  0.00    -0.927 OA
BRANCH  11  17
ATOM     14  C   LIG    1       -9.557  -5.691  65.261  0.00  0.00    +0.074 A 
ATOM     15  C   LIG    1       -9.275  -4.342  65.389  0.00  0.00    -0.002 A 
ATOM     16  C   LIG    1       -9.307  -3.522  64.277  0.00  0.00    +0.115 A 
ATOM     17  C   LIG    1       -9.622  -4.048  63.038  0.00  0.00    -0.663 A 
ATOM     18  C   LIG    1       -9.909  -5.395  62.911  0.00  0.00    +0.124 A 
ATOM     19  C   LIG    1       -9.871  -6.216  64.022  0.00  0.00    +0.001 A 
ENDBRANCH  11  17
ENDBRANCH  10  11
ENDBRANCH   1  10
BRANCH   9  20
ATOM     20  C   LIG    1       -9.133  -5.108  58.051  0.00  0.00    +0.291 C 
BRANCH  20  21
ATOM     21  C   LIG    1      -10.654  -5.275  58.060  0.00  0.00    +0.256 C 
BRANCH  21  22
ATOM     22  C   LIG    1      -11.039  -6.425  57.165  0.00  0.00    -0.120 A 
ATOM     23  C   LIG    1      -10.703  -6.399  55.824  0.00  0.00    +0.033 A 
ATOM     24  C   LIG    1      -11.061  -7.451  55.002  0.00  0.00    +0.036 A 
ATOM     25  C   LIG    1      -11.755  -8.529  55.520  0.00  0.00    -0.029 A 
ATOM     26 CL   LIG    1      -12.204  -9.850  54.488  0.00  0.00    -0.061 Cl
ATOM     27  C   LIG    1      -12.090  -8.554  56.862  0.00  0.00    +0.035 A 
ATOM     28  C   LIG    1      -11.732  -7.502  57.684  0.00  0.00    +0.045 A 
ENDBRANCH  21  22
BRANCH  21  29
ATOM     29  O   LIG    1      -11.096  -5.538  59.392  0.00  0.00    -0.539 OA
ATOM     30  H   LIG    1      -11.139  -6.479  59.614  0.00  0.00    +0.369 HD
ENDBRANCH  21  29
ENDBRANCH  20  21
ENDBRANCH   9  20
TORSDOF 7
ENDMDL
MODEL 7
REMARK VINA RESULT:      -8.5      5.024      8.208
REMARK  Name = ZINC12577459
REMARK                            x       y       z     vdW  Elec       q    Type
REMARK                         _______ _______ _______ _____ _____    ______ ____
ROOT
ATOM      1  C   LIG    1      -11.667  -8.472  58.630  0.00  0.00    +0.280 A 
ATOM      2  N   LIG    1      -12.580  -8.308  59.542  0.00  0.00    -0.459 NA
ATOM      3  C   LIG    1      -13.788  -8.692  59.053  0.00  0.00    +0.045 A 
ATOM      4  C   LIG    1      -15.077  -8.728  59.588  0.00  0.00    +0.078 A 
ATOM      5  C   LIG    1      -16.121  -9.164  58.822  0.00  0.00    +0.007 A 
ATOM      6  C   LIG    1      -15.912  -9.586  57.516  0.00  0.00    +0.043 A 
ATOM      7  C   LIG    1      -14.647  -9.565  56.968  0.00  0.00    +0.010 A 
ATOM      8  C   LIG    1      -13.576  -9.117  57.730  0.00  0.00    +0.058 A 
ATOM      9  N   LIG    1      -12.223  -8.971  57.494  0.00  0.00    -0.474 N 
ENDROOT
BRANCH   1  10
ATOM     10  C   LIG    1      -10.204  -8.153  58.807  0.00  0.00    -0.212 C 
BRANCH  10  11
ATOM     11  S   LIG    1       -9.975  -6.353  58.819  0.00  0.00    +2.495 S 
ATOM     12  O   LIG    1      -11.234  -5.699  58.748  0.00  0.00    -0.909 OA
ATOM     13  O   LIG    1       -8.917  -5.989  57.942  0.00  0.00    -0.927 OA
BRANCH  11  17
ATOM     14  C   LIG    1       -8.413  -5.408  62.962  0.00  0.00    +0.074 A 
ATOM     15  C   LIG    1       -9.536  -6.200  62.811  0.00  0.00    -0.002 A 
ATOM     16  C   LIG    1      -10.014  -6.488  61.546  0.00  0.00    +0.115 A 
ATOM     17  C   LIG    1       -9.367  -5.986  60.432  0.00  0.00    -0.663 A 
ATOM     18  C   LIG    1       -8.240  -5.198  60.583  0.00  0.00    +0.124 A 
ATOM     19  C   LIG    1       -7.766  -4.906  61.848  0.00  0.00    +0.001 A 
ENDBRANCH  11  17
ENDBRANCH  10  11
ENDBRANCH   1  10
BRANCH   9  20
ATOM     20  C   LIG    1      -11.520  -9.289  56.250  0.00  0.00    +0.291 C 
BRANCH  20  21
ATOM     21  C   LIG    1      -12.127  -8.483  55.100  0.00  0.00    +0.256 C 
BRANCH  21  22
ATOM     22  C   LIG    1      -11.470  -7.128  55.033  0.00  0.00    -0.120 A 
ATOM     23  C   LIG    1      -10.186  -7.007  54.533  0.00  0.00    +0.033 A 
ATOM     24  C   LIG    1       -9.581  -5.766  54.477  0.00  0.00    +0.036 A 
ATOM     25  C   LIG    1      -10.258  -4.645  54.922  0.00  0.00    -0.029 A 
ATOM     26 CL   LIG    1       -9.498  -3.086  54.851  0.00  0.00    -0.061 Cl
ATOM     27  C   LIG    1      -11.542  -4.767  55.423  0.00  0.00    +0.035 A 
ATOM     28  C   LIG    1      -12.147  -6.008  55.478  0.00  0.00    +0.045 A 
ENDBRANCH  21  22
BRANCH  21  29
ATOM     29  O   LIG    1      -11.916  -9.176  53.869  0.00  0.00    -0.539 OA
ATOM     30  H   LIG    1      -10.986  -9.352  53.671  0.00  0.00    +0.369 HD
ENDBRANCH  21  29
ENDBRANCH  20  21
ENDBRANCH   9  20
TORSDOF 7
ENDMDL
MODEL 8
REMARK VINA RESULT:      -8.5      5.383      6.692
REMARK  Name = ZINC12577459
REMARK                            x       y       z     vdW  Elec       q    Type
REMARK                         _______ _______ _______ _____ _____    ______ ____
ROOT
ATOM      1  C   LIG    1       -9.800  -4.212  60.390  0.00  0.00    +0.280 A 
ATOM      2  N   LIG    1      -10.344  -5.336  60.026  0.00  0.00    -0.459 NA
ATOM      3  C   LIG    1      -10.081  -5.567  58.714  0.00  0.00    +0.045 A 
ATOM      4  C   LIG    1      -10.413  -6.598  57.832  0.00  0.00    +0.078 A 
ATOM      5  C   LIG    1      -10.003  -6.538  56.530  0.00  0.00    +0.007 A 
ATOM      6  C   LIG    1       -9.247  -5.467  56.074  0.00  0.00    +0.043 A 
ATOM      7  C   LIG    1       -8.903  -4.440  56.929  0.00  0.00    +0.010 A 
ATOM      8  C   LIG    1       -9.318  -4.481  58.253  0.00  0.00    +0.058 A 
ATOM      9  N   LIG    1       -9.153  -3.643  59.338  0.00  0.00    -0.474 N 
ENDROOT
BRANCH   1  10
ATOM     10  C   LIG    1       -9.879  -3.624  61.776  0.00  0.00    -0.212 C 
BRANCH  10  11
ATOM     11  S   LIG    1       -8.415  -4.121  62.727  0.00  0.00    +2.495 S 
ATOM     12  O   LIG    1       -7.728  -2.973  63.203  0.00  0.00    -0.909 OA
ATOM     13  O   LIG    1       -7.717  -5.154  62.044  0.00  0.00    -0.927 OA
BRANCH  11  17
ATOM     14  C   LIG    1      -10.064  -6.106  66.446  0.00  0.00    +0.074 A 
ATOM     15  C   LIG    1      -10.021  -6.803  65.252  0.00  0.00    -0.002 A 
ATOM     16  C   LIG    1       -9.518  -6.196  64.116  0.00  0.00    +0.115 A 
ATOM     17  C   LIG    1       -9.057  -4.894  64.174  0.00  0.00    -0.663 A 
ATOM     18  C   LIG    1       -9.095  -4.200  65.369  0.00  0.00    +0.124 A 
ATOM     19  C   LIG    1       -9.604  -4.804  66.504  0.00  0.00    +0.001 A 
ENDBRANCH  11  17
ENDBRANCH  10  11
ENDBRANCH   1  10
BRANCH   9  20
ATOM     20  C   LIG    1       -8.420  -2.375  59.352  0.00  0.00    +0.291 C 
BRANCH  20  21
ATOM     21  C   LIG    1       -6.917  -2.654  59.407  0.00  0.00    +0.256 C 
BRANCH  21  22
ATOM     22  C   LIG    1       -6.245  -2.024  58.215  0.00  0.00    -0.120 A 
ATOM     23  C   LIG    1       -6.955  -1.168  57.393  0.00  0.00    +0.033 A 
ATOM     24  C   LIG    1       -6.341  -0.594  56.297  0.00  0.00    +0.036 A 
ATOM     25  C   LIG    1       -5.016  -0.877  56.019  0.00  0.00    -0.029 A 
ATOM     26 CL   LIG    1       -4.244  -0.156  54.641  0.00  0.00    -0.061 Cl
ATOM     27  C   LIG    1       -4.305  -1.734  56.841  0.00  0.00    +0.035 A 
ATOM     28  C   LIG    1       -4.920  -2.308  57.938  0.00  0.00    +0.045 A 
ENDBRANCH  21  22
BRANCH  21  29
ATOM     29  O   LIG    1       -6.374  -2.103  60.607  0.00  0.00    -0.539 OA
ATOM     30  H   LIG    1       -6.647  -1.191  60.780  0.00  0.00    +0.369 HD
ENDBRANCH  21  29
ENDBRANCH  20  21
ENDBRANCH   9  20
TORSDOF 7
ENDMDL
MODEL 9
REMARK VINA RESULT:      -8.4     15.531     17.772
REMARK  Name = ZINC12577459
REMARK                            x       y       z     vdW  Elec       q    Type
REMARK                         _______ _______ _______ _____ _____    ______ ____
ROOT
ATOM      1  C   LIG    1        5.317   4.552  58.383  0.00  0.00    +0.280 A 
ATOM      2  N   LIG    1        5.556   3.644  59.283  0.00  0.00    -0.459 NA
ATOM      3  C   LIG    1        6.888   3.593  59.538  0.00  0.00    +0.045 A 
ATOM      4  C   LIG    1        7.677   2.821  60.394  0.00  0.00    +0.078 A 
ATOM      5  C   LIG    1        9.032   2.997  60.415  0.00  0.00    +0.007 A 
ATOM      6  C   LIG    1        9.635   3.945  59.602  0.00  0.00    +0.043 A 
ATOM      7  C   LIG    1        8.876   4.723  58.753  0.00  0.00    +0.010 A 
ATOM      8  C   LIG    1        7.499   4.552  58.713  0.00  0.00    +0.058 A 
ATOM      9  N   LIG    1        6.478   5.146  57.997  0.00  0.00    -0.474 N 
ENDROOT
BRANCH   1  10
ATOM     10  C   LIG    1        3.951   4.895  57.844  0.00  0.00    -0.212 C 
BRANCH  10  11
ATOM     11  S   LIG    1        3.303   6.346  58.721  0.00  0.00    +2.495 S 
ATOM     12  O   LIG    1        4.232   6.779  59.704  0.00  0.00    -0.909 OA
ATOM     13  O   LIG    1        1.935   6.146  59.052  0.00  0.00    -0.927 OA
BRANCH  11  17
ATOM     14  C   LIG    1        3.268   9.651  55.626  0.00  0.00    +0.074 A 
ATOM     15  C   LIG    1        4.096   9.745  56.730  0.00  0.00    -0.002 A 
ATOM     16  C   LIG    1        4.106   8.737  57.675  0.00  0.00    +0.115 A 
ATOM     17  C   LIG    1        3.289   7.632  57.517  0.00  0.00    -0.663 A 
ATOM     18  C   LIG    1        2.466   7.535  56.410  0.00  0.00    +0.124 A 
ATOM     19  C   LIG    1        2.451   8.546  55.468  0.00  0.00    +0.001 A 
ENDBRANCH  11  17
ENDBRANCH  10  11
ENDBRANCH   1  10
BRANCH   9  20
ATOM     20  C   LIG    1        6.620   6.213  57.004  0.00  0.00    +0.291 C 
BRANCH  20  21
ATOM     21  C   LIG    1        6.220   5.684  55.626  0.00  0.00    +0.256 C 
BRANCH  21  22
ATOM     22  C   LIG    1        6.015   6.842  54.683  0.00  0.00    -0.120 A 
ATOM     23  C   LIG    1        5.089   6.745  53.661  0.00  0.00    +0.033 A 
ATOM     24  C   LIG    1        4.905   7.804  52.793  0.00  0.00    +0.036 A 
ATOM     25  C   LIG    1        5.647   8.961  52.945  0.00  0.00    -0.029 A 
ATOM     26 CL   LIG    1        5.415  10.292  51.855  0.00  0.00    -0.061 Cl
ATOM     27  C   LIG    1        6.574   9.058  53.968  0.00  0.00    +0.035 A 
ATOM     28  C   LIG    1        6.757   7.998  54.836  0.00  0.00    +0.045 A 
ENDBRANCH  21  22
BRANCH  21  29
ATOM     29  O   LIG    1        7.253   4.837  55.123  0.00  0.00    -0.539 OA
ATOM     30  H   LIG    1        7.038   4.410  54.282  0.00  0.00    +0.369 HD
ENDBRANCH  21  29
ENDBRANCH  20  21
ENDBRANCH   9  20
TORSDOF 7
ENDMDL
