# Supplementary material for: Computationally accelerated identification of P-glycoprotein inhibitors
Source: PLoS One. 2025 Aug 13;20(8):e0325121. doi: 10.1371/journal.pone.0325121 (PMC12349723; doi:10.1371/journal.pone.0325121)
Supplement: S9 File — We have provided the full dataset for the docking studies presented in this paper, as defined by the journal’s definition of a complete minimal dataset. (ZIP) [file pone.0325121.s013.zip › S9_Docking_Data_Receptors_Ligands/NBD_docking/3b5z_nbd_1/ZINC12922226_3b5z_nbd_1_out.pdb]

MODEL 1
REMARK VINA RESULT:     -10.1      0.000      0.000
REMARK  Name = ZINC12922226
REMARK                            x       y       z     vdW  Elec       q    Type
REMARK                         _______ _______ _______ _____ _____    ______ ____
COMPND    ZINC12922226 
AUTHOR    GENERATED BY OPEN BABEL 2.3.2
ATOM      1  C   LIG     1      -9.779  -7.153  64.262  1.00  0.00           C  
ATOM      2  N   LIG     1     -11.054  -6.925  64.049  1.00  0.00           N  
ATOM      3  N   LIG     1     -11.194  -6.304  62.932  1.00  0.00           N  
ATOM      4  C   LIG     1     -10.025  -6.112  62.390  1.00  0.00           C  
ATOM      5  O   LIG     1      -9.102  -6.636  63.216  1.00  0.00           O  
ATOM      6  C   LIG     1      -8.574 -10.104  64.380  1.00  0.00           C  
ATOM      7  C   LIG     1      -8.672  -9.104  65.504  1.00  0.00           C  
ATOM      8  C   LIG     1      -9.194  -7.841  65.431  1.00  0.00           C  
ATOM      9  C   LIG     1      -9.034  -7.337  66.809  1.00  0.00           C  
ATOM     10  N   LIG     1      -8.466  -8.316  67.468  1.00  0.00           N  
ATOM     11  O   LIG     1      -8.264  -9.277  66.766  1.00  0.00           O  
ATOM     12  C   LIG     1      -9.431  -6.009  67.336  1.00  0.00           C  
ATOM     13  C   LIG     1      -8.520  -4.954  67.334  1.00  0.00           C  
ATOM     14  C   LIG     1      -8.896  -3.719  67.819  1.00  0.00           C  
ATOM     15  C   LIG     1     -10.172  -3.528  68.318  1.00  0.00           C  
ATOM     16  C   LIG     1     -11.080  -4.573  68.328  1.00  0.00           C  
ATOM     17  C   LIG     1     -10.716  -5.811  67.840  1.00  0.00           C  
ATOM     18  C   LIG     1      -9.755  -5.421  61.078  1.00  0.00           C  
ATOM     19  N   LIG     1     -10.216  -6.268  59.976  1.00  0.00           N  
ATOM     20  C   LIG     1     -10.199  -7.620  60.112  1.00  0.00           C  
ATOM     21  N   LIG     1     -10.590  -8.436  59.183  1.00  0.00           N  
ATOM     22  C   LIG     1     -11.052  -7.987  57.989  1.00  0.00           C  
ATOM     23  C   LIG     1     -11.474  -8.865  56.988  1.00  0.00           C  
ATOM     24  C   LIG     1     -11.936  -8.364  55.792  1.00  0.00           C  
ATOM     25  C   LIG     1     -11.988  -6.995  55.567  1.00  0.00           C  
ATOM     26  C   LIG     1     -11.577  -6.108  56.537  1.00  0.00           C  
ATOM     27  C   LIG     1     -11.106  -6.595  57.755  1.00  0.00           C  
ATOM     28  C   LIG     1     -10.660  -5.697  58.831  1.00  0.00           C  
ATOM     29  O   LIG     1     -10.686  -4.488  58.697  1.00  0.00           O  
CONECT    1    5    2    8                                            
CONECT    2    3    1                                                 
CONECT    3    4    2                                                 
CONECT    4   18    3    5                                            
CONECT    5    4    1                                                 
CONECT    6    7                                                      
CONECT    7    6    8   11                                            
CONECT    8    1    7    9                                            
CONECT    9    8   12   10                                            
CONECT   10   11    9                                                 
CONECT   11    7   10                                                 
CONECT   12    9   13   17                                            
CONECT   13   12   14                                                 
CONECT   14   13   15                                                 
CONECT   15   14   16                                                 
CONECT   16   17   15                                                 
CONECT   17   12   16                                                 
CONECT   18   19    4                                                 
CONECT   19   28   20   18                                            
CONECT   20   21   19                                                 
CONECT   21   22   20                                                 
CONECT   22   23   27   21                                            
CONECT   23   24   22                                                 
CONECT   24   25   23                                                 
CONECT   25   24   26                                                 
CONECT   26   25   27                                                 
CONECT   27   26   22   28                                            
CONECT   28   27   29   19                                            
CONECT   29   28                                                      
MASTER        0    0    0    0    0    0    0    0   29    0   29    0
END
