# Supplementary material for: Computationally accelerated identification of P-glycoprotein inhibitors
Source: PLoS One. 2025 Aug 13;20(8):e0325121. doi: 10.1371/journal.pone.0325121 (PMC12349723; doi:10.1371/journal.pone.0325121)
Supplement: S9 File — We have provided the full dataset for the docking studies presented in this paper, as defined by the journal’s definition of a complete minimal dataset. (ZIP) [file pone.0325121.s013.zip › S9_Docking_Data_Receptors_Ligands/NBD_docking/3b5z_nbd_1/ZINC12922226_3b5z_nbd_1_out.pdbqt]

MODEL 1
REMARK VINA RESULT:     -10.1      0.000      0.000
REMARK  Name = ZINC12922226
REMARK                            x       y       z     vdW  Elec       q    Type
REMARK                         _______ _______ _______ _____ _____    ______ ____
ROOT
ATOM      1  C   LIG    1       -9.779  -7.153  64.262  0.00  0.00    +0.263 A 
ATOM      2  N   LIG    1      -11.054  -6.925  64.049  0.00  0.00    -0.261 NA
ATOM      3  N   LIG    1      -11.194  -6.304  62.932  0.00  0.00    -0.238 NA
ATOM      4  C   LIG    1      -10.025  -6.112  62.390  0.00  0.00    +0.129 A 
ATOM      5  O   LIG    1       -9.102  -6.636  63.216  0.00  0.00    -0.215 OA
ENDROOT
BRANCH   1   8
ATOM      6  C   LIG    1       -8.574 -10.104  64.380  0.00  0.00    +0.215 C 
ATOM      7  C   LIG    1       -8.672  -9.104  65.504  0.00  0.00    +0.042 A 
ATOM      8  C   LIG    1       -9.194  -7.841  65.431  0.00  0.00    -0.155 A 
ATOM      9  C   LIG    1       -9.034  -7.337  66.809  0.00  0.00    +0.122 A 
ATOM     10  N   LIG    1       -8.466  -8.316  67.468  0.00  0.00    -0.337 NA
ATOM     11  O   LIG    1       -8.264  -9.277  66.766  0.00  0.00    +0.110 OA
BRANCH   9  12
ATOM     12  C   LIG    1       -9.431  -6.009  67.336  0.00  0.00    -0.045 A 
ATOM     13  C   LIG    1       -8.520  -4.954  67.334  0.00  0.00    +0.074 A 
ATOM     14  C   LIG    1       -8.896  -3.719  67.819  0.00  0.00    +0.009 A 
ATOM     15  C   LIG    1      -10.172  -3.528  68.318  0.00  0.00    +0.029 A 
ATOM     16  C   LIG    1      -11.080  -4.573  68.328  0.00  0.00    +0.002 A 
ATOM     17  C   LIG    1      -10.716  -5.811  67.840  0.00  0.00    +0.043 A 
ENDBRANCH   9  12
ENDBRANCH   1   8
BRANCH   4  18
ATOM     18  C   LIG    1       -9.755  -5.421  61.078  0.00  0.00    +0.486 C 
BRANCH  18  19
ATOM     19  N   LIG    1      -10.216  -6.268  59.976  0.00  0.00    -0.552 N 
ATOM     20  C   LIG    1      -10.199  -7.620  60.112  0.00  0.00    +0.573 A 
ATOM     21  N   LIG    1      -10.590  -8.436  59.183  0.00  0.00    -0.510 NA
ATOM     22  C   LIG    1      -11.052  -7.987  57.989  0.00  0.00    +0.143 A 
ATOM     23  C   LIG    1      -11.474  -8.865  56.988  0.00  0.00    +0.036 A 
ATOM     24  C   LIG    1      -11.936  -8.364  55.792  0.00  0.00    +0.065 A 
ATOM     25  C   LIG    1      -11.988  -6.995  55.567  0.00  0.00    +0.004 A 
ATOM     26  C   LIG    1      -11.577  -6.108  56.537  0.00  0.00    +0.099 A 
ATOM     27  C   LIG    1      -11.106  -6.595  57.755  0.00  0.00    -0.191 A 
ATOM     28  C   LIG    1      -10.660  -5.697  58.831  0.00  0.00    +0.547 A 
ATOM     29  O   LIG    1      -10.686  -4.488  58.697  0.00  0.00    -0.485 OA
ENDBRANCH  18  19
ENDBRANCH   4  18
TORSDOF 4
ENDMDL
MODEL 2
REMARK VINA RESULT:      -9.7     21.493     23.940
REMARK  Name = ZINC12922226
REMARK                            x       y       z     vdW  Elec       q    Type
REMARK                         _______ _______ _______ _____ _____    ______ ____
ROOT
ATOM      1  C   LIG    1        5.150   7.393  53.836  0.00  0.00    +0.263 A 
ATOM      2  N   LIG    1        5.948   6.356  53.939  0.00  0.00    -0.261 NA
ATOM      3  N   LIG    1        5.799   5.819  55.099  0.00  0.00    -0.238 NA
ATOM      4  C   LIG    1        4.908   6.486  55.777  0.00  0.00    +0.129 A 
ATOM      5  O   LIG    1        4.480   7.498  55.001  0.00  0.00    -0.215 OA
ENDROOT
BRANCH   1   8
ATOM      6  C   LIG    1        3.223   7.020  51.321  0.00  0.00    +0.215 C 
ATOM      7  C   LIG    1        4.196   8.142  51.577  0.00  0.00    +0.042 A 
ATOM      8  C   LIG    1        5.015   8.282  52.664  0.00  0.00    -0.155 A 
ATOM      9  C   LIG    1        5.736   9.538  52.376  0.00  0.00    +0.122 A 
ATOM     10  N   LIG    1        5.265   9.946  51.224  0.00  0.00    -0.337 NA
ATOM     11  O   LIG    1        4.427   9.196  50.785  0.00  0.00    +0.110 OA
BRANCH   9  12
ATOM     12  C   LIG    1        6.771  10.196  53.209  0.00  0.00    -0.045 A 
ATOM     13  C   LIG    1        6.533  11.456  53.755  0.00  0.00    +0.074 A 
ATOM     14  C   LIG    1        7.497  12.061  54.535  0.00  0.00    +0.009 A 
ATOM     15  C   LIG    1        8.703  11.425  54.766  0.00  0.00    +0.029 A 
ATOM     16  C   LIG    1        8.948  10.176  54.222  0.00  0.00    +0.002 A 
ATOM     17  C   LIG    1        7.989   9.559  53.445  0.00  0.00    +0.043 A 
ENDBRANCH   9  12
ENDBRANCH   1   8
BRANCH   4  18
ATOM     18  C   LIG    1        4.446   6.181  57.178  0.00  0.00    +0.486 C 
BRANCH  18  19
ATOM     19  N   LIG    1        5.574   5.680  57.966  0.00  0.00    -0.552 N 
ATOM     20  C   LIG    1        6.643   6.485  58.201  0.00  0.00    +0.573 A 
ATOM     21  N   LIG    1        7.679   6.113  58.889  0.00  0.00    -0.510 NA
ATOM     22  C   LIG    1        7.766   4.873  59.431  0.00  0.00    +0.143 A 
ATOM     23  C   LIG    1        8.880   4.473  60.173  0.00  0.00    +0.036 A 
ATOM     24  C   LIG    1        8.925   3.205  60.705  0.00  0.00    +0.065 A 
ATOM     25  C   LIG    1        7.875   2.316  60.514  0.00  0.00    +0.004 A 
ATOM     26  C   LIG    1        6.766   2.686  59.787  0.00  0.00    +0.099 A 
ATOM     27  C   LIG    1        6.700   3.965  59.240  0.00  0.00    -0.191 A 
ATOM     28  C   LIG    1        5.539   4.419  58.460  0.00  0.00    +0.547 A 
ATOM     29  O   LIG    1        4.586   3.689  58.262  0.00  0.00    -0.485 OA
ENDBRANCH  18  19
ENDBRANCH   4  18
TORSDOF 4
ENDMDL
MODEL 3
REMARK VINA RESULT:      -9.6      3.981      6.658
REMARK  Name = ZINC12922226
REMARK                            x       y       z     vdW  Elec       q    Type
REMARK                         _______ _______ _______ _____ _____    ______ ____
ROOT
ATOM      1  C   LIG    1       -9.772  -6.706  65.173  0.00  0.00    +0.263 A 
ATOM      2  N   LIG    1      -10.965  -7.254  65.151  0.00  0.00    -0.261 NA
ATOM      3  N   LIG    1      -10.961  -8.247  64.334  0.00  0.00    -0.238 NA
ATOM      4  C   LIG    1       -9.776  -8.373  63.806  0.00  0.00    +0.129 A 
ATOM      5  O   LIG    1       -8.998  -7.402  64.316  0.00  0.00    -0.215 OA
ENDROOT
BRANCH   1   8
ATOM      6  C   LIG    1       -9.471  -6.545  68.345  0.00  0.00    +0.215 C 
ATOM      7  C   LIG    1       -9.221  -5.450  67.339  0.00  0.00    +0.042 A 
ATOM      8  C   LIG    1       -9.357  -5.541  65.981  0.00  0.00    -0.155 A 
ATOM      9  C   LIG    1       -8.993  -4.186  65.520  0.00  0.00    +0.122 A 
ATOM     10  N   LIG    1       -8.702  -3.521  66.611  0.00  0.00    -0.337 NA
ATOM     11  O   LIG    1       -8.821  -4.200  67.601  0.00  0.00    +0.110 OA
BRANCH   9  12
ATOM     12  C   LIG    1       -8.963  -3.685  64.125  0.00  0.00    -0.045 A 
ATOM     13  C   LIG    1      -10.013  -2.908  63.638  0.00  0.00    +0.074 A 
ATOM     14  C   LIG    1       -9.977  -2.440  62.340  0.00  0.00    +0.009 A 
ATOM     15  C   LIG    1       -8.907  -2.751  61.519  0.00  0.00    +0.029 A 
ATOM     16  C   LIG    1       -7.865  -3.526  61.996  0.00  0.00    +0.002 A 
ATOM     17  C   LIG    1       -7.887  -3.995  63.293  0.00  0.00    +0.043 A 
ENDBRANCH   9  12
ENDBRANCH   1   8
BRANCH   4  18
ATOM     18  C   LIG    1       -9.357  -9.414  62.801  0.00  0.00    +0.486 C 
BRANCH  18  19
ATOM     19  N   LIG    1       -9.025 -10.660  63.497  0.00  0.00    -0.552 N 
ATOM     20  C   LIG    1       -8.587 -10.617  64.782  0.00  0.00    +0.573 A 
ATOM     21  N   LIG    1       -8.273 -11.675  65.465  0.00  0.00    -0.510 NA
ATOM     22  C   LIG    1       -8.364 -12.919  64.932  0.00  0.00    +0.143 A 
ATOM     23  C   LIG    1       -8.028 -14.059  65.667  0.00  0.00    +0.036 A 
ATOM     24  C   LIG    1       -8.137 -15.302  65.085  0.00  0.00    +0.065 A 
ATOM     25  C   LIG    1       -8.576 -15.438  63.775  0.00  0.00    +0.004 A 
ATOM     26  C   LIG    1       -8.914 -14.330  63.029  0.00  0.00    +0.099 A 
ATOM     27  C   LIG    1       -8.811 -13.063  63.599  0.00  0.00    -0.191 A 
ATOM     28  C   LIG    1       -9.164 -11.844  62.855  0.00  0.00    +0.547 A 
ATOM     29  O   LIG    1       -9.560 -11.897  61.706  0.00  0.00    -0.485 OA
ENDBRANCH  18  19
ENDBRANCH   4  18
TORSDOF 4
ENDMDL
MODEL 4
REMARK VINA RESULT:      -9.6      2.895      9.297
REMARK  Name = ZINC12922226
REMARK                            x       y       z     vdW  Elec       q    Type
REMARK                         _______ _______ _______ _____ _____    ______ ____
ROOT
ATOM      1  C   LIG    1       -9.813  -5.457  58.025  0.00  0.00    +0.263 A 
ATOM      2  N   LIG    1      -10.779  -4.836  58.662  0.00  0.00    -0.261 NA
ATOM      3  N   LIG    1      -10.331  -4.390  59.782  0.00  0.00    -0.238 NA
ATOM      4  C   LIG    1       -9.072  -4.704  59.905  0.00  0.00    +0.129 A 
ATOM      5  O   LIG    1       -8.715  -5.390  58.804  0.00  0.00    -0.215 OA
ENDROOT
BRANCH   1   8
ATOM      6  C   LIG    1       -9.974  -8.583  57.410  0.00  0.00    +0.215 C 
ATOM      7  C   LIG    1       -9.983  -7.448  56.418  0.00  0.00    +0.042 A 
ATOM      8  C   LIG    1       -9.913  -6.111  56.704  0.00  0.00    -0.155 A 
ATOM      9  C   LIG    1       -9.955  -5.484  55.368  0.00  0.00    +0.122 A 
ATOM     10  N   LIG    1      -10.046  -6.482  54.525  0.00  0.00    -0.337 NA
ATOM     11  O   LIG    1      -10.065  -7.550  55.087  0.00  0.00    +0.110 OA
BRANCH   9  12
ATOM     12  C   LIG    1       -9.906  -4.037  55.049  0.00  0.00    -0.045 A 
ATOM     13  C   LIG    1      -11.049  -3.381  54.595  0.00  0.00    +0.074 A 
ATOM     14  C   LIG    1      -10.999  -2.033  54.305  0.00  0.00    +0.009 A 
ATOM     15  C   LIG    1       -9.814  -1.334  54.453  0.00  0.00    +0.029 A 
ATOM     16  C   LIG    1       -8.675  -1.981  54.899  0.00  0.00    +0.002 A 
ATOM     17  C   LIG    1       -8.714  -3.328  55.197  0.00  0.00    +0.043 A 
ENDBRANCH   9  12
ENDBRANCH   1   8
BRANCH   4  18
ATOM     18  C   LIG    1       -8.181  -4.368  61.072  0.00  0.00    +0.486 C 
BRANCH  18  19
ATOM     19  N   LIG    1       -8.703  -5.003  62.284  0.00  0.00    -0.552 N 
ATOM     20  C   LIG    1       -9.199  -6.266  62.223  0.00  0.00    +0.573 A 
ATOM     21  N   LIG    1       -9.679  -6.895  63.252  0.00  0.00    -0.510 NA
ATOM     22  C   LIG    1       -9.716  -6.324  64.481  0.00  0.00    +0.143 A 
ATOM     23  C   LIG    1      -10.231  -7.001  65.589  0.00  0.00    +0.036 A 
ATOM     24  C   LIG    1      -10.249  -6.383  66.819  0.00  0.00    +0.065 A 
ATOM     25  C   LIG    1       -9.762  -5.091  66.972  0.00  0.00    +0.004 A 
ATOM     26  C   LIG    1       -9.249  -4.402  65.896  0.00  0.00    +0.099 A 
ATOM     27  C   LIG    1       -9.222  -5.011  64.642  0.00  0.00    -0.191 A 
ATOM     28  C   LIG    1       -8.680  -4.327  63.458  0.00  0.00    +0.547 A 
ATOM     29  O   LIG    1       -8.234  -3.198  63.528  0.00  0.00    -0.485 OA
ENDBRANCH  18  19
ENDBRANCH   4  18
TORSDOF 4
ENDMDL
MODEL 5
REMARK VINA RESULT:      -9.6     28.047     29.811
REMARK  Name = ZINC12922226
REMARK                            x       y       z     vdW  Elec       q    Type
REMARK                         _______ _______ _______ _____ _____    ______ ____
ROOT
ATOM      1  C   LIG    1        3.951  17.810  61.355  0.00  0.00    +0.263 A 
ATOM      2  N   LIG    1        5.236  18.005  61.164  0.00  0.00    -0.261 NA
ATOM      3  N   LIG    1        5.537  17.695  59.953  0.00  0.00    -0.238 NA
ATOM      4  C   LIG    1        4.467  17.294  59.326  0.00  0.00    +0.129 A 
ATOM      5  O   LIG    1        3.442  17.350  60.194  0.00  0.00    -0.215 OA
ENDROOT
BRANCH   1   8
ATOM      6  C   LIG    1        3.206  15.675  63.605  0.00  0.00    +0.215 C 
ATOM      7  C   LIG    1        2.876  17.145  63.586  0.00  0.00    +0.042 A 
ATOM      8  C   LIG    1        3.206  18.045  62.608  0.00  0.00    -0.155 A 
ATOM      9  C   LIG    1        2.627  19.307  63.111  0.00  0.00    +0.122 A 
ATOM     10  N   LIG    1        2.072  18.996  64.256  0.00  0.00    -0.337 NA
ATOM     11  O   LIG    1        2.205  17.826  64.522  0.00  0.00    +0.110 OA
BRANCH   9  12
ATOM     12  C   LIG    1        2.667  20.639  62.461  0.00  0.00    -0.045 A 
ATOM     13  C   LIG    1        2.875  21.785  63.226  0.00  0.00    +0.074 A 
ATOM     14  C   LIG    1        2.916  23.021  62.615  0.00  0.00    +0.009 A 
ATOM     15  C   LIG    1        2.739  23.126  61.247  0.00  0.00    +0.029 A 
ATOM     16  C   LIG    1        2.526  21.993  60.483  0.00  0.00    +0.002 A 
ATOM     17  C   LIG    1        2.489  20.750  61.082  0.00  0.00    +0.043 A 
ENDBRANCH   9  12
ENDBRANCH   1   8
BRANCH   4  18
ATOM     18  C   LIG    1        4.394  16.842  57.891  0.00  0.00    +0.486 C 
BRANCH  18  19
ATOM     19  N   LIG    1        4.156  17.999  57.026  0.00  0.00    -0.552 N 
ATOM     20  C   LIG    1        3.221  18.921  57.375  0.00  0.00    +0.573 A 
ATOM     21  N   LIG    1        2.953  19.972  56.662  0.00  0.00    -0.510 NA
ATOM     22  C   LIG    1        3.601  20.226  55.498  0.00  0.00    +0.143 A 
ATOM     23  C   LIG    1        3.314  21.358  54.731  0.00  0.00    +0.036 A 
ATOM     24  C   LIG    1        3.997  21.576  53.556  0.00  0.00    +0.065 A 
ATOM     25  C   LIG    1        4.970  20.685  53.123  0.00  0.00    +0.004 A 
ATOM     26  C   LIG    1        5.271  19.562  53.861  0.00  0.00    +0.099 A 
ATOM     27  C   LIG    1        4.591  19.322  55.053  0.00  0.00    -0.191 A 
ATOM     28  C   LIG    1        4.875  18.145  55.887  0.00  0.00    +0.547 A 
ATOM     29  O   LIG    1        5.719  17.330  55.564  0.00  0.00    -0.485 OA
ENDBRANCH  18  19
ENDBRANCH   4  18
TORSDOF 4
ENDMDL
MODEL 6
REMARK VINA RESULT:      -9.6      5.024     10.215
REMARK  Name = ZINC12922226
REMARK                            x       y       z     vdW  Elec       q    Type
REMARK                         _______ _______ _______ _____ _____    ______ ____
ROOT
ATOM      1  C   LIG    1      -11.074 -10.384  59.164  0.00  0.00    +0.263 A 
ATOM      2  N   LIG    1      -11.987 -11.268  59.493  0.00  0.00    -0.261 NA
ATOM      3  N   LIG    1      -11.417 -12.390  59.758  0.00  0.00    -0.238 NA
ATOM      4  C   LIG    1      -10.127 -12.269  59.612  0.00  0.00    +0.129 A 
ATOM      5  O   LIG    1       -9.879 -11.004  59.228  0.00  0.00    -0.215 OA
ENDROOT
BRANCH   1   8
ATOM      6  C   LIG    1      -10.085  -7.768  60.698  0.00  0.00    +0.215 C 
ATOM      7  C   LIG    1      -10.898  -7.840  59.431  0.00  0.00    +0.042 A 
ATOM      8  C   LIG    1      -11.313  -8.975  58.789  0.00  0.00    -0.155 A 
ATOM      9  C   LIG    1      -12.063  -8.446  57.632  0.00  0.00    +0.122 A 
ATOM     10  N   LIG    1      -11.986  -7.144  57.742  0.00  0.00    -0.337 NA
ATOM     11  O   LIG    1      -11.354  -6.807  58.713  0.00  0.00    +0.110 OA
BRANCH   9  12
ATOM     12  C   LIG    1      -12.753  -9.222  56.574  0.00  0.00    -0.045 A 
ATOM     13  C   LIG    1      -14.066  -9.651  56.765  0.00  0.00    +0.074 A 
ATOM     14  C   LIG    1      -14.706 -10.367  55.775  0.00  0.00    +0.009 A 
ATOM     15  C   LIG    1      -14.044 -10.672  54.599  0.00  0.00    +0.029 A 
ATOM     16  C   LIG    1      -12.739 -10.254  54.407  0.00  0.00    +0.002 A 
ATOM     17  C   LIG    1      -12.090  -9.532  55.387  0.00  0.00    +0.043 A 
ENDBRANCH   9  12
ENDBRANCH   1   8
BRANCH   4  18
ATOM     18  C   LIG    1       -9.102 -13.352  59.826  0.00  0.00    +0.486 C 
BRANCH  18  19
ATOM     19  N   LIG    1       -8.986 -13.638  61.258  0.00  0.00    -0.552 N 
ATOM     20  C   LIG    1       -9.068 -12.623  62.157  0.00  0.00    +0.573 A 
ATOM     21  N   LIG    1       -8.976 -12.796  63.440  0.00  0.00    -0.510 NA
ATOM     22  C   LIG    1       -8.787 -14.026  63.980  0.00  0.00    +0.143 A 
ATOM     23  C   LIG    1       -8.688 -14.214  65.361  0.00  0.00    +0.036 A 
ATOM     24  C   LIG    1       -8.497 -15.480  65.865  0.00  0.00    +0.065 A 
ATOM     25  C   LIG    1       -8.401 -16.576  65.017  0.00  0.00    +0.004 A 
ATOM     26  C   LIG    1       -8.496 -16.418  63.653  0.00  0.00    +0.099 A 
ATOM     27  C   LIG    1       -8.689 -15.144  63.122  0.00  0.00    -0.191 A 
ATOM     28  C   LIG    1       -8.804 -14.914  61.674  0.00  0.00    +0.547 A 
ATOM     29  O   LIG    1       -8.734 -15.834  60.880  0.00  0.00    -0.485 OA
ENDBRANCH  18  19
ENDBRANCH   4  18
TORSDOF 4
ENDMDL
MODEL 7
REMARK VINA RESULT:      -9.5      3.211      8.911
REMARK  Name = ZINC12922226
REMARK                            x       y       z     vdW  Elec       q    Type
REMARK                         _______ _______ _______ _____ _____    ______ ____
ROOT
ATOM      1  C   LIG    1      -10.877  -6.286  56.428  0.00  0.00    +0.263 A 
ATOM      2  N   LIG    1      -11.603  -5.276  56.847  0.00  0.00    -0.261 NA
ATOM      3  N   LIG    1      -10.904  -4.553  57.648  0.00  0.00    -0.238 NA
ATOM      4  C   LIG    1       -9.713  -5.066  57.772  0.00  0.00    +0.129 A 
ATOM      5  O   LIG    1       -9.667  -6.175  57.012  0.00  0.00    -0.215 OA
ENDROOT
BRANCH   1   8
ATOM      6  C   LIG    1       -9.887  -6.767  53.435  0.00  0.00    +0.215 C 
ATOM      7  C   LIG    1      -10.895  -7.574  54.211  0.00  0.00    +0.042 A 
ATOM      8  C   LIG    1      -11.306  -7.349  55.497  0.00  0.00    -0.155 A 
ATOM      9  C   LIG    1      -12.290  -8.427  55.723  0.00  0.00    +0.122 A 
ATOM     10  N   LIG    1      -12.317  -9.106  54.603  0.00  0.00    -0.337 NA
ATOM     11  O   LIG    1      -11.562  -8.651  53.779  0.00  0.00    +0.110 OA
BRANCH   9  12
ATOM     12  C   LIG    1      -13.077  -8.686  56.953  0.00  0.00    -0.045 A 
ATOM     13  C   LIG    1      -14.299  -8.045  57.149  0.00  0.00    +0.074 A 
ATOM     14  C   LIG    1      -15.030  -8.295  58.292  0.00  0.00    +0.009 A 
ATOM     15  C   LIG    1      -14.547  -9.169  59.249  0.00  0.00    +0.029 A 
ATOM     16  C   LIG    1      -13.332  -9.804  59.062  0.00  0.00    +0.002 A 
ATOM     17  C   LIG    1      -12.595  -9.567  57.920  0.00  0.00    +0.043 A 
ENDBRANCH   9  12
ENDBRANCH   1   8
BRANCH   4  18
ATOM     18  C   LIG    1       -8.593  -4.520  58.620  0.00  0.00    +0.486 C 
BRANCH  18  19
ATOM     19  N   LIG    1       -8.825  -4.875  60.022  0.00  0.00    -0.552 N 
ATOM     20  C   LIG    1       -9.136  -6.156  60.351  0.00  0.00    +0.573 A 
ATOM     21  N   LIG    1       -9.355  -6.547  61.569  0.00  0.00    -0.510 NA
ATOM     22  C   LIG    1       -9.286  -5.688  62.616  0.00  0.00    +0.143 A 
ATOM     23  C   LIG    1       -9.521  -6.108  63.927  0.00  0.00    +0.036 A 
ATOM     24  C   LIG    1       -9.440  -5.201  64.959  0.00  0.00    +0.065 A 
ATOM     25  C   LIG    1       -9.127  -3.870  64.713  0.00  0.00    +0.004 A 
ATOM     26  C   LIG    1       -8.892  -3.431  63.430  0.00  0.00    +0.099 A 
ATOM     27  C   LIG    1       -8.969  -4.333  62.371  0.00  0.00    -0.191 A 
ATOM     28  C   LIG    1       -8.721  -3.923  60.980  0.00  0.00    +0.547 A 
ATOM     29  O   LIG    1       -8.438  -2.773  60.701  0.00  0.00    -0.485 OA
ENDBRANCH  18  19
ENDBRANCH   4  18
TORSDOF 4
ENDMDL
MODEL 8
REMARK VINA RESULT:      -9.5     25.715     27.634
REMARK  Name = ZINC12922226
REMARK                            x       y       z     vdW  Elec       q    Type
REMARK                         _______ _______ _______ _____ _____    ______ ____
ROOT
ATOM      1  C   LIG    1        2.802  17.824  63.202  0.00  0.00    +0.263 A 
ATOM      2  N   LIG    1        4.029  17.359  63.261  0.00  0.00    -0.261 NA
ATOM      3  N   LIG    1        4.743  17.927  62.355  0.00  0.00    -0.238 NA
ATOM      4  C   LIG    1        4.008  18.772  61.687  0.00  0.00    +0.129 A 
ATOM      5  O   LIG    1        2.766  18.724  62.200  0.00  0.00    -0.215 OA
ENDROOT
BRANCH   1   8
ATOM      6  C   LIG    1        0.635  19.730  64.560  0.00  0.00    +0.215 C 
ATOM      7  C   LIG    1        0.733  18.229  64.660  0.00  0.00    +0.042 A 
ATOM      8  C   LIG    1        1.673  17.430  64.069  0.00  0.00    -0.155 A 
ATOM      9  C   LIG    1        1.285  16.076  64.515  0.00  0.00    +0.122 A 
ATOM     10  N   LIG    1        0.224  16.254  65.262  0.00  0.00    -0.337 NA
ATOM     11  O   LIG    1       -0.084  17.418  65.344  0.00  0.00    +0.110 OA
BRANCH   9  12
ATOM     12  C   LIG    1        1.952  14.793  64.188  0.00  0.00    -0.045 A 
ATOM     13  C   LIG    1        2.531  14.028  65.200  0.00  0.00    +0.074 A 
ATOM     14  C   LIG    1        3.145  12.832  64.891  0.00  0.00    +0.009 A 
ATOM     15  C   LIG    1        3.199  12.397  63.579  0.00  0.00    +0.029 A 
ATOM     16  C   LIG    1        2.631  13.155  62.570  0.00  0.00    +0.002 A 
ATOM     17  C   LIG    1        2.008  14.350  62.868  0.00  0.00    +0.043 A 
ENDBRANCH   9  12
ENDBRANCH   1   8
BRANCH   4  18
ATOM     18  C   LIG    1        4.466  19.639  60.543  0.00  0.00    +0.486 C 
BRANCH  18  19
ATOM     19  N   LIG    1        4.163  18.974  59.274  0.00  0.00    -0.552 N 
ATOM     20  C   LIG    1        4.449  17.655  59.119  0.00  0.00    +0.573 A 
ATOM     21  N   LIG    1        4.210  16.996  58.027  0.00  0.00    -0.510 NA
ATOM     22  C   LIG    1        3.647  17.591  56.945  0.00  0.00    +0.143 A 
ATOM     23  C   LIG    1        3.389  16.882  55.770  0.00  0.00    +0.036 A 
ATOM     24  C   LIG    1        2.816  17.527  54.697  0.00  0.00    +0.065 A 
ATOM     25  C   LIG    1        2.491  18.875  54.768  0.00  0.00    +0.004 A 
ATOM     26  C   LIG    1        2.736  19.596  55.916  0.00  0.00    +0.099 A 
ATOM     27  C   LIG    1        3.315  18.962  57.013  0.00  0.00    -0.191 A 
ATOM     28  C   LIG    1        3.593  19.678  58.267  0.00  0.00    +0.547 A 
ATOM     29  O   LIG    1        3.327  20.859  58.394  0.00  0.00    -0.485 OA
ENDBRANCH  18  19
ENDBRANCH   4  18
TORSDOF 4
ENDMDL
MODEL 9
REMARK VINA RESULT:      -9.5     30.411     32.216
REMARK  Name = ZINC12922226
REMARK                            x       y       z     vdW  Elec       q    Type
REMARK                         _______ _______ _______ _____ _____    ______ ____
ROOT
ATOM      1  C   LIG    1        3.203  20.623  59.329  0.00  0.00    +0.263 A 
ATOM      2  N   LIG    1        3.951  19.602  59.680  0.00  0.00    -0.261 NA
ATOM      3  N   LIG    1        3.937  18.723  58.742  0.00  0.00    -0.238 NA
ATOM      4  C   LIG    1        3.187  19.141  57.762  0.00  0.00    +0.129 A 
ATOM      5  O   LIG    1        2.700  20.346  58.109  0.00  0.00    -0.215 OA
ENDROOT
BRANCH   1   8
ATOM      6  C   LIG    1        1.833  20.825  62.202  0.00  0.00    +0.215 C 
ATOM      7  C   LIG    1        2.369  21.952  61.357  0.00  0.00    +0.042 A 
ATOM      8  C   LIG    1        2.954  21.842  60.124  0.00  0.00    -0.155 A 
ATOM      9  C   LIG    1        3.270  23.244  59.781  0.00  0.00    +0.122 A 
ATOM     10  N   LIG    1        2.856  23.947  60.806  0.00  0.00    -0.337 NA
ATOM     11  O   LIG    1        2.369  23.254  61.665  0.00  0.00    +0.110 OA
BRANCH   9  12
ATOM     12  C   LIG    1        3.915  23.746  58.545  0.00  0.00    -0.045 A 
ATOM     13  C   LIG    1        3.210  23.760  57.343  0.00  0.00    +0.074 A 
ATOM     14  C   LIG    1        3.814  24.234  56.197  0.00  0.00    +0.009 A 
ATOM     15  C   LIG    1        5.121  24.684  56.236  0.00  0.00    +0.029 A 
ATOM     16  C   LIG    1        5.829  24.667  57.425  0.00  0.00    +0.002 A 
ATOM     17  C   LIG    1        5.233  24.201  58.579  0.00  0.00    +0.043 A 
ENDBRANCH   9  12
ENDBRANCH   1   8
BRANCH   4  18
ATOM     18  C   LIG    1        2.910  18.405  56.477  0.00  0.00    +0.486 C 
BRANCH  18  19
ATOM     19  N   LIG    1        3.811  18.893  55.430  0.00  0.00    -0.552 N 
ATOM     20  C   LIG    1        4.994  18.262  55.212  0.00  0.00    +0.573 A 
ATOM     21  N   LIG    1        5.844  18.634  54.305  0.00  0.00    -0.510 NA
ATOM     22  C   LIG    1        5.605  19.697  53.497  0.00  0.00    +0.143 A 
ATOM     23  C   LIG    1        6.519  20.097  52.520  0.00  0.00    +0.036 A 
ATOM     24  C   LIG    1        6.234  21.182  51.723  0.00  0.00    +0.065 A 
ATOM     25  C   LIG    1        5.047  21.886  51.878  0.00  0.00    +0.004 A 
ATOM     26  C   LIG    1        4.129  21.512  52.834  0.00  0.00    +0.099 A 
ATOM     27  C   LIG    1        4.399  20.416  53.651  0.00  0.00    -0.191 A 
ATOM     28  C   LIG    1        3.454  19.966  54.685  0.00  0.00    +0.547 A 
ATOM     29  O   LIG    1        2.395  20.538  54.866  0.00  0.00    -0.485 OA
ENDBRANCH  18  19
ENDBRANCH   4  18
TORSDOF 4
ENDMDL
