# Supplementary material for: Computationally accelerated identification of P-glycoprotein inhibitors
Source: PLoS One. 2025 Aug 13;20(8):e0325121. doi: 10.1371/journal.pone.0325121 (PMC12349723; doi:10.1371/journal.pone.0325121)
Supplement: S9 File — We have provided the full dataset for the docking studies presented in this paper, as defined by the journal’s definition of a complete minimal dataset. (ZIP) [file pone.0325121.s013.zip › S9_Docking_Data_Receptors_Ligands/NBD_docking/3b5z_nbd_1/ZINC31744412_3b5z_nbd_1_out.pdb]

MODEL 1
REMARK VINA RESULT:     -11.1      0.000      0.000
REMARK  Name = ZINC31744412
REMARK                            x       y       z     vdW  Elec       q    Type
REMARK                         _______ _______ _______ _____ _____    ______ ____
COMPND    ZINC31744412 
AUTHOR    GENERATED BY OPEN BABEL 2.3.2
ATOM      1  C   LIG     1      -9.740  -6.943  64.281  1.00  0.00           C  
ATOM      2  N   LIG     1     -10.974  -6.977  63.834  1.00  0.00           N  
ATOM      3  N   LIG     1     -11.080  -6.192  62.821  1.00  0.00           N  
ATOM      4  C   LIG     1      -9.930  -5.630  62.582  1.00  0.00           C  
ATOM      5  O   LIG     1      -9.055  -6.088  63.495  1.00  0.00           O  
ATOM      6  C   LIG     1      -8.611  -9.926  64.290  1.00  0.00           C  
ATOM      7  C   LIG     1      -8.714  -8.978  65.457  1.00  0.00           C  
ATOM      8  C   LIG     1      -9.203  -7.699  65.430  1.00  0.00           C  
ATOM      9  C   LIG     1      -9.066  -7.265  66.835  1.00  0.00           C  
ATOM     10  N   LIG     1      -8.541  -8.289  67.460  1.00  0.00           N  
ATOM     11  O   LIG     1      -8.345  -9.220  66.719  1.00  0.00           O  
ATOM     12  C   LIG     1      -9.443  -5.952  67.413  1.00  0.00           C  
ATOM     13  C   LIG     1     -10.758  -5.715  67.809  1.00  0.00           C  
ATOM     14  C   LIG     1     -11.103  -4.493  68.351  1.00  0.00           C  
ATOM     15  C   LIG     1     -10.149  -3.501  68.490  1.00  0.00           C  
ATOM     16  C   LIG     1      -8.843  -3.730  68.094  1.00  0.00           C  
ATOM     17  C   LIG     1      -8.486  -4.949  67.556  1.00  0.00           C  
ATOM     18  C   LIG     1      -9.631  -4.645  61.481  1.00  0.00           C  
ATOM     19  N   LIG     1      -9.847  -5.286  60.181  1.00  0.00           N  
ATOM     20  C   LIG     1     -10.147  -6.608  60.123  1.00  0.00           C  
ATOM     21  N   LIG     1     -10.352  -7.217  58.989  1.00  0.00           N  
ATOM     22  C   LIG     1     -10.266  -6.559  57.821  1.00  0.00           C  
ATOM     23  C   LIG     1     -10.429  -6.943  56.412  1.00  0.00           C  
ATOM     24  C   LIG     1     -10.736  -8.136  55.761  1.00  0.00           C  
ATOM     25  C   LIG     1     -10.816  -8.163  54.386  1.00  0.00           C  
ATOM     26  C   LIG     1     -10.593  -7.007  53.651  1.00  0.00           C  
ATOM     27  C   LIG     1     -10.288  -5.821  54.283  1.00  0.00           C  
ATOM     28  C   LIG     1     -10.203  -5.772  55.669  1.00  0.00           C  
ATOM     29  O   LIG     1      -9.928  -4.771  56.532  1.00  0.00           O  
ATOM     30  C   LIG     1      -9.957  -5.202  57.809  1.00  0.00           C  
ATOM     31  C   LIG     1      -9.743  -4.557  59.049  1.00  0.00           C  
ATOM     32  O   LIG     1      -9.469  -3.369  59.095  1.00  0.00           O  
CONECT    1    5    2    8                                            
CONECT    2    3    1                                                 
CONECT    3    4    2                                                 
CONECT    4   18    3    5                                            
CONECT    5    4    1                                                 
CONECT    6    7                                                      
CONECT    7    6    8   11                                            
CONECT    8    1    7    9                                            
CONECT    9    8   12   10                                            
CONECT   10   11    9                                                 
CONECT   11    7   10                                                 
CONECT   12    9   17   13                                            
CONECT   13   12   14                                                 
CONECT   14   13   15                                                 
CONECT   15   16   14                                                 
CONECT   16   17   15                                                 
CONECT   17   12   16                                                 
CONECT   18   19    4                                                 
CONECT   19   31   20   18                                            
CONECT   20   21   19                                                 
CONECT   21   22   20                                                 
CONECT   22   23   30   21                                            
CONECT   23   28   24   22                                            
CONECT   24   25   23                                                 
CONECT   25   26   24                                                 
CONECT   26   27   25                                                 
CONECT   27   26   28                                                 
CONECT   28   27   23   29                                            
CONECT   29   28   30                                                 
CONECT   30   29   22   31                                            
CONECT   31   30   32   19                                            
CONECT   32   31                                                      
MASTER        0    0    0    0    0    0    0    0   32    0   32    0
END
