# Supplementary material for: Computationally accelerated identification of P-glycoprotein inhibitors
Source: PLoS One. 2025 Aug 13;20(8):e0325121. doi: 10.1371/journal.pone.0325121 (PMC12349723; doi:10.1371/journal.pone.0325121)
Supplement: S9 File — We have provided the full dataset for the docking studies presented in this paper, as defined by the journal’s definition of a complete minimal dataset. (ZIP) [file pone.0325121.s013.zip › S9_Docking_Data_Receptors_Ligands/NBD_docking/3b5z_nbd_1/ZINC31744412_3b5z_nbd_1_out.pdbqt]

MODEL 1
REMARK VINA RESULT:     -11.1      0.000      0.000
REMARK  Name = ZINC31744412
REMARK                            x       y       z     vdW  Elec       q    Type
REMARK                         _______ _______ _______ _____ _____    ______ ____
ROOT
ATOM      1  C   LIG    1       -9.740  -6.943  64.281  0.00  0.00    +0.268 A 
ATOM      2  N   LIG    1      -10.974  -6.977  63.834  0.00  0.00    -0.261 NA
ATOM      3  N   LIG    1      -11.080  -6.192  62.821  0.00  0.00    -0.249 NA
ATOM      4  C   LIG    1       -9.930  -5.630  62.582  0.00  0.00    +0.129 A 
ATOM      5  O   LIG    1       -9.055  -6.088  63.495  0.00  0.00    -0.203 OA
ENDROOT
BRANCH   1   8
ATOM      6  C   LIG    1       -8.611  -9.926  64.290  0.00  0.00    +0.216 C 
ATOM      7  C   LIG    1       -8.714  -8.978  65.457  0.00  0.00    +0.048 A 
ATOM      8  C   LIG    1       -9.203  -7.699  65.430  0.00  0.00    -0.160 A 
ATOM      9  C   LIG    1       -9.066  -7.265  66.835  0.00  0.00    +0.122 A 
ATOM     10  N   LIG    1       -8.541  -8.289  67.460  0.00  0.00    -0.337 NA
ATOM     11  O   LIG    1       -8.345  -9.220  66.719  0.00  0.00    +0.109 OA
BRANCH   9  12
ATOM     12  C   LIG    1       -9.443  -5.952  67.413  0.00  0.00    -0.044 A 
ATOM     13  C   LIG    1      -10.758  -5.715  67.809  0.00  0.00    +0.073 A 
ATOM     14  C   LIG    1      -11.103  -4.493  68.351  0.00  0.00    +0.009 A 
ATOM     15  C   LIG    1      -10.149  -3.501  68.490  0.00  0.00    +0.029 A 
ATOM     16  C   LIG    1       -8.843  -3.730  68.094  0.00  0.00    +0.002 A 
ATOM     17  C   LIG    1       -8.486  -4.949  67.556  0.00  0.00    +0.043 A 
ENDBRANCH   9  12
ENDBRANCH   1   8
BRANCH   4  18
ATOM     18  C   LIG    1       -9.631  -4.645  61.481  0.00  0.00    +0.500 C 
BRANCH  18  19
ATOM     19  N   LIG    1       -9.847  -5.286  60.181  0.00  0.00    -0.523 N 
ATOM     20  C   LIG    1      -10.147  -6.608  60.123  0.00  0.00    +0.590 A 
ATOM     21  N   LIG    1      -10.352  -7.217  58.989  0.00  0.00    -0.482 NA
ATOM     22  C   LIG    1      -10.266  -6.559  57.821  0.00  0.00    +0.124 A 
ATOM     23  C   LIG    1      -10.429  -6.943  56.412  0.00  0.00    -0.124 A 
ATOM     24  C   LIG    1      -10.736  -8.136  55.761  0.00  0.00    +0.098 A 
ATOM     25  C   LIG    1      -10.816  -8.163  54.386  0.00  0.00    +0.001 A 
ATOM     26  C   LIG    1      -10.593  -7.007  53.651  0.00  0.00    +0.079 A 
ATOM     27  C   LIG    1      -10.288  -5.821  54.283  0.00  0.00    +0.026 A 
ATOM     28  C   LIG    1      -10.203  -5.772  55.669  0.00  0.00    +0.095 A 
ATOM     29  O   LIG    1       -9.928  -4.771  56.532  0.00  0.00    -0.157 OA
ATOM     30  C   LIG    1       -9.957  -5.202  57.809  0.00  0.00    -0.085 A 
ATOM     31  C   LIG    1       -9.743  -4.557  59.049  0.00  0.00    +0.563 A 
ATOM     32  O   LIG    1       -9.469  -3.369  59.095  0.00  0.00    -0.501 OA
ENDBRANCH  18  19
ENDBRANCH   4  18
TORSDOF 4
ENDMDL
MODEL 2
REMARK VINA RESULT:     -10.9      2.610      9.178
REMARK  Name = ZINC31744412
REMARK                            x       y       z     vdW  Elec       q    Type
REMARK                         _______ _______ _______ _____ _____    ______ ____
ROOT
ATOM      1  C   LIG    1      -10.893  -6.373  56.510  0.00  0.00    +0.268 A 
ATOM      2  N   LIG    1      -11.575  -5.321  56.901  0.00  0.00    -0.261 NA
ATOM      3  N   LIG    1      -10.862  -4.637  57.725  0.00  0.00    -0.249 NA
ATOM      4  C   LIG    1       -9.709  -5.219  57.892  0.00  0.00    +0.129 A 
ATOM      5  O   LIG    1       -9.698  -6.328  57.131  0.00  0.00    -0.203 OA
ENDROOT
BRANCH   1   8
ATOM      6  C   LIG    1       -9.921  -6.839  53.508  0.00  0.00    +0.216 C 
ATOM      7  C   LIG    1      -10.949  -7.630  54.275  0.00  0.00    +0.048 A 
ATOM      8  C   LIG    1      -11.351  -7.412  55.566  0.00  0.00    -0.160 A 
ATOM      9  C   LIG    1      -12.360  -8.469  55.779  0.00  0.00    +0.122 A 
ATOM     10  N   LIG    1      -12.408  -9.130  54.649  0.00  0.00    -0.337 NA
ATOM     11  O   LIG    1      -11.644  -8.682  53.830  0.00  0.00    +0.109 OA
BRANCH   9  12
ATOM     12  C   LIG    1      -13.151  -8.725  57.007  0.00  0.00    -0.044 A 
ATOM     13  C   LIG    1      -12.652  -9.571  57.996  0.00  0.00    +0.073 A 
ATOM     14  C   LIG    1      -13.391  -9.803  59.139  0.00  0.00    +0.009 A 
ATOM     15  C   LIG    1      -14.628  -9.206  59.299  0.00  0.00    +0.029 A 
ATOM     16  C   LIG    1      -15.130  -8.369  58.318  0.00  0.00    +0.002 A 
ATOM     17  C   LIG    1      -14.398  -8.127  57.174  0.00  0.00    +0.043 A 
ENDBRANCH   9  12
ENDBRANCH   1   8
BRANCH   4  18
ATOM     18  C   LIG    1       -8.589  -4.736  58.778  0.00  0.00    +0.500 C 
BRANCH  18  19
ATOM     19  N   LIG    1       -8.877  -5.094  60.169  0.00  0.00    -0.523 N 
ATOM     20  C   LIG    1       -9.351  -6.331  60.463  0.00  0.00    +0.590 A 
ATOM     21  N   LIG    1       -9.615  -6.693  61.686  0.00  0.00    -0.482 NA
ATOM     22  C   LIG    1       -9.438  -5.848  62.715  0.00  0.00    +0.124 A 
ATOM     23  C   LIG    1       -9.642  -5.941  64.168  0.00  0.00    -0.124 A 
ATOM     24  C   LIG    1      -10.095  -6.946  65.021  0.00  0.00    +0.098 A 
ATOM     25  C   LIG    1      -10.170  -6.708  66.376  0.00  0.00    +0.001 A 
ATOM     26  C   LIG    1       -9.797  -5.474  66.890  0.00  0.00    +0.079 A 
ATOM     27  C   LIG    1       -9.348  -4.473  66.056  0.00  0.00    +0.026 A 
ATOM     28  C   LIG    1       -9.263  -4.692  64.687  0.00  0.00    +0.095 A 
ATOM     29  O   LIG    1       -8.869  -3.910  63.660  0.00  0.00    -0.157 OA
ATOM     30  C   LIG    1       -8.960  -4.562  62.483  0.00  0.00    -0.085 A 
ATOM     31  C   LIG    1       -8.673  -4.189  61.150  0.00  0.00    +0.563 A 
ATOM     32  O   LIG    1       -8.252  -3.073  60.891  0.00  0.00    -0.501 OA
ENDBRANCH  18  19
ENDBRANCH   4  18
TORSDOF 4
ENDMDL
MODEL 3
REMARK VINA RESULT:     -10.8     20.571     23.457
REMARK  Name = ZINC31744412
REMARK                            x       y       z     vdW  Elec       q    Type
REMARK                         _______ _______ _______ _____ _____    ______ ____
ROOT
ATOM      1  C   LIG    1        4.044   8.514  53.869  0.00  0.00    +0.268 A 
ATOM      2  N   LIG    1        4.030   7.210  53.719  0.00  0.00    -0.261 NA
ATOM      3  N   LIG    1        3.939   6.651  54.874  0.00  0.00    -0.249 NA
ATOM      4  C   LIG    1        3.891   7.566  55.799  0.00  0.00    +0.129 A 
ATOM      5  O   LIG    1        3.956   8.764  55.191  0.00  0.00    -0.203 OA
ENDROOT
BRANCH   1   8
ATOM      6  C   LIG    1        1.869   9.180  51.634  0.00  0.00    +0.216 C 
ATOM      7  C   LIG    1        3.219   9.821  51.823  0.00  0.00    +0.048 A 
ATOM      8  C   LIG    1        4.139   9.519  52.791  0.00  0.00    -0.160 A 
ATOM      9  C   LIG    1        5.251  10.442  52.489  0.00  0.00    +0.122 A 
ATOM     10  N   LIG    1        4.855  11.126  51.445  0.00  0.00    -0.337 NA
ATOM     11  O   LIG    1        3.753  10.797  51.080  0.00  0.00    +0.109 OA
BRANCH   9  12
ATOM     12  C   LIG    1        6.541  10.567  53.211  0.00  0.00    -0.044 A 
ATOM     13  C   LIG    1        6.778  11.666  54.035  0.00  0.00    +0.073 A 
ATOM     14  C   LIG    1        7.978  11.774  54.707  0.00  0.00    +0.009 A 
ATOM     15  C   LIG    1        8.949  10.800  54.557  0.00  0.00    +0.029 A 
ATOM     16  C   LIG    1        8.721   9.710  53.736  0.00  0.00    +0.002 A 
ATOM     17  C   LIG    1        7.523   9.589  53.063  0.00  0.00    +0.043 A 
ENDBRANCH   9  12
ENDBRANCH   1   8
BRANCH   4  18
ATOM     18  C   LIG    1        3.781   7.327  57.283  0.00  0.00    +0.500 C 
BRANCH  18  19
ATOM     19  N   LIG    1        4.975   6.621  57.754  0.00  0.00    -0.523 N 
ATOM     20  C   LIG    1        6.190   7.220  57.669  0.00  0.00    +0.590 A 
ATOM     21  N   LIG    1        7.277   6.631  58.081  0.00  0.00    -0.482 NA
ATOM     22  C   LIG    1        7.242   5.393  58.601  0.00  0.00    +0.124 A 
ATOM     23  C   LIG    1        8.258   4.474  59.135  0.00  0.00    -0.124 A 
ATOM     24  C   LIG    1        9.639   4.548  59.302  0.00  0.00    +0.098 A 
ATOM     25  C   LIG    1       10.318   3.482  59.851  0.00  0.00    +0.001 A 
ATOM     26  C   LIG    1        9.630   2.340  60.236  0.00  0.00    +0.079 A 
ATOM     27  C   LIG    1        8.264   2.255  60.076  0.00  0.00    +0.026 A 
ATOM     28  C   LIG    1        7.560   3.319  59.525  0.00  0.00    +0.095 A 
ATOM     29  O   LIG    1        6.251   3.507  59.257  0.00  0.00    -0.157 OA
ATOM     30  C   LIG    1        6.030   4.720  58.711  0.00  0.00    -0.085 A 
ATOM     31  C   LIG    1        4.860   5.377  58.265  0.00  0.00    +0.563 A 
ATOM     32  O   LIG    1        3.771   4.831  58.339  0.00  0.00    -0.501 OA
ENDBRANCH  18  19
ENDBRANCH   4  18
TORSDOF 4
ENDMDL
MODEL 4
REMARK VINA RESULT:     -10.7      2.529      9.931
REMARK  Name = ZINC31744412
REMARK                            x       y       z     vdW  Elec       q    Type
REMARK                         _______ _______ _______ _____ _____    ______ ____
ROOT
ATOM      1  C   LIG    1       -9.984  -5.155  57.570  0.00  0.00    +0.268 A 
ATOM      2  N   LIG    1      -10.830  -4.652  58.440  0.00  0.00    -0.261 NA
ATOM      3  N   LIG    1      -10.186  -4.274  59.487  0.00  0.00    -0.249 NA
ATOM      4  C   LIG    1       -8.916  -4.518  59.331  0.00  0.00    +0.129 A 
ATOM      5  O   LIG    1       -8.755  -5.079  58.119  0.00  0.00    -0.203 OA
ENDROOT
BRANCH   1   8
ATOM      6  C   LIG    1      -10.601  -8.191  56.813  0.00  0.00    +0.216 C 
ATOM      7  C   LIG    1      -10.586  -6.998  55.892  0.00  0.00    +0.048 A 
ATOM      8  C   LIG    1      -10.317  -5.702  56.239  0.00  0.00    -0.160 A 
ATOM      9  C   LIG    1      -10.438  -4.985  54.954  0.00  0.00    +0.122 A 
ATOM     10  N   LIG    1      -10.748  -5.905  54.076  0.00  0.00    -0.337 NA
ATOM     11  O   LIG    1      -10.832  -6.999  54.578  0.00  0.00    +0.109 OA
BRANCH   9  12
ATOM     12  C   LIG    1      -10.248  -3.534  54.710  0.00  0.00    -0.044 A 
ATOM     13  C   LIG    1       -9.030  -2.928  55.014  0.00  0.00    +0.073 A 
ATOM     14  C   LIG    1       -8.858  -1.578  54.781  0.00  0.00    +0.009 A 
ATOM     15  C   LIG    1       -9.893  -0.826  54.257  0.00  0.00    +0.029 A 
ATOM     16  C   LIG    1      -11.106  -1.422  53.958  0.00  0.00    +0.002 A 
ATOM     17  C   LIG    1      -11.288  -2.771  54.182  0.00  0.00    +0.043 A 
ENDBRANCH   9  12
ENDBRANCH   1   8
BRANCH   4  18
ATOM     18  C   LIG    1       -7.823  -4.223  60.326  0.00  0.00    +0.500 C 
BRANCH  18  19
ATOM     19  N   LIG    1       -8.270  -4.605  61.668  0.00  0.00    -0.523 N 
ATOM     20  C   LIG    1       -8.799  -5.836  61.878  0.00  0.00    +0.590 A 
ATOM     21  N   LIG    1       -9.204  -6.220  63.056  0.00  0.00    -0.482 NA
ATOM     22  C   LIG    1       -9.122  -5.402  64.118  0.00  0.00    +0.124 A 
ATOM     23  C   LIG    1       -9.485  -5.523  65.538  0.00  0.00    -0.124 A 
ATOM     24  C   LIG    1      -10.050  -6.535  66.311  0.00  0.00    +0.098 A 
ATOM     25  C   LIG    1      -10.267  -6.327  67.656  0.00  0.00    +0.001 A 
ATOM     26  C   LIG    1       -9.926  -5.114  68.238  0.00  0.00    +0.079 A 
ATOM     27  C   LIG    1       -9.367  -4.105  67.483  0.00  0.00    +0.026 A 
ATOM     28  C   LIG    1       -9.138  -4.296  66.126  0.00  0.00    +0.095 A 
ATOM     29  O   LIG    1       -8.617  -3.500  65.168  0.00  0.00    -0.157 OA
ATOM     30  C   LIG    1       -8.593  -4.123  63.972  0.00  0.00    -0.085 A 
ATOM     31  C   LIG    1       -8.154  -3.727  62.688  0.00  0.00    +0.563 A 
ATOM     32  O   LIG    1       -7.684  -2.617  62.505  0.00  0.00    -0.501 OA
ENDBRANCH  18  19
ENDBRANCH   4  18
TORSDOF 4
ENDMDL
MODEL 5
REMARK VINA RESULT:     -10.7      3.445      5.863
REMARK  Name = ZINC31744412
REMARK                            x       y       z     vdW  Elec       q    Type
REMARK                         _______ _______ _______ _____ _____    ______ ____
ROOT
ATOM      1  C   LIG    1       -9.160  -4.238  60.358  0.00  0.00    +0.268 A 
ATOM      2  N   LIG    1      -10.433  -3.914  60.375  0.00  0.00    -0.261 NA
ATOM      3  N   LIG    1      -11.070  -4.657  59.540  0.00  0.00    -0.249 NA
ATOM      4  C   LIG    1      -10.239  -5.476  58.962  0.00  0.00    +0.129 A 
ATOM      5  O   LIG    1       -9.014  -5.234  59.462  0.00  0.00    -0.203 OA
ENDROOT
BRANCH   1   8
ATOM      6  C   LIG    1       -6.954  -2.140  59.404  0.00  0.00    +0.216 C 
ATOM      7  C   LIG    1       -7.134  -2.724  60.781  0.00  0.00    +0.048 A 
ATOM      8  C   LIG    1       -8.089  -3.625  61.169  0.00  0.00    -0.160 A 
ATOM      9  C   LIG    1       -7.782  -3.836  62.598  0.00  0.00    +0.122 A 
ATOM     10  N   LIG    1       -6.748  -3.071  62.843  0.00  0.00    -0.337 NA
ATOM     11  O   LIG    1       -6.392  -2.463  61.863  0.00  0.00    +0.109 OA
BRANCH   9  12
ATOM     12  C   LIG    1       -8.490  -4.726  63.550  0.00  0.00    -0.044 A 
ATOM     13  C   LIG    1       -8.802  -6.035  63.185  0.00  0.00    +0.073 A 
ATOM     14  C   LIG    1       -9.458  -6.859  64.077  0.00  0.00    +0.009 A 
ATOM     15  C   LIG    1       -9.815  -6.386  65.326  0.00  0.00    +0.029 A 
ATOM     16  C   LIG    1       -9.514  -5.086  65.692  0.00  0.00    +0.002 A 
ATOM     17  C   LIG    1       -8.854  -4.254  64.810  0.00  0.00    +0.043 A 
ENDBRANCH   9  12
ENDBRANCH   1   8
BRANCH   4  18
ATOM     18  C   LIG    1      -10.586  -6.509  57.921  0.00  0.00    +0.500 C 
BRANCH  18  19
ATOM     19  N   LIG    1      -10.356  -7.849  58.467  0.00  0.00    -0.523 N 
ATOM     20  C   LIG    1      -10.350  -8.037  59.811  0.00  0.00    +0.590 A 
ATOM     21  N   LIG    1      -10.156  -9.212  60.340  0.00  0.00    -0.482 NA
ATOM     22  C   LIG    1       -9.941 -10.293  59.572  0.00  0.00    +0.124 A 
ATOM     23  C   LIG    1       -9.690 -11.715  59.848  0.00  0.00    -0.124 A 
ATOM     24  C   LIG    1       -9.580 -12.472  61.012  0.00  0.00    +0.098 A 
ATOM     25  C   LIG    1       -9.333 -13.825  60.927  0.00  0.00    +0.001 A 
ATOM     26  C   LIG    1       -9.192 -14.431  59.686  0.00  0.00    +0.079 A 
ATOM     27  C   LIG    1       -9.298 -13.692  58.527  0.00  0.00    +0.026 A 
ATOM     28  C   LIG    1       -9.548 -12.327  58.592  0.00  0.00    +0.095 A 
ATOM     29  O   LIG    1       -9.696 -11.380  57.641  0.00  0.00    -0.157 OA
ATOM     30  C   LIG    1       -9.929 -10.169  58.187  0.00  0.00    -0.085 A 
ATOM     31  C   LIG    1      -10.148  -8.888  57.631  0.00  0.00    +0.563 A 
ATOM     32  O   LIG    1      -10.147  -8.724  56.421  0.00  0.00    -0.501 OA
ENDBRANCH  18  19
ENDBRANCH   4  18
TORSDOF 4
ENDMDL
MODEL 6
REMARK VINA RESULT:     -10.6      4.070     10.468
REMARK  Name = ZINC31744412
REMARK                            x       y       z     vdW  Elec       q    Type
REMARK                         _______ _______ _______ _____ _____    ______ ____
ROOT
ATOM      1  C   LIG    1       -8.807  -0.526  57.838  0.00  0.00    +0.268 A 
ATOM      2  N   LIG    1       -9.407  -0.311  58.987  0.00  0.00    -0.261 NA
ATOM      3  N   LIG    1       -8.773  -0.930  59.919  0.00  0.00    -0.249 NA
ATOM      4  C   LIG    1       -7.753  -1.559  59.409  0.00  0.00    +0.129 A 
ATOM      5  O   LIG    1       -7.747  -1.321  58.085  0.00  0.00    -0.203 OA
ENDROOT
BRANCH   1   8
ATOM      6  C   LIG    1      -10.531   2.092  57.248  0.00  0.00    +0.216 C 
ATOM      7  C   LIG    1       -9.955   1.125  56.247  0.00  0.00    +0.048 A 
ATOM      8  C   LIG    1       -9.217   0.005  56.523  0.00  0.00    -0.160 A 
ATOM      9  C   LIG    1       -8.936  -0.543  55.181  0.00  0.00    +0.122 A 
ATOM     10  N   LIG    1       -9.512   0.284  54.345  0.00  0.00    -0.337 NA
ATOM     11  O   LIG    1      -10.064   1.192  54.916  0.00  0.00    +0.109 OA
BRANCH   9  12
ATOM     12  C   LIG    1       -8.168  -1.769  54.851  0.00  0.00    -0.044 A 
ATOM     13  C   LIG    1       -6.902  -1.668  54.277  0.00  0.00    +0.073 A 
ATOM     14  C   LIG    1       -6.191  -2.812  53.976  0.00  0.00    +0.009 A 
ATOM     15  C   LIG    1       -6.736  -4.056  54.233  0.00  0.00    +0.029 A 
ATOM     16  C   LIG    1       -7.995  -4.163  54.798  0.00  0.00    +0.002 A 
ATOM     17  C   LIG    1       -8.713  -3.026  55.108  0.00  0.00    +0.043 A 
ENDBRANCH   9  12
ENDBRANCH   1   8
BRANCH   4  18
ATOM     18  C   LIG    1       -6.757  -2.401  60.166  0.00  0.00    +0.500 C 
BRANCH  18  19
ATOM     19  N   LIG    1       -7.470  -3.305  61.071  0.00  0.00    -0.523 N 
ATOM     20  C   LIG    1       -8.127  -4.381  60.570  0.00  0.00    +0.590 A 
ATOM     21  N   LIG    1       -8.769  -5.214  61.339  0.00  0.00    -0.482 NA
ATOM     22  C   LIG    1       -8.817  -5.035  62.670  0.00  0.00    +0.124 A 
ATOM     23  C   LIG    1       -9.442  -5.766  63.783  0.00  0.00    -0.124 A 
ATOM     24  C   LIG    1      -10.218  -6.920  63.871  0.00  0.00    +0.098 A 
ATOM     25  C   LIG    1      -10.660  -7.353  65.101  0.00  0.00    +0.001 A 
ATOM     26  C   LIG    1      -10.334  -6.644  66.249  0.00  0.00    +0.079 A 
ATOM     27  C   LIG    1       -9.567  -5.502  66.175  0.00  0.00    +0.026 A 
ATOM     28  C   LIG    1       -9.111  -5.048  64.943  0.00  0.00    +0.095 A 
ATOM     29  O   LIG    1       -8.361  -3.985  64.583  0.00  0.00    -0.157 OA
ATOM     30  C   LIG    1       -8.170  -3.949  63.249  0.00  0.00    -0.085 A 
ATOM     31  C   LIG    1       -7.473  -3.059  62.399  0.00  0.00    +0.563 A 
ATOM     32  O   LIG    1       -6.889  -2.090  62.855  0.00  0.00    -0.501 OA
ENDBRANCH  18  19
ENDBRANCH   4  18
TORSDOF 4
ENDMDL
MODEL 7
REMARK VINA RESULT:     -10.6      4.564      7.840
REMARK  Name = ZINC31744412
REMARK                            x       y       z     vdW  Elec       q    Type
REMARK                         _______ _______ _______ _____ _____    ______ ____
ROOT
ATOM      1  C   LIG    1       -9.780  -6.635  65.065  0.00  0.00    +0.268 A 
ATOM      2  N   LIG    1      -10.946  -7.239  65.091  0.00  0.00    -0.261 NA
ATOM      3  N   LIG    1      -10.952  -8.186  64.220  0.00  0.00    -0.249 NA
ATOM      4  C   LIG    1       -9.802  -8.225  63.610  0.00  0.00    +0.129 A 
ATOM      5  O   LIG    1       -9.033  -7.250  64.126  0.00  0.00    -0.203 OA
ENDROOT
BRANCH   1   8
ATOM      6  C   LIG    1       -9.466  -6.577  68.239  0.00  0.00    +0.216 C 
ATOM      7  C   LIG    1       -9.224  -5.449  67.270  0.00  0.00    +0.048 A 
ATOM      8  C   LIG    1       -9.365  -5.496  65.909  0.00  0.00    -0.160 A 
ATOM      9  C   LIG    1       -9.006  -4.126  65.492  0.00  0.00    +0.122 A 
ATOM     10  N   LIG    1       -8.714  -3.496  66.603  0.00  0.00    -0.337 NA
ATOM     11  O   LIG    1       -8.828  -4.208  67.570  0.00  0.00    +0.109 OA
BRANCH   9  12
ATOM     12  C   LIG    1       -8.982  -3.580  64.113  0.00  0.00    -0.044 A 
ATOM     13  C   LIG    1       -7.873  -3.792  63.296  0.00  0.00    +0.073 A 
ATOM     14  C   LIG    1       -7.859  -3.285  62.013  0.00  0.00    +0.009 A 
ATOM     15  C   LIG    1       -8.937  -2.559  61.540  0.00  0.00    +0.029 A 
ATOM     16  C   LIG    1      -10.038  -2.341  62.349  0.00  0.00    +0.002 A 
ATOM     17  C   LIG    1      -10.066  -2.847  63.632  0.00  0.00    +0.043 A 
ENDBRANCH   9  12
ENDBRANCH   1   8
BRANCH   4  18
ATOM     18  C   LIG    1       -9.403  -9.190  62.522  0.00  0.00    +0.500 C 
BRANCH  18  19
ATOM     19  N   LIG    1       -9.201 -10.520  63.100  0.00  0.00    -0.523 N 
ATOM     20  C   LIG    1       -8.924 -10.646  64.422  0.00  0.00    +0.590 A 
ATOM     21  N   LIG    1       -8.743 -11.810  64.979  0.00  0.00    -0.482 NA
ATOM     22  C   LIG    1       -8.812 -12.942  64.260  0.00  0.00    +0.124 A 
ATOM     23  C   LIG    1       -8.655 -14.370  64.575  0.00  0.00    -0.124 A 
ATOM     24  C   LIG    1       -8.376 -15.081  65.741  0.00  0.00    +0.098 A 
ATOM     25  C   LIG    1       -8.294 -16.456  65.699  0.00  0.00    +0.001 A 
ATOM     26  C   LIG    1       -8.488 -17.130  64.501  0.00  0.00    +0.079 A 
ATOM     27  C   LIG    1       -8.765 -16.438  63.342  0.00  0.00    +0.026 A 
ATOM     28  C   LIG    1       -8.852 -15.051  63.363  0.00  0.00    +0.095 A 
ATOM     29  O   LIG    1       -9.104 -14.138  62.401  0.00  0.00    -0.157 OA
ATOM     30  C   LIG    1       -9.087 -12.885  62.898  0.00  0.00    -0.085 A 
ATOM     31  C   LIG    1       -9.287 -11.613  62.313  0.00  0.00    +0.563 A 
ATOM     32  O   LIG    1       -9.530 -11.507  61.122  0.00  0.00    -0.501 OA
ENDBRANCH  18  19
ENDBRANCH   4  18
TORSDOF 4
ENDMDL
MODEL 8
REMARK VINA RESULT:     -10.5      2.285      9.291
REMARK  Name = ZINC31744412
REMARK                            x       y       z     vdW  Elec       q    Type
REMARK                         _______ _______ _______ _____ _____    ______ ____
ROOT
ATOM      1  C   LIG    1      -10.216  -5.475  57.579  0.00  0.00    +0.268 A 
ATOM      2  N   LIG    1      -10.920  -4.652  58.322  0.00  0.00    -0.261 NA
ATOM      3  N   LIG    1      -10.195  -4.239  59.301  0.00  0.00    -0.249 NA
ATOM      4  C   LIG    1       -9.011  -4.775  59.223  0.00  0.00    +0.129 A 
ATOM      5  O   LIG    1       -8.992  -5.567  58.136  0.00  0.00    -0.203 OA
ENDROOT
BRANCH   1   8
ATOM      6  C   LIG    1      -10.500  -4.264  54.642  0.00  0.00    +0.216 C 
ATOM      7  C   LIG    1      -10.808  -5.668  55.091  0.00  0.00    +0.048 A 
ATOM      8  C   LIG    1      -10.678  -6.168  56.360  0.00  0.00    -0.160 A 
ATOM      9  C   LIG    1      -11.121  -7.568  56.209  0.00  0.00    +0.122 A 
ATOM     10  N   LIG    1      -11.429  -7.696  54.943  0.00  0.00    -0.337 NA
ATOM     11  O   LIG    1      -11.260  -6.671  54.330  0.00  0.00    +0.109 OA
BRANCH   9  12
ATOM     12  C   LIG    1      -11.201  -8.607  57.265  0.00  0.00    -0.044 A 
ATOM     13  C   LIG    1      -12.410  -8.851  57.915  0.00  0.00    +0.073 A 
ATOM     14  C   LIG    1      -12.479  -9.821  58.895  0.00  0.00    +0.009 A 
ATOM     15  C   LIG    1      -11.350 -10.543  59.239  0.00  0.00    +0.029 A 
ATOM     16  C   LIG    1      -10.147 -10.301  58.600  0.00  0.00    +0.002 A 
ATOM     17  C   LIG    1      -10.067  -9.336  57.616  0.00  0.00    +0.043 A 
ENDBRANCH   9  12
ENDBRANCH   1   8
BRANCH   4  18
ATOM     18  C   LIG    1       -7.866  -4.549  60.178  0.00  0.00    +0.500 C 
BRANCH  18  19
ATOM     19  N   LIG    1       -8.302  -4.851  61.543  0.00  0.00    -0.523 N 
ATOM     20  C   LIG    1       -8.887  -6.045  61.815  0.00  0.00    +0.590 A 
ATOM     21  N   LIG    1       -9.284  -6.358  63.016  0.00  0.00    -0.482 NA
ATOM     22  C   LIG    1       -9.139  -5.501  64.041  0.00  0.00    +0.124 A 
ATOM     23  C   LIG    1       -9.478  -5.545  65.471  0.00  0.00    -0.124 A 
ATOM     24  C   LIG    1      -10.075  -6.494  66.298  0.00  0.00    +0.098 A 
ATOM     25  C   LIG    1      -10.253  -6.219  67.636  0.00  0.00    +0.001 A 
ATOM     26  C   LIG    1       -9.840  -5.002  68.159  0.00  0.00    +0.079 A 
ATOM     27  C   LIG    1       -9.248  -4.055  67.352  0.00  0.00    +0.026 A 
ATOM     28  C   LIG    1       -9.059  -4.313  66.000  0.00  0.00    +0.095 A 
ATOM     29  O   LIG    1       -8.520  -3.585  64.998  0.00  0.00    -0.157 OA
ATOM     30  C   LIG    1       -8.552  -4.258  63.830  0.00  0.00    -0.085 A 
ATOM     31  C   LIG    1       -8.122  -3.939  62.522  0.00  0.00    +0.563 A 
ATOM     32  O   LIG    1       -7.601  -2.861  62.283  0.00  0.00    -0.501 OA
ENDBRANCH  18  19
ENDBRANCH   4  18
TORSDOF 4
ENDMDL
MODEL 9
REMARK VINA RESULT:     -10.4      2.592      4.223
REMARK  Name = ZINC31744412
REMARK                            x       y       z     vdW  Elec       q    Type
REMARK                         _______ _______ _______ _____ _____    ______ ____
ROOT
ATOM      1  C   LIG    1       -9.760  -6.743  65.070  0.00  0.00    +0.268 A 
ATOM      2  N   LIG    1      -10.948  -7.300  65.007  0.00  0.00    -0.261 NA
ATOM      3  N   LIG    1      -10.916  -8.274  64.167  0.00  0.00    -0.249 NA
ATOM      4  C   LIG    1       -9.719  -8.377  63.664  0.00  0.00    +0.129 A 
ATOM      5  O   LIG    1       -8.959  -7.416  64.220  0.00  0.00    -0.203 OA
ENDROOT
BRANCH   1   8
ATOM      6  C   LIG    1       -9.507  -6.664  68.248  0.00  0.00    +0.216 C 
ATOM      7  C   LIG    1       -9.260  -5.538  67.277  0.00  0.00    +0.048 A 
ATOM      8  C   LIG    1       -9.375  -5.595  65.914  0.00  0.00    -0.160 A 
ATOM      9  C   LIG    1       -9.025  -4.222  65.497  0.00  0.00    +0.122 A 
ATOM     10  N   LIG    1       -8.762  -3.583  66.609  0.00  0.00    -0.337 NA
ATOM     11  O   LIG    1       -8.885  -4.291  67.578  0.00  0.00    +0.109 OA
BRANCH   9  12
ATOM     12  C   LIG    1       -8.981  -3.684  64.115  0.00  0.00    -0.044 A 
ATOM     13  C   LIG    1       -7.885  -3.947  63.296  0.00  0.00    +0.073 A 
ATOM     14  C   LIG    1       -7.852  -3.446  62.010  0.00  0.00    +0.009 A 
ATOM     15  C   LIG    1       -8.899  -2.677  61.538  0.00  0.00    +0.029 A 
ATOM     16  C   LIG    1       -9.988  -2.408  62.349  0.00  0.00    +0.002 A 
ATOM     17  C   LIG    1      -10.034  -2.907  63.634  0.00  0.00    +0.043 A 
ENDBRANCH   9  12
ENDBRANCH   1   8
BRANCH   4  18
ATOM     18  C   LIG    1       -9.265  -9.391  62.645  0.00  0.00    +0.500 C 
BRANCH  18  19
ATOM     19  N   LIG    1       -9.716  -8.980  61.313  0.00  0.00    -0.523 N 
ATOM     20  C   LIG    1       -9.838  -7.660  61.020  0.00  0.00    +0.590 A 
ATOM     21  N   LIG    1      -10.230  -7.250  59.847  0.00  0.00    -0.482 NA
ATOM     22  C   LIG    1      -10.542  -8.123  58.875  0.00  0.00    +0.124 A 
ATOM     23  C   LIG    1      -11.009  -7.989  57.487  0.00  0.00    -0.124 A 
ATOM     24  C   LIG    1      -11.300  -6.905  56.661  0.00  0.00    +0.098 A 
ATOM     25  C   LIG    1      -11.729  -7.125  55.370  0.00  0.00    +0.001 A 
ATOM     26  C   LIG    1      -11.870  -8.421  54.894  0.00  0.00    +0.079 A 
ATOM     27  C   LIG    1      -11.585  -9.502  55.700  0.00  0.00    +0.026 A 
ATOM     28  C   LIG    1      -11.151  -9.301  57.005  0.00  0.00    +0.095 A 
ATOM     29  O   LIG    1      -10.808 -10.154  57.994  0.00  0.00    -0.157 OA
ATOM     30  C   LIG    1      -10.445  -9.490  59.110  0.00  0.00    -0.085 A 
ATOM     31  C   LIG    1      -10.012  -9.916  60.387  0.00  0.00    +0.563 A 
ATOM     32  O   LIG    1       -9.910 -11.104  60.646  0.00  0.00    -0.501 OA
ENDBRANCH  18  19
ENDBRANCH   4  18
TORSDOF 4
ENDMDL
