# Supplementary material for: Computationally accelerated identification of P-glycoprotein inhibitors
Source: PLoS One. 2025 Aug 13;20(8):e0325121. doi: 10.1371/journal.pone.0325121 (PMC12349723; doi:10.1371/journal.pone.0325121)
Supplement: S9 File — We have provided the full dataset for the docking studies presented in this paper, as defined by the journal’s definition of a complete minimal dataset. (ZIP) [file pone.0325121.s013.zip › S9_Docking_Data_Receptors_Ligands/NBD_docking/3b5z_nbd_1/ZINC32974765_3b5z_nbd_1_out.pdb]

MODEL 1
REMARK VINA RESULT:     -10.6      0.000      0.000
REMARK  Name = ZINC32974765
REMARK                            x       y       z     vdW  Elec       q    Type
REMARK                         _______ _______ _______ _____ _____    ______ ____
COMPND    ZINC32974765 
AUTHOR    GENERATED BY OPEN BABEL 2.3.2
ATOM      1  C   LIG     1     -10.319  -6.555  54.573  1.00  0.00           C  
ATOM      2  C   LIG     1     -10.257  -8.698  57.481  1.00  0.00           C  
ATOM      3  C   LIG     1     -10.580  -8.487  56.174  1.00  0.00           C  
ATOM      4  N   LIG     1     -10.175  -7.222  55.869  1.00  0.00           N  
ATOM      5  C   LIG     1      -9.611  -6.695  56.986  1.00  0.00           C  
ATOM      6  N   LIG     1      -9.661  -7.576  57.943  1.00  0.00           N  
ATOM      7  H   LIG     1      -9.313  -7.529  58.985  1.00  0.00           H  
ATOM      8  C   LIG     1     -10.292 -11.756  59.319  1.00  0.00           C  
ATOM      9  N   LIG     1      -9.602 -10.801  58.662  1.00  0.00           N  
ATOM     10  C   LIG     1     -10.509  -9.931  58.251  1.00  0.00           C  
ATOM     11  O   LIG     1     -11.701 -10.386  58.668  1.00  0.00           O  
ATOM     12  N   LIG     1     -11.558 -11.426  59.274  1.00  0.00           N  
ATOM     13  C   LIG     1      -8.076 -16.427  61.858  1.00  0.00           C  
ATOM     14  C   LIG     1      -8.657 -15.206  61.194  1.00  0.00           C  
ATOM     15  C   LIG     1      -8.776 -15.161  59.816  1.00  0.00           C  
ATOM     16  C   LIG     1      -9.306 -14.045  59.203  1.00  0.00           C  
ATOM     17  C   LIG     1      -9.722 -12.960  59.973  1.00  0.00           C  
ATOM     18  C   LIG     1      -9.593 -13.008  61.360  1.00  0.00           C  
ATOM     19  C   LIG     1      -9.067 -14.131  61.964  1.00  0.00           C  
ATOM     20  C   LIG     1      -9.967  -5.097  54.717  1.00  0.00           C  
ATOM     21  C   LIG     1      -8.643  -4.711  54.802  1.00  0.00           C  
ATOM     22  C   LIG     1      -8.317  -3.375  54.927  1.00  0.00           C  
ATOM     23  C   LIG     1      -9.323  -2.419  54.980  1.00  0.00           C  
ATOM     24  C   LIG     1     -10.653  -2.810  54.901  1.00  0.00           C  
ATOM     25  C   LIG     1     -10.972  -4.147  54.769  1.00  0.00           C  
ATOM     26  N   LIG     1      -8.998  -1.067  55.113  1.00  0.00           N  
ATOM     27  H   LIG     1      -9.114  -0.387  54.257  1.00  0.00           H  
ATOM     28  S   LIG     1      -8.435  -0.489  56.560  1.00  0.00           S  
ATOM     29  O   LIG     1      -9.124  -1.203  57.577  1.00  0.00           O  
ATOM     30  O   LIG     1      -8.465   0.928  56.471  1.00  0.00           O  
ATOM     31  C   LIG     1      -6.739  -0.951  56.681  1.00  0.00           C  
ATOM     32  C   LIG     1      -6.326  -1.811  57.681  1.00  0.00           C  
ATOM     33  C   LIG     1      -4.997  -2.178  57.773  1.00  0.00           C  
ATOM     34  C   LIG     1      -4.076  -1.676  56.870  1.00  0.00           C  
ATOM     35  C   LIG     1      -4.486  -0.812  55.874  1.00  0.00           C  
ATOM     36  C   LIG     1      -5.818  -0.448  55.777  1.00  0.00           C  
ATOM     37  F   LIG     1      -6.219   0.397  54.803  1.00  0.00           F  
CONECT    1   20    4                                                 
CONECT    2    3    6   10                                            
CONECT    3    4    2                                                 
CONECT    4    1    3    5                                            
CONECT    5    4    6                                                 
CONECT    6    5    2    7                                            
CONECT    7    6                                                      
CONECT    8    9   12   17                                            
CONECT    9   10    8                                                 
CONECT   10    2    9   11                                            
CONECT   11   10   12                                                 
CONECT   12   11    8                                                 
CONECT   13   14                                                      
CONECT   14   15   13   19                                            
CONECT   15   16   14                                                 
CONECT   16   15   17                                                 
CONECT   17   16    8   18                                            
CONECT   18   17   19                                                 
CONECT   19   14   18                                                 
CONECT   20    1   25   21                                            
CONECT   21   20   22                                                 
CONECT   22   21   23                                                 
CONECT   23   24   22   26                                            
CONECT   24   25   23                                                 
CONECT   25   20   24                                                 
CONECT   26   27   23   28                                            
CONECT   27   26                                                      
CONECT   28   26   30   31   29                                       
CONECT   28                                                           
CONECT   29   28                                                      
CONECT   30   28                                                      
CONECT   31   36   28   32                                            
CONECT   32   31   33                                                 
CONECT   33   34   32                                                 
CONECT   34   35   33                                                 
CONECT   35   36   34                                                 
CONECT   36   37   35   31                                            
CONECT   37   36                                                      
MASTER        0    0    0    0    0    0    0    0   37    0   37    0
END
