# Supplementary material for: Computationally accelerated identification of P-glycoprotein inhibitors
Source: PLoS One. 2025 Aug 13;20(8):e0325121. doi: 10.1371/journal.pone.0325121 (PMC12349723; doi:10.1371/journal.pone.0325121)
Supplement: S9 File — We have provided the full dataset for the docking studies presented in this paper, as defined by the journal’s definition of a complete minimal dataset. (ZIP) [file pone.0325121.s013.zip › S9_Docking_Data_Receptors_Ligands/NBD_docking/3b5z_nbd_1/ZINC32974765_3b5z_nbd_1_out.pdbqt]

MODEL 1
REMARK VINA RESULT:     -10.6      0.000      0.000
REMARK  Name = ZINC32974765
REMARK                            x       y       z     vdW  Elec       q    Type
REMARK                         _______ _______ _______ _____ _____    ______ ____
ROOT
ATOM      1  C   LIG    1      -10.319  -6.555  54.573  0.00  0.00    +0.414 C 
ENDROOT
BRANCH   1   4
ATOM      2  C   LIG    1      -10.257  -8.698  57.481  0.00  0.00    +0.087 A 
ATOM      3  C   LIG    1      -10.580  -8.487  56.174  0.00  0.00    +0.331 A 
ATOM      4  N   LIG    1      -10.175  -7.222  55.869  0.00  0.00    -0.407 N 
ATOM      5  C   LIG    1       -9.611  -6.695  56.986  0.00  0.00    +0.599 A 
ATOM      6  N   LIG    1       -9.661  -7.576  57.943  0.00  0.00    -0.472 N 
ATOM      7  H   LIG    1       -9.313  -7.529  58.985  0.00  0.00    +0.514 HD
BRANCH   2  10
ATOM      8  C   LIG    1      -10.292 -11.756  59.319  0.00  0.00    +0.247 A 
ATOM      9  N   LIG    1       -9.602 -10.801  58.662  0.00  0.00    -0.448 NA
ATOM     10  C   LIG    1      -10.509  -9.931  58.251  0.00  0.00    +0.214 A 
ATOM     11  O   LIG    1      -11.701 -10.386  58.668  0.00  0.00    +0.119 OA
ATOM     12  N   LIG    1      -11.558 -11.426  59.274  0.00  0.00    -0.349 NA
BRANCH   8  17
ATOM     13  C   LIG    1       -8.076 -16.427  61.858  0.00  0.00    +0.102 C 
ATOM     14  C   LIG    1       -8.657 -15.206  61.194  0.00  0.00    -0.048 A 
ATOM     15  C   LIG    1       -8.776 -15.161  59.816  0.00  0.00    +0.015 A 
ATOM     16  C   LIG    1       -9.306 -14.045  59.203  0.00  0.00    +0.062 A 
ATOM     17  C   LIG    1       -9.722 -12.960  59.973  0.00  0.00    -0.056 A 
ATOM     18  C   LIG    1       -9.593 -13.008  61.360  0.00  0.00    +0.068 A 
ATOM     19  C   LIG    1       -9.067 -14.131  61.964  0.00  0.00    +0.011 A 
ENDBRANCH   8  17
ENDBRANCH   2  10
ENDBRANCH   1   4
BRANCH   1  20
ATOM     20  C   LIG    1       -9.967  -5.097  54.717  0.00  0.00    -0.166 A 
ATOM     21  C   LIG    1       -8.643  -4.711  54.802  0.00  0.00    +0.069 A 
ATOM     22  C   LIG    1       -8.317  -3.375  54.927  0.00  0.00    +0.009 A 
ATOM     23  C   LIG    1       -9.323  -2.419  54.980  0.00  0.00    +0.187 A 
ATOM     24  C   LIG    1      -10.653  -2.810  54.901  0.00  0.00    +0.009 A 
ATOM     25  C   LIG    1      -10.972  -4.147  54.769  0.00  0.00    +0.065 A 
BRANCH  23  26
ATOM     26  N   LIG    1       -8.998  -1.067  55.113  0.00  0.00    -1.074 N 
ATOM     27  H   LIG    1       -9.114  -0.387  54.257  0.00  0.00    +0.464 HD
BRANCH  26  28
ATOM     28  S   LIG    1       -8.435  -0.489  56.560  0.00  0.00    +2.694 S 
ATOM     29  O   LIG    1       -9.124  -1.203  57.577  0.00  0.00    -0.930 OA
ATOM     30  O   LIG    1       -8.465   0.928  56.471  0.00  0.00    -0.943 OA
BRANCH  28  31
ATOM     31  C   LIG    1       -6.739  -0.951  56.681  0.00  0.00    -0.719 A 
ATOM     32  C   LIG    1       -6.326  -1.811  57.681  0.00  0.00    +0.160 A 
ATOM     33  C   LIG    1       -4.997  -2.178  57.773  0.00  0.00    -0.002 A 
ATOM     34  C   LIG    1       -4.076  -1.676  56.870  0.00  0.00    +0.118 A 
ATOM     35  C   LIG    1       -4.486  -0.812  55.874  0.00  0.00    -0.020 A 
ATOM     36  C   LIG    1       -5.818  -0.448  55.777  0.00  0.00    +0.197 A 
ATOM     37  F   LIG    1       -6.219   0.397  54.803  0.00  0.00    -0.120 F 
ENDBRANCH  28  31
ENDBRANCH  26  28
ENDBRANCH  23  26
ENDBRANCH   1  20
TORSDOF 7
ENDMDL
MODEL 2
REMARK VINA RESULT:     -10.5      2.240      2.972
REMARK  Name = ZINC32974765
REMARK                            x       y       z     vdW  Elec       q    Type
REMARK                         _______ _______ _______ _____ _____    ______ ____
ROOT
ATOM      1  C   LIG    1      -11.805  -8.830  54.976  0.00  0.00    +0.414 C 
ENDROOT
BRANCH   1   4
ATOM      2  C   LIG    1      -11.393  -9.875  58.410  0.00  0.00    +0.087 A 
ATOM      3  C   LIG    1      -10.858  -9.560  57.196  0.00  0.00    +0.331 A 
ATOM      4  N   LIG    1      -11.899  -9.233  56.381  0.00  0.00    -0.407 N 
ATOM      5  C   LIG    1      -13.038  -9.346  57.110  0.00  0.00    +0.599 A 
ATOM      6  N   LIG    1      -12.733  -9.728  58.318  0.00  0.00    -0.472 N 
ATOM      7  H   LIG    1      -13.369  -9.929  59.192  0.00  0.00    +0.514 HD
BRANCH   2  10
ATOM      8  C   LIG    1       -9.753 -11.425  61.174  0.00  0.00    +0.247 A 
ATOM      9  N   LIG    1      -10.517 -11.528  60.066  0.00  0.00    -0.448 NA
ATOM     10  C   LIG    1      -10.643 -10.295  59.609  0.00  0.00    +0.214 A 
ATOM     11  O   LIG    1       -9.960  -9.498  60.446  0.00  0.00    +0.119 OA
ATOM     12  N   LIG    1       -9.460 -10.159  61.331  0.00  0.00    -0.349 NA
BRANCH   8  17
ATOM     13  C   LIG    1       -8.084 -15.758  64.581  0.00  0.00    +0.102 C 
ATOM     14  C   LIG    1       -8.520 -14.625  63.690  0.00  0.00    -0.048 A 
ATOM     15  C   LIG    1       -8.755 -13.373  64.231  0.00  0.00    +0.015 A 
ATOM     16  C   LIG    1       -9.154 -12.331  63.420  0.00  0.00    +0.062 A 
ATOM     17  C   LIG    1       -9.322 -12.541  62.052  0.00  0.00    -0.056 A 
ATOM     18  C   LIG    1       -9.091 -13.805  61.513  0.00  0.00    +0.068 A 
ATOM     19  C   LIG    1       -8.687 -14.839  62.333  0.00  0.00    +0.011 A 
ENDBRANCH   8  17
ENDBRANCH   2  10
ENDBRANCH   1   4
BRANCH   1  20
ATOM     20  C   LIG    1      -11.372  -7.388  54.896  0.00  0.00    -0.166 A 
ATOM     21  C   LIG    1      -10.261  -7.043  54.150  0.00  0.00    +0.069 A 
ATOM     22  C   LIG    1       -9.864  -5.722  54.069  0.00  0.00    +0.009 A 
ATOM     23  C   LIG    1      -10.577  -4.742  54.748  0.00  0.00    +0.187 A 
ATOM     24  C   LIG    1      -11.689  -5.094  55.502  0.00  0.00    +0.009 A 
ATOM     25  C   LIG    1      -12.084  -6.415  55.574  0.00  0.00    +0.065 A 
BRANCH  23  26
ATOM     26  N   LIG    1      -10.176  -3.407  54.674  0.00  0.00    -1.074 N 
ATOM     27  H   LIG    1      -10.538  -2.769  53.855  0.00  0.00    +0.464 HD
BRANCH  26  28
ATOM     28  S   LIG    1       -9.153  -2.784  55.819  0.00  0.00    +2.694 S 
ATOM     29  O   LIG    1       -8.587  -3.893  56.503  0.00  0.00    -0.930 OA
ATOM     30  O   LIG    1       -9.872  -1.760  56.492  0.00  0.00    -0.943 OA
BRANCH  28  31
ATOM     31  C   LIG    1       -7.832  -1.994  54.962  0.00  0.00    -0.719 A 
ATOM     32  C   LIG    1       -7.723  -0.616  54.978  0.00  0.00    +0.160 A 
ATOM     33  C   LIG    1       -6.684   0.003  54.311  0.00  0.00    -0.002 A 
ATOM     34  C   LIG    1       -5.757  -0.754  53.617  0.00  0.00    +0.118 A 
ATOM     35  C   LIG    1       -5.867  -2.130  53.595  0.00  0.00    -0.020 A 
ATOM     36  C   LIG    1       -6.905  -2.753  54.267  0.00  0.00    +0.197 A 
ATOM     37  F   LIG    1       -7.013  -4.099  54.246  0.00  0.00    -0.120 F 
ENDBRANCH  28  31
ENDBRANCH  26  28
ENDBRANCH  23  26
ENDBRANCH   1  20
TORSDOF 7
ENDMDL
MODEL 3
REMARK VINA RESULT:     -10.5      1.416      2.073
REMARK  Name = ZINC32974765
REMARK                            x       y       z     vdW  Elec       q    Type
REMARK                         _______ _______ _______ _____ _____    ______ ____
ROOT
ATOM      1  C   LIG    1      -10.131  -6.910  53.739  0.00  0.00    +0.414 C 
ENDROOT
BRANCH   1   4
ATOM      2  C   LIG    1      -10.804  -9.105  56.527  0.00  0.00    +0.087 A 
ATOM      3  C   LIG    1       -9.997  -8.204  55.899  0.00  0.00    +0.331 A 
ATOM      4  N   LIG    1      -10.627  -7.854  54.743  0.00  0.00    -0.407 N 
ATOM      5  C   LIG    1      -11.799  -8.536  54.694  0.00  0.00    +0.599 A 
ATOM      6  N   LIG    1      -11.901  -9.280  55.758  0.00  0.00    -0.472 N 
ATOM      7  H   LIG    1      -12.694  -9.970  56.081  0.00  0.00    +0.514 HD
BRANCH   2  10
ATOM      8  C   LIG    1      -10.012 -11.169  59.329  0.00  0.00    +0.247 A 
ATOM      9  N   LIG    1      -10.127 -11.012  57.994  0.00  0.00    -0.448 NA
ATOM     10  C   LIG    1      -10.530  -9.766  57.818  0.00  0.00    +0.214 A 
ATOM     11  O   LIG    1      -10.645  -9.219  59.038  0.00  0.00    +0.119 OA
ATOM     12  N   LIG    1      -10.346 -10.032  59.886  0.00  0.00    -0.349 NA
BRANCH   8  17
ATOM     13  C   LIG    1       -8.354 -15.951  62.077  0.00  0.00    +0.102 C 
ATOM     14  C   LIG    1       -8.789 -14.701  61.358  0.00  0.00    -0.048 A 
ATOM     15  C   LIG    1       -8.772 -14.659  59.975  0.00  0.00    +0.015 A 
ATOM     16  C   LIG    1       -9.168 -13.516  59.312  0.00  0.00    +0.062 A 
ATOM     17  C   LIG    1       -9.586 -12.402  60.037  0.00  0.00    -0.056 A 
ATOM     18  C   LIG    1       -9.594 -12.446  61.429  0.00  0.00    +0.068 A 
ATOM     19  C   LIG    1       -9.201 -13.596  62.083  0.00  0.00    +0.011 A 
ENDBRANCH   8  17
ENDBRANCH   2  10
ENDBRANCH   1   4
BRANCH   1  20
ATOM     20  C   LIG    1       -9.938  -5.556  54.374  0.00  0.00    -0.166 A 
ATOM     21  C   LIG    1      -11.037  -4.796  54.726  0.00  0.00    +0.069 A 
ATOM     22  C   LIG    1      -10.864  -3.559  55.314  0.00  0.00    +0.009 A 
ATOM     23  C   LIG    1       -9.583  -3.072  55.541  0.00  0.00    +0.187 A 
ATOM     24  C   LIG    1       -8.480  -3.836  55.180  0.00  0.00    +0.009 A 
ATOM     25  C   LIG    1       -8.660  -5.075  54.598  0.00  0.00    +0.065 A 
BRANCH  23  26
ATOM     26  N   LIG    1       -9.404  -1.819  56.129  0.00  0.00    -1.074 N 
ATOM     27  H   LIG    1       -9.447  -1.714  57.223  0.00  0.00    +0.464 HD
BRANCH  26  28
ATOM     28  S   LIG    1       -9.129  -0.490  55.180  0.00  0.00    +2.694 S 
ATOM     29  O   LIG    1       -9.418   0.648  55.981  0.00  0.00    -0.930 OA
ATOM     30  O   LIG    1       -9.779  -0.734  53.941  0.00  0.00    -0.943 OA
BRANCH  28  31
ATOM     31  C   LIG    1       -7.400  -0.441  54.841  0.00  0.00    -0.719 A 
ATOM     32  C   LIG    1       -6.946  -0.554  53.541  0.00  0.00    +0.160 A 
ATOM     33  C   LIG    1       -5.591  -0.510  53.275  0.00  0.00    -0.002 A 
ATOM     34  C   LIG    1       -4.686  -0.364  54.311  0.00  0.00    +0.118 A 
ATOM     35  C   LIG    1       -5.137  -0.256  55.612  0.00  0.00    -0.020 A 
ATOM     36  C   LIG    1       -6.495  -0.295  55.880  0.00  0.00    +0.197 A 
ATOM     37  F   LIG    1       -6.937  -0.190  57.152  0.00  0.00    -0.120 F 
ENDBRANCH  28  31
ENDBRANCH  26  28
ENDBRANCH  23  26
ENDBRANCH   1  20
TORSDOF 7
ENDMDL
MODEL 4
REMARK VINA RESULT:     -10.5      5.135      8.765
REMARK  Name = ZINC32974765
REMARK                            x       y       z     vdW  Elec       q    Type
REMARK                         _______ _______ _______ _____ _____    ______ ____
ROOT
ATOM      1  C   LIG    1       -9.399  -3.002  55.054  0.00  0.00    +0.414 C 
ENDROOT
BRANCH   1   4
ATOM      2  C   LIG    1       -7.800  -2.987  58.293  0.00  0.00    +0.087 A 
ATOM      3  C   LIG    1       -8.892  -3.227  57.514  0.00  0.00    +0.331 A 
ATOM      4  N   LIG    1       -8.541  -2.908  56.237  0.00  0.00    -0.407 N 
ATOM      5  C   LIG    1       -7.250  -2.491  56.262  0.00  0.00    +0.599 A 
ATOM      6  N   LIG    1       -6.812  -2.539  57.487  0.00  0.00    -0.472 N 
ATOM      7  H   LIG    1       -5.829  -2.285  57.912  0.00  0.00    +0.514 HD
BRANCH   2  10
ATOM      8  C   LIG    1       -8.030  -3.830  61.753  0.00  0.00    +0.247 A 
ATOM      9  N   LIG    1       -8.478  -3.972  60.488  0.00  0.00    -0.448 NA
ATOM     10  C   LIG    1       -7.711  -3.186  59.752  0.00  0.00    +0.214 A 
ATOM     11  O   LIG    1       -6.837  -2.602  60.588  0.00  0.00    +0.119 OA
ATOM     12  N   LIG    1       -7.034  -2.981  61.722  0.00  0.00    -0.349 NA
BRANCH   8  17
ATOM     13  C   LIG    1      -10.111  -6.472  66.428  0.00  0.00    +0.102 C 
ATOM     14  C   LIG    1       -9.568  -5.781  65.205  0.00  0.00    -0.048 A 
ATOM     15  C   LIG    1       -9.399  -6.491  64.030  0.00  0.00    +0.015 A 
ATOM     16  C   LIG    1       -8.900  -5.863  62.907  0.00  0.00    +0.062 A 
ATOM     17  C   LIG    1       -8.567  -4.511  62.957  0.00  0.00    -0.056 A 
ATOM     18  C   LIG    1       -8.733  -3.802  64.145  0.00  0.00    +0.068 A 
ATOM     19  C   LIG    1       -9.237  -4.438  65.261  0.00  0.00    +0.011 A 
ENDBRANCH   8  17
ENDBRANCH   2  10
ENDBRANCH   1   4
BRANCH   1  20
ATOM     20  C   LIG    1      -10.090  -4.342  55.040  0.00  0.00    -0.166 A 
ATOM     21  C   LIG    1      -11.374  -4.462  55.537  0.00  0.00    +0.069 A 
ATOM     22  C   LIG    1      -12.011  -5.687  55.519  0.00  0.00    +0.009 A 
ATOM     23  C   LIG    1      -11.356  -6.802  55.012  0.00  0.00    +0.187 A 
ATOM     24  C   LIG    1      -10.064  -6.678  54.519  0.00  0.00    +0.009 A 
ATOM     25  C   LIG    1       -9.434  -5.450  54.534  0.00  0.00    +0.065 A 
BRANCH  23  26
ATOM     26  N   LIG    1      -11.995  -8.043  54.998  0.00  0.00    -1.074 N 
ATOM     27  H   LIG    1      -12.665  -8.307  54.167  0.00  0.00    +0.464 HD
BRANCH  26  28
ATOM     28  S   LIG    1      -11.745  -9.117  56.234  0.00  0.00    +2.694 S 
ATOM     29  O   LIG    1      -10.702  -8.578  57.035  0.00  0.00    -0.930 OA
ATOM     30  O   LIG    1      -11.663 -10.406  55.642  0.00  0.00    -0.943 OA
BRANCH  28  31
ATOM     31  C   LIG    1      -13.198  -9.112  57.230  0.00  0.00    -0.719 A 
ATOM     32  C   LIG    1      -13.183  -8.507  58.473  0.00  0.00    +0.160 A 
ATOM     33  C   LIG    1      -14.324  -8.498  59.252  0.00  0.00    -0.002 A 
ATOM     34  C   LIG    1      -15.480  -9.103  58.794  0.00  0.00    +0.118 A 
ATOM     35  C   LIG    1      -15.497  -9.713  57.555  0.00  0.00    -0.020 A 
ATOM     36  C   LIG    1      -14.355  -9.719  56.770  0.00  0.00    +0.197 A 
ATOM     37  F   LIG    1      -14.371 -10.315  55.559  0.00  0.00    -0.120 F 
ENDBRANCH  28  31
ENDBRANCH  26  28
ENDBRANCH  23  26
ENDBRANCH   1  20
TORSDOF 7
ENDMDL
MODEL 5
REMARK VINA RESULT:     -10.4      2.405      3.233
REMARK  Name = ZINC32974765
REMARK                            x       y       z     vdW  Elec       q    Type
REMARK                         _______ _______ _______ _____ _____    ______ ____
ROOT
ATOM      1  C   LIG    1      -11.807  -8.739  54.990  0.00  0.00    +0.414 C 
ENDROOT
BRANCH   1   4
ATOM      2  C   LIG    1      -11.410  -9.907  58.385  0.00  0.00    +0.087 A 
ATOM      3  C   LIG    1      -10.867  -9.518  57.197  0.00  0.00    +0.331 A 
ATOM      4  N   LIG    1      -11.908  -9.205  56.375  0.00  0.00    -0.407 N 
ATOM      5  C   LIG    1      -13.054  -9.400  57.076  0.00  0.00    +0.599 A 
ATOM      6  N   LIG    1      -12.754  -9.817  58.272  0.00  0.00    -0.472 N 
ATOM      7  H   LIG    1      -13.396 -10.083  59.125  0.00  0.00    +0.514 HD
BRANCH   2  10
ATOM      8  C   LIG    1       -9.771 -11.495  61.129  0.00  0.00    +0.247 A 
ATOM      9  N   LIG    1      -10.525 -11.584  60.014  0.00  0.00    -0.448 NA
ATOM     10  C   LIG    1      -10.664 -10.343  59.582  0.00  0.00    +0.214 A 
ATOM     11  O   LIG    1       -9.998  -9.555  60.441  0.00  0.00    +0.119 OA
ATOM     12  N   LIG    1       -9.496 -10.229  61.315  0.00  0.00    -0.349 NA
BRANCH   8  17
ATOM     13  C   LIG    1       -8.070 -15.874  64.460  0.00  0.00    +0.102 C 
ATOM     14  C   LIG    1       -8.515 -14.729  63.589  0.00  0.00    -0.048 A 
ATOM     15  C   LIG    1       -8.689 -14.923  62.230  0.00  0.00    +0.015 A 
ATOM     16  C   LIG    1       -9.096 -13.878  61.427  0.00  0.00    +0.062 A 
ATOM     17  C   LIG    1       -9.333 -12.624  61.987  0.00  0.00    -0.056 A 
ATOM     18  C   LIG    1       -9.150 -12.432  63.355  0.00  0.00    +0.068 A 
ATOM     19  C   LIG    1       -8.748 -13.485  64.150  0.00  0.00    +0.011 A 
ENDBRANCH   8  17
ENDBRANCH   2  10
ENDBRANCH   1   4
BRANCH   1  20
ATOM     20  C   LIG    1      -11.364  -7.298  54.976  0.00  0.00    -0.166 A 
ATOM     21  C   LIG    1      -10.198  -6.941  54.325  0.00  0.00    +0.069 A 
ATOM     22  C   LIG    1       -9.792  -5.621  54.305  0.00  0.00    +0.009 A 
ATOM     23  C   LIG    1      -10.552  -4.653  54.950  0.00  0.00    +0.187 A 
ATOM     24  C   LIG    1      -11.720  -5.017  55.608  0.00  0.00    +0.009 A 
ATOM     25  C   LIG    1      -12.122  -6.337  55.620  0.00  0.00    +0.065 A 
BRANCH  23  26
ATOM     26  N   LIG    1      -10.142  -3.319  54.937  0.00  0.00    -1.074 N 
ATOM     27  H   LIG    1      -10.535  -2.630  54.176  0.00  0.00    +0.464 HD
BRANCH  26  28
ATOM     28  S   LIG    1       -9.062  -2.773  56.069  0.00  0.00    +2.694 S 
ATOM     29  O   LIG    1       -7.769  -2.916  55.498  0.00  0.00    -0.930 OA
ATOM     30  O   LIG    1       -9.422  -3.381  57.301  0.00  0.00    -0.943 OA
BRANCH  28  31
ATOM     31  C   LIG    1       -9.339  -1.043  56.261  0.00  0.00    -0.719 A 
ATOM     32  C   LIG    1      -10.318  -0.413  55.517  0.00  0.00    +0.160 A 
ATOM     33  C   LIG    1      -10.540   0.942  55.671  0.00  0.00    -0.002 A 
ATOM     34  C   LIG    1       -9.774   1.672  56.563  0.00  0.00    +0.118 A 
ATOM     35  C   LIG    1       -8.791   1.045  57.304  0.00  0.00    -0.020 A 
ATOM     36  C   LIG    1       -8.572  -0.314  57.154  0.00  0.00    +0.197 A 
ATOM     37  F   LIG    1       -7.610  -0.928  57.877  0.00  0.00    -0.120 F 
ENDBRANCH  28  31
ENDBRANCH  26  28
ENDBRANCH  23  26
ENDBRANCH   1  20
TORSDOF 7
ENDMDL
MODEL 6
REMARK VINA RESULT:     -10.3     24.153     27.979
REMARK  Name = ZINC32974765
REMARK                            x       y       z     vdW  Elec       q    Type
REMARK                         _______ _______ _______ _____ _____    ______ ____
ROOT
ATOM      1  C   LIG    1        2.816  12.285  63.650  0.00  0.00    +0.414 C 
ENDROOT
BRANCH   1   4
ATOM      2  C   LIG    1        1.891  15.618  64.690  0.00  0.00    +0.087 A 
ATOM      3  C   LIG    1        2.139  14.714  63.701  0.00  0.00    +0.331 A 
ATOM      4  N   LIG    1        2.465  13.542  64.315  0.00  0.00    -0.407 N 
ATOM      5  C   LIG    1        2.401  13.752  65.655  0.00  0.00    +0.599 A 
ATOM      6  N   LIG    1        2.059  14.989  65.874  0.00  0.00    -0.472 N 
ATOM      7  H   LIG    1        1.904  15.537  66.815  0.00  0.00    +0.514 HD
BRANCH   2  10
ATOM      8  C   LIG    1        1.437  19.073  63.917  0.00  0.00    +0.247 A 
ATOM      9  N   LIG    1        2.163  17.940  63.806  0.00  0.00    -0.448 NA
ATOM     10  C   LIG    1        1.504  17.030  64.501  0.00  0.00    +0.214 A 
ATOM     11  O   LIG    1        0.417  17.636  65.004  0.00  0.00    +0.119 OA
ATOM     12  N   LIG    1        0.396  18.798  64.661  0.00  0.00    -0.349 NA
BRANCH   8  17
ATOM     13  C   LIG    1        2.692  24.173  61.554  0.00  0.00    +0.102 C 
ATOM     14  C   LIG    1        2.363  22.839  62.172  0.00  0.00    -0.048 A 
ATOM     15  C   LIG    1        2.156  22.744  63.537  0.00  0.00    +0.015 A 
ATOM     16  C   LIG    1        1.855  21.524  64.108  0.00  0.00    +0.062 A 
ATOM     17  C   LIG    1        1.760  20.387  63.308  0.00  0.00    -0.056 A 
ATOM     18  C   LIG    1        1.976  20.487  61.936  0.00  0.00    +0.068 A 
ATOM     19  C   LIG    1        2.271  21.712  61.374  0.00  0.00    +0.011 A 
ENDBRANCH   8  17
ENDBRANCH   2  10
ENDBRANCH   1   4
BRANCH   1  20
ATOM     20  C   LIG    1        3.507  12.583  62.344  0.00  0.00    -0.166 A 
ATOM     21  C   LIG    1        4.857  12.880  62.331  0.00  0.00    +0.069 A 
ATOM     22  C   LIG    1        5.495  13.147  61.136  0.00  0.00    +0.009 A 
ATOM     23  C   LIG    1        4.776  13.130  59.947  0.00  0.00    +0.187 A 
ATOM     24  C   LIG    1        3.418  12.837  59.966  0.00  0.00    +0.009 A 
ATOM     25  C   LIG    1        2.788  12.565  61.163  0.00  0.00    +0.065 A 
BRANCH  23  26
ATOM     26  N   LIG    1        5.416  13.406  58.737  0.00  0.00    -1.074 N 
ATOM     27  H   LIG    1        5.331  12.702  57.897  0.00  0.00    +0.464 HD
BRANCH  26  28
ATOM     28  S   LIG    1        6.306  14.793  58.569  0.00  0.00    +2.694 S 
ATOM     29  O   LIG    1        6.739  14.835  57.216  0.00  0.00    -0.930 OA
ATOM     30  O   LIG    1        7.214  14.828  59.660  0.00  0.00    -0.943 OA
BRANCH  28  31
ATOM     31  C   LIG    1        5.202  16.149  58.788  0.00  0.00    -0.719 A 
ATOM     32  C   LIG    1        5.235  16.886  59.956  0.00  0.00    +0.160 A 
ATOM     33  C   LIG    1        4.374  17.953  60.126  0.00  0.00    -0.002 A 
ATOM     34  C   LIG    1        3.470  18.278  59.130  0.00  0.00    +0.118 A 
ATOM     35  C   LIG    1        3.432  17.540  57.963  0.00  0.00    -0.020 A 
ATOM     36  C   LIG    1        4.298  16.473  57.790  0.00  0.00    +0.197 A 
ATOM     37  F   LIG    1        4.261  15.750  56.650  0.00  0.00    -0.120 F 
ENDBRANCH  28  31
ENDBRANCH  26  28
ENDBRANCH  23  26
ENDBRANCH   1  20
TORSDOF 7
ENDMDL
MODEL 7
REMARK VINA RESULT:     -10.3      4.218      5.436
REMARK  Name = ZINC32974765
REMARK                            x       y       z     vdW  Elec       q    Type
REMARK                         _______ _______ _______ _____ _____    ______ ____
ROOT
ATOM      1  C   LIG    1      -12.004  -8.881  56.345  0.00  0.00    +0.414 C 
ENDROOT
BRANCH   1   4
ATOM      2  C   LIG    1      -10.200  -9.279  59.450  0.00  0.00    +0.087 A 
ATOM      3  C   LIG    1      -11.157  -8.651  58.709  0.00  0.00    +0.331 A 
ATOM      4  N   LIG    1      -11.145  -9.234  57.478  0.00  0.00    -0.407 N 
ATOM      5  C   LIG    1      -10.195 -10.203  57.496  0.00  0.00    +0.599 A 
ATOM      6  N   LIG    1       -9.635 -10.227  58.671  0.00  0.00    -0.472 N 
ATOM      7  H   LIG    1       -8.833 -10.863  59.074  0.00  0.00    +0.514 HD
BRANCH   2  10
ATOM      8  C   LIG    1       -9.550  -8.025  62.727  0.00  0.00    +0.247 A 
ATOM      9  N   LIG    1      -10.009  -7.825  61.474  0.00  0.00    -0.448 NA
ATOM     10  C   LIG    1       -9.849  -8.980  60.852  0.00  0.00    +0.214 A 
ATOM     11  O   LIG    1       -9.305  -9.828  61.739  0.00  0.00    +0.119 OA
ATOM     12  N   LIG    1       -9.142  -9.267  62.801  0.00  0.00    -0.349 NA
BRANCH   8  17
ATOM     13  C   LIG    1       -9.417  -4.136  66.973  0.00  0.00    +0.102 C 
ATOM     14  C   LIG    1       -9.451  -5.153  65.863  0.00  0.00    -0.048 A 
ATOM     15  C   LIG    1       -9.141  -4.773  64.569  0.00  0.00    +0.015 A 
ATOM     16  C   LIG    1       -9.171  -5.700  63.548  0.00  0.00    +0.062 A 
ATOM     17  C   LIG    1       -9.515  -7.023  63.821  0.00  0.00    -0.056 A 
ATOM     18  C   LIG    1       -9.834  -7.399  65.124  0.00  0.00    +0.068 A 
ATOM     19  C   LIG    1       -9.795  -6.465  66.139  0.00  0.00    +0.011 A 
ENDBRANCH   8  17
ENDBRANCH   2  10
ENDBRANCH   1   4
BRANCH   1  20
ATOM     20  C   LIG    1      -11.627  -7.513  55.836  0.00  0.00    -0.166 A 
ATOM     21  C   LIG    1      -10.439  -7.335  55.152  0.00  0.00    +0.069 A 
ATOM     22  C   LIG    1      -10.094  -6.084  54.679  0.00  0.00    +0.009 A 
ATOM     23  C   LIG    1      -10.936  -5.002  54.901  0.00  0.00    +0.187 A 
ATOM     24  C   LIG    1      -12.126  -5.185  55.594  0.00  0.00    +0.009 A 
ATOM     25  C   LIG    1      -12.468  -6.439  56.059  0.00  0.00    +0.065 A 
BRANCH  23  26
ATOM     26  N   LIG    1      -10.588  -3.735  54.430  0.00  0.00    -1.074 N 
ATOM     27  H   LIG    1      -10.637  -3.516  53.353  0.00  0.00    +0.464 HD
BRANCH  26  28
ATOM     28  S   LIG    1      -10.100  -2.562  55.492  0.00  0.00    +2.694 S 
ATOM     29  O   LIG    1       -9.690  -3.231  56.676  0.00  0.00    -0.930 OA
ATOM     30  O   LIG    1      -11.114  -1.567  55.492  0.00  0.00    -0.943 OA
BRANCH  28  31
ATOM     31  C   LIG    1       -8.658  -1.812  54.812  0.00  0.00    -0.719 A 
ATOM     32  C   LIG    1       -8.669  -0.472  54.473  0.00  0.00    +0.160 A 
ATOM     33  C   LIG    1       -7.536   0.118  53.946  0.00  0.00    -0.002 A 
ATOM     34  C   LIG    1       -6.393  -0.634  53.746  0.00  0.00    +0.118 A 
ATOM     35  C   LIG    1       -6.381  -1.974  54.079  0.00  0.00    -0.020 A 
ATOM     36  C   LIG    1       -7.513  -2.566  54.613  0.00  0.00    +0.197 A 
ATOM     37  F   LIG    1       -7.502  -3.877  54.938  0.00  0.00    -0.120 F 
ENDBRANCH  28  31
ENDBRANCH  26  28
ENDBRANCH  23  26
ENDBRANCH   1  20
TORSDOF 7
ENDMDL
MODEL 8
REMARK VINA RESULT:     -10.2      4.841      6.929
REMARK  Name = ZINC32974765
REMARK                            x       y       z     vdW  Elec       q    Type
REMARK                         _______ _______ _______ _____ _____    ______ ____
ROOT
ATOM      1  C   LIG    1       -9.741  -5.024  63.755  0.00  0.00    +0.414 C 
ENDROOT
BRANCH   1   4
ATOM      2  C   LIG    1       -8.811  -8.251  65.085  0.00  0.00    +0.087 A 
ATOM      3  C   LIG    1       -8.854  -7.366  64.050  0.00  0.00    +0.331 A 
ATOM      4  N   LIG    1       -9.469  -6.244  64.518  0.00  0.00    -0.407 N 
ATOM      5  C   LIG    1       -9.778  -6.462  65.821  0.00  0.00    +0.599 A 
ATOM      6  N   LIG    1       -9.385  -7.658  66.156  0.00  0.00    -0.472 N 
ATOM      7  H   LIG    1       -9.455  -8.198  67.112  0.00  0.00    +0.514 HD
BRANCH   2  10
ATOM      8  C   LIG    1       -7.956 -11.707  64.853  0.00  0.00    +0.247 A 
ATOM      9  N   LIG    1       -8.881 -10.729  64.768  0.00  0.00    -0.448 NA
ATOM     10  C   LIG    1       -8.236  -9.609  65.047  0.00  0.00    +0.214 A 
ATOM     11  O   LIG    1       -6.959  -9.946  65.289  0.00  0.00    +0.119 OA
ATOM     12  N   LIG    1       -6.819 -11.144  65.174  0.00  0.00    -0.349 NA
BRANCH   8  17
ATOM     13  C   LIG    1       -8.842 -17.329  63.967  0.00  0.00    +0.102 C 
ATOM     14  C   LIG    1       -8.611 -15.859  64.199  0.00  0.00    -0.048 A 
ATOM     15  C   LIG    1       -8.714 -14.970  63.144  0.00  0.00    +0.015 A 
ATOM     16  C   LIG    1       -8.503 -13.622  63.350  0.00  0.00    +0.062 A 
ATOM     17  C   LIG    1       -8.185 -13.156  64.625  0.00  0.00    -0.056 A 
ATOM     18  C   LIG    1       -8.075 -14.056  65.682  0.00  0.00    +0.068 A 
ATOM     19  C   LIG    1       -8.293 -15.401  65.466  0.00  0.00    +0.011 A 
ENDBRANCH   8  17
ENDBRANCH   2  10
ENDBRANCH   1   4
BRANCH   1  20
ATOM     20  C   LIG    1       -9.487  -5.280  62.291  0.00  0.00    -0.166 A 
ATOM     21  C   LIG    1      -10.217  -6.243  61.622  0.00  0.00    +0.069 A 
ATOM     22  C   LIG    1       -9.991  -6.476  60.279  0.00  0.00    +0.009 A 
ATOM     23  C   LIG    1       -9.020  -5.748  59.604  0.00  0.00    +0.187 A 
ATOM     24  C   LIG    1       -8.283  -4.784  60.282  0.00  0.00    +0.009 A 
ATOM     25  C   LIG    1       -8.519  -4.553  61.622  0.00  0.00    +0.065 A 
BRANCH  23  26
ATOM     26  N   LIG    1       -8.784  -5.984  58.249  0.00  0.00    -1.074 N 
ATOM     27  H   LIG    1       -8.085  -6.776  57.942  0.00  0.00    +0.464 HD
BRANCH  26  28
ATOM     28  S   LIG    1       -9.556  -5.072  57.102  0.00  0.00    +2.694 S 
ATOM     29  O   LIG    1       -8.559  -4.274  56.479  0.00  0.00    -0.930 OA
ATOM     30  O   LIG    1      -10.698  -4.508  57.733  0.00  0.00    -0.943 OA
BRANCH  28  31
ATOM     31  C   LIG    1      -10.157  -6.181  55.872  0.00  0.00    -0.719 A 
ATOM     32  C   LIG    1       -9.794  -6.008  54.549  0.00  0.00    +0.160 A 
ATOM     33  C   LIG    1      -10.260  -6.881  53.585  0.00  0.00    -0.002 A 
ATOM     34  C   LIG    1      -11.098  -7.923  53.940  0.00  0.00    +0.118 A 
ATOM     35  C   LIG    1      -11.466  -8.094  55.260  0.00  0.00    -0.020 A 
ATOM     36  C   LIG    1      -10.996  -7.223  56.229  0.00  0.00    +0.197 A 
ATOM     37  F   LIG    1      -11.356  -7.389  57.520  0.00  0.00    -0.120 F 
ENDBRANCH  28  31
ENDBRANCH  26  28
ENDBRANCH  23  26
ENDBRANCH   1  20
TORSDOF 7
ENDMDL
MODEL 9
REMARK VINA RESULT:     -10.1      2.082      2.686
REMARK  Name = ZINC32974765
REMARK                            x       y       z     vdW  Elec       q    Type
REMARK                         _______ _______ _______ _____ _____    ______ ____
ROOT
ATOM      1  C   LIG    1      -11.680  -5.695  55.427  0.00  0.00    +0.414 C 
ENDROOT
BRANCH   1   4
ATOM      2  C   LIG    1      -11.287  -9.005  56.819  0.00  0.00    +0.087 A 
ATOM      3  C   LIG    1      -11.563  -7.680  56.978  0.00  0.00    +0.331 A 
ATOM      4  N   LIG    1      -11.469  -7.109  55.745  0.00  0.00    -0.407 N 
ATOM      5  C   LIG    1      -11.149  -8.091  54.864  0.00  0.00    +0.599 A 
ATOM      6  N   LIG    1      -11.041  -9.219  55.507  0.00  0.00    -0.472 N 
ATOM      7  H   LIG    1      -10.797 -10.231  55.151  0.00  0.00    +0.514 HD
BRANCH   2  10
ATOM      8  C   LIG    1      -10.700 -11.587  59.212  0.00  0.00    +0.247 A 
ATOM      9  N   LIG    1      -10.267 -10.841  58.174  0.00  0.00    -0.448 NA
ATOM     10  C   LIG    1      -11.266 -10.024  57.886  0.00  0.00    +0.214 A 
ATOM     11  O   LIG    1      -12.256 -10.301  58.749  0.00  0.00    +0.119 OA
ATOM     12  N   LIG    1      -11.916 -11.193  59.496  0.00  0.00    -0.349 NA
BRANCH   8  17
ATOM     13  C   LIG    1       -7.746 -15.735  61.902  0.00  0.00    +0.102 C 
ATOM     14  C   LIG    1       -8.518 -14.650  61.198  0.00  0.00    -0.048 A 
ATOM     15  C   LIG    1       -9.138 -13.656  61.936  0.00  0.00    +0.015 A 
ATOM     16  C   LIG    1       -9.847 -12.660  61.296  0.00  0.00    +0.062 A 
ATOM     17  C   LIG    1       -9.939 -12.655  59.906  0.00  0.00    -0.056 A 
ATOM     18  C   LIG    1       -9.318 -13.661  59.169  0.00  0.00    +0.068 A 
ATOM     19  C   LIG    1       -8.607 -14.650  59.817  0.00  0.00    +0.011 A 
ENDBRANCH   8  17
ENDBRANCH   2  10
ENDBRANCH   1   4
BRANCH   1  20
ATOM     20  C   LIG    1      -10.389  -4.940  55.614  0.00  0.00    -0.166 A 
ATOM     21  C   LIG    1       -9.405  -5.007  54.646  0.00  0.00    +0.069 A 
ATOM     22  C   LIG    1       -8.223  -4.311  54.811  0.00  0.00    +0.009 A 
ATOM     23  C   LIG    1       -8.019  -3.554  55.957  0.00  0.00    +0.187 A 
ATOM     24  C   LIG    1       -9.008  -3.495  56.931  0.00  0.00    +0.009 A 
ATOM     25  C   LIG    1      -10.189  -4.187  56.757  0.00  0.00    +0.065 A 
BRANCH  23  26
ATOM     26  N   LIG    1       -6.823  -2.855  56.131  0.00  0.00    -1.074 N 
ATOM     27  H   LIG    1       -6.054  -3.241  56.814  0.00  0.00    +0.464 HD
BRANCH  26  28
ATOM     28  S   LIG    1       -6.563  -1.441  55.306  0.00  0.00    +2.694 S 
ATOM     29  O   LIG    1       -6.861  -1.707  53.942  0.00  0.00    -0.930 OA
ATOM     30  O   LIG    1       -5.299  -0.952  55.728  0.00  0.00    -0.943 OA
BRANCH  28  31
ATOM     31  C   LIG    1       -7.766  -0.283  55.869  0.00  0.00    -0.719 A 
ATOM     32  C   LIG    1       -7.468   0.572  56.913  0.00  0.00    +0.160 A 
ATOM     33  C   LIG    1       -8.408   1.485  57.350  0.00  0.00    -0.002 A 
ATOM     34  C   LIG    1       -9.654   1.537  56.750  0.00  0.00    +0.118 A 
ATOM     35  C   LIG    1       -9.956   0.680  55.710  0.00  0.00    -0.020 A 
ATOM     36  C   LIG    1       -9.013  -0.232  55.267  0.00  0.00    +0.197 A 
ATOM     37  F   LIG    1       -9.308  -1.070  54.251  0.00  0.00    -0.120 F 
ENDBRANCH  28  31
ENDBRANCH  26  28
ENDBRANCH  23  26
ENDBRANCH   1  20
TORSDOF 7
ENDMDL
