# Supplementary material for: Computationally accelerated identification of P-glycoprotein inhibitors
Source: PLoS One. 2025 Aug 13;20(8):e0325121. doi: 10.1371/journal.pone.0325121 (PMC12349723; doi:10.1371/journal.pone.0325121)
Supplement: S9 File — We have provided the full dataset for the docking studies presented in this paper, as defined by the journal’s definition of a complete minimal dataset. (ZIP) [file pone.0325121.s013.zip › S9_Docking_Data_Receptors_Ligands/NBD_docking/3b5z_nbd_1/ZINC36489963_3b5z_nbd_1_out.pdb]

MODEL 1
REMARK VINA RESULT:     -11.0      0.000      0.000
REMARK  Name = ZINC36489963
REMARK                            x       y       z     vdW  Elec       q    Type
REMARK                         _______ _______ _______ _____ _____    ______ ____
COMPND    ZINC36489963 
AUTHOR    GENERATED BY OPEN BABEL 2.3.2
ATOM      1  C   LIG     1      -8.888  -9.200  64.999  1.00  0.00           C  
ATOM      2  C   LIG     1      -9.424  -7.960  65.267  1.00  0.00           C  
ATOM      3  N   LIG     1      -9.109  -7.620  66.544  1.00  0.00           N  
ATOM      4  C   LIG     1      -9.308  -6.423  67.380  1.00  0.00           C  
ATOM      5  C   LIG     1     -10.059  -5.327  66.648  1.00  0.00           C  
ATOM      6  N   LIG     1      -9.354  -4.833  65.474  1.00  0.00           N  
ATOM      7  C   LIG     1      -9.464  -5.430  64.274  1.00  0.00           C  
ATOM      8  C   LIG     1      -8.769  -4.702  63.359  1.00  0.00           C  
ATOM      9  N   LIG     1      -8.196  -3.673  64.033  1.00  0.00           N  
ATOM     10  N   LIG     1      -8.515  -3.738  65.287  1.00  0.00           N  
ATOM     11  N   LIG     1      -8.401  -8.742  67.043  1.00  0.00           N  
ATOM     12  S   LIG     1     -10.381  -6.946  64.165  1.00  0.00           S  
ATOM     13  N   LIG     1      -8.283  -9.629  66.124  1.00  0.00           N  
ATOM     14  N   LIG     1      -9.651 -11.083  63.649  1.00  0.00           N  
ATOM     15  H   LIG     1     -10.090 -11.439  64.437  1.00  0.00           H  
ATOM     16  C   LIG     1      -8.967  -9.924  63.724  1.00  0.00           C  
ATOM     17  O   LIG     1      -8.417  -9.477  62.735  1.00  0.00           O  
ATOM     18  C   LIG     1      -9.730 -11.805  62.377  1.00  0.00           C  
ATOM     19  C   LIG     1      -8.489 -15.287  61.601  1.00  0.00           C  
ATOM     20  C   LIG     1      -9.046 -14.030  61.455  1.00  0.00           C  
ATOM     21  C   LIG     1      -9.122 -13.175  62.538  1.00  0.00           C  
ATOM     22  C   LIG     1      -8.639 -13.576  63.770  1.00  0.00           C  
ATOM     23  C   LIG     1      -8.081 -14.834  63.918  1.00  0.00           C  
ATOM     24  F   LIG     1      -7.607 -15.226  65.121  1.00  0.00           F  
ATOM     25  C   LIG     1      -8.006 -15.689  62.832  1.00  0.00           C  
ATOM     26  C   LIG     1      -8.662  -4.974  61.920  1.00  0.00           C  
ATOM     27  N   LIG     1      -9.777  -5.082  61.170  1.00  0.00           N  
ATOM     28  H   LIG     1     -10.650  -4.981  61.581  1.00  0.00           H  
ATOM     29  O   LIG     1      -7.568  -5.101  61.404  1.00  0.00           O  
ATOM     30  C   LIG     1      -9.671  -5.354  59.734  1.00  0.00           C  
ATOM     31  C   LIG     1     -10.347  -6.664  59.420  1.00  0.00           C  
ATOM     32  C   LIG     1     -10.051  -7.790  60.165  1.00  0.00           C  
ATOM     33  C   LIG     1     -10.670  -8.992  59.878  1.00  0.00           C  
ATOM     34  C   LIG     1     -11.584  -9.070  58.845  1.00  0.00           C  
ATOM     35  C   LIG     1     -11.881  -7.943  58.098  1.00  0.00           C  
ATOM     36  F   LIG     1     -12.775  -8.018  57.087  1.00  0.00           F  
ATOM     37  C   LIG     1     -11.266  -6.737  58.390  1.00  0.00           C  
CONECT    1   16    2   13                                            
CONECT    2   12    1    3                                            
CONECT    3    2   11    4                                            
CONECT    4    3    5                                                 
CONECT    5    6    4                                                 
CONECT    6    7   10    5                                            
CONECT    7    8   12    6                                            
CONECT    8   26    9    7                                            
CONECT    9    8   10                                                 
CONECT   10    9    6                                                 
CONECT   11   13    3                                                 
CONECT   12    7    2                                                 
CONECT   13    1   11                                                 
CONECT   14   18   16   15                                            
CONECT   15   14                                                      
CONECT   16   17   14    1                                            
CONECT   17   16                                                      
CONECT   18   21   14                                                 
CONECT   19   20   25                                                 
CONECT   20   19   21                                                 
CONECT   21   20   18   22                                            
CONECT   22   21   23                                                 
CONECT   23   25   22   24                                            
CONECT   24   23                                                      
CONECT   25   19   23                                                 
CONECT   26   27   29    8                                            
CONECT   27   30   28   26                                            
CONECT   28   27                                                      
CONECT   29   26                                                      
CONECT   30   31   27                                                 
CONECT   31   37   30   32                                            
CONECT   32   31   33                                                 
CONECT   33   34   32                                                 
CONECT   34   35   33                                                 
CONECT   35   36   37   34                                            
CONECT   36   35                                                      
CONECT   37   35   31                                                 
MASTER        0    0    0    0    0    0    0    0   37    0   37    0
END
