# Supplementary material for: Computationally accelerated identification of P-glycoprotein inhibitors
Source: PLoS One. 2025 Aug 13;20(8):e0325121. doi: 10.1371/journal.pone.0325121 (PMC12349723; doi:10.1371/journal.pone.0325121)
Supplement: S9 File — We have provided the full dataset for the docking studies presented in this paper, as defined by the journal’s definition of a complete minimal dataset. (ZIP) [file pone.0325121.s013.zip › S9_Docking_Data_Receptors_Ligands/NBD_docking/3b5z_nbd_1/ZINC36489963_3b5z_nbd_1_out.pdbqt]

MODEL 1
REMARK VINA RESULT:     -11.0      0.000      0.000
REMARK  Name = ZINC36489963
REMARK                            x       y       z     vdW  Elec       q    Type
REMARK                         _______ _______ _______ _____ _____    ______ ____
ROOT
ATOM      1  C   LIG    1       -8.888  -9.200  64.999  0.00  0.00    -0.038 A 
ATOM      2  C   LIG    1       -9.424  -7.960  65.267  0.00  0.00    +0.051 A 
ATOM      3  N   LIG    1       -9.109  -7.620  66.544  0.00  0.00    -0.364 N 
ATOM      4  C   LIG    1       -9.308  -6.423  67.380  0.00  0.00    +0.377 C 
ATOM      5  C   LIG    1      -10.059  -5.327  66.648  0.00  0.00    +0.368 C 
ATOM      6  N   LIG    1       -9.354  -4.833  65.474  0.00  0.00    -0.346 N 
ATOM      7  C   LIG    1       -9.464  -5.430  64.274  0.00  0.00    +0.018 A 
ATOM      8  C   LIG    1       -8.769  -4.702  63.359  0.00  0.00    -0.018 A 
ATOM      9  N   LIG    1       -8.196  -3.673  64.033  0.00  0.00    -0.202 NA
ATOM     10  N   LIG    1       -8.515  -3.738  65.287  0.00  0.00    -0.020 NA
ATOM     11  N   LIG    1       -8.401  -8.742  67.043  0.00  0.00    -0.041 NA
ATOM     12  S   LIG    1      -10.381  -6.946  64.165  0.00  0.00    +0.241 S 
ATOM     13  N   LIG    1       -8.283  -9.629  66.124  0.00  0.00    -0.189 NA
ENDROOT
BRANCH   1  16
ATOM     14  N   LIG    1       -9.651 -11.083  63.649  0.00  0.00    -0.712 N 
ATOM     15  H   LIG    1      -10.090 -11.439  64.437  0.00  0.00    +0.410 HD
ATOM     16  C   LIG    1       -8.967  -9.924  63.724  0.00  0.00    +0.596 C 
ATOM     17  O   LIG    1       -8.417  -9.477  62.735  0.00  0.00    -0.496 OA
BRANCH  14  18
ATOM     18  C   LIG    1       -9.730 -11.805  62.377  0.00  0.00    +0.336 C 
BRANCH  18  21
ATOM     19  C   LIG    1       -8.489 -15.287  61.601  0.00  0.00    +0.046 A 
ATOM     20  C   LIG    1       -9.046 -14.030  61.455  0.00  0.00    +0.025 A 
ATOM     21  C   LIG    1       -9.122 -13.175  62.538  0.00  0.00    -0.083 A 
ATOM     22  C   LIG    1       -8.639 -13.576  63.770  0.00  0.00    +0.004 A 
ATOM     23  C   LIG    1       -8.081 -14.834  63.918  0.00  0.00    +0.098 A 
ATOM     24  F   LIG    1       -7.607 -15.226  65.121  0.00  0.00    -0.137 F 
ATOM     25  C   LIG    1       -8.006 -15.689  62.832  0.00  0.00    -0.007 A 
ENDBRANCH  18  21
ENDBRANCH  14  18
ENDBRANCH   1  16
BRANCH   8  26
ATOM     26  C   LIG    1       -8.662  -4.974  61.920  0.00  0.00    +0.596 C 
ATOM     27  N   LIG    1       -9.777  -5.082  61.170  0.00  0.00    -0.711 N 
ATOM     28  H   LIG    1      -10.650  -4.981  61.581  0.00  0.00    +0.410 HD
ATOM     29  O   LIG    1       -7.568  -5.101  61.404  0.00  0.00    -0.495 OA
BRANCH  27  30
ATOM     30  C   LIG    1       -9.671  -5.354  59.734  0.00  0.00    +0.336 C 
BRANCH  30  31
ATOM     31  C   LIG    1      -10.347  -6.664  59.420  0.00  0.00    -0.083 A 
ATOM     32  C   LIG    1      -10.051  -7.790  60.165  0.00  0.00    +0.025 A 
ATOM     33  C   LIG    1      -10.670  -8.992  59.878  0.00  0.00    +0.046 A 
ATOM     34  C   LIG    1      -11.584  -9.070  58.845  0.00  0.00    -0.006 A 
ATOM     35  C   LIG    1      -11.881  -7.943  58.098  0.00  0.00    +0.098 A 
ATOM     36  F   LIG    1      -12.775  -8.018  57.087  0.00  0.00    -0.137 F 
ATOM     37  C   LIG    1      -11.266  -6.737  58.390  0.00  0.00    +0.004 A 
ENDBRANCH  30  31
ENDBRANCH  27  30
ENDBRANCH   8  26
TORSDOF 6
ENDMDL
MODEL 2
REMARK VINA RESULT:     -10.8      2.106      2.904
REMARK  Name = ZINC36489963
REMARK                            x       y       z     vdW  Elec       q    Type
REMARK                         _______ _______ _______ _____ _____    ______ ____
ROOT
ATOM      1  C   LIG    1       -8.917  -9.229  65.047  0.00  0.00    -0.038 A 
ATOM      2  C   LIG    1       -9.471  -8.021  65.405  0.00  0.00    +0.051 A 
ATOM      3  N   LIG    1       -9.037  -7.699  66.652  0.00  0.00    -0.364 N 
ATOM      4  C   LIG    1       -9.195  -6.532  67.538  0.00  0.00    +0.377 C 
ATOM      5  C   LIG    1      -10.063  -5.453  66.921  0.00  0.00    +0.368 C 
ATOM      6  N   LIG    1       -9.507  -4.900  65.694  0.00  0.00    -0.346 N 
ATOM      7  C   LIG    1       -9.719  -5.471  64.496  0.00  0.00    +0.018 A 
ATOM      8  C   LIG    1       -9.154  -4.691  63.535  0.00  0.00    -0.018 A 
ATOM      9  N   LIG    1       -8.555  -3.656  64.175  0.00  0.00    -0.202 NA
ATOM     10  N   LIG    1       -8.737  -3.764  65.453  0.00  0.00    -0.020 NA
ATOM     11  N   LIG    1       -8.236  -8.801  67.041  0.00  0.00    -0.041 NA
ATOM     12  S   LIG    1      -10.580  -7.023  64.439  0.00  0.00    +0.241 S 
ATOM     13  N   LIG    1       -8.180  -9.659  66.090  0.00  0.00    -0.189 NA
ENDROOT
BRANCH   1  16
ATOM     14  N   LIG    1       -9.682 -11.140  63.737  0.00  0.00    -0.712 N 
ATOM     15  H   LIG    1       -9.979 -11.555  64.562  0.00  0.00    +0.410 HD
ATOM     16  C   LIG    1       -9.100  -9.925  63.766  0.00  0.00    +0.596 C 
ATOM     17  O   LIG    1       -8.729  -9.403  62.732  0.00  0.00    -0.496 OA
BRANCH  14  18
ATOM     18  C   LIG    1       -9.866 -11.833  62.461  0.00  0.00    +0.336 C 
BRANCH  18  21
ATOM     19  C   LIG    1       -8.416 -15.156  61.403  0.00  0.00    +0.046 A 
ATOM     20  C   LIG    1       -9.059 -13.933  61.362  0.00  0.00    +0.025 A 
ATOM     21  C   LIG    1       -9.164 -13.166  62.507  0.00  0.00    -0.083 A 
ATOM     22  C   LIG    1       -8.626 -13.622  63.696  0.00  0.00    +0.004 A 
ATOM     23  C   LIG    1       -7.983 -14.847  63.739  0.00  0.00    +0.098 A 
ATOM     24  F   LIG    1       -7.455 -15.293  64.900  0.00  0.00    -0.137 F 
ATOM     25  C   LIG    1       -7.877 -15.614  62.591  0.00  0.00    -0.007 A 
ENDBRANCH  18  21
ENDBRANCH  14  18
ENDBRANCH   1  16
BRANCH   8  26
ATOM     26  C   LIG    1       -9.189  -4.923  62.085  0.00  0.00    +0.596 C 
ATOM     27  N   LIG    1       -8.037  -5.021  61.391  0.00  0.00    -0.711 N 
ATOM     28  H   LIG    1       -7.186  -4.936  61.848  0.00  0.00    +0.410 HD
ATOM     29  O   LIG    1      -10.256  -5.029  61.511  0.00  0.00    -0.495 OA
BRANCH  27  30
ATOM     30  C   LIG    1       -8.072  -5.252  59.944  0.00  0.00    +0.336 C 
BRANCH  30  31
ATOM     31  C   LIG    1       -8.038  -3.929  59.223  0.00  0.00    -0.083 A 
ATOM     32  C   LIG    1       -7.292  -2.883  59.734  0.00  0.00    +0.025 A 
ATOM     33  C   LIG    1       -7.260  -1.668  59.074  0.00  0.00    +0.046 A 
ATOM     34  C   LIG    1       -7.974  -1.500  57.902  0.00  0.00    -0.006 A 
ATOM     35  C   LIG    1       -8.721  -2.546  57.390  0.00  0.00    +0.098 A 
ATOM     36  F   LIG    1       -9.419  -2.381  56.245  0.00  0.00    -0.137 F 
ATOM     37  C   LIG    1       -8.747  -3.765  58.048  0.00  0.00    +0.004 A 
ENDBRANCH  30  31
ENDBRANCH  27  30
ENDBRANCH   8  26
TORSDOF 6
ENDMDL
MODEL 3
REMARK VINA RESULT:     -10.6      4.770      8.400
REMARK  Name = ZINC36489963
REMARK                            x       y       z     vdW  Elec       q    Type
REMARK                         _______ _______ _______ _____ _____    ______ ____
ROOT
ATOM      1  C   LIG    1      -10.871  -5.505  56.712  0.00  0.00    -0.038 A 
ATOM      2  C   LIG    1       -9.856  -4.760  57.270  0.00  0.00    +0.051 A 
ATOM      3  N   LIG    1       -9.823  -3.548  56.656  0.00  0.00    -0.364 N 
ATOM      4  C   LIG    1       -9.048  -2.309  56.846  0.00  0.00    +0.377 C 
ATOM      5  C   LIG    1       -8.040  -2.425  57.973  0.00  0.00    +0.368 C 
ATOM      6  N   LIG    1       -8.655  -2.667  59.270  0.00  0.00    -0.346 N 
ATOM      7  C   LIG    1       -8.965  -3.906  59.692  0.00  0.00    +0.018 A 
ATOM      8  C   LIG    1       -9.440  -3.828  60.964  0.00  0.00    -0.018 A 
ATOM      9  N   LIG    1       -9.456  -2.512  61.294  0.00  0.00    -0.202 NA
ATOM     10  N   LIG    1       -9.011  -1.805  60.305  0.00  0.00    -0.020 NA
ATOM     11  N   LIG    1      -10.836  -3.626  55.668  0.00  0.00    -0.041 NA
ATOM     12  S   LIG    1       -8.747  -5.261  58.565  0.00  0.00    +0.241 S 
ATOM     13  N   LIG    1      -11.426  -4.762  55.735  0.00  0.00    -0.189 NA
ENDROOT
BRANCH   1  16
ATOM     14  N   LIG    1      -12.051  -7.048  58.187  0.00  0.00    -0.712 N 
ATOM     15  H   LIG    1      -12.349  -6.285  58.706  0.00  0.00    +0.410 HD
ATOM     16  C   LIG    1      -11.270  -6.863  57.105  0.00  0.00    +0.596 C 
ATOM     17  O   LIG    1      -10.897  -7.820  56.453  0.00  0.00    -0.496 OA
BRANCH  14  18
ATOM     18  C   LIG    1      -12.449  -8.402  58.579  0.00  0.00    +0.336 C 
BRANCH  18  21
ATOM     19  C   LIG    1      -16.025  -8.052  57.414  0.00  0.00    +0.046 A 
ATOM     20  C   LIG    1      -14.647  -7.943  57.473  0.00  0.00    +0.025 A 
ATOM     21  C   LIG    1      -13.951  -8.522  58.516  0.00  0.00    -0.083 A 
ATOM     22  C   LIG    1      -14.630  -9.212  59.503  0.00  0.00    +0.004 A 
ATOM     23  C   LIG    1      -16.009  -9.322  59.446  0.00  0.00    +0.098 A 
ATOM     24  F   LIG    1      -16.674  -9.996  60.408  0.00  0.00    -0.137 F 
ATOM     25  C   LIG    1      -16.706  -8.741  58.399  0.00  0.00    -0.007 A 
ENDBRANCH  18  21
ENDBRANCH  14  18
ENDBRANCH   1  16
BRANCH   8  26
ATOM     26  C   LIG    1       -9.854  -4.951  61.815  0.00  0.00    +0.596 C 
ATOM     27  N   LIG    1       -9.298  -5.112  63.033  0.00  0.00    -0.711 N 
ATOM     28  H   LIG    1       -8.625  -4.488  63.346  0.00  0.00    +0.410 HD
ATOM     29  O   LIG    1      -10.698  -5.734  61.423  0.00  0.00    -0.495 OA
BRANCH  27  30
ATOM     30  C   LIG    1       -9.710  -6.233  63.883  0.00  0.00    +0.336 C 
BRANCH  30  31
ATOM     31  C   LIG    1       -9.530  -5.857  65.331  0.00  0.00    -0.083 A 
ATOM     32  C   LIG    1       -9.205  -4.558  65.672  0.00  0.00    +0.025 A 
ATOM     33  C   LIG    1       -9.039  -4.211  67.001  0.00  0.00    +0.046 A 
ATOM     34  C   LIG    1       -9.199  -5.164  67.989  0.00  0.00    -0.006 A 
ATOM     35  C   LIG    1       -9.526  -6.465  67.648  0.00  0.00    +0.098 A 
ATOM     36  F   LIG    1       -9.682  -7.398  68.614  0.00  0.00    -0.137 F 
ATOM     37  C   LIG    1       -9.697  -6.810  66.318  0.00  0.00    +0.004 A 
ENDBRANCH  30  31
ENDBRANCH  27  30
ENDBRANCH   8  26
TORSDOF 6
ENDMDL
MODEL 4
REMARK VINA RESULT:     -10.5      5.033      7.841
REMARK  Name = ZINC36489963
REMARK                            x       y       z     vdW  Elec       q    Type
REMARK                         _______ _______ _______ _____ _____    ______ ____
ROOT
ATOM      1  C   LIG    1       -8.355  -2.359  59.019  0.00  0.00    -0.038 A 
ATOM      2  C   LIG    1       -8.200  -3.224  60.080  0.00  0.00    +0.051 A 
ATOM      3  N   LIG    1       -8.384  -2.530  61.234  0.00  0.00    -0.364 N 
ATOM      4  C   LIG    1       -8.432  -2.886  62.663  0.00  0.00    +0.377 C 
ATOM      5  C   LIG    1       -8.201  -4.367  62.897  0.00  0.00    +0.368 C 
ATOM      6  N   LIG    1       -9.215  -5.211  62.281  0.00  0.00    -0.346 N 
ATOM      7  C   LIG    1       -9.129  -5.607  60.999  0.00  0.00    +0.018 A 
ATOM      8  C   LIG    1      -10.164  -6.449  60.733  0.00  0.00    -0.018 A 
ATOM      9  N   LIG    1      -10.908  -6.524  61.865  0.00  0.00    -0.202 NA
ATOM     10  N   LIG    1      -10.376  -5.789  62.789  0.00  0.00    -0.020 NA
ATOM     11  N   LIG    1       -8.606  -1.196  60.810  0.00  0.00    -0.041 NA
ATOM     12  S   LIG    1       -7.814  -4.957  60.000  0.00  0.00    +0.241 S 
ATOM     13  N   LIG    1       -8.593  -1.135  59.530  0.00  0.00    -0.189 NA
ENDROOT
BRANCH   1  16
ATOM     14  N   LIG    1       -9.313  -3.305  56.984  0.00  0.00    -0.712 N 
ATOM     15  H   LIG    1      -10.118  -3.507  57.486  0.00  0.00    +0.410 HD
ATOM     16  C   LIG    1       -8.271  -2.706  57.595  0.00  0.00    +0.596 C 
ATOM     17  O   LIG    1       -7.262  -2.451  56.965  0.00  0.00    -0.496 OA
BRANCH  14  18
ATOM     18  C   LIG    1       -9.228  -3.650  55.564  0.00  0.00    +0.336 C 
BRANCH  18  21
ATOM     19  C   LIG    1      -10.362  -6.981  54.193  0.00  0.00    +0.046 A 
ATOM     20  C   LIG    1       -9.596  -5.857  54.441  0.00  0.00    +0.025 A 
ATOM     21  C   LIG    1      -10.064  -4.875  55.294  0.00  0.00    -0.083 A 
ATOM     22  C   LIG    1      -11.298  -5.016  55.900  0.00  0.00    +0.004 A 
ATOM     23  C   LIG    1      -12.066  -6.141  55.652  0.00  0.00    +0.098 A 
ATOM     24  F   LIG    1      -13.272  -6.281  56.245  0.00  0.00    -0.137 F 
ATOM     25  C   LIG    1      -11.597  -7.124  54.798  0.00  0.00    -0.007 A 
ENDBRANCH  18  21
ENDBRANCH  14  18
ENDBRANCH   1  16
BRANCH   8  26
ATOM     26  C   LIG    1      -10.423  -7.146  59.466  0.00  0.00    +0.596 C 
ATOM     27  N   LIG    1      -11.347  -8.126  59.413  0.00  0.00    -0.711 N 
ATOM     28  H   LIG    1      -11.840  -8.372  60.212  0.00  0.00    +0.410 HD
ATOM     29  O   LIG    1       -9.806  -6.838  58.464  0.00  0.00    -0.495 OA
BRANCH  27  30
ATOM     30  C   LIG    1      -11.606  -8.821  58.149  0.00  0.00    +0.336 C 
BRANCH  30  31
ATOM     31  C   LIG    1      -13.081  -9.103  58.024  0.00  0.00    -0.083 A 
ATOM     32  C   LIG    1      -13.598  -9.557  56.826  0.00  0.00    +0.025 A 
ATOM     33  C   LIG    1      -14.952  -9.816  56.709  0.00  0.00    +0.046 A 
ATOM     34  C   LIG    1      -15.788  -9.620  57.791  0.00  0.00    -0.006 A 
ATOM     35  C   LIG    1      -15.272  -9.166  58.992  0.00  0.00    +0.098 A 
ATOM     36  F   LIG    1      -16.089  -8.974  60.050  0.00  0.00    -0.137 F 
ATOM     37  C   LIG    1      -13.915  -8.913  59.110  0.00  0.00    +0.004 A 
ENDBRANCH  30  31
ENDBRANCH  27  30
ENDBRANCH   8  26
TORSDOF 6
ENDMDL
MODEL 5
REMARK VINA RESULT:     -10.4      4.886      9.305
REMARK  Name = ZINC36489963
REMARK                            x       y       z     vdW  Elec       q    Type
REMARK                         _______ _______ _______ _____ _____    ______ ____
ROOT
ATOM      1  C   LIG    1       -8.648  -2.847  59.106  0.00  0.00    -0.038 A 
ATOM      2  C   LIG    1       -8.378  -3.686  60.164  0.00  0.00    +0.051 A 
ATOM      3  N   LIG    1       -8.390  -2.955  61.309  0.00  0.00    -0.364 N 
ATOM      4  C   LIG    1       -8.260  -3.270  62.743  0.00  0.00    +0.377 C 
ATOM      5  C   LIG    1       -8.038  -4.750  62.991  0.00  0.00    +0.368 C 
ATOM      6  N   LIG    1       -9.146  -5.579  62.541  0.00  0.00    -0.346 N 
ATOM      7  C   LIG    1       -9.240  -6.014  61.271  0.00  0.00    +0.018 A 
ATOM      8  C   LIG    1      -10.322  -6.832  61.169  0.00  0.00    -0.018 A 
ATOM      9  N   LIG    1      -10.912  -6.852  62.390  0.00  0.00    -0.202 NA
ATOM     10  N   LIG    1      -10.245  -6.108  63.214  0.00  0.00    -0.020 NA
ATOM     11  N   LIG    1       -8.630  -1.627  60.877  0.00  0.00    -0.041 NA
ATOM     12  S   LIG    1       -8.050  -5.432  60.089  0.00  0.00    +0.241 S 
ATOM     13  N   LIG    1       -8.784  -1.603  59.605  0.00  0.00    -0.189 NA
ENDROOT
BRANCH   1  16
ATOM     14  N   LIG    1       -7.667  -3.233  56.906  0.00  0.00    -0.712 N 
ATOM     15  H   LIG    1       -6.806  -2.975  57.272  0.00  0.00    +0.410 HD
ATOM     16  C   LIG    1       -8.760  -3.235  57.694  0.00  0.00    +0.596 C 
ATOM     17  O   LIG    1       -9.839  -3.560  57.237  0.00  0.00    -0.496 OA
BRANCH  14  18
ATOM     18  C   LIG    1       -7.779  -3.621  55.498  0.00  0.00    +0.336 C 
BRANCH  18  21
ATOM     19  C   LIG    1       -5.589  -1.677  53.114  0.00  0.00    +0.046 A 
ATOM     20  C   LIG    1       -6.078  -2.694  53.913  0.00  0.00    +0.025 A 
ATOM     21  C   LIG    1       -7.247  -2.512  54.628  0.00  0.00    -0.083 A 
ATOM     22  C   LIG    1       -7.928  -1.312  54.544  0.00  0.00    +0.004 A 
ATOM     23  C   LIG    1       -7.440  -0.293  53.746  0.00  0.00    +0.098 A 
ATOM     24  F   LIG    1       -8.105   0.880  53.662  0.00  0.00    -0.137 F 
ATOM     25  C   LIG    1       -6.269  -0.476  53.030  0.00  0.00    -0.007 A 
ENDBRANCH  18  21
ENDBRANCH  14  18
ENDBRANCH   1  16
BRANCH   8  26
ATOM     26  C   LIG    1      -10.763  -7.555  59.969  0.00  0.00    +0.596 C 
ATOM     27  N   LIG    1      -11.983  -7.314  59.449  0.00  0.00    -0.711 N 
ATOM     28  H   LIG    1      -12.570  -6.664  59.867  0.00  0.00    +0.410 HD
ATOM     29  O   LIG    1      -10.028  -8.370  59.445  0.00  0.00    -0.495 OA
BRANCH  27  30
ATOM     30  C   LIG    1      -12.424  -8.036  58.252  0.00  0.00    +0.336 C 
BRANCH  30  31
ATOM     31  C   LIG    1      -13.900  -8.324  58.354  0.00  0.00    -0.083 A 
ATOM     32  C   LIG    1      -14.754  -7.924  57.344  0.00  0.00    +0.025 A 
ATOM     33  C   LIG    1      -16.108  -8.187  57.436  0.00  0.00    +0.046 A 
ATOM     34  C   LIG    1      -16.609  -8.851  58.540  0.00  0.00    -0.006 A 
ATOM     35  C   LIG    1      -15.755  -9.253  59.552  0.00  0.00    +0.098 A 
ATOM     36  F   LIG    1      -16.244  -9.902  60.631  0.00  0.00    -0.137 F 
ATOM     37  C   LIG    1      -14.397  -8.994  59.456  0.00  0.00    +0.004 A 
ENDBRANCH  30  31
ENDBRANCH  27  30
ENDBRANCH   8  26
TORSDOF 6
ENDMDL
MODEL 6
REMARK VINA RESULT:     -10.4      4.818      6.210
REMARK  Name = ZINC36489963
REMARK                            x       y       z     vdW  Elec       q    Type
REMARK                         _______ _______ _______ _____ _____    ______ ____
ROOT
ATOM      1  C   LIG    1      -10.061  -7.089  60.585  0.00  0.00    -0.038 A 
ATOM      2  C   LIG    1       -9.833  -5.820  61.069  0.00  0.00    +0.051 A 
ATOM      3  N   LIG    1       -9.192  -5.921  62.262  0.00  0.00    -0.364 N 
ATOM      4  C   LIG    1       -8.613  -4.958  63.215  0.00  0.00    +0.377 C 
ATOM      5  C   LIG    1       -8.799  -3.521  62.767  0.00  0.00    +0.368 C 
ATOM      6  N   LIG    1       -8.136  -3.222  61.506  0.00  0.00    -0.346 N 
ATOM      7  C   LIG    1       -8.725  -3.454  60.320  0.00  0.00    +0.018 A 
ATOM      8  C   LIG    1       -7.909  -2.998  59.331  0.00  0.00    -0.018 A 
ATOM      9  N   LIG    1       -6.791  -2.524  59.936  0.00  0.00    -0.202 NA
ATOM     10  N   LIG    1       -6.895  -2.658  61.220  0.00  0.00    -0.020 NA
ATOM     11  N   LIG    1       -9.093  -7.316  62.491  0.00  0.00    -0.041 NA
ATOM     12  S   LIG    1      -10.294  -4.283  60.303  0.00  0.00    +0.241 S 
ATOM     13  N   LIG    1       -9.593  -7.959  61.501  0.00  0.00    -0.189 NA
ENDROOT
BRANCH   1  16
ATOM     14  N   LIG    1      -11.966  -7.895  59.291  0.00  0.00    -0.712 N 
ATOM     15  H   LIG    1      -12.453  -8.003  60.123  0.00  0.00    +0.410 HD
ATOM     16  C   LIG    1      -10.701  -7.431  59.308  0.00  0.00    +0.596 C 
ATOM     17  O   LIG    1      -10.090  -7.294  58.265  0.00  0.00    -0.496 OA
BRANCH  14  18
ATOM     18  C   LIG    1      -12.604  -8.236  58.018  0.00  0.00    +0.336 C 
BRANCH  18  21
ATOM     19  C   LIG    1      -16.347  -8.212  57.513  0.00  0.00    +0.046 A 
ATOM     20  C   LIG    1      -14.994  -8.006  57.310  0.00  0.00    +0.025 A 
ATOM     21  C   LIG    1      -14.078  -8.462  58.239  0.00  0.00    -0.083 A 
ATOM     22  C   LIG    1      -14.513  -9.125  59.371  0.00  0.00    +0.004 A 
ATOM     23  C   LIG    1      -15.866  -9.332  59.575  0.00  0.00    +0.098 A 
ATOM     24  F   LIG    1      -16.292  -9.981  60.681  0.00  0.00    -0.137 F 
ATOM     25  C   LIG    1      -16.783  -8.875  58.644  0.00  0.00    -0.007 A 
ENDBRANCH  18  21
ENDBRANCH  14  18
ENDBRANCH   1  16
BRANCH   8  26
ATOM     26  C   LIG    1       -8.186  -3.014  57.889  0.00  0.00    +0.596 C 
ATOM     27  N   LIG    1       -8.336  -4.189  57.245  0.00  0.00    -0.711 N 
ATOM     28  H   LIG    1       -8.261  -5.023  57.734  0.00  0.00    +0.410 HD
ATOM     29  O   LIG    1       -8.280  -1.968  57.276  0.00  0.00    -0.495 OA
BRANCH  27  30
ATOM     30  C   LIG    1       -8.613  -4.204  55.806  0.00  0.00    +0.336 C 
BRANCH  30  31
ATOM     31  C   LIG    1       -9.701  -5.206  55.515  0.00  0.00    -0.083 A 
ATOM     32  C   LIG    1       -9.385  -6.418  54.929  0.00  0.00    +0.025 A 
ATOM     33  C   LIG    1      -10.382  -7.338  54.661  0.00  0.00    +0.046 A 
ATOM     34  C   LIG    1      -11.695  -7.046  54.978  0.00  0.00    -0.006 A 
ATOM     35  C   LIG    1      -12.012  -5.833  55.564  0.00  0.00    +0.098 A 
ATOM     36  F   LIG    1      -13.296  -5.547  55.873  0.00  0.00    -0.137 F 
ATOM     37  C   LIG    1      -11.012  -4.914  55.838  0.00  0.00    +0.004 A 
ENDBRANCH  30  31
ENDBRANCH  27  30
ENDBRANCH   8  26
TORSDOF 6
ENDMDL
MODEL 7
REMARK VINA RESULT:     -10.4      4.693      6.706
REMARK  Name = ZINC36489963
REMARK                            x       y       z     vdW  Elec       q    Type
REMARK                         _______ _______ _______ _____ _____    ______ ____
ROOT
ATOM      1  C   LIG    1       -9.963  -6.791  61.279  0.00  0.00    -0.038 A 
ATOM      2  C   LIG    1       -9.798  -5.589  61.930  0.00  0.00    +0.051 A 
ATOM      3  N   LIG    1       -9.408  -5.838  63.207  0.00  0.00    -0.364 N 
ATOM      4  C   LIG    1       -9.001  -5.003  64.350  0.00  0.00    +0.377 C 
ATOM      5  C   LIG    1       -9.053  -3.522  64.030  0.00  0.00    +0.368 C 
ATOM      6  N   LIG    1       -8.146  -3.133  62.960  0.00  0.00    -0.346 N 
ATOM      7  C   LIG    1       -8.495  -3.218  61.664  0.00  0.00    +0.018 A 
ATOM      8  C   LIG    1       -7.487  -2.708  60.907  0.00  0.00    -0.018 A 
ATOM      9  N   LIG    1       -6.498  -2.351  61.763  0.00  0.00    -0.202 NA
ATOM     10  N   LIG    1       -6.857  -2.606  62.981  0.00  0.00    -0.020 NA
ATOM     11  N   LIG    1       -9.397  -7.252  63.301  0.00  0.00    -0.041 NA
ATOM     12  S   LIG    1      -10.054  -3.963  61.257  0.00  0.00    +0.241 S 
ATOM     13  N   LIG    1       -9.711  -7.769  62.171  0.00  0.00    -0.189 NA
ENDROOT
BRANCH   1  16
ATOM     14  N   LIG    1      -11.526  -7.551  59.567  0.00  0.00    -0.712 N 
ATOM     15  H   LIG    1      -12.120  -7.847  60.276  0.00  0.00    +0.410 HD
ATOM     16  C   LIG    1      -10.348  -6.974  59.873  0.00  0.00    +0.596 C 
ATOM     17  O   LIG    1       -9.604  -6.602  58.985  0.00  0.00    -0.496 OA
BRANCH  14  18
ATOM     18  C   LIG    1      -11.910  -7.733  58.166  0.00  0.00    +0.336 C 
BRANCH  18  21
ATOM     19  C   LIG    1      -14.791  -9.809  56.878  0.00  0.00    +0.046 A 
ATOM     20  C   LIG    1      -13.583  -9.138  56.944  0.00  0.00    +0.025 A 
ATOM     21  C   LIG    1      -13.227  -8.464  58.096  0.00  0.00    -0.083 A 
ATOM     22  C   LIG    1      -14.077  -8.461  59.186  0.00  0.00    +0.004 A 
ATOM     23  C   LIG    1      -15.286  -9.131  59.122  0.00  0.00    +0.098 A 
ATOM     24  F   LIG    1      -16.118  -9.129  60.187  0.00  0.00    -0.137 F 
ATOM     25  C   LIG    1      -15.643  -9.806  57.967  0.00  0.00    -0.007 A 
ENDBRANCH  18  21
ENDBRANCH  14  18
ENDBRANCH   1  16
BRANCH   8  26
ATOM     26  C   LIG    1       -7.475  -2.568  59.444  0.00  0.00    +0.596 C 
ATOM     27  N   LIG    1       -7.021  -1.430  58.881  0.00  0.00    -0.711 N 
ATOM     28  H   LIG    1       -6.705  -0.704  59.441  0.00  0.00    +0.410 HD
ATOM     29  O   LIG    1       -7.871  -3.479  58.742  0.00  0.00    -0.495 OA
BRANCH  27  30
ATOM     30  C   LIG    1       -7.009  -1.291  57.422  0.00  0.00    +0.336 C 
BRANCH  30  31
ATOM     31  C   LIG    1       -8.176  -0.441  56.989  0.00  0.00    -0.083 A 
ATOM     32  C   LIG    1       -8.201   0.906  57.295  0.00  0.00    +0.025 A 
ATOM     33  C   LIG    1       -9.271   1.687  56.899  0.00  0.00    +0.046 A 
ATOM     34  C   LIG    1      -10.318   1.119  56.196  0.00  0.00    -0.006 A 
ATOM     35  C   LIG    1      -10.294  -0.230  55.888  0.00  0.00    +0.098 A 
ATOM     36  F   LIG    1      -11.316  -0.785  55.202  0.00  0.00    -0.137 F 
ATOM     37  C   LIG    1       -9.218  -1.010  56.281  0.00  0.00    +0.004 A 
ENDBRANCH  30  31
ENDBRANCH  27  30
ENDBRANCH   8  26
TORSDOF 6
ENDMDL
MODEL 8
REMARK VINA RESULT:     -10.3     26.440     30.028
REMARK  Name = ZINC36489963
REMARK                            x       y       z     vdW  Elec       q    Type
REMARK                         _______ _______ _______ _____ _____    ______ ____
ROOT
ATOM      1  C   LIG    1        4.976  15.705  59.493  0.00  0.00    -0.038 A 
ATOM      2  C   LIG    1        4.601  14.709  60.367  0.00  0.00    +0.051 A 
ATOM      3  N   LIG    1        5.704  13.988  60.699  0.00  0.00    -0.364 N 
ATOM      4  C   LIG    1        5.978  12.878  61.629  0.00  0.00    +0.377 C 
ATOM      5  C   LIG    1        4.733  12.423  62.366  0.00  0.00    +0.368 C 
ATOM      6  N   LIG    1        4.152  13.460  63.206  0.00  0.00    -0.346 N 
ATOM      7  C   LIG    1        3.286  14.367  62.721  0.00  0.00    +0.018 A 
ATOM      8  C   LIG    1        2.849  15.146  63.747  0.00  0.00    -0.018 A 
ATOM      9  N   LIG    1        3.500  14.725  64.861  0.00  0.00    -0.202 NA
ATOM     10  N   LIG    1        4.286  13.739  64.564  0.00  0.00    -0.020 NA
ATOM     11  N   LIG    1        6.748  14.572  59.939  0.00  0.00    -0.041 NA
ATOM     12  S   LIG    1        2.964  14.379  60.975  0.00  0.00    +0.241 S 
ATOM     13  N   LIG    1        6.296  15.563  59.264  0.00  0.00    -0.189 NA
ENDROOT
BRANCH   1  16
ATOM     14  N   LIG    1        4.089  16.930  57.579  0.00  0.00    -0.712 N 
ATOM     15  H   LIG    1        4.663  16.400  57.004  0.00  0.00    +0.410 HD
ATOM     16  C   LIG    1        4.098  16.728  58.911  0.00  0.00    +0.596 C 
ATOM     17  O   LIG    1        3.376  17.392  59.632  0.00  0.00    -0.496 OA
BRANCH  14  18
ATOM     18  C   LIG    1        3.212  17.950  56.999  0.00  0.00    +0.336 C 
BRANCH  18  21
ATOM     19  C   LIG    1        4.053  20.424  54.272  0.00  0.00    +0.046 A 
ATOM     20  C   LIG    1        3.402  19.795  55.318  0.00  0.00    +0.025 A 
ATOM     21  C   LIG    1        3.924  18.636  55.860  0.00  0.00    -0.083 A 
ATOM     22  C   LIG    1        5.097  18.104  55.360  0.00  0.00    +0.004 A 
ATOM     23  C   LIG    1        5.750  18.733  54.314  0.00  0.00    +0.098 A 
ATOM     24  F   LIG    1        6.898  18.216  53.824  0.00  0.00    -0.137 F 
ATOM     25  C   LIG    1        5.227  19.895  53.770  0.00  0.00    -0.007 A 
ENDBRANCH  18  21
ENDBRANCH  14  18
ENDBRANCH   1  16
BRANCH   8  26
ATOM     26  C   LIG    1        1.862  16.231  63.666  0.00  0.00    +0.596 C 
ATOM     27  N   LIG    1        2.275  17.513  63.603  0.00  0.00    -0.711 N 
ATOM     28  H   LIG    1        3.222  17.719  63.613  0.00  0.00    +0.410 HD
ATOM     29  O   LIG    1        0.674  15.973  63.653  0.00  0.00    -0.495 OA
BRANCH  27  30
ATOM     30  C   LIG    1        1.290  18.595  63.522  0.00  0.00    +0.336 C 
BRANCH  30  31
ATOM     31  C   LIG    1        1.867  19.741  62.732  0.00  0.00    -0.083 A 
ATOM     32  C   LIG    1        2.367  20.850  63.388  0.00  0.00    +0.025 A 
ATOM     33  C   LIG    1        2.897  21.903  62.664  0.00  0.00    +0.046 A 
ATOM     34  C   LIG    1        2.927  21.846  61.283  0.00  0.00    -0.006 A 
ATOM     35  C   LIG    1        2.427  20.736  60.625  0.00  0.00    +0.098 A 
ATOM     36  F   LIG    1        2.456  20.680  59.276  0.00  0.00    -0.137 F 
ATOM     37  C   LIG    1        1.902  19.679  61.351  0.00  0.00    +0.004 A 
ENDBRANCH  30  31
ENDBRANCH  27  30
ENDBRANCH   8  26
TORSDOF 6
ENDMDL
MODEL 9
REMARK VINA RESULT:     -10.3      3.784      7.351
REMARK  Name = ZINC36489963
REMARK                            x       y       z     vdW  Elec       q    Type
REMARK                         _______ _______ _______ _____ _____    ______ ____
ROOT
ATOM      1  C   LIG    1      -10.536  -5.157  58.028  0.00  0.00    -0.038 A 
ATOM      2  C   LIG    1       -9.453  -4.409  58.431  0.00  0.00    +0.051 A 
ATOM      3  N   LIG    1       -9.279  -3.390  57.548  0.00  0.00    -0.364 N 
ATOM      4  C   LIG    1       -8.376  -2.229  57.467  0.00  0.00    +0.377 C 
ATOM      5  C   LIG    1       -7.400  -2.175  58.627  0.00  0.00    +0.368 C 
ATOM      6  N   LIG    1       -8.053  -2.033  59.920  0.00  0.00    -0.346 N 
ATOM      7  C   LIG    1       -8.502  -3.095  60.612  0.00  0.00    +0.018 A 
ATOM      8  C   LIG    1       -8.982  -2.664  61.810  0.00  0.00    -0.018 A 
ATOM      9  N   LIG    1       -8.857  -1.314  61.817  0.00  0.00    -0.202 NA
ATOM     10  N   LIG    1       -8.325  -0.915  60.706  0.00  0.00    -0.020 NA
ATOM     11  N   LIG    1      -10.283  -3.598  56.569  0.00  0.00    -0.041 NA
ATOM     12  S   LIG    1       -8.421  -4.696  59.849  0.00  0.00    +0.241 S 
ATOM     13  N   LIG    1      -10.994  -4.617  56.882  0.00  0.00    -0.189 NA
ENDROOT
BRANCH   1  16
ATOM     14  N   LIG    1      -11.560  -7.372  58.002  0.00  0.00    -0.712 N 
ATOM     15  H   LIG    1      -11.538  -7.344  57.033  0.00  0.00    +0.410 HD
ATOM     16  C   LIG    1      -11.087  -6.332  58.717  0.00  0.00    +0.596 C 
ATOM     17  O   LIG    1      -11.113  -6.367  59.932  0.00  0.00    -0.496 OA
BRANCH  14  18
ATOM     18  C   LIG    1      -12.109  -8.543  58.689  0.00  0.00    +0.336 C 
BRANCH  18  21
ATOM     19  C   LIG    1      -15.583  -7.905  57.352  0.00  0.00    +0.046 A 
ATOM     20  C   LIG    1      -14.206  -7.897  57.486  0.00  0.00    +0.025 A 
ATOM     21  C   LIG    1      -13.609  -8.553  58.545  0.00  0.00    -0.083 A 
ATOM     22  C   LIG    1      -14.387  -9.219  59.473  0.00  0.00    +0.004 A 
ATOM     23  C   LIG    1      -15.765  -9.228  59.342  0.00  0.00    +0.098 A 
ATOM     24  F   LIG    1      -16.527  -9.879  60.248  0.00  0.00    -0.137 F 
ATOM     25  C   LIG    1      -16.363  -8.570  58.280  0.00  0.00    -0.007 A 
ENDBRANCH  18  21
ENDBRANCH  14  18
ENDBRANCH   1  16
BRANCH   8  26
ATOM     26  C   LIG    1       -9.526  -3.501  62.888  0.00  0.00    +0.596 C 
ATOM     27  N   LIG    1       -8.850  -4.591  63.301  0.00  0.00    -0.711 N 
ATOM     28  H   LIG    1       -8.005  -4.825  62.885  0.00  0.00    +0.410 HD
ATOM     29  O   LIG    1      -10.585  -3.208  63.410  0.00  0.00    -0.495 OA
BRANCH  27  30
ATOM     30  C   LIG    1       -9.393  -5.426  64.376  0.00  0.00    +0.336 C 
BRANCH  30  31
ATOM     31  C   LIG    1       -9.326  -6.875  63.969  0.00  0.00    -0.083 A 
ATOM     32  C   LIG    1       -9.090  -7.850  64.921  0.00  0.00    +0.025 A 
ATOM     33  C   LIG    1       -9.028  -9.180  64.549  0.00  0.00    +0.046 A 
ATOM     34  C   LIG    1       -9.203  -9.537  63.225  0.00  0.00    -0.006 A 
ATOM     35  C   LIG    1       -9.440  -8.562  62.272  0.00  0.00    +0.098 A 
ATOM     36  F   LIG    1       -9.611  -8.910  60.977  0.00  0.00    -0.137 F 
ATOM     37  C   LIG    1       -9.508  -7.230  62.646  0.00  0.00    +0.004 A 
ENDBRANCH  30  31
ENDBRANCH  27  30
ENDBRANCH   8  26
TORSDOF 6
ENDMDL
