# Supplementary material for: Computationally accelerated identification of P-glycoprotein inhibitors
Source: PLoS One. 2025 Aug 13;20(8):e0325121. doi: 10.1371/journal.pone.0325121 (PMC12349723; doi:10.1371/journal.pone.0325121)
Supplement: S9 File — We have provided the full dataset for the docking studies presented in this paper, as defined by the journal’s definition of a complete minimal dataset. (ZIP) [file pone.0325121.s013.zip › S9_Docking_Data_Receptors_Ligands/NBD_docking/3b5z_nbd_1/ZINC84559953_3b5z_nbd_1_out.pdb]

MODEL 1
REMARK VINA RESULT:      -7.8      0.000      0.000
REMARK  Name = ZINC84559953
REMARK                            x       y       z     vdW  Elec       q    Type
REMARK                         _______ _______ _______ _____ _____    ______ ____
COMPND    ZINC84559953 
AUTHOR    GENERATED BY OPEN BABEL 2.3.2
ATOM      1  C   LIG     1       3.775   8.006  50.605  1.00  0.00           C  
ATOM      2  C   LIG     1       4.724   8.661  51.503  1.00  0.00           C  
ATOM      3  C   LIG     1       5.449   9.798  51.140  1.00  0.00           C  
ATOM      4  C   LIG     1       6.318  10.351  52.036  1.00  0.00           C  
ATOM      5  C   LIG     1       6.489   9.800  53.303  1.00  0.00           C  
ATOM      6  C   LIG     1       5.794   8.689  53.687  1.00  0.00           C  
ATOM      7  C   LIG     1       4.896   8.099  52.792  1.00  0.00           C  
ATOM      8  C   LIG     1       4.139   6.948  53.112  1.00  0.00           C  
ATOM      9  N   LIG     1       3.309   6.445  52.215  1.00  0.00           N  
ATOM     10  N   LIG     1       3.131   6.937  51.047  1.00  0.00           N  
ATOM     11  C   LIG     1       3.082   9.504  46.689  1.00  0.00           C  
ATOM     12  C   LIG     1       3.753   8.307  46.860  1.00  0.00           C  
ATOM     13  C   LIG     1       3.982   7.815  48.129  1.00  0.00           C  
ATOM     14  C   LIG     1       3.535   8.528  49.241  1.00  0.00           C  
ATOM     15  C   LIG     1       2.858   9.736  49.062  1.00  0.00           C  
ATOM     16  C   LIG     1       2.635  10.216  47.789  1.00  0.00           C  
ATOM     17  S   LIG     1       4.299   6.191  54.696  1.00  0.00           S  
ATOM     18  C   LIG     1       2.596   5.757  55.148  1.00  0.00           C  
ATOM     19  C   LIG     1       1.942   6.940  55.865  1.00  0.00           C  
ATOM     20  S   LIG     1       0.624   7.624  54.822  1.00  0.00           S  
ATOM     21  O   LIG     1      -0.423   8.140  55.632  1.00  0.00           O  
ATOM     22  O   LIG     1       0.340   6.737  53.749  1.00  0.00           O  
ATOM     23  C   LIG     1       1.341   9.040  54.057  1.00  0.00           C  
ATOM     24  C   LIG     1       2.284   9.789  54.735  1.00  0.00           C  
ATOM     25  C   LIG     1       2.846  10.900  54.136  1.00  0.00           C  
ATOM     26  C   LIG     1       2.468  11.261  52.856  1.00  0.00           C  
ATOM     27  C   LIG     1       1.525  10.511  52.177  1.00  0.00           C  
ATOM     28  C   LIG     1       0.966   9.398  52.775  1.00  0.00           C  
CONECT    1   14   10    2                                            
CONECT    2    1    3    7                                            
CONECT    3    2    4                                                 
CONECT    4    3    5                                                 
CONECT    5    4    6                                                 
CONECT    6    7    5                                                 
CONECT    7    2    8    6                                            
CONECT    8    9    7   17                                            
CONECT    9   10    8                                                 
CONECT   10    1    9                                                 
CONECT   11   12   16                                                 
CONECT   12   11   13                                                 
CONECT   13   12   14                                                 
CONECT   14   13   15    1                                            
CONECT   15   16   14                                                 
CONECT   16   11   15                                                 
CONECT   17    8   18                                                 
CONECT   18   17   19                                                 
CONECT   19   20   18                                                 
CONECT   20   22   23   21   19                                       
CONECT   20                                                           
CONECT   21   20                                                      
CONECT   22   20                                                      
CONECT   23   28   24   20                                            
CONECT   24   23   25                                                 
CONECT   25   26   24                                                 
CONECT   26   27   25                                                 
CONECT   27   28   26                                                 
CONECT   28   27   23                                                 
MASTER        0    0    0    0    0    0    0    0   28    0   28    0
END
