# Supplementary material for: Computationally accelerated identification of P-glycoprotein inhibitors
Source: PLoS One. 2025 Aug 13;20(8):e0325121. doi: 10.1371/journal.pone.0325121 (PMC12349723; doi:10.1371/journal.pone.0325121)
Supplement: S9 File — We have provided the full dataset for the docking studies presented in this paper, as defined by the journal’s definition of a complete minimal dataset. (ZIP) [file pone.0325121.s013.zip › S9_Docking_Data_Receptors_Ligands/NBD_docking/3b5z_nbd_1/ZINC84559953_3b5z_nbd_1_out.pdbqt]

MODEL 1
REMARK VINA RESULT:      -7.8      0.000      0.000
REMARK  Name = ZINC84559953
REMARK                            x       y       z     vdW  Elec       q    Type
REMARK                         _______ _______ _______ _____ _____    ______ ____
ROOT
ATOM      1  C   LIG    1        3.775   8.006  50.605  0.00  0.00    +0.152 A 
ATOM      2  C   LIG    1        4.724   8.661  51.503  0.00  0.00    -0.056 A 
ATOM      3  C   LIG    1        5.449   9.798  51.140  0.00  0.00    +0.051 A 
ATOM      4  C   LIG    1        6.318  10.351  52.036  0.00  0.00    +0.047 A 
ATOM      5  C   LIG    1        6.489   9.800  53.303  0.00  0.00    +0.043 A 
ATOM      6  C   LIG    1        5.794   8.689  53.687  0.00  0.00    +0.055 A 
ATOM      7  C   LIG    1        4.896   8.099  52.792  0.00  0.00    -0.059 A 
ATOM      8  C   LIG    1        4.139   6.948  53.112  0.00  0.00    +0.090 A 
ATOM      9  N   LIG    1        3.309   6.445  52.215  0.00  0.00    -0.275 NA
ATOM     10  N   LIG    1        3.131   6.937  51.047  0.00  0.00    -0.240 NA
ENDROOT
BRANCH   1  14
ATOM     11  C   LIG    1        3.082   9.504  46.689  0.00  0.00    +0.025 A 
ATOM     12  C   LIG    1        3.753   8.307  46.860  0.00  0.00    +0.010 A 
ATOM     13  C   LIG    1        3.982   7.815  48.129  0.00  0.00    +0.029 A 
ATOM     14  C   LIG    1        3.535   8.528  49.241  0.00  0.00    -0.046 A 
ATOM     15  C   LIG    1        2.858   9.736  49.062  0.00  0.00    +0.053 A 
ATOM     16  C   LIG    1        2.635  10.216  47.789  0.00  0.00    +0.011 A 
ENDBRANCH   1  14
BRANCH   8  17
ATOM     17  S   LIG    1        4.299   6.191  54.696  0.00  0.00    -0.003 S 
BRANCH  17  18
ATOM     18  C   LIG    1        2.596   5.757  55.148  0.00  0.00    +0.123 C 
BRANCH  18  19
ATOM     19  C   LIG    1        1.942   6.940  55.865  0.00  0.00    -0.306 C 
BRANCH  19  20
ATOM     20  S   LIG    1        0.624   7.624  54.822  0.00  0.00    +2.505 S 
ATOM     21  O   LIG    1       -0.423   8.140  55.632  0.00  0.00    -0.925 OA
ATOM     22  O   LIG    1        0.340   6.737  53.749  0.00  0.00    -0.925 OA
BRANCH  20  23
ATOM     23  C   LIG    1        1.341   9.040  54.057  0.00  0.00    -0.660 A 
ATOM     24  C   LIG    1        2.284   9.789  54.735  0.00  0.00    +0.119 A 
ATOM     25  C   LIG    1        2.846  10.900  54.136  0.00  0.00    -0.004 A 
ATOM     26  C   LIG    1        2.468  11.261  52.856  0.00  0.00    +0.071 A 
ATOM     27  C   LIG    1        1.525  10.511  52.177  0.00  0.00    -0.004 A 
ATOM     28  C   LIG    1        0.966   9.398  52.775  0.00  0.00    +0.119 A 
ENDBRANCH  20  23
ENDBRANCH  19  20
ENDBRANCH  18  19
ENDBRANCH  17  18
ENDBRANCH   8  17
TORSDOF 6
ENDMDL
MODEL 2
REMARK VINA RESULT:      -7.6     15.168     17.611
REMARK  Name = ZINC84559953
REMARK                            x       y       z     vdW  Elec       q    Type
REMARK                         _______ _______ _______ _____ _____    ______ ____
ROOT
ATOM      1  C   LIG    1       -9.187  -4.561  56.077  0.00  0.00    +0.152 A 
ATOM      2  C   LIG    1       -7.992  -3.973  55.475  0.00  0.00    -0.056 A 
ATOM      3  C   LIG    1       -7.383  -4.496  54.332  0.00  0.00    +0.051 A 
ATOM      4  C   LIG    1       -6.268  -3.890  53.831  0.00  0.00    +0.047 A 
ATOM      5  C   LIG    1       -5.732  -2.759  54.441  0.00  0.00    +0.043 A 
ATOM      6  C   LIG    1       -6.304  -2.224  55.559  0.00  0.00    +0.055 A 
ATOM      7  C   LIG    1       -7.447  -2.822  56.097  0.00  0.00    -0.059 A 
ATOM      8  C   LIG    1       -8.101  -2.330  57.251  0.00  0.00    +0.090 A 
ATOM      9  N   LIG    1       -9.178  -2.948  57.702  0.00  0.00    -0.275 NA
ATOM     10  N   LIG    1       -9.692  -3.985  57.156  0.00  0.00    -0.240 NA
ENDROOT
BRANCH   1  14
ATOM     11  C   LIG    1      -11.008  -8.012  54.394  0.00  0.00    +0.025 A 
ATOM     12  C   LIG    1      -10.473  -8.067  55.669  0.00  0.00    +0.010 A 
ATOM     13  C   LIG    1       -9.881  -6.950  56.221  0.00  0.00    +0.029 A 
ATOM     14  C   LIG    1       -9.820  -5.763  55.490  0.00  0.00    -0.046 A 
ATOM     15  C   LIG    1      -10.361  -5.714  54.204  0.00  0.00    +0.053 A 
ATOM     16  C   LIG    1      -10.951  -6.838  53.664  0.00  0.00    +0.011 A 
ENDBRANCH   1  14
BRANCH   8  17
ATOM     17  S   LIG    1       -7.483  -0.902  58.081  0.00  0.00    -0.003 S 
BRANCH  17  18
ATOM     18  C   LIG    1       -8.974  -0.074  58.698  0.00  0.00    +0.123 C 
BRANCH  18  19
ATOM     19  C   LIG    1       -9.030   1.352  58.147  0.00  0.00    -0.306 C 
BRANCH  19  20
ATOM     20  S   LIG    1      -10.478   1.526  57.067  0.00  0.00    +2.505 S 
ATOM     21  O   LIG    1      -10.493   2.817  56.473  0.00  0.00    -0.925 OA
ATOM     22  O   LIG    1      -11.634   1.011  57.712  0.00  0.00    -0.925 OA
BRANCH  20  23
ATOM     23  C   LIG    1      -10.180   0.419  55.728  0.00  0.00    -0.660 A 
ATOM     24  C   LIG    1      -11.065  -0.611  55.472  0.00  0.00    +0.119 A 
ATOM     25  C   LIG    1      -10.831  -1.479  54.423  0.00  0.00    -0.004 A 
ATOM     26  C   LIG    1       -9.713  -1.316  53.626  0.00  0.00    +0.071 A 
ATOM     27  C   LIG    1       -8.828  -0.284  53.882  0.00  0.00    -0.004 A 
ATOM     28  C   LIG    1       -9.064   0.586  54.929  0.00  0.00    +0.119 A 
ENDBRANCH  20  23
ENDBRANCH  19  20
ENDBRANCH  18  19
ENDBRANCH  17  18
ENDBRANCH   8  17
TORSDOF 6
ENDMDL
MODEL 3
REMARK VINA RESULT:      -7.5     11.251     14.103
REMARK  Name = ZINC84559953
REMARK                            x       y       z     vdW  Elec       q    Type
REMARK                         _______ _______ _______ _____ _____    ______ ____
ROOT
ATOM      1  C   LIG    1        2.952  21.306  59.640  0.00  0.00    +0.152 A 
ATOM      2  C   LIG    1        3.336  19.937  59.978  0.00  0.00    -0.056 A 
ATOM      3  C   LIG    1        3.555  19.513  61.290  0.00  0.00    +0.051 A 
ATOM      4  C   LIG    1        3.912  18.217  61.523  0.00  0.00    +0.047 A 
ATOM      5  C   LIG    1        4.057  17.313  60.474  0.00  0.00    +0.043 A 
ATOM      6  C   LIG    1        3.849  17.697  59.180  0.00  0.00    +0.055 A 
ATOM      7  C   LIG    1        3.483  19.018  58.908  0.00  0.00    -0.059 A 
ATOM      8  C   LIG    1        3.248  19.495  57.597  0.00  0.00    +0.090 A 
ATOM      9  N   LIG    1        2.905  20.758  57.417  0.00  0.00    -0.275 NA
ATOM     10  N   LIG    1        2.760  21.606  58.365  0.00  0.00    -0.240 NA
ENDROOT
BRANCH   1  14
ATOM     11  C   LIG    1        2.444  24.242  62.670  0.00  0.00    +0.025 A 
ATOM     12  C   LIG    1        3.150  24.552  61.521  0.00  0.00    +0.010 A 
ATOM     13  C   LIG    1        3.319  23.603  60.534  0.00  0.00    +0.029 A 
ATOM     14  C   LIG    1        2.776  22.328  60.696  0.00  0.00    -0.046 A 
ATOM     15  C   LIG    1        2.065  22.021  61.857  0.00  0.00    +0.053 A 
ATOM     16  C   LIG    1        1.903  22.979  62.836  0.00  0.00    +0.011 A 
ENDBRANCH   1  14
BRANCH   8  17
ATOM     17  S   LIG    1        3.412  18.413  56.216  0.00  0.00    -0.003 S 
BRANCH  17  18
ATOM     18  C   LIG    1        2.478  19.240  54.898  0.00  0.00    +0.123 C 
BRANCH  18  19
ATOM     19  C   LIG    1        1.582  18.220  54.193  0.00  0.00    -0.306 C 
BRANCH  19  20
ATOM     20  S   LIG    1        0.212  19.084  53.375  0.00  0.00    +2.505 S 
ATOM     21  O   LIG    1        0.716  20.103  52.521  0.00  0.00    -0.925 OA
ATOM     22  O   LIG    1       -0.816  19.369  54.313  0.00  0.00    -0.925 OA
BRANCH  20  23
ATOM     23  C   LIG    1       -0.491  17.891  52.286  0.00  0.00    -0.660 A 
ATOM     24  C   LIG    1       -1.781  18.056  51.818  0.00  0.00    +0.119 A 
ATOM     25  C   LIG    1       -2.332  17.120  50.964  0.00  0.00    -0.004 A 
ATOM     26  C   LIG    1       -1.593  16.019  50.575  0.00  0.00    +0.071 A 
ATOM     27  C   LIG    1       -0.301  15.854  51.042  0.00  0.00    -0.004 A 
ATOM     28  C   LIG    1        0.251  16.792  51.893  0.00  0.00    +0.119 A 
ENDBRANCH  20  23
ENDBRANCH  19  20
ENDBRANCH  18  19
ENDBRANCH  17  18
ENDBRANCH   8  17
TORSDOF 6
ENDMDL
MODEL 4
REMARK VINA RESULT:      -7.4     13.352     16.093
REMARK  Name = ZINC84559953
REMARK                            x       y       z     vdW  Elec       q    Type
REMARK                         _______ _______ _______ _____ _____    ______ ____
ROOT
ATOM      1  C   LIG    1        2.908  23.562  59.403  0.00  0.00    +0.152 A 
ATOM      2  C   LIG    1        4.176  24.009  58.831  0.00  0.00    -0.056 A 
ATOM      3  C   LIG    1        5.303  24.285  59.608  0.00  0.00    +0.051 A 
ATOM      4  C   LIG    1        6.451  24.699  58.998  0.00  0.00    +0.047 A 
ATOM      5  C   LIG    1        6.514  24.850  57.616  0.00  0.00    +0.043 A 
ATOM      6  C   LIG    1        5.430  24.588  56.828  0.00  0.00    +0.055 A 
ATOM      7  C   LIG    1        4.238  24.161  57.423  0.00  0.00    -0.059 A 
ATOM      8  C   LIG    1        3.071  23.869  56.680  0.00  0.00    +0.090 A 
ATOM      9  N   LIG    1        1.981  23.471  57.311  0.00  0.00    -0.275 NA
ATOM     10  N   LIG    1        1.900  23.320  58.580  0.00  0.00    -0.240 NA
ENDROOT
BRANCH   1  14
ATOM     11  C   LIG    1        2.471  23.030  63.597  0.00  0.00    +0.025 A 
ATOM     12  C   LIG    1        2.548  24.306  63.068  0.00  0.00    +0.010 A 
ATOM     13  C   LIG    1        2.690  24.486  61.708  0.00  0.00    +0.029 A 
ATOM     14  C   LIG    1        2.757  23.376  60.864  0.00  0.00    -0.046 A 
ATOM     15  C   LIG    1        2.680  22.091  61.404  0.00  0.00    +0.053 A 
ATOM     16  C   LIG    1        2.537  21.926  62.766  0.00  0.00    +0.011 A 
ENDBRANCH   1  14
BRANCH   8  17
ATOM     17  S   LIG    1        3.070  24.035  54.925  0.00  0.00    -0.003 S 
BRANCH  17  18
ATOM     18  C   LIG    1        2.877  22.334  54.324  0.00  0.00    +0.123 C 
BRANCH  18  19
ATOM     19  C   LIG    1        3.908  21.433  55.007  0.00  0.00    -0.306 C 
BRANCH  19  20
ATOM     20  S   LIG    1        3.279  19.732  55.065  0.00  0.00    +2.505 S 
ATOM     21  O   LIG    1        4.132  18.868  54.326  0.00  0.00    -0.925 OA
ATOM     22  O   LIG    1        1.875  19.722  54.848  0.00  0.00    -0.925 OA
BRANCH  20  23
ATOM     23  C   LIG    1        3.478  19.233  56.743  0.00  0.00    -0.660 A 
ATOM     24  C   LIG    1        3.453  20.176  57.753  0.00  0.00    +0.119 A 
ATOM     25  C   LIG    1        3.610  19.785  59.069  0.00  0.00    -0.004 A 
ATOM     26  C   LIG    1        3.790  18.449  59.377  0.00  0.00    +0.071 A 
ATOM     27  C   LIG    1        3.814  17.505  58.367  0.00  0.00    -0.004 A 
ATOM     28  C   LIG    1        3.653  17.896  57.051  0.00  0.00    +0.119 A 
ENDBRANCH  20  23
ENDBRANCH  19  20
ENDBRANCH  18  19
ENDBRANCH  17  18
ENDBRANCH   8  17
TORSDOF 6
ENDMDL
MODEL 5
REMARK VINA RESULT:      -7.4      5.231      8.498
REMARK  Name = ZINC84559953
REMARK                            x       y       z     vdW  Elec       q    Type
REMARK                         _______ _______ _______ _____ _____    ______ ____
ROOT
ATOM      1  C   LIG    1        7.269   5.898  58.747  0.00  0.00    +0.152 A 
ATOM      2  C   LIG    1        6.881   6.086  57.350  0.00  0.00    -0.056 A 
ATOM      3  C   LIG    1        7.062   5.104  56.374  0.00  0.00    +0.051 A 
ATOM      4  C   LIG    1        6.674   5.357  55.091  0.00  0.00    +0.047 A 
ATOM      5  C   LIG    1        6.099   6.576  54.743  0.00  0.00    +0.043 A 
ATOM      6  C   LIG    1        5.908   7.556  55.674  0.00  0.00    +0.055 A 
ATOM      7  C   LIG    1        6.295   7.328  56.998  0.00  0.00    -0.059 A 
ATOM      8  C   LIG    1        6.132   8.290  58.023  0.00  0.00    +0.090 A 
ATOM      9  N   LIG    1        6.522   8.003  59.252  0.00  0.00    -0.275 NA
ATOM     10  N   LIG    1        7.047   6.889  59.597  0.00  0.00    -0.240 NA
ENDROOT
BRANCH   1  14
ATOM     11  C   LIG    1        9.041   2.263  60.051  0.00  0.00    +0.025 A 
ATOM     12  C   LIG    1        9.836   3.269  59.531  0.00  0.00    +0.010 A 
ATOM     13  C   LIG    1        9.266   4.452  59.106  0.00  0.00    +0.029 A 
ATOM     14  C   LIG    1        7.886   4.631  59.200  0.00  0.00    -0.046 A 
ATOM     15  C   LIG    1        7.090   3.612  59.725  0.00  0.00    +0.053 A 
ATOM     16  C   LIG    1        7.672   2.435  60.147  0.00  0.00    +0.011 A 
ENDBRANCH   1  14
BRANCH   8  17
ATOM     17  S   LIG    1        5.411   9.858  57.662  0.00  0.00    -0.003 S 
BRANCH  17  18
ATOM     18  C   LIG    1        3.673   9.663  58.143  0.00  0.00    +0.123 C 
BRANCH  18  19
ATOM     19  C   LIG    1        2.864   9.167  56.942  0.00  0.00    -0.306 C 
BRANCH  19  20
ATOM     20  S   LIG    1        1.650   7.940  57.498  0.00  0.00    +2.505 S 
ATOM     21  O   LIG    1        0.690   7.704  56.476  0.00  0.00    -0.925 OA
ATOM     22  O   LIG    1        1.237   8.226  58.827  0.00  0.00    -0.925 OA
BRANCH  20  23
ATOM     23  C   LIG    1        2.554   6.432  57.622  0.00  0.00    -0.660 A 
ATOM     24  C   LIG    1        2.709   5.626  56.511  0.00  0.00    +0.119 A 
ATOM     25  C   LIG    1        3.418   4.443  56.608  0.00  0.00    -0.004 A 
ATOM     26  C   LIG    1        3.974   4.067  57.817  0.00  0.00    +0.071 A 
ATOM     27  C   LIG    1        3.819   4.875  58.929  0.00  0.00    -0.004 A 
ATOM     28  C   LIG    1        3.114   6.059  58.830  0.00  0.00    +0.119 A 
ENDBRANCH  20  23
ENDBRANCH  19  20
ENDBRANCH  18  19
ENDBRANCH  17  18
ENDBRANCH   8  17
TORSDOF 6
ENDMDL
MODEL 6
REMARK VINA RESULT:      -7.4      2.732      5.860
REMARK  Name = ZINC84559953
REMARK                            x       y       z     vdW  Elec       q    Type
REMARK                         _______ _______ _______ _____ _____    ______ ____
ROOT
ATOM      1  C   LIG    1        5.445  10.757  52.545  0.00  0.00    +0.152 A 
ATOM      2  C   LIG    1        4.198  10.350  53.189  0.00  0.00    -0.056 A 
ATOM      3  C   LIG    1        4.121   9.999  54.538  0.00  0.00    +0.051 A 
ATOM      4  C   LIG    1        2.917   9.629  55.065  0.00  0.00    +0.047 A 
ATOM      5  C   LIG    1        1.769   9.597  54.278  0.00  0.00    +0.043 A 
ATOM      6  C   LIG    1        1.812   9.935  52.956  0.00  0.00    +0.055 A 
ATOM      7  C   LIG    1        3.030  10.319  52.386  0.00  0.00    -0.059 A 
ATOM      8  C   LIG    1        3.160  10.683  51.026  0.00  0.00    +0.090 A 
ATOM      9  N   LIG    1        4.344  11.036  50.557  0.00  0.00    -0.275 NA
ATOM     10  N   LIG    1        5.412  11.077  51.261  0.00  0.00    -0.240 NA
ENDROOT
BRANCH   1  14
ATOM     11  C   LIG    1        9.077  10.928  54.746  0.00  0.00    +0.025 A 
ATOM     12  C   LIG    1        8.197  11.996  54.783  0.00  0.00    +0.010 A 
ATOM     13  C   LIG    1        7.017  11.947  54.070  0.00  0.00    +0.029 A 
ATOM     14  C   LIG    1        6.711  10.817  53.311  0.00  0.00    -0.046 A 
ATOM     15  C   LIG    1        7.602   9.744  53.277  0.00  0.00    +0.053 A 
ATOM     16  C   LIG    1        8.779   9.806  53.994  0.00  0.00    +0.011 A 
ENDBRANCH   1  14
BRANCH   8  17
ATOM     17  S   LIG    1        1.753  10.669  49.964  0.00  0.00    -0.003 S 
BRANCH  17  18
ATOM     18  C   LIG    1        2.258   9.611  48.580  0.00  0.00    +0.123 C 
BRANCH  18  19
ATOM     19  C   LIG    1        3.243   8.553  49.081  0.00  0.00    -0.306 C 
BRANCH  19  20
ATOM     20  S   LIG    1        2.323   7.137  49.745  0.00  0.00    +2.505 S 
ATOM     21  O   LIG    1        2.607   5.969  48.986  0.00  0.00    -0.925 OA
ATOM     22  O   LIG    1        0.981   7.512  50.022  0.00  0.00    -0.925 OA
BRANCH  20  23
ATOM     23  C   LIG    1        3.040   6.831  51.325  0.00  0.00    -0.660 A 
ATOM     24  C   LIG    1        4.378   7.100  51.541  0.00  0.00    +0.119 A 
ATOM     25  C   LIG    1        4.941   6.861  52.780  0.00  0.00    -0.004 A 
ATOM     26  C   LIG    1        4.165   6.353  53.806  0.00  0.00    +0.071 A 
ATOM     27  C   LIG    1        2.825   6.085  53.590  0.00  0.00    -0.004 A 
ATOM     28  C   LIG    1        2.262   6.329  52.352  0.00  0.00    +0.119 A 
ENDBRANCH  20  23
ENDBRANCH  19  20
ENDBRANCH  18  19
ENDBRANCH  17  18
ENDBRANCH   8  17
TORSDOF 6
ENDMDL
MODEL 7
REMARK VINA RESULT:      -7.4     10.786     13.603
REMARK  Name = ZINC84559953
REMARK                            x       y       z     vdW  Elec       q    Type
REMARK                         _______ _______ _______ _____ _____    ______ ____
ROOT
ATOM      1  C   LIG    1        3.283  20.198  58.163  0.00  0.00    +0.152 A 
ATOM      2  C   LIG    1        3.743  21.526  57.763  0.00  0.00    -0.056 A 
ATOM      3  C   LIG    1        4.194  22.480  58.677  0.00  0.00    +0.051 A 
ATOM      4  C   LIG    1        4.606  23.699  58.224  0.00  0.00    +0.047 A 
ATOM      5  C   LIG    1        4.584  24.004  56.865  0.00  0.00    +0.043 A 
ATOM      6  C   LIG    1        4.149  23.092  55.946  0.00  0.00    +0.055 A 
ATOM      7  C   LIG    1        3.720  21.834  56.379  0.00  0.00    -0.059 A 
ATOM      8  C   LIG    1        3.255  20.834  55.493  0.00  0.00    +0.090 A 
ATOM      9  N   LIG    1        2.865  19.668  55.975  0.00  0.00    -0.275 NA
ATOM     10  N   LIG    1        2.881  19.363  57.218  0.00  0.00    -0.240 NA
ENDROOT
BRANCH   1  14
ATOM     11  C   LIG    1        3.260  19.043  62.253  0.00  0.00    +0.025 A 
ATOM     12  C   LIG    1        4.272  18.602  61.418  0.00  0.00    +0.010 A 
ATOM     13  C   LIG    1        4.285  18.973  60.089  0.00  0.00    +0.029 A 
ATOM     14  C   LIG    1        3.275  19.795  59.588  0.00  0.00    -0.046 A 
ATOM     15  C   LIG    1        2.257  20.236  60.435  0.00  0.00    +0.053 A 
ATOM     16  C   LIG    1        2.256  19.858  61.762  0.00  0.00    +0.011 A 
ENDBRANCH   1  14
BRANCH   8  17
ATOM     17  S   LIG    1        3.197  21.143  53.759  0.00  0.00    -0.003 S 
BRANCH  17  18
ATOM     18  C   LIG    1        1.425  21.295  53.399  0.00  0.00    +0.123 C 
BRANCH  18  19
ATOM     19  C   LIG    1        0.997  20.165  52.461  0.00  0.00    -0.306 C 
BRANCH  19  20
ATOM     20  S   LIG    1        0.243  18.829  53.430  0.00  0.00    +2.505 S 
ATOM     21  O   LIG    1       -0.840  19.333  54.199  0.00  0.00    -0.925 OA
ATOM     22  O   LIG    1        1.253  18.034  54.035  0.00  0.00    -0.925 OA
BRANCH  20  23
ATOM     23  C   LIG    1       -0.507  17.772  52.236  0.00  0.00    -0.660 A 
ATOM     24  C   LIG    1       -1.824  17.971  51.867  0.00  0.00    +0.119 A 
ATOM     25  C   LIG    1       -2.413  17.142  50.931  0.00  0.00    -0.004 A 
ATOM     26  C   LIG    1       -1.684  16.115  50.361  0.00  0.00    +0.071 A 
ATOM     27  C   LIG    1       -0.366  15.916  50.730  0.00  0.00    -0.004 A 
ATOM     28  C   LIG    1        0.224  16.748  51.662  0.00  0.00    +0.119 A 
ENDBRANCH  20  23
ENDBRANCH  19  20
ENDBRANCH  18  19
ENDBRANCH  17  18
ENDBRANCH   8  17
TORSDOF 6
ENDMDL
MODEL 8
REMARK VINA RESULT:      -7.3      2.101      4.716
REMARK  Name = ZINC84559953
REMARK                            x       y       z     vdW  Elec       q    Type
REMARK                         _______ _______ _______ _____ _____    ______ ____
ROOT
ATOM      1  C   LIG    1        5.916   9.176  54.269  0.00  0.00    +0.152 A 
ATOM      2  C   LIG    1        5.421   8.850  52.933  0.00  0.00    -0.056 A 
ATOM      3  C   LIG    1        5.833   9.531  51.785  0.00  0.00    +0.051 A 
ATOM      4  C   LIG    1        5.323   9.167  50.573  0.00  0.00    +0.047 A 
ATOM      5  C   LIG    1        4.403   8.128  50.465  0.00  0.00    +0.043 A 
ATOM      6  C   LIG    1        3.982   7.442  51.568  0.00  0.00    +0.055 A 
ATOM      7  C   LIG    1        4.485   7.791  52.825  0.00  0.00    -0.059 A 
ATOM      8  C   LIG    1        4.101   7.132  54.016  0.00  0.00    +0.090 A 
ATOM      9  N   LIG    1        4.619   7.517  55.169  0.00  0.00    -0.275 NA
ATOM     10  N   LIG    1        5.470   8.465  55.293  0.00  0.00    -0.240 NA
ENDROOT
BRANCH   1  14
ATOM     11  C   LIG    1        8.730  12.308  54.846  0.00  0.00    +0.025 A 
ATOM     12  C   LIG    1        9.172  11.029  54.556  0.00  0.00    +0.010 A 
ATOM     13  C   LIG    1        8.264  10.008  54.367  0.00  0.00    +0.029 A 
ATOM     14  C   LIG    1        6.896  10.266  54.471  0.00  0.00    -0.046 A 
ATOM     15  C   LIG    1        6.457  11.558  54.764  0.00  0.00    +0.053 A 
ATOM     16  C   LIG    1        7.375  12.571  54.949  0.00  0.00    +0.011 A 
ENDBRANCH   1  14
BRANCH   8  17
ATOM     17  S   LIG    1        2.941   5.806  53.962  0.00  0.00    -0.003 S 
BRANCH  17  18
ATOM     18  C   LIG    1        1.365   6.583  54.416  0.00  0.00    +0.123 C 
BRANCH  18  19
ATOM     19  C   LIG    1        0.797   7.327  53.206  0.00  0.00    -0.306 C 
BRANCH  19  20
ATOM     20  S   LIG    1        0.798   9.111  53.538  0.00  0.00    +2.505 S 
ATOM     21  O   LIG    1        1.806   9.431  54.487  0.00  0.00    -0.925 OA
ATOM     22  O   LIG    1       -0.533   9.577  53.709  0.00  0.00    -0.925 OA
BRANCH  20  23
ATOM     23  C   LIG    1        1.344   9.851  52.035  0.00  0.00    -0.660 A 
ATOM     24  C   LIG    1        0.946   9.326  50.821  0.00  0.00    +0.119 A 
ATOM     25  C   LIG    1        1.374   9.907  49.642  0.00  0.00    -0.004 A 
ATOM     26  C   LIG    1        2.200  11.015  49.677  0.00  0.00    +0.071 A 
ATOM     27  C   LIG    1        2.598  11.541  50.893  0.00  0.00    -0.004 A 
ATOM     28  C   LIG    1        2.166  10.963  52.071  0.00  0.00    +0.119 A 
ENDBRANCH  20  23
ENDBRANCH  19  20
ENDBRANCH  18  19
ENDBRANCH  17  18
ENDBRANCH   8  17
TORSDOF 6
ENDMDL
MODEL 9
REMARK VINA RESULT:      -7.3      3.025      3.952
REMARK  Name = ZINC84559953
REMARK                            x       y       z     vdW  Elec       q    Type
REMARK                         _______ _______ _______ _____ _____    ______ ____
ROOT
ATOM      1  C   LIG    1        4.125   8.827  52.599  0.00  0.00    +0.152 A 
ATOM      2  C   LIG    1        5.488   9.091  53.056  0.00  0.00    -0.056 A 
ATOM      3  C   LIG    1        6.245  10.172  52.601  0.00  0.00    +0.051 A 
ATOM      4  C   LIG    1        7.512  10.349  53.076  0.00  0.00    +0.047 A 
ATOM      5  C   LIG    1        8.058   9.470  54.007  0.00  0.00    +0.043 A 
ATOM      6  C   LIG    1        7.343   8.403  54.472  0.00  0.00    +0.055 A 
ATOM      7  C   LIG    1        6.042   8.195  54.005  0.00  0.00    -0.059 A 
ATOM      8  C   LIG    1        5.235   7.115  54.436  0.00  0.00    +0.090 A 
ATOM      9  N   LIG    1        4.014   6.981  53.950  0.00  0.00    -0.275 NA
ATOM     10  N   LIG    1        3.489   7.779  53.098  0.00  0.00    -0.240 NA
ENDROOT
BRANCH   1  14
ATOM     11  C   LIG    1        2.250  11.374  49.761  0.00  0.00    +0.025 A 
ATOM     12  C   LIG    1        2.172  11.671  51.110  0.00  0.00    +0.010 A 
ATOM     13  C   LIG    1        2.779  10.848  52.037  0.00  0.00    +0.029 A 
ATOM     14  C   LIG    1        3.471   9.714  51.611  0.00  0.00    -0.046 A 
ATOM     15  C   LIG    1        3.545   9.420  50.248  0.00  0.00    +0.053 A 
ATOM     16  C   LIG    1        2.935  10.251  49.332  0.00  0.00    +0.011 A 
ENDBRANCH   1  14
BRANCH   8  17
ATOM     17  S   LIG    1        5.855   5.959  55.613  0.00  0.00    -0.003 S 
BRANCH  17  18
ATOM     18  C   LIG    1        5.344   6.646  57.213  0.00  0.00    +0.123 C 
BRANCH  18  19
ATOM     19  C   LIG    1        6.478   7.498  57.787  0.00  0.00    -0.306 C 
BRANCH  19  20
ATOM     20  S   LIG    1        5.778   8.937  58.642  0.00  0.00    +2.505 S 
ATOM     21  O   LIG    1        6.795   9.620  59.363  0.00  0.00    -0.925 OA
ATOM     22  O   LIG    1        4.556   8.584  59.274  0.00  0.00    -0.925 OA
BRANCH  20  23
ATOM     23  C   LIG    1        5.316  10.048  57.355  0.00  0.00    -0.660 A 
ATOM     24  C   LIG    1        6.196  11.028  56.939  0.00  0.00    +0.119 A 
ATOM     25  C   LIG    1        5.834  11.900  55.930  0.00  0.00    -0.004 A 
ATOM     26  C   LIG    1        4.591  11.791  55.334  0.00  0.00    +0.071 A 
ATOM     27  C   LIG    1        3.710  10.809  55.750  0.00  0.00    -0.004 A 
ATOM     28  C   LIG    1        4.075   9.935  56.756  0.00  0.00    +0.119 A 
ENDBRANCH  20  23
ENDBRANCH  19  20
ENDBRANCH  18  19
ENDBRANCH  17  18
ENDBRANCH   8  17
TORSDOF 6
ENDMDL
