# Supplementary material for: Computationally accelerated identification of P-glycoprotein inhibitors
Source: PLoS One. 2025 Aug 13;20(8):e0325121. doi: 10.1371/journal.pone.0325121 (PMC12349723; doi:10.1371/journal.pone.0325121)
Supplement: S9 File — We have provided the full dataset for the docking studies presented in this paper, as defined by the journal’s definition of a complete minimal dataset. (ZIP) [file pone.0325121.s013.zip › S9_Docking_Data_Receptors_Ligands/NBD_docking/3b5z_nbd_2/ZINC09118852_3b5z_nbd_2_out.pdb]

MODEL 1
REMARK VINA RESULT:     -10.1      0.000      0.000
REMARK  Name = ZINC09118852
REMARK                            x       y       z     vdW  Elec       q    Type
REMARK                         _______ _______ _______ _____ _____    ______ ____
COMPND    ZINC09118852 
AUTHOR    GENERATED BY OPEN BABEL 2.3.2
ATOM      1  C   LIG     1       3.881  17.583  62.802  1.00  0.00           C  
ATOM      2  C   LIG     1       5.072  18.180  63.259  1.00  0.00           C  
ATOM      3  C   LIG     1       5.642  17.763  64.419  1.00  0.00           C  
ATOM      4  C   LIG     1       5.027  16.730  65.152  1.00  0.00           C  
ATOM      5  N   LIG     1       5.320  16.113  66.286  1.00  0.00           N  
ATOM      6  N   LIG     1       4.420  15.223  66.528  1.00  0.00           N  
ATOM      7  C   LIG     1       3.518  15.223  65.579  1.00  0.00           C  
ATOM      8  N   LIG     1       3.867  16.169  64.680  1.00  0.00           N  
ATOM      9  N   LIG     1       3.304  16.624  63.487  1.00  0.00           N  
ATOM     10  N   LIG     1       3.269  19.366  59.105  1.00  0.00           N  
ATOM     11  C   LIG     1       3.302  17.897  59.167  1.00  0.00           C  
ATOM     12  C   LIG     1       4.012  17.461  60.451  1.00  0.00           C  
ATOM     13  N   LIG     1       3.306  18.019  61.612  1.00  0.00           N  
ATOM     14  C   LIG     1       3.272  19.487  61.550  1.00  0.00           C  
ATOM     15  C   LIG     1       2.561  19.924  60.266  1.00  0.00           C  
ATOM     16  C   LIG     1       1.406  21.427  56.693  1.00  0.00           C  
ATOM     17  C   LIG     1       1.537  20.662  55.542  1.00  0.00           C  
ATOM     18  C   LIG     1       2.245  19.475  55.576  1.00  0.00           C  
ATOM     19  C   LIG     1       2.822  19.045  56.755  1.00  0.00           C  
ATOM     20  C   LIG     1       2.690  19.803  57.911  1.00  0.00           C  
ATOM     21  C   LIG     1       1.985  20.999  57.878  1.00  0.00           C  
ATOM     22  C   LIG     1       1.344  23.743  57.223  1.00  0.00           C  
ATOM     23  O   LIG     1       0.711  22.593  56.659  1.00  0.00           O  
ATOM     24  C   LIG     1       2.308  14.327  65.502  1.00  0.00           C  
ATOM     25  C   LIG     1       1.084  15.076  66.030  1.00  0.00           C  
ATOM     26  C   LIG     1       0.872  14.734  67.482  1.00  0.00           C  
ATOM     27  N   LIG     1       0.124  13.664  67.820  1.00  0.00           N  
ATOM     28  H   LIG     1      -0.333  13.155  67.132  1.00  0.00           H  
ATOM     29  O   LIG     1       1.374  15.420  68.346  1.00  0.00           O  
ATOM     30  C   LIG     1       0.007  13.289  69.163  1.00  0.00           C  
ATOM     31  C   LIG     1      -0.980  13.858  69.959  1.00  0.00           C  
ATOM     32  C   LIG     1      -1.099  13.485  71.283  1.00  0.00           C  
ATOM     33  C   LIG     1      -0.229  12.553  71.823  1.00  0.00           C  
ATOM     34  F   LIG     1      -0.345  12.192  73.120  1.00  0.00           F  
ATOM     35  C   LIG     1       0.760  11.988  71.032  1.00  0.00           C  
ATOM     36  F   LIG     1       1.608  11.077  71.560  1.00  0.00           F  
ATOM     37  C   LIG     1       0.879  12.355  69.704  1.00  0.00           C  
CONECT    1   13    2    9                                            
CONECT    2    1    3                                                 
CONECT    3    2    4                                                 
CONECT    4    3    8    5                                            
CONECT    5    4    6                                                 
CONECT    6    7    5                                                 
CONECT    7    8   24    6                                            
CONECT    8    9    4    7                                            
CONECT    9    1    8                                                 
CONECT   10   20   11   15                                            
CONECT   11   10   12                                                 
CONECT   12   11   13                                                 
CONECT   13   12   14    1                                            
CONECT   14   15   13                                                 
CONECT   15   10   14                                                 
CONECT   16   17   23   21                                            
CONECT   17   18   16                                                 
CONECT   18   17   19                                                 
CONECT   19   18   20                                                 
CONECT   20   19   21   10                                            
CONECT   21   16   20                                                 
CONECT   22   23                                                      
CONECT   23   16   22                                                 
CONECT   24    7   25                                                 
CONECT   25   24   26                                                 
CONECT   26   25   27   29                                            
CONECT   27   28   26   30                                            
CONECT   28   27                                                      
CONECT   29   26                                                      
CONECT   30   27   37   31                                            
CONECT   31   30   32                                                 
CONECT   32   31   33                                                 
CONECT   33   35   32   34                                            
CONECT   34   33                                                      
CONECT   35   37   36   33                                            
CONECT   36   35                                                      
CONECT   37   30   35                                                 
MASTER        0    0    0    0    0    0    0    0   37    0   37    0
END
