# Supplementary material for: Computationally accelerated identification of P-glycoprotein inhibitors
Source: PLoS One. 2025 Aug 13;20(8):e0325121. doi: 10.1371/journal.pone.0325121 (PMC12349723; doi:10.1371/journal.pone.0325121)
Supplement: S9 File — We have provided the full dataset for the docking studies presented in this paper, as defined by the journal’s definition of a complete minimal dataset. (ZIP) [file pone.0325121.s013.zip › S9_Docking_Data_Receptors_Ligands/NBD_docking/3b5z_nbd_2/ZINC09118852_3b5z_nbd_2_out.pdbqt]

MODEL 1
REMARK VINA RESULT:     -10.1      0.000      0.000
REMARK  Name = ZINC09118852
REMARK                            x       y       z     vdW  Elec       q    Type
REMARK                         _______ _______ _______ _____ _____    ______ ____
ROOT
ATOM      1  C   LIG    1        3.881  17.583  62.802  0.00  0.00    +0.348 A 
ATOM      2  C   LIG    1        5.072  18.180  63.259  0.00  0.00    +0.003 A 
ATOM      3  C   LIG    1        5.642  17.763  64.419  0.00  0.00    +0.186 A 
ATOM      4  C   LIG    1        5.027  16.730  65.152  0.00  0.00    +0.127 A 
ATOM      5  N   LIG    1        5.320  16.113  66.286  0.00  0.00    -0.245 NA
ATOM      6  N   LIG    1        4.420  15.223  66.528  0.00  0.00    -0.252 NA
ATOM      7  C   LIG    1        3.518  15.223  65.579  0.00  0.00    +0.205 A 
ATOM      8  N   LIG    1        3.867  16.169  64.680  0.00  0.00    -0.279 N 
ATOM      9  N   LIG    1        3.304  16.624  63.487  0.00  0.00    -0.305 NA
ENDROOT
BRANCH   1  13
ATOM     10  N   LIG    1        3.269  19.366  59.105  0.00  0.00    -0.491 N 
ATOM     11  C   LIG    1        3.302  17.897  59.167  0.00  0.00    +0.222 C 
ATOM     12  C   LIG    1        4.012  17.461  60.451  0.00  0.00    +0.228 C 
ATOM     13  N   LIG    1        3.306  18.019  61.612  0.00  0.00    -0.457 N 
ATOM     14  C   LIG    1        3.272  19.487  61.550  0.00  0.00    +0.227 C 
ATOM     15  C   LIG    1        2.561  19.924  60.266  0.00  0.00    +0.212 C 
BRANCH  10  20
ATOM     16  C   LIG    1        1.406  21.427  56.693  0.00  0.00    +0.152 A 
ATOM     17  C   LIG    1        1.537  20.662  55.542  0.00  0.00    -0.103 A 
ATOM     18  C   LIG    1        2.245  19.475  55.576  0.00  0.00    +0.075 A 
ATOM     19  C   LIG    1        2.822  19.045  56.755  0.00  0.00    -0.076 A 
ATOM     20  C   LIG    1        2.690  19.803  57.911  0.00  0.00    +0.148 A 
ATOM     21  C   LIG    1        1.985  20.999  57.878  0.00  0.00    -0.041 A 
BRANCH  16  23
ATOM     22  C   LIG    1        1.344  23.743  57.223  0.00  0.00    +0.243 C 
ATOM     23  O   LIG    1        0.711  22.593  56.659  0.00  0.00    -0.317 OA
ENDBRANCH  16  23
ENDBRANCH  10  20
ENDBRANCH   1  13
BRANCH   7  24
ATOM     24  C   LIG    1        2.308  14.327  65.502  0.00  0.00    +0.199 C 
BRANCH  24  25
ATOM     25  C   LIG    1        1.084  15.076  66.030  0.00  0.00    +0.077 C 
BRANCH  25  26
ATOM     26  C   LIG    1        0.872  14.734  67.482  0.00  0.00    +0.520 C 
ATOM     27  N   LIG    1        0.124  13.664  67.820  0.00  0.00    -0.672 N 
ATOM     28  H   LIG    1       -0.333  13.155  67.132  0.00  0.00    +0.418 HD
ATOM     29  O   LIG    1        1.374  15.420  68.346  0.00  0.00    -0.510 OA
BRANCH  27  30
ATOM     30  C   LIG    1        0.007  13.289  69.163  0.00  0.00    +0.164 A 
ATOM     31  C   LIG    1       -0.980  13.858  69.959  0.00  0.00    +0.020 A 
ATOM     32  C   LIG    1       -1.099  13.485  71.283  0.00  0.00    +0.048 A 
ATOM     33  C   LIG    1       -0.229  12.553  71.823  0.00  0.00    +0.053 A 
ATOM     34  F   LIG    1       -0.345  12.192  73.120  0.00  0.00    -0.127 F 
ATOM     35  C   LIG    1        0.760  11.988  71.032  0.00  0.00    +0.090 A 
ATOM     36  F   LIG    1        1.608  11.077  71.560  0.00  0.00    -0.123 F 
ATOM     37  C   LIG    1        0.879  12.355  69.704  0.00  0.00    +0.031 A 
ENDBRANCH  27  30
ENDBRANCH  25  26
ENDBRANCH  24  25
ENDBRANCH   7  24
TORSDOF 7
ENDMDL
MODEL 2
REMARK VINA RESULT:     -10.0      1.567      2.357
REMARK  Name = ZINC09118852
REMARK                            x       y       z     vdW  Elec       q    Type
REMARK                         _______ _______ _______ _____ _____    ______ ____
ROOT
ATOM      1  C   LIG    1        4.022  18.788  63.004  0.00  0.00    +0.348 A 
ATOM      2  C   LIG    1        5.411  18.684  62.802  0.00  0.00    +0.003 A 
ATOM      3  C   LIG    1        6.159  17.888  63.610  0.00  0.00    +0.186 A 
ATOM      4  C   LIG    1        5.526  17.173  64.645  0.00  0.00    +0.127 A 
ATOM      5  N   LIG    1        5.957  16.337  65.577  0.00  0.00    -0.245 NA
ATOM      6  N   LIG    1        4.958  15.950  66.293  0.00  0.00    -0.252 NA
ATOM      7  C   LIG    1        3.853  16.509  65.865  0.00  0.00    +0.205 A 
ATOM      8  N   LIG    1        4.170  17.297  64.815  0.00  0.00    -0.279 N 
ATOM      9  N   LIG    1        3.431  18.127  63.971  0.00  0.00    -0.305 NA
ENDROOT
BRANCH   1  13
ATOM     10  N   LIG    1        2.853  21.417  60.013  0.00  0.00    -0.491 N 
ATOM     11  C   LIG    1        2.421  20.016  59.909  0.00  0.00    +0.222 C 
ATOM     12  C   LIG    1        3.327  19.141  60.778  0.00  0.00    +0.228 C 
ATOM     13  N   LIG    1        3.265  19.606  62.170  0.00  0.00    -0.457 N 
ATOM     14  C   LIG    1        3.697  21.007  62.274  0.00  0.00    +0.227 C 
ATOM     15  C   LIG    1        2.791  21.883  61.406  0.00  0.00    +0.212 C 
BRANCH  10  20
ATOM     16  C   LIG    1        0.948  22.601  57.097  0.00  0.00    +0.152 A 
ATOM     17  C   LIG    1        0.592  23.874  57.519  0.00  0.00    -0.103 A 
ATOM     18  C   LIG    1        0.983  24.326  58.765  0.00  0.00    +0.075 A 
ATOM     19  C   LIG    1        1.730  23.512  59.595  0.00  0.00    -0.076 A 
ATOM     20  C   LIG    1        2.093  22.239  59.177  0.00  0.00    +0.148 A 
ATOM     21  C   LIG    1        1.697  21.781  57.928  0.00  0.00    -0.041 A 
BRANCH  16  23
ATOM     22  C   LIG    1        1.014  20.860  55.481  0.00  0.00    +0.243 C 
ATOM     23  O   LIG    1        0.564  22.158  55.872  0.00  0.00    -0.317 OA
ENDBRANCH  16  23
ENDBRANCH  10  20
ENDBRANCH   1  13
BRANCH   7  24
ATOM     24  C   LIG    1        2.475  16.307  66.442  0.00  0.00    +0.199 C 
BRANCH  24  25
ATOM     25  C   LIG    1        2.001  14.883  66.148  0.00  0.00    +0.077 C 
BRANCH  25  26
ATOM     26  C   LIG    1        0.903  14.510  67.110  0.00  0.00    +0.520 C 
ATOM     27  N   LIG    1        1.036  13.421  67.894  0.00  0.00    -0.672 N 
ATOM     28  H   LIG    1        1.806  12.840  67.791  0.00  0.00    +0.418 HD
ATOM     29  O   LIG    1       -0.099  15.188  67.179  0.00  0.00    -0.510 OA
BRANCH  27  30
ATOM     30  C   LIG    1        0.061  13.128  68.854  0.00  0.00    +0.164 A 
ATOM     31  C   LIG    1       -0.816  12.069  68.654  0.00  0.00    +0.020 A 
ATOM     32  C   LIG    1       -1.775  11.777  69.604  0.00  0.00    +0.048 A 
ATOM     33  C   LIG    1       -1.871  12.546  70.752  0.00  0.00    +0.053 A 
ATOM     34  F   LIG    1       -2.813  12.261  71.678  0.00  0.00    -0.127 F 
ATOM     35  C   LIG    1       -1.001  13.606  70.952  0.00  0.00    +0.090 A 
ATOM     36  F   LIG    1       -1.095  14.355  72.073  0.00  0.00    -0.123 F 
ATOM     37  C   LIG    1       -0.036  13.898  70.005  0.00  0.00    +0.031 A 
ENDBRANCH  27  30
ENDBRANCH  25  26
ENDBRANCH  24  25
ENDBRANCH   7  24
TORSDOF 7
ENDMDL
MODEL 3
REMARK VINA RESULT:     -10.0     24.908     28.619
REMARK  Name = ZINC09118852
REMARK                            x       y       z     vdW  Elec       q    Type
REMARK                         _______ _______ _______ _____ _____    ______ ____
ROOT
ATOM      1  C   LIG    1       -5.903   5.775  88.758  0.00  0.00    +0.348 A 
ATOM      2  C   LIG    1       -7.070   5.795  89.546  0.00  0.00    +0.003 A 
ATOM      3  C   LIG    1       -8.164   5.089  89.161  0.00  0.00    +0.186 A 
ATOM      4  C   LIG    1       -8.113   4.341  87.969  0.00  0.00    +0.127 A 
ATOM      5  N   LIG    1       -8.980   3.567  87.336  0.00  0.00    -0.245 NA
ATOM      6  N   LIG    1       -8.433   3.105  86.265  0.00  0.00    -0.252 NA
ATOM      7  C   LIG    1       -7.206   3.551  86.157  0.00  0.00    +0.205 A 
ATOM      8  N   LIG    1       -6.961   4.342  87.223  0.00  0.00    -0.279 N 
ATOM      9  N   LIG    1       -5.855   5.083  87.644  0.00  0.00    -0.305 NA
ENDROOT
BRANCH   1  13
ATOM     10  N   LIG    1       -2.654   7.196  90.914  0.00  0.00    -0.491 N 
ATOM     11  C   LIG    1       -2.390   6.482  89.657  0.00  0.00    +0.222 C 
ATOM     12  C   LIG    1       -3.610   5.634  89.290  0.00  0.00    +0.228 C 
ATOM     13  N   LIG    1       -4.788   6.503  89.162  0.00  0.00    -0.457 N 
ATOM     14  C   LIG    1       -5.051   7.218  90.419  0.00  0.00    +0.227 C 
ATOM     15  C   LIG    1       -3.832   8.067  90.785  0.00  0.00    +0.212 C 
BRANCH  10  20
ATOM     16  C   LIG    1        0.826   8.056  91.741  0.00  0.00    +0.152 A 
ATOM     17  C   LIG    1        0.681   9.380  92.130  0.00  0.00    -0.103 A 
ATOM     18  C   LIG    1       -0.566   9.976  92.110  0.00  0.00    +0.075 A 
ATOM     19  C   LIG    1       -1.673   9.255  91.704  0.00  0.00    -0.076 A 
ATOM     20  C   LIG    1       -1.535   7.928  91.319  0.00  0.00    +0.148 A 
ATOM     21  C   LIG    1       -0.282   7.330  91.333  0.00  0.00    -0.041 A 
BRANCH  16  23
ATOM     22  C   LIG    1        2.675   7.228  90.500  0.00  0.00    +0.243 C 
ATOM     23  O   LIG    1        2.052   7.471  91.762  0.00  0.00    -0.317 OA
ENDBRANCH  16  23
ENDBRANCH  10  20
ENDBRANCH   1  13
BRANCH   7  24
ATOM     24  C   LIG    1       -6.241   3.236  85.043  0.00  0.00    +0.199 C 
BRANCH  24  25
ATOM     25  C   LIG    1       -5.874   4.524  84.305  0.00  0.00    +0.077 C 
BRANCH  25  26
ATOM     26  C   LIG    1       -4.381   4.723  84.351  0.00  0.00    +0.520 C 
ATOM     27  N   LIG    1       -3.785   5.080  85.507  0.00  0.00    -0.672 N 
ATOM     28  H   LIG    1       -4.322   5.275  86.290  0.00  0.00    +0.418 HD
ATOM     29  O   LIG    1       -3.717   4.562  83.350  0.00  0.00    -0.510 OA
BRANCH  27  30
ATOM     30  C   LIG    1       -2.389   5.171  85.574  0.00  0.00    +0.164 A 
ATOM     31  C   LIG    1       -1.737   6.261  85.010  0.00  0.00    +0.020 A 
ATOM     32  C   LIG    1       -0.361   6.353  85.081  0.00  0.00    +0.048 A 
ATOM     33  C   LIG    1        0.371   5.356  85.703  0.00  0.00    +0.053 A 
ATOM     34  F   LIG    1        1.718   5.446  85.767  0.00  0.00    -0.127 F 
ATOM     35  C   LIG    1       -0.277   4.265  86.261  0.00  0.00    +0.090 A 
ATOM     36  F   LIG    1        0.438   3.293  86.868  0.00  0.00    -0.123 F 
ATOM     37  C   LIG    1       -1.656   4.171  86.197  0.00  0.00    +0.031 A 
ENDBRANCH  27  30
ENDBRANCH  25  26
ENDBRANCH  24  25
ENDBRANCH   7  24
TORSDOF 7
ENDMDL
MODEL 4
REMARK VINA RESULT:      -9.8      0.997      1.931
REMARK  Name = ZINC09118852
REMARK                            x       y       z     vdW  Elec       q    Type
REMARK                         _______ _______ _______ _____ _____    ______ ____
ROOT
ATOM      1  C   LIG    1        3.871  17.546  62.828  0.00  0.00    +0.348 A 
ATOM      2  C   LIG    1        5.078  18.115  63.279  0.00  0.00    +0.003 A 
ATOM      3  C   LIG    1        5.636  17.694  64.444  0.00  0.00    +0.186 A 
ATOM      4  C   LIG    1        4.992  16.687  65.188  0.00  0.00    +0.127 A 
ATOM      5  N   LIG    1        5.268  16.074  66.328  0.00  0.00    -0.245 NA
ATOM      6  N   LIG    1        4.344  15.211  66.579  0.00  0.00    -0.252 NA
ATOM      7  C   LIG    1        3.443  15.226  65.629  0.00  0.00    +0.205 A 
ATOM      8  N   LIG    1        3.818  16.153  64.721  0.00  0.00    -0.279 N 
ATOM      9  N   LIG    1        3.268  16.610  63.523  0.00  0.00    -0.305 NA
ENDROOT
BRANCH   1  13
ATOM     10  N   LIG    1        3.300  19.331  59.125  0.00  0.00    -0.491 N 
ATOM     11  C   LIG    1        3.325  17.862  59.188  0.00  0.00    +0.222 C 
ATOM     12  C   LIG    1        4.021  17.423  60.478  0.00  0.00    +0.228 C 
ATOM     13  N   LIG    1        3.309  17.985  61.633  0.00  0.00    -0.457 N 
ATOM     14  C   LIG    1        3.283  19.452  61.570  0.00  0.00    +0.227 C 
ATOM     15  C   LIG    1        2.586  19.893  60.281  0.00  0.00    +0.212 C 
BRANCH  10  20
ATOM     16  C   LIG    1        2.168  19.379  55.626  0.00  0.00    +0.152 A 
ATOM     17  C   LIG    1        1.618  20.651  55.548  0.00  0.00    -0.103 A 
ATOM     18  C   LIG    1        1.623  21.477  56.656  0.00  0.00    +0.075 A 
ATOM     19  C   LIG    1        2.178  21.041  57.844  0.00  0.00    -0.076 A 
ATOM     20  C   LIG    1        2.734  19.771  57.926  0.00  0.00    +0.148 A 
ATOM     21  C   LIG    1        2.724  18.937  56.816  0.00  0.00    -0.041 A 
BRANCH  16  23
ATOM     22  C   LIG    1        3.422  18.307  53.915  0.00  0.00    +0.243 C 
ATOM     23  O   LIG    1        2.162  18.568  54.536  0.00  0.00    -0.317 OA
ENDBRANCH  16  23
ENDBRANCH  10  20
ENDBRANCH   1  13
BRANCH   7  24
ATOM     24  C   LIG    1        2.209  14.363  65.561  0.00  0.00    +0.199 C 
BRANCH  24  25
ATOM     25  C   LIG    1        1.031  15.104  66.195  0.00  0.00    +0.077 C 
BRANCH  25  26
ATOM     26  C   LIG    1        0.917  14.718  67.647  0.00  0.00    +0.520 C 
ATOM     27  N   LIG    1        0.184  13.644  68.003  0.00  0.00    -0.672 N 
ATOM     28  H   LIG    1       -0.324  13.160  67.333  0.00  0.00    +0.418 HD
ATOM     29  O   LIG    1        1.483  15.374  68.495  0.00  0.00    -0.510 OA
BRANCH  27  30
ATOM     30  C   LIG    1        0.156  13.229  69.339  0.00  0.00    +0.164 A 
ATOM     31  C   LIG    1        0.992  12.205  69.766  0.00  0.00    +0.020 A 
ATOM     32  C   LIG    1        0.969  11.800  71.086  0.00  0.00    +0.048 A 
ATOM     33  C   LIG    1        0.104  12.404  71.983  0.00  0.00    +0.053 A 
ATOM     34  F   LIG    1        0.079  12.002  73.273  0.00  0.00    -0.127 F 
ATOM     35  C   LIG    1       -0.736  13.422  71.558  0.00  0.00    +0.090 A 
ATOM     36  F   LIG    1       -1.579  14.011  72.434  0.00  0.00    -0.123 F 
ATOM     37  C   LIG    1       -0.711  13.834  70.238  0.00  0.00    +0.031 A 
ENDBRANCH  27  30
ENDBRANCH  25  26
ENDBRANCH  24  25
ENDBRANCH   7  24
TORSDOF 7
ENDMDL
MODEL 5
REMARK VINA RESULT:      -9.7     29.229     33.445
REMARK  Name = ZINC09118852
REMARK                            x       y       z     vdW  Elec       q    Type
REMARK                         _______ _______ _______ _____ _____    ______ ____
ROOT
ATOM      1  C   LIG    1       -9.572 -10.565  63.687  0.00  0.00    +0.348 A 
ATOM      2  C   LIG    1       -9.528  -9.280  64.259  0.00  0.00    +0.003 A 
ATOM      3  C   LIG    1       -9.947  -8.202  63.546  0.00  0.00    +0.186 A 
ATOM      4  C   LIG    1      -10.423  -8.391  62.234  0.00  0.00    +0.127 A 
ATOM      5  N   LIG    1      -10.891  -7.574  61.304  0.00  0.00    -0.245 NA
ATOM      6  N   LIG    1      -11.200  -8.257  60.256  0.00  0.00    -0.252 NA
ATOM      7  C   LIG    1      -10.950  -9.527  60.457  0.00  0.00    +0.205 A 
ATOM      8  N   LIG    1      -10.453  -9.657  61.705  0.00  0.00    -0.279 N 
ATOM      9  N   LIG    1      -10.011 -10.743  62.463  0.00  0.00    -0.305 NA
ENDROOT
BRANCH   1  13
ATOM     10  N   LIG    1       -8.147 -14.306  64.782  0.00  0.00    -0.491 N 
ATOM     11  C   LIG    1       -7.279 -13.142  65.009  0.00  0.00    +0.222 C 
ATOM     12  C   LIG    1       -7.740 -11.985  64.120  0.00  0.00    +0.228 C 
ATOM     13  N   LIG    1       -9.140 -11.662  64.426  0.00  0.00    -0.457 N 
ATOM     14  C   LIG    1      -10.008 -12.826  64.199  0.00  0.00    +0.227 C 
ATOM     15  C   LIG    1       -9.548 -13.983  65.089  0.00  0.00    +0.212 C 
BRANCH  10  20
ATOM     16  C   LIG    1       -8.155 -17.135  67.133  0.00  0.00    +0.152 A 
ATOM     17  C   LIG    1       -6.848 -17.584  67.004  0.00  0.00    -0.103 A 
ATOM     18  C   LIG    1       -5.979 -16.948  66.137  0.00  0.00    +0.075 A 
ATOM     19  C   LIG    1       -6.409 -15.863  65.397  0.00  0.00    -0.076 A 
ATOM     20  C   LIG    1       -7.714 -15.407  65.525  0.00  0.00    +0.148 A 
ATOM     21  C   LIG    1       -8.589 -16.048  66.391  0.00  0.00    -0.041 A 
BRANCH  16  23
ATOM     22  C   LIG    1       -8.425 -18.462  69.086  0.00  0.00    +0.243 C 
ATOM     23  O   LIG    1       -9.007 -17.761  67.985  0.00  0.00    -0.317 OA
ENDBRANCH  16  23
ENDBRANCH  10  20
ENDBRANCH   1  13
BRANCH   7  24
ATOM     24  C   LIG    1      -11.176 -10.644  59.469  0.00  0.00    +0.199 C 
BRANCH  24  25
ATOM     25  C   LIG    1       -9.861 -10.975  58.763  0.00  0.00    +0.077 C 
BRANCH  25  26
ATOM     26  C   LIG    1       -9.374 -12.327  59.215  0.00  0.00    +0.520 C 
ATOM     27  N   LIG    1       -8.840 -12.474  60.445  0.00  0.00    -0.672 N 
ATOM     28  H   LIG    1       -8.707 -11.699  61.012  0.00  0.00    +0.418 HD
ATOM     29  O   LIG    1       -9.462 -13.283  58.474  0.00  0.00    -0.510 OA
BRANCH  27  30
ATOM     30  C   LIG    1       -8.477 -13.747  60.901  0.00  0.00    +0.164 A 
ATOM     31  C   LIG    1       -7.139 -14.047  61.129  0.00  0.00    +0.020 A 
ATOM     32  C   LIG    1       -6.781 -15.300  61.585  0.00  0.00    +0.048 A 
ATOM     33  C   LIG    1       -7.752 -16.263  61.804  0.00  0.00    +0.053 A 
ATOM     34  F   LIG    1       -7.398 -17.490  62.245  0.00  0.00    -0.127 F 
ATOM     35  C   LIG    1       -9.086 -15.968  61.572  0.00  0.00    +0.090 A 
ATOM     36  F   LIG    1      -10.033 -16.908  61.788  0.00  0.00    -0.123 F 
ATOM     37  C   LIG    1       -9.450 -14.712  61.121  0.00  0.00    +0.031 A 
ENDBRANCH  27  30
ENDBRANCH  25  26
ENDBRANCH  24  25
ENDBRANCH   7  24
TORSDOF 7
ENDMDL
MODEL 6
REMARK VINA RESULT:      -9.7      1.732      2.532
REMARK  Name = ZINC09118852
REMARK                            x       y       z     vdW  Elec       q    Type
REMARK                         _______ _______ _______ _____ _____    ______ ____
ROOT
ATOM      1  C   LIG    1        3.937  16.728  61.794  0.00  0.00    +0.348 A 
ATOM      2  C   LIG    1        4.375  15.647  61.005  0.00  0.00    +0.003 A 
ATOM      3  C   LIG    1        4.357  14.385  61.508  0.00  0.00    +0.186 A 
ATOM      4  C   LIG    1        3.895  14.178  62.822  0.00  0.00    +0.127 A 
ATOM      5  N   LIG    1        3.753  13.105  63.584  0.00  0.00    -0.245 NA
ATOM      6  N   LIG    1        3.279  13.458  64.729  0.00  0.00    -0.252 NA
ATOM      7  C   LIG    1        3.095  14.754  64.761  0.00  0.00    +0.205 A 
ATOM      8  N   LIG    1        3.475  15.253  63.565  0.00  0.00    -0.279 N 
ATOM      9  N   LIG    1        3.511  16.538  63.020  0.00  0.00    -0.305 NA
ENDROOT
BRANCH   1  13
ATOM     10  N   LIG    1        2.831  20.519  60.515  0.00  0.00    -0.491 N 
ATOM     11  C   LIG    1        3.704  20.414  61.693  0.00  0.00    +0.222 C 
ATOM     12  C   LIG    1        3.588  19.008  62.286  0.00  0.00    +0.228 C 
ATOM     13  N   LIG    1        3.961  18.017  61.268  0.00  0.00    -0.457 N 
ATOM     14  C   LIG    1        3.089  18.122  60.090  0.00  0.00    +0.227 C 
ATOM     15  C   LIG    1        3.205  19.527  59.496  0.00  0.00    +0.212 C 
BRANCH  10  20
ATOM     16  C   LIG    1        2.228  23.371  58.272  0.00  0.00    +0.152 A 
ATOM     17  C   LIG    1        2.916  24.375  58.938  0.00  0.00    -0.103 A 
ATOM     18  C   LIG    1        3.568  24.099  60.125  0.00  0.00    +0.075 A 
ATOM     19  C   LIG    1        3.538  22.822  60.652  0.00  0.00    -0.076 A 
ATOM     20  C   LIG    1        2.856  21.812  59.987  0.00  0.00    +0.148 A 
ATOM     21  C   LIG    1        2.196  22.089  58.797  0.00  0.00    -0.041 A 
BRANCH  16  23
ATOM     22  C   LIG    1        1.332  25.018  56.812  0.00  0.00    +0.243 C 
ATOM     23  O   LIG    1        1.589  23.644  57.105  0.00  0.00    -0.317 OA
ENDBRANCH  16  23
ENDBRANCH  10  20
ENDBRANCH   1  13
BRANCH   7  24
ATOM     24  C   LIG    1        2.556  15.547  65.924  0.00  0.00    +0.199 C 
BRANCH  24  25
ATOM     25  C   LIG    1        1.092  15.173  66.162  0.00  0.00    +0.077 C 
BRANCH  25  26
ATOM     26  C   LIG    1        0.901  14.790  67.607  0.00  0.00    +0.520 C 
ATOM     27  N   LIG    1        0.094  13.758  67.929  0.00  0.00    -0.672 N 
ATOM     28  H   LIG    1       -0.415  13.306  67.238  0.00  0.00    +0.418 HD
ATOM     29  O   LIG    1        1.471  15.408  68.480  0.00  0.00    -0.510 OA
BRANCH  27  30
ATOM     30  C   LIG    1       -0.010  13.341  69.261  0.00  0.00    +0.164 A 
ATOM     31  C   LIG    1       -0.969  13.905  70.092  0.00  0.00    +0.020 A 
ATOM     32  C   LIG    1       -1.075  13.489  71.405  0.00  0.00    +0.048 A 
ATOM     33  C   LIG    1       -0.218  12.520  71.898  0.00  0.00    +0.053 A 
ATOM     34  F   LIG    1       -0.320  12.118  73.184  0.00  0.00    -0.127 F 
ATOM     35  C   LIG    1        0.744  11.960  71.071  0.00  0.00    +0.090 A 
ATOM     36  F   LIG    1        1.579  11.013  71.553  0.00  0.00    -0.123 F 
ATOM     37  C   LIG    1        0.849  12.369  69.754  0.00  0.00    +0.031 A 
ENDBRANCH  27  30
ENDBRANCH  25  26
ENDBRANCH  24  25
ENDBRANCH   7  24
TORSDOF 7
ENDMDL
MODEL 7
REMARK VINA RESULT:      -9.7     22.045     23.297
REMARK  Name = ZINC09118852
REMARK                            x       y       z     vdW  Elec       q    Type
REMARK                         _______ _______ _______ _____ _____    ______ ____
ROOT
ATOM      1  C   LIG    1       -0.298   0.090  53.403  0.00  0.00    +0.348 A 
ATOM      2  C   LIG    1        0.248   0.946  54.379  0.00  0.00    +0.003 A 
ATOM      3  C   LIG    1       -0.562   1.768  55.096  0.00  0.00    +0.186 A 
ATOM      4  C   LIG    1       -1.948   1.749  54.849  0.00  0.00    +0.127 A 
ATOM      5  N   LIG    1       -2.978   2.406  55.360  0.00  0.00    -0.245 NA
ATOM      6  N   LIG    1       -4.059   2.016  54.779  0.00  0.00    -0.252 NA
ATOM      7  C   LIG    1       -3.785   1.105  53.879  0.00  0.00    +0.205 A 
ATOM      8  N   LIG    1       -2.449   0.904  53.891  0.00  0.00    -0.279 N 
ATOM      9  N   LIG    1       -1.589   0.076  53.168  0.00  0.00    -0.305 NA
ENDROOT
BRANCH   1  13
ATOM     10  N   LIG    1        2.944  -2.187  52.169  0.00  0.00    -0.491 N 
ATOM     11  C   LIG    1        1.718  -2.891  52.572  0.00  0.00    +0.222 C 
ATOM     12  C   LIG    1        0.862  -1.963  53.435  0.00  0.00    +0.228 C 
ATOM     13  N   LIG    1        0.541  -0.747  52.675  0.00  0.00    -0.457 N 
ATOM     14  C   LIG    1        1.766  -0.043  52.271  0.00  0.00    +0.227 C 
ATOM     15  C   LIG    1        2.623  -0.972  51.406  0.00  0.00    +0.212 C 
BRANCH  10  20
ATOM     16  C   LIG    1        5.827  -3.383  50.222  0.00  0.00    +0.152 A 
ATOM     17  C   LIG    1        5.450  -4.696  49.978  0.00  0.00    -0.103 A 
ATOM     18  C   LIG    1        4.246  -5.172  50.463  0.00  0.00    +0.075 A 
ATOM     19  C   LIG    1        3.416  -4.344  51.193  0.00  0.00    -0.076 A 
ATOM     20  C   LIG    1        3.786  -3.028  51.436  0.00  0.00    +0.148 A 
ATOM     21  C   LIG    1        4.997  -2.549  50.955  0.00  0.00    -0.041 A 
BRANCH  16  23
ATOM     22  C   LIG    1        7.686  -3.727  48.782  0.00  0.00    +0.243 C 
ATOM     23  O   LIG    1        7.010  -2.916  49.744  0.00  0.00    -0.317 OA
ENDBRANCH  16  23
ENDBRANCH  10  20
ENDBRANCH   1  13
BRANCH   7  24
ATOM     24  C   LIG    1       -4.781   0.404  52.991  0.00  0.00    +0.199 C 
BRANCH  24  25
ATOM     25  C   LIG    1       -6.191   0.897  53.317  0.00  0.00    +0.077 C 
BRANCH  25  26
ATOM     26  C   LIG    1       -7.098  -0.286  53.541  0.00  0.00    +0.520 C 
ATOM     27  N   LIG    1       -7.165  -1.267  52.619  0.00  0.00    -0.672 N 
ATOM     28  H   LIG    1       -6.683  -1.180  51.782  0.00  0.00    +0.418 HD
ATOM     29  O   LIG    1       -7.766  -0.355  54.550  0.00  0.00    -0.510 OA
BRANCH  27  30
ATOM     30  C   LIG    1       -7.933  -2.410  52.870  0.00  0.00    +0.164 A 
ATOM     31  C   LIG    1       -7.478  -3.368  53.769  0.00  0.00    +0.020 A 
ATOM     32  C   LIG    1       -8.238  -4.493  54.021  0.00  0.00    +0.048 A 
ATOM     33  C   LIG    1       -9.447  -4.675  53.371  0.00  0.00    +0.053 A 
ATOM     34  F   LIG    1      -10.187  -5.779  53.616  0.00  0.00    -0.127 F 
ATOM     35  C   LIG    1       -9.900  -3.724  52.470  0.00  0.00    +0.090 A 
ATOM     36  F   LIG    1      -11.080  -3.902  51.837  0.00  0.00    -0.123 F 
ATOM     37  C   LIG    1       -9.144  -2.592  52.219  0.00  0.00    +0.031 A 
ENDBRANCH  27  30
ENDBRANCH  25  26
ENDBRANCH  24  25
ENDBRANCH   7  24
TORSDOF 7
ENDMDL
MODEL 8
REMARK VINA RESULT:      -9.6     25.875     28.812
REMARK  Name = ZINC09118852
REMARK                            x       y       z     vdW  Elec       q    Type
REMARK                         _______ _______ _______ _____ _____    ______ ____
ROOT
ATOM      1  C   LIG    1       -9.708 -11.347  63.319  0.00  0.00    +0.348 A 
ATOM      2  C   LIG    1       -9.777 -12.734  63.557  0.00  0.00    +0.003 A 
ATOM      3  C   LIG    1       -9.860 -13.203  64.829  0.00  0.00    +0.186 A 
ATOM      4  C   LIG    1       -9.877 -12.287  65.898  0.00  0.00    +0.127 A 
ATOM      5  N   LIG    1       -9.949 -12.417  67.213  0.00  0.00    -0.245 NA
ATOM      6  N   LIG    1       -9.929 -11.248  67.756  0.00  0.00    -0.252 NA
ATOM      7  C   LIG    1       -9.844 -10.324  66.832  0.00  0.00    +0.205 A 
ATOM      8  N   LIG    1       -9.808 -10.943  65.633  0.00  0.00    -0.279 N 
ATOM      9  N   LIG    1       -9.718 -10.493  64.314  0.00  0.00    -0.305 NA
ENDROOT
BRANCH   1  13
ATOM     10  N   LIG    1      -10.659 -10.070  59.487  0.00  0.00    -0.491 N 
ATOM     11  C   LIG    1      -10.143  -9.075  60.439  0.00  0.00    +0.222 C 
ATOM     12  C   LIG    1      -10.328  -9.597  61.865  0.00  0.00    +0.228 C 
ATOM     13  N   LIG    1       -9.623 -10.878  62.012  0.00  0.00    -0.457 N 
ATOM     14  C   LIG    1      -10.137 -11.872  61.060  0.00  0.00    +0.227 C 
ATOM     15  C   LIG    1       -9.952 -11.351  59.632  0.00  0.00    +0.212 C 
BRANCH  10  20
ATOM     16  C   LIG    1      -10.362  -7.772  56.630  0.00  0.00    +0.152 A 
ATOM     17  C   LIG    1      -10.408  -8.667  55.570  0.00  0.00    -0.103 A 
ATOM     18  C   LIG    1      -10.533 -10.022  55.813  0.00  0.00    +0.075 A 
ATOM     19  C   LIG    1      -10.613 -10.490  57.110  0.00  0.00    -0.076 A 
ATOM     20  C   LIG    1      -10.572  -9.598  58.174  0.00  0.00    +0.148 A 
ATOM     21  C   LIG    1      -10.441  -8.237  57.933  0.00  0.00    -0.041 A 
BRANCH  16  23
ATOM     22  C   LIG    1       -8.937  -5.959  56.053  0.00  0.00    +0.243 C 
ATOM     23  O   LIG    1      -10.240  -6.440  56.390  0.00  0.00    -0.317 OA
ENDBRANCH  16  23
ENDBRANCH  10  20
ENDBRANCH   1  13
BRANCH   7  24
ATOM     24  C   LIG    1       -9.794  -8.836  67.067  0.00  0.00    +0.199 C 
BRANCH  24  25
ATOM     25  C   LIG    1      -10.442  -8.509  68.413  0.00  0.00    +0.077 C 
BRANCH  25  26
ATOM     26  C   LIG    1       -9.368  -8.230  69.433  0.00  0.00    +0.520 C 
ATOM     27  N   LIG    1       -8.454  -7.265  69.202  0.00  0.00    -0.672 N 
ATOM     28  H   LIG    1       -8.446  -6.798  68.352  0.00  0.00    +0.418 HD
ATOM     29  O   LIG    1       -9.326  -8.872  70.460  0.00  0.00    -0.510 OA
BRANCH  27  30
ATOM     30  C   LIG    1       -7.516  -6.941  70.189  0.00  0.00    +0.164 A 
ATOM     31  C   LIG    1       -7.910  -6.224  71.312  0.00  0.00    +0.020 A 
ATOM     32  C   LIG    1       -6.986  -5.909  72.289  0.00  0.00    +0.048 A 
ATOM     33  C   LIG    1       -5.665  -6.296  72.146  0.00  0.00    +0.053 A 
ATOM     34  F   LIG    1       -4.762  -5.983  73.101  0.00  0.00    -0.127 F 
ATOM     35  C   LIG    1       -5.268  -7.007  71.023  0.00  0.00    +0.090 A 
ATOM     36  F   LIG    1       -3.978  -7.385  70.885  0.00  0.00    -0.123 F 
ATOM     37  C   LIG    1       -6.192  -7.329  70.045  0.00  0.00    +0.031 A 
ENDBRANCH  27  30
ENDBRANCH  25  26
ENDBRANCH  24  25
ENDBRANCH   7  24
TORSDOF 7
ENDMDL
MODEL 9
REMARK VINA RESULT:      -9.6     26.787     31.369
REMARK  Name = ZINC09118852
REMARK                            x       y       z     vdW  Elec       q    Type
REMARK                         _______ _______ _______ _____ _____    ______ ____
ROOT
ATOM      1  C   LIG    1       -9.382 -13.209  64.323  0.00  0.00    +0.348 A 
ATOM      2  C   LIG    1       -9.553 -14.371  65.099  0.00  0.00    +0.003 A 
ATOM      3  C   LIG    1       -9.523 -15.595  64.510  0.00  0.00    +0.186 A 
ATOM      4  C   LIG    1       -9.320 -15.681  63.119  0.00  0.00    +0.127 A 
ATOM      5  N   LIG    1       -9.240 -16.690  62.266  0.00  0.00    -0.245 NA
ATOM      6  N   LIG    1       -9.042 -16.228  61.080  0.00  0.00    -0.252 NA
ATOM      7  C   LIG    1       -8.985 -14.920  61.110  0.00  0.00    +0.205 A 
ATOM      8  N   LIG    1       -9.158 -14.529  62.390  0.00  0.00    -0.279 N 
ATOM      9  N   LIG    1       -9.198 -13.287  63.026  0.00  0.00    -0.305 NA
ENDROOT
BRANCH   1  13
ATOM     10  N   LIG    1       -9.688 -10.172  67.135  0.00  0.00    -0.491 N 
ATOM     11  C   LIG    1       -8.369 -10.432  66.538  0.00  0.00    +0.222 C 
ATOM     12  C   LIG    1       -8.351 -11.842  65.944  0.00  0.00    +0.228 C 
ATOM     13  N   LIG    1       -9.415 -11.961  64.937  0.00  0.00    -0.457 N 
ATOM     14  C   LIG    1      -10.732 -11.700  65.533  0.00  0.00    +0.227 C 
ATOM     15  C   LIG    1      -10.751 -10.290  66.126  0.00  0.00    +0.212 C 
BRANCH  10  20
ATOM     16  C   LIG    1       -9.339  -6.549  67.666  0.00  0.00    +0.152 A 
ATOM     17  C   LIG    1       -9.779  -6.435  68.978  0.00  0.00    -0.103 A 
ATOM     18  C   LIG    1      -10.190  -7.558  69.671  0.00  0.00    +0.075 A 
ATOM     19  C   LIG    1      -10.164  -8.798  69.061  0.00  0.00    -0.076 A 
ATOM     20  C   LIG    1       -9.720  -8.918  67.750  0.00  0.00    +0.148 A 
ATOM     21  C   LIG    1       -9.313  -7.790  67.051  0.00  0.00    -0.041 A 
BRANCH  16  23
ATOM     22  C   LIG    1       -8.400  -5.648  65.678  0.00  0.00    +0.243 C 
ATOM     23  O   LIG    1       -8.935  -5.444  66.987  0.00  0.00    -0.317 OA
ENDBRANCH  16  23
ENDBRANCH  10  20
ENDBRANCH   1  13
BRANCH   7  24
ATOM     24  C   LIG    1       -8.766 -14.013  59.925  0.00  0.00    +0.199 C 
BRANCH  24  25
ATOM     25  C   LIG    1      -10.118 -13.595  59.345  0.00  0.00    +0.077 C 
BRANCH  25  26
ATOM     26  C   LIG    1      -10.466 -12.211  59.828  0.00  0.00    +0.520 C 
ATOM     27  N   LIG    1       -9.513 -11.428  60.374  0.00  0.00    -0.672 N 
ATOM     28  H   LIG    1       -8.620 -11.779  60.517  0.00  0.00    +0.418 HD
ATOM     29  O   LIG    1      -11.602 -11.801  59.726  0.00  0.00    -0.510 OA
BRANCH  27  30
ATOM     30  C   LIG    1       -9.813 -10.109  60.734  0.00  0.00    +0.164 A 
ATOM     31  C   LIG    1       -9.849  -9.116  59.763  0.00  0.00    +0.020 A 
ATOM     32  C   LIG    1      -10.151  -7.816  60.117  0.00  0.00    +0.048 A 
ATOM     33  C   LIG    1      -10.408  -7.498  61.441  0.00  0.00    +0.053 A 
ATOM     34  F   LIG    1      -10.699  -6.225  61.786  0.00  0.00    -0.127 F 
ATOM     35  C   LIG    1      -10.367  -8.487  62.412  0.00  0.00    +0.090 A 
ATOM     36  F   LIG    1      -10.619  -8.176  63.702  0.00  0.00    -0.123 F 
ATOM     37  C   LIG    1      -10.070  -9.792  62.060  0.00  0.00    +0.031 A 
ENDBRANCH  27  30
ENDBRANCH  25  26
ENDBRANCH  24  25
ENDBRANCH   7  24
TORSDOF 7
ENDMDL
