# Supplementary material for: Computationally accelerated identification of P-glycoprotein inhibitors
Source: PLoS One. 2025 Aug 13;20(8):e0325121. doi: 10.1371/journal.pone.0325121 (PMC12349723; doi:10.1371/journal.pone.0325121)
Supplement: S9 File — We have provided the full dataset for the docking studies presented in this paper, as defined by the journal’s definition of a complete minimal dataset. (ZIP) [file pone.0325121.s013.zip › S9_Docking_Data_Receptors_Ligands/NBD_docking/3b5z_nbd_2/ZINC12389647_3b5z_nbd_2_out.pdb]

MODEL 1
REMARK VINA RESULT:     -10.4      0.000      0.000
REMARK  Name = ZINC12389647
REMARK                            x       y       z     vdW  Elec       q    Type
REMARK                         _______ _______ _______ _____ _____    ______ ____
COMPND    ZINC12389647 
AUTHOR    GENERATED BY OPEN BABEL 2.3.2
ATOM      1  N   LIG     1       3.599  18.858  62.569  1.00  0.00           N  
ATOM      2  C   LIG     1       5.021  18.576  62.800  1.00  0.00           C  
ATOM      3  C   LIG     1       5.271  18.424  64.304  1.00  0.00           C  
ATOM      4  N   LIG     1       4.343  17.410  64.831  1.00  0.00           N  
ATOM      5  C   LIG     1       4.793  16.381  65.576  1.00  0.00           C  
ATOM      6  O   LIG     1       5.959  16.338  65.912  1.00  0.00           O  
ATOM      7  C   LIG     1       2.911  17.552  64.523  1.00  0.00           C  
ATOM      8  C   LIG     1       2.755  17.738  63.010  1.00  0.00           C  
ATOM      9  C   LIG     1       3.329  22.955  60.921  1.00  0.00           C  
ATOM     10  C   LIG     1       3.081  23.055  59.558  1.00  0.00           C  
ATOM     11  C   LIG     1       2.941  21.919  58.805  1.00  0.00           C  
ATOM     12  C   LIG     1       3.044  20.686  59.412  1.00  0.00           C  
ATOM     13  C   LIG     1       3.291  20.553  60.799  1.00  0.00           C  
ATOM     14  C   LIG     1       3.360  19.165  61.228  1.00  0.00           C  
ATOM     15  N   LIG     1       3.199  18.210  60.358  1.00  0.00           N  
ATOM     16  S   LIG     1       2.938  19.003  58.868  1.00  0.00           S  
ATOM     17  C   LIG     1       3.429  21.747  61.539  1.00  0.00           C  
ATOM     18  C   LIG     1       3.862  15.300  65.985  1.00  0.00           C  
ATOM     19  N   LIG     1       3.160  15.252  67.096  1.00  0.00           N  
ATOM     20  C   LIG     1       2.467  14.096  67.036  1.00  0.00           C  
ATOM     21  N   LIG     1       2.780  13.512  65.906  1.00  0.00           N  
ATOM     22  O   LIG     1       3.574  14.190  65.289  1.00  0.00           O  
ATOM     23  C   LIG     1       1.524  13.582  68.059  1.00  0.00           C  
ATOM     24  C   LIG     1       1.964  12.647  69.003  1.00  0.00           C  
ATOM     25  C   LIG     1       1.109  12.170  69.952  1.00  0.00           C  
ATOM     26  C   LIG     1      -0.218  12.608  69.979  1.00  0.00           C  
ATOM     27  C   LIG     1      -1.369  12.307  70.832  1.00  0.00           C  
ATOM     28  C   LIG     1      -2.400  13.039  70.376  1.00  0.00           C  
ATOM     29  N   LIG     1      -2.002  13.784  69.301  1.00  0.00           N  
ATOM     30  H   LIG     1      -2.571  14.391  68.803  1.00  0.00           H  
ATOM     31  C   LIG     1      -0.673  13.545  69.031  1.00  0.00           C  
ATOM     32  C   LIG     1       0.209  14.028  68.073  1.00  0.00           C  
CONECT    1   14    2    8                                            
CONECT    2    1    3                                                 
CONECT    3    2    4                                                 
CONECT    4    3    7    5                                            
CONECT    5    4    6   18                                            
CONECT    6    5                                                      
CONECT    7    8    4                                                 
CONECT    8    1    7                                                 
CONECT    9   10   17                                                 
CONECT   10   11    9                                                 
CONECT   11   12   10                                                 
CONECT   12   11   16   13                                            
CONECT   13   12   14   17                                            
CONECT   14   15   13    1                                            
CONECT   15   16   14                                                 
CONECT   16   12   15                                                 
CONECT   17   13    9                                                 
CONECT   18   22    5   19                                            
CONECT   19   18   20                                                 
CONECT   20   21   19   23                                            
CONECT   21   22   20                                                 
CONECT   22   21   18                                                 
CONECT   23   20   32   24                                            
CONECT   24   23   25                                                 
CONECT   25   24   26                                                 
CONECT   26   31   25   27                                            
CONECT   27   26   28                                                 
CONECT   28   29   27                                                 
CONECT   29   30   31   28                                            
CONECT   30   29                                                      
CONECT   31   32   29   26                                            
CONECT   32   23   31                                                 
MASTER        0    0    0    0    0    0    0    0   32    0   32    0
END
