# Supplementary material for: Computationally accelerated identification of P-glycoprotein inhibitors
Source: PLoS One. 2025 Aug 13;20(8):e0325121. doi: 10.1371/journal.pone.0325121 (PMC12349723; doi:10.1371/journal.pone.0325121)
Supplement: S9 File — We have provided the full dataset for the docking studies presented in this paper, as defined by the journal’s definition of a complete minimal dataset. (ZIP) [file pone.0325121.s013.zip › S9_Docking_Data_Receptors_Ligands/NBD_docking/3b5z_nbd_2/ZINC12389647_3b5z_nbd_2_out.pdbqt]

MODEL 1
REMARK VINA RESULT:     -10.4      0.000      0.000
REMARK  Name = ZINC12389647
REMARK                            x       y       z     vdW  Elec       q    Type
REMARK                         _______ _______ _______ _____ _____    ______ ____
ROOT
ATOM      1  N   LIG    1        3.599  18.858  62.569  0.00  0.00    -0.476 N 
ATOM      2  C   LIG    1        5.021  18.576  62.800  0.00  0.00    +0.202 C 
ATOM      3  C   LIG    1        5.271  18.424  64.304  0.00  0.00    +0.326 C 
ATOM      4  N   LIG    1        4.343  17.410  64.831  0.00  0.00    -0.598 N 
ATOM      5  C   LIG    1        4.793  16.381  65.576  0.00  0.00    +0.621 C 
ATOM      6  O   LIG    1        5.959  16.338  65.912  0.00  0.00    -0.474 OA
ATOM      7  C   LIG    1        2.911  17.552  64.523  0.00  0.00    +0.304 C 
ATOM      8  C   LIG    1        2.755  17.738  63.010  0.00  0.00    +0.204 C 
ENDROOT
BRANCH   1  14
ATOM      9  C   LIG    1        3.329  22.955  60.921  0.00  0.00    +0.005 A 
ATOM     10  C   LIG    1        3.081  23.055  59.558  0.00  0.00    +0.069 A 
ATOM     11  C   LIG    1        2.941  21.919  58.805  0.00  0.00    +0.055 A 
ATOM     12  C   LIG    1        3.044  20.686  59.412  0.00  0.00    -0.117 A 
ATOM     13  C   LIG    1        3.291  20.553  60.799  0.00  0.00    -0.121 A 
ATOM     14  C   LIG    1        3.360  19.165  61.228  0.00  0.00    +0.313 A 
ATOM     15  N   LIG    1        3.199  18.210  60.358  0.00  0.00    -0.445 NA
ATOM     16  S   LIG    1        2.938  19.003  58.868  0.00  0.00    +0.181 S 
ATOM     17  C   LIG    1        3.429  21.747  61.539  0.00  0.00    +0.110 A 
ENDBRANCH   1  14
BRANCH   5  18
ATOM     18  C   LIG    1        3.862  15.300  65.985  0.00  0.00    +0.144 A 
ATOM     19  N   LIG    1        3.160  15.252  67.096  0.00  0.00    -0.403 NA
ATOM     20  C   LIG    1        2.467  14.096  67.036  0.00  0.00    +0.227 A 
ATOM     21  N   LIG    1        2.780  13.512  65.906  0.00  0.00    -0.363 NA
ATOM     22  O   LIG    1        3.574  14.190  65.289  0.00  0.00    +0.095 OA
BRANCH  20  23
ATOM     23  C   LIG    1        1.524  13.582  68.059  0.00  0.00    -0.013 A 
ATOM     24  C   LIG    1        1.964  12.647  69.003  0.00  0.00    +0.036 A 
ATOM     25  C   LIG    1        1.109  12.170  69.952  0.00  0.00    +0.062 A 
ATOM     26  C   LIG    1       -0.218  12.608  69.979  0.00  0.00    -0.087 A 
ATOM     27  C   LIG    1       -1.369  12.307  70.832  0.00  0.00    -0.056 A 
ATOM     28  C   LIG    1       -2.400  13.039  70.376  0.00  0.00    +0.238 A 
ATOM     29  N   LIG    1       -2.002  13.784  69.301  0.00  0.00    -0.593 N 
ATOM     30  H   LIG    1       -2.571  14.391  68.803  0.00  0.00    +0.418 HD
ATOM     31  C   LIG    1       -0.673  13.545  69.031  0.00  0.00    +0.087 A 
ATOM     32  C   LIG    1        0.209  14.028  68.073  0.00  0.00    +0.048 A 
ENDBRANCH  20  23
ENDBRANCH   5  18
TORSDOF 3
ENDMDL
MODEL 2
REMARK VINA RESULT:     -10.1      1.654      2.019
REMARK  Name = ZINC12389647
REMARK                            x       y       z     vdW  Elec       q    Type
REMARK                         _______ _______ _______ _____ _____    ______ ____
ROOT
ATOM      1  N   LIG    1        3.347  19.940  62.600  0.00  0.00    -0.476 N 
ATOM      2  C   LIG    1        3.885  18.959  61.649  0.00  0.00    +0.202 C 
ATOM      3  C   LIG    1        5.151  18.326  62.236  0.00  0.00    +0.326 C 
ATOM      4  N   LIG    1        4.831  17.790  63.568  0.00  0.00    -0.598 N 
ATOM      5  C   LIG    1        5.141  16.520  63.896  0.00  0.00    +0.621 C 
ATOM      6  O   LIG    1        5.788  15.835  63.129  0.00  0.00    -0.474 OA
ATOM      7  C   LIG    1        4.163  18.677  64.532  0.00  0.00    +0.304 C 
ATOM      8  C   LIG    1        2.935  19.296  63.855  0.00  0.00    +0.204 C 
ENDROOT
BRANCH   1  14
ATOM      9  C   LIG    1        3.751  23.802  60.479  0.00  0.00    +0.005 A 
ATOM     10  C   LIG    1        2.577  24.362  59.990  0.00  0.00    +0.069 A 
ATOM     11  C   LIG    1        1.385  23.713  60.173  0.00  0.00    +0.055 A 
ATOM     12  C   LIG    1        1.363  22.511  60.848  0.00  0.00    -0.117 A 
ATOM     13  C   LIG    1        2.541  21.919  61.361  0.00  0.00    -0.121 A 
ATOM     14  C   LIG    1        2.289  20.655  62.035  0.00  0.00    +0.313 A 
ATOM     15  N   LIG    1        1.074  20.193  62.111  0.00  0.00    -0.445 NA
ATOM     16  S   LIG    1        0.106  21.350  61.310  0.00  0.00    +0.181 S 
ATOM     17  C   LIG    1        3.749  22.619  61.151  0.00  0.00    +0.110 A 
ENDBRANCH   1  14
BRANCH   5  18
ATOM     18  C   LIG    1        4.692  15.958  65.193  0.00  0.00    +0.144 A 
ATOM     19  N   LIG    1        3.555  15.337  65.426  0.00  0.00    -0.403 NA
ATOM     20  C   LIG    1        3.584  15.008  66.734  0.00  0.00    +0.227 A 
ATOM     21  N   LIG    1        4.720  15.440  67.220  0.00  0.00    -0.363 NA
ATOM     22  O   LIG    1        5.370  15.982  66.351  0.00  0.00    +0.095 OA
BRANCH  20  23
ATOM     23  C   LIG    1        2.524  14.290  67.482  0.00  0.00    -0.013 A 
ATOM     24  C   LIG    1        2.856  13.175  68.261  0.00  0.00    +0.036 A 
ATOM     25  C   LIG    1        1.892  12.509  68.958  0.00  0.00    +0.062 A 
ATOM     26  C   LIG    1        0.561  12.932  68.888  0.00  0.00    -0.087 A 
ATOM     27  C   LIG    1       -0.688  12.458  69.486  0.00  0.00    -0.056 A 
ATOM     28  C   LIG    1       -1.666  13.271  69.053  0.00  0.00    +0.238 A 
ATOM     29  N   LIG    1       -1.144  14.227  68.226  0.00  0.00    -0.593 N 
ATOM     30  H   LIG    1       -1.657  14.926  67.791  0.00  0.00    +0.418 HD
ATOM     31  C   LIG    1        0.216  14.049  68.103  0.00  0.00    +0.087 A 
ATOM     32  C   LIG    1        1.207  14.723  67.402  0.00  0.00    +0.048 A 
ENDBRANCH  20  23
ENDBRANCH   5  18
TORSDOF 3
ENDMDL
MODEL 3
REMARK VINA RESULT:     -10.0     20.850     23.147
REMARK  Name = ZINC12389647
REMARK                            x       y       z     vdW  Elec       q    Type
REMARK                         _______ _______ _______ _____ _____    ______ ____
ROOT
ATOM      1  N   LIG    1      -17.078   6.057  59.838  0.00  0.00    -0.476 N 
ATOM      2  C   LIG    1      -16.235   6.830  60.759  0.00  0.00    +0.202 C 
ATOM      3  C   LIG    1      -15.274   5.881  61.483  0.00  0.00    +0.326 C 
ATOM      4  N   LIG    1      -14.540   5.101  60.475  0.00  0.00    -0.598 N 
ATOM      5  C   LIG    1      -13.195   5.022  60.505  0.00  0.00    +0.621 C 
ATOM      6  O   LIG    1      -12.578   5.508  61.432  0.00  0.00    -0.474 OA
ATOM      7  C   LIG    1      -15.314   4.409  59.433  0.00  0.00    +0.304 C 
ATOM      8  C   LIG    1      -16.273   5.415  58.789  0.00  0.00    +0.204 C 
ENDROOT
BRANCH   1  14
ATOM      9  C   LIG    1      -21.098   6.670  61.581  0.00  0.00    +0.005 A 
ATOM     10  C   LIG    1      -21.956   7.504  60.874  0.00  0.00    +0.069 A 
ATOM     11  C   LIG    1      -21.532   8.087  59.709  0.00  0.00    +0.055 A 
ATOM     12  C   LIG    1      -20.257   7.835  59.248  0.00  0.00    -0.117 A 
ATOM     13  C   LIG    1      -19.365   6.986  59.944  0.00  0.00    -0.121 A 
ATOM     14  C   LIG    1      -18.076   6.859  59.281  0.00  0.00    +0.313 A 
ATOM     15  N   LIG    1      -17.856   7.496  58.167  0.00  0.00    -0.445 NA
ATOM     16  S   LIG    1      -19.304   8.343  57.844  0.00  0.00    +0.181 S 
ATOM     17  C   LIG    1      -19.839   6.405  61.140  0.00  0.00    +0.110 A 
ENDBRANCH   1  14
BRANCH   5  18
ATOM     18  C   LIG    1      -12.467   4.342  59.405  0.00  0.00    +0.144 A 
ATOM     19  N   LIG    1      -11.931   3.141  59.447  0.00  0.00    -0.403 NA
ATOM     20  C   LIG    1      -11.382   2.948  58.230  0.00  0.00    +0.227 A 
ATOM     21  N   LIG    1      -11.611   4.026  57.523  0.00  0.00    -0.363 NA
ATOM     22  O   LIG    1      -12.236   4.833  58.178  0.00  0.00    +0.095 OA
BRANCH  20  23
ATOM     23  C   LIG    1      -10.654   1.737  57.777  0.00  0.00    -0.013 A 
ATOM     24  C   LIG    1      -10.810   0.532  58.471  0.00  0.00    +0.036 A 
ATOM     25  C   LIG    1      -10.150  -0.589  58.062  0.00  0.00    +0.062 A 
ATOM     26  C   LIG    1       -9.305  -0.535  56.949  0.00  0.00    -0.087 A 
ATOM     27  C   LIG    1       -8.466  -1.519  56.263  0.00  0.00    -0.056 A 
ATOM     28  C   LIG    1       -7.871  -0.883  55.239  0.00  0.00    +0.238 A 
ATOM     29  N   LIG    1       -8.260   0.427  55.215  0.00  0.00    -0.593 N 
ATOM     30  H   LIG    1       -7.962   1.084  54.567  0.00  0.00    +0.418 HD
ATOM     31  C   LIG    1       -9.137   0.674  56.247  0.00  0.00    +0.087 A 
ATOM     32  C   LIG    1       -9.819   1.808  56.670  0.00  0.00    +0.048 A 
ENDBRANCH  20  23
ENDBRANCH   5  18
TORSDOF 3
ENDMDL
MODEL 4
REMARK VINA RESULT:     -10.0      1.967      2.430
REMARK  Name = ZINC12389647
REMARK                            x       y       z     vdW  Elec       q    Type
REMARK                         _______ _______ _______ _____ _____    ______ ____
ROOT
ATOM      1  N   LIG    1        2.353  18.010  63.648  0.00  0.00    -0.476 N 
ATOM      2  C   LIG    1        2.512  16.882  62.721  0.00  0.00    +0.202 C 
ATOM      3  C   LIG    1        3.601  15.941  63.247  0.00  0.00    +0.326 C 
ATOM      4  N   LIG    1        3.265  15.566  64.630  0.00  0.00    -0.598 N 
ATOM      5  C   LIG    1        3.240  14.274  65.010  0.00  0.00    +0.621 C 
ATOM      6  O   LIG    1        3.601  13.407  64.239  0.00  0.00    -0.474 OA
ATOM      7  C   LIG    1        2.957  16.641  65.586  0.00  0.00    +0.304 C 
ATOM      8  C   LIG    1        1.894  17.554  64.968  0.00  0.00    +0.204 C 
ENDROOT
BRANCH   1  14
ATOM      9  C   LIG    1        3.626  21.563  61.339  0.00  0.00    +0.005 A 
ATOM     10  C   LIG    1        2.613  22.409  60.903  0.00  0.00    +0.069 A 
ATOM     11  C   LIG    1        1.307  22.114  61.192  0.00  0.00    +0.055 A 
ATOM     12  C   LIG    1        1.012  20.980  61.917  0.00  0.00    -0.117 A 
ATOM     13  C   LIG    1        2.021  20.103  62.379  0.00  0.00    -0.121 A 
ATOM     14  C   LIG    1        1.489  18.972  63.122  0.00  0.00    +0.313 A 
ATOM     15  N   LIG    1        0.203  18.860  63.297  0.00  0.00    -0.445 NA
ATOM     16  S   LIG    1       -0.473  20.217  62.511  0.00  0.00    +0.181 S 
ATOM     17  C   LIG    1        3.355  20.442  62.060  0.00  0.00    +0.110 A 
ENDBRANCH   1  14
BRANCH   5  18
ATOM     18  C   LIG    1        2.770  13.909  66.369  0.00  0.00    +0.144 A 
ATOM     19  N   LIG    1        1.521  13.749  66.749  0.00  0.00    -0.403 NA
ATOM     20  C   LIG    1        1.579  13.425  68.057  0.00  0.00    +0.227 A 
ATOM     21  N   LIG    1        2.843  13.406  68.398  0.00  0.00    -0.363 NA
ATOM     22  O   LIG    1        3.539  13.675  67.443  0.00  0.00    +0.095 OA
BRANCH  20  23
ATOM     23  C   LIG    1        0.424  13.143  68.944  0.00  0.00    -0.013 A 
ATOM     24  C   LIG    1        0.631  12.509  70.175  0.00  0.00    +0.036 A 
ATOM     25  C   LIG    1       -0.421  12.248  71.002  0.00  0.00    +0.062 A 
ATOM     26  C   LIG    1       -1.717  12.605  70.617  0.00  0.00    -0.087 A 
ATOM     27  C   LIG    1       -3.034  12.472  71.242  0.00  0.00    -0.056 A 
ATOM     28  C   LIG    1       -3.928  13.004  70.391  0.00  0.00    +0.238 A 
ATOM     29  N   LIG    1       -3.291  13.466  69.274  0.00  0.00    -0.593 N 
ATOM     30  H   LIG    1       -3.728  13.891  68.520  0.00  0.00    +0.418 HD
ATOM     31  C   LIG    1       -1.937  13.238  69.379  0.00  0.00    +0.087 A 
ATOM     32  C   LIG    1       -0.857  13.504  68.547  0.00  0.00    +0.048 A 
ENDBRANCH  20  23
ENDBRANCH   5  18
TORSDOF 3
ENDMDL
MODEL 5
REMARK VINA RESULT:      -9.9      3.151     10.303
REMARK  Name = ZINC12389647
REMARK                            x       y       z     vdW  Elec       q    Type
REMARK                         _______ _______ _______ _____ _____    ______ ____
ROOT
ATOM      1  N   LIG    1        0.679  13.345  67.529  0.00  0.00    -0.476 N 
ATOM      2  C   LIG    1        1.967  12.723  67.196  0.00  0.00    +0.202 C 
ATOM      3  C   LIG    1        2.274  12.955  65.713  0.00  0.00    +0.326 C 
ATOM      4  N   LIG    1        2.191  14.398  65.438  0.00  0.00    -0.598 N 
ATOM      5  C   LIG    1        3.193  15.041  64.810  0.00  0.00    +0.621 C 
ATOM      6  O   LIG    1        4.134  14.414  64.364  0.00  0.00    -0.474 OA
ATOM      7  C   LIG    1        0.983  15.119  65.869  0.00  0.00    +0.304 C 
ATOM      8  C   LIG    1        0.727  14.802  67.347  0.00  0.00    +0.204 C 
ENDROOT
BRANCH   1  14
ATOM      9  C   LIG    1       -3.508  13.232  68.955  0.00  0.00    +0.005 A 
ATOM     10  C   LIG    1       -3.696  12.886  70.287  0.00  0.00    +0.069 A 
ATOM     11  C   LIG    1       -2.613  12.598  71.076  0.00  0.00    +0.055 A 
ATOM     12  C   LIG    1       -1.345  12.659  70.537  0.00  0.00    -0.117 A 
ATOM     13  C   LIG    1       -1.123  13.014  69.186  0.00  0.00    -0.121 A 
ATOM     14  C   LIG    1        0.287  13.017  68.828  0.00  0.00    +0.313 A 
ATOM     15  N   LIG    1        1.182  12.713  69.724  0.00  0.00    -0.445 NA
ATOM     16  S   LIG    1        0.295  12.383  71.146  0.00  0.00    +0.181 S 
ATOM     17  C   LIG    1       -2.265  13.303  68.406  0.00  0.00    +0.110 A 
ENDBRANCH   1  14
BRANCH   5  18
ATOM     18  C   LIG    1        3.150  16.517  64.662  0.00  0.00    +0.144 A 
ATOM     19  N   LIG    1        2.626  17.187  63.657  0.00  0.00    -0.403 NA
ATOM     20  C   LIG    1        2.817  18.489  63.953  0.00  0.00    +0.227 A 
ATOM     21  N   LIG    1        3.438  18.541  65.106  0.00  0.00    -0.363 NA
ATOM     22  O   LIG    1        3.631  17.420  65.528  0.00  0.00    +0.095 OA
BRANCH  20  23
ATOM     23  C   LIG    1        2.402  19.649  63.126  0.00  0.00    -0.013 A 
ATOM     24  C   LIG    1        1.045  19.975  63.018  0.00  0.00    +0.036 A 
ATOM     25  C   LIG    1        0.650  21.040  62.265  0.00  0.00    +0.062 A 
ATOM     26  C   LIG    1        1.602  21.808  61.588  0.00  0.00    -0.087 A 
ATOM     27  C   LIG    1        1.526  22.981  60.715  0.00  0.00    -0.056 A 
ATOM     28  C   LIG    1        2.784  23.285  60.354  0.00  0.00    +0.238 A 
ATOM     29  N   LIG    1        3.658  22.402  60.924  0.00  0.00    -0.593 N 
ATOM     30  H   LIG    1        4.621  22.420  60.809  0.00  0.00    +0.418 HD
ATOM     31  C   LIG    1        2.969  21.486  61.686  0.00  0.00    +0.087 A 
ATOM     32  C   LIG    1        3.360  20.401  62.460  0.00  0.00    +0.048 A 
ENDBRANCH  20  23
ENDBRANCH   5  18
TORSDOF 3
ENDMDL
MODEL 6
REMARK VINA RESULT:      -9.7      1.657      2.025
REMARK  Name = ZINC12389647
REMARK                            x       y       z     vdW  Elec       q    Type
REMARK                         _______ _______ _______ _____ _____    ______ ____
ROOT
ATOM      1  N   LIG    1        4.065  17.086  61.773  0.00  0.00    -0.476 N 
ATOM      2  C   LIG    1        5.355  17.140  62.472  0.00  0.00    +0.202 C 
ATOM      3  C   LIG    1        5.121  17.497  63.944  0.00  0.00    +0.326 C 
ATOM      4  N   LIG    1        4.149  16.546  64.506  0.00  0.00    -0.598 N 
ATOM      5  C   LIG    1        4.409  15.885  65.651  0.00  0.00    +0.621 C 
ATOM      6  O   LIG    1        5.407  16.150  66.292  0.00  0.00    -0.474 OA
ATOM      7  C   LIG    1        2.885  16.335  63.783  0.00  0.00    +0.304 C 
ATOM      8  C   LIG    1        3.207  16.024  62.318  0.00  0.00    +0.204 C 
ENDROOT
BRANCH   1  14
ATOM      9  C   LIG    1        2.618  19.904  58.684  0.00  0.00    +0.005 A 
ATOM     10  C   LIG    1        2.894  19.567  57.365  0.00  0.00    +0.069 A 
ATOM     11  C   LIG    1        3.586  18.418  57.086  0.00  0.00    +0.055 A 
ATOM     12  C   LIG    1        3.997  17.604  58.121  0.00  0.00    -0.117 A 
ATOM     13  C   LIG    1        3.725  17.919  59.473  0.00  0.00    -0.121 A 
ATOM     14  C   LIG    1        4.247  16.926  60.399  0.00  0.00    +0.313 A 
ATOM     15  N   LIG    1        4.884  15.887  59.941  0.00  0.00    -0.445 NA
ATOM     16  S   LIG    1        4.884  16.076  58.243  0.00  0.00    +0.181 S 
ATOM     17  C   LIG    1        3.010  19.112  59.719  0.00  0.00    +0.110 A 
ENDBRANCH   1  14
BRANCH   5  18
ATOM     18  C   LIG    1        3.477  14.835  66.129  0.00  0.00    +0.144 A 
ATOM     19  N   LIG    1        2.677  14.914  67.171  0.00  0.00    -0.403 NA
ATOM     20  C   LIG    1        2.026  13.733  67.218  0.00  0.00    +0.227 A 
ATOM     21  N   LIG    1        2.459  13.009  66.216  0.00  0.00    -0.363 NA
ATOM     22  O   LIG    1        3.286  13.627  65.579  0.00  0.00    +0.095 OA
BRANCH  20  23
ATOM     23  C   LIG    1        1.009  13.329  68.220  0.00  0.00    -0.013 A 
ATOM     24  C   LIG    1        1.379  12.517  69.298  0.00  0.00    +0.036 A 
ATOM     25  C   LIG    1        0.455  12.143  70.228  0.00  0.00    +0.062 A 
ATOM     26  C   LIG    1       -0.873  12.563  70.101  0.00  0.00    -0.087 A 
ATOM     27  C   LIG    1       -2.085  12.347  70.892  0.00  0.00    -0.056 A 
ATOM     28  C   LIG    1       -3.080  13.006  70.275  0.00  0.00    +0.238 A 
ATOM     29  N   LIG    1       -2.603  13.626  69.154  0.00  0.00    -0.593 N 
ATOM     30  H   LIG    1       -3.135  14.162  68.546  0.00  0.00    +0.418 HD
ATOM     31  C   LIG    1       -1.256  13.376  69.017  0.00  0.00    +0.087 A 
ATOM     32  C   LIG    1       -0.305  13.755  68.079  0.00  0.00    +0.048 A 
ENDBRANCH  20  23
ENDBRANCH   5  18
TORSDOF 3
ENDMDL
MODEL 7
REMARK VINA RESULT:      -9.7     26.289     30.329
REMARK  Name = ZINC12389647
REMARK                            x       y       z     vdW  Elec       q    Type
REMARK                         _______ _______ _______ _____ _____    ______ ____
ROOT
ATOM      1  N   LIG    1       -8.878 -12.643  64.686  0.00  0.00    -0.476 N 
ATOM      2  C   LIG    1       -9.743 -11.681  63.991  0.00  0.00    +0.202 C 
ATOM      3  C   LIG    1      -10.947 -11.347  64.879  0.00  0.00    +0.326 C 
ATOM      4  N   LIG    1      -10.451 -10.903  66.191  0.00  0.00    -0.598 N 
ATOM      5  C   LIG    1      -10.881  -9.750  66.739  0.00  0.00    +0.621 C 
ATOM      6  O   LIG    1      -11.768  -9.116  66.203  0.00  0.00    -0.474 OA
ATOM      7  C   LIG    1       -9.472 -11.752  66.888  0.00  0.00    +0.304 C 
ATOM      8  C   LIG    1       -8.326 -12.069  65.921  0.00  0.00    +0.204 C 
ENDROOT
BRANCH   1  14
ATOM      9  C   LIG    1       -9.149 -16.202  62.072  0.00  0.00    +0.005 A 
ATOM     10  C   LIG    1       -8.023 -16.495  61.311  0.00  0.00    +0.069 A 
ATOM     11  C   LIG    1       -6.916 -15.692  61.395  0.00  0.00    +0.055 A 
ATOM     12  C   LIG    1       -6.931 -14.603  62.240  0.00  0.00    -0.117 A 
ATOM     13  C   LIG    1       -8.060 -14.283  63.030  0.00  0.00    -0.121 A 
ATOM     14  C   LIG    1       -7.859 -13.096  63.846  0.00  0.00    +0.313 A 
ATOM     15  N   LIG    1       -6.725 -12.458  63.792  0.00  0.00    -0.445 NA
ATOM     16  S   LIG    1       -5.778 -13.326  62.667  0.00  0.00    +0.181 S 
ATOM     17  C   LIG    1       -9.181 -15.135  62.914  0.00  0.00    +0.110 A 
ENDBRANCH   1  14
BRANCH   5  18
ATOM     18  C   LIG    1      -10.271  -9.254  67.997  0.00  0.00    +0.144 A 
ATOM     19  N   LIG    1       -9.081  -8.707  68.127  0.00  0.00    -0.403 NA
ATOM     20  C   LIG    1       -8.958  -8.415  69.438  0.00  0.00    +0.227 A 
ATOM     21  N   LIG    1      -10.065  -8.794  70.027  0.00  0.00    -0.363 NA
ATOM     22  O   LIG    1      -10.830  -9.271  69.216  0.00  0.00    +0.095 OA
BRANCH  20  23
ATOM     23  C   LIG    1       -7.787  -7.782  70.092  0.00  0.00    -0.013 A 
ATOM     24  C   LIG    1       -6.666  -7.438  69.328  0.00  0.00    +0.036 A 
ATOM     25  C   LIG    1       -5.585  -6.851  69.915  0.00  0.00    +0.062 A 
ATOM     26  C   LIG    1       -5.588  -6.601  71.291  0.00  0.00    -0.087 A 
ATOM     27  C   LIG    1       -4.622  -6.007  72.217  0.00  0.00    -0.056 A 
ATOM     28  C   LIG    1       -5.182  -6.029  73.438  0.00  0.00    +0.238 A 
ATOM     29  N   LIG    1       -6.428  -6.587  73.369  0.00  0.00    -0.593 N 
ATOM     30  H   LIG    1       -7.025  -6.710  74.123  0.00  0.00    +0.418 HD
ATOM     31  C   LIG    1       -6.708  -6.948  72.070  0.00  0.00    +0.087 A 
ATOM     32  C   LIG    1       -7.806  -7.540  71.459  0.00  0.00    +0.048 A 
ENDBRANCH  20  23
ENDBRANCH   5  18
TORSDOF 3
ENDMDL
MODEL 8
REMARK VINA RESULT:      -9.7      3.134     10.484
REMARK  Name = ZINC12389647
REMARK                            x       y       z     vdW  Elec       q    Type
REMARK                         _______ _______ _______ _____ _____    ______ ____
ROOT
ATOM      1  N   LIG    1        1.896  14.941  66.755  0.00  0.00    -0.476 N 
ATOM      2  C   LIG    1        2.672  15.978  67.446  0.00  0.00    +0.202 C 
ATOM      3  C   LIG    1        3.901  16.338  66.604  0.00  0.00    +0.326 C 
ATOM      4  N   LIG    1        3.450  16.698  65.250  0.00  0.00    -0.598 N 
ATOM      5  C   LIG    1        3.847  17.848  64.672  0.00  0.00    +0.621 C 
ATOM      6  O   LIG    1        4.670  18.552  65.221  0.00  0.00    -0.474 OA
ATOM      7  C   LIG    1        2.554  15.767  64.546  0.00  0.00    +0.304 C 
ATOM      8  C   LIG    1        1.379  15.430  65.469  0.00  0.00    +0.204 C 
ENDROOT
BRANCH   1  14
ATOM      9  C   LIG    1        2.345  11.864  69.903  0.00  0.00    +0.005 A 
ATOM     10  C   LIG    1        1.192  11.523  70.599  0.00  0.00    +0.069 A 
ATOM     11  C   LIG    1        0.005  12.137  70.296  0.00  0.00    +0.055 A 
ATOM     12  C   LIG    1       -0.031  13.087  69.297  0.00  0.00    -0.117 A 
ATOM     13  C   LIG    1        1.125  13.451  68.568  0.00  0.00    -0.121 A 
ATOM     14  C   LIG    1        0.861  14.469  67.563  0.00  0.00    +0.313 A 
ATOM     15  N   LIG    1       -0.346  14.938  67.420  0.00  0.00    -0.445 NA
ATOM     16  S   LIG    1       -1.287  14.111  68.580  0.00  0.00    +0.181 S 
ATOM     17  C   LIG    1        2.328  12.795  68.911  0.00  0.00    +0.110 A 
ENDBRANCH   1  14
BRANCH   5  18
ATOM     18  C   LIG    1        3.277  18.255  63.364  0.00  0.00    +0.144 A 
ATOM     19  N   LIG    1        3.838  18.102  62.184  0.00  0.00    -0.403 NA
ATOM     20  C   LIG    1        2.962  18.615  61.297  0.00  0.00    +0.227 A 
ATOM     21  N   LIG    1        1.928  19.047  61.975  0.00  0.00    -0.363 NA
ATOM     22  O   LIG    1        2.089  18.844  63.159  0.00  0.00    +0.095 OA
BRANCH  20  23
ATOM     23  C   LIG    1        3.137  18.679  59.825  0.00  0.00    -0.013 A 
ATOM     24  C   LIG    1        2.748  19.829  59.127  0.00  0.00    +0.036 A 
ATOM     25  C   LIG    1        2.907  19.902  57.775  0.00  0.00    +0.062 A 
ATOM     26  C   LIG    1        3.453  18.821  57.077  0.00  0.00    -0.087 A 
ATOM     27  C   LIG    1        3.750  18.570  55.666  0.00  0.00    -0.056 A 
ATOM     28  C   LIG    1        4.275  17.335  55.588  0.00  0.00    +0.238 A 
ATOM     29  N   LIG    1        4.337  16.776  56.834  0.00  0.00    -0.593 N 
ATOM     30  H   LIG    1        4.680  15.890  57.029  0.00  0.00    +0.418 HD
ATOM     31  C   LIG    1        3.843  17.658  57.769  0.00  0.00    +0.087 A 
ATOM     32  C   LIG    1        3.680  17.597  59.147  0.00  0.00    +0.048 A 
ENDBRANCH  20  23
ENDBRANCH   5  18
TORSDOF 3
ENDMDL
MODEL 9
REMARK VINA RESULT:      -9.6     22.086     24.380
REMARK  Name = ZINC12389647
REMARK                            x       y       z     vdW  Elec       q    Type
REMARK                         _______ _______ _______ _____ _____    ______ ____
ROOT
ATOM      1  N   LIG    1       -6.220  -2.182  54.904  0.00  0.00    -0.476 N 
ATOM      2  C   LIG    1       -5.856  -1.423  56.107  0.00  0.00    +0.202 C 
ATOM      3  C   LIG    1       -4.521  -1.942  56.651  0.00  0.00    +0.326 C 
ATOM      4  N   LIG    1       -3.528  -1.901  55.567  0.00  0.00    -0.598 N 
ATOM      5  C   LIG    1       -2.331  -1.309  55.747  0.00  0.00    +0.621 C 
ATOM      6  O   LIG    1       -2.016  -0.896  56.846  0.00  0.00    -0.474 OA
ATOM      7  C   LIG    1       -3.877  -2.523  54.280  0.00  0.00    +0.304 C 
ATOM      8  C   LIG    1       -5.237  -1.981  53.829  0.00  0.00    +0.204 C 
ENDROOT
BRANCH   1  14
ATOM      9  C   LIG    1       -9.259  -5.095  53.544  0.00  0.00    +0.005 A 
ATOM     10  C   LIG    1      -10.483  -4.569  53.149  0.00  0.00    +0.069 A 
ATOM     11  C   LIG    1      -10.692  -3.217  53.201  0.00  0.00    +0.055 A 
ATOM     12  C   LIG    1       -9.681  -2.390  53.642  0.00  0.00    -0.117 A 
ATOM     13  C   LIG    1       -8.423  -2.896  54.046  0.00  0.00    -0.121 A 
ATOM     14  C   LIG    1       -7.506  -1.852  54.473  0.00  0.00    +0.313 A 
ATOM     15  N   LIG    1       -7.888  -0.607  54.452  0.00  0.00    -0.445 NA
ATOM     16  S   LIG    1       -9.494  -0.643  53.873  0.00  0.00    +0.181 S 
ATOM     17  C   LIG    1       -8.248  -4.296  53.977  0.00  0.00    +0.110 A 
ENDBRANCH   1  14
BRANCH   5  18
ATOM     18  C   LIG    1       -1.397  -1.161  54.604  0.00  0.00    +0.144 A 
ATOM     19  N   LIG    1       -0.238  -1.767  54.456  0.00  0.00    -0.403 NA
ATOM     20  C   LIG    1        0.251  -1.329  53.278  0.00  0.00    +0.227 A 
ATOM     21  N   LIG    1       -0.624  -0.492  52.779  0.00  0.00    -0.363 NA
ATOM     22  O   LIG    1       -1.576  -0.388  53.522  0.00  0.00    +0.095 OA
BRANCH  20  23
ATOM     23  C   LIG    1        1.542  -1.723  52.662  0.00  0.00    -0.013 A 
ATOM     24  C   LIG    1        2.415  -0.737  52.187  0.00  0.00    +0.036 A 
ATOM     25  C   LIG    1        3.606  -1.085  51.623  0.00  0.00    +0.062 A 
ATOM     26  C   LIG    1        3.956  -2.434  51.507  0.00  0.00    -0.087 A 
ATOM     27  C   LIG    1        5.121  -3.138  50.966  0.00  0.00    -0.056 A 
ATOM     28  C   LIG    1        4.897  -4.453  51.131  0.00  0.00    +0.238 A 
ATOM     29  N   LIG    1        3.685  -4.647  51.733  0.00  0.00    -0.593 N 
ATOM     30  H   LIG    1        3.307  -5.512  51.954  0.00  0.00    +0.418 HD
ATOM     31  C   LIG    1        3.083  -3.434  51.978  0.00  0.00    +0.087 A 
ATOM     32  C   LIG    1        1.875  -3.067  52.555  0.00  0.00    +0.048 A 
ENDBRANCH  20  23
ENDBRANCH   5  18
TORSDOF 3
ENDMDL
