# Supplementary material for: Computationally accelerated identification of P-glycoprotein inhibitors
Source: PLoS One. 2025 Aug 13;20(8):e0325121. doi: 10.1371/journal.pone.0325121 (PMC12349723; doi:10.1371/journal.pone.0325121)
Supplement: S9 File — We have provided the full dataset for the docking studies presented in this paper, as defined by the journal’s definition of a complete minimal dataset. (ZIP) [file pone.0325121.s013.zip › S9_Docking_Data_Receptors_Ligands/NBD_docking/3b5z_nbd_2/ZINC12408039_3b5z_nbd_2_out.pdb]

MODEL 1
REMARK VINA RESULT:     -10.0      0.000      0.000
REMARK  Name = ZINC12408039
REMARK                            x       y       z     vdW  Elec       q    Type
REMARK                         _______ _______ _______ _____ _____    ______ ____
COMPND    ZINC12408039 
AUTHOR    GENERATED BY OPEN BABEL 2.3.2
ATOM      1  N   LIG     1      -8.853 -12.574  64.771  1.00  0.00           N  
ATOM      2  C   LIG     1      -9.716 -11.612  64.074  1.00  0.00           C  
ATOM      3  C   LIG     1     -10.927 -11.284  64.953  1.00  0.00           C  
ATOM      4  N   LIG     1     -10.442 -10.844  66.270  1.00  0.00           N  
ATOM      5  C   LIG     1     -10.880  -9.693  66.819  1.00  0.00           C  
ATOM      6  O   LIG     1     -11.764  -9.060  66.278  1.00  0.00           O  
ATOM      7  C   LIG     1      -9.467 -11.693  66.972  1.00  0.00           C  
ATOM      8  C   LIG     1      -8.313 -12.004  66.013  1.00  0.00           C  
ATOM      9  C   LIG     1      -9.108 -16.104  62.117  1.00  0.00           C  
ATOM     10  C   LIG     1      -7.976 -16.394  61.365  1.00  0.00           C  
ATOM     11  C   LIG     1      -6.867 -15.595  61.471  1.00  0.00           C  
ATOM     12  C   LIG     1      -6.887 -14.515  62.327  1.00  0.00           C  
ATOM     13  C   LIG     1      -8.023 -14.200  63.107  1.00  0.00           C  
ATOM     14  C   LIG     1      -7.827 -13.023  63.938  1.00  0.00           C  
ATOM     15  N   LIG     1      -6.690 -12.388  63.904  1.00  0.00           N  
ATOM     16  S   LIG     1      -5.734 -13.248  62.780  1.00  0.00           S  
ATOM     17  C   LIG     1      -9.146 -15.046  62.970  1.00  0.00           C  
ATOM     18  C   LIG     1     -10.281  -9.201  68.083  1.00  0.00           C  
ATOM     19  N   LIG     1      -9.207  -8.448  68.199  1.00  0.00           N  
ATOM     20  C   LIG     1      -9.044  -8.252  69.524  1.00  0.00           C  
ATOM     21  N   LIG     1     -10.011  -8.887  70.134  1.00  0.00           N  
ATOM     22  O   LIG     1     -10.733  -9.432  69.324  1.00  0.00           O  
ATOM     23  C   LIG     1      -7.964  -7.462  70.170  1.00  0.00           C  
ATOM     24  C   LIG     1      -7.180  -6.607  69.400  1.00  0.00           C  
ATOM     25  C   LIG     1      -6.181  -5.874  70.016  1.00  0.00           C  
ATOM     26  C   LIG     1      -5.992  -6.029  71.383  1.00  0.00           C  
ATOM     27  C   LIG     1      -6.804  -6.902  72.084  1.00  0.00           C  
ATOM     28  N   LIG     1      -7.751  -7.583  71.473  1.00  0.00           N  
CONECT    1   14    2    8                                            
CONECT    2    1    3                                                 
CONECT    3    2    4                                                 
CONECT    4    3    5    7                                            
CONECT    5    4    6   18                                            
CONECT    6    5                                                      
CONECT    7    8    4                                                 
CONECT    8    1    7                                                 
CONECT    9   10   17                                                 
CONECT   10   11    9                                                 
CONECT   11   10   12                                                 
CONECT   12   11   16   13                                            
CONECT   13   12   17   14                                            
CONECT   14   13   15    1                                            
CONECT   15   16   14                                                 
CONECT   16   12   15                                                 
CONECT   17    9   13                                                 
CONECT   18    5   19   22                                            
CONECT   19   18   20                                                 
CONECT   20   19   21   23                                            
CONECT   21   22   20                                                 
CONECT   22   18   21                                                 
CONECT   23   24   20   28                                            
CONECT   24   25   23                                                 
CONECT   25   24   26                                                 
CONECT   26   25   27                                                 
CONECT   27   26   28                                                 
CONECT   28   23   27                                                 
MASTER        0    0    0    0    0    0    0    0   28    0   28    0
END
