# Supplementary material for: Computationally accelerated identification of P-glycoprotein inhibitors
Source: PLoS One. 2025 Aug 13;20(8):e0325121. doi: 10.1371/journal.pone.0325121 (PMC12349723; doi:10.1371/journal.pone.0325121)
Supplement: S9 File — We have provided the full dataset for the docking studies presented in this paper, as defined by the journal’s definition of a complete minimal dataset. (ZIP) [file pone.0325121.s013.zip › S9_Docking_Data_Receptors_Ligands/NBD_docking/3b5z_nbd_2/ZINC12408039_3b5z_nbd_2_out.pdbqt]

MODEL 1
REMARK VINA RESULT:     -10.0      0.000      0.000
REMARK  Name = ZINC12408039
REMARK                            x       y       z     vdW  Elec       q    Type
REMARK                         _______ _______ _______ _____ _____    ______ ____
ROOT
ATOM      1  N   LIG    1       -8.853 -12.574  64.771  0.00  0.00    -0.476 N 
ATOM      2  C   LIG    1       -9.716 -11.612  64.074  0.00  0.00    +0.202 C 
ATOM      3  C   LIG    1      -10.927 -11.284  64.953  0.00  0.00    +0.326 C 
ATOM      4  N   LIG    1      -10.442 -10.844  66.270  0.00  0.00    -0.598 N 
ATOM      5  C   LIG    1      -10.880  -9.693  66.819  0.00  0.00    +0.621 C 
ATOM      6  O   LIG    1      -11.764  -9.060  66.278  0.00  0.00    -0.471 OA
ATOM      7  C   LIG    1       -9.467 -11.693  66.972  0.00  0.00    +0.304 C 
ATOM      8  C   LIG    1       -8.313 -12.004  66.013  0.00  0.00    +0.204 C 
ENDROOT
BRANCH   1  14
ATOM      9  C   LIG    1       -9.108 -16.104  62.117  0.00  0.00    +0.005 A 
ATOM     10  C   LIG    1       -7.976 -16.394  61.365  0.00  0.00    +0.069 A 
ATOM     11  C   LIG    1       -6.867 -15.595  61.471  0.00  0.00    +0.055 A 
ATOM     12  C   LIG    1       -6.887 -14.515  62.327  0.00  0.00    -0.117 A 
ATOM     13  C   LIG    1       -8.023 -14.200  63.107  0.00  0.00    -0.121 A 
ATOM     14  C   LIG    1       -7.827 -13.023  63.938  0.00  0.00    +0.313 A 
ATOM     15  N   LIG    1       -6.690 -12.388  63.904  0.00  0.00    -0.445 NA
ATOM     16  S   LIG    1       -5.734 -13.248  62.780  0.00  0.00    +0.181 S 
ATOM     17  C   LIG    1       -9.146 -15.046  62.970  0.00  0.00    +0.110 A 
ENDBRANCH   1  14
BRANCH   5  18
ATOM     18  C   LIG    1      -10.281  -9.201  68.083  0.00  0.00    +0.141 A 
ATOM     19  N   LIG    1       -9.207  -8.448  68.199  0.00  0.00    -0.380 NA
ATOM     20  C   LIG    1       -9.044  -8.252  69.524  0.00  0.00    +0.224 A 
ATOM     21  N   LIG    1      -10.011  -8.887  70.134  0.00  0.00    -0.349 NA
ATOM     22  O   LIG    1      -10.733  -9.432  69.324  0.00  0.00    +0.102 OA
BRANCH  20  23
ATOM     23  C   LIG    1       -7.964  -7.462  70.170  0.00  0.00    +0.187 A 
ATOM     24  C   LIG    1       -7.180  -6.607  69.400  0.00  0.00    +0.014 A 
ATOM     25  C   LIG    1       -6.181  -5.874  70.016  0.00  0.00    +0.074 A 
ATOM     26  C   LIG    1       -5.992  -6.029  71.383  0.00  0.00    -0.005 A 
ATOM     27  C   LIG    1       -6.804  -6.902  72.084  0.00  0.00    +0.276 A 
ATOM     28  N   LIG    1       -7.751  -7.583  71.473  0.00  0.00    -0.445 NA
ENDBRANCH  20  23
ENDBRANCH   5  18
TORSDOF 3
ENDMDL
MODEL 2
REMARK VINA RESULT:      -9.6     25.955     29.913
REMARK  Name = ZINC12408039
REMARK                            x       y       z     vdW  Elec       q    Type
REMARK                         _______ _______ _______ _____ _____    ______ ____
ROOT
ATOM      1  N   LIG    1        3.648  17.512  63.502  0.00  0.00    -0.476 N 
ATOM      2  C   LIG    1        4.635  16.472  63.821  0.00  0.00    +0.202 C 
ATOM      3  C   LIG    1        4.817  16.392  65.340  0.00  0.00    +0.326 C 
ATOM      4  N   LIG    1        3.495  16.204  65.959  0.00  0.00    -0.598 N 
ATOM      5  C   LIG    1        3.281  15.214  66.846  0.00  0.00    +0.621 C 
ATOM      6  O   LIG    1        4.208  14.528  67.228  0.00  0.00    -0.471 OA
ATOM      7  C   LIG    1        2.414  17.128  65.582  0.00  0.00    +0.304 C 
ATOM      8  C   LIG    1        2.327  17.179  64.053  0.00  0.00    +0.204 C 
ENDROOT
BRANCH   1  14
ATOM      9  C   LIG    1        2.998  21.448  61.591  0.00  0.00    +0.005 A 
ATOM     10  C   LIG    1        2.951  21.459  60.202  0.00  0.00    +0.069 A 
ATOM     11  C   LIG    1        3.111  20.289  59.507  0.00  0.00    +0.055 A 
ATOM     12  C   LIG    1        3.310  19.112  60.195  0.00  0.00    -0.117 A 
ATOM     13  C   LIG    1        3.357  19.070  61.608  0.00  0.00    -0.121 A 
ATOM     14  C   LIG    1        3.576  17.728  62.126  0.00  0.00    +0.313 A 
ATOM     15  N   LIG    1        3.705  16.730  61.300  0.00  0.00    -0.445 NA
ATOM     16  S   LIG    1        3.557  17.416  59.743  0.00  0.00    +0.181 S 
ATOM     17  C   LIG    1        3.188  20.296  62.288  0.00  0.00    +0.110 A 
ENDBRANCH   1  14
BRANCH   5  18
ATOM     18  C   LIG    1        1.912  14.959  67.356  0.00  0.00    +0.141 A 
ATOM     19  N   LIG    1        1.595  14.396  68.504  0.00  0.00    -0.380 NA
ATOM     20  C   LIG    1        0.247  14.376  68.538  0.00  0.00    +0.224 A 
ATOM     21  N   LIG    1       -0.179  14.920  67.428  0.00  0.00    -0.349 NA
ATOM     22  O   LIG    1        0.760  15.265  66.741  0.00  0.00    +0.102 OA
BRANCH  20  23
ATOM     23  C   LIG    1       -0.597  13.836  69.635  0.00  0.00    +0.187 A 
ATOM     24  C   LIG    1       -1.791  13.188  69.331  0.00  0.00    +0.014 A 
ATOM     25  C   LIG    1       -2.565  12.686  70.362  0.00  0.00    +0.074 A 
ATOM     26  C   LIG    1       -2.123  12.858  71.667  0.00  0.00    -0.005 A 
ATOM     27  C   LIG    1       -0.929  13.517  71.896  0.00  0.00    +0.276 A 
ATOM     28  N   LIG    1       -0.210  13.981  70.895  0.00  0.00    -0.445 NA
ENDBRANCH  20  23
ENDBRANCH   5  18
TORSDOF 3
ENDMDL
MODEL 3
REMARK VINA RESULT:      -9.5     27.139     31.318
REMARK  Name = ZINC12408039
REMARK                            x       y       z     vdW  Elec       q    Type
REMARK                         _______ _______ _______ _____ _____    ______ ____
ROOT
ATOM      1  N   LIG    1        3.610  19.054  62.576  0.00  0.00    -0.476 N 
ATOM      2  C   LIG    1        5.019  18.686  62.768  0.00  0.00    +0.202 C 
ATOM      3  C   LIG    1        5.292  18.483  64.261  0.00  0.00    +0.326 C 
ATOM      4  N   LIG    1        4.319  17.511  64.786  0.00  0.00    -0.598 N 
ATOM      5  C   LIG    1        4.725  16.440  65.496  0.00  0.00    +0.621 C 
ATOM      6  O   LIG    1        5.894  16.322  65.803  0.00  0.00    -0.471 OA
ATOM      7  C   LIG    1        2.892  17.742  64.515  0.00  0.00    +0.304 C 
ATOM      8  C   LIG    1        2.713  17.974  63.011  0.00  0.00    +0.204 C 
ENDROOT
BRANCH   1  14
ATOM      9  C   LIG    1        3.127  23.199  61.110  0.00  0.00    +0.005 A 
ATOM     10  C   LIG    1        2.879  23.348  59.750  0.00  0.00    +0.069 A 
ATOM     11  C   LIG    1        2.803  22.240  58.947  0.00  0.00    +0.055 A 
ATOM     12  C   LIG    1        2.969  20.988  59.500  0.00  0.00    -0.117 A 
ATOM     13  C   LIG    1        3.218  20.807  60.881  0.00  0.00    -0.121 A 
ATOM     14  C   LIG    1        3.361  19.407  61.249  0.00  0.00    +0.313 A 
ATOM     15  N   LIG    1        3.254  18.484  60.336  0.00  0.00    -0.445 NA
ATOM     16  S   LIG    1        2.956  19.328  58.882  0.00  0.00    +0.181 S 
ATOM     17  C   LIG    1        3.289  21.973  61.675  0.00  0.00    +0.110 A 
ENDBRANCH   1  14
BRANCH   5  18
ATOM     18  C   LIG    1        3.744  15.405  65.901  0.00  0.00    +0.141 A 
ATOM     19  N   LIG    1        2.855  15.504  66.867  0.00  0.00    -0.380 NA
ATOM     20  C   LIG    1        2.189  14.331  66.868  0.00  0.00    +0.224 A 
ATOM     21  N   LIG    1        2.699  13.592  65.917  0.00  0.00    -0.349 NA
ATOM     22  O   LIG    1        3.588  14.192  65.349  0.00  0.00    +0.102 OA
BRANCH  20  23
ATOM     23  C   LIG    1        1.080  13.949  67.780  0.00  0.00    +0.187 A 
ATOM     24  C   LIG    1        1.302  13.001  68.775  0.00  0.00    +0.014 A 
ATOM     25  C   LIG    1        0.261  12.659  69.621  0.00  0.00    +0.074 A 
ATOM     26  C   LIG    1       -0.972  13.269  69.436  0.00  0.00    -0.005 A 
ATOM     27  C   LIG    1       -1.121  14.200  68.423  0.00  0.00    +0.276 A 
ATOM     28  N   LIG    1       -0.113  14.510  67.636  0.00  0.00    -0.445 NA
ENDBRANCH  20  23
ENDBRANCH   5  18
TORSDOF 3
ENDMDL
MODEL 4
REMARK VINA RESULT:      -9.4     25.663     29.208
REMARK  Name = ZINC12408039
REMARK                            x       y       z     vdW  Elec       q    Type
REMARK                         _______ _______ _______ _____ _____    ______ ____
ROOT
ATOM      1  N   LIG    1        3.335  16.839  63.203  0.00  0.00    -0.476 N 
ATOM      2  C   LIG    1        4.442  17.004  64.155  0.00  0.00    +0.202 C 
ATOM      3  C   LIG    1        3.888  17.486  65.500  0.00  0.00    +0.326 C 
ATOM      4  N   LIG    1        2.833  16.555  65.930  0.00  0.00    -0.598 N 
ATOM      5  C   LIG    1        2.849  16.013  67.163  0.00  0.00    +0.621 C 
ATOM      6  O   LIG    1        3.680  16.371  67.974  0.00  0.00    -0.471 OA
ATOM      7  C   LIG    1        1.759  16.234  64.977  0.00  0.00    +0.304 C 
ATOM      8  C   LIG    1        2.396  15.802  63.653  0.00  0.00    +0.204 C 
ENDROOT
BRANCH   1  14
ATOM      9  C   LIG    1        2.708  19.407  59.656  0.00  0.00    +0.005 A 
ATOM     10  C   LIG    1        3.260  18.956  58.463  0.00  0.00    +0.069 A 
ATOM     11  C   LIG    1        3.957  17.777  58.439  0.00  0.00    +0.055 A 
ATOM     12  C   LIG    1        4.099  17.048  59.600  0.00  0.00    -0.117 A 
ATOM     13  C   LIG    1        3.544  17.480  60.827  0.00  0.00    -0.121 A 
ATOM     14  C   LIG    1        3.813  16.561  61.922  0.00  0.00    +0.313 A 
ATOM     15  N   LIG    1        4.501  15.478  61.703  0.00  0.00    -0.445 NA
ATOM     16  S   LIG    1        4.885  15.522  60.040  0.00  0.00    +0.181 S 
ATOM     17  C   LIG    1        2.833  18.700  60.811  0.00  0.00    +0.110 A 
ENDBRANCH   1  14
BRANCH   5  18
ATOM     18  C   LIG    1        1.853  14.978  67.530  0.00  0.00    +0.141 A 
ATOM     19  N   LIG    1        0.637  15.188  67.988  0.00  0.00    -0.380 NA
ATOM     20  C   LIG    1        0.104  13.964  68.179  0.00  0.00    +0.224 A 
ATOM     21  N   LIG    1        1.010  13.087  67.832  0.00  0.00    -0.349 NA
ATOM     22  O   LIG    1        2.017  13.648  67.453  0.00  0.00    +0.102 OA
BRANCH  20  23
ATOM     23  C   LIG    1       -1.259  13.668  68.688  0.00  0.00    +0.187 A 
ATOM     24  C   LIG    1       -1.413  13.029  69.915  0.00  0.00    +0.014 A 
ATOM     25  C   LIG    1       -2.690  12.763  70.380  0.00  0.00    +0.074 A 
ATOM     26  C   LIG    1       -3.772  13.136  69.595  0.00  0.00    -0.005 A 
ATOM     27  C   LIG    1       -3.544  13.763  68.383  0.00  0.00    +0.276 A 
ATOM     28  N   LIG    1       -2.319  14.008  67.967  0.00  0.00    -0.445 NA
ENDBRANCH  20  23
ENDBRANCH   5  18
TORSDOF 3
ENDMDL
MODEL 5
REMARK VINA RESULT:      -9.3     27.588     31.743
REMARK  Name = ZINC12408039
REMARK                            x       y       z     vdW  Elec       q    Type
REMARK                         _______ _______ _______ _____ _____    ______ ____
ROOT
ATOM      1  N   LIG    1        3.115  19.841  62.319  0.00  0.00    -0.476 N 
ATOM      2  C   LIG    1        4.427  19.241  62.593  0.00  0.00    +0.202 C 
ATOM      3  C   LIG    1        4.580  19.017  64.101  0.00  0.00    +0.326 C 
ATOM      4  N   LIG    1        3.427  18.235  64.576  0.00  0.00    -0.598 N 
ATOM      5  C   LIG    1        3.603  17.122  65.314  0.00  0.00    +0.621 C 
ATOM      6  O   LIG    1        4.716  16.811  65.688  0.00  0.00    -0.471 OA
ATOM      7  C   LIG    1        2.077  18.702  64.222  0.00  0.00    +0.304 C 
ATOM      8  C   LIG    1        2.024  18.938  62.709  0.00  0.00    +0.204 C 
ENDROOT
BRANCH   1  14
ATOM      9  C   LIG    1        3.383  23.990  60.808  0.00  0.00    +0.005 A 
ATOM     10  C   LIG    1        3.242  24.157  59.435  0.00  0.00    +0.069 A 
ATOM     11  C   LIG    1        3.039  23.063  58.634  0.00  0.00    +0.055 A 
ATOM     12  C   LIG    1        2.972  21.809  59.202  0.00  0.00    -0.117 A 
ATOM     13  C   LIG    1        3.107  21.611  60.596  0.00  0.00    -0.121 A 
ATOM     14  C   LIG    1        3.004  20.211  60.978  0.00  0.00    +0.313 A 
ATOM     15  N   LIG    1        2.806  19.304  60.065  0.00  0.00    -0.445 NA
ATOM     16  S   LIG    1        2.732  20.163  58.591  0.00  0.00    +0.181 S 
ATOM     17  C   LIG    1        3.315  22.762  61.387  0.00  0.00    +0.110 A 
ENDBRANCH   1  14
BRANCH   5  18
ATOM     18  C   LIG    1        2.438  16.277  65.669  0.00  0.00    +0.141 A 
ATOM     19  N   LIG    1        2.144  15.810  66.865  0.00  0.00    -0.380 NA
ATOM     20  C   LIG    1        1.007  15.102  66.708  0.00  0.00    +0.224 A 
ATOM     21  N   LIG    1        0.674  15.173  65.445  0.00  0.00    -0.349 NA
ATOM     22  O   LIG    1        1.479  15.846  64.835  0.00  0.00    +0.102 OA
BRANCH  20  23
ATOM     23  C   LIG    1        0.269  14.375  67.773  0.00  0.00    +0.187 A 
ATOM     24  C   LIG    1        0.959  13.521  68.629  0.00  0.00    +0.014 A 
ATOM     25  C   LIG    1        0.260  12.853  69.620  0.00  0.00    +0.074 A 
ATOM     26  C   LIG    1       -1.111  13.055  69.714  0.00  0.00    -0.005 A 
ATOM     27  C   LIG    1       -1.731  13.915  68.825  0.00  0.00    +0.276 A 
ATOM     28  N   LIG    1       -1.040  14.540  67.895  0.00  0.00    -0.445 NA
ENDBRANCH  20  23
ENDBRANCH   5  18
TORSDOF 3
ENDMDL
MODEL 6
REMARK VINA RESULT:      -9.2      1.851      1.950
REMARK  Name = ZINC12408039
REMARK                            x       y       z     vdW  Elec       q    Type
REMARK                         _______ _______ _______ _____ _____    ______ ____
ROOT
ATOM      1  N   LIG    1       -9.498 -13.271  65.153  0.00  0.00    -0.476 N 
ATOM      2  C   LIG    1      -10.090 -12.231  64.301  0.00  0.00    +0.202 C 
ATOM      3  C   LIG    1      -11.202 -11.513  65.073  0.00  0.00    +0.326 C 
ATOM      4  N   LIG    1      -10.649 -11.031  66.349  0.00  0.00    -0.598 N 
ATOM      5  C   LIG    1      -10.806  -9.749  66.730  0.00  0.00    +0.621 C 
ATOM      6  O   LIG    1      -11.501  -9.000  66.073  0.00  0.00    -0.471 OA
ATOM      7  C   LIG    1       -9.921 -11.988  67.196  0.00  0.00    +0.304 C 
ATOM      8  C   LIG    1       -8.859 -12.687  66.341  0.00  0.00    +0.204 C 
ENDROOT
BRANCH   1  14
ATOM      9  C   LIG    1       -8.069 -17.269  66.393  0.00  0.00    +0.005 A 
ATOM     10  C   LIG    1       -7.164 -17.893  65.541  0.00  0.00    +0.069 A 
ATOM     11  C   LIG    1       -6.772 -17.264  64.388  0.00  0.00    +0.055 A 
ATOM     12  C   LIG    1       -7.277 -16.017  64.089  0.00  0.00    -0.117 A 
ATOM     13  C   LIG    1       -8.194 -15.357  64.940  0.00  0.00    -0.121 A 
ATOM     14  C   LIG    1       -8.596 -14.054  64.433  0.00  0.00    +0.313 A 
ATOM     15  N   LIG    1       -8.110 -13.621  63.306  0.00  0.00    -0.445 NA
ATOM     16  S   LIG    1       -7.068 -14.860  62.763  0.00  0.00    +0.181 S 
ATOM     17  C   LIG    1       -8.574 -16.037  66.118  0.00  0.00    +0.110 A 
ENDBRANCH   1  14
BRANCH   5  18
ATOM     18  C   LIG    1      -10.129  -9.251  67.952  0.00  0.00    +0.141 A 
ATOM     19  N   LIG    1       -8.918  -8.738  68.023  0.00  0.00    -0.380 NA
ATOM     20  C   LIG    1       -8.732  -8.428  69.322  0.00  0.00    +0.224 A 
ATOM     21  N   LIG    1       -9.821  -8.762  69.963  0.00  0.00    -0.349 NA
ATOM     22  O   LIG    1      -10.635  -9.231  69.194  0.00  0.00    +0.102 OA
BRANCH  20  23
ATOM     23  C   LIG    1       -7.513  -7.819  69.914  0.00  0.00    +0.187 A 
ATOM     24  C   LIG    1       -7.635  -6.726  70.769  0.00  0.00    +0.014 A 
ATOM     25  C   LIG    1       -6.491  -6.172  71.318  0.00  0.00    +0.074 A 
ATOM     26  C   LIG    1       -5.262  -6.723  70.985  0.00  0.00    -0.005 A 
ATOM     27  C   LIG    1       -5.216  -7.805  70.124  0.00  0.00    +0.276 A 
ATOM     28  N   LIG    1       -6.320  -8.316  69.620  0.00  0.00    -0.445 NA
ENDBRANCH  20  23
ENDBRANCH   5  18
TORSDOF 3
ENDMDL
MODEL 7
REMARK VINA RESULT:      -9.2     25.530     29.318
REMARK  Name = ZINC12408039
REMARK                            x       y       z     vdW  Elec       q    Type
REMARK                         _______ _______ _______ _____ _____    ______ ____
ROOT
ATOM      1  N   LIG    1        2.063  17.242  64.067  0.00  0.00    -0.476 N 
ATOM      2  C   LIG    1        2.016  16.070  63.183  0.00  0.00    +0.202 C 
ATOM      3  C   LIG    1        3.023  15.023  63.672  0.00  0.00    +0.326 C 
ATOM      4  N   LIG    1        2.753  14.743  65.091  0.00  0.00    -0.598 N 
ATOM      5  C   LIG    1        2.604  13.478  65.530  0.00  0.00    +0.621 C 
ATOM      6  O   LIG    1        2.800  12.546  64.775  0.00  0.00    -0.471 OA
ATOM      7  C   LIG    1        2.650  15.882  66.017  0.00  0.00    +0.304 C 
ATOM      8  C   LIG    1        1.657  16.894  65.435  0.00  0.00    +0.204 C 
ENDROOT
BRANCH   1  14
ATOM      9  C   LIG    1        3.627  20.736  61.849  0.00  0.00    +0.005 A 
ATOM     10  C   LIG    1        2.688  21.671  61.430  0.00  0.00    +0.069 A 
ATOM     11  C   LIG    1        1.360  21.473  61.707  0.00  0.00    +0.055 A 
ATOM     12  C   LIG    1        0.972  20.350  62.404  0.00  0.00    -0.117 A 
ATOM     13  C   LIG    1        1.906  19.384  62.848  0.00  0.00    -0.121 A 
ATOM     14  C   LIG    1        1.282  18.282  63.562  0.00  0.00    +0.313 A 
ATOM     15  N   LIG    1       -0.010  18.268  63.729  0.00  0.00    -0.445 NA
ATOM     16  S   LIG    1       -0.572  19.693  62.974  0.00  0.00    +0.181 S 
ATOM     17  C   LIG    1        3.264  19.624  62.542  0.00  0.00    +0.110 A 
ENDBRANCH   1  14
BRANCH   5  18
ATOM     18  C   LIG    1        2.202  13.224  66.934  0.00  0.00    +0.141 A 
ATOM     19  N   LIG    1        0.982  13.297  67.425  0.00  0.00    -0.380 NA
ATOM     20  C   LIG    1        1.098  12.985  68.731  0.00  0.00    +0.224 A 
ATOM     21  N   LIG    1        2.362  12.742  68.964  0.00  0.00    -0.349 NA
ATOM     22  O   LIG    1        3.009  12.869  67.945  0.00  0.00    +0.102 OA
BRANCH  20  23
ATOM     23  C   LIG    1       -0.006  12.928  69.723  0.00  0.00    +0.187 A 
ATOM     24  C   LIG    1       -1.155  12.197  69.435  0.00  0.00    +0.014 A 
ATOM     25  C   LIG    1       -2.174  12.149  70.371  0.00  0.00    +0.074 A 
ATOM     26  C   LIG    1       -2.014  12.844  71.562  0.00  0.00    -0.005 A 
ATOM     27  C   LIG    1       -0.847  13.554  71.779  0.00  0.00    +0.276 A 
ATOM     28  N   LIG    1        0.109  13.579  70.873  0.00  0.00    -0.445 NA
ENDBRANCH  20  23
ENDBRANCH   5  18
TORSDOF 3
ENDMDL
MODEL 8
REMARK VINA RESULT:      -9.1     25.647     29.197
REMARK  Name = ZINC12408039
REMARK                            x       y       z     vdW  Elec       q    Type
REMARK                         _______ _______ _______ _____ _____    ______ ____
ROOT
ATOM      1  N   LIG    1        0.649  13.372  67.546  0.00  0.00    -0.476 N 
ATOM      2  C   LIG    1        1.909  12.703  67.196  0.00  0.00    +0.202 C 
ATOM      3  C   LIG    1        2.214  12.937  65.713  0.00  0.00    +0.326 C 
ATOM      4  N   LIG    1        2.187  14.385  65.454  0.00  0.00    -0.598 N 
ATOM      5  C   LIG    1        3.211  14.994  64.824  0.00  0.00    +0.621 C 
ATOM      6  O   LIG    1        4.122  14.334  64.366  0.00  0.00    -0.471 OA
ATOM      7  C   LIG    1        1.012  15.149  65.901  0.00  0.00    +0.304 C 
ATOM      8  C   LIG    1        0.755  14.828  67.377  0.00  0.00    +0.204 C 
ENDROOT
BRANCH   1  14
ATOM      9  C   LIG    1       -3.541  13.255  68.958  0.00  0.00    +0.005 A 
ATOM     10  C   LIG    1       -3.734  12.911  70.291  0.00  0.00    +0.069 A 
ATOM     11  C   LIG    1       -2.652  12.627  71.083  0.00  0.00    +0.055 A 
ATOM     12  C   LIG    1       -1.384  12.690  70.548  0.00  0.00    -0.117 A 
ATOM     13  C   LIG    1       -1.158  13.041  69.197  0.00  0.00    -0.121 A 
ATOM     14  C   LIG    1        0.253  13.046  68.844  0.00  0.00    +0.313 A 
ATOM     15  N   LIG    1        1.146  12.746  69.743  0.00  0.00    -0.445 NA
ATOM     16  S   LIG    1        0.256  12.418  71.163  0.00  0.00    +0.181 S 
ATOM     17  C   LIG    1       -2.298  13.327  68.413  0.00  0.00    +0.110 A 
ENDBRANCH   1  14
BRANCH   5  18
ATOM     18  C   LIG    1        3.225  16.471  64.692  0.00  0.00    +0.141 A 
ATOM     19  N   LIG    1        2.777  17.170  63.670  0.00  0.00    -0.380 NA
ATOM     20  C   LIG    1        2.995  18.462  63.991  0.00  0.00    +0.224 A 
ATOM     21  N   LIG    1        3.555  18.480  65.172  0.00  0.00    -0.349 NA
ATOM     22  O   LIG    1        3.690  17.350  65.592  0.00  0.00    +0.102 OA
BRANCH  20  23
ATOM     23  C   LIG    1        2.661  19.644  63.156  0.00  0.00    +0.187 A 
ATOM     24  C   LIG    1        3.675  20.328  62.492  0.00  0.00    +0.014 A 
ATOM     25  C   LIG    1        3.349  21.425  61.714  0.00  0.00    +0.074 A 
ATOM     26  C   LIG    1        2.017  21.809  61.634  0.00  0.00    -0.005 A 
ATOM     27  C   LIG    1        1.062  21.085  62.325  0.00  0.00    +0.276 A 
ATOM     28  N   LIG    1        1.400  20.042  63.055  0.00  0.00    -0.445 NA
ENDBRANCH  20  23
ENDBRANCH   5  18
TORSDOF 3
ENDMDL
MODEL 9
REMARK VINA RESULT:      -9.0     25.253     29.097
REMARK  Name = ZINC12408039
REMARK                            x       y       z     vdW  Elec       q    Type
REMARK                         _______ _______ _______ _____ _____    ______ ____
ROOT
ATOM      1  N   LIG    1        4.370  16.178  61.995  0.00  0.00    -0.476 N 
ATOM      2  C   LIG    1        5.525  16.322  62.892  0.00  0.00    +0.202 C 
ATOM      3  C   LIG    1        5.050  16.850  64.250  0.00  0.00    +0.326 C 
ATOM      4  N   LIG    1        3.984  15.967  64.747  0.00  0.00    -0.598 N 
ATOM      5  C   LIG    1        4.037  15.449  65.990  0.00  0.00    +0.621 C 
ATOM      6  O   LIG    1        4.916  15.794  66.755  0.00  0.00    -0.471 OA
ATOM      7  C   LIG    1        2.857  15.665  63.851  0.00  0.00    +0.304 C 
ATOM      8  C   LIG    1        3.418  15.184  62.509  0.00  0.00    +0.204 C 
ENDROOT
BRANCH   1  14
ATOM      9  C   LIG    1        3.412  18.542  58.381  0.00  0.00    +0.005 A 
ATOM     10  C   LIG    1        3.908  18.056  57.176  0.00  0.00    +0.069 A 
ATOM     11  C   LIG    1        4.653  16.906  57.162  0.00  0.00    +0.055 A 
ATOM     12  C   LIG    1        4.899  16.241  58.345  0.00  0.00    -0.117 A 
ATOM     13  C   LIG    1        4.403  16.710  59.583  0.00  0.00    -0.121 A 
ATOM     14  C   LIG    1        4.779  15.858  60.700  0.00  0.00    +0.313 A 
ATOM     15  N   LIG    1        5.499  14.793  60.488  0.00  0.00    -0.445 NA
ATOM     16  S   LIG    1        5.777  14.772  58.803  0.00  0.00    +0.181 S 
ATOM     17  C   LIG    1        3.639  17.898  59.557  0.00  0.00    +0.110 A 
ENDBRANCH   1  14
BRANCH   5  18
ATOM     18  C   LIG    1        3.024  14.458  66.424  0.00  0.00    +0.141 A 
ATOM     19  N   LIG    1        2.061  14.655  67.301  0.00  0.00    -0.380 NA
ATOM     20  C   LIG    1        1.393  13.485  67.374  0.00  0.00    +0.224 A 
ATOM     21  N   LIG    1        1.975  12.652  66.550  0.00  0.00    -0.349 NA
ATOM     22  O   LIG    1        2.907  13.193  65.993  0.00  0.00    +0.102 OA
BRANCH  20  23
ATOM     23  C   LIG    1        0.214  13.198  68.231  0.00  0.00    +0.187 A 
ATOM     24  C   LIG    1       -0.045  14.000  69.339  0.00  0.00    +0.014 A 
ATOM     25  C   LIG    1       -1.149  13.723  70.126  0.00  0.00    +0.074 A 
ATOM     26  C   LIG    1       -1.953  12.644  69.784  0.00  0.00    -0.005 A 
ATOM     27  C   LIG    1       -1.632  11.886  68.672  0.00  0.00    +0.276 A 
ATOM     28  N   LIG    1       -0.577  12.175  67.938  0.00  0.00    -0.445 NA
ENDBRANCH  20  23
ENDBRANCH   5  18
TORSDOF 3
ENDMDL
