# Supplementary material for: Computationally accelerated identification of P-glycoprotein inhibitors
Source: PLoS One. 2025 Aug 13;20(8):e0325121. doi: 10.1371/journal.pone.0325121 (PMC12349723; doi:10.1371/journal.pone.0325121)
Supplement: S9 File — We have provided the full dataset for the docking studies presented in this paper, as defined by the journal’s definition of a complete minimal dataset. (ZIP) [file pone.0325121.s013.zip › S9_Docking_Data_Receptors_Ligands/NBD_docking/3b5z_nbd_2/ZINC12577459_3b5z_nbd_2_out.pdbqt]

MODEL 1
REMARK VINA RESULT:      -7.6      0.000      0.000
REMARK  Name = ZINC12577459
REMARK                            x       y       z     vdW  Elec       q    Type
REMARK                         _______ _______ _______ _____ _____    ______ ____
ROOT
ATOM      1  C   LIG    1      -10.013 -11.422  66.621  0.00  0.00    +0.280 A 
ATOM      2  N   LIG    1      -10.265 -10.894  67.783  0.00  0.00    -0.459 NA
ATOM      3  C   LIG    1       -9.906  -9.585  67.777  0.00  0.00    +0.045 A 
ATOM      4  C   LIG    1       -9.954  -8.568  68.734  0.00  0.00    +0.078 A 
ATOM      5  C   LIG    1       -9.491  -7.321  68.425  0.00  0.00    +0.007 A 
ATOM      6  C   LIG    1       -8.981  -7.046  67.163  0.00  0.00    +0.043 A 
ATOM      7  C   LIG    1       -8.928  -8.033  66.202  0.00  0.00    +0.010 A 
ATOM      8  C   LIG    1       -9.388  -9.309  66.501  0.00  0.00    +0.058 A 
ATOM      9  N   LIG    1       -9.474 -10.490  65.790  0.00  0.00    -0.474 N 
ENDROOT
BRANCH   1  10
ATOM     10  C   LIG    1      -10.279 -12.859  66.250  0.00  0.00    -0.212 C 
BRANCH  10  11
ATOM     11  S   LIG    1       -9.059 -13.928  67.065  0.00  0.00    +2.495 S 
ATOM     12  O   LIG    1       -9.677 -14.671  68.105  0.00  0.00    -0.909 OA
ATOM     13  O   LIG    1       -7.858 -13.207  67.302  0.00  0.00    -0.927 OA
BRANCH  11  17
ATOM     14  C   LIG    1       -7.951 -17.014  63.942  0.00  0.00    +0.074 A 
ATOM     15  C   LIG    1       -9.264 -16.597  64.067  0.00  0.00    -0.002 A 
ATOM     16  C   LIG    1       -9.603 -15.656  65.021  0.00  0.00    +0.115 A 
ATOM     17  C   LIG    1       -8.629 -15.129  65.849  0.00  0.00    -0.663 A 
ATOM     18  C   LIG    1       -7.315 -15.541  65.720  0.00  0.00    +0.124 A 
ATOM     19  C   LIG    1       -6.977 -16.487  64.770  0.00  0.00    +0.001 A 
ENDBRANCH  11  17
ENDBRANCH  10  11
ENDBRANCH   1  10
BRANCH   9  20
ATOM     20  C   LIG    1       -9.058 -10.701  64.402  0.00  0.00    +0.291 C 
BRANCH  20  21
ATOM     21  C   LIG    1       -7.715 -11.433  64.378  0.00  0.00    +0.256 C 
BRANCH  21  22
ATOM     22  C   LIG    1       -7.741 -12.496  63.311  0.00  0.00    -0.120 A 
ATOM     23  C   LIG    1       -6.570 -13.132  62.939  0.00  0.00    +0.033 A 
ATOM     24  C   LIG    1       -6.593 -14.103  61.957  0.00  0.00    +0.036 A 
ATOM     25  C   LIG    1       -7.786 -14.440  61.344  0.00  0.00    -0.029 A 
ATOM     26 CL   LIG    1       -7.815 -15.661  60.110  0.00  0.00    -0.061 Cl
ATOM     27  C   LIG    1       -8.957 -13.804  61.716  0.00  0.00    +0.035 A 
ATOM     28  C   LIG    1       -8.934 -12.832  62.698  0.00  0.00    +0.045 A 
ENDBRANCH  21  22
BRANCH  21  29
ATOM     29  O   LIG    1       -6.670 -10.501  64.096  0.00  0.00    -0.539 OA
ATOM     30  H   LIG    1       -6.420 -10.459  63.162  0.00  0.00    +0.369 HD
ENDBRANCH  21  29
ENDBRANCH  20  21
ENDBRANCH   9  20
TORSDOF 7
ENDMDL
MODEL 2
REMARK VINA RESULT:      -7.3     34.338     36.479
REMARK  Name = ZINC12577459
REMARK                            x       y       z     vdW  Elec       q    Type
REMARK                         _______ _______ _______ _____ _____    ______ ____
ROOT
ATOM      1  C   LIG    1        7.345  18.732  54.359  0.00  0.00    +0.280 A 
ATOM      2  N   LIG    1        8.638  18.592  54.332  0.00  0.00    -0.459 NA
ATOM      3  C   LIG    1        8.976  17.377  54.836  0.00  0.00    +0.045 A 
ATOM      4  C   LIG    1       10.193  16.722  55.037  0.00  0.00    +0.078 A 
ATOM      5  C   LIG    1       10.211  15.474  55.593  0.00  0.00    +0.007 A 
ATOM      6  C   LIG    1        9.029  14.841  55.951  0.00  0.00    +0.043 A 
ATOM      7  C   LIG    1        7.815  15.466  55.757  0.00  0.00    +0.010 A 
ATOM      8  C   LIG    1        7.779  16.738  55.200  0.00  0.00    +0.058 A 
ATOM      9  N   LIG    1        6.764  17.618  54.881  0.00  0.00    -0.474 N 
ENDROOT
BRANCH   1  10
ATOM     10  C   LIG    1        6.599  19.952  53.881  0.00  0.00    -0.212 C 
BRANCH  10  11
ATOM     11  S   LIG    1        6.030  19.684  52.179  0.00  0.00    +2.495 S 
ATOM     12  O   LIG    1        6.282  18.343  51.784  0.00  0.00    -0.909 OA
ATOM     13  O   LIG    1        6.427  20.771  51.354  0.00  0.00    -0.927 OA
BRANCH  11  17
ATOM     14  C   LIG    1        1.518  19.996  52.403  0.00  0.00    +0.074 A 
ATOM     15  C   LIG    1        2.119  18.761  52.235  0.00  0.00    -0.002 A 
ATOM     16  C   LIG    1        3.496  18.666  52.166  0.00  0.00    +0.115 A 
ATOM     17  C   LIG    1        4.274  19.805  52.266  0.00  0.00    -0.663 A 
ATOM     18  C   LIG    1        3.673  21.039  52.440  0.00  0.00    +0.124 A 
ATOM     19  C   LIG    1        2.296  21.135  52.503  0.00  0.00    +0.001 A 
ENDBRANCH  11  17
ENDBRANCH  10  11
ENDBRANCH   1  10
BRANCH   9  20
ATOM     20  C   LIG    1        5.329  17.396  55.074  0.00  0.00    +0.291 C 
BRANCH  20  21
ATOM     21  C   LIG    1        4.927  17.850  56.479  0.00  0.00    +0.256 C 
BRANCH  21  22
ATOM     22  C   LIG    1        3.953  18.995  56.378  0.00  0.00    -0.120 A 
ATOM     23  C   LIG    1        2.630  18.751  56.057  0.00  0.00    +0.033 A 
ATOM     24  C   LIG    1        1.738  19.801  55.959  0.00  0.00    +0.036 A 
ATOM     25  C   LIG    1        2.167  21.097  56.179  0.00  0.00    -0.029 A 
ATOM     26 CL   LIG    1        1.046  22.417  56.056  0.00  0.00    -0.061 Cl
ATOM     27  C   LIG    1        3.491  21.341  56.500  0.00  0.00    +0.035 A 
ATOM     28  C   LIG    1        4.383  20.290  56.598  0.00  0.00    +0.045 A 
ENDBRANCH  21  22
BRANCH  21  29
ATOM     29  O   LIG    1        4.314  16.763  57.173  0.00  0.00    -0.539 OA
ATOM     30  H   LIG    1        4.156  15.984  56.622  0.00  0.00    +0.369 HD
ENDBRANCH  21  29
ENDBRANCH  20  21
ENDBRANCH   9  20
TORSDOF 7
ENDMDL
MODEL 3
REMARK VINA RESULT:      -7.2      2.693      3.888
REMARK  Name = ZINC12577459
REMARK                            x       y       z     vdW  Elec       q    Type
REMARK                         _______ _______ _______ _____ _____    ______ ____
ROOT
ATOM      1  C   LIG    1      -10.625 -10.504  64.475  0.00  0.00    +0.280 A 
ATOM      2  N   LIG    1      -10.708  -9.208  64.537  0.00  0.00    -0.459 NA
ATOM      3  C   LIG    1      -10.394  -8.671  63.330  0.00  0.00    +0.045 A 
ATOM      4  C   LIG    1      -10.323  -7.363  62.846  0.00  0.00    +0.078 A 
ATOM      5  C   LIG    1       -9.952  -7.136  61.551  0.00  0.00    +0.007 A 
ATOM      6  C   LIG    1       -9.656  -8.194  60.703  0.00  0.00    +0.043 A 
ATOM      7  C   LIG    1       -9.725  -9.494  61.157  0.00  0.00    +0.010 A 
ATOM      8  C   LIG    1      -10.092  -9.743  62.473  0.00  0.00    +0.058 A 
ATOM      9  N   LIG    1      -10.252 -10.890  63.225  0.00  0.00    -0.474 N 
ENDROOT
BRANCH   1  10
ATOM     10  C   LIG    1      -10.901 -11.443  65.622  0.00  0.00    -0.212 C 
BRANCH  10  11
ATOM     11  S   LIG    1       -9.451 -11.511  66.710  0.00  0.00    +2.495 S 
ATOM     12  O   LIG    1       -9.717 -10.824  67.924  0.00  0.00    -0.909 OA
ATOM     13  O   LIG    1       -8.270 -11.240  65.967  0.00  0.00    -0.927 OA
BRANCH  11  17
ATOM     14  C   LIG    1       -9.094 -15.865  67.898  0.00  0.00    +0.074 A 
ATOM     15  C   LIG    1       -7.964 -15.067  67.846  0.00  0.00    -0.002 A 
ATOM     16  C   LIG    1       -8.073 -13.738  67.482  0.00  0.00    +0.115 A 
ATOM     17  C   LIG    1       -9.311 -13.205  67.172  0.00  0.00    -0.663 A 
ATOM     18  C   LIG    1      -10.441 -14.001  67.231  0.00  0.00    +0.124 A 
ATOM     19  C   LIG    1      -10.331 -15.331  67.589  0.00  0.00    +0.001 A 
ENDBRANCH  11  17
ENDBRANCH  10  11
ENDBRANCH   1  10
BRANCH   9  20
ATOM     20  C   LIG    1      -10.053 -12.266  62.764  0.00  0.00    +0.291 C 
BRANCH  20  21
ATOM     21  C   LIG    1       -8.555 -12.556  62.657  0.00  0.00    +0.256 C 
BRANCH  21  22
ATOM     22  C   LIG    1       -8.245 -13.860  63.346  0.00  0.00    -0.120 A 
ATOM     23  C   LIG    1       -6.964 -14.113  63.803  0.00  0.00    +0.033 A 
ATOM     24  C   LIG    1       -6.678 -15.310  64.430  0.00  0.00    +0.036 A 
ATOM     25  C   LIG    1       -7.672 -16.257  64.601  0.00  0.00    -0.029 A 
ATOM     26 CL   LIG    1       -7.313 -17.761  65.390  0.00  0.00    -0.061 Cl
ATOM     27  C   LIG    1       -8.953 -16.004  64.144  0.00  0.00    +0.035 A 
ATOM     28  C   LIG    1       -9.239 -14.806  63.516  0.00  0.00    +0.045 A 
ENDBRANCH  21  22
BRANCH  21  29
ATOM     29  O   LIG    1       -8.184 -12.645  61.280  0.00  0.00    -0.539 OA
ATOM     30  H   LIG    1       -8.471 -11.892  60.746  0.00  0.00    +0.369 HD
ENDBRANCH  21  29
ENDBRANCH  20  21
ENDBRANCH   9  20
TORSDOF 7
ENDMDL
MODEL 4
REMARK VINA RESULT:      -7.2     16.916     19.554
REMARK  Name = ZINC12577459
REMARK                            x       y       z     vdW  Elec       q    Type
REMARK                         _______ _______ _______ _____ _____    ______ ____
ROOT
ATOM      1  C   LIG    1        2.750  -1.134  52.879  0.00  0.00    +0.280 A 
ATOM      2  N   LIG    1        3.866  -1.131  52.209  0.00  0.00    -0.459 NA
ATOM      3  C   LIG    1        4.089  -2.365  51.688  0.00  0.00    +0.045 A 
ATOM      4  C   LIG    1        5.108  -2.909  50.903  0.00  0.00    +0.078 A 
ATOM      5  C   LIG    1        5.058  -4.225  50.540  0.00  0.00    +0.007 A 
ATOM      6  C   LIG    1        3.996  -5.028  50.932  0.00  0.00    +0.043 A 
ATOM      7  C   LIG    1        2.976  -4.511  51.702  0.00  0.00    +0.010 A 
ATOM      8  C   LIG    1        3.015  -3.177  52.087  0.00  0.00    +0.058 A 
ATOM      9  N   LIG    1        2.182  -2.369  52.835  0.00  0.00    -0.474 N 
ENDROOT
BRANCH   1  10
ATOM     10  C   LIG    1        2.173   0.057  53.601  0.00  0.00    -0.212 C 
BRANCH  10  11
ATOM     11  S   LIG    1        0.910   0.840  52.560  0.00  0.00    +2.495 S 
ATOM     12  O   LIG    1        0.662   0.044  51.410  0.00  0.00    -0.909 OA
ATOM     13  O   LIG    1        1.171   2.231  52.437  0.00  0.00    -0.927 OA
BRANCH  11  17
ATOM     14  C   LIG    1       -2.907   0.592  54.982  0.00  0.00    +0.074 A 
ATOM     15  C   LIG    1       -1.717   0.930  55.600  0.00  0.00    -0.002 A 
ATOM     16  C   LIG    1       -0.552   1.004  54.861  0.00  0.00    +0.115 A 
ATOM     17  C   LIG    1       -0.575   0.743  53.503  0.00  0.00    -0.663 A 
ATOM     18  C   LIG    1       -1.767   0.411  52.884  0.00  0.00    +0.124 A 
ATOM     19  C   LIG    1       -2.931   0.331  53.624  0.00  0.00    +0.001 A 
ENDBRANCH  11  17
ENDBRANCH  10  11
ENDBRANCH   1  10
BRANCH   9  20
ATOM     20  C   LIG    1        0.923  -2.768  53.468  0.00  0.00    +0.291 C 
BRANCH  20  21
ATOM     21  C   LIG    1        1.093  -2.769  54.988  0.00  0.00    +0.256 C 
BRANCH  21  22
ATOM     22  C   LIG    1       -0.260  -2.685  55.646  0.00  0.00    -0.120 A 
ATOM     23  C   LIG    1       -0.361  -2.318  56.975  0.00  0.00    +0.033 A 
ATOM     24  C   LIG    1       -1.601  -2.246  57.580  0.00  0.00    +0.036 A 
ATOM     25  C   LIG    1       -2.742  -2.543  56.857  0.00  0.00    -0.029 A 
ATOM     26 CL   LIG    1       -4.300  -2.452  57.617  0.00  0.00    -0.061 Cl
ATOM     27  C   LIG    1       -2.641  -2.910  55.527  0.00  0.00    +0.035 A 
ATOM     28  C   LIG    1       -1.400  -2.981  54.922  0.00  0.00    +0.045 A 
ENDBRANCH  21  22
BRANCH  21  29
ATOM     29  O   LIG    1        1.746  -3.972  55.394  0.00  0.00    -0.539 OA
ATOM     30  H   LIG    1        2.693  -3.869  55.560  0.00  0.00    +0.369 HD
ENDBRANCH  21  29
ENDBRANCH  20  21
ENDBRANCH   9  20
TORSDOF 7
ENDMDL
MODEL 5
REMARK VINA RESULT:      -7.1     35.578     38.669
REMARK  Name = ZINC12577459
REMARK                            x       y       z     vdW  Elec       q    Type
REMARK                         _______ _______ _______ _____ _____    ______ ____
ROOT
ATOM      1  C   LIG    1        7.142  21.672  51.060  0.00  0.00    +0.280 A 
ATOM      2  N   LIG    1        8.372  21.957  50.751  0.00  0.00    -0.459 NA
ATOM      3  C   LIG    1        8.745  21.245  49.657  0.00  0.00    +0.045 A 
ATOM      4  C   LIG    1        9.927  21.166  48.916  0.00  0.00    +0.078 A 
ATOM      5  C   LIG    1       10.002  20.321  47.844  0.00  0.00    +0.007 A 
ATOM      6  C   LIG    1        8.911  19.549  47.473  0.00  0.00    +0.043 A 
ATOM      7  C   LIG    1        7.732  19.615  48.187  0.00  0.00    +0.010 A 
ATOM      8  C   LIG    1        7.641  20.462  49.284  0.00  0.00    +0.058 A 
ATOM      9  N   LIG    1        6.640  20.757  50.188  0.00  0.00    -0.474 N 
ENDROOT
BRANCH   1  10
ATOM     10  C   LIG    1        6.382  22.267  52.219  0.00  0.00    -0.212 C 
BRANCH  10  11
ATOM     11  S   LIG    1        6.972  21.531  53.769  0.00  0.00    +2.495 S 
ATOM     12  O   LIG    1        7.790  22.455  54.470  0.00  0.00    -0.909 OA
ATOM     13  O   LIG    1        7.412  20.199  53.542  0.00  0.00    -0.927 OA
BRANCH  11  17
ATOM     14  C   LIG    1        3.264  21.095  56.331  0.00  0.00    +0.074 A 
ATOM     15  C   LIG    1        3.490  22.269  55.635  0.00  0.00    -0.002 A 
ATOM     16  C   LIG    1        4.622  22.402  54.854  0.00  0.00    +0.115 A 
ATOM     17  C   LIG    1        5.528  21.362  54.766  0.00  0.00    -0.663 A 
ATOM     18  C   LIG    1        5.299  20.186  55.458  0.00  0.00    +0.124 A 
ATOM     19  C   LIG    1        4.170  20.055  56.244  0.00  0.00    +0.001 A 
ENDBRANCH  11  17
ENDBRANCH  10  11
ENDBRANCH   1  10
BRANCH   9  20
ATOM     20  C   LIG    1        5.291  20.188  50.206  0.00  0.00    +0.291 C 
BRANCH  20  21
ATOM     21  C   LIG    1        5.243  19.018  51.191  0.00  0.00    +0.256 C 
BRANCH  21  22
ATOM     22  C   LIG    1        3.996  19.117  52.031  0.00  0.00    -0.120 A 
ATOM     23  C   LIG    1        3.222  20.263  51.986  0.00  0.00    +0.033 A 
ATOM     24  C   LIG    1        2.082  20.357  52.760  0.00  0.00    +0.036 A 
ATOM     25  C   LIG    1        1.714  19.307  53.581  0.00  0.00    -0.029 A 
ATOM     26 CL   LIG    1        0.281  19.425  54.553  0.00  0.00    -0.061 Cl
ATOM     27  C   LIG    1        2.488  18.161  53.626  0.00  0.00    +0.035 A 
ATOM     28  C   LIG    1        3.629  18.067  52.851  0.00  0.00    +0.045 A 
ENDBRANCH  21  22
BRANCH  21  29
ATOM     29  O   LIG    1        5.234  17.787  50.467  0.00  0.00    -0.539 OA
ATOM     30  H   LIG    1        4.374  17.561  50.085  0.00  0.00    +0.369 HD
ENDBRANCH  21  29
ENDBRANCH  20  21
ENDBRANCH   9  20
TORSDOF 7
ENDMDL
MODEL 6
REMARK VINA RESULT:      -7.1     35.855     38.483
REMARK  Name = ZINC12577459
REMARK                            x       y       z     vdW  Elec       q    Type
REMARK                         _______ _______ _______ _____ _____    ______ ____
ROOT
ATOM      1  C   LIG    1        7.328  21.146  51.151  0.00  0.00    +0.280 A 
ATOM      2  N   LIG    1        8.484  20.843  50.637  0.00  0.00    -0.459 NA
ATOM      3  C   LIG    1        8.386  20.810  49.283  0.00  0.00    +0.045 A 
ATOM      4  C   LIG    1        9.296  20.545  48.257  0.00  0.00    +0.078 A 
ATOM      5  C   LIG    1        8.882  20.574  46.955  0.00  0.00    +0.007 A 
ATOM      6  C   LIG    1        7.566  20.878  46.637  0.00  0.00    +0.043 A 
ATOM      7  C   LIG    1        6.651  21.148  47.633  0.00  0.00    +0.010 A 
ATOM      8  C   LIG    1        7.052  21.115  48.962  0.00  0.00    +0.058 A 
ATOM      9  N   LIG    1        6.409  21.328  50.165  0.00  0.00    -0.474 N 
ENDROOT
BRANCH   1  10
ATOM     10  C   LIG    1        7.048  21.276  52.627  0.00  0.00    -0.212 C 
BRANCH  10  11
ATOM     11  S   LIG    1        7.040  19.629  53.388  0.00  0.00    +2.495 S 
ATOM     12  O   LIG    1        8.286  19.375  54.019  0.00  0.00    -0.909 OA
ATOM     13  O   LIG    1        6.472  18.681  52.494  0.00  0.00    -0.927 OA
BRANCH  11  17
ATOM     14  C   LIG    1        4.063  19.936  56.786  0.00  0.00    +0.074 A 
ATOM     15  C   LIG    1        4.601  18.708  56.446  0.00  0.00    -0.002 A 
ATOM     16  C   LIG    1        5.509  18.614  55.408  0.00  0.00    +0.115 A 
ATOM     17  C   LIG    1        5.881  19.748  54.710  0.00  0.00    -0.663 A 
ATOM     18  C   LIG    1        5.348  20.977  55.054  0.00  0.00    +0.124 A 
ATOM     19  C   LIG    1        4.436  21.070  56.087  0.00  0.00    +0.001 A 
ENDBRANCH  11  17
ENDBRANCH  10  11
ENDBRANCH   1  10
BRANCH   9  20
ATOM     20  C   LIG    1        4.999  21.679  50.346  0.00  0.00    +0.291 C 
BRANCH  20  21
ATOM     21  C   LIG    1        4.129  20.449  50.079  0.00  0.00    +0.256 C 
BRANCH  21  22
ATOM     22  C   LIG    1        3.395  20.070  51.340  0.00  0.00    -0.120 A 
ATOM     23  C   LIG    1        3.315  18.743  51.720  0.00  0.00    +0.033 A 
ATOM     24  C   LIG    1        2.638  18.393  52.872  0.00  0.00    +0.036 A 
ATOM     25  C   LIG    1        2.039  19.371  53.647  0.00  0.00    -0.029 A 
ATOM     26 CL   LIG    1        1.189  18.932  55.095  0.00  0.00    -0.061 Cl
ATOM     27  C   LIG    1        2.119  20.699  53.266  0.00  0.00    +0.035 A 
ATOM     28  C   LIG    1        2.797  21.047  52.113  0.00  0.00    +0.045 A 
ENDBRANCH  21  22
BRANCH  21  29
ATOM     29  O   LIG    1        3.185  20.748  49.050  0.00  0.00    -0.539 OA
ATOM     30  H   LIG    1        2.299  20.397  49.215  0.00  0.00    +0.369 HD
ENDBRANCH  21  29
ENDBRANCH  20  21
ENDBRANCH   9  20
TORSDOF 7
ENDMDL
MODEL 7
REMARK VINA RESULT:      -7.1     30.867     34.471
REMARK  Name = ZINC12577459
REMARK                            x       y       z     vdW  Elec       q    Type
REMARK                         _______ _______ _______ _____ _____    ______ ____
ROOT
ATOM      1  C   LIG    1        3.282  19.038  63.319  0.00  0.00    +0.280 A 
ATOM      2  N   LIG    1        2.825  18.785  64.510  0.00  0.00    -0.459 NA
ATOM      3  C   LIG    1        2.948  17.459  64.776  0.00  0.00    +0.045 A 
ATOM      4  C   LIG    1        2.627  16.663  65.877  0.00  0.00    +0.078 A 
ATOM      5  C   LIG    1        2.864  15.318  65.837  0.00  0.00    +0.007 A 
ATOM      6  C   LIG    1        3.436  14.733  64.716  0.00  0.00    +0.043 A 
ATOM      7  C   LIG    1        3.767  15.500  63.619  0.00  0.00    +0.010 A 
ATOM      8  C   LIG    1        3.525  16.868  63.639  0.00  0.00    +0.058 A 
ATOM      9  N   LIG    1        3.729  17.893  62.737  0.00  0.00    -0.474 N 
ENDROOT
BRANCH   1  10
ATOM     10  C   LIG    1        3.310  20.401  62.676  0.00  0.00    -0.212 C 
BRANCH  10  11
ATOM     11  S   LIG    1        1.632  20.860  62.160  0.00  0.00    +2.495 S 
ATOM     12  O   LIG    1        0.982  21.583  63.196  0.00  0.00    -0.909 OA
ATOM     13  O   LIG    1        0.993  19.756  61.535  0.00  0.00    -0.927 OA
BRANCH  11  17
ATOM     14  C   LIG    1        2.223  23.879  58.838  0.00  0.00    +0.074 A 
ATOM     15  C   LIG    1        3.285  23.530  59.653  0.00  0.00    -0.002 A 
ATOM     16  C   LIG    1        3.105  22.610  60.667  0.00  0.00    +0.115 A 
ATOM     17  C   LIG    1        1.863  22.035  60.868  0.00  0.00    -0.663 A 
ATOM     18  C   LIG    1        0.802  22.380  60.049  0.00  0.00    +0.124 A 
ATOM     19  C   LIG    1        0.981  23.305  59.038  0.00  0.00    +0.001 A 
ENDBRANCH  11  17
ENDBRANCH  10  11
ENDBRANCH   1  10
BRANCH   9  20
ATOM     20  C   LIG    1        4.313  17.769  61.400  0.00  0.00    +0.291 C 
BRANCH  20  21
ATOM     21  C   LIG    1        3.203  17.510  60.379  0.00  0.00    +0.256 C 
BRANCH  21  22
ATOM     22  C   LIG    1        3.570  18.148  59.064  0.00  0.00    -0.120 A 
ATOM     23  C   LIG    1        3.206  19.457  58.807  0.00  0.00    +0.033 A 
ATOM     24  C   LIG    1        3.537  20.041  57.599  0.00  0.00    +0.036 A 
ATOM     25  C   LIG    1        4.232  19.317  56.647  0.00  0.00    -0.029 A 
ATOM     26 CL   LIG    1        4.649  20.051  55.130  0.00  0.00    -0.061 Cl
ATOM     27  C   LIG    1        4.596  18.007  56.906  0.00  0.00    +0.035 A 
ATOM     28  C   LIG    1        4.264  17.424  58.114  0.00  0.00    +0.045 A 
ENDBRANCH  21  22
BRANCH  21  29
ATOM     29  O   LIG    1        3.043  16.102  60.198  0.00  0.00    -0.539 OA
ATOM     30  H   LIG    1        3.875  15.610  60.186  0.00  0.00    +0.369 HD
ENDBRANCH  21  29
ENDBRANCH  20  21
ENDBRANCH   9  20
TORSDOF 7
ENDMDL
MODEL 8
REMARK VINA RESULT:      -7.1     29.849     32.920
REMARK  Name = ZINC12577459
REMARK                            x       y       z     vdW  Elec       q    Type
REMARK                         _______ _______ _______ _____ _____    ______ ____
ROOT
ATOM      1  C   LIG    1        3.588  18.694  63.882  0.00  0.00    +0.280 A 
ATOM      2  N   LIG    1        2.658  18.999  64.739  0.00  0.00    -0.459 NA
ATOM      3  C   LIG    1        1.553  19.431  64.078  0.00  0.00    +0.045 A 
ATOM      4  C   LIG    1        0.294  19.874  64.492  0.00  0.00    +0.078 A 
ATOM      5  C   LIG    1       -0.628  20.268  63.564  0.00  0.00    +0.007 A 
ATOM      6  C   LIG    1       -0.333  20.220  62.209  0.00  0.00    +0.043 A 
ATOM      7  C   LIG    1        0.901  19.781  61.777  0.00  0.00    +0.010 A 
ATOM      8  C   LIG    1        1.853  19.385  62.707  0.00  0.00    +0.058 A 
ATOM      9  N   LIG    1        3.147  18.910  62.614  0.00  0.00    -0.474 N 
ENDROOT
BRANCH   1  10
ATOM     10  C   LIG    1        4.958  18.178  64.243  0.00  0.00    -0.212 C 
BRANCH  10  11
ATOM     11  S   LIG    1        4.795  16.790  65.401  0.00  0.00    +2.495 S 
ATOM     12  O   LIG    1        3.753  17.049  66.331  0.00  0.00    -0.909 OA
ATOM     13  O   LIG    1        6.078  16.372  65.846  0.00  0.00    -0.927 OA
BRANCH  11  17
ATOM     14  C   LIG    1        3.269  13.350  62.884  0.00  0.00    +0.074 A 
ATOM     15  C   LIG    1        4.280  14.163  62.404  0.00  0.00    -0.002 A 
ATOM     16  C   LIG    1        4.745  15.214  63.172  0.00  0.00    +0.115 A 
ATOM     17  C   LIG    1        4.202  15.452  64.421  0.00  0.00    -0.663 A 
ATOM     18  C   LIG    1        3.195  14.635  64.903  0.00  0.00    +0.124 A 
ATOM     19  C   LIG    1        2.725  13.588  64.133  0.00  0.00    +0.001 A 
ENDBRANCH  11  17
ENDBRANCH  10  11
ENDBRANCH   1  10
BRANCH   9  20
ATOM     20  C   LIG    1        3.903  18.685  61.381  0.00  0.00    +0.291 C 
BRANCH  20  21
ATOM     21  C   LIG    1        2.967  18.140  60.300  0.00  0.00    +0.256 C 
BRANCH  21  22
ATOM     22  C   LIG    1        3.404  18.652  58.952  0.00  0.00    -0.120 A 
ATOM     23  C   LIG    1        4.017  17.798  58.054  0.00  0.00    +0.033 A 
ATOM     24  C   LIG    1        4.423  18.268  56.820  0.00  0.00    +0.036 A 
ATOM     25  C   LIG    1        4.217  19.593  56.482  0.00  0.00    -0.029 A 
ATOM     26 CL   LIG    1        4.726  20.184  54.931  0.00  0.00    -0.061 Cl
ATOM     27  C   LIG    1        3.603  20.448  57.381  0.00  0.00    +0.035 A 
ATOM     28  C   LIG    1        3.197  19.977  58.615  0.00  0.00    +0.045 A 
ENDBRANCH  21  22
BRANCH  21  29
ATOM     29  O   LIG    1        3.013  16.713  60.306  0.00  0.00    -0.539 OA
ATOM     30  H   LIG    1        2.382  16.301  60.912  0.00  0.00    +0.369 HD
ENDBRANCH  21  29
ENDBRANCH  20  21
ENDBRANCH   9  20
TORSDOF 7
ENDMDL
MODEL 9
REMARK VINA RESULT:      -7.1      3.846      6.249
REMARK  Name = ZINC12577459
REMARK                            x       y       z     vdW  Elec       q    Type
REMARK                         _______ _______ _______ _____ _____    ______ ____
ROOT
ATOM      1  C   LIG    1       -7.745 -14.929  60.854  0.00  0.00    +0.280 A 
ATOM      2  N   LIG    1       -8.329 -15.141  59.711  0.00  0.00    -0.459 NA
ATOM      3  C   LIG    1       -9.016 -14.032  59.336  0.00  0.00    +0.045 A 
ATOM      4  C   LIG    1       -9.803 -13.715  58.226  0.00  0.00    +0.078 A 
ATOM      5  C   LIG    1      -10.392 -12.486  58.138  0.00  0.00    +0.007 A 
ATOM      6  C   LIG    1      -10.208 -11.539  59.136  0.00  0.00    +0.043 A 
ATOM      7  C   LIG    1       -9.431 -11.828  60.239  0.00  0.00    +0.010 A 
ATOM      8  C   LIG    1       -8.831 -13.076  60.348  0.00  0.00    +0.058 A 
ATOM      9  N   LIG    1       -8.018 -13.671  61.293  0.00  0.00    -0.474 N 
ENDROOT
BRANCH   1  10
ATOM     10  C   LIG    1       -6.892 -15.933  61.588  0.00  0.00    -0.212 C 
BRANCH  10  11
ATOM     11  S   LIG    1       -7.961 -17.111  62.460  0.00  0.00    +2.495 S 
ATOM     12  O   LIG    1       -7.581 -18.443  62.143  0.00  0.00    -0.909 OA
ATOM     13  O   LIG    1       -9.318 -16.702  62.367  0.00  0.00    -0.927 OA
BRANCH  11  17
ATOM     14  C   LIG    1       -6.906 -16.619  66.835  0.00  0.00    +0.074 A 
ATOM     15  C   LIG    1       -6.318 -15.803  65.886  0.00  0.00    -0.002 A 
ATOM     16  C   LIG    1       -6.639 -15.954  64.550  0.00  0.00    +0.115 A 
ATOM     17  C   LIG    1       -7.550 -16.920  64.162  0.00  0.00    -0.663 A 
ATOM     18  C   LIG    1       -8.142 -17.731  65.112  0.00  0.00    +0.124 A 
ATOM     19  C   LIG    1       -7.817 -17.585  66.447  0.00  0.00    +0.001 A 
ENDBRANCH  11  17
ENDBRANCH  10  11
ENDBRANCH   1  10
BRANCH   9  20
ATOM     20  C   LIG    1       -7.543 -13.062  62.537  0.00  0.00    +0.291 C 
BRANCH  20  21
ATOM     21  C   LIG    1       -8.701 -12.339  63.227  0.00  0.00    +0.256 C 
BRANCH  21  22
ATOM     22  C   LIG    1       -9.039 -13.045  64.515  0.00  0.00    -0.120 A 
ATOM     23  C   LIG    1       -8.499 -12.601  65.708  0.00  0.00    +0.033 A 
ATOM     24  C   LIG    1       -8.803 -13.252  66.888  0.00  0.00    +0.036 A 
ATOM     25  C   LIG    1       -9.647 -14.347  66.877  0.00  0.00    -0.029 A 
ATOM     26 CL   LIG    1      -10.030 -15.164  68.360  0.00  0.00    -0.061 Cl
ATOM     27  C   LIG    1      -10.188 -14.791  65.683  0.00  0.00    +0.035 A 
ATOM     28  C   LIG    1       -9.883 -14.140  64.503  0.00  0.00    +0.045 A 
ENDBRANCH  21  22
BRANCH  21  29
ATOM     29  O   LIG    1       -8.322 -10.991  63.507  0.00  0.00    -0.539 OA
ATOM     30  H   LIG    1       -7.984 -10.510  62.739  0.00  0.00    +0.369 HD
ENDBRANCH  21  29
ENDBRANCH  20  21
ENDBRANCH   9  20
TORSDOF 7
ENDMDL
