# Supplementary material for: Computationally accelerated identification of P-glycoprotein inhibitors
Source: PLoS One. 2025 Aug 13;20(8):e0325121. doi: 10.1371/journal.pone.0325121 (PMC12349723; doi:10.1371/journal.pone.0325121)
Supplement: S9 File — We have provided the full dataset for the docking studies presented in this paper, as defined by the journal’s definition of a complete minimal dataset. (ZIP) [file pone.0325121.s013.zip › S9_Docking_Data_Receptors_Ligands/NBD_docking/3b5z_nbd_2/ZINC12922226_3b5z_nbd_2_out.pdb]

MODEL 1
REMARK VINA RESULT:      -9.1      0.000      0.000
REMARK  Name = ZINC12922226
REMARK                            x       y       z     vdW  Elec       q    Type
REMARK                         _______ _______ _______ _____ _____    ______ ____
COMPND    ZINC12922226 
AUTHOR    GENERATED BY OPEN BABEL 2.3.2
ATOM      1  C   LIG     1      -3.475  22.604  70.903  1.00  0.00           C  
ATOM      2  N   LIG     1      -2.654  21.655  71.290  1.00  0.00           N  
ATOM      3  N   LIG     1      -3.286  20.536  71.330  1.00  0.00           N  
ATOM      4  C   LIG     1      -4.525  20.722  70.972  1.00  0.00           C  
ATOM      5  O   LIG     1      -4.678  22.030  70.700  1.00  0.00           O  
ATOM      6  C   LIG     1      -4.105  25.005  72.906  1.00  0.00           C  
ATOM      7  C   LIG     1      -3.405  25.077  71.574  1.00  0.00           C  
ATOM      8  C   LIG     1      -3.144  24.033  70.729  1.00  0.00           C  
ATOM      9  C   LIG     1      -2.457  24.686  69.597  1.00  0.00           C  
ATOM     10  N   LIG     1      -2.404  25.955  69.916  1.00  0.00           N  
ATOM     11  O   LIG     1      -2.913  26.175  70.988  1.00  0.00           O  
ATOM     12  C   LIG     1      -1.939  24.044  68.365  1.00  0.00           C  
ATOM     13  C   LIG     1      -2.549  24.292  67.137  1.00  0.00           C  
ATOM     14  C   LIG     1      -2.059  23.697  65.993  1.00  0.00           C  
ATOM     15  C   LIG     1      -0.971  22.845  66.064  1.00  0.00           C  
ATOM     16  C   LIG     1      -0.365  22.591  67.281  1.00  0.00           C  
ATOM     17  C   LIG     1      -0.843  23.185  68.432  1.00  0.00           C  
ATOM     18  C   LIG     1      -5.594  19.664  70.886  1.00  0.00           C  
ATOM     19  N   LIG     1      -6.681  19.992  71.811  1.00  0.00           N  
ATOM     20  C   LIG     1      -6.506  19.814  73.146  1.00  0.00           C  
ATOM     21  N   LIG     1      -7.420  20.081  74.028  1.00  0.00           N  
ATOM     22  C   LIG     1      -8.635  20.566  73.669  1.00  0.00           C  
ATOM     23  C   LIG     1      -9.620  20.854  74.617  1.00  0.00           C  
ATOM     24  C   LIG     1     -10.839  21.345  74.208  1.00  0.00           C  
ATOM     25  C   LIG     1     -11.104  21.557  72.861  1.00  0.00           C  
ATOM     26  C   LIG     1     -10.150  21.280  71.906  1.00  0.00           C  
ATOM     27  C   LIG     1      -8.910  20.783  72.300  1.00  0.00           C  
ATOM     28  C   LIG     1      -7.850  20.475  71.328  1.00  0.00           C  
ATOM     29  O   LIG     1      -8.019  20.644  70.134  1.00  0.00           O  
CONECT    1    5    8    2                                            
CONECT    2    1    3                                                 
CONECT    3    4    2                                                 
CONECT    4    5   18    3                                            
CONECT    5    1    4                                                 
CONECT    6    7                                                      
CONECT    7    8   11    6                                            
CONECT    8    9    1    7                                            
CONECT    9   12   10    8                                            
CONECT   10    9   11                                                 
CONECT   11   10    7                                                 
CONECT   12   13   17    9                                            
CONECT   13   14   12                                                 
CONECT   14   15   13                                                 
CONECT   15   14   16                                                 
CONECT   16   15   17                                                 
CONECT   17   16   12                                                 
CONECT   18    4   19                                                 
CONECT   19   18   28   20                                            
CONECT   20   19   21                                                 
CONECT   21   20   22                                                 
CONECT   22   27   21   23                                            
CONECT   23   22   24                                                 
CONECT   24   25   23                                                 
CONECT   25   26   24                                                 
CONECT   26   27   25                                                 
CONECT   27   28   26   22                                            
CONECT   28   29   19   27                                            
CONECT   29   28                                                      
MASTER        0    0    0    0    0    0    0    0   29    0   29    0
END
