# Supplementary material for: Computationally accelerated identification of P-glycoprotein inhibitors
Source: PLoS One. 2025 Aug 13;20(8):e0325121. doi: 10.1371/journal.pone.0325121 (PMC12349723; doi:10.1371/journal.pone.0325121)
Supplement: S9 File — We have provided the full dataset for the docking studies presented in this paper, as defined by the journal’s definition of a complete minimal dataset. (ZIP) [file pone.0325121.s013.zip › S9_Docking_Data_Receptors_Ligands/NBD_docking/3b5z_nbd_2/ZINC12922226_3b5z_nbd_2_out.pdbqt]

MODEL 1
REMARK VINA RESULT:      -9.1      0.000      0.000
REMARK  Name = ZINC12922226
REMARK                            x       y       z     vdW  Elec       q    Type
REMARK                         _______ _______ _______ _____ _____    ______ ____
ROOT
ATOM      1  C   LIG    1       -3.475  22.604  70.903  0.00  0.00    +0.263 A 
ATOM      2  N   LIG    1       -2.654  21.655  71.290  0.00  0.00    -0.261 NA
ATOM      3  N   LIG    1       -3.286  20.536  71.330  0.00  0.00    -0.238 NA
ATOM      4  C   LIG    1       -4.525  20.722  70.972  0.00  0.00    +0.129 A 
ATOM      5  O   LIG    1       -4.678  22.030  70.700  0.00  0.00    -0.215 OA
ENDROOT
BRANCH   1   8
ATOM      6  C   LIG    1       -4.105  25.005  72.906  0.00  0.00    +0.215 C 
ATOM      7  C   LIG    1       -3.405  25.077  71.574  0.00  0.00    +0.042 A 
ATOM      8  C   LIG    1       -3.144  24.033  70.729  0.00  0.00    -0.155 A 
ATOM      9  C   LIG    1       -2.457  24.686  69.597  0.00  0.00    +0.122 A 
ATOM     10  N   LIG    1       -2.404  25.955  69.916  0.00  0.00    -0.337 NA
ATOM     11  O   LIG    1       -2.913  26.175  70.988  0.00  0.00    +0.110 OA
BRANCH   9  12
ATOM     12  C   LIG    1       -1.939  24.044  68.365  0.00  0.00    -0.045 A 
ATOM     13  C   LIG    1       -2.549  24.292  67.137  0.00  0.00    +0.074 A 
ATOM     14  C   LIG    1       -2.059  23.697  65.993  0.00  0.00    +0.009 A 
ATOM     15  C   LIG    1       -0.971  22.845  66.064  0.00  0.00    +0.029 A 
ATOM     16  C   LIG    1       -0.365  22.591  67.281  0.00  0.00    +0.002 A 
ATOM     17  C   LIG    1       -0.843  23.185  68.432  0.00  0.00    +0.043 A 
ENDBRANCH   9  12
ENDBRANCH   1   8
BRANCH   4  18
ATOM     18  C   LIG    1       -5.594  19.664  70.886  0.00  0.00    +0.486 C 
BRANCH  18  19
ATOM     19  N   LIG    1       -6.681  19.992  71.811  0.00  0.00    -0.552 N 
ATOM     20  C   LIG    1       -6.506  19.814  73.146  0.00  0.00    +0.573 A 
ATOM     21  N   LIG    1       -7.420  20.081  74.028  0.00  0.00    -0.510 NA
ATOM     22  C   LIG    1       -8.635  20.566  73.669  0.00  0.00    +0.143 A 
ATOM     23  C   LIG    1       -9.620  20.854  74.617  0.00  0.00    +0.036 A 
ATOM     24  C   LIG    1      -10.839  21.345  74.208  0.00  0.00    +0.065 A 
ATOM     25  C   LIG    1      -11.104  21.557  72.861  0.00  0.00    +0.004 A 
ATOM     26  C   LIG    1      -10.150  21.280  71.906  0.00  0.00    +0.099 A 
ATOM     27  C   LIG    1       -8.910  20.783  72.300  0.00  0.00    -0.191 A 
ATOM     28  C   LIG    1       -7.850  20.475  71.328  0.00  0.00    +0.547 A 
ATOM     29  O   LIG    1       -8.019  20.644  70.134  0.00  0.00    -0.485 OA
ENDBRANCH  18  19
ENDBRANCH   4  18
TORSDOF 4
ENDMDL
MODEL 2
REMARK VINA RESULT:      -9.0     28.724     31.259
REMARK  Name = ZINC12922226
REMARK                            x       y       z     vdW  Elec       q    Type
REMARK                         _______ _______ _______ _____ _____    ______ ____
ROOT
ATOM      1  C   LIG    1       -9.736  -6.243  56.605  0.00  0.00    +0.263 A 
ATOM      2  N   LIG    1      -10.276  -6.516  57.771  0.00  0.00    -0.261 NA
ATOM      3  N   LIG    1       -9.923  -5.621  58.623  0.00  0.00    -0.238 NA
ATOM      4  C   LIG    1       -9.150  -4.746  58.042  0.00  0.00    +0.129 A 
ATOM      5  O   LIG    1       -9.008  -5.119  56.758  0.00  0.00    -0.215 OA
ENDROOT
BRANCH   1   8
ATOM      6  C   LIG    1      -10.242  -9.380  56.329  0.00  0.00    +0.215 C 
ATOM      7  C   LIG    1      -10.110  -8.368  55.221  0.00  0.00    +0.042 A 
ATOM      8  C   LIG    1       -9.893  -7.024  55.362  0.00  0.00    -0.155 A 
ATOM      9  C   LIG    1       -9.847  -6.548  53.965  0.00  0.00    +0.122 A 
ATOM     10  N   LIG    1      -10.039  -7.617  53.233  0.00  0.00    -0.337 NA
ATOM     11  O   LIG    1      -10.186  -8.607  53.906  0.00  0.00    +0.110 OA
BRANCH   9  12
ATOM     12  C   LIG    1       -9.630  -5.159  53.492  0.00  0.00    -0.045 A 
ATOM     13  C   LIG    1      -10.650  -4.478  52.830  0.00  0.00    +0.074 A 
ATOM     14  C   LIG    1      -10.445  -3.184  52.398  0.00  0.00    +0.009 A 
ATOM     15  C   LIG    1       -9.225  -2.566  52.609  0.00  0.00    +0.029 A 
ATOM     16  C   LIG    1       -8.207  -3.239  53.261  0.00  0.00    +0.002 A 
ATOM     17  C   LIG    1       -8.402  -4.532  53.703  0.00  0.00    +0.043 A 
ENDBRANCH   9  12
ENDBRANCH   1   8
BRANCH   4  18
ATOM     18  C   LIG    1       -8.524  -3.541  58.694  0.00  0.00    +0.486 C 
BRANCH  18  19
ATOM     19  N   LIG    1       -8.087  -2.599  57.661  0.00  0.00    -0.552 N 
ATOM     20  C   LIG    1       -6.776  -2.547  57.309  0.00  0.00    +0.573 A 
ATOM     21  N   LIG    1       -6.311  -1.741  56.404  0.00  0.00    -0.510 NA
ATOM     22  C   LIG    1       -7.118  -0.880  55.735  0.00  0.00    +0.143 A 
ATOM     23  C   LIG    1       -6.619  -0.013  54.760  0.00  0.00    +0.036 A 
ATOM     24  C   LIG    1       -7.476   0.843  54.107  0.00  0.00    +0.065 A 
ATOM     25  C   LIG    1       -8.832   0.858  54.405  0.00  0.00    +0.004 A 
ATOM     26  C   LIG    1       -9.349   0.013  55.362  0.00  0.00    +0.099 A 
ATOM     27  C   LIG    1       -8.499  -0.862  56.035  0.00  0.00    -0.191 A 
ATOM     28  C   LIG    1       -8.994  -1.792  57.061  0.00  0.00    +0.547 A 
ATOM     29  O   LIG    1      -10.172  -1.831  57.363  0.00  0.00    -0.485 OA
ENDBRANCH  18  19
ENDBRANCH   4  18
TORSDOF 4
ENDMDL
MODEL 3
REMARK VINA RESULT:      -9.0     10.381     13.059
REMARK  Name = ZINC12922226
REMARK                            x       y       z     vdW  Elec       q    Type
REMARK                         _______ _______ _______ _____ _____    ______ ____
ROOT
ATOM      1  C   LIG    1        4.020  14.094  63.442  0.00  0.00    +0.263 A 
ATOM      2  N   LIG    1        3.285  13.108  63.903  0.00  0.00    -0.261 NA
ATOM      3  N   LIG    1        2.852  13.414  65.074  0.00  0.00    -0.238 NA
ATOM      4  C   LIG    1        3.287  14.596  65.406  0.00  0.00    +0.129 A 
ATOM      5  O   LIG    1        4.039  15.053  64.389  0.00  0.00    -0.215 OA
ENDROOT
BRANCH   1   8
ATOM      6  C   LIG    1        4.819  11.633  61.575  0.00  0.00    +0.215 C 
ATOM      7  C   LIG    1        5.054  13.099  61.317  0.00  0.00    +0.042 A 
ATOM      8  C   LIG    1        4.703  14.140  62.133  0.00  0.00    -0.155 A 
ATOM      9  C   LIG    1        5.179  15.322  61.386  0.00  0.00    +0.122 A 
ATOM     10  N   LIG    1        5.711  14.841  60.290  0.00  0.00    -0.337 NA
ATOM     11  O   LIG    1        5.645  13.637  60.243  0.00  0.00    +0.110 OA
BRANCH   9  12
ATOM     12  C   LIG    1        5.078  16.745  61.789  0.00  0.00    -0.045 A 
ATOM     13  C   LIG    1        6.135  17.359  62.458  0.00  0.00    +0.074 A 
ATOM     14  C   LIG    1        6.037  18.685  62.826  0.00  0.00    +0.009 A 
ATOM     15  C   LIG    1        4.888  19.402  62.544  0.00  0.00    +0.029 A 
ATOM     16  C   LIG    1        3.834  18.796  61.885  0.00  0.00    +0.002 A 
ATOM     17  C   LIG    1        3.922  17.472  61.507  0.00  0.00    +0.043 A 
ENDBRANCH   9  12
ENDBRANCH   1   8
BRANCH   4  18
ATOM     18  C   LIG    1        3.005  15.318  66.698  0.00  0.00    +0.486 C 
BRANCH  18  19
ATOM     19  N   LIG    1        2.161  14.479  67.552  0.00  0.00    -0.552 N 
ATOM     20  C   LIG    1        2.723  13.482  68.283  0.00  0.00    +0.573 A 
ATOM     21  N   LIG    1        2.044  12.697  69.062  0.00  0.00    -0.510 NA
ATOM     22  C   LIG    1        0.701  12.822  69.202  0.00  0.00    +0.143 A 
ATOM     23  C   LIG    1       -0.031  11.979  70.041  0.00  0.00    +0.036 A 
ATOM     24  C   LIG    1       -1.394  12.142  70.153  0.00  0.00    +0.065 A 
ATOM     25  C   LIG    1       -2.051  13.137  69.441  0.00  0.00    +0.004 A 
ATOM     26  C   LIG    1       -1.352  13.981  68.607  0.00  0.00    +0.099 A 
ATOM     27  C   LIG    1        0.028  13.832  68.480  0.00  0.00    -0.191 A 
ATOM     28  C   LIG    1        0.827  14.708  67.610  0.00  0.00    +0.547 A 
ATOM     29  O   LIG    1        0.311  15.601  66.965  0.00  0.00    -0.485 OA
ENDBRANCH  18  19
ENDBRANCH   4  18
TORSDOF 4
ENDMDL
MODEL 4
REMARK VINA RESULT:      -8.9     28.821     31.002
REMARK  Name = ZINC12922226
REMARK                            x       y       z     vdW  Elec       q    Type
REMARK                         _______ _______ _______ _____ _____    ______ ____
ROOT
ATOM      1  C   LIG    1       -9.013  -1.812  56.451  0.00  0.00    +0.263 A 
ATOM      2  N   LIG    1       -7.850  -1.874  57.057  0.00  0.00    -0.261 NA
ATOM      3  N   LIG    1       -7.940  -2.661  58.070  0.00  0.00    -0.238 NA
ATOM      4  C   LIG    1       -9.153  -3.130  58.151  0.00  0.00    +0.129 A 
ATOM      5  O   LIG    1       -9.862  -2.603  57.138  0.00  0.00    -0.215 OA
ENDROOT
BRANCH   1   8
ATOM      6  C   LIG    1       -8.884   1.357  56.116  0.00  0.00    +0.215 C 
ATOM      7  C   LIG    1       -9.285   0.338  55.081  0.00  0.00    +0.042 A 
ATOM      8  C   LIG    1       -9.334  -1.020  55.246  0.00  0.00    -0.155 A 
ATOM      9  C   LIG    1       -9.792  -1.498  53.926  0.00  0.00    +0.122 A 
ATOM     10  N   LIG    1       -9.936  -0.416  53.202  0.00  0.00    -0.337 NA
ATOM     11  O   LIG    1       -9.660   0.584  53.820  0.00  0.00    +0.110 OA
BRANCH   9  12
ATOM     12  C   LIG    1      -10.036  -2.899  53.510  0.00  0.00    -0.045 A 
ATOM     13  C   LIG    1       -9.138  -3.903  53.871  0.00  0.00    +0.074 A 
ATOM     14  C   LIG    1       -9.373  -5.207  53.486  0.00  0.00    +0.009 A 
ATOM     15  C   LIG    1      -10.490  -5.518  52.731  0.00  0.00    +0.029 A 
ATOM     16  C   LIG    1      -11.382  -4.525  52.365  0.00  0.00    +0.002 A 
ATOM     17  C   LIG    1      -11.160  -3.218  52.750  0.00  0.00    +0.043 A 
ENDBRANCH   9  12
ENDBRANCH   1   8
BRANCH   4  18
ATOM     18  C   LIG    1       -9.669  -4.085  59.197  0.00  0.00    +0.486 C 
BRANCH  18  19
ATOM     19  N   LIG    1       -9.941  -5.385  58.580  0.00  0.00    -0.552 N 
ATOM     20  C   LIG    1       -9.446  -5.662  57.345  0.00  0.00    +0.573 A 
ATOM     21  N   LIG    1       -9.643  -6.789  56.733  0.00  0.00    -0.510 NA
ATOM     22  C   LIG    1      -10.371  -7.786  57.295  0.00  0.00    +0.143 A 
ATOM     23  C   LIG    1      -10.583  -9.000  56.637  0.00  0.00    +0.036 A 
ATOM     24  C   LIG    1      -11.328  -9.984  57.246  0.00  0.00    +0.065 A 
ATOM     25  C   LIG    1      -11.873  -9.786  58.508  0.00  0.00    +0.004 A 
ATOM     26  C   LIG    1      -11.679  -8.598  59.177  0.00  0.00    +0.099 A 
ATOM     27  C   LIG    1      -10.927  -7.589  58.578  0.00  0.00    -0.191 A 
ATOM     28  C   LIG    1      -10.680  -6.303  59.247  0.00  0.00    +0.547 A 
ATOM     29  O   LIG    1      -11.126  -6.070  60.355  0.00  0.00    -0.485 OA
ENDBRANCH  18  19
ENDBRANCH   4  18
TORSDOF 4
ENDMDL
MODEL 5
REMARK VINA RESULT:      -8.9      9.433     11.278
REMARK  Name = ZINC12922226
REMARK                            x       y       z     vdW  Elec       q    Type
REMARK                         _______ _______ _______ _____ _____    ______ ____
ROOT
ATOM      1  C   LIG    1        3.779  16.751  64.900  0.00  0.00    +0.263 A 
ATOM      2  N   LIG    1        3.622  17.520  65.952  0.00  0.00    -0.261 NA
ATOM      3  N   LIG    1        3.429  16.786  66.990  0.00  0.00    -0.238 NA
ATOM      4  C   LIG    1        3.455  15.530  66.647  0.00  0.00    +0.129 A 
ATOM      5  O   LIG    1        3.671  15.474  65.321  0.00  0.00    -0.215 OA
ENDROOT
BRANCH   1   8
ATOM      6  C   LIG    1        6.230  15.980  63.009  0.00  0.00    +0.215 C 
ATOM      7  C   LIG    1        5.066  16.881  62.686  0.00  0.00    +0.042 A 
ATOM      8  C   LIG    1        4.024  17.199  63.514  0.00  0.00    -0.155 A 
ATOM      9  C   LIG    1        3.206  18.106  62.683  0.00  0.00    +0.122 A 
ATOM     10  N   LIG    1        3.841  18.188  61.540  0.00  0.00    -0.337 NA
ATOM     11  O   LIG    1        4.849  17.525  61.533  0.00  0.00    +0.110 OA
BRANCH   9  12
ATOM     12  C   LIG    1        1.940  18.778  63.061  0.00  0.00    -0.045 A 
ATOM     13  C   LIG    1        0.917  18.052  63.670  0.00  0.00    +0.074 A 
ATOM     14  C   LIG    1       -0.257  18.684  64.024  0.00  0.00    +0.009 A 
ATOM     15  C   LIG    1       -0.426  20.032  63.765  0.00  0.00    +0.029 A 
ATOM     16  C   LIG    1        0.583  20.756  63.155  0.00  0.00    +0.002 A 
ATOM     17  C   LIG    1        1.764  20.137  62.801  0.00  0.00    +0.043 A 
ENDBRANCH   9  12
ENDBRANCH   1   8
BRANCH   4  18
ATOM     18  C   LIG    1        3.270  14.352  67.568  0.00  0.00    +0.486 C 
BRANCH  18  19
ATOM     19  N   LIG    1        1.847  14.192  67.877  0.00  0.00    -0.552 N 
ATOM     20  C   LIG    1        0.935  15.012  67.293  0.00  0.00    +0.573 A 
ATOM     21  N   LIG    1       -0.341  14.933  67.516  0.00  0.00    -0.510 NA
ATOM     22  C   LIG    1       -0.861  14.009  68.362  0.00  0.00    +0.143 A 
ATOM     23  C   LIG    1       -2.234  13.923  68.601  0.00  0.00    +0.036 A 
ATOM     24  C   LIG    1       -2.717  12.968  69.467  0.00  0.00    +0.065 A 
ATOM     25  C   LIG    1       -1.854  12.089  70.109  0.00  0.00    +0.004 A 
ATOM     26  C   LIG    1       -0.496  12.153  69.890  0.00  0.00    +0.099 A 
ATOM     27  C   LIG    1        0.013  13.112  69.016  0.00  0.00    -0.191 A 
ATOM     28  C   LIG    1        1.452  13.224  68.738  0.00  0.00    +0.547 A 
ATOM     29  O   LIG    1        2.258  12.480  69.265  0.00  0.00    -0.485 OA
ENDBRANCH  18  19
ENDBRANCH   4  18
TORSDOF 4
ENDMDL
MODEL 6
REMARK VINA RESULT:      -8.8     28.479     30.960
REMARK  Name = ZINC12922226
REMARK                            x       y       z     vdW  Elec       q    Type
REMARK                         _______ _______ _______ _____ _____    ______ ____
ROOT
ATOM      1  C   LIG    1       -9.850  -6.504  56.606  0.00  0.00    +0.263 A 
ATOM      2  N   LIG    1      -10.645  -6.607  57.647  0.00  0.00    -0.261 NA
ATOM      3  N   LIG    1      -10.219  -5.836  58.584  0.00  0.00    -0.238 NA
ATOM      4  C   LIG    1       -9.146  -5.215  58.184  0.00  0.00    +0.129 A 
ATOM      5  O   LIG    1       -8.882  -5.623  56.930  0.00  0.00    -0.215 OA
ENDROOT
BRANCH   1   8
ATOM      6  C   LIG    1      -10.428  -9.611  56.169  0.00  0.00    +0.215 C 
ATOM      7  C   LIG    1      -10.236  -8.553  55.113  0.00  0.00    +0.042 A 
ATOM      8  C   LIG    1       -9.988  -7.223  55.323  0.00  0.00    -0.155 A 
ATOM      9  C   LIG    1       -9.886  -6.684  53.952  0.00  0.00    +0.122 A 
ATOM     10  N   LIG    1      -10.084  -7.713  53.165  0.00  0.00    -0.337 NA
ATOM     11  O   LIG    1      -10.277  -8.729  53.787  0.00  0.00    +0.110 OA
BRANCH   9  12
ATOM     12  C   LIG    1       -9.619  -5.282  53.552  0.00  0.00    -0.045 A 
ATOM     13  C   LIG    1       -8.416  -4.672  53.903  0.00  0.00    +0.074 A 
ATOM     14  C   LIG    1       -8.170  -3.368  53.523  0.00  0.00    +0.009 A 
ATOM     15  C   LIG    1       -9.119  -2.663  52.805  0.00  0.00    +0.029 A 
ATOM     16  C   LIG    1      -10.317  -3.262  52.459  0.00  0.00    +0.002 A 
ATOM     17  C   LIG    1      -10.573  -4.567  52.828  0.00  0.00    +0.043 A 
ENDBRANCH   9  12
ENDBRANCH   1   8
BRANCH   4  18
ATOM     18  C   LIG    1       -8.342  -4.223  58.984  0.00  0.00    +0.486 C 
BRANCH  18  19
ATOM     19  N   LIG    1       -8.845  -2.871  58.734  0.00  0.00    -0.552 N 
ATOM     20  C   LIG    1       -9.831  -2.362  59.517  0.00  0.00    +0.573 A 
ATOM     21  N   LIG    1      -10.329  -1.174  59.359  0.00  0.00    -0.510 NA
ATOM     22  C   LIG    1       -9.889  -0.343  58.381  0.00  0.00    +0.143 A 
ATOM     23  C   LIG    1      -10.424   0.936  58.209  0.00  0.00    +0.036 A 
ATOM     24  C   LIG    1       -9.947   1.745  57.203  0.00  0.00    +0.065 A 
ATOM     25  C   LIG    1       -8.939   1.305  56.354  0.00  0.00    +0.004 A 
ATOM     26  C   LIG    1       -8.396   0.048  56.502  0.00  0.00    +0.099 A 
ATOM     27  C   LIG    1       -8.865  -0.786  57.515  0.00  0.00    -0.191 A 
ATOM     28  C   LIG    1       -8.319  -2.135  57.725  0.00  0.00    +0.547 A 
ATOM     29  O   LIG    1       -7.432  -2.576  57.018  0.00  0.00    -0.485 OA
ENDBRANCH  18  19
ENDBRANCH   4  18
TORSDOF 4
ENDMDL
MODEL 7
REMARK VINA RESULT:      -8.8     20.546     23.962
REMARK  Name = ZINC12922226
REMARK                            x       y       z     vdW  Elec       q    Type
REMARK                         _______ _______ _______ _____ _____    ______ ____
ROOT
ATOM      1  C   LIG    1        5.887   8.105  56.432  0.00  0.00    +0.263 A 
ATOM      2  N   LIG    1        4.661   8.513  56.667  0.00  0.00    -0.261 NA
ATOM      3  N   LIG    1        4.679   9.393  57.605  0.00  0.00    -0.238 NA
ATOM      4  C   LIG    1        5.905   9.581  58.004  0.00  0.00    +0.129 A 
ATOM      5  O   LIG    1        6.697   8.771  57.279  0.00  0.00    -0.215 OA
ENDROOT
BRANCH   1   8
ATOM      6  C   LIG    1        6.603   8.597  53.363  0.00  0.00    +0.215 C 
ATOM      7  C   LIG    1        6.611   7.289  54.112  0.00  0.00    +0.042 A 
ATOM      8  C   LIG    1        6.300   7.100  55.431  0.00  0.00    -0.155 A 
ATOM      9  C   LIG    1        6.471   5.644  55.607  0.00  0.00    +0.122 A 
ATOM     10  N   LIG    1        6.846   5.200  54.433  0.00  0.00    -0.337 NA
ATOM     11  O   LIG    1        6.927   6.087  53.617  0.00  0.00    +0.110 OA
BRANCH   9  12
ATOM     12  C   LIG    1        6.264   4.855  56.844  0.00  0.00    -0.045 A 
ATOM     13  C   LIG    1        7.131   5.007  57.925  0.00  0.00    +0.074 A 
ATOM     14  C   LIG    1        6.931   4.274  59.076  0.00  0.00    +0.009 A 
ATOM     15  C   LIG    1        5.878   3.380  59.156  0.00  0.00    +0.029 A 
ATOM     16  C   LIG    1        5.017   3.220  58.084  0.00  0.00    +0.002 A 
ATOM     17  C   LIG    1        5.205   3.952  56.929  0.00  0.00    +0.043 A 
ENDBRANCH   9  12
ENDBRANCH   1   8
BRANCH   4  18
ATOM     18  C   LIG    1        6.354  10.530  59.085  0.00  0.00    +0.486 C 
BRANCH  18  19
ATOM     19  N   LIG    1        7.116  11.628  58.486  0.00  0.00    -0.552 N 
ATOM     20  C   LIG    1        6.461  12.685  57.941  0.00  0.00    +0.573 A 
ATOM     21  N   LIG    1        7.065  13.695  57.393  0.00  0.00    -0.510 NA
ATOM     22  C   LIG    1        8.418  13.764  57.326  0.00  0.00    +0.143 A 
ATOM     23  C   LIG    1        9.069  14.850  56.737  0.00  0.00    +0.036 A 
ATOM     24  C   LIG    1       10.444  14.878  56.692  0.00  0.00    +0.065 A 
ATOM     25  C   LIG    1       11.195  13.838  57.225  0.00  0.00    +0.004 A 
ATOM     26  C   LIG    1       10.577  12.755  57.811  0.00  0.00    +0.099 A 
ATOM     27  C   LIG    1        9.185  12.708  57.867  0.00  0.00    -0.191 A 
ATOM     28  C   LIG    1        8.470  11.582  58.486  0.00  0.00    +0.547 A 
ATOM     29  O   LIG    1        9.071  10.643  58.975  0.00  0.00    -0.485 OA
ENDBRANCH  18  19
ENDBRANCH   4  18
TORSDOF 4
ENDMDL
MODEL 8
REMARK VINA RESULT:      -8.8     10.417     13.090
REMARK  Name = ZINC12922226
REMARK                            x       y       z     vdW  Elec       q    Type
REMARK                         _______ _______ _______ _____ _____    ______ ____
ROOT
ATOM      1  C   LIG    1        3.984  14.312  63.204  0.00  0.00    +0.263 A 
ATOM      2  N   LIG    1        2.920  13.590  63.466  0.00  0.00    -0.261 NA
ATOM      3  N   LIG    1        2.585  13.756  64.696  0.00  0.00    -0.238 NA
ATOM      4  C   LIG    1        3.415  14.584  65.266  0.00  0.00    +0.129 A 
ATOM      5  O   LIG    1        4.321  14.951  64.343  0.00  0.00    -0.215 OA
ENDROOT
BRANCH   1   8
ATOM      6  C   LIG    1        5.020  11.909  61.380  0.00  0.00    +0.215 C 
ATOM      7  C   LIG    1        5.138  13.387  61.109  0.00  0.00    +0.042 A 
ATOM      8  C   LIG    1        4.686  14.403  61.907  0.00  0.00    -0.155 A 
ATOM      9  C   LIG    1        5.076  15.613  61.156  0.00  0.00    +0.122 A 
ATOM     10  N   LIG    1        5.667  15.168  60.075  0.00  0.00    -0.337 NA
ATOM     11  O   LIG    1        5.702  13.963  60.041  0.00  0.00    +0.110 OA
BRANCH   9  12
ATOM     12  C   LIG    1        4.849  17.027  61.542  0.00  0.00    -0.045 A 
ATOM     13  C   LIG    1        5.681  17.638  62.479  0.00  0.00    +0.074 A 
ATOM     14  C   LIG    1        5.468  18.955  62.831  0.00  0.00    +0.009 A 
ATOM     15  C   LIG    1        4.425  19.666  62.264  0.00  0.00    +0.029 A 
ATOM     16  C   LIG    1        3.594  19.062  61.338  0.00  0.00    +0.002 A 
ATOM     17  C   LIG    1        3.800  17.747  60.974  0.00  0.00    +0.043 A 
ENDBRANCH   9  12
ENDBRANCH   1   8
BRANCH   4  18
ATOM     18  C   LIG    1        3.371  15.041  66.701  0.00  0.00    +0.486 C 
BRANCH  18  19
ATOM     19  N   LIG    1        2.085  14.666  67.294  0.00  0.00    -0.552 N 
ATOM     20  C   LIG    1        0.950  15.299  66.896  0.00  0.00    +0.573 A 
ATOM     21  N   LIG    1       -0.225  15.024  67.373  0.00  0.00    -0.510 NA
ATOM     22  C   LIG    1       -0.404  14.068  68.319  0.00  0.00    +0.143 A 
ATOM     23  C   LIG    1       -1.668  13.770  68.832  0.00  0.00    +0.036 A 
ATOM     24  C   LIG    1       -1.802  12.791  69.790  0.00  0.00    +0.065 A 
ATOM     25  C   LIG    1       -0.694  12.094  70.255  0.00  0.00    +0.004 A 
ATOM     26  C   LIG    1        0.563  12.368  69.765  0.00  0.00    +0.099 A 
ATOM     27  C   LIG    1        0.720  13.356  68.794  0.00  0.00    -0.191 A 
ATOM     28  C   LIG    1        2.037  13.688  68.229  0.00  0.00    +0.547 A 
ATOM     29  O   LIG    1        3.045  13.109  68.590  0.00  0.00    -0.485 OA
ENDBRANCH  18  19
ENDBRANCH   4  18
TORSDOF 4
ENDMDL
MODEL 9
REMARK VINA RESULT:      -8.7     26.622     29.099
REMARK  Name = ZINC12922226
REMARK                            x       y       z     vdW  Elec       q    Type
REMARK                         _______ _______ _______ _____ _____    ______ ____
ROOT
ATOM      1  C   LIG    1       -9.446  -3.004  59.588  0.00  0.00    +0.263 A 
ATOM      2  N   LIG    1      -10.304  -3.994  59.502  0.00  0.00    -0.261 NA
ATOM      3  N   LIG    1       -9.894  -4.836  58.621  0.00  0.00    -0.238 NA
ATOM      4  C   LIG    1       -8.767  -4.422  58.113  0.00  0.00    +0.129 A 
ATOM      5  O   LIG    1       -8.459  -3.254  58.705  0.00  0.00    -0.215 OA
ENDROOT
BRANCH   1   8
ATOM      6  C   LIG    1       -9.760  -2.999  62.763  0.00  0.00    +0.215 C 
ATOM      7  C   LIG    1       -9.682  -1.807  61.844  0.00  0.00    +0.042 A 
ATOM      8  C   LIG    1       -9.547  -1.832  60.482  0.00  0.00    -0.155 A 
ATOM      9  C   LIG    1       -9.534  -0.399  60.124  0.00  0.00    +0.122 A 
ATOM     10  N   LIG    1       -9.650   0.238  61.262  0.00  0.00    -0.337 NA
ATOM     11  O   LIG    1       -9.727  -0.518  62.200  0.00  0.00    +0.110 OA
BRANCH   9  12
ATOM     12  C   LIG    1       -9.415   0.191  58.769  0.00  0.00    -0.045 A 
ATOM     13  C   LIG    1       -8.391  -0.218  57.916  0.00  0.00    +0.074 A 
ATOM     14  C   LIG    1       -8.289   0.330  56.654  0.00  0.00    +0.009 A 
ATOM     15  C   LIG    1       -9.192   1.293  56.239  0.00  0.00    +0.029 A 
ATOM     16  C   LIG    1      -10.207   1.706  57.084  0.00  0.00    +0.002 A 
ATOM     17  C   LIG    1      -10.323   1.161  58.346  0.00  0.00    +0.043 A 
ENDBRANCH   9  12
ENDBRANCH   1   8
BRANCH   4  18
ATOM     18  C   LIG    1       -7.960  -5.121  57.050  0.00  0.00    +0.486 C 
BRANCH  18  19
ATOM     19  N   LIG    1       -8.083  -4.393  55.785  0.00  0.00    -0.552 N 
ATOM     20  C   LIG    1       -7.190  -3.416  55.481  0.00  0.00    +0.573 A 
ATOM     21  N   LIG    1       -7.232  -2.727  54.382  0.00  0.00    -0.510 NA
ATOM     22  C   LIG    1       -8.189  -2.941  53.444  0.00  0.00    +0.143 A 
ATOM     23  C   LIG    1       -8.235  -2.200  52.261  0.00  0.00    +0.036 A 
ATOM     24  C   LIG    1       -9.224  -2.452  51.337  0.00  0.00    +0.065 A 
ATOM     25  C   LIG    1      -10.179  -3.433  51.567  0.00  0.00    +0.004 A 
ATOM     26  C   LIG    1      -10.156  -4.176  52.726  0.00  0.00    +0.099 A 
ATOM     27  C   LIG    1       -9.163  -3.938  53.674  0.00  0.00    -0.191 A 
ATOM     28  C   LIG    1       -9.084  -4.704  54.927  0.00  0.00    +0.547 A 
ATOM     29  O   LIG    1       -9.888  -5.580  55.184  0.00  0.00    -0.485 OA
ENDBRANCH  18  19
ENDBRANCH   4  18
TORSDOF 4
ENDMDL
