# Supplementary material for: Computationally accelerated identification of P-glycoprotein inhibitors
Source: PLoS One. 2025 Aug 13;20(8):e0325121. doi: 10.1371/journal.pone.0325121 (PMC12349723; doi:10.1371/journal.pone.0325121)
Supplement: S9 File — We have provided the full dataset for the docking studies presented in this paper, as defined by the journal’s definition of a complete minimal dataset. (ZIP) [file pone.0325121.s013.zip › S9_Docking_Data_Receptors_Ligands/NBD_docking/3b5z_nbd_2/ZINC31744412_3b5z_nbd_2_out.pdb]

MODEL 1
REMARK VINA RESULT:     -10.0      0.000      0.000
REMARK  Name = ZINC31744412
REMARK                            x       y       z     vdW  Elec       q    Type
REMARK                         _______ _______ _______ _____ _____    ______ ____
COMPND    ZINC31744412 
AUTHOR    GENERATED BY OPEN BABEL 2.3.2
ATOM      1  C   LIG     1      -0.527  13.871  68.919  1.00  0.00           C  
ATOM      2  N   LIG     1       0.278  14.868  69.208  1.00  0.00           N  
ATOM      3  N   LIG     1       1.227  14.911  68.341  1.00  0.00           N  
ATOM      4  C   LIG     1       1.069  13.953  67.473  1.00  0.00           C  
ATOM      5  O   LIG     1      -0.041  13.273  67.814  1.00  0.00           O  
ATOM      6  C   LIG     1      -3.539  13.849  67.867  1.00  0.00           C  
ATOM      7  C   LIG     1      -3.039  13.463  69.235  1.00  0.00           C  
ATOM      8  C   LIG     1      -1.740  13.480  69.666  1.00  0.00           C  
ATOM      9  C   LIG     1      -1.850  13.016  71.063  1.00  0.00           C  
ATOM     10  N   LIG     1      -3.127  12.798  71.252  1.00  0.00           N  
ATOM     11  O   LIG     1      -3.778  13.035  70.265  1.00  0.00           O  
ATOM     12  C   LIG     1      -0.750  12.838  72.043  1.00  0.00           C  
ATOM     13  C   LIG     1      -0.716  13.609  73.204  1.00  0.00           C  
ATOM     14  C   LIG     1       0.307  13.435  74.114  1.00  0.00           C  
ATOM     15  C   LIG     1       1.303  12.507  73.870  1.00  0.00           C  
ATOM     16  C   LIG     1       1.277  11.743  72.717  1.00  0.00           C  
ATOM     17  C   LIG     1       0.256  11.904  71.803  1.00  0.00           C  
ATOM     18  C   LIG     1       1.966  13.659  66.298  1.00  0.00           C  
ATOM     19  N   LIG     1       2.081  14.855  65.460  1.00  0.00           N  
ATOM     20  C   LIG     1       1.006  15.292  64.757  1.00  0.00           C  
ATOM     21  N   LIG     1       1.062  16.354  64.005  1.00  0.00           N  
ATOM     22  C   LIG     1       2.198  17.062  63.885  1.00  0.00           C  
ATOM     23  C   LIG     1       2.583  18.267  63.136  1.00  0.00           C  
ATOM     24  C   LIG     1       1.910  19.126  62.269  1.00  0.00           C  
ATOM     25  C   LIG     1       2.576  20.198  61.717  1.00  0.00           C  
ATOM     26  C   LIG     1       3.912  20.421  62.021  1.00  0.00           C  
ATOM     27  C   LIG     1       4.588  19.579  62.877  1.00  0.00           C  
ATOM     28  C   LIG     1       3.934  18.492  63.445  1.00  0.00           C  
ATOM     29  O   LIG     1       4.339  17.526  64.296  1.00  0.00           O  
ATOM     30  C   LIG     1       3.339  16.666  64.575  1.00  0.00           C  
ATOM     31  C   LIG     1       3.257  15.514  65.391  1.00  0.00           C  
ATOM     32  O   LIG     1       4.229  15.124  66.017  1.00  0.00           O  
CONECT    1    5    2    8                                            
CONECT    2    3    1                                                 
CONECT    3    4    2                                                 
CONECT    4   18    5    3                                            
CONECT    5    4    1                                                 
CONECT    6    7                                                      
CONECT    7    6    8   11                                            
CONECT    8    1    7    9                                            
CONECT    9    8   10   12                                            
CONECT   10   11    9                                                 
CONECT   11    7   10                                                 
CONECT   12    9   17   13                                            
CONECT   13   12   14                                                 
CONECT   14   13   15                                                 
CONECT   15   16   14                                                 
CONECT   16   17   15                                                 
CONECT   17   12   16                                                 
CONECT   18   19    4                                                 
CONECT   19   20   31   18                                            
CONECT   20   21   19                                                 
CONECT   21   22   20                                                 
CONECT   22   23   21   30                                            
CONECT   23   24   28   22                                            
CONECT   24   25   23                                                 
CONECT   25   26   24                                                 
CONECT   26   25   27                                                 
CONECT   27   26   28                                                 
CONECT   28   27   23   29                                            
CONECT   29   28   30                                                 
CONECT   30   22   29   31                                            
CONECT   31   30   19   32                                            
CONECT   32   31                                                      
MASTER        0    0    0    0    0    0    0    0   32    0   32    0
END
