# Supplementary material for: Computationally accelerated identification of P-glycoprotein inhibitors
Source: PLoS One. 2025 Aug 13;20(8):e0325121. doi: 10.1371/journal.pone.0325121 (PMC12349723; doi:10.1371/journal.pone.0325121)
Supplement: S9 File — We have provided the full dataset for the docking studies presented in this paper, as defined by the journal’s definition of a complete minimal dataset. (ZIP) [file pone.0325121.s013.zip › S9_Docking_Data_Receptors_Ligands/NBD_docking/3b5z_nbd_2/ZINC31744412_3b5z_nbd_2_out.pdbqt]

MODEL 1
REMARK VINA RESULT:     -10.0      0.000      0.000
REMARK  Name = ZINC31744412
REMARK                            x       y       z     vdW  Elec       q    Type
REMARK                         _______ _______ _______ _____ _____    ______ ____
ROOT
ATOM      1  C   LIG    1       -0.527  13.871  68.919  0.00  0.00    +0.268 A 
ATOM      2  N   LIG    1        0.278  14.868  69.208  0.00  0.00    -0.261 NA
ATOM      3  N   LIG    1        1.227  14.911  68.341  0.00  0.00    -0.249 NA
ATOM      4  C   LIG    1        1.069  13.953  67.473  0.00  0.00    +0.129 A 
ATOM      5  O   LIG    1       -0.041  13.273  67.814  0.00  0.00    -0.203 OA
ENDROOT
BRANCH   1   8
ATOM      6  C   LIG    1       -3.539  13.849  67.867  0.00  0.00    +0.216 C 
ATOM      7  C   LIG    1       -3.039  13.463  69.235  0.00  0.00    +0.048 A 
ATOM      8  C   LIG    1       -1.740  13.480  69.666  0.00  0.00    -0.160 A 
ATOM      9  C   LIG    1       -1.850  13.016  71.063  0.00  0.00    +0.122 A 
ATOM     10  N   LIG    1       -3.127  12.798  71.252  0.00  0.00    -0.337 NA
ATOM     11  O   LIG    1       -3.778  13.035  70.265  0.00  0.00    +0.109 OA
BRANCH   9  12
ATOM     12  C   LIG    1       -0.750  12.838  72.043  0.00  0.00    -0.044 A 
ATOM     13  C   LIG    1       -0.716  13.609  73.204  0.00  0.00    +0.073 A 
ATOM     14  C   LIG    1        0.307  13.435  74.114  0.00  0.00    +0.009 A 
ATOM     15  C   LIG    1        1.303  12.507  73.870  0.00  0.00    +0.029 A 
ATOM     16  C   LIG    1        1.277  11.743  72.717  0.00  0.00    +0.002 A 
ATOM     17  C   LIG    1        0.256  11.904  71.803  0.00  0.00    +0.043 A 
ENDBRANCH   9  12
ENDBRANCH   1   8
BRANCH   4  18
ATOM     18  C   LIG    1        1.966  13.659  66.298  0.00  0.00    +0.500 C 
BRANCH  18  19
ATOM     19  N   LIG    1        2.081  14.855  65.460  0.00  0.00    -0.523 N 
ATOM     20  C   LIG    1        1.006  15.292  64.757  0.00  0.00    +0.590 A 
ATOM     21  N   LIG    1        1.062  16.354  64.005  0.00  0.00    -0.482 NA
ATOM     22  C   LIG    1        2.198  17.062  63.885  0.00  0.00    +0.124 A 
ATOM     23  C   LIG    1        2.583  18.267  63.136  0.00  0.00    -0.124 A 
ATOM     24  C   LIG    1        1.910  19.126  62.269  0.00  0.00    +0.098 A 
ATOM     25  C   LIG    1        2.576  20.198  61.717  0.00  0.00    +0.001 A 
ATOM     26  C   LIG    1        3.912  20.421  62.021  0.00  0.00    +0.079 A 
ATOM     27  C   LIG    1        4.588  19.579  62.877  0.00  0.00    +0.026 A 
ATOM     28  C   LIG    1        3.934  18.492  63.445  0.00  0.00    +0.095 A 
ATOM     29  O   LIG    1        4.339  17.526  64.296  0.00  0.00    -0.157 OA
ATOM     30  C   LIG    1        3.339  16.666  64.575  0.00  0.00    -0.085 A 
ATOM     31  C   LIG    1        3.257  15.514  65.391  0.00  0.00    +0.563 A 
ATOM     32  O   LIG    1        4.229  15.124  66.017  0.00  0.00    -0.501 OA
ENDBRANCH  18  19
ENDBRANCH   4  18
TORSDOF 4
ENDMDL
MODEL 2
REMARK VINA RESULT:      -9.9     15.758     21.420
REMARK  Name = ZINC31744412
REMARK                            x       y       z     vdW  Elec       q    Type
REMARK                         _______ _______ _______ _____ _____    ______ ____
ROOT
ATOM      1  C   LIG    1       -4.958   2.291  79.997  0.00  0.00    +0.268 A 
ATOM      2  N   LIG    1       -5.688   3.244  80.529  0.00  0.00    -0.261 NA
ATOM      3  N   LIG    1       -5.185   3.579  81.665  0.00  0.00    -0.249 NA
ATOM      4  C   LIG    1       -4.125   2.861  81.901  0.00  0.00    +0.129 A 
ATOM      5  O   LIG    1       -3.953   2.031  80.857  0.00  0.00    -0.203 OA
ENDROOT
BRANCH   1   8
ATOM      6  C   LIG    1       -6.066  -0.657  79.489  0.00  0.00    +0.216 C 
ATOM      7  C   LIG    1       -5.668   0.367  78.458  0.00  0.00    +0.048 A 
ATOM      8  C   LIG    1       -5.194   1.628  78.699  0.00  0.00    -0.160 A 
ATOM      9  C   LIG    1       -4.972   2.162  77.339  0.00  0.00    +0.122 A 
ATOM     10  N   LIG    1       -5.329   1.197  76.530  0.00  0.00    -0.337 NA
ATOM     11  O   LIG    1       -5.711   0.221  77.129  0.00  0.00    +0.109 OA
BRANCH   9  12
ATOM     12  C   LIG    1       -4.453   3.502  76.971  0.00  0.00    -0.044 A 
ATOM     13  C   LIG    1       -3.259   3.618  76.262  0.00  0.00    +0.073 A 
ATOM     14  C   LIG    1       -2.783   4.868  75.918  0.00  0.00    +0.009 A 
ATOM     15  C   LIG    1       -3.483   6.003  76.285  0.00  0.00    +0.029 A 
ATOM     16  C   LIG    1       -4.667   5.893  76.994  0.00  0.00    +0.002 A 
ATOM     17  C   LIG    1       -5.154   4.649  77.339  0.00  0.00    +0.043 A 
ENDBRANCH   9  12
ENDBRANCH   1   8
BRANCH   4  18
ATOM     18  C   LIG    1       -3.246   2.945  83.123  0.00  0.00    +0.500 C 
BRANCH  18  19
ATOM     19  N   LIG    1       -4.029   3.452  84.253  0.00  0.00    -0.523 N 
ATOM     20  C   LIG    1       -5.236   2.900  84.539  0.00  0.00    +0.590 A 
ATOM     21  N   LIG    1       -5.963   3.315  85.537  0.00  0.00    -0.482 NA
ATOM     22  C   LIG    1       -5.550   4.321  86.326  0.00  0.00    +0.124 A 
ATOM     23  C   LIG    1       -6.118   5.009  87.494  0.00  0.00    -0.124 A 
ATOM     24  C   LIG    1       -7.300   4.873  88.220  0.00  0.00    +0.098 A 
ATOM     25  C   LIG    1       -7.540   5.700  89.296  0.00  0.00    +0.001 A 
ATOM     26  C   LIG    1       -6.609   6.665  89.655  0.00  0.00    +0.079 A 
ATOM     27  C   LIG    1       -5.437   6.809  88.945  0.00  0.00    +0.026 A 
ATOM     28  C   LIG    1       -5.176   5.985  87.857  0.00  0.00    +0.095 A 
ATOM     29  O   LIG    1       -4.135   5.907  87.001  0.00  0.00    -0.157 OA
ATOM     30  C   LIG    1       -4.325   4.935  86.085  0.00  0.00    -0.085 A 
ATOM     31  C   LIG    1       -3.548   4.467  85.001  0.00  0.00    +0.563 A 
ATOM     32  O   LIG    1       -2.466   4.971  84.746  0.00  0.00    -0.501 OA
ENDBRANCH  18  19
ENDBRANCH   4  18
TORSDOF 4
ENDMDL
MODEL 3
REMARK VINA RESULT:      -9.8     27.268     30.370
REMARK  Name = ZINC31744412
REMARK                            x       y       z     vdW  Elec       q    Type
REMARK                         _______ _______ _______ _____ _____    ______ ____
ROOT
ATOM      1  C   LIG    1       -9.259 -15.050  64.130  0.00  0.00    +0.268 A 
ATOM      2  N   LIG    1       -9.773 -14.956  65.335  0.00  0.00    -0.261 NA
ATOM      3  N   LIG    1      -10.263 -13.778  65.496  0.00  0.00    -0.249 NA
ATOM      4  C   LIG    1      -10.084 -13.079  64.412  0.00  0.00    +0.129 A 
ATOM      5  O   LIG    1       -9.448 -13.861  63.522  0.00  0.00    -0.203 OA
ENDROOT
BRANCH   1   8
ATOM      6  C   LIG    1       -9.482 -16.131  61.137  0.00  0.00    +0.216 C 
ATOM      7  C   LIG    1       -8.680 -16.718  62.270  0.00  0.00    +0.048 A 
ATOM      8  C   LIG    1       -8.599 -16.236  63.549  0.00  0.00    -0.160 A 
ATOM      9  C   LIG    1       -7.693 -17.199  64.207  0.00  0.00    +0.122 A 
ATOM     10  N   LIG    1       -7.379 -18.065  63.276  0.00  0.00    -0.337 NA
ATOM     11  O   LIG    1       -7.908 -17.809  62.222  0.00  0.00    +0.109 OA
BRANCH   9  12
ATOM     12  C   LIG    1       -7.238 -17.189  65.619  0.00  0.00    -0.044 A 
ATOM     13  C   LIG    1       -8.096 -17.611  66.633  0.00  0.00    +0.073 A 
ATOM     14  C   LIG    1       -7.666 -17.603  67.944  0.00  0.00    +0.009 A 
ATOM     15  C   LIG    1       -6.390 -17.168  68.254  0.00  0.00    +0.029 A 
ATOM     16  C   LIG    1       -5.536 -16.743  67.252  0.00  0.00    +0.002 A 
ATOM     17  C   LIG    1       -5.954 -16.752  65.936  0.00  0.00    +0.043 A 
ENDBRANCH   9  12
ENDBRANCH   1   8
BRANCH   4  18
ATOM     18  C   LIG    1      -10.514 -11.651  64.192  0.00  0.00    +0.500 C 
BRANCH  18  19
ATOM     19  N   LIG    1      -10.014 -10.816  65.288  0.00  0.00    -0.523 N 
ATOM     20  C   LIG    1       -8.708 -10.889  65.648  0.00  0.00    +0.590 A 
ATOM     21  N   LIG    1       -8.220 -10.161  66.612  0.00  0.00    -0.482 NA
ATOM     22  C   LIG    1       -8.997  -9.309  67.302  0.00  0.00    +0.124 A 
ATOM     23  C   LIG    1       -8.764  -8.378  68.416  0.00  0.00    -0.124 A 
ATOM     24  C   LIG    1       -7.646  -8.032  69.173  0.00  0.00    +0.098 A 
ATOM     25  C   LIG    1       -7.764  -7.096  70.176  0.00  0.00    +0.001 A 
ATOM     26  C   LIG    1       -8.990  -6.499  70.433  0.00  0.00    +0.079 A 
ATOM     27  C   LIG    1      -10.103  -6.832  69.691  0.00  0.00    +0.026 A 
ATOM     28  C   LIG    1      -10.005  -7.775  68.674  0.00  0.00    +0.095 A 
ATOM     29  O   LIG    1      -10.909  -8.281  67.810  0.00  0.00    -0.157 OA
ATOM     30  C   LIG    1      -10.346  -9.189  66.986  0.00  0.00    -0.085 A 
ATOM     31  C   LIG    1      -10.857  -9.983  65.934  0.00  0.00    +0.563 A 
ATOM     32  O   LIG    1      -12.034  -9.917  65.617  0.00  0.00    -0.501 OA
ENDBRANCH  18  19
ENDBRANCH   4  18
TORSDOF 4
ENDMDL
MODEL 4
REMARK VINA RESULT:      -9.7     27.455     30.694
REMARK  Name = ZINC31744412
REMARK                            x       y       z     vdW  Elec       q    Type
REMARK                         _______ _______ _______ _____ _____    ______ ____
ROOT
ATOM      1  C   LIG    1       -9.010 -15.216  64.505  0.00  0.00    +0.268 A 
ATOM      2  N   LIG    1       -9.750 -15.138  65.587  0.00  0.00    -0.261 NA
ATOM      3  N   LIG    1      -10.303 -13.978  65.640  0.00  0.00    -0.249 NA
ATOM      4  C   LIG    1       -9.942 -13.275  64.604  0.00  0.00    +0.129 A 
ATOM      5  O   LIG    1       -9.119 -14.036  63.862  0.00  0.00    -0.203 OA
ENDROOT
BRANCH   1   8
ATOM      6  C   LIG    1       -7.198 -17.112  66.321  0.00  0.00    +0.216 C 
ATOM      7  C   LIG    1       -7.425 -17.205  64.834  0.00  0.00    +0.048 A 
ATOM      8  C   LIG    1       -8.209 -16.379  64.074  0.00  0.00    -0.160 A 
ATOM      9  C   LIG    1       -8.051 -16.935  62.714  0.00  0.00    +0.122 A 
ATOM     10  N   LIG    1       -7.244 -17.957  62.853  0.00  0.00    -0.337 NA
ATOM     11  O   LIG    1       -6.903 -18.111  64.000  0.00  0.00    +0.109 OA
BRANCH   9  12
ATOM     12  C   LIG    1       -8.671 -16.439  61.461  0.00  0.00    -0.044 A 
ATOM     13  C   LIG    1       -8.008 -15.496  60.678  0.00  0.00    +0.073 A 
ATOM     14  C   LIG    1       -8.588 -15.042  59.511  0.00  0.00    +0.009 A 
ATOM     15  C   LIG    1       -9.829 -15.514  59.123  0.00  0.00    +0.029 A 
ATOM     16  C   LIG    1      -10.494 -16.446  59.899  0.00  0.00    +0.002 A 
ATOM     17  C   LIG    1       -9.921 -16.911  61.065  0.00  0.00    +0.043 A 
ENDBRANCH   9  12
ENDBRANCH   1   8
BRANCH   4  18
ATOM     18  C   LIG    1      -10.371 -11.864  64.293  0.00  0.00    +0.500 C 
BRANCH  18  19
ATOM     19  N   LIG    1       -9.923 -10.970  65.363  0.00  0.00    -0.523 N 
ATOM     20  C   LIG    1       -8.628 -10.998  65.767  0.00  0.00    +0.590 A 
ATOM     21  N   LIG    1       -8.185 -10.217  66.711  0.00  0.00    -0.482 NA
ATOM     22  C   LIG    1       -9.000  -9.351  67.335  0.00  0.00    +0.124 A 
ATOM     23  C   LIG    1       -8.821  -8.365  68.412  0.00  0.00    -0.124 A 
ATOM     24  C   LIG    1       -7.735  -7.962  69.186  0.00  0.00    +0.098 A 
ATOM     25  C   LIG    1       -7.903  -6.983  70.141  0.00  0.00    +0.001 A 
ATOM     26  C   LIG    1       -9.149  -6.401  70.331  0.00  0.00    +0.079 A 
ATOM     27  C   LIG    1      -10.230  -6.792  69.572  0.00  0.00    +0.026 A 
ATOM     28  C   LIG    1      -10.082  -7.777  68.603  0.00  0.00    +0.095 A 
ATOM     29  O   LIG    1      -10.948  -8.342  67.736  0.00  0.00    -0.157 OA
ATOM     30  C   LIG    1      -10.341  -9.274  66.974  0.00  0.00    -0.085 A 
ATOM     31  C   LIG    1      -10.802 -10.126  65.943  0.00  0.00    +0.563 A 
ATOM     32  O   LIG    1      -11.969 -10.099  65.588  0.00  0.00    -0.501 OA
ENDBRANCH  18  19
ENDBRANCH   4  18
TORSDOF 4
ENDMDL
MODEL 5
REMARK VINA RESULT:      -9.6      3.758     11.346
REMARK  Name = ZINC31744412
REMARK                            x       y       z     vdW  Elec       q    Type
REMARK                         _______ _______ _______ _____ _____    ______ ____
ROOT
ATOM      1  C   LIG    1        3.323  19.572  60.631  0.00  0.00    +0.268 A 
ATOM      2  N   LIG    1        3.487  18.283  60.435  0.00  0.00    -0.261 NA
ATOM      3  N   LIG    1        4.099  17.775  61.446  0.00  0.00    -0.249 NA
ATOM      4  C   LIG    1        4.347  18.709  62.320  0.00  0.00    +0.129 A 
ATOM      5  O   LIG    1        3.865  19.865  61.830  0.00  0.00    -0.203 OA
ENDROOT
BRANCH   1   8
ATOM      6  C   LIG    1        1.341  21.956  61.381  0.00  0.00    +0.216 C 
ATOM      7  C   LIG    1        1.814  21.550  60.009  0.00  0.00    +0.048 A 
ATOM      8  C   LIG    1        2.666  20.521  59.710  0.00  0.00    -0.160 A 
ATOM      9  C   LIG    1        2.763  20.591  58.238  0.00  0.00    +0.122 A 
ATOM     10  N   LIG    1        2.000  21.598  57.892  0.00  0.00    -0.337 NA
ATOM     11  O   LIG    1        1.485  22.124  58.848  0.00  0.00    +0.109 OA
BRANCH   9  12
ATOM     12  C   LIG    1        3.553  19.710  57.344  0.00  0.00    -0.044 A 
ATOM     13  C   LIG    1        4.514  20.255  56.494  0.00  0.00    +0.073 A 
ATOM     14  C   LIG    1        5.248  19.429  55.667  0.00  0.00    +0.009 A 
ATOM     15  C   LIG    1        5.025  18.065  55.673  0.00  0.00    +0.029 A 
ATOM     16  C   LIG    1        4.068  17.518  56.510  0.00  0.00    +0.002 A 
ATOM     17  C   LIG    1        3.332  18.334  57.345  0.00  0.00    +0.043 A 
ENDBRANCH   9  12
ENDBRANCH   1   8
BRANCH   4  18
ATOM     18  C   LIG    1        5.048  18.527  63.642  0.00  0.00    +0.500 C 
BRANCH  18  19
ATOM     19  N   LIG    1        4.255  17.640  64.497  0.00  0.00    -0.523 N 
ATOM     20  C   LIG    1        2.910  17.804  64.574  0.00  0.00    +0.590 A 
ATOM     21  N   LIG    1        2.165  17.035  65.317  0.00  0.00    -0.482 NA
ATOM     22  C   LIG    1        2.702  16.047  66.051  0.00  0.00    +0.124 A 
ATOM     23  C   LIG    1        2.157  15.037  66.970  0.00  0.00    -0.124 A 
ATOM     24  C   LIG    1        0.875  14.729  67.422  0.00  0.00    +0.098 A 
ATOM     25  C   LIG    1        0.695  13.690  68.309  0.00  0.00    +0.001 A 
ATOM     26  C   LIG    1        1.785  12.953  68.750  0.00  0.00    +0.079 A 
ATOM     27  C   LIG    1        3.058  13.248  68.311  0.00  0.00    +0.026 A 
ATOM     28  C   LIG    1        3.261  14.292  67.416  0.00  0.00    +0.095 A 
ATOM     29  O   LIG    1        4.371  14.791  66.833  0.00  0.00    -0.157 OA
ATOM     30  C   LIG    1        4.076  15.828  66.022  0.00  0.00    -0.085 A 
ATOM     31  C   LIG    1        4.867  16.668  65.206  0.00  0.00    +0.563 A 
ATOM     32  O   LIG    1        6.076  16.519  65.144  0.00  0.00    -0.501 OA
ENDBRANCH  18  19
ENDBRANCH   4  18
TORSDOF 4
ENDMDL
MODEL 6
REMARK VINA RESULT:      -9.6      2.737      9.970
REMARK  Name = ZINC31744412
REMARK                            x       y       z     vdW  Elec       q    Type
REMARK                         _______ _______ _______ _____ _____    ______ ____
ROOT
ATOM      1  C   LIG    1        4.265  15.064  62.392  0.00  0.00    +0.268 A 
ATOM      2  N   LIG    1        3.779  13.923  62.826  0.00  0.00    -0.261 NA
ATOM      3  N   LIG    1        3.646  13.978  64.104  0.00  0.00    -0.249 NA
ATOM      4  C   LIG    1        4.038  15.144  64.534  0.00  0.00    +0.129 A 
ATOM      5  O   LIG    1        4.437  15.859  63.466  0.00  0.00    -0.203 OA
ENDROOT
BRANCH   1   8
ATOM      6  C   LIG    1        5.296  13.116  60.085  0.00  0.00    +0.216 C 
ATOM      7  C   LIG    1        5.008  14.592  59.983  0.00  0.00    +0.048 A 
ATOM      8  C   LIG    1        4.565  15.410  60.988  0.00  0.00    -0.160 A 
ATOM      9  C   LIG    1        4.468  16.725  60.323  0.00  0.00    +0.122 A 
ATOM     10  N   LIG    1        4.842  16.512  59.086  0.00  0.00    -0.337 NA
ATOM     11  O   LIG    1        5.134  15.358  58.894  0.00  0.00    +0.109 OA
BRANCH   9  12
ATOM     12  C   LIG    1        4.040  18.011  60.928  0.00  0.00    -0.044 A 
ATOM     13  C   LIG    1        2.892  18.652  60.467  0.00  0.00    +0.073 A 
ATOM     14  C   LIG    1        2.497  19.846  61.036  0.00  0.00    +0.009 A 
ATOM     15  C   LIG    1        3.244  20.411  62.054  0.00  0.00    +0.029 A 
ATOM     16  C   LIG    1        4.388  19.781  62.511  0.00  0.00    +0.002 A 
ATOM     17  C   LIG    1        4.790  18.585  61.953  0.00  0.00    +0.043 A 
ENDBRANCH   9  12
ENDBRANCH   1   8
BRANCH   4  18
ATOM     18  C   LIG    1        4.041  15.609  65.967  0.00  0.00    +0.500 C 
BRANCH  18  19
ATOM     19  N   LIG    1        2.816  15.157  66.631  0.00  0.00    -0.523 N 
ATOM     20  C   LIG    1        1.619  15.682  66.265  0.00  0.00    +0.590 A 
ATOM     21  N   LIG    1        0.504  15.304  66.824  0.00  0.00    -0.482 NA
ATOM     22  C   LIG    1        0.493  14.381  67.800  0.00  0.00    +0.124 A 
ATOM     23  C   LIG    1       -0.561  13.760  68.615  0.00  0.00    -0.124 A 
ATOM     24  C   LIG    1       -1.946  13.899  68.678  0.00  0.00    +0.098 A 
ATOM     25  C   LIG    1       -2.668  13.148  69.580  0.00  0.00    +0.001 A 
ATOM     26  C   LIG    1       -2.018  12.257  70.422  0.00  0.00    +0.079 A 
ATOM     27  C   LIG    1       -0.649  12.110  70.369  0.00  0.00    +0.026 A 
ATOM     28  C   LIG    1        0.097  12.858  69.466  0.00  0.00    +0.095 A 
ATOM     29  O   LIG    1        1.420  12.917  69.204  0.00  0.00    -0.157 OA
ATOM     30  C   LIG    1        1.686  13.806  68.225  0.00  0.00    -0.085 A 
ATOM     31  C   LIG    1        2.885  14.224  67.603  0.00  0.00    +0.563 A 
ATOM     32  O   LIG    1        3.959  13.752  67.940  0.00  0.00    -0.501 OA
ENDBRANCH  18  19
ENDBRANCH   4  18
TORSDOF 4
ENDMDL
MODEL 7
REMARK VINA RESULT:      -9.6     12.393     15.177
REMARK  Name = ZINC31744412
REMARK                            x       y       z     vdW  Elec       q    Type
REMARK                         _______ _______ _______ _____ _____    ______ ____
ROOT
ATOM      1  C   LIG    1        3.278  19.762  52.515  0.00  0.00    +0.268 A 
ATOM      2  N   LIG    1        2.337  19.535  51.627  0.00  0.00    -0.261 NA
ATOM      3  N   LIG    1        1.431  20.442  51.730  0.00  0.00    -0.249 NA
ATOM      4  C   LIG    1        1.754  21.277  52.676  0.00  0.00    +0.129 A 
ATOM      5  O   LIG    1        2.926  20.870  53.196  0.00  0.00    -0.203 OA
ENDROOT
BRANCH   1   8
ATOM      6  C   LIG    1        5.257  18.608  50.296  0.00  0.00    +0.216 C 
ATOM      7  C   LIG    1        5.358  18.448  51.790  0.00  0.00    +0.048 A 
ATOM      8  C   LIG    1        4.496  18.953  52.726  0.00  0.00    -0.160 A 
ATOM      9  C   LIG    1        5.080  18.484  53.999  0.00  0.00    +0.122 A 
ATOM     10  N   LIG    1        6.149  17.809  53.658  0.00  0.00    -0.337 NA
ATOM     11  O   LIG    1        6.307  17.787  52.462  0.00  0.00    +0.109 OA
BRANCH   9  12
ATOM     12  C   LIG    1        4.565  18.725  55.370  0.00  0.00    -0.044 A 
ATOM     13  C   LIG    1        4.525  20.020  55.884  0.00  0.00    +0.073 A 
ATOM     14  C   LIG    1        4.041  20.238  57.158  0.00  0.00    +0.009 A 
ATOM     15  C   LIG    1        3.607  19.174  57.928  0.00  0.00    +0.029 A 
ATOM     16  C   LIG    1        3.650  17.886  57.424  0.00  0.00    +0.002 A 
ATOM     17  C   LIG    1        4.127  17.657  56.150  0.00  0.00    +0.043 A 
ENDBRANCH   9  12
ENDBRANCH   1   8
BRANCH   4  18
ATOM     18  C   LIG    1        0.959  22.481  53.111  0.00  0.00    +0.500 C 
BRANCH  18  19
ATOM     19  N   LIG    1        1.356  22.865  54.468  0.00  0.00    -0.523 N 
ATOM     20  C   LIG    1        2.277  23.844  54.649  0.00  0.00    +0.590 A 
ATOM     21  N   LIG    1        2.655  24.221  55.838  0.00  0.00    -0.482 NA
ATOM     22  C   LIG    1        2.152  23.644  56.942  0.00  0.00    +0.124 A 
ATOM     23  C   LIG    1        2.366  23.828  58.385  0.00  0.00    -0.124 A 
ATOM     24  C   LIG    1        3.173  24.672  59.146  0.00  0.00    +0.098 A 
ATOM     25  C   LIG    1        3.140  24.591  60.521  0.00  0.00    +0.001 A 
ATOM     26  C   LIG    1        2.307  23.674  61.146  0.00  0.00    +0.079 A 
ATOM     27  C   LIG    1        1.504  22.834  60.405  0.00  0.00    +0.026 A 
ATOM     28  C   LIG    1        1.522  22.899  59.017  0.00  0.00    +0.095 A 
ATOM     29  O   LIG    1        0.858  22.215  58.062  0.00  0.00    -0.157 OA
ATOM     30  C   LIG    1        1.207  22.630  56.827  0.00  0.00    -0.085 A 
ATOM     31  C   LIG    1        0.805  22.239  55.530  0.00  0.00    +0.563 A 
ATOM     32  O   LIG    1       -0.021  21.354  55.373  0.00  0.00    -0.501 OA
ENDBRANCH  18  19
ENDBRANCH   4  18
TORSDOF 4
ENDMDL
MODEL 8
REMARK VINA RESULT:      -9.6     26.556     29.887
REMARK  Name = ZINC31744412
REMARK                            x       y       z     vdW  Elec       q    Type
REMARK                         _______ _______ _______ _____ _____    ______ ____
ROOT
ATOM      1  C   LIG    1       -8.526 -13.460  63.432  0.00  0.00    +0.268 A 
ATOM      2  N   LIG    1       -9.224 -14.279  64.186  0.00  0.00    -0.261 NA
ATOM      3  N   LIG    1      -10.176 -13.626  64.752  0.00  0.00    -0.249 NA
ATOM      4  C   LIG    1      -10.126 -12.377  64.388  0.00  0.00    +0.129 A 
ATOM      5  O   LIG    1       -9.086 -12.239  63.547  0.00  0.00    -0.203 OA
ENDROOT
BRANCH   1   8
ATOM      6  C   LIG    1       -5.512 -12.499  63.844  0.00  0.00    +0.216 C 
ATOM      7  C   LIG    1       -6.049 -13.412  62.771  0.00  0.00    +0.048 A 
ATOM      8  C   LIG    1       -7.349 -13.811  62.613  0.00  0.00    -0.160 A 
ATOM      9  C   LIG    1       -7.284 -14.677  61.418  0.00  0.00    +0.122 A 
ATOM     10  N   LIG    1       -6.025 -14.671  61.059  0.00  0.00    -0.337 NA
ATOM     11  O   LIG    1       -5.349 -13.990  61.789  0.00  0.00    +0.109 OA
BRANCH   9  12
ATOM     12  C   LIG    1       -8.405 -15.395  60.765  0.00  0.00    -0.044 A 
ATOM     13  C   LIG    1       -8.787 -15.062  59.466  0.00  0.00    +0.073 A 
ATOM     14  C   LIG    1       -9.829 -15.737  58.862  0.00  0.00    +0.009 A 
ATOM     15  C   LIG    1      -10.499 -16.735  59.546  0.00  0.00    +0.029 A 
ATOM     16  C   LIG    1      -10.127 -17.067  60.837  0.00  0.00    +0.002 A 
ATOM     17  C   LIG    1       -9.085 -16.402  61.449  0.00  0.00    +0.043 A 
ENDBRANCH   9  12
ENDBRANCH   1   8
BRANCH   4  18
ATOM     18  C   LIG    1      -11.065 -11.283  64.828  0.00  0.00    +0.500 C 
BRANCH  18  19
ATOM     19  N   LIG    1      -10.423 -10.478  65.870  0.00  0.00    -0.523 N 
ATOM     20  C   LIG    1       -9.133 -10.725  66.214  0.00  0.00    +0.590 A 
ATOM     21  N   LIG    1       -8.521 -10.030  67.130  0.00  0.00    -0.482 NA
ATOM     22  C   LIG    1       -9.148  -9.039  67.785  0.00  0.00    +0.124 A 
ATOM     23  C   LIG    1       -8.755  -8.098  68.845  0.00  0.00    -0.124 A 
ATOM     24  C   LIG    1       -7.581  -7.885  69.565  0.00  0.00    +0.098 A 
ATOM     25  C   LIG    1       -7.537  -6.892  70.519  0.00  0.00    +0.001 A 
ATOM     26  C   LIG    1       -8.656  -6.107  70.762  0.00  0.00    +0.079 A 
ATOM     27  C   LIG    1       -9.822  -6.309  70.057  0.00  0.00    +0.026 A 
ATOM     28  C   LIG    1       -9.888  -7.305  69.090  0.00  0.00    +0.095 A 
ATOM     29  O   LIG    1      -10.876  -7.715  68.267  0.00  0.00    -0.157 OA
ATOM     30  C   LIG    1      -10.472  -8.736  67.485  0.00  0.00    -0.085 A 
ATOM     31  C   LIG    1      -11.118  -9.497  66.483  0.00  0.00    +0.563 A 
ATOM     32  O   LIG    1      -12.279  -9.273  66.182  0.00  0.00    -0.501 OA
ENDBRANCH  18  19
ENDBRANCH   4  18
TORSDOF 4
ENDMDL
MODEL 9
REMARK VINA RESULT:      -9.6     10.417     13.424
REMARK  Name = ZINC31744412
REMARK                            x       y       z     vdW  Elec       q    Type
REMARK                         _______ _______ _______ _____ _____    ______ ____
ROOT
ATOM      1  C   LIG    1        2.891  21.697  56.508  0.00  0.00    +0.268 A 
ATOM      2  N   LIG    1        4.172  21.987  56.491  0.00  0.00    -0.261 NA
ATOM      3  N   LIG    1        4.760  21.257  55.610  0.00  0.00    -0.249 NA
ATOM      4  C   LIG    1        3.888  20.480  55.034  0.00  0.00    +0.129 A 
ATOM      5  O   LIG    1        2.687  20.737  55.584  0.00  0.00    -0.203 OA
ENDROOT
BRANCH   1   8
ATOM      6  C   LIG    1        0.682  23.849  55.691  0.00  0.00    +0.216 C 
ATOM      7  C   LIG    1        0.910  23.233  57.047  0.00  0.00    +0.048 A 
ATOM      8  C   LIG    1        1.865  22.310  57.376  0.00  0.00    -0.160 A 
ATOM      9  C   LIG    1        1.622  22.081  58.815  0.00  0.00    +0.122 A 
ATOM     10  N   LIG    1        0.610  22.855  59.118  0.00  0.00    -0.337 NA
ATOM     11  O   LIG    1        0.217  23.481  58.164  0.00  0.00    +0.109 OA
BRANCH   9  12
ATOM     12  C   LIG    1        2.365  21.172  59.721  0.00  0.00    -0.044 A 
ATOM     13  C   LIG    1        2.486  19.819  59.409  0.00  0.00    +0.073 A 
ATOM     14  C   LIG    1        3.182  18.979  60.255  0.00  0.00    +0.009 A 
ATOM     15  C   LIG    1        3.749  19.475  61.415  0.00  0.00    +0.029 A 
ATOM     16  C   LIG    1        3.627  20.816  61.732  0.00  0.00    +0.002 A 
ATOM     17  C   LIG    1        2.938  21.666  60.891  0.00  0.00    +0.043 A 
ENDBRANCH   9  12
ENDBRANCH   1   8
BRANCH   4  18
ATOM     18  C   LIG    1        4.171  19.475  53.947  0.00  0.00    +0.500 C 
BRANCH  18  19
ATOM     19  N   LIG    1        5.407  18.754  54.259  0.00  0.00    -0.523 N 
ATOM     20  C   LIG    1        6.564  19.100  53.639  0.00  0.00    +0.590 A 
ATOM     21  N   LIG    1        7.688  18.489  53.891  0.00  0.00    -0.482 NA
ATOM     22  C   LIG    1        7.746  17.478  54.773  0.00  0.00    +0.124 A 
ATOM     23  C   LIG    1        8.822  16.603  55.262  0.00  0.00    -0.124 A 
ATOM     24  C   LIG    1       10.185  16.499  54.993  0.00  0.00    +0.098 A 
ATOM     25  C   LIG    1       10.938  15.544  55.640  0.00  0.00    +0.001 A 
ATOM     26  C   LIG    1       10.342  14.689  56.556  0.00  0.00    +0.079 A 
ATOM     27  C   LIG    1        8.995  14.782  56.831  0.00  0.00    +0.026 A 
ATOM     28  C   LIG    1        8.218  15.738  56.189  0.00  0.00    +0.095 A 
ATOM     29  O   LIG    1        6.906  16.047  56.263  0.00  0.00    -0.157 OA
ATOM     30  C   LIG    1        6.596  17.069  55.439  0.00  0.00    -0.085 A 
ATOM     31  C   LIG    1        5.387  17.747  55.158  0.00  0.00    +0.563 A 
ATOM     32  O   LIG    1        4.349  17.428  55.714  0.00  0.00    -0.501 OA
ENDBRANCH  18  19
ENDBRANCH   4  18
TORSDOF 4
ENDMDL
