# Supplementary material for: Computationally accelerated identification of P-glycoprotein inhibitors
Source: PLoS One. 2025 Aug 13;20(8):e0325121. doi: 10.1371/journal.pone.0325121 (PMC12349723; doi:10.1371/journal.pone.0325121)
Supplement: S9 File — We have provided the full dataset for the docking studies presented in this paper, as defined by the journal’s definition of a complete minimal dataset. (ZIP) [file pone.0325121.s013.zip › S9_Docking_Data_Receptors_Ligands/NBD_docking/3b5z_nbd_2/ZINC32974765_3b5z_nbd_2_out.pdb]

MODEL 1
REMARK VINA RESULT:      -9.3      0.000      0.000
REMARK  Name = ZINC32974765
REMARK                            x       y       z     vdW  Elec       q    Type
REMARK                         _______ _______ _______ _____ _____    ______ ____
COMPND    ZINC32974765 
AUTHOR    GENERATED BY OPEN BABEL 2.3.2
ATOM      1  C   LIG     1       2.057  20.921  50.420  1.00  0.00           C  
ATOM      2  C   LIG     1       0.378  22.112  53.389  1.00  0.00           C  
ATOM      3  C   LIG     1       1.525  21.883  52.690  1.00  0.00           C  
ATOM      4  N   LIG     1       1.156  21.336  51.498  1.00  0.00           N  
ATOM      5  C   LIG     1      -0.198  21.251  51.491  1.00  0.00           C  
ATOM      6  N   LIG     1      -0.658  21.713  52.618  1.00  0.00           N  
ATOM      7  H   LIG     1      -1.689  21.812  52.989  1.00  0.00           H  
ATOM      8  C   LIG     1       0.677  23.295  56.742  1.00  0.00           C  
ATOM      9  N   LIG     1       1.199  22.627  55.693  1.00  0.00           N  
ATOM     10  C   LIG     1       0.283  22.694  54.742  1.00  0.00           C  
ATOM     11  O   LIG     1      -0.748  23.391  55.243  1.00  0.00           O  
ATOM     12  N   LIG     1      -0.506  23.725  56.383  1.00  0.00           N  
ATOM     13  C   LIG     1       3.189  24.114  61.860  1.00  0.00           C  
ATOM     14  C   LIG     1       2.532  23.900  60.522  1.00  0.00           C  
ATOM     15  C   LIG     1       3.311  23.714  59.393  1.00  0.00           C  
ATOM     16  C   LIG     1       2.714  23.517  58.164  1.00  0.00           C  
ATOM     17  C   LIG     1       1.324  23.506  58.061  1.00  0.00           C  
ATOM     18  C   LIG     1       0.545  23.700  59.199  1.00  0.00           C  
ATOM     19  C   LIG     1       1.151  23.891  60.424  1.00  0.00           C  
ATOM     20  C   LIG     1       3.196  20.121  50.998  1.00  0.00           C  
ATOM     21  C   LIG     1       4.499  20.543  50.814  1.00  0.00           C  
ATOM     22  C   LIG     1       5.545  19.815  51.348  1.00  0.00           C  
ATOM     23  C   LIG     1       5.286  18.651  52.060  1.00  0.00           C  
ATOM     24  C   LIG     1       3.975  18.227  52.238  1.00  0.00           C  
ATOM     25  C   LIG     1       2.934  18.962  51.707  1.00  0.00           C  
ATOM     26  N   LIG     1       6.341  17.909  52.596  1.00  0.00           N  
ATOM     27  H   LIG     1       6.668  16.983  52.103  1.00  0.00           H  
ATOM     28  S   LIG     1       7.098  18.424  53.976  1.00  0.00           S  
ATOM     29  O   LIG     1       7.983  19.467  53.588  1.00  0.00           O  
ATOM     30  O   LIG     1       7.546  17.259  54.653  1.00  0.00           O  
ATOM     31  C   LIG     1       5.869  19.162  55.001  1.00  0.00           C  
ATOM     32  C   LIG     1       5.657  20.526  54.954  1.00  0.00           C  
ATOM     33  C   LIG     1       4.689  21.104  55.753  1.00  0.00           C  
ATOM     34  C   LIG     1       3.938  20.319  56.609  1.00  0.00           C  
ATOM     35  C   LIG     1       4.152  18.955  56.661  1.00  0.00           C  
ATOM     36  C   LIG     1       5.118  18.374  55.857  1.00  0.00           C  
ATOM     37  F   LIG     1       5.328  17.041  55.909  1.00  0.00           F  
CONECT    1   20    4                                                 
CONECT    2    6    3   10                                            
CONECT    3    4    2                                                 
CONECT    4    1    5    3                                            
CONECT    5    4    6                                                 
CONECT    6    5    7    2                                            
CONECT    7    6                                                      
CONECT    8    9   12   17                                            
CONECT    9   10    8                                                 
CONECT   10    2   11    9                                            
CONECT   11   10   12                                                 
CONECT   12   11    8                                                 
CONECT   13   14                                                      
CONECT   14   15   19   13                                            
CONECT   15   16   14                                                 
CONECT   16   17   15                                                 
CONECT   17    8   16   18                                            
CONECT   18   17   19                                                 
CONECT   19   18   14                                                 
CONECT   20    1   21   25                                            
CONECT   21   20   22                                                 
CONECT   22   21   23                                                 
CONECT   23   22   24   26                                            
CONECT   24   25   23                                                 
CONECT   25   20   24                                                 
CONECT   26   23   27   28                                            
CONECT   27   26                                                      
CONECT   28   26   29   30   31                                       
CONECT   28                                                           
CONECT   29   28                                                      
CONECT   30   28                                                      
CONECT   31   28   32   36                                            
CONECT   32   31   33                                                 
CONECT   33   32   34                                                 
CONECT   34   33   35                                                 
CONECT   35   36   34                                                 
CONECT   36   31   37   35                                            
CONECT   37   36                                                      
MASTER        0    0    0    0    0    0    0    0   37    0   37    0
END
