# Supplementary material for: Computationally accelerated identification of P-glycoprotein inhibitors
Source: PLoS One. 2025 Aug 13;20(8):e0325121. doi: 10.1371/journal.pone.0325121 (PMC12349723; doi:10.1371/journal.pone.0325121)
Supplement: S9 File — We have provided the full dataset for the docking studies presented in this paper, as defined by the journal’s definition of a complete minimal dataset. (ZIP) [file pone.0325121.s013.zip › S9_Docking_Data_Receptors_Ligands/NBD_docking/3b5z_nbd_2/ZINC32974765_3b5z_nbd_2_out.pdbqt]

MODEL 1
REMARK VINA RESULT:      -9.3      0.000      0.000
REMARK  Name = ZINC32974765
REMARK                            x       y       z     vdW  Elec       q    Type
REMARK                         _______ _______ _______ _____ _____    ______ ____
ROOT
ATOM      1  C   LIG    1        2.057  20.921  50.420  0.00  0.00    +0.414 C 
ENDROOT
BRANCH   1   4
ATOM      2  C   LIG    1        0.378  22.112  53.389  0.00  0.00    +0.087 A 
ATOM      3  C   LIG    1        1.525  21.883  52.690  0.00  0.00    +0.331 A 
ATOM      4  N   LIG    1        1.156  21.336  51.498  0.00  0.00    -0.407 N 
ATOM      5  C   LIG    1       -0.198  21.251  51.491  0.00  0.00    +0.599 A 
ATOM      6  N   LIG    1       -0.658  21.713  52.618  0.00  0.00    -0.472 N 
ATOM      7  H   LIG    1       -1.689  21.812  52.989  0.00  0.00    +0.514 HD
BRANCH   2  10
ATOM      8  C   LIG    1        0.677  23.295  56.742  0.00  0.00    +0.247 A 
ATOM      9  N   LIG    1        1.199  22.627  55.693  0.00  0.00    -0.448 NA
ATOM     10  C   LIG    1        0.283  22.694  54.742  0.00  0.00    +0.214 A 
ATOM     11  O   LIG    1       -0.748  23.391  55.243  0.00  0.00    +0.119 OA
ATOM     12  N   LIG    1       -0.506  23.725  56.383  0.00  0.00    -0.349 NA
BRANCH   8  17
ATOM     13  C   LIG    1        3.189  24.114  61.860  0.00  0.00    +0.102 C 
ATOM     14  C   LIG    1        2.532  23.900  60.522  0.00  0.00    -0.048 A 
ATOM     15  C   LIG    1        3.311  23.714  59.393  0.00  0.00    +0.015 A 
ATOM     16  C   LIG    1        2.714  23.517  58.164  0.00  0.00    +0.062 A 
ATOM     17  C   LIG    1        1.324  23.506  58.061  0.00  0.00    -0.056 A 
ATOM     18  C   LIG    1        0.545  23.700  59.199  0.00  0.00    +0.068 A 
ATOM     19  C   LIG    1        1.151  23.891  60.424  0.00  0.00    +0.011 A 
ENDBRANCH   8  17
ENDBRANCH   2  10
ENDBRANCH   1   4
BRANCH   1  20
ATOM     20  C   LIG    1        3.196  20.121  50.998  0.00  0.00    -0.166 A 
ATOM     21  C   LIG    1        4.499  20.543  50.814  0.00  0.00    +0.069 A 
ATOM     22  C   LIG    1        5.545  19.815  51.348  0.00  0.00    +0.009 A 
ATOM     23  C   LIG    1        5.286  18.651  52.060  0.00  0.00    +0.187 A 
ATOM     24  C   LIG    1        3.975  18.227  52.238  0.00  0.00    +0.009 A 
ATOM     25  C   LIG    1        2.934  18.962  51.707  0.00  0.00    +0.065 A 
BRANCH  23  26
ATOM     26  N   LIG    1        6.341  17.909  52.596  0.00  0.00    -1.074 N 
ATOM     27  H   LIG    1        6.668  16.983  52.103  0.00  0.00    +0.464 HD
BRANCH  26  28
ATOM     28  S   LIG    1        7.098  18.424  53.976  0.00  0.00    +2.694 S 
ATOM     29  O   LIG    1        7.983  19.467  53.588  0.00  0.00    -0.930 OA
ATOM     30  O   LIG    1        7.546  17.259  54.653  0.00  0.00    -0.943 OA
BRANCH  28  31
ATOM     31  C   LIG    1        5.869  19.162  55.001  0.00  0.00    -0.719 A 
ATOM     32  C   LIG    1        5.657  20.526  54.954  0.00  0.00    +0.160 A 
ATOM     33  C   LIG    1        4.689  21.104  55.753  0.00  0.00    -0.002 A 
ATOM     34  C   LIG    1        3.938  20.319  56.609  0.00  0.00    +0.118 A 
ATOM     35  C   LIG    1        4.152  18.955  56.661  0.00  0.00    -0.020 A 
ATOM     36  C   LIG    1        5.118  18.374  55.857  0.00  0.00    +0.197 A 
ATOM     37  F   LIG    1        5.328  17.041  55.909  0.00  0.00    -0.120 F 
ENDBRANCH  28  31
ENDBRANCH  26  28
ENDBRANCH  23  26
ENDBRANCH   1  20
TORSDOF 7
ENDMDL
MODEL 2
REMARK VINA RESULT:      -9.3     19.681     21.962
REMARK  Name = ZINC32974765
REMARK                            x       y       z     vdW  Elec       q    Type
REMARK                         _______ _______ _______ _____ _____    ______ ____
ROOT
ATOM      1  C   LIG    1       -3.142   2.894  54.503  0.00  0.00    +0.414 C 
ENDROOT
BRANCH   1   4
ATOM      2  C   LIG    1       -4.754   5.942  53.428  0.00  0.00    +0.087 A 
ATOM      3  C   LIG    1       -4.240   4.712  53.144  0.00  0.00    +0.331 A 
ATOM      4  N   LIG    1       -3.782   4.198  54.320  0.00  0.00    -0.407 N 
ATOM      5  C   LIG    1       -4.032   5.114  55.290  0.00  0.00    +0.599 A 
ATOM      6  N   LIG    1       -4.610   6.151  54.755  0.00  0.00    -0.472 N 
ATOM      7  H   LIG    1       -4.965   7.090  55.206  0.00  0.00    +0.514 HD
BRANCH   2  10
ATOM      8  C   LIG    1       -5.864   7.963  50.704  0.00  0.00    +0.247 A 
ATOM      9  N   LIG    1       -5.057   6.991  51.180  0.00  0.00    -0.448 NA
ATOM     10  C   LIG    1       -5.362   6.876  52.460  0.00  0.00    +0.214 A 
ATOM     11  O   LIG    1       -6.330   7.771  52.712  0.00  0.00    +0.119 OA
ATOM     12  N   LIG    1       -6.602   8.381  51.700  0.00  0.00    -0.349 NA
BRANCH   8  17
ATOM     13  C   LIG    1       -6.031   9.913  45.287  0.00  0.00    +0.102 C 
ATOM     14  C   LIG    1       -5.986   9.403  46.704  0.00  0.00    -0.048 A 
ATOM     15  C   LIG    1       -5.509   8.131  46.964  0.00  0.00    +0.015 A 
ATOM     16  C   LIG    1       -5.466   7.658  48.260  0.00  0.00    +0.062 A 
ATOM     17  C   LIG    1       -5.906   8.465  49.308  0.00  0.00    -0.056 A 
ATOM     18  C   LIG    1       -6.392   9.743  49.039  0.00  0.00    +0.068 A 
ATOM     19  C   LIG    1       -6.425  10.207  47.741  0.00  0.00    +0.011 A 
ENDBRANCH   8  17
ENDBRANCH   2  10
ENDBRANCH   1   4
BRANCH   1  20
ATOM     20  C   LIG    1       -4.111   1.802  54.128  0.00  0.00    -0.166 A 
ATOM     21  C   LIG    1       -5.462   1.967  54.365  0.00  0.00    +0.069 A 
ATOM     22  C   LIG    1       -6.354   0.971  54.018  0.00  0.00    +0.009 A 
ATOM     23  C   LIG    1       -5.889  -0.203  53.440  0.00  0.00    +0.187 A 
ATOM     24  C   LIG    1       -4.529  -0.369  53.209  0.00  0.00    +0.009 A 
ATOM     25  C   LIG    1       -3.644   0.633  53.553  0.00  0.00    +0.065 A 
BRANCH  23  26
ATOM     26  N   LIG    1       -6.786  -1.215  53.092  0.00  0.00    -1.074 N 
ATOM     27  H   LIG    1       -7.422  -1.105  52.202  0.00  0.00    +0.464 HD
BRANCH  26  28
ATOM     28  S   LIG    1       -6.893  -2.582  54.022  0.00  0.00    +2.694 S 
ATOM     29  O   LIG    1       -7.126  -2.149  55.355  0.00  0.00    -0.930 OA
ATOM     30  O   LIG    1       -5.787  -3.401  53.670  0.00  0.00    -0.943 OA
BRANCH  28  31
ATOM     31  C   LIG    1       -8.342  -3.445  53.512  0.00  0.00    -0.719 A 
ATOM     32  C   LIG    1       -9.150  -2.918  52.522  0.00  0.00    +0.160 A 
ATOM     33  C   LIG    1      -10.283  -3.598  52.119  0.00  0.00    -0.002 A 
ATOM     34  C   LIG    1      -10.617  -4.802  52.713  0.00  0.00    +0.118 A 
ATOM     35  C   LIG    1       -9.814  -5.328  53.706  0.00  0.00    -0.020 A 
ATOM     36  C   LIG    1       -8.676  -4.651  54.108  0.00  0.00    +0.197 A 
ATOM     37  F   LIG    1       -7.891  -5.164  55.080  0.00  0.00    -0.120 F 
ENDBRANCH  28  31
ENDBRANCH  26  28
ENDBRANCH  23  26
ENDBRANCH   1  20
TORSDOF 7
ENDMDL
MODEL 3
REMARK VINA RESULT:      -9.3     22.312     24.880
REMARK  Name = ZINC32974765
REMARK                            x       y       z     vdW  Elec       q    Type
REMARK                         _______ _______ _______ _____ _____    ______ ____
ROOT
ATOM      1  C   LIG    1       -0.157   0.629  54.692  0.00  0.00    +0.414 C 
ENDROOT
BRANCH   1   4
ATOM      2  C   LIG    1       -3.432  -0.713  53.970  0.00  0.00    +0.087 A 
ATOM      3  C   LIG    1       -2.352  -0.609  54.794  0.00  0.00    +0.331 A 
ATOM      4  N   LIG    1       -1.468   0.226  54.179  0.00  0.00    -0.407 N 
ATOM      5  C   LIG    1       -2.027   0.618  53.006  0.00  0.00    +0.599 A 
ATOM      6  N   LIG    1       -3.197   0.058  52.885  0.00  0.00    -0.472 N 
ATOM      7  H   LIG    1       -3.949   0.125  52.085  0.00  0.00    +0.514 HD
BRANCH   2  10
ATOM      8  C   LIG    1       -6.509  -2.519  54.034  0.00  0.00    +0.247 A 
ATOM      9  N   LIG    1       -5.630  -1.739  53.370  0.00  0.00    -0.448 NA
ATOM     10  C   LIG    1       -4.644  -1.517  54.221  0.00  0.00    +0.214 A 
ATOM     11  O   LIG    1       -4.957  -2.161  55.356  0.00  0.00    +0.119 OA
ATOM     12  N   LIG    1       -6.022  -2.725  55.231  0.00  0.00    -0.349 NA
BRANCH   8  17
ATOM     13  C   LIG    1      -11.487  -4.563  51.979  0.00  0.00    +0.102 C 
ATOM     14  C   LIG    1      -10.185  -4.028  52.516  0.00  0.00    -0.048 A 
ATOM     15  C   LIG    1       -9.537  -4.694  53.542  0.00  0.00    +0.015 A 
ATOM     16  C   LIG    1       -8.344  -4.209  54.038  0.00  0.00    +0.062 A 
ATOM     17  C   LIG    1       -7.792  -3.046  53.504  0.00  0.00    -0.056 A 
ATOM     18  C   LIG    1       -8.451  -2.377  52.476  0.00  0.00    +0.068 A 
ATOM     19  C   LIG    1       -9.641  -2.873  51.983  0.00  0.00    +0.011 A 
ENDBRANCH   8  17
ENDBRANCH   2  10
ENDBRANCH   1   4
BRANCH   1  20
ATOM     20  C   LIG    1        0.892  -0.336  54.202  0.00  0.00    -0.166 A 
ATOM     21  C   LIG    1        1.876   0.097  53.334  0.00  0.00    +0.069 A 
ATOM     22  C   LIG    1        2.843  -0.783  52.888  0.00  0.00    +0.009 A 
ATOM     23  C   LIG    1        2.819  -2.108  53.305  0.00  0.00    +0.187 A 
ATOM     24  C   LIG    1        1.825  -2.541  54.173  0.00  0.00    +0.009 A 
ATOM     25  C   LIG    1        0.865  -1.654  54.619  0.00  0.00    +0.065 A 
BRANCH  23  26
ATOM     26  N   LIG    1        3.791  -3.002  52.852  0.00  0.00    -1.074 N 
ATOM     27  H   LIG    1        4.776  -3.036  53.339  0.00  0.00    +0.464 HD
BRANCH  26  28
ATOM     28  S   LIG    1        3.460  -4.011  51.581  0.00  0.00    +2.694 S 
ATOM     29  O   LIG    1        2.343  -3.454  50.900  0.00  0.00    -0.930 OA
ATOM     30  O   LIG    1        3.452  -5.332  52.102  0.00  0.00    -0.943 OA
BRANCH  28  31
ATOM     31  C   LIG    1        4.825  -3.915  50.471  0.00  0.00    -0.719 A 
ATOM     32  C   LIG    1        5.782  -2.932  50.635  0.00  0.00    +0.160 A 
ATOM     33  C   LIG    1        6.856  -2.860  49.769  0.00  0.00    -0.002 A 
ATOM     34  C   LIG    1        6.969  -3.765  48.729  0.00  0.00    +0.118 A 
ATOM     35  C   LIG    1        6.010  -4.744  48.559  0.00  0.00    -0.020 A 
ATOM     36  C   LIG    1        4.936  -4.821  49.430  0.00  0.00    +0.197 A 
ATOM     37  F   LIG    1        3.998  -5.779  49.264  0.00  0.00    -0.120 F 
ENDBRANCH  28  31
ENDBRANCH  26  28
ENDBRANCH  23  26
ENDBRANCH   1  20
TORSDOF 7
ENDMDL
MODEL 4
REMARK VINA RESULT:      -9.2     20.459     22.469
REMARK  Name = ZINC32974765
REMARK                            x       y       z     vdW  Elec       q    Type
REMARK                         _______ _______ _______ _____ _____    ______ ____
ROOT
ATOM      1  C   LIG    1       -3.285  -1.157  54.087  0.00  0.00    +0.414 C 
ENDROOT
BRANCH   1   4
ATOM      2  C   LIG    1       -3.596   2.302  55.080  0.00  0.00    +0.087 A 
ATOM      3  C   LIG    1       -3.788   1.313  54.163  0.00  0.00    +0.331 A 
ATOM      4  N   LIG    1       -3.298   0.167  54.713  0.00  0.00    -0.407 N 
ATOM      5  C   LIG    1       -2.828   0.476  55.948  0.00  0.00    +0.599 A 
ATOM      6  N   LIG    1       -3.007   1.748  56.164  0.00  0.00    -0.472 N 
ATOM      7  H   LIG    1       -2.762   2.373  57.036  0.00  0.00    +0.514 HD
BRANCH   2  10
ATOM      8  C   LIG    1       -4.671   5.580  54.167  0.00  0.00    +0.247 A 
ATOM      9  N   LIG    1       -4.513   4.276  53.854  0.00  0.00    -0.448 NA
ATOM     10  C   LIG    1       -3.968   3.721  54.921  0.00  0.00    +0.214 A 
ATOM     11  O   LIG    1       -3.815   4.695  55.832  0.00  0.00    +0.119 OA
ATOM     12  N   LIG    1       -4.222   5.746  55.385  0.00  0.00    -0.349 NA
BRANCH   8  17
ATOM     13  C   LIG    1       -6.912   9.658  50.773  0.00  0.00    +0.102 C 
ATOM     14  C   LIG    1       -6.327   8.591  51.661  0.00  0.00    -0.048 A 
ATOM     15  C   LIG    1       -6.547   8.632  53.026  0.00  0.00    +0.015 A 
ATOM     16  C   LIG    1       -6.013   7.658  53.844  0.00  0.00    +0.062 A 
ATOM     17  C   LIG    1       -5.250   6.630  53.293  0.00  0.00    -0.056 A 
ATOM     18  C   LIG    1       -5.025   6.597  51.918  0.00  0.00    +0.068 A 
ATOM     19  C   LIG    1       -5.568   7.574  51.109  0.00  0.00    +0.011 A 
ENDBRANCH   8  17
ENDBRANCH   2  10
ENDBRANCH   1   4
BRANCH   1  20
ATOM     20  C   LIG    1       -4.699  -1.662  53.950  0.00  0.00    -0.166 A 
ATOM     21  C   LIG    1       -5.458  -1.297  52.854  0.00  0.00    +0.069 A 
ATOM     22  C   LIG    1       -6.752  -1.762  52.721  0.00  0.00    +0.009 A 
ATOM     23  C   LIG    1       -7.294  -2.588  53.698  0.00  0.00    +0.187 A 
ATOM     24  C   LIG    1       -6.531  -2.947  54.801  0.00  0.00    +0.009 A 
ATOM     25  C   LIG    1       -5.236  -2.483  54.924  0.00  0.00    +0.065 A 
BRANCH  23  26
ATOM     26  N   LIG    1       -8.604  -3.055  53.571  0.00  0.00    -1.074 N 
ATOM     27  H   LIG    1       -8.791  -4.121  53.377  0.00  0.00    +0.464 HD
BRANCH  26  28
ATOM     28  S   LIG    1       -9.876  -2.003  53.710  0.00  0.00    +2.694 S 
ATOM     29  O   LIG    1      -10.980  -2.763  54.184  0.00  0.00    -0.930 OA
ATOM     30  O   LIG    1       -9.925  -1.262  52.500  0.00  0.00    -0.943 OA
BRANCH  28  31
ATOM     31  C   LIG    1       -9.467  -0.859  54.986  0.00  0.00    -0.719 A 
ATOM     32  C   LIG    1       -9.227   0.466  54.676  0.00  0.00    +0.160 A 
ATOM     33  C   LIG    1       -8.912   1.365  55.677  0.00  0.00    -0.002 A 
ATOM     34  C   LIG    1       -8.827   0.937  56.990  0.00  0.00    +0.118 A 
ATOM     35  C   LIG    1       -9.061  -0.388  57.302  0.00  0.00    -0.020 A 
ATOM     36  C   LIG    1       -9.381  -1.289  56.300  0.00  0.00    +0.197 A 
ATOM     37  F   LIG    1       -9.610  -2.585  56.604  0.00  0.00    -0.120 F 
ENDBRANCH  28  31
ENDBRANCH  26  28
ENDBRANCH  23  26
ENDBRANCH   1  20
TORSDOF 7
ENDMDL
MODEL 5
REMARK VINA RESULT:      -9.2      4.743      9.254
REMARK  Name = ZINC32974765
REMARK                            x       y       z     vdW  Elec       q    Type
REMARK                         _______ _______ _______ _____ _____    ______ ____
ROOT
ATOM      1  C   LIG    1        5.253  19.847  52.692  0.00  0.00    +0.414 C 
ENDROOT
BRANCH   1   4
ATOM      2  C   LIG    1        6.963  17.449  54.783  0.00  0.00    +0.087 A 
ATOM      3  C   LIG    1        6.991  18.546  53.975  0.00  0.00    +0.331 A 
ATOM      4  N   LIG    1        5.708  18.771  53.576  0.00  0.00    -0.407 N 
ATOM      5  C   LIG    1        4.929  17.820  54.150  0.00  0.00    +0.599 A 
ATOM      6  N   LIG    1        5.680  17.034  54.868  0.00  0.00    -0.472 N 
ATOM      7  H   LIG    1        5.425  16.156  55.480  0.00  0.00    +0.514 HD
BRANCH   2  10
ATOM      8  C   LIG    1        9.444  15.473  56.418  0.00  0.00    +0.247 A 
ATOM      9  N   LIG    1        8.209  15.584  55.887  0.00  0.00    -0.448 NA
ATOM     10  C   LIG    1        8.125  16.829  55.449  0.00  0.00    +0.214 A 
ATOM     11  O   LIG    1        9.298  17.419  55.728  0.00  0.00    +0.119 OA
ATOM     12  N   LIG    1       10.036  16.632  56.279  0.00  0.00    -0.349 NA
BRANCH   8  17
ATOM     13  C   LIG    1       11.700  10.763  58.848  0.00  0.00    +0.102 C 
ATOM     14  C   LIG    1       11.110  11.995  58.212  0.00  0.00    -0.048 A 
ATOM     15  C   LIG    1       11.926  13.067  57.899  0.00  0.00    +0.015 A 
ATOM     16  C   LIG    1       11.391  14.198  57.316  0.00  0.00    +0.062 A 
ATOM     17  C   LIG    1       10.026  14.259  57.044  0.00  0.00    -0.056 A 
ATOM     18  C   LIG    1        9.208  13.179  57.367  0.00  0.00    +0.068 A 
ATOM     19  C   LIG    1        9.754  12.051  57.944  0.00  0.00    +0.011 A 
ENDBRANCH   8  17
ENDBRANCH   2  10
ENDBRANCH   1   4
BRANCH   1  20
ATOM     20  C   LIG    1        4.389  20.806  53.471  0.00  0.00    -0.166 A 
ATOM     21  C   LIG    1        4.885  21.411  54.610  0.00  0.00    +0.069 A 
ATOM     22  C   LIG    1        4.098  22.295  55.323  0.00  0.00    +0.009 A 
ATOM     23  C   LIG    1        2.803  22.566  54.900  0.00  0.00    +0.187 A 
ATOM     24  C   LIG    1        2.306  21.951  53.758  0.00  0.00    +0.009 A 
ATOM     25  C   LIG    1        3.100  21.073  53.047  0.00  0.00    +0.065 A 
BRANCH  23  26
ATOM     26  N   LIG    1        2.003  23.454  55.622  0.00  0.00    -1.074 N 
ATOM     27  H   LIG    1        1.928  24.505  55.308  0.00  0.00    +0.464 HD
BRANCH  26  28
ATOM     28  S   LIG    1        1.168  22.924  56.950  0.00  0.00    +2.694 S 
ATOM     29  O   LIG    1        1.019  21.519  56.802  0.00  0.00    -0.930 OA
ATOM     30  O   LIG    1        0.056  23.795  57.105  0.00  0.00    -0.943 OA
BRANCH  28  31
ATOM     31  C   LIG    1        2.205  23.176  58.352  0.00  0.00    -0.719 A 
ATOM     32  C   LIG    1        2.551  22.108  59.157  0.00  0.00    +0.160 A 
ATOM     33  C   LIG    1        3.369  22.304  60.253  0.00  0.00    -0.002 A 
ATOM     34  C   LIG    1        3.835  23.572  60.552  0.00  0.00    +0.118 A 
ATOM     35  C   LIG    1        3.486  24.642  59.752  0.00  0.00    -0.020 A 
ATOM     36  C   LIG    1        2.670  24.447  58.650  0.00  0.00    +0.197 A 
ATOM     37  F   LIG    1        2.328  25.493  57.867  0.00  0.00    -0.120 F 
ENDBRANCH  28  31
ENDBRANCH  26  28
ENDBRANCH  23  26
ENDBRANCH   1  20
TORSDOF 7
ENDMDL
MODEL 6
REMARK VINA RESULT:      -9.2     22.709     25.192
REMARK  Name = ZINC32974765
REMARK                            x       y       z     vdW  Elec       q    Type
REMARK                         _______ _______ _______ _____ _____    ______ ____
ROOT
ATOM      1  C   LIG    1       -0.853  -1.228  57.019  0.00  0.00    +0.414 C 
ENDROOT
BRANCH   1   4
ATOM      2  C   LIG    1       -4.308  -2.192  56.597  0.00  0.00    +0.087 A 
ATOM      3  C   LIG    1       -3.284  -1.325  56.357  0.00  0.00    +0.331 A 
ATOM      4  N   LIG    1       -2.189  -1.826  56.994  0.00  0.00    -0.407 N 
ATOM      5  C   LIG    1       -2.563  -2.983  57.597  0.00  0.00    +0.599 A 
ATOM      6  N   LIG    1       -3.825  -3.198  57.359  0.00  0.00    -0.472 N 
ATOM      7  H   LIG    1       -4.487  -4.019  57.670  0.00  0.00    +0.514 HD
BRANCH   2  10
ATOM      8  C   LIG    1       -7.562  -2.369  55.142  0.00  0.00    +0.247 A 
ATOM      9  N   LIG    1       -6.334  -2.901  55.317  0.00  0.00    -0.448 NA
ATOM     10  C   LIG    1       -5.694  -2.058  56.108  0.00  0.00    +0.214 A 
ATOM     11  O   LIG    1       -6.546  -1.057  56.381  0.00  0.00    +0.119 OA
ATOM     12  N   LIG    1       -7.604  -1.251  55.822  0.00  0.00    -0.349 NA
BRANCH   8  17
ATOM     13  C   LIG    1      -11.830  -4.605  51.987  0.00  0.00    +0.102 C 
ATOM     14  C   LIG    1      -10.714  -4.020  52.812  0.00  0.00    -0.048 A 
ATOM     15  C   LIG    1      -10.743  -2.681  53.161  0.00  0.00    +0.015 A 
ATOM     16  C   LIG    1       -9.723  -2.141  53.917  0.00  0.00    +0.062 A 
ATOM     17  C   LIG    1       -8.662  -2.945  54.329  0.00  0.00    -0.056 A 
ATOM     18  C   LIG    1       -8.635  -4.291  53.970  0.00  0.00    +0.068 A 
ATOM     19  C   LIG    1       -9.662  -4.823  53.218  0.00  0.00    +0.011 A 
ENDBRANCH   8  17
ENDBRANCH   2  10
ENDBRANCH   1   4
BRANCH   1  20
ATOM     20  C   LIG    1       -0.173  -1.462  55.694  0.00  0.00    -0.166 A 
ATOM     21  C   LIG    1       -0.005  -0.413  54.810  0.00  0.00    +0.069 A 
ATOM     22  C   LIG    1        0.623  -0.622  53.598  0.00  0.00    +0.009 A 
ATOM     23  C   LIG    1        1.075  -1.892  53.262  0.00  0.00    +0.187 A 
ATOM     24  C   LIG    1        0.899  -2.945  54.151  0.00  0.00    +0.009 A 
ATOM     25  C   LIG    1        0.276  -2.727  55.364  0.00  0.00    +0.065 A 
BRANCH  23  26
ATOM     26  N   LIG    1        1.705  -2.109  52.035  0.00  0.00    -1.074 N 
ATOM     27  H   LIG    1        1.118  -2.442  51.167  0.00  0.00    +0.464 HD
BRANCH  26  28
ATOM     28  S   LIG    1        3.337  -1.867  51.888  0.00  0.00    +2.694 S 
ATOM     29  O   LIG    1        3.879  -1.942  53.200  0.00  0.00    -0.930 OA
ATOM     30  O   LIG    1        3.505  -0.725  51.060  0.00  0.00    -0.943 OA
BRANCH  28  31
ATOM     31  C   LIG    1        3.989  -3.238  50.994  0.00  0.00    -0.719 A 
ATOM     32  C   LIG    1        3.171  -4.303  50.668  0.00  0.00    +0.160 A 
ATOM     33  C   LIG    1        3.680  -5.376  49.962  0.00  0.00    -0.002 A 
ATOM     34  C   LIG    1        5.012  -5.391  49.590  0.00  0.00    +0.118 A 
ATOM     35  C   LIG    1        5.833  -4.330  49.920  0.00  0.00    -0.020 A 
ATOM     36  C   LIG    1        5.323  -3.252  50.623  0.00  0.00    +0.197 A 
ATOM     37  F   LIG    1        6.125  -2.215  50.945  0.00  0.00    -0.120 F 
ENDBRANCH  28  31
ENDBRANCH  26  28
ENDBRANCH  23  26
ENDBRANCH   1  20
TORSDOF 7
ENDMDL
MODEL 7
REMARK VINA RESULT:      -9.2      4.602      9.384
REMARK  Name = ZINC32974765
REMARK                            x       y       z     vdW  Elec       q    Type
REMARK                         _______ _______ _______ _____ _____    ______ ____
ROOT
ATOM      1  C   LIG    1        3.578  19.106  54.164  0.00  0.00    +0.414 C 
ENDROOT
BRANCH   1   4
ATOM      2  C   LIG    1        7.009  18.009  54.440  0.00  0.00    +0.087 A 
ATOM      3  C   LIG    1        5.709  17.942  54.845  0.00  0.00    +0.331 A 
ATOM      4  N   LIG    1        5.014  18.831  54.081  0.00  0.00    -0.407 N 
ATOM      5  C   LIG    1        5.895  19.411  53.227  0.00  0.00    +0.599 A 
ATOM      6  N   LIG    1        7.082  18.919  53.443  0.00  0.00    -0.472 N 
ATOM      7  H   LIG    1        8.048  19.131  52.962  0.00  0.00    +0.514 HD
BRANCH   2  10
ATOM      8  C   LIG    1        9.320  15.742  55.941  0.00  0.00    +0.247 A 
ATOM      9  N   LIG    1        8.049  16.077  55.637  0.00  0.00    -0.448 NA
ATOM     10  C   LIG    1        8.133  17.225  54.987  0.00  0.00    +0.214 A 
ATOM     11  O   LIG    1        9.436  17.541  54.923  0.00  0.00    +0.119 OA
ATOM     12  N   LIG    1       10.096  16.686  55.471  0.00  0.00    -0.349 NA
BRANCH   8  17
ATOM     13  C   LIG    1       11.021  11.029  58.780  0.00  0.00    +0.102 C 
ATOM     14  C   LIG    1       10.576  12.262  58.038  0.00  0.00    -0.048 A 
ATOM     15  C   LIG    1        9.242  12.423  57.707  0.00  0.00    +0.015 A 
ATOM     16  C   LIG    1        8.829  13.551  57.027  0.00  0.00    +0.062 A 
ATOM     17  C   LIG    1        9.758  14.528  56.673  0.00  0.00    -0.056 A 
ATOM     18  C   LIG    1       11.101  14.357  57.003  0.00  0.00    +0.068 A 
ATOM     19  C   LIG    1       11.503  13.228  57.688  0.00  0.00    +0.011 A 
ENDBRANCH   8  17
ENDBRANCH   2  10
ENDBRANCH   1   4
BRANCH   1  20
ATOM     20  C   LIG    1        3.362  20.459  54.792  0.00  0.00    -0.166 A 
ATOM     21  C   LIG    1        3.801  20.700  56.080  0.00  0.00    +0.069 A 
ATOM     22  C   LIG    1        3.610  21.940  56.657  0.00  0.00    +0.009 A 
ATOM     23  C   LIG    1        2.965  22.944  55.944  0.00  0.00    +0.187 A 
ATOM     24  C   LIG    1        2.519  22.696  54.652  0.00  0.00    +0.009 A 
ATOM     25  C   LIG    1        2.719  21.456  54.080  0.00  0.00    +0.065 A 
BRANCH  23  26
ATOM     26  N   LIG    1        2.764  24.197  56.526  0.00  0.00    -1.074 N 
ATOM     27  H   LIG    1        3.443  25.029  56.287  0.00  0.00    +0.464 HD
BRANCH  26  28
ATOM     28  S   LIG    1        1.505  24.431  57.576  0.00  0.00    +2.694 S 
ATOM     29  O   LIG    1        0.456  23.572  57.150  0.00  0.00    -0.930 OA
ATOM     30  O   LIG    1        1.335  25.836  57.700  0.00  0.00    -0.943 OA
BRANCH  28  31
ATOM     31  C   LIG    1        2.027  23.844  59.153  0.00  0.00    -0.719 A 
ATOM     32  C   LIG    1        1.370  22.785  59.750  0.00  0.00    +0.160 A 
ATOM     33  C   LIG    1        1.783  22.321  60.984  0.00  0.00    -0.002 A 
ATOM     34  C   LIG    1        2.848  22.923  61.630  0.00  0.00    +0.118 A 
ATOM     35  C   LIG    1        3.503  23.986  61.038  0.00  0.00    -0.020 A 
ATOM     36  C   LIG    1        3.094  24.449  59.799  0.00  0.00    +0.197 A 
ATOM     37  F   LIG    1        3.733  25.488  59.220  0.00  0.00    -0.120 F 
ENDBRANCH  28  31
ENDBRANCH  26  28
ENDBRANCH  23  26
ENDBRANCH   1  20
TORSDOF 7
ENDMDL
MODEL 8
REMARK VINA RESULT:      -9.1     21.280     23.634
REMARK  Name = ZINC32974765
REMARK                            x       y       z     vdW  Elec       q    Type
REMARK                         _______ _______ _______ _____ _____    ______ ____
ROOT
ATOM      1  C   LIG    1       -2.161   3.104  52.516  0.00  0.00    +0.414 C 
ENDROOT
BRANCH   1   4
ATOM      2  C   LIG    1       -5.232   1.749  53.851  0.00  0.00    +0.087 A 
ATOM      3  C   LIG    1       -4.283   1.789  52.873  0.00  0.00    +0.331 A 
ATOM      4  N   LIG    1       -3.363   2.717  53.258  0.00  0.00    -0.407 N 
ATOM      5  C   LIG    1       -3.761   3.213  54.457  0.00  0.00    +0.599 A 
ATOM      6  N   LIG    1       -4.874   2.634  54.807  0.00  0.00    -0.472 N 
ATOM      7  H   LIG    1       -5.503   2.763  55.700  0.00  0.00    +0.514 HD
BRANCH   2  10
ATOM      8  C   LIG    1       -7.764  -0.765  53.777  0.00  0.00    +0.247 A 
ATOM      9  N   LIG    1       -6.464  -0.419  53.675  0.00  0.00    -0.448 NA
ATOM     10  C   LIG    1       -6.431   0.889  53.865  0.00  0.00    +0.214 A 
ATOM     11  O   LIG    1       -7.697   1.284  54.073  0.00  0.00    +0.119 OA
ATOM     12  N   LIG    1       -8.442   0.329  54.019  0.00  0.00    -0.349 NA
BRANCH   8  17
ATOM     13  C   LIG    1       -9.937  -6.072  53.252  0.00  0.00    +0.102 C 
ATOM     14  C   LIG    1       -9.368  -4.684  53.389  0.00  0.00    -0.048 A 
ATOM     15  C   LIG    1       -8.396  -4.429  54.340  0.00  0.00    +0.015 A 
ATOM     16  C   LIG    1       -7.872  -3.159  54.470  0.00  0.00    +0.062 A 
ATOM     17  C   LIG    1       -8.324  -2.133  53.642  0.00  0.00    -0.056 A 
ATOM     18  C   LIG    1       -9.307  -2.394  52.691  0.00  0.00    +0.068 A 
ATOM     19  C   LIG    1       -9.821  -3.669  52.565  0.00  0.00    +0.011 A 
ENDBRANCH   8  17
ENDBRANCH   2  10
ENDBRANCH   1   4
BRANCH   1  20
ATOM     20  C   LIG    1       -1.271   1.900  52.337  0.00  0.00    -0.166 A 
ATOM     21  C   LIG    1       -0.984   1.088  53.418  0.00  0.00    +0.069 A 
ATOM     22  C   LIG    1       -0.174  -0.019  53.257  0.00  0.00    +0.009 A 
ATOM     23  C   LIG    1        0.361  -0.310  52.009  0.00  0.00    +0.187 A 
ATOM     24  C   LIG    1        0.075   0.512  50.926  0.00  0.00    +0.009 A 
ATOM     25  C   LIG    1       -0.740   1.614  51.093  0.00  0.00    +0.065 A 
BRANCH  23  26
ATOM     26  N   LIG    1        1.185  -1.425  51.844  0.00  0.00    -1.074 N 
ATOM     27  H   LIG    1        0.834  -2.285  51.256  0.00  0.00    +0.464 HD
BRANCH  26  28
ATOM     28  S   LIG    1        2.691  -1.452  52.533  0.00  0.00    +2.694 S 
ATOM     29  O   LIG    1        2.513  -1.865  53.881  0.00  0.00    -0.930 OA
ATOM     30  O   LIG    1        3.317  -0.223  52.190  0.00  0.00    -0.943 OA
BRANCH  28  31
ATOM     31  C   LIG    1        3.608  -2.726  51.732  0.00  0.00    -0.719 A 
ATOM     32  C   LIG    1        4.853  -2.451  51.200  0.00  0.00    +0.160 A 
ATOM     33  C   LIG    1        5.575  -3.451  50.577  0.00  0.00    -0.002 A 
ATOM     34  C   LIG    1        5.047  -4.726  50.476  0.00  0.00    +0.118 A 
ATOM     35  C   LIG    1        3.800  -5.001  51.003  0.00  0.00    -0.020 A 
ATOM     36  C   LIG    1        3.078  -4.001  51.632  0.00  0.00    +0.197 A 
ATOM     37  F   LIG    1        1.858  -4.270  52.147  0.00  0.00    -0.120 F 
ENDBRANCH  28  31
ENDBRANCH  26  28
ENDBRANCH  23  26
ENDBRANCH   1  20
TORSDOF 7
ENDMDL
MODEL 9
REMARK VINA RESULT:      -9.1     22.427     25.654
REMARK  Name = ZINC32974765
REMARK                            x       y       z     vdW  Elec       q    Type
REMARK                         _______ _______ _______ _____ _____    ______ ____
ROOT
ATOM      1  C   LIG    1       -2.875   1.068  54.731  0.00  0.00    +0.414 C 
ENDROOT
BRANCH   1   4
ATOM      2  C   LIG    1       -0.097  -0.560  53.094  0.00  0.00    +0.087 A 
ATOM      3  C   LIG    1       -1.100  -0.574  54.017  0.00  0.00    +0.331 A 
ATOM      4  N   LIG    1       -1.733   0.629  53.927  0.00  0.00    -0.407 N 
ATOM      5  C   LIG    1       -1.115   1.342  52.952  0.00  0.00    +0.599 A 
ATOM      6  N   LIG    1       -0.141   0.631  52.458  0.00  0.00    -0.472 N 
ATOM      7  H   LIG    1        0.584   0.857  51.662  0.00  0.00    +0.514 HD
BRANCH   2  10
ATOM      8  C   LIG    1        2.472  -2.828  52.097  0.00  0.00    +0.247 A 
ATOM      9  N   LIG    1        1.894  -1.611  52.010  0.00  0.00    -0.448 NA
ATOM     10  C   LIG    1        0.860  -1.652  52.832  0.00  0.00    +0.214 A 
ATOM     11  O   LIG    1        0.847  -2.878  53.380  0.00  0.00    +0.119 OA
ATOM     12  N   LIG    1        1.772  -3.532  52.950  0.00  0.00    -0.349 NA
BRANCH   8  17
ATOM     13  C   LIG    1        7.154  -4.598  49.249  0.00  0.00    +0.102 C 
ATOM     14  C   LIG    1        5.929  -4.135  49.993  0.00  0.00    -0.048 A 
ATOM     15  C   LIG    1        5.888  -2.859  50.527  0.00  0.00    +0.015 A 
ATOM     16  C   LIG    1        4.769  -2.430  51.210  0.00  0.00    +0.062 A 
ATOM     17  C   LIG    1        3.678  -3.284  51.363  0.00  0.00    -0.056 A 
ATOM     18  C   LIG    1        3.727  -4.570  50.829  0.00  0.00    +0.068 A 
ATOM     19  C   LIG    1        4.849  -4.987  50.143  0.00  0.00    +0.011 A 
ENDBRANCH   8  17
ENDBRANCH   2  10
ENDBRANCH   1   4
BRANCH   1  20
ATOM     20  C   LIG    1       -4.141   0.460  54.181  0.00  0.00    -0.166 A 
ATOM     21  C   LIG    1       -5.183   1.276  53.787  0.00  0.00    +0.069 A 
ATOM     22  C   LIG    1       -6.341   0.723  53.277  0.00  0.00    +0.009 A 
ATOM     23  C   LIG    1       -6.462  -0.657  53.172  0.00  0.00    +0.187 A 
ATOM     24  C   LIG    1       -5.414  -1.474  53.575  0.00  0.00    +0.009 A 
ATOM     25  C   LIG    1       -4.257  -0.914  54.078  0.00  0.00    +0.065 A 
BRANCH  23  26
ATOM     26  N   LIG    1       -7.633  -1.221  52.662  0.00  0.00    -1.074 N 
ATOM     27  H   LIG    1       -7.663  -1.583  51.625  0.00  0.00    +0.464 HD
BRANCH  26  28
ATOM     28  S   LIG    1       -8.978  -1.343  53.621  0.00  0.00    +2.694 S 
ATOM     29  O   LIG    1       -9.905  -0.376  53.145  0.00  0.00    -0.930 OA
ATOM     30  O   LIG    1       -8.519  -1.359  54.965  0.00  0.00    -0.943 OA
BRANCH  28  31
ATOM     31  C   LIG    1       -9.696  -2.922  53.313  0.00  0.00    -0.719 A 
ATOM     32  C   LIG    1      -10.967  -3.013  52.779  0.00  0.00    +0.160 A 
ATOM     33  C   LIG    1      -11.527  -4.251  52.532  0.00  0.00    -0.002 A 
ATOM     34  C   LIG    1      -10.821  -5.403  52.829  0.00  0.00    +0.118 A 
ATOM     35  C   LIG    1       -9.552  -5.315  53.367  0.00  0.00    -0.020 A 
ATOM     36  C   LIG    1       -8.987  -4.075  53.611  0.00  0.00    +0.197 A 
ATOM     37  F   LIG    1       -7.746  -3.988  54.138  0.00  0.00    -0.120 F 
ENDBRANCH  28  31
ENDBRANCH  26  28
ENDBRANCH  23  26
ENDBRANCH   1  20
TORSDOF 7
ENDMDL
