# Supplementary material for: Computationally accelerated identification of P-glycoprotein inhibitors
Source: PLoS One. 2025 Aug 13;20(8):e0325121. doi: 10.1371/journal.pone.0325121 (PMC12349723; doi:10.1371/journal.pone.0325121)
Supplement: S9 File — We have provided the full dataset for the docking studies presented in this paper, as defined by the journal’s definition of a complete minimal dataset. (ZIP) [file pone.0325121.s013.zip › S9_Docking_Data_Receptors_Ligands/NBD_docking/3b5z_nbd_2/ZINC36489963_3b5z_nbd_2_out.pdb]

MODEL 1
REMARK VINA RESULT:     -10.1      0.000      0.000
REMARK  Name = ZINC36489963
REMARK                            x       y       z     vdW  Elec       q    Type
REMARK                         _______ _______ _______ _____ _____    ______ ____
COMPND    ZINC36489963 
AUTHOR    GENERATED BY OPEN BABEL 2.3.2
ATOM      1  C   LIG     1      -6.749  -3.150  57.938  1.00  0.00           C  
ATOM      2  C   LIG     1      -7.826  -3.154  58.797  1.00  0.00           C  
ATOM      3  N   LIG     1      -7.444  -3.735  59.964  1.00  0.00           N  
ATOM      4  C   LIG     1      -8.088  -3.960  61.271  1.00  0.00           C  
ATOM      5  C   LIG     1      -9.512  -3.443  61.309  1.00  0.00           C  
ATOM      6  N   LIG     1      -9.607  -2.004  61.105  1.00  0.00           N  
ATOM      7  C   LIG     1      -9.658  -1.462  59.876  1.00  0.00           C  
ATOM      8  C   LIG     1      -9.830  -0.118  59.999  1.00  0.00           C  
ATOM      9  N   LIG     1      -9.838   0.154  61.328  1.00  0.00           N  
ATOM     10  N   LIG     1      -9.693  -0.943  62.002  1.00  0.00           N  
ATOM     11  N   LIG     1      -6.100  -4.124  59.741  1.00  0.00           N  
ATOM     12  S   LIG     1      -9.458  -2.529  58.472  1.00  0.00           S  
ATOM     13  N   LIG     1      -5.729  -3.763  58.568  1.00  0.00           N  
ATOM     14  N   LIG     1      -6.626  -3.405  55.514  1.00  0.00           N  
ATOM     15  H   LIG     1      -6.575  -4.366  55.643  1.00  0.00           H  
ATOM     16  C   LIG     1      -6.722  -2.587  56.581  1.00  0.00           C  
ATOM     17  O   LIG     1      -6.786  -1.384  56.421  1.00  0.00           O  
ATOM     18  C   LIG     1      -6.598  -2.844  54.162  1.00  0.00           C  
ATOM     19  C   LIG     1      -9.566  -2.617  51.837  1.00  0.00           C  
ATOM     20  C   LIG     1      -8.381  -2.319  52.485  1.00  0.00           C  
ATOM     21  C   LIG     1      -7.889  -3.171  53.456  1.00  0.00           C  
ATOM     22  C   LIG     1      -8.581  -4.323  53.780  1.00  0.00           C  
ATOM     23  C   LIG     1      -9.767  -4.623  53.132  1.00  0.00           C  
ATOM     24  F   LIG     1     -10.444  -5.749  53.447  1.00  0.00           F  
ATOM     25  C   LIG     1     -10.259  -3.769  52.160  1.00  0.00           C  
ATOM     26  C   LIG     1      -9.981   0.851  58.906  1.00  0.00           C  
ATOM     27  N   LIG     1     -11.068   1.647  58.857  1.00  0.00           N  
ATOM     28  H   LIG     1     -11.751   1.579  59.542  1.00  0.00           H  
ATOM     29  O   LIG     1      -9.125   0.936  58.046  1.00  0.00           O  
ATOM     30  C   LIG     1     -11.219   2.613  57.765  1.00  0.00           C  
ATOM     31  C   LIG     1     -12.546   3.315  57.896  1.00  0.00           C  
ATOM     32  C   LIG     1     -13.348   3.491  56.784  1.00  0.00           C  
ATOM     33  C   LIG     1     -14.565   4.135  56.902  1.00  0.00           C  
ATOM     34  C   LIG     1     -14.982   4.605  58.134  1.00  0.00           C  
ATOM     35  C   LIG     1     -14.180   4.429  59.248  1.00  0.00           C  
ATOM     36  F   LIG     1     -14.587   4.888  60.452  1.00  0.00           F  
ATOM     37  C   LIG     1     -12.963   3.778  59.130  1.00  0.00           C  
CONECT    1   16   13    2                                            
CONECT    2    1   12    3                                            
CONECT    3    2   11    4                                            
CONECT    4    3    5                                                 
CONECT    5    6    4                                                 
CONECT    6    7    5   10                                            
CONECT    7   12    8    6                                            
CONECT    8   26    7    9                                            
CONECT    9    8   10                                                 
CONECT   10    6    9                                                 
CONECT   11   13    3                                                 
CONECT   12    2    7                                                 
CONECT   13    1   11                                                 
CONECT   14   18   15   16                                            
CONECT   15   14                                                      
CONECT   16   14   17    1                                            
CONECT   17   16                                                      
CONECT   18   21   14                                                 
CONECT   19   25   20                                                 
CONECT   20   19   21                                                 
CONECT   21   20   22   18                                            
CONECT   22   23   21                                                 
CONECT   23   25   24   22                                            
CONECT   24   23                                                      
CONECT   25   19   23                                                 
CONECT   26   29   27    8                                            
CONECT   27   30   26   28                                            
CONECT   28   27                                                      
CONECT   29   26                                                      
CONECT   30   31   27                                                 
CONECT   31   32   30   37                                            
CONECT   32   33   31                                                 
CONECT   33   32   34                                                 
CONECT   34   33   35                                                 
CONECT   35   34   37   36                                            
CONECT   36   35                                                      
CONECT   37   31   35                                                 
MASTER        0    0    0    0    0    0    0    0   37    0   37    0
END
