# Supplementary material for: Computationally accelerated identification of P-glycoprotein inhibitors
Source: PLoS One. 2025 Aug 13;20(8):e0325121. doi: 10.1371/journal.pone.0325121 (PMC12349723; doi:10.1371/journal.pone.0325121)
Supplement: S9 File — We have provided the full dataset for the docking studies presented in this paper, as defined by the journal’s definition of a complete minimal dataset. (ZIP) [file pone.0325121.s013.zip › S9_Docking_Data_Receptors_Ligands/NBD_docking/3b5z_nbd_2/ZINC36489963_3b5z_nbd_2_out.pdbqt]

MODEL 1
REMARK VINA RESULT:     -10.1      0.000      0.000
REMARK  Name = ZINC36489963
REMARK                            x       y       z     vdW  Elec       q    Type
REMARK                         _______ _______ _______ _____ _____    ______ ____
ROOT
ATOM      1  C   LIG    1       -6.749  -3.150  57.938  0.00  0.00    -0.038 A 
ATOM      2  C   LIG    1       -7.826  -3.154  58.797  0.00  0.00    +0.051 A 
ATOM      3  N   LIG    1       -7.444  -3.735  59.964  0.00  0.00    -0.364 N 
ATOM      4  C   LIG    1       -8.088  -3.960  61.271  0.00  0.00    +0.377 C 
ATOM      5  C   LIG    1       -9.512  -3.443  61.309  0.00  0.00    +0.368 C 
ATOM      6  N   LIG    1       -9.607  -2.004  61.105  0.00  0.00    -0.346 N 
ATOM      7  C   LIG    1       -9.658  -1.462  59.876  0.00  0.00    +0.018 A 
ATOM      8  C   LIG    1       -9.830  -0.118  59.999  0.00  0.00    -0.018 A 
ATOM      9  N   LIG    1       -9.838   0.154  61.328  0.00  0.00    -0.202 NA
ATOM     10  N   LIG    1       -9.693  -0.943  62.002  0.00  0.00    -0.020 NA
ATOM     11  N   LIG    1       -6.100  -4.124  59.741  0.00  0.00    -0.041 NA
ATOM     12  S   LIG    1       -9.458  -2.529  58.472  0.00  0.00    +0.241 S 
ATOM     13  N   LIG    1       -5.729  -3.763  58.568  0.00  0.00    -0.189 NA
ENDROOT
BRANCH   1  16
ATOM     14  N   LIG    1       -6.626  -3.405  55.514  0.00  0.00    -0.712 N 
ATOM     15  H   LIG    1       -6.575  -4.366  55.643  0.00  0.00    +0.410 HD
ATOM     16  C   LIG    1       -6.722  -2.587  56.581  0.00  0.00    +0.596 C 
ATOM     17  O   LIG    1       -6.786  -1.384  56.421  0.00  0.00    -0.496 OA
BRANCH  14  18
ATOM     18  C   LIG    1       -6.598  -2.844  54.162  0.00  0.00    +0.336 C 
BRANCH  18  21
ATOM     19  C   LIG    1       -9.566  -2.617  51.837  0.00  0.00    +0.046 A 
ATOM     20  C   LIG    1       -8.381  -2.319  52.485  0.00  0.00    +0.025 A 
ATOM     21  C   LIG    1       -7.889  -3.171  53.456  0.00  0.00    -0.083 A 
ATOM     22  C   LIG    1       -8.581  -4.323  53.780  0.00  0.00    +0.004 A 
ATOM     23  C   LIG    1       -9.767  -4.623  53.132  0.00  0.00    +0.098 A 
ATOM     24  F   LIG    1      -10.444  -5.749  53.447  0.00  0.00    -0.137 F 
ATOM     25  C   LIG    1      -10.259  -3.769  52.160  0.00  0.00    -0.007 A 
ENDBRANCH  18  21
ENDBRANCH  14  18
ENDBRANCH   1  16
BRANCH   8  26
ATOM     26  C   LIG    1       -9.981   0.851  58.906  0.00  0.00    +0.596 C 
ATOM     27  N   LIG    1      -11.068   1.647  58.857  0.00  0.00    -0.711 N 
ATOM     28  H   LIG    1      -11.751   1.579  59.542  0.00  0.00    +0.410 HD
ATOM     29  O   LIG    1       -9.125   0.936  58.046  0.00  0.00    -0.495 OA
BRANCH  27  30
ATOM     30  C   LIG    1      -11.219   2.613  57.765  0.00  0.00    +0.336 C 
BRANCH  30  31
ATOM     31  C   LIG    1      -12.546   3.315  57.896  0.00  0.00    -0.083 A 
ATOM     32  C   LIG    1      -13.348   3.491  56.784  0.00  0.00    +0.025 A 
ATOM     33  C   LIG    1      -14.565   4.135  56.902  0.00  0.00    +0.046 A 
ATOM     34  C   LIG    1      -14.982   4.605  58.134  0.00  0.00    -0.006 A 
ATOM     35  C   LIG    1      -14.180   4.429  59.248  0.00  0.00    +0.098 A 
ATOM     36  F   LIG    1      -14.587   4.888  60.452  0.00  0.00    -0.137 F 
ATOM     37  C   LIG    1      -12.963   3.778  59.130  0.00  0.00    +0.004 A 
ENDBRANCH  30  31
ENDBRANCH  27  30
ENDBRANCH   8  26
TORSDOF 6
ENDMDL
MODEL 2
REMARK VINA RESULT:     -10.0     20.895     22.401
REMARK  Name = ZINC36489963
REMARK                            x       y       z     vdW  Elec       q    Type
REMARK                         _______ _______ _______ _____ _____    ______ ____
ROOT
ATOM      1  C   LIG    1        4.667  14.685  60.465  0.00  0.00    -0.038 A 
ATOM      2  C   LIG    1        3.890  13.698  61.029  0.00  0.00    +0.051 A 
ATOM      3  N   LIG    1        4.594  12.535  61.018  0.00  0.00    -0.364 N 
ATOM      4  C   LIG    1        4.361  11.176  61.536  0.00  0.00    +0.377 C 
ATOM      5  C   LIG    1        3.014  11.041  62.218  0.00  0.00    +0.368 C 
ATOM      6  N   LIG    1        2.873  11.899  63.386  0.00  0.00    -0.346 N 
ATOM      7  C   LIG    1        2.466  13.177  63.285  0.00  0.00    +0.018 A 
ATOM      8  C   LIG    1        2.347  13.697  64.537  0.00  0.00    -0.018 A 
ATOM      9  N   LIG    1        2.731  12.724  65.401  0.00  0.00    -0.202 NA
ATOM     10  N   LIG    1        3.061  11.657  64.744  0.00  0.00    -0.020 NA
ATOM     11  N   LIG    1        5.811  12.867  60.372  0.00  0.00    -0.041 NA
ATOM     12  S   LIG    1        2.239  13.866  61.665  0.00  0.00    +0.241 S 
ATOM     13  N   LIG    1        5.824  14.115  60.077  0.00  0.00    -0.189 NA
ENDROOT
BRANCH   1  16
ATOM     14  N   LIG    1        3.911  16.565  59.107  0.00  0.00    -0.712 N 
ATOM     15  H   LIG    1        3.875  15.968  58.343  0.00  0.00    +0.410 HD
ATOM     16  C   LIG    1        4.299  16.099  60.310  0.00  0.00    +0.596 C 
ATOM     17  O   LIG    1        4.343  16.848  61.267  0.00  0.00    -0.496 OA
BRANCH  14  18
ATOM     18  C   LIG    1        3.544  17.975  58.952  0.00  0.00    +0.336 C 
BRANCH  18  21
ATOM     19  C   LIG    1        4.409  20.302  56.106  0.00  0.00    +0.046 A 
ATOM     20  C   LIG    1        3.904  19.821  57.300  0.00  0.00    +0.025 A 
ATOM     21  C   LIG    1        4.096  18.498  57.650  0.00  0.00    -0.083 A 
ATOM     22  C   LIG    1        4.794  17.654  56.807  0.00  0.00    +0.004 A 
ATOM     23  C   LIG    1        5.300  18.134  55.612  0.00  0.00    +0.098 A 
ATOM     24  F   LIG    1        5.984  17.310  54.787  0.00  0.00    -0.137 F 
ATOM     25  C   LIG    1        5.108  19.459  55.262  0.00  0.00    -0.007 A 
ENDBRANCH  18  21
ENDBRANCH  14  18
ENDBRANCH   1  16
BRANCH   8  26
ATOM     26  C   LIG    1        1.887  15.048  64.885  0.00  0.00    +0.596 C 
ATOM     27  N   LIG    1        2.737  16.090  64.800  0.00  0.00    -0.711 N 
ATOM     28  H   LIG    1        3.652  15.949  64.511  0.00  0.00    +0.410 HD
ATOM     29  O   LIG    1        0.740  15.226  65.247  0.00  0.00    -0.495 OA
BRANCH  27  30
ATOM     30  C   LIG    1        2.279  17.438  65.147  0.00  0.00    +0.336 C 
BRANCH  30  31
ATOM     31  C   LIG    1        2.668  18.399  64.053  0.00  0.00    -0.083 A 
ATOM     32  C   LIG    1        3.884  19.052  64.107  0.00  0.00    +0.025 A 
ATOM     33  C   LIG    1        4.242  19.934  63.104  0.00  0.00    +0.046 A 
ATOM     34  C   LIG    1        3.384  20.162  62.045  0.00  0.00    -0.006 A 
ATOM     35  C   LIG    1        2.165  19.507  61.989  0.00  0.00    +0.098 A 
ATOM     36  F   LIG    1        1.325  19.730  60.955  0.00  0.00    -0.137 F 
ATOM     37  C   LIG    1        1.810  18.620  62.992  0.00  0.00    +0.004 A 
ENDBRANCH  30  31
ENDBRANCH  27  30
ENDBRANCH   8  26
TORSDOF 6
ENDMDL
MODEL 3
REMARK VINA RESULT:     -10.0      4.053      6.220
REMARK  Name = ZINC36489963
REMARK                            x       y       z     vdW  Elec       q    Type
REMARK                         _______ _______ _______ _____ _____    ______ ____
ROOT
ATOM      1  C   LIG    1       -7.013  -1.951  60.182  0.00  0.00    -0.038 A 
ATOM      2  C   LIG    1       -7.550  -3.139  60.625  0.00  0.00    +0.051 A 
ATOM      3  N   LIG    1       -8.321  -2.886  61.714  0.00  0.00    -0.364 N 
ATOM      4  C   LIG    1       -9.206  -3.695  62.572  0.00  0.00    +0.377 C 
ATOM      5  C   LIG    1       -9.242  -5.152  62.151  0.00  0.00    +0.368 C 
ATOM      6  N   LIG    1       -9.766  -5.349  60.807  0.00  0.00    -0.346 N 
ATOM      7  C   LIG    1       -8.982  -5.265  59.718  0.00  0.00    +0.018 A 
ATOM      8  C   LIG    1       -9.723  -5.579  58.621  0.00  0.00    -0.018 A 
ATOM      9  N   LIG    1      -10.986  -5.813  59.058  0.00  0.00    -0.202 NA
ATOM     10  N   LIG    1      -11.040  -5.669  60.344  0.00  0.00    -0.020 NA
ATOM     11  N   LIG    1       -8.178  -1.493  61.931  0.00  0.00    -0.041 NA
ATOM     12  S   LIG    1       -7.294  -4.755  59.929  0.00  0.00    +0.241 S 
ATOM     13  N   LIG    1       -7.427  -0.985  61.025  0.00  0.00    -0.189 NA
ENDROOT
BRANCH   1  16
ATOM     14  N   LIG    1       -6.672  -1.804  57.771  0.00  0.00    -0.712 N 
ATOM     15  H   LIG    1       -7.624  -1.946  57.652  0.00  0.00    +0.410 HD
ATOM     16  C   LIG    1       -6.145  -1.772  59.011  0.00  0.00    +0.596 C 
ATOM     17  O   LIG    1       -4.951  -1.592  59.160  0.00  0.00    -0.496 OA
BRANCH  14  18
ATOM     18  C   LIG    1       -5.806  -1.624  56.603  0.00  0.00    +0.336 C 
BRANCH  18  21
ATOM     19  C   LIG    1       -6.580   0.321  53.460  0.00  0.00    +0.046 A 
ATOM     20  C   LIG    1       -5.988  -0.562  54.344  0.00  0.00    +0.025 A 
ATOM     21  C   LIG    1       -6.454  -0.661  55.641  0.00  0.00    -0.083 A 
ATOM     22  C   LIG    1       -7.513   0.123  56.057  0.00  0.00    +0.004 A 
ATOM     23  C   LIG    1       -8.108   1.007  55.174  0.00  0.00    +0.098 A 
ATOM     24  F   LIG    1       -9.144   1.773  55.578  0.00  0.00    -0.137 F 
ATOM     25  C   LIG    1       -7.640   1.106  53.874  0.00  0.00    -0.007 A 
ENDBRANCH  18  21
ENDBRANCH  14  18
ENDBRANCH   1  16
BRANCH   8  26
ATOM     26  C   LIG    1       -9.247  -5.653  57.234  0.00  0.00    +0.596 C 
ATOM     27  N   LIG    1       -8.430  -4.696  56.750  0.00  0.00    -0.711 N 
ATOM     28  H   LIG    1       -8.158  -3.958  57.317  0.00  0.00    +0.410 HD
ATOM     29  O   LIG    1       -9.589  -6.579  56.522  0.00  0.00    -0.495 OA
BRANCH  27  30
ATOM     30  C   LIG    1       -7.956  -4.770  55.365  0.00  0.00    +0.336 C 
BRANCH  30  31
ATOM     31  C   LIG    1       -8.600  -3.675  54.554  0.00  0.00    -0.083 A 
ATOM     32  C   LIG    1       -9.515  -2.825  55.146  0.00  0.00    +0.025 A 
ATOM     33  C   LIG    1      -10.107  -1.820  54.404  0.00  0.00    +0.046 A 
ATOM     34  C   LIG    1       -9.785  -1.665  53.069  0.00  0.00    -0.006 A 
ATOM     35  C   LIG    1       -8.869  -2.516  52.475  0.00  0.00    +0.098 A 
ATOM     36  F   LIG    1       -8.554  -2.366  51.170  0.00  0.00    -0.137 F 
ATOM     37  C   LIG    1       -8.271  -3.519  53.221  0.00  0.00    +0.004 A 
ENDBRANCH  30  31
ENDBRANCH  27  30
ENDBRANCH   8  26
TORSDOF 6
ENDMDL
MODEL 4
REMARK VINA RESULT:      -9.9     21.861     23.340
REMARK  Name = ZINC36489963
REMARK                            x       y       z     vdW  Elec       q    Type
REMARK                         _______ _______ _______ _____ _____    ______ ____
ROOT
ATOM      1  C   LIG    1        5.184  13.801  60.216  0.00  0.00    -0.038 A 
ATOM      2  C   LIG    1        4.287  13.954  61.250  0.00  0.00    +0.051 A 
ATOM      3  N   LIG    1        4.226  12.789  61.946  0.00  0.00    -0.364 N 
ATOM      4  C   LIG    1        3.540  12.346  63.173  0.00  0.00    +0.377 C 
ATOM      5  C   LIG    1        2.686  13.441  63.783  0.00  0.00    +0.368 C 
ATOM      6  N   LIG    1        3.456  14.603  64.202  0.00  0.00    -0.346 N 
ATOM      7  C   LIG    1        3.763  15.598  63.351  0.00  0.00    +0.018 A 
ATOM      8  C   LIG    1        4.406  16.579  64.040  0.00  0.00    -0.018 A 
ATOM      9  N   LIG    1        4.525  16.143  65.319  0.00  0.00    -0.202 NA
ATOM     10  N   LIG    1        3.984  14.972  65.437  0.00  0.00    -0.020 NA
ATOM     11  N   LIG    1        5.095  11.915  61.245  0.00  0.00    -0.041 NA
ATOM     12  S   LIG    1        3.337  15.406  61.638  0.00  0.00    +0.241 S 
ATOM     13  N   LIG    1        5.637  12.533  60.262  0.00  0.00    -0.189 NA
ENDROOT
BRANCH   1  16
ATOM     14  N   LIG    1        4.746  15.130  58.218  0.00  0.00    -0.712 N 
ATOM     15  H   LIG    1        3.898  14.667  58.126  0.00  0.00    +0.410 HD
ATOM     16  C   LIG    1        5.570  14.828  59.241  0.00  0.00    +0.596 C 
ATOM     17  O   LIG    1        6.632  15.409  59.357  0.00  0.00    -0.496 OA
BRANCH  14  18
ATOM     18  C   LIG    1        5.131  16.154  57.245  0.00  0.00    +0.336 C 
BRANCH  18  21
ATOM     19  C   LIG    1        3.110  18.762  59.084  0.00  0.00    +0.046 A 
ATOM     20  C   LIG    1        3.733  17.569  58.765  0.00  0.00    +0.025 A 
ATOM     21  C   LIG    1        4.453  17.455  57.591  0.00  0.00    -0.083 A 
ATOM     22  C   LIG    1        4.551  18.535  56.734  0.00  0.00    +0.004 A 
ATOM     23  C   LIG    1        3.928  19.730  57.051  0.00  0.00    +0.098 A 
ATOM     24  F   LIG    1        4.025  20.786  56.214  0.00  0.00    -0.137 F 
ATOM     25  C   LIG    1        3.207  19.842  58.228  0.00  0.00    -0.007 A 
ENDBRANCH  18  21
ENDBRANCH  14  18
ENDBRANCH   1  16
BRANCH   8  26
ATOM     26  C   LIG    1        4.878  17.862  63.503  0.00  0.00    +0.596 C 
ATOM     27  N   LIG    1        3.988  18.798  63.117  0.00  0.00    -0.711 N 
ATOM     28  H   LIG    1        3.037  18.624  63.192  0.00  0.00    +0.410 HD
ATOM     29  O   LIG    1        6.071  18.081  63.409  0.00  0.00    -0.495 OA
BRANCH  27  30
ATOM     30  C   LIG    1        4.459  20.079  62.581  0.00  0.00    +0.336 C 
BRANCH  30  31
ATOM     31  C   LIG    1        3.300  20.823  61.970  0.00  0.00    -0.083 A 
ATOM     32  C   LIG    1        2.007  20.377  62.173  0.00  0.00    +0.025 A 
ATOM     33  C   LIG    1        0.943  21.059  61.613  0.00  0.00    +0.046 A 
ATOM     34  C   LIG    1        1.171  22.188  60.848  0.00  0.00    -0.006 A 
ATOM     35  C   LIG    1        2.464  22.636  60.644  0.00  0.00    +0.098 A 
ATOM     36  F   LIG    1        2.688  23.738  59.897  0.00  0.00    -0.137 F 
ATOM     37  C   LIG    1        3.530  21.955  61.211  0.00  0.00    +0.004 A 
ENDBRANCH  30  31
ENDBRANCH  27  30
ENDBRANCH   8  26
TORSDOF 6
ENDMDL
MODEL 5
REMARK VINA RESULT:      -9.9      3.081      3.604
REMARK  Name = ZINC36489963
REMARK                            x       y       z     vdW  Elec       q    Type
REMARK                         _______ _______ _______ _____ _____    ______ ____
ROOT
ATOM      1  C   LIG    1       -6.553  -4.232  58.527  0.00  0.00    -0.038 A 
ATOM      2  C   LIG    1       -7.569  -4.742  59.305  0.00  0.00    +0.051 A 
ATOM      3  N   LIG    1       -7.029  -5.590  60.219  0.00  0.00    -0.364 N 
ATOM      4  C   LIG    1       -7.557  -6.365  61.356  0.00  0.00    +0.377 C 
ATOM      5  C   LIG    1       -9.054  -6.189  61.527  0.00  0.00    +0.368 C 
ATOM      6  N   LIG    1       -9.442  -4.816  61.816  0.00  0.00    -0.346 N 
ATOM      7  C   LIG    1       -9.654  -3.916  60.841  0.00  0.00    +0.018 A 
ATOM      8  C   LIG    1      -10.085  -2.755  61.404  0.00  0.00    -0.018 A 
ATOM      9  N   LIG    1      -10.090  -2.951  62.746  0.00  0.00    -0.202 NA
ATOM     10  N   LIG    1       -9.700  -4.157  63.016  0.00  0.00    -0.020 NA
ATOM     11  N   LIG    1       -5.645  -5.601  59.914  0.00  0.00    -0.041 NA
ATOM     12  S   LIG    1       -9.305  -4.388  59.165  0.00  0.00    +0.241 S 
ATOM     13  N   LIG    1       -5.404  -4.801  58.942  0.00  0.00    -0.189 NA
ENDROOT
BRANCH   1  16
ATOM     14  N   LIG    1       -6.526  -3.641  56.160  0.00  0.00    -0.712 N 
ATOM     15  H   LIG    1       -6.308  -4.564  55.957  0.00  0.00    +0.410 HD
ATOM     16  C   LIG    1       -6.696  -3.255  57.440  0.00  0.00    +0.596 C 
ATOM     17  O   LIG    1       -6.970  -2.097  57.695  0.00  0.00    -0.496 OA
BRANCH  14  18
ATOM     18  C   LIG    1       -6.669  -2.666  55.077  0.00  0.00    +0.336 C 
BRANCH  18  21
ATOM     19  C   LIG    1       -9.128  -2.723  52.211  0.00  0.00    +0.046 A 
ATOM     20  C   LIG    1       -8.116  -2.321  53.063  0.00  0.00    +0.025 A 
ATOM     21  C   LIG    1       -7.773  -3.105  54.148  0.00  0.00    -0.083 A 
ATOM     22  C   LIG    1       -8.441  -4.292  54.383  0.00  0.00    +0.004 A 
ATOM     23  C   LIG    1       -9.455  -4.695  53.532  0.00  0.00    +0.098 A 
ATOM     24  F   LIG    1      -10.109  -5.855  53.759  0.00  0.00    -0.137 F 
ATOM     25  C   LIG    1       -9.798  -3.909  52.444  0.00  0.00    -0.007 A 
ENDBRANCH  18  21
ENDBRANCH  14  18
ENDBRANCH   1  16
BRANCH   8  26
ATOM     26  C   LIG    1      -10.473  -1.528  60.696  0.00  0.00    +0.596 C 
ATOM     27  N   LIG    1       -9.531  -0.640  60.321  0.00  0.00    -0.711 N 
ATOM     28  H   LIG    1       -8.597  -0.810  60.520  0.00  0.00    +0.410 HD
ATOM     29  O   LIG    1      -11.644  -1.314  60.447  0.00  0.00    -0.495 OA
BRANCH  27  30
ATOM     30  C   LIG    1       -9.918   0.584  59.615  0.00  0.00    +0.336 C 
BRANCH  30  31
ATOM     31  C   LIG    1       -9.622   0.431  58.145  0.00  0.00    -0.083 A 
ATOM     32  C   LIG    1       -8.883   1.395  57.485  0.00  0.00    +0.025 A 
ATOM     33  C   LIG    1       -8.611   1.256  56.137  0.00  0.00    +0.046 A 
ATOM     34  C   LIG    1       -9.078   0.153  55.448  0.00  0.00    -0.006 A 
ATOM     35  C   LIG    1       -9.818  -0.813  56.107  0.00  0.00    +0.098 A 
ATOM     36  F   LIG    1      -10.275  -1.891  55.434  0.00  0.00    -0.137 F 
ATOM     37  C   LIG    1      -10.085  -0.676  57.460  0.00  0.00    +0.004 A 
ENDBRANCH  30  31
ENDBRANCH  27  30
ENDBRANCH   8  26
TORSDOF 6
ENDMDL
MODEL 6
REMARK VINA RESULT:      -9.9      5.267      7.413
REMARK  Name = ZINC36489963
REMARK                            x       y       z     vdW  Elec       q    Type
REMARK                         _______ _______ _______ _____ _____    ______ ____
ROOT
ATOM      1  C   LIG    1       -8.780  -5.625  62.494  0.00  0.00    -0.038 A 
ATOM      2  C   LIG    1       -8.406  -4.407  61.970  0.00  0.00    +0.051 A 
ATOM      3  N   LIG    1       -7.338  -3.945  62.671  0.00  0.00    -0.364 N 
ATOM      4  C   LIG    1       -6.448  -2.776  62.557  0.00  0.00    +0.377 C 
ATOM      5  C   LIG    1       -6.831  -1.870  61.403  0.00  0.00    +0.368 C 
ATOM      6  N   LIG    1       -6.735  -2.522  60.105  0.00  0.00    -0.346 N 
ATOM      7  C   LIG    1       -7.744  -3.253  59.599  0.00  0.00    +0.018 A 
ATOM      8  C   LIG    1       -7.403  -3.661  58.348  0.00  0.00    -0.018 A 
ATOM      9  N   LIG    1       -6.148  -3.202  58.116  0.00  0.00    -0.202 NA
ATOM     10  N   LIG    1       -5.726  -2.539  59.145  0.00  0.00    -0.020 NA
ATOM     11  N   LIG    1       -7.124  -4.924  63.673  0.00  0.00    -0.041 NA
ATOM     12  S   LIG    1       -9.170  -3.543  60.617  0.00  0.00    +0.241 S 
ATOM     13  N   LIG    1       -7.965  -5.882  63.535  0.00  0.00    -0.189 NA
ENDROOT
BRANCH   1  16
ATOM     14  N   LIG    1       -9.588  -7.660  61.418  0.00  0.00    -0.712 N 
ATOM     15  H   LIG    1       -8.666  -7.941  61.313  0.00  0.00    +0.410 HD
ATOM     16  C   LIG    1       -9.870  -6.482  62.009  0.00  0.00    +0.596 C 
ATOM     17  O   LIG    1      -11.026  -6.129  62.143  0.00  0.00    -0.496 OA
BRANCH  14  18
ATOM     18  C   LIG    1      -10.675  -8.515  60.936  0.00  0.00    +0.336 C 
BRANCH  18  21
ATOM     19  C   LIG    1      -11.261  -7.760  57.282  0.00  0.00    +0.046 A 
ATOM     20  C   LIG    1      -11.311  -7.684  58.662  0.00  0.00    +0.025 A 
ATOM     21  C   LIG    1      -10.619  -8.599  59.432  0.00  0.00    -0.083 A 
ATOM     22  C   LIG    1       -9.874  -9.591  58.824  0.00  0.00    +0.004 A 
ATOM     23  C   LIG    1       -9.822  -9.669  57.443  0.00  0.00    +0.098 A 
ATOM     24  F   LIG    1       -9.093 -10.638  56.846  0.00  0.00    -0.137 F 
ATOM     25  C   LIG    1      -10.516  -8.752  56.672  0.00  0.00    -0.007 A 
ENDBRANCH  18  21
ENDBRANCH  14  18
ENDBRANCH   1  16
BRANCH   8  26
ATOM     26  C   LIG    1       -8.235  -4.445  57.424  0.00  0.00    +0.596 C 
ATOM     27  N   LIG    1       -7.762  -4.772  56.205  0.00  0.00    -0.711 N 
ATOM     28  H   LIG    1       -6.873  -4.489  55.937  0.00  0.00    +0.410 HD
ATOM     29  O   LIG    1       -9.348  -4.800  57.760  0.00  0.00    -0.495 OA
BRANCH  27  30
ATOM     30  C   LIG    1       -8.591  -5.553  55.283  0.00  0.00    +0.336 C 
BRANCH  30  31
ATOM     31  C   LIG    1       -9.020  -4.681  54.131  0.00  0.00    -0.083 A 
ATOM     32  C   LIG    1       -8.262  -3.581  53.778  0.00  0.00    +0.025 A 
ATOM     33  C   LIG    1       -8.654  -2.779  52.722  0.00  0.00    +0.046 A 
ATOM     34  C   LIG    1       -9.806  -3.078  52.019  0.00  0.00    -0.006 A 
ATOM     35  C   LIG    1      -10.566  -4.179  52.371  0.00  0.00    +0.098 A 
ATOM     36  F   LIG    1      -11.692  -4.471  51.684  0.00  0.00    -0.137 F 
ATOM     37  C   LIG    1      -10.169  -4.985  53.425  0.00  0.00    +0.004 A 
ENDBRANCH  30  31
ENDBRANCH  27  30
ENDBRANCH   8  26
TORSDOF 6
ENDMDL
MODEL 7
REMARK VINA RESULT:      -9.9     22.226     23.760
REMARK  Name = ZINC36489963
REMARK                            x       y       z     vdW  Elec       q    Type
REMARK                         _______ _______ _______ _____ _____    ______ ____
ROOT
ATOM      1  C   LIG    1        4.918  14.587  61.087  0.00  0.00    -0.038 A 
ATOM      2  C   LIG    1        3.887  15.020  61.890  0.00  0.00    +0.051 A 
ATOM      3  N   LIG    1        3.721  14.127  62.900  0.00  0.00    -0.364 N 
ATOM      4  C   LIG    1        2.867  14.062  64.099  0.00  0.00    +0.377 C 
ATOM      5  C   LIG    1        1.944  15.260  64.216  0.00  0.00    +0.368 C 
ATOM      6  N   LIG    1        2.657  16.522  64.351  0.00  0.00    -0.346 N 
ATOM      7  C   LIG    1        3.087  17.215  63.281  0.00  0.00    +0.018 A 
ATOM      8  C   LIG    1        3.635  18.384  63.710  0.00  0.00    -0.018 A 
ATOM      9  N   LIG    1        3.571  18.371  65.065  0.00  0.00    -0.202 NA
ATOM     10  N   LIG    1        3.010  17.275  65.468  0.00  0.00    -0.020 NA
ATOM     11  N   LIG    1        4.672  13.112  62.631  0.00  0.00    -0.041 NA
ATOM     12  S   LIG    1        2.903  16.485  61.673  0.00  0.00    +0.241 S 
ATOM     13  N   LIG    1        5.351  13.413  61.587  0.00  0.00    -0.189 NA
ENDROOT
BRANCH   1  16
ATOM     14  N   LIG    1        4.718  15.314  58.767  0.00  0.00    -0.712 N 
ATOM     15  H   LIG    1        3.847  14.887  58.734  0.00  0.00    +0.410 HD
ATOM     16  C   LIG    1        5.445  15.275  59.901  0.00  0.00    +0.596 C 
ATOM     17  O   LIG    1        6.536  15.811  59.942  0.00  0.00    -0.496 OA
BRANCH  14  18
ATOM     18  C   LIG    1        5.243  16.000  57.584  0.00  0.00    +0.336 C 
BRANCH  18  21
ATOM     19  C   LIG    1        4.376  19.454  56.326  0.00  0.00    +0.046 A 
ATOM     20  C   LIG    1        4.948  18.198  56.424  0.00  0.00    +0.025 A 
ATOM     21  C   LIG    1        4.619  17.368  57.478  0.00  0.00    -0.083 A 
ATOM     22  C   LIG    1        3.717  17.791  58.436  0.00  0.00    +0.004 A 
ATOM     23  C   LIG    1        3.144  19.047  58.340  0.00  0.00    +0.098 A 
ATOM     24  F   LIG    1        2.261  19.462  59.275  0.00  0.00    -0.137 F 
ATOM     25  C   LIG    1        3.474  19.879  57.283  0.00  0.00    -0.007 A 
ENDBRANCH  18  21
ENDBRANCH  14  18
ENDBRANCH   1  16
BRANCH   8  26
ATOM     26  C   LIG    1        4.187  19.454  62.868  0.00  0.00    +0.596 C 
ATOM     27  N   LIG    1        3.407  20.490  62.500  0.00  0.00    -0.711 N 
ATOM     28  H   LIG    1        2.482  20.528  62.789  0.00  0.00    +0.410 HD
ATOM     29  O   LIG    1        5.347  19.406  62.506  0.00  0.00    -0.495 OA
BRANCH  27  30
ATOM     30  C   LIG    1        3.958  21.557  61.660  0.00  0.00    +0.336 C 
BRANCH  30  31
ATOM     31  C   LIG    1        2.879  22.088  60.751  0.00  0.00    -0.083 A 
ATOM     32  C   LIG    1        1.549  21.949  61.103  0.00  0.00    +0.025 A 
ATOM     33  C   LIG    1        0.558  22.435  60.270  0.00  0.00    +0.046 A 
ATOM     34  C   LIG    1        0.896  23.060  59.085  0.00  0.00    -0.006 A 
ATOM     35  C   LIG    1        2.227  23.200  58.732  0.00  0.00    +0.098 A 
ATOM     36  F   LIG    1        2.558  23.810  57.573  0.00  0.00    -0.137 F 
ATOM     37  C   LIG    1        3.220  22.718  59.570  0.00  0.00    +0.004 A 
ENDBRANCH  30  31
ENDBRANCH  27  30
ENDBRANCH   8  26
TORSDOF 6
ENDMDL
MODEL 8
REMARK VINA RESULT:      -9.8      3.512      5.209
REMARK  Name = ZINC36489963
REMARK                            x       y       z     vdW  Elec       q    Type
REMARK                         _______ _______ _______ _____ _____    ______ ____
ROOT
ATOM      1  C   LIG    1       -7.150  -4.044  58.657  0.00  0.00    -0.038 A 
ATOM      2  C   LIG    1       -8.196  -3.518  59.381  0.00  0.00    +0.051 A 
ATOM      3  N   LIG    1       -7.867  -3.545  60.699  0.00  0.00    -0.364 N 
ATOM      4  C   LIG    1       -8.503  -3.065  61.939  0.00  0.00    +0.377 C 
ATOM      5  C   LIG    1       -9.846  -2.410  61.682  0.00  0.00    +0.368 C 
ATOM      6  N   LIG    1       -9.756  -1.225  60.841  0.00  0.00    -0.346 N 
ATOM      7  C   LIG    1       -9.766  -1.302  59.499  0.00  0.00    +0.018 A 
ATOM      8  C   LIG    1       -9.757  -0.040  58.989  0.00  0.00    -0.018 A 
ATOM      9  N   LIG    1       -9.698   0.807  60.047  0.00  0.00    -0.202 NA
ATOM     10  N   LIG    1       -9.682   0.131  61.152  0.00  0.00    -0.020 NA
ATOM     11  N   LIG    1       -6.590  -4.160  60.730  0.00  0.00    -0.041 NA
ATOM     12  S   LIG    1       -9.740  -2.909  58.744  0.00  0.00    +0.241 S 
ATOM     13  N   LIG    1       -6.203  -4.425  59.537  0.00  0.00    -0.189 NA
ENDROOT
BRANCH   1  16
ATOM     14  N   LIG    1       -6.312  -3.325  56.481  0.00  0.00    -0.712 N 
ATOM     15  H   LIG    1       -5.806  -2.632  56.933  0.00  0.00    +0.410 HD
ATOM     16  C   LIG    1       -7.081  -4.171  57.196  0.00  0.00    +0.596 C 
ATOM     17  O   LIG    1       -7.715  -5.041  56.630  0.00  0.00    -0.496 OA
BRANCH  14  18
ATOM     18  C   LIG    1       -6.243  -3.452  55.024  0.00  0.00    +0.336 C 
BRANCH  18  21
ATOM     19  C   LIG    1       -5.731   0.272  54.659  0.00  0.00    +0.046 A 
ATOM     20  C   LIG    1       -5.929  -0.977  55.220  0.00  0.00    +0.025 A 
ATOM     21  C   LIG    1       -6.027  -2.093  54.411  0.00  0.00    -0.083 A 
ATOM     22  C   LIG    1       -5.925  -1.962  53.038  0.00  0.00    +0.004 A 
ATOM     23  C   LIG    1       -5.726  -0.714  52.475  0.00  0.00    +0.098 A 
ATOM     24  F   LIG    1       -5.625  -0.585  51.134  0.00  0.00    -0.137 F 
ATOM     25  C   LIG    1       -5.629   0.404  53.287  0.00  0.00    -0.007 A 
ENDBRANCH  18  21
ENDBRANCH  14  18
ENDBRANCH   1  16
BRANCH   8  26
ATOM     26  C   LIG    1       -9.807   0.332  57.569  0.00  0.00    +0.596 C 
ATOM     27  N   LIG    1       -9.441  -0.559  56.627  0.00  0.00    -0.711 N 
ATOM     28  H   LIG    1       -9.144  -1.446  56.886  0.00  0.00    +0.410 HD
ATOM     29  O   LIG    1      -10.179   1.443  57.244  0.00  0.00    -0.495 OA
BRANCH  27  30
ATOM     30  C   LIG    1       -9.490  -0.188  55.210  0.00  0.00    +0.336 C 
BRANCH  30  31
ATOM     31  C   LIG    1       -9.530  -1.435  54.365  0.00  0.00    -0.083 A 
ATOM     32  C   LIG    1       -9.752  -2.664  54.957  0.00  0.00    +0.025 A 
ATOM     33  C   LIG    1       -9.789  -3.809  54.184  0.00  0.00    +0.046 A 
ATOM     34  C   LIG    1       -9.604  -3.726  52.816  0.00  0.00    -0.006 A 
ATOM     35  C   LIG    1       -9.383  -2.496  52.222  0.00  0.00    +0.098 A 
ATOM     36  F   LIG    1       -9.202  -2.414  50.886  0.00  0.00    -0.137 F 
ATOM     37  C   LIG    1       -9.352  -1.348  52.997  0.00  0.00    +0.004 A 
ENDBRANCH  30  31
ENDBRANCH  27  30
ENDBRANCH   8  26
TORSDOF 6
ENDMDL
MODEL 9
REMARK VINA RESULT:      -9.8      4.121      6.788
REMARK  Name = ZINC36489963
REMARK                            x       y       z     vdW  Elec       q    Type
REMARK                         _______ _______ _______ _____ _____    ______ ____
ROOT
ATOM      1  C   LIG    1       -9.458  -0.810  58.870  0.00  0.00    -0.038 A 
ATOM      2  C   LIG    1       -8.967  -1.730  59.770  0.00  0.00    +0.051 A 
ATOM      3  N   LIG    1       -9.115  -1.229  61.024  0.00  0.00    -0.364 N 
ATOM      4  C   LIG    1       -8.872  -1.744  62.383  0.00  0.00    +0.377 C 
ATOM      5  C   LIG    1       -8.303  -3.150  62.374  0.00  0.00    +0.368 C 
ATOM      6  N   LIG    1       -9.199  -4.128  61.775  0.00  0.00    -0.346 N 
ATOM      7  C   LIG    1       -9.227  -4.349  60.448  0.00  0.00    +0.018 A 
ATOM      8  C   LIG    1      -10.090  -5.369  60.194  0.00  0.00    -0.018 A 
ATOM      9  N   LIG    1      -10.622  -5.736  61.387  0.00  0.00    -0.202 NA
ATOM     10  N   LIG    1      -10.123  -5.007  62.334  0.00  0.00    -0.020 NA
ATOM     11  N   LIG    1       -9.673   0.059  60.825  0.00  0.00    -0.041 NA
ATOM     12  S   LIG    1       -8.243  -3.310  59.398  0.00  0.00    +0.241 S 
ATOM     13  N   LIG    1       -9.866   0.263  59.575  0.00  0.00    -0.189 NA
ENDROOT
BRANCH   1  16
ATOM     14  N   LIG    1       -8.748  -0.197  56.618  0.00  0.00    -0.712 N 
ATOM     15  H   LIG    1       -8.154   0.462  57.011  0.00  0.00    +0.410 HD
ATOM     16  C   LIG    1       -9.519  -0.967  57.411  0.00  0.00    +0.596 C 
ATOM     17  O   LIG    1      -10.263  -1.794  56.919  0.00  0.00    -0.496 OA
BRANCH  14  18
ATOM     18  C   LIG    1       -8.809  -0.354  55.163  0.00  0.00    +0.336 C 
BRANCH  18  21
ATOM     19  C   LIG    1       -5.133  -1.210  55.037  0.00  0.00    +0.046 A 
ATOM     20  C   LIG    1       -6.389  -0.890  55.517  0.00  0.00    +0.025 A 
ATOM     21  C   LIG    1       -7.440  -0.703  54.638  0.00  0.00    -0.083 A 
ATOM     22  C   LIG    1       -7.235  -0.836  53.278  0.00  0.00    +0.004 A 
ATOM     23  C   LIG    1       -5.978  -1.156  52.795  0.00  0.00    +0.098 A 
ATOM     24  F   LIG    1       -5.776  -1.288  51.466  0.00  0.00    -0.137 F 
ATOM     25  C   LIG    1       -4.926  -1.343  53.677  0.00  0.00    -0.007 A 
ENDBRANCH  18  21
ENDBRANCH  14  18
ENDBRANCH   1  16
BRANCH   8  26
ATOM     26  C   LIG    1      -10.386  -5.960  58.883  0.00  0.00    +0.596 C 
ATOM     27  N   LIG    1       -9.379  -6.296  58.053  0.00  0.00    -0.711 N 
ATOM     28  H   LIG    1       -8.459  -6.146  58.320  0.00  0.00    +0.410 HD
ATOM     29  O   LIG    1      -11.540  -6.149  58.547  0.00  0.00    -0.495 OA
BRANCH  27  30
ATOM     30  C   LIG    1       -9.674  -6.886  56.744  0.00  0.00    +0.336 C 
BRANCH  30  31
ATOM     31  C   LIG    1       -9.219  -5.948  55.656  0.00  0.00    -0.083 A 
ATOM     32  C   LIG    1       -8.096  -5.164  55.845  0.00  0.00    +0.025 A 
ATOM     33  C   LIG    1       -7.677  -4.302  54.848  0.00  0.00    +0.046 A 
ATOM     34  C   LIG    1       -8.381  -4.225  53.661  0.00  0.00    -0.006 A 
ATOM     35  C   LIG    1       -9.505  -5.010  53.470  0.00  0.00    +0.098 A 
ATOM     36  F   LIG    1      -10.193  -4.934  52.310  0.00  0.00    -0.137 F 
ATOM     37  C   LIG    1       -9.920  -5.877  54.467  0.00  0.00    +0.004 A 
ENDBRANCH  30  31
ENDBRANCH  27  30
ENDBRANCH   8  26
TORSDOF 6
ENDMDL
