# Supplementary material for: Computationally accelerated identification of P-glycoprotein inhibitors
Source: PLoS One. 2025 Aug 13;20(8):e0325121. doi: 10.1371/journal.pone.0325121 (PMC12349723; doi:10.1371/journal.pone.0325121)
Supplement: S9 File — We have provided the full dataset for the docking studies presented in this paper, as defined by the journal’s definition of a complete minimal dataset. (ZIP) [file pone.0325121.s013.zip › S9_Docking_Data_Receptors_Ligands/NBD_docking/3b5z_nbd_2/ZINC84559953_3b5z_nbd_2_out.pdb]

MODEL 1
REMARK VINA RESULT:      -7.5      0.000      0.000
REMARK  Name = ZINC84559953
REMARK                            x       y       z     vdW  Elec       q    Type
REMARK                         _______ _______ _______ _____ _____    ______ ____
COMPND    ZINC84559953 
AUTHOR    GENERATED BY OPEN BABEL 2.3.2
ATOM      1  C   LIG     1       1.610  21.548  57.278  1.00  0.00           C  
ATOM      2  C   LIG     1       2.317  20.296  57.015  1.00  0.00           C  
ATOM      3  C   LIG     1       3.355  19.827  57.823  1.00  0.00           C  
ATOM      4  C   LIG     1       3.966  18.648  57.510  1.00  0.00           C  
ATOM      5  C   LIG     1       3.569  17.908  56.399  1.00  0.00           C  
ATOM      6  C   LIG     1       2.558  18.339  55.589  1.00  0.00           C  
ATOM      7  C   LIG     1       1.912  19.544  55.884  1.00  0.00           C  
ATOM      8  C   LIG     1       0.856  20.061  55.097  1.00  0.00           C  
ATOM      9  N   LIG     1       0.292  21.206  55.437  1.00  0.00           N  
ATOM     10  N   LIG     1       0.635  21.901  56.455  1.00  0.00           N  
ATOM     11  C   LIG     1       2.640  23.979  60.608  1.00  0.00           C  
ATOM     12  C   LIG     1       3.304  24.141  59.405  1.00  0.00           C  
ATOM     13  C   LIG     1       2.974  23.355  58.320  1.00  0.00           C  
ATOM     14  C   LIG     1       1.970  22.394  58.438  1.00  0.00           C  
ATOM     15  C   LIG     1       1.304  22.235  59.655  1.00  0.00           C  
ATOM     16  C   LIG     1       1.643  23.028  60.731  1.00  0.00           C  
ATOM     17  S   LIG     1       0.296  19.183  53.675  1.00  0.00           S  
ATOM     18  C   LIG     1       0.158  20.462  52.396  1.00  0.00           C  
ATOM     19  C   LIG     1       1.490  20.585  51.653  1.00  0.00           C  
ATOM     20  S   LIG     1       2.281  22.158  52.088  1.00  0.00           S  
ATOM     21  O   LIG     1       1.377  22.976  52.818  1.00  0.00           O  
ATOM     22  O   LIG     1       2.985  22.678  50.969  1.00  0.00           O  
ATOM     23  C   LIG     1       3.535  21.728  53.249  1.00  0.00           C  
ATOM     24  C   LIG     1       3.787  22.550  54.331  1.00  0.00           C  
ATOM     25  C   LIG     1       4.770  22.213  55.241  1.00  0.00           C  
ATOM     26  C   LIG     1       5.502  21.052  55.071  1.00  0.00           C  
ATOM     27  C   LIG     1       5.250  20.230  53.989  1.00  0.00           C  
ATOM     28  C   LIG     1       4.263  20.565  53.081  1.00  0.00           C  
CONECT    1   10    2   14                                            
CONECT    2    7    1    3                                            
CONECT    3    2    4                                                 
CONECT    4    5    3                                                 
CONECT    5    6    4                                                 
CONECT    6    7    5                                                 
CONECT    7    8    6    2                                            
CONECT    8   17    9    7                                            
CONECT    9    8   10                                                 
CONECT   10    9    1                                                 
CONECT   11   12   16                                                 
CONECT   12   13   11                                                 
CONECT   13   14   12                                                 
CONECT   14    1   13   15                                            
CONECT   15   14   16                                                 
CONECT   16   15   11                                                 
CONECT   17   18    8                                                 
CONECT   18   19   17                                                 
CONECT   19   20   18                                                 
CONECT   20   22   19   21   23                                       
CONECT   20                                                           
CONECT   21   20                                                      
CONECT   22   20                                                      
CONECT   23   20   28   24                                            
CONECT   24   23   25                                                 
CONECT   25   24   26                                                 
CONECT   26   27   25                                                 
CONECT   27   28   26                                                 
CONECT   28   23   27                                                 
MASTER        0    0    0    0    0    0    0    0   28    0   28    0
END
