# Supplementary material for: Computationally accelerated identification of P-glycoprotein inhibitors
Source: PLoS One. 2025 Aug 13;20(8):e0325121. doi: 10.1371/journal.pone.0325121 (PMC12349723; doi:10.1371/journal.pone.0325121)
Supplement: S9 File — We have provided the full dataset for the docking studies presented in this paper, as defined by the journal’s definition of a complete minimal dataset. (ZIP) [file pone.0325121.s013.zip › S9_Docking_Data_Receptors_Ligands/NBD_docking/3b5z_nbd_2/ZINC84559953_3b5z_nbd_2_out.pdbqt]

MODEL 1
REMARK VINA RESULT:      -7.5      0.000      0.000
REMARK  Name = ZINC84559953
REMARK                            x       y       z     vdW  Elec       q    Type
REMARK                         _______ _______ _______ _____ _____    ______ ____
ROOT
ATOM      1  C   LIG    1        1.610  21.548  57.278  0.00  0.00    +0.152 A 
ATOM      2  C   LIG    1        2.317  20.296  57.015  0.00  0.00    -0.056 A 
ATOM      3  C   LIG    1        3.355  19.827  57.823  0.00  0.00    +0.051 A 
ATOM      4  C   LIG    1        3.966  18.648  57.510  0.00  0.00    +0.047 A 
ATOM      5  C   LIG    1        3.569  17.908  56.399  0.00  0.00    +0.043 A 
ATOM      6  C   LIG    1        2.558  18.339  55.589  0.00  0.00    +0.055 A 
ATOM      7  C   LIG    1        1.912  19.544  55.884  0.00  0.00    -0.059 A 
ATOM      8  C   LIG    1        0.856  20.061  55.097  0.00  0.00    +0.090 A 
ATOM      9  N   LIG    1        0.292  21.206  55.437  0.00  0.00    -0.275 NA
ATOM     10  N   LIG    1        0.635  21.901  56.455  0.00  0.00    -0.240 NA
ENDROOT
BRANCH   1  14
ATOM     11  C   LIG    1        2.640  23.979  60.608  0.00  0.00    +0.025 A 
ATOM     12  C   LIG    1        3.304  24.141  59.405  0.00  0.00    +0.010 A 
ATOM     13  C   LIG    1        2.974  23.355  58.320  0.00  0.00    +0.029 A 
ATOM     14  C   LIG    1        1.970  22.394  58.438  0.00  0.00    -0.046 A 
ATOM     15  C   LIG    1        1.304  22.235  59.655  0.00  0.00    +0.053 A 
ATOM     16  C   LIG    1        1.643  23.028  60.731  0.00  0.00    +0.011 A 
ENDBRANCH   1  14
BRANCH   8  17
ATOM     17  S   LIG    1        0.296  19.183  53.675  0.00  0.00    -0.003 S 
BRANCH  17  18
ATOM     18  C   LIG    1        0.158  20.462  52.396  0.00  0.00    +0.123 C 
BRANCH  18  19
ATOM     19  C   LIG    1        1.490  20.585  51.653  0.00  0.00    -0.306 C 
BRANCH  19  20
ATOM     20  S   LIG    1        2.281  22.158  52.088  0.00  0.00    +2.505 S 
ATOM     21  O   LIG    1        1.377  22.976  52.818  0.00  0.00    -0.925 OA
ATOM     22  O   LIG    1        2.985  22.678  50.969  0.00  0.00    -0.925 OA
BRANCH  20  23
ATOM     23  C   LIG    1        3.535  21.728  53.249  0.00  0.00    -0.660 A 
ATOM     24  C   LIG    1        3.787  22.550  54.331  0.00  0.00    +0.119 A 
ATOM     25  C   LIG    1        4.770  22.213  55.241  0.00  0.00    -0.004 A 
ATOM     26  C   LIG    1        5.502  21.052  55.071  0.00  0.00    +0.071 A 
ATOM     27  C   LIG    1        5.250  20.230  53.989  0.00  0.00    -0.004 A 
ATOM     28  C   LIG    1        4.263  20.565  53.081  0.00  0.00    +0.119 A 
ENDBRANCH  20  23
ENDBRANCH  19  20
ENDBRANCH  18  19
ENDBRANCH  17  18
ENDBRANCH   8  17
TORSDOF 6
ENDMDL
MODEL 2
REMARK VINA RESULT:      -7.5      0.047      1.283
REMARK  Name = ZINC84559953
REMARK                            x       y       z     vdW  Elec       q    Type
REMARK                         _______ _______ _______ _____ _____    ______ ____
ROOT
ATOM      1  C   LIG    1        1.637  21.536  57.273  0.00  0.00    +0.152 A 
ATOM      2  C   LIG    1        2.338  20.281  57.008  0.00  0.00    -0.056 A 
ATOM      3  C   LIG    1        3.379  19.810  57.811  0.00  0.00    +0.051 A 
ATOM      4  C   LIG    1        3.984  18.628  57.496  0.00  0.00    +0.047 A 
ATOM      5  C   LIG    1        3.578  17.888  56.389  0.00  0.00    +0.043 A 
ATOM      6  C   LIG    1        2.564  18.322  55.584  0.00  0.00    +0.055 A 
ATOM      7  C   LIG    1        1.923  19.529  55.881  0.00  0.00    -0.059 A 
ATOM      8  C   LIG    1        0.865  20.048  55.099  0.00  0.00    +0.090 A 
ATOM      9  N   LIG    1        0.307  21.196  55.440  0.00  0.00    -0.275 NA
ATOM     10  N   LIG    1        0.658  21.892  56.455  0.00  0.00    -0.240 NA
ENDROOT
BRANCH   1  14
ATOM     11  C   LIG    1        2.700  23.964  60.595  0.00  0.00    +0.025 A 
ATOM     12  C   LIG    1        1.756  22.964  60.746  0.00  0.00    +0.010 A 
ATOM     13  C   LIG    1        1.406  22.172  59.672  0.00  0.00    +0.029 A 
ATOM     14  C   LIG    1        2.006  22.383  58.430  0.00  0.00    -0.046 A 
ATOM     15  C   LIG    1        2.957  23.394  58.283  0.00  0.00    +0.053 A 
ATOM     16  C   LIG    1        3.298  24.178  59.366  0.00  0.00    +0.011 A 
ENDBRANCH   1  14
BRANCH   8  17
ATOM     17  S   LIG    1        0.294  19.170  53.682  0.00  0.00    -0.003 S 
BRANCH  17  18
ATOM     18  C   LIG    1        0.175  20.443  52.395  0.00  0.00    +0.123 C 
BRANCH  18  19
ATOM     19  C   LIG    1        1.516  20.558  51.666  0.00  0.00    -0.306 C 
BRANCH  19  20
ATOM     20  S   LIG    1        2.304  22.134  52.096  0.00  0.00    +2.505 S 
ATOM     21  O   LIG    1        1.399  22.952  52.825  0.00  0.00    -0.925 OA
ATOM     22  O   LIG    1        3.006  22.652  50.975  0.00  0.00    -0.925 OA
BRANCH  20  23
ATOM     23  C   LIG    1        3.561  21.710  53.257  0.00  0.00    -0.660 A 
ATOM     24  C   LIG    1        4.296  20.552  53.088  0.00  0.00    +0.119 A 
ATOM     25  C   LIG    1        5.281  20.219  53.998  0.00  0.00    -0.004 A 
ATOM     26  C   LIG    1        5.534  21.046  55.077  0.00  0.00    +0.071 A 
ATOM     27  C   LIG    1        4.799  22.206  55.245  0.00  0.00    -0.004 A 
ATOM     28  C   LIG    1        3.817  22.540  54.333  0.00  0.00    +0.119 A 
ENDBRANCH  20  23
ENDBRANCH  19  20
ENDBRANCH  18  19
ENDBRANCH  17  18
ENDBRANCH   8  17
TORSDOF 6
ENDMDL
MODEL 3
REMARK VINA RESULT:      -7.4      2.105      3.359
REMARK  Name = ZINC84559953
REMARK                            x       y       z     vdW  Elec       q    Type
REMARK                         _______ _______ _______ _____ _____    ______ ____
ROOT
ATOM      1  C   LIG    1        3.724  21.900  56.737  0.00  0.00    +0.152 A 
ATOM      2  C   LIG    1        3.902  20.462  56.934  0.00  0.00    -0.056 A 
ATOM      3  C   LIG    1        3.243  19.747  57.936  0.00  0.00    +0.051 A 
ATOM      4  C   LIG    1        3.463  18.406  58.054  0.00  0.00    +0.047 A 
ATOM      5  C   LIG    1        4.332  17.742  57.192  0.00  0.00    +0.043 A 
ATOM      6  C   LIG    1        4.990  18.414  56.202  0.00  0.00    +0.055 A 
ATOM      7  C   LIG    1        4.786  19.789  56.054  0.00  0.00    -0.059 A 
ATOM      8  C   LIG    1        5.428  20.558  55.055  0.00  0.00    +0.090 A 
ATOM      9  N   LIG    1        5.186  21.854  54.976  0.00  0.00    -0.275 NA
ATOM     10  N   LIG    1        4.388  22.484  55.753  0.00  0.00    -0.240 NA
ENDROOT
BRANCH   1  14
ATOM     11  C   LIG    1        1.123  24.135  59.247  0.00  0.00    +0.025 A 
ATOM     12  C   LIG    1        0.669  23.667  58.027  0.00  0.00    +0.010 A 
ATOM     13  C   LIG    1        1.508  22.941  57.207  0.00  0.00    +0.029 A 
ATOM     14  C   LIG    1        2.818  22.679  57.611  0.00  0.00    -0.046 A 
ATOM     15  C   LIG    1        3.270  23.154  58.843  0.00  0.00    +0.053 A 
ATOM     16  C   LIG    1        2.420  23.878  59.654  0.00  0.00    +0.011 A 
ENDBRANCH   1  14
BRANCH   8  17
ATOM     17  S   LIG    1        6.542  19.791  53.924  0.00  0.00    -0.003 S 
BRANCH  17  18
ATOM     18  C   LIG    1        6.204  20.620  52.346  0.00  0.00    +0.123 C 
BRANCH  18  19
ATOM     19  C   LIG    1        5.155  19.824  51.567  0.00  0.00    -0.306 C 
BRANCH  19  20
ATOM     20  S   LIG    1        3.591  20.744  51.547  0.00  0.00    +2.505 S 
ATOM     21  O   LIG    1        2.860  20.441  50.366  0.00  0.00    -0.925 OA
ATOM     22  O   LIG    1        3.812  22.092  51.937  0.00  0.00    -0.925 OA
BRANCH  20  23
ATOM     23  C   LIG    1        2.639  20.047  52.856  0.00  0.00    -0.660 A 
ATOM     24  C   LIG    1        2.718  18.693  53.123  0.00  0.00    +0.119 A 
ATOM     25  C   LIG    1        1.971  18.146  54.149  0.00  0.00    -0.004 A 
ATOM     26  C   LIG    1        1.147  18.953  54.911  0.00  0.00    +0.071 A 
ATOM     27  C   LIG    1        1.069  20.308  54.645  0.00  0.00    -0.004 A 
ATOM     28  C   LIG    1        1.819  20.855  53.621  0.00  0.00    +0.119 A 
ENDBRANCH  20  23
ENDBRANCH  19  20
ENDBRANCH  18  19
ENDBRANCH  17  18
ENDBRANCH   8  17
TORSDOF 6
ENDMDL
MODEL 4
REMARK VINA RESULT:      -7.3     36.446     38.274
REMARK  Name = ZINC84559953
REMARK                            x       y       z     vdW  Elec       q    Type
REMARK                         _______ _______ _______ _____ _____    ______ ____
ROOT
ATOM      1  C   LIG    1       -9.160 -12.855  61.658  0.00  0.00    +0.152 A 
ATOM      2  C   LIG    1       -7.872 -13.057  62.319  0.00  0.00    -0.056 A 
ATOM      3  C   LIG    1       -6.798 -13.704  61.704  0.00  0.00    +0.051 A 
ATOM      4  C   LIG    1       -5.627 -13.854  62.389  0.00  0.00    +0.047 A 
ATOM      5  C   LIG    1       -5.488 -13.370  63.687  0.00  0.00    +0.043 A 
ATOM      6  C   LIG    1       -6.519 -12.733  64.315  0.00  0.00    +0.055 A 
ATOM      7  C   LIG    1       -7.732 -12.564  63.640  0.00  0.00    -0.059 A 
ATOM      8  C   LIG    1       -8.848 -11.915  64.219  0.00  0.00    +0.090 A 
ATOM      9  N   LIG    1       -9.963 -11.791  63.520  0.00  0.00    -0.275 NA
ATOM     10  N   LIG    1      -10.113 -12.223  62.325  0.00  0.00    -0.240 NA
ENDROOT
BRANCH   1  14
ATOM     11  C   LIG    1       -9.823 -14.243  57.697  0.00  0.00    +0.025 A 
ATOM     12  C   LIG    1       -9.694 -15.151  58.733  0.00  0.00    +0.010 A 
ATOM     13  C   LIG    1       -9.478 -14.707  60.021  0.00  0.00    +0.029 A 
ATOM     14  C   LIG    1       -9.390 -13.339  60.278  0.00  0.00    -0.046 A 
ATOM     15  C   LIG    1       -9.520 -12.428  59.229  0.00  0.00    +0.053 A 
ATOM     16  C   LIG    1       -9.737 -12.885  57.946  0.00  0.00    +0.011 A 
ENDBRANCH   1  14
BRANCH   8  17
ATOM     17  S   LIG    1       -8.752 -11.275  65.858  0.00  0.00    -0.003 S 
BRANCH  17  18
ATOM     18  C   LIG    1       -9.610 -12.516  66.865  0.00  0.00    +0.123 C 
BRANCH  18  19
ATOM     19  C   LIG    1       -8.600 -13.550  67.368  0.00  0.00    -0.306 C 
BRANCH  19  20
ATOM     20  S   LIG    1       -9.324 -15.209  67.251  0.00  0.00    +2.505 S 
ATOM     21  O   LIG    1      -10.742 -15.121  67.191  0.00  0.00    -0.925 OA
ATOM     22  O   LIG    1       -8.692 -16.085  68.173  0.00  0.00    -0.925 OA
BRANCH  20  23
ATOM     23  C   LIG    1       -8.843 -15.802  65.663  0.00  0.00    -0.660 A 
ATOM     24  C   LIG    1       -7.577 -16.325  65.475  0.00  0.00    +0.119 A 
ATOM     25  C   LIG    1       -7.199 -16.790  64.230  0.00  0.00    -0.004 A 
ATOM     26  C   LIG    1       -8.087 -16.735  63.172  0.00  0.00    +0.071 A 
ATOM     27  C   LIG    1       -9.354 -16.213  63.361  0.00  0.00    -0.004 A 
ATOM     28  C   LIG    1       -9.733 -15.752  64.607  0.00  0.00    +0.119 A 
ENDBRANCH  20  23
ENDBRANCH  19  20
ENDBRANCH  18  19
ENDBRANCH  17  18
ENDBRANCH   8  17
TORSDOF 6
ENDMDL
MODEL 5
REMARK VINA RESULT:      -7.1      5.867      7.885
REMARK  Name = ZINC84559953
REMARK                            x       y       z     vdW  Elec       q    Type
REMARK                         _______ _______ _______ _____ _____    ______ ____
ROOT
ATOM      1  C   LIG    1        2.993  20.847  62.115  0.00  0.00    +0.152 A 
ATOM      2  C   LIG    1        1.727  20.219  62.487  0.00  0.00    -0.056 A 
ATOM      3  C   LIG    1        0.487  20.705  62.066  0.00  0.00    +0.051 A 
ATOM      4  C   LIG    1       -0.651  20.061  62.457  0.00  0.00    +0.047 A 
ATOM      5  C   LIG    1       -0.593  18.930  63.266  0.00  0.00    +0.043 A 
ATOM      6  C   LIG    1        0.604  18.431  63.694  0.00  0.00    +0.055 A 
ATOM      7  C   LIG    1        1.788  19.067  63.310  0.00  0.00    -0.059 A 
ATOM      8  C   LIG    1        3.067  18.614  63.710  0.00  0.00    +0.090 A 
ATOM      9  N   LIG    1        4.143  19.267  63.308  0.00  0.00    -0.275 NA
ATOM     10  N   LIG    1        4.116  20.305  62.560  0.00  0.00    -0.240 NA
ENDROOT
BRANCH   1  14
ATOM     11  C   LIG    1        3.072  24.310  59.652  0.00  0.00    +0.025 A 
ATOM     12  C   LIG    1        3.026  24.444  61.029  0.00  0.00    +0.010 A 
ATOM     13  C   LIG    1        2.999  23.324  61.834  0.00  0.00    +0.029 A 
ATOM     14  C   LIG    1        3.019  22.053  61.257  0.00  0.00    -0.046 A 
ATOM     15  C   LIG    1        3.066  21.925  59.868  0.00  0.00    +0.053 A 
ATOM     16  C   LIG    1        3.093  23.053  59.075  0.00  0.00    +0.011 A 
ENDBRANCH   1  14
BRANCH   8  17
ATOM     17  S   LIG    1        3.224  17.188  64.734  0.00  0.00    -0.003 S 
BRANCH  17  18
ATOM     18  C   LIG    1        4.305  16.083  63.785  0.00  0.00    +0.123 C 
BRANCH  18  19
ATOM     19  C   LIG    1        3.605  15.677  62.487  0.00  0.00    -0.306 C 
BRANCH  19  20
ATOM     20  S   LIG    1        4.843  15.441  61.181  0.00  0.00    +2.505 S 
ATOM     21  O   LIG    1        4.698  14.154  60.596  0.00  0.00    -0.925 OA
ATOM     22  O   LIG    1        6.114  15.896  61.624  0.00  0.00    -0.925 OA
BRANCH  20  23
ATOM     23  C   LIG    1        4.379  16.568  59.909  0.00  0.00    -0.660 A 
ATOM     24  C   LIG    1        4.867  16.403  58.627  0.00  0.00    +0.119 A 
ATOM     25  C   LIG    1        4.503  17.287  57.629  0.00  0.00    -0.004 A 
ATOM     26  C   LIG    1        3.650  18.337  57.912  0.00  0.00    +0.071 A 
ATOM     27  C   LIG    1        3.161  18.502  59.195  0.00  0.00    -0.004 A 
ATOM     28  C   LIG    1        3.521  17.615  60.191  0.00  0.00    +0.119 A 
ENDBRANCH  20  23
ENDBRANCH  19  20
ENDBRANCH  18  19
ENDBRANCH  17  18
ENDBRANCH   8  17
TORSDOF 6
ENDMDL
MODEL 6
REMARK VINA RESULT:      -7.1      1.923      3.324
REMARK  Name = ZINC84559953
REMARK                            x       y       z     vdW  Elec       q    Type
REMARK                         _______ _______ _______ _____ _____    ______ ____
ROOT
ATOM      1  C   LIG    1        2.116  21.695  56.997  0.00  0.00    +0.152 A 
ATOM      2  C   LIG    1        3.108  21.926  55.949  0.00  0.00    -0.056 A 
ATOM      3  C   LIG    1        4.474  21.705  56.135  0.00  0.00    +0.051 A 
ATOM      4  C   LIG    1        5.337  21.946  55.106  0.00  0.00    +0.047 A 
ATOM      5  C   LIG    1        4.875  22.405  53.875  0.00  0.00    +0.043 A 
ATOM      6  C   LIG    1        3.545  22.630  53.662  0.00  0.00    +0.055 A 
ATOM      7  C   LIG    1        2.635  22.393  54.697  0.00  0.00    -0.059 A 
ATOM      8  C   LIG    1        1.243  22.600  54.557  0.00  0.00    +0.090 A 
ATOM      9  N   LIG    1        0.443  22.354  55.580  0.00  0.00    -0.275 NA
ATOM     10  N   LIG    1        0.843  21.927  56.718  0.00  0.00    -0.240 NA
ENDROOT
BRANCH   1  14
ATOM     11  C   LIG    1        3.284  20.292  60.836  0.00  0.00    +0.025 A 
ATOM     12  C   LIG    1        3.188  21.652  60.598  0.00  0.00    +0.010 A 
ATOM     13  C   LIG    1        2.809  22.114  59.354  0.00  0.00    +0.029 A 
ATOM     14  C   LIG    1        2.524  21.206  58.334  0.00  0.00    -0.046 A 
ATOM     15  C   LIG    1        2.624  19.836  58.579  0.00  0.00    +0.053 A 
ATOM     16  C   LIG    1        3.002  19.387  59.828  0.00  0.00    +0.011 A 
ENDBRANCH   1  14
BRANCH   8  17
ATOM     17  S   LIG    1        0.580  23.180  53.031  0.00  0.00    -0.003 S 
BRANCH  17  18
ATOM     18  C   LIG    1       -0.117  21.692  52.262  0.00  0.00    +0.123 C 
BRANCH  18  19
ATOM     19  C   LIG    1        1.011  20.710  51.938  0.00  0.00    -0.306 C 
BRANCH  19  20
ATOM     20  S   LIG    1        0.719  19.146  52.810  0.00  0.00    +2.505 S 
ATOM     21  O   LIG    1        0.567  18.086  51.876  0.00  0.00    -0.925 OA
ATOM     22  O   LIG    1       -0.229  19.336  53.851  0.00  0.00    -0.925 OA
BRANCH  20  23
ATOM     23  C   LIG    1        2.234  18.800  53.640  0.00  0.00    -0.660 A 
ATOM     24  C   LIG    1        3.435  18.924  52.967  0.00  0.00    +0.119 A 
ATOM     25  C   LIG    1        4.624  18.653  53.618  0.00  0.00    -0.004 A 
ATOM     26  C   LIG    1        4.613  18.259  54.943  0.00  0.00    +0.071 A 
ATOM     27  C   LIG    1        3.411  18.135  55.616  0.00  0.00    -0.004 A 
ATOM     28  C   LIG    1        2.223  18.411  54.967  0.00  0.00    +0.119 A 
ENDBRANCH  20  23
ENDBRANCH  19  20
ENDBRANCH  18  19
ENDBRANCH  17  18
ENDBRANCH   8  17
TORSDOF 6
ENDMDL
MODEL 7
REMARK VINA RESULT:      -7.0      2.948      4.240
REMARK  Name = ZINC84559953
REMARK                            x       y       z     vdW  Elec       q    Type
REMARK                         _______ _______ _______ _____ _____    ______ ____
ROOT
ATOM      1  C   LIG    1        2.528  22.054  54.039  0.00  0.00    +0.152 A 
ATOM      2  C   LIG    1        1.985  20.699  53.962  0.00  0.00    -0.056 A 
ATOM      3  C   LIG    1        1.075  20.194  54.894  0.00  0.00    +0.051 A 
ATOM      4  C   LIG    1        0.614  18.917  54.753  0.00  0.00    +0.047 A 
ATOM      5  C   LIG    1        1.036  18.115  53.697  0.00  0.00    +0.043 A 
ATOM      6  C   LIG    1        1.924  18.580  52.770  0.00  0.00    +0.055 A 
ATOM      7  C   LIG    1        2.415  19.884  52.886  0.00  0.00    -0.059 A 
ATOM      8  C   LIG    1        3.337  20.441  51.969  0.00  0.00    +0.090 A 
ATOM      9  N   LIG    1        3.757  21.682  52.143  0.00  0.00    -0.275 NA
ATOM     10  N   LIG    1        3.380  22.440  53.102  0.00  0.00    -0.240 NA
ENDROOT
BRANCH   1  14
ATOM     11  C   LIG    1        1.390  24.690  57.171  0.00  0.00    +0.025 A 
ATOM     12  C   LIG    1        2.472  23.845  57.341  0.00  0.00    +0.010 A 
ATOM     13  C   LIG    1        2.847  22.986  56.328  0.00  0.00    +0.029 A 
ATOM     14  C   LIG    1        2.131  22.971  55.130  0.00  0.00    -0.046 A 
ATOM     15  C   LIG    1        1.040  23.826  54.965  0.00  0.00    +0.053 A 
ATOM     16  C   LIG    1        0.677  24.680  55.985  0.00  0.00    +0.011 A 
ENDBRANCH   1  14
BRANCH   8  17
ATOM     17  S   LIG    1        3.919  19.489  50.605  0.00  0.00    -0.003 S 
BRANCH  17  18
ATOM     18  C   LIG    1        5.647  19.132  51.025  0.00  0.00    +0.123 C 
BRANCH  18  19
ATOM     19  C   LIG    1        5.694  18.147  52.195  0.00  0.00    -0.306 C 
BRANCH  19  20
ATOM     20  S   LIG    1        6.492  18.939  53.619  0.00  0.00    +2.505 S 
ATOM     21  O   LIG    1        6.582  20.342  53.412  0.00  0.00    -0.925 OA
ATOM     22  O   LIG    1        7.631  18.191  54.020  0.00  0.00    -0.925 OA
BRANCH  20  23
ATOM     23  C   LIG    1        5.344  18.753  54.943  0.00  0.00    -0.660 A 
ATOM     24  C   LIG    1        5.082  19.817  55.786  0.00  0.00    +0.119 A 
ATOM     25  C   LIG    1        4.182  19.671  56.824  0.00  0.00    -0.004 A 
ATOM     26  C   LIG    1        3.540  18.462  57.019  0.00  0.00    +0.071 A 
ATOM     27  C   LIG    1        3.801  17.399  56.175  0.00  0.00    -0.004 A 
ATOM     28  C   LIG    1        4.698  17.546  55.134  0.00  0.00    +0.119 A 
ENDBRANCH  20  23
ENDBRANCH  19  20
ENDBRANCH  18  19
ENDBRANCH  17  18
ENDBRANCH   8  17
TORSDOF 6
ENDMDL
MODEL 8
REMARK VINA RESULT:      -6.9      2.247      3.449
REMARK  Name = ZINC84559953
REMARK                            x       y       z     vdW  Elec       q    Type
REMARK                         _______ _______ _______ _____ _____    ______ ____
ROOT
ATOM      1  C   LIG    1        1.326  22.346  56.373  0.00  0.00    +0.152 A 
ATOM      2  C   LIG    1        1.733  23.078  55.176  0.00  0.00    -0.056 A 
ATOM      3  C   LIG    1        2.421  24.292  55.227  0.00  0.00    +0.051 A 
ATOM      4  C   LIG    1        2.766  24.915  54.063  0.00  0.00    +0.047 A 
ATOM      5  C   LIG    1        2.443  24.358  52.829  0.00  0.00    +0.043 A 
ATOM      6  C   LIG    1        1.771  23.172  52.745  0.00  0.00    +0.055 A 
ATOM      7  C   LIG    1        1.404  22.509  53.920  0.00  0.00    -0.059 A 
ATOM      8  C   LIG    1        0.708  21.278  53.921  0.00  0.00    +0.090 A 
ATOM      9  N   LIG    1        0.394  20.709  55.071  0.00  0.00    -0.275 NA
ATOM     10  N   LIG    1        0.684  21.199  56.217  0.00  0.00    -0.240 NA
ENDROOT
BRANCH   1  14
ATOM     11  C   LIG    1        2.199  23.845  60.252  0.00  0.00    +0.025 A 
ATOM     12  C   LIG    1        0.995  24.158  59.647  0.00  0.00    +0.010 A 
ATOM     13  C   LIG    1        0.705  23.675  58.388  0.00  0.00    +0.029 A 
ATOM     14  C   LIG    1        1.631  22.869  57.724  0.00  0.00    -0.046 A 
ATOM     15  C   LIG    1        2.844  22.557  58.339  0.00  0.00    +0.053 A 
ATOM     16  C   LIG    1        3.121  23.046  59.599  0.00  0.00    +0.011 A 
ENDBRANCH   1  14
BRANCH   8  17
ATOM     17  S   LIG    1        0.263  20.508  52.399  0.00  0.00    -0.003 S 
BRANCH  17  18
ATOM     18  C   LIG    1        1.158  18.930  52.428  0.00  0.00    +0.123 C 
BRANCH  18  19
ATOM     19  C   LIG    1        2.491  19.087  51.694  0.00  0.00    -0.306 C 
BRANCH  19  20
ATOM     20  S   LIG    1        3.837  18.482  52.751  0.00  0.00    +2.505 S 
ATOM     21  O   LIG    1        4.945  18.087  51.954  0.00  0.00    -0.925 OA
ATOM     22  O   LIG    1        3.320  17.618  53.754  0.00  0.00    -0.925 OA
BRANCH  20  23
ATOM     23  C   LIG    1        4.398  19.904  53.627  0.00  0.00    -0.660 A 
ATOM     24  C   LIG    1        4.303  19.950  55.005  0.00  0.00    +0.119 A 
ATOM     25  C   LIG    1        4.743  21.065  55.692  0.00  0.00    -0.004 A 
ATOM     26  C   LIG    1        5.281  22.135  55.002  0.00  0.00    +0.071 A 
ATOM     27  C   LIG    1        5.377  22.089  53.623  0.00  0.00    -0.004 A 
ATOM     28  C   LIG    1        4.941  20.972  52.937  0.00  0.00    +0.119 A 
ENDBRANCH  20  23
ENDBRANCH  19  20
ENDBRANCH  18  19
ENDBRANCH  17  18
ENDBRANCH   8  17
TORSDOF 6
ENDMDL
MODEL 9
REMARK VINA RESULT:      -6.9      3.358      5.600
REMARK  Name = ZINC84559953
REMARK                            x       y       z     vdW  Elec       q    Type
REMARK                         _______ _______ _______ _____ _____    ______ ____
ROOT
ATOM      1  C   LIG    1        5.230  18.006  54.589  0.00  0.00    +0.152 A 
ATOM      2  C   LIG    1        4.680  18.316  53.272  0.00  0.00    -0.056 A 
ATOM      3  C   LIG    1        5.465  18.384  52.119  0.00  0.00    +0.051 A 
ATOM      4  C   LIG    1        4.875  18.680  50.924  0.00  0.00    +0.047 A 
ATOM      5  C   LIG    1        3.505  18.913  50.840  0.00  0.00    +0.043 A 
ATOM      6  C   LIG    1        2.711  18.854  51.948  0.00  0.00    +0.055 A 
ATOM      7  C   LIG    1        3.285  18.552  53.187  0.00  0.00    -0.059 A 
ATOM      8  C   LIG    1        2.533  18.471  54.382  0.00  0.00    +0.090 A 
ATOM      9  N   LIG    1        3.144  18.181  55.517  0.00  0.00    -0.275 NA
ATOM     10  N   LIG    1        4.400  17.958  55.619  0.00  0.00    -0.240 NA
ENDROOT
BRANCH   1  14
ATOM     11  C   LIG    1        9.383  17.259  55.100  0.00  0.00    +0.025 A 
ATOM     12  C   LIG    1        8.957  18.482  54.615  0.00  0.00    +0.010 A 
ATOM     13  C   LIG    1        7.611  18.731  54.446  0.00  0.00    +0.029 A 
ATOM     14  C   LIG    1        6.677  17.745  54.766  0.00  0.00    -0.046 A 
ATOM     15  C   LIG    1        7.112  16.513  55.255  0.00  0.00    +0.053 A 
ATOM     16  C   LIG    1        8.461  16.277  55.419  0.00  0.00    +0.011 A 
ENDBRANCH   1  14
BRANCH   8  17
ATOM     17  S   LIG    1        0.793  18.752  54.358  0.00  0.00    -0.003 S 
BRANCH  17  18
ATOM     18  C   LIG    1        0.593  20.339  55.214  0.00  0.00    +0.123 C 
BRANCH  18  19
ATOM     19  C   LIG    1        1.287  21.442  54.411  0.00  0.00    -0.306 C 
BRANCH  19  20
ATOM     20  S   LIG    1        2.579  22.208  55.428  0.00  0.00    +2.505 S 
ATOM     21  O   LIG    1        2.863  21.391  56.556  0.00  0.00    -0.925 OA
ATOM     22  O   LIG    1        2.318  23.596  55.587  0.00  0.00    -0.925 OA
BRANCH  20  23
ATOM     23  C   LIG    1        4.036  22.134  54.441  0.00  0.00    -0.660 A 
ATOM     24  C   LIG    1        3.942  22.203  53.064  0.00  0.00    +0.119 A 
ATOM     25  C   LIG    1        5.085  22.145  52.289  0.00  0.00    -0.004 A 
ATOM     26  C   LIG    1        6.323  22.020  52.891  0.00  0.00    +0.071 A 
ATOM     27  C   LIG    1        6.417  21.952  54.269  0.00  0.00    -0.004 A 
ATOM     28  C   LIG    1        5.275  22.014  55.043  0.00  0.00    +0.119 A 
ENDBRANCH  20  23
ENDBRANCH  19  20
ENDBRANCH  18  19
ENDBRANCH  17  18
ENDBRANCH   8  17
TORSDOF 6
ENDMDL
