# Supplementary material for: Computationally accelerated identification of P-glycoprotein inhibitors
Source: PLoS One. 2025 Aug 13;20(8):e0325121. doi: 10.1371/journal.pone.0325121 (PMC12349723; doi:10.1371/journal.pone.0325121)
Supplement: S9 File — We have provided the full dataset for the docking studies presented in this paper, as defined by the journal’s definition of a complete minimal dataset. (ZIP) [file pone.0325121.s013.zip › S9_Docking_Data_Receptors_Ligands/NBD_docking/transition_nbd/ZINC09118852_transition_nbd_out.pdb]

MODEL 1
REMARK VINA RESULT:     -10.1      0.000      0.000
REMARK  Name = ZINC09118852
REMARK                            x       y       z     vdW  Elec       q    Type
REMARK                         _______ _______ _______ _____ _____    ______ ____
COMPND    ZINC09118852 
AUTHOR    GENERATED BY OPEN BABEL 2.3.2
ATOM      1  C   LIG     1      -2.735  -2.231  78.707  1.00  0.00           C  
ATOM      2  C   LIG     1      -3.069  -3.516  79.176  1.00  0.00           C  
ATOM      3  C   LIG     1      -2.866  -4.603  78.386  1.00  0.00           C  
ATOM      4  C   LIG     1      -2.321  -4.423  77.100  1.00  0.00           C  
ATOM      5  N   LIG     1      -2.009  -5.251  76.115  1.00  0.00           N  
ATOM      6  N   LIG     1      -1.531  -4.573  75.128  1.00  0.00           N  
ATOM      7  C   LIG     1      -1.512  -3.298  75.425  1.00  0.00           C  
ATOM      8  N   LIG     1      -2.007  -3.158  76.673  1.00  0.00           N  
ATOM      9  N   LIG     1      -2.232  -2.061  77.507  1.00  0.00           N  
ATOM     10  N   LIG     1      -3.310   0.217  82.009  1.00  0.00           N  
ATOM     11  C   LIG     1      -2.049   0.346  81.264  1.00  0.00           C  
ATOM     12  C   LIG     1      -1.816  -0.922  80.440  1.00  0.00           C  
ATOM     13  N   LIG     1      -2.947  -1.124  79.525  1.00  0.00           N  
ATOM     14  C   LIG     1      -4.208  -1.253  80.269  1.00  0.00           C  
ATOM     15  C   LIG     1      -4.442   0.016  81.093  1.00  0.00           C  
ATOM     16  C   LIG     1      -4.087   3.648  83.083  1.00  0.00           C  
ATOM     17  C   LIG     1      -3.937   3.531  84.458  1.00  0.00           C  
ATOM     18  C   LIG     1      -3.584   2.316  85.015  1.00  0.00           C  
ATOM     19  C   LIG     1      -3.379   1.215  84.206  1.00  0.00           C  
ATOM     20  C   LIG     1      -3.523   1.328  82.829  1.00  0.00           C  
ATOM     21  C   LIG     1      -3.883   2.546  82.268  1.00  0.00           C  
ATOM     22  C   LIG     1      -4.683   5.921  83.440  1.00  0.00           C  
ATOM     23  O   LIG     1      -4.433   4.843  82.537  1.00  0.00           O  
ATOM     24  C   LIG     1      -1.025  -2.185  74.532  1.00  0.00           C  
ATOM     25  C   LIG     1       0.469  -2.367  74.258  1.00  0.00           C  
ATOM     26  C   LIG     1       1.196  -2.584  75.560  1.00  0.00           C  
ATOM     27  N   LIG     1       0.951  -1.776  76.611  1.00  0.00           N  
ATOM     28  H   LIG     1       0.359  -1.015  76.511  1.00  0.00           H  
ATOM     29  O   LIG     1       2.001  -3.485  75.662  1.00  0.00           O  
ATOM     30  C   LIG     1       1.554  -2.036  77.848  1.00  0.00           C  
ATOM     31  C   LIG     1       2.766  -1.439  78.168  1.00  0.00           C  
ATOM     32  C   LIG     1       3.358  -1.691  79.391  1.00  0.00           C  
ATOM     33  C   LIG     1       2.750  -2.548  80.293  1.00  0.00           C  
ATOM     34  F   LIG     1       3.333  -2.796  81.486  1.00  0.00           F  
ATOM     35  C   LIG     1       1.543  -3.149  79.973  1.00  0.00           C  
ATOM     36  F   LIG     1       0.950  -3.984  80.854  1.00  0.00           F  
ATOM     37  C   LIG     1       0.944  -2.895  78.752  1.00  0.00           C  
CONECT    1    9    2   13                                            
CONECT    2    3    1                                                 
CONECT    3    4    2                                                 
CONECT    4    5    8    3                                            
CONECT    5    6    4                                                 
CONECT    6    7    5                                                 
CONECT    7   24    6    8                                            
CONECT    8    7    4    9                                            
CONECT    9    8    1                                                 
CONECT   10   15   11   20                                            
CONECT   11   12   10                                                 
CONECT   12   13   11                                                 
CONECT   13    1   14   12                                            
CONECT   14   13   15                                                 
CONECT   15   14   10                                                 
CONECT   16   21   23   17                                            
CONECT   17   16   18                                                 
CONECT   18   19   17                                                 
CONECT   19   20   18                                                 
CONECT   20   10   21   19                                            
CONECT   21   20   16                                                 
CONECT   22   23                                                      
CONECT   23   16   22                                                 
CONECT   24   25    7                                                 
CONECT   25   24   26                                                 
CONECT   26   25   29   27                                            
CONECT   27   26   28   30                                            
CONECT   28   27                                                      
CONECT   29   26                                                      
CONECT   30   27   31   37                                            
CONECT   31   30   32                                                 
CONECT   32   31   33                                                 
CONECT   33   32   35   34                                            
CONECT   34   33                                                      
CONECT   35   37   33   36                                            
CONECT   36   35                                                      
CONECT   37   30   35                                                 
MASTER        0    0    0    0    0    0    0    0   37    0   37    0
END
