# Supplementary material for: Computationally accelerated identification of P-glycoprotein inhibitors
Source: PLoS One. 2025 Aug 13;20(8):e0325121. doi: 10.1371/journal.pone.0325121 (PMC12349723; doi:10.1371/journal.pone.0325121)
Supplement: S9 File — We have provided the full dataset for the docking studies presented in this paper, as defined by the journal’s definition of a complete minimal dataset. (ZIP) [file pone.0325121.s013.zip › S9_Docking_Data_Receptors_Ligands/NBD_docking/transition_nbd/ZINC09118852_transition_nbd_out.pdbqt]

MODEL 1
REMARK VINA RESULT:     -10.1      0.000      0.000
REMARK  Name = ZINC09118852
REMARK                            x       y       z     vdW  Elec       q    Type
REMARK                         _______ _______ _______ _____ _____    ______ ____
ROOT
ATOM      1  C   LIG    1       -2.735  -2.231  78.707  0.00  0.00    +0.348 A 
ATOM      2  C   LIG    1       -3.069  -3.516  79.176  0.00  0.00    +0.003 A 
ATOM      3  C   LIG    1       -2.866  -4.603  78.386  0.00  0.00    +0.186 A 
ATOM      4  C   LIG    1       -2.321  -4.423  77.100  0.00  0.00    +0.127 A 
ATOM      5  N   LIG    1       -2.009  -5.251  76.115  0.00  0.00    -0.245 NA
ATOM      6  N   LIG    1       -1.531  -4.573  75.128  0.00  0.00    -0.252 NA
ATOM      7  C   LIG    1       -1.512  -3.298  75.425  0.00  0.00    +0.205 A 
ATOM      8  N   LIG    1       -2.007  -3.158  76.673  0.00  0.00    -0.279 N 
ATOM      9  N   LIG    1       -2.232  -2.061  77.507  0.00  0.00    -0.305 NA
ENDROOT
BRANCH   1  13
ATOM     10  N   LIG    1       -3.310   0.217  82.009  0.00  0.00    -0.491 N 
ATOM     11  C   LIG    1       -2.049   0.346  81.264  0.00  0.00    +0.222 C 
ATOM     12  C   LIG    1       -1.816  -0.922  80.440  0.00  0.00    +0.228 C 
ATOM     13  N   LIG    1       -2.947  -1.124  79.525  0.00  0.00    -0.457 N 
ATOM     14  C   LIG    1       -4.208  -1.253  80.269  0.00  0.00    +0.227 C 
ATOM     15  C   LIG    1       -4.442   0.016  81.093  0.00  0.00    +0.212 C 
BRANCH  10  20
ATOM     16  C   LIG    1       -4.087   3.648  83.083  0.00  0.00    +0.152 A 
ATOM     17  C   LIG    1       -3.937   3.531  84.458  0.00  0.00    -0.103 A 
ATOM     18  C   LIG    1       -3.584   2.316  85.015  0.00  0.00    +0.075 A 
ATOM     19  C   LIG    1       -3.379   1.215  84.206  0.00  0.00    -0.076 A 
ATOM     20  C   LIG    1       -3.523   1.328  82.829  0.00  0.00    +0.148 A 
ATOM     21  C   LIG    1       -3.883   2.546  82.268  0.00  0.00    -0.041 A 
BRANCH  16  23
ATOM     22  C   LIG    1       -4.683   5.921  83.440  0.00  0.00    +0.243 C 
ATOM     23  O   LIG    1       -4.433   4.843  82.537  0.00  0.00    -0.317 OA
ENDBRANCH  16  23
ENDBRANCH  10  20
ENDBRANCH   1  13
BRANCH   7  24
ATOM     24  C   LIG    1       -1.025  -2.185  74.532  0.00  0.00    +0.199 C 
BRANCH  24  25
ATOM     25  C   LIG    1        0.469  -2.367  74.258  0.00  0.00    +0.077 C 
BRANCH  25  26
ATOM     26  C   LIG    1        1.196  -2.584  75.560  0.00  0.00    +0.520 C 
ATOM     27  N   LIG    1        0.951  -1.776  76.611  0.00  0.00    -0.672 N 
ATOM     28  H   LIG    1        0.359  -1.015  76.511  0.00  0.00    +0.418 HD
ATOM     29  O   LIG    1        2.001  -3.485  75.662  0.00  0.00    -0.510 OA
BRANCH  27  30
ATOM     30  C   LIG    1        1.554  -2.036  77.848  0.00  0.00    +0.164 A 
ATOM     31  C   LIG    1        2.766  -1.439  78.168  0.00  0.00    +0.020 A 
ATOM     32  C   LIG    1        3.358  -1.691  79.391  0.00  0.00    +0.048 A 
ATOM     33  C   LIG    1        2.750  -2.548  80.293  0.00  0.00    +0.053 A 
ATOM     34  F   LIG    1        3.333  -2.796  81.486  0.00  0.00    -0.127 F 
ATOM     35  C   LIG    1        1.543  -3.149  79.973  0.00  0.00    +0.090 A 
ATOM     36  F   LIG    1        0.950  -3.984  80.854  0.00  0.00    -0.123 F 
ATOM     37  C   LIG    1        0.944  -2.895  78.752  0.00  0.00    +0.031 A 
ENDBRANCH  27  30
ENDBRANCH  25  26
ENDBRANCH  24  25
ENDBRANCH   7  24
TORSDOF 7
ENDMDL
MODEL 2
REMARK VINA RESULT:     -10.0      1.768      2.610
REMARK  Name = ZINC09118852
REMARK                            x       y       z     vdW  Elec       q    Type
REMARK                         _______ _______ _______ _____ _____    ______ ____
ROOT
ATOM      1  C   LIG    1       -3.702  -1.587  80.923  0.00  0.00    +0.348 A 
ATOM      2  C   LIG    1       -3.991  -2.827  81.524  0.00  0.00    +0.003 A 
ATOM      3  C   LIG    1       -3.933  -3.970  80.792  0.00  0.00    +0.186 A 
ATOM      4  C   LIG    1       -3.581  -3.894  79.431  0.00  0.00    +0.127 A 
ATOM      5  N   LIG    1       -3.438  -4.795  78.471  0.00  0.00    -0.245 NA
ATOM      6  N   LIG    1       -3.097  -4.201  77.380  0.00  0.00    -0.252 NA
ATOM      7  C   LIG    1       -3.006  -2.909  77.579  0.00  0.00    +0.205 A 
ATOM      8  N   LIG    1       -3.306  -2.671  78.874  0.00  0.00    -0.279 N 
ATOM      9  N   LIG    1       -3.380  -1.515  79.653  0.00  0.00    -0.305 NA
ENDROOT
BRANCH   1  13
ATOM     10  N   LIG    1       -5.077   1.643  83.136  0.00  0.00    -0.491 N 
ATOM     11  C   LIG    1       -4.322   0.595  83.838  0.00  0.00    +0.222 C 
ATOM     12  C   LIG    1       -4.344  -0.689  83.006  0.00  0.00    +0.228 C 
ATOM     13  N   LIG    1       -3.765  -0.423  81.683  0.00  0.00    -0.457 N 
ATOM     14  C   LIG    1       -4.519   0.625  80.980  0.00  0.00    +0.227 C 
ATOM     15  C   LIG    1       -4.496   1.910  81.812  0.00  0.00    +0.212 C 
BRANCH  10  20
ATOM     16  C   LIG    1       -4.852   3.945  85.996  0.00  0.00    +0.152 A 
ATOM     17  C   LIG    1       -5.270   5.131  85.408  0.00  0.00    -0.103 A 
ATOM     18  C   LIG    1       -5.619   5.157  84.071  0.00  0.00    +0.075 A 
ATOM     19  C   LIG    1       -5.552   4.003  83.315  0.00  0.00    -0.076 A 
ATOM     20  C   LIG    1       -5.139   2.812  83.898  0.00  0.00    +0.148 A 
ATOM     21  C   LIG    1       -4.783   2.785  85.240  0.00  0.00    -0.041 A 
BRANCH  16  23
ATOM     22  C   LIG    1       -5.465   3.368  88.218  0.00  0.00    +0.243 C 
ATOM     23  O   LIG    1       -4.511   3.921  87.310  0.00  0.00    -0.317 OA
ENDBRANCH  16  23
ENDBRANCH  10  20
ENDBRANCH   1  13
BRANCH   7  24
ATOM     24  C   LIG    1       -2.632  -1.875  76.548  0.00  0.00    +0.199 C 
BRANCH  24  25
ATOM     25  C   LIG    1       -1.408  -2.353  75.765  0.00  0.00    +0.077 C 
BRANCH  25  26
ATOM     26  C   LIG    1       -0.295  -2.683  76.725  0.00  0.00    +0.520 C 
ATOM     27  N   LIG    1       -0.009  -1.841  77.740  0.00  0.00    -0.672 N 
ATOM     28  H   LIG    1       -0.473  -0.993  77.812  0.00  0.00    +0.418 HD
ATOM     29  O   LIG    1        0.345  -3.703  76.585  0.00  0.00    -0.510 OA
BRANCH  27  30
ATOM     30  C   LIG    1        0.961  -2.193  78.687  0.00  0.00    +0.164 A 
ATOM     31  C   LIG    1        2.226  -1.621  78.630  0.00  0.00    +0.020 A 
ATOM     32  C   LIG    1        3.180  -1.963  79.568  0.00  0.00    +0.048 A 
ATOM     33  C   LIG    1        2.882  -2.885  80.557  0.00  0.00    +0.053 A 
ATOM     34  F   LIG    1        3.819  -3.222  81.471  0.00  0.00    -0.127 F 
ATOM     35  C   LIG    1        1.622  -3.461  80.612  0.00  0.00    +0.090 A 
ATOM     36  F   LIG    1        1.332  -4.359  81.579  0.00  0.00    -0.123 F 
ATOM     37  C   LIG    1        0.662  -3.116  79.678  0.00  0.00    +0.031 A 
ENDBRANCH  27  30
ENDBRANCH  25  26
ENDBRANCH  24  25
ENDBRANCH   7  24
TORSDOF 7
ENDMDL
MODEL 3
REMARK VINA RESULT:      -9.5      3.969     10.103
REMARK  Name = ZINC09118852
REMARK                            x       y       z     vdW  Elec       q    Type
REMARK                         _______ _______ _______ _____ _____    ______ ____
ROOT
ATOM      1  C   LIG    1       -3.002  -2.951  79.018  0.00  0.00    +0.348 A 
ATOM      2  C   LIG    1       -3.640  -4.033  79.655  0.00  0.00    +0.003 A 
ATOM      3  C   LIG    1       -4.146  -3.885  80.907  0.00  0.00    +0.186 A 
ATOM      4  C   LIG    1       -4.024  -2.640  81.552  0.00  0.00    +0.127 A 
ATOM      5  N   LIG    1       -4.400  -2.182  82.736  0.00  0.00    -0.245 NA
ATOM      6  N   LIG    1       -4.045  -0.948  82.846  0.00  0.00    -0.252 NA
ATOM      7  C   LIG    1       -3.432  -0.557  81.757  0.00  0.00    +0.205 A 
ATOM      8  N   LIG    1       -3.397  -1.605  80.905  0.00  0.00    -0.279 N 
ATOM      9  N   LIG    1       -2.883  -1.791  79.621  0.00  0.00    -0.305 NA
ENDROOT
BRANCH   1  13
ATOM     10  N   LIG    1       -1.320  -2.237  75.292  0.00  0.00    -0.491 N 
ATOM     11  C   LIG    1       -0.523  -2.981  76.279  0.00  0.00    +0.222 C 
ATOM     12  C   LIG    1       -1.075  -2.712  77.681  0.00  0.00    +0.228 C 
ATOM     13  N   LIG    1       -2.486  -3.114  77.736  0.00  0.00    -0.457 N 
ATOM     14  C   LIG    1       -3.282  -2.371  76.749  0.00  0.00    +0.227 C 
ATOM     15  C   LIG    1       -2.732  -2.641  75.347  0.00  0.00    +0.212 C 
BRANCH  10  20
ATOM     16  C   LIG    1       -1.136  -2.868  71.673  0.00  0.00    +0.152 A 
ATOM     17  C   LIG    1        0.228  -2.736  71.455  0.00  0.00    -0.103 A 
ATOM     18  C   LIG    1        1.072  -2.436  72.508  0.00  0.00    +0.075 A 
ATOM     19  C   LIG    1        0.561  -2.267  73.780  0.00  0.00    -0.076 A 
ATOM     20  C   LIG    1       -0.803  -2.402  74.005  0.00  0.00    +0.148 A 
ATOM     21  C   LIG    1       -1.653  -2.698  72.948  0.00  0.00    -0.041 A 
BRANCH  16  23
ATOM     22  C   LIG    1       -3.341  -3.385  70.952  0.00  0.00    +0.243 C 
ATOM     23  O   LIG    1       -1.965  -3.163  70.638  0.00  0.00    -0.317 OA
ENDBRANCH  16  23
ENDBRANCH  10  20
ENDBRANCH   1  13
BRANCH   7  24
ATOM     24  C   LIG    1       -2.867   0.816  81.499  0.00  0.00    +0.199 C 
BRANCH  24  25
ATOM     25  C   LIG    1       -2.748   1.576  82.821  0.00  0.00    +0.077 C 
BRANCH  25  26
ATOM     26  C   LIG    1       -3.671   2.767  82.802  0.00  0.00    +0.520 C 
ATOM     27  N   LIG    1       -4.424   3.054  83.883  0.00  0.00    -0.672 N 
ATOM     28  H   LIG    1       -4.422   2.457  84.647  0.00  0.00    +0.418 HD
ATOM     29  O   LIG    1       -3.737   3.467  81.814  0.00  0.00    -0.510 OA
BRANCH  27  30
ATOM     30  C   LIG    1       -5.208   4.213  83.901  0.00  0.00    +0.164 A 
ATOM     31  C   LIG    1       -6.572   4.132  83.652  0.00  0.00    +0.020 A 
ATOM     32  C   LIG    1       -7.347   5.275  83.676  0.00  0.00    +0.048 A 
ATOM     33  C   LIG    1       -6.764   6.504  83.934  0.00  0.00    +0.053 A 
ATOM     34  F   LIG    1       -7.524   7.621  83.952  0.00  0.00    -0.127 F 
ATOM     35  C   LIG    1       -5.402   6.588  84.177  0.00  0.00    +0.090 A 
ATOM     36  F   LIG    1       -4.834   7.788  84.430  0.00  0.00    -0.123 F 
ATOM     37  C   LIG    1       -4.624   5.444  84.160  0.00  0.00    +0.031 A 
ENDBRANCH  27  30
ENDBRANCH  25  26
ENDBRANCH  24  25
ENDBRANCH   7  24
TORSDOF 7
ENDMDL
MODEL 4
REMARK VINA RESULT:      -9.1     37.638     39.857
REMARK  Name = ZINC09118852
REMARK                            x       y       z     vdW  Elec       q    Type
REMARK                         _______ _______ _______ _____ _____    ______ ____
ROOT
ATOM      1  C   LIG    1      -26.431   1.277  51.514  0.00  0.00    +0.348 A 
ATOM      2  C   LIG    1      -25.074   1.632  51.393  0.00  0.00    +0.003 A 
ATOM      3  C   LIG    1      -24.718   2.938  51.279  0.00  0.00    +0.186 A 
ATOM      4  C   LIG    1      -25.723   3.924  51.284  0.00  0.00    +0.127 A 
ATOM      5  N   LIG    1      -25.710   5.245  51.195  0.00  0.00    -0.245 NA
ATOM      6  N   LIG    1      -26.919   5.686  51.251  0.00  0.00    -0.252 NA
ATOM      7  C   LIG    1      -27.757   4.687  51.377  0.00  0.00    +0.205 A 
ATOM      8  N   LIG    1      -27.037   3.546  51.403  0.00  0.00    -0.279 N 
ATOM      9  N   LIG    1      -27.369   2.194  51.513  0.00  0.00    -0.305 NA
ENDROOT
BRANCH   1  13
ATOM     10  N   LIG    1      -26.818  -2.626  52.870  0.00  0.00    -0.491 N 
ATOM     11  C   LIG    1      -28.008  -1.765  52.895  0.00  0.00    +0.222 C 
ATOM     12  C   LIG    1      -27.574  -0.298  52.845  0.00  0.00    +0.228 C 
ATOM     13  N   LIG    1      -26.783  -0.065  51.629  0.00  0.00    -0.457 N 
ATOM     14  C   LIG    1      -25.593  -0.926  51.603  0.00  0.00    +0.227 C 
ATOM     15  C   LIG    1      -26.028  -2.393  51.652  0.00  0.00    +0.212 C 
BRANCH  10  20
ATOM     16  C   LIG    1      -28.603  -5.678  53.885  0.00  0.00    +0.152 A 
ATOM     17  C   LIG    1      -27.866  -6.645  53.216  0.00  0.00    -0.103 A 
ATOM     18  C   LIG    1      -26.788  -6.276  52.433  0.00  0.00    +0.075 A 
ATOM     19  C   LIG    1      -26.441  -4.945  52.314  0.00  0.00    -0.076 A 
ATOM     20  C   LIG    1      -27.172  -3.973  52.985  0.00  0.00    +0.148 A 
ATOM     21  C   LIG    1      -28.258  -4.341  53.767  0.00  0.00    -0.041 A 
BRANCH  16  23
ATOM     22  C   LIG    1      -29.443  -7.086  55.606  0.00  0.00    +0.243 C 
ATOM     23  O   LIG    1      -29.661  -6.042  54.654  0.00  0.00    -0.317 OA
ENDBRANCH  16  23
ENDBRANCH  10  20
ENDBRANCH   1  13
BRANCH   7  24
ATOM     24  C   LIG    1      -29.258   4.794  51.477  0.00  0.00    +0.199 C 
BRANCH  24  25
ATOM     25  C   LIG    1      -29.654   5.091  52.924  0.00  0.00    +0.077 C 
BRANCH  25  26
ATOM     26  C   LIG    1      -30.345   6.428  52.992  0.00  0.00    +0.520 C 
ATOM     27  N   LIG    1      -30.490   7.169  51.875  0.00  0.00    -0.672 N 
ATOM     28  H   LIG    1      -30.092   6.873  51.041  0.00  0.00    +0.418 HD
ATOM     29  O   LIG    1      -30.769   6.838  54.051  0.00  0.00    -0.510 OA
BRANCH  27  30
ATOM     30  C   LIG    1      -31.216   8.365  51.919  0.00  0.00    +0.164 A 
ATOM     31  C   LIG    1      -30.622   9.519  52.416  0.00  0.00    +0.020 A 
ATOM     32  C   LIG    1      -31.335  10.701  52.454  0.00  0.00    +0.048 A 
ATOM     33  C   LIG    1      -32.646  10.735  52.010  0.00  0.00    +0.053 A 
ATOM     34  F   LIG    1      -33.344  11.891  52.053  0.00  0.00    -0.127 F 
ATOM     35  C   LIG    1      -33.243   9.584  51.520  0.00  0.00    +0.090 A 
ATOM     36  F   LIG    1      -34.522   9.619  51.085  0.00  0.00    -0.123 F 
ATOM     37  C   LIG    1      -32.530   8.400  51.474  0.00  0.00    +0.031 A 
ENDBRANCH  27  30
ENDBRANCH  25  26
ENDBRANCH  24  25
ENDBRANCH   7  24
TORSDOF 7
ENDMDL
MODEL 5
REMARK VINA RESULT:      -9.1      4.289      6.211
REMARK  Name = ZINC09118852
REMARK                            x       y       z     vdW  Elec       q    Type
REMARK                         _______ _______ _______ _____ _____    ______ ____
ROOT
ATOM      1  C   LIG    1       -1.965  -2.041  79.285  0.00  0.00    +0.348 A 
ATOM      2  C   LIG    1       -0.832  -2.717  79.775  0.00  0.00    +0.003 A 
ATOM      3  C   LIG    1       -0.276  -3.727  79.056  0.00  0.00    +0.186 A 
ATOM      4  C   LIG    1       -0.850  -4.085  77.821  0.00  0.00    +0.127 A 
ATOM      5  N   LIG    1       -0.558  -4.996  76.906  0.00  0.00    -0.245 NA
ATOM      6  N   LIG    1       -1.407  -4.914  75.940  0.00  0.00    -0.252 NA
ATOM      7  C   LIG    1       -2.274  -3.962  76.182  0.00  0.00    +0.205 A 
ATOM      8  N   LIG    1       -1.955  -3.407  77.371  0.00  0.00    -0.279 N 
ATOM      9  N   LIG    1       -2.504  -2.377  78.137  0.00  0.00    -0.305 NA
ENDROOT
BRANCH   1  13
ATOM     10  N   LIG    1       -3.217   0.366  82.425  0.00  0.00    -0.491 N 
ATOM     11  C   LIG    1       -2.140   0.866  81.558  0.00  0.00    +0.222 C 
ATOM     12  C   LIG    1       -1.500  -0.311  80.817  0.00  0.00    +0.228 C 
ATOM     13  N   LIG    1       -2.526  -1.008  80.030  0.00  0.00    -0.457 N 
ATOM     14  C   LIG    1       -3.603  -1.507  80.896  0.00  0.00    +0.227 C 
ATOM     15  C   LIG    1       -4.244  -0.331  81.637  0.00  0.00    +0.212 C 
BRANCH  10  20
ATOM     16  C   LIG    1       -4.403   3.713  83.385  0.00  0.00    +0.152 A 
ATOM     17  C   LIG    1       -4.891   3.461  84.659  0.00  0.00    -0.103 A 
ATOM     18  C   LIG    1       -4.826   2.184  85.186  0.00  0.00    +0.075 A 
ATOM     19  C   LIG    1       -4.275   1.156  84.446  0.00  0.00    -0.076 A 
ATOM     20  C   LIG    1       -3.780   1.404  83.172  0.00  0.00    +0.148 A 
ATOM     21  C   LIG    1       -3.850   2.684  82.639  0.00  0.00    -0.041 A 
BRANCH  16  23
ATOM     22  C   LIG    1       -5.170   5.949  83.634  0.00  0.00    +0.243 C 
ATOM     23  O   LIG    1       -4.466   4.968  82.869  0.00  0.00    -0.317 OA
ENDBRANCH  16  23
ENDBRANCH  10  20
ENDBRANCH   1  13
BRANCH   7  24
ATOM     24  C   LIG    1       -3.421  -3.558  75.292  0.00  0.00    +0.199 C 
BRANCH  24  25
ATOM     25  C   LIG    1       -3.304  -4.278  73.948  0.00  0.00    +0.077 C 
BRANCH  25  26
ATOM     26  C   LIG    1       -4.338  -5.371  73.871  0.00  0.00    +0.520 C 
ATOM     27  N   LIG    1       -3.950  -6.661  73.798  0.00  0.00    -0.672 N 
ATOM     28  H   LIG    1       -3.009  -6.882  73.727  0.00  0.00    +0.418 HD
ATOM     29  O   LIG    1       -5.517  -5.092  73.875  0.00  0.00    -0.510 OA
BRANCH  27  30
ATOM     30  C   LIG    1       -4.909  -7.681  73.823  0.00  0.00    +0.164 A 
ATOM     31  C   LIG    1       -5.411  -8.192  72.633  0.00  0.00    +0.020 A 
ATOM     32  C   LIG    1       -6.352  -9.203  72.658  0.00  0.00    +0.048 A 
ATOM     33  C   LIG    1       -6.806  -9.699  73.868  0.00  0.00    +0.053 A 
ATOM     34  F   LIG    1       -7.730 -10.684  73.891  0.00  0.00    -0.127 F 
ATOM     35  C   LIG    1       -6.311  -9.186  75.058  0.00  0.00    +0.090 A 
ATOM     36  F   LIG    1       -6.754  -9.672  76.238  0.00  0.00    -0.123 F 
ATOM     37  C   LIG    1       -5.364  -8.178  75.036  0.00  0.00    +0.031 A 
ENDBRANCH  27  30
ENDBRANCH  25  26
ENDBRANCH  24  25
ENDBRANCH   7  24
TORSDOF 7
ENDMDL
MODEL 6
REMARK VINA RESULT:      -9.1     34.260     37.101
REMARK  Name = ZINC09118852
REMARK                            x       y       z     vdW  Elec       q    Type
REMARK                         _______ _______ _______ _____ _____    ______ ____
ROOT
ATOM      1  C   LIG    1       24.493   3.422  50.626  0.00  0.00    +0.348 A 
ATOM      2  C   LIG    1       24.515   3.180  49.239  0.00  0.00    +0.003 A 
ATOM      3  C   LIG    1       25.353   2.242  48.724  0.00  0.00    +0.186 A 
ATOM      4  C   LIG    1       26.192   1.521  49.595  0.00  0.00    +0.127 A 
ATOM      5  N   LIG    1       27.095   0.569  49.417  0.00  0.00    -0.245 NA
ATOM      6  N   LIG    1       27.594   0.239  50.558  0.00  0.00    -0.252 NA
ATOM      7  C   LIG    1       27.047   0.951  51.512  0.00  0.00    +0.205 A 
ATOM      8  N   LIG    1       26.147   1.781  50.942  0.00  0.00    -0.279 N 
ATOM      9  N   LIG    1       25.279   2.755  51.438  0.00  0.00    -0.305 NA
ENDROOT
BRANCH   1  13
ATOM     10  N   LIG    1       22.971   6.767  52.554  0.00  0.00    -0.491 N 
ATOM     11  C   LIG    1       22.889   6.717  51.087  0.00  0.00    +0.222 C 
ATOM     12  C   LIG    1       23.906   5.705  50.557  0.00  0.00    +0.228 C 
ATOM     13  N   LIG    1       23.632   4.385  51.142  0.00  0.00    -0.457 N 
ATOM     14  C   LIG    1       23.714   4.435  52.608  0.00  0.00    +0.227 C 
ATOM     15  C   LIG    1       22.696   5.447  53.140  0.00  0.00    +0.212 C 
BRANCH  10  20
ATOM     16  C   LIG    1       21.732   9.682  54.425  0.00  0.00    +0.152 A 
ATOM     17  C   LIG    1       20.383   9.643  54.103  0.00  0.00    -0.103 A 
ATOM     18  C   LIG    1       19.898   8.655  53.267  0.00  0.00    +0.075 A 
ATOM     19  C   LIG    1       20.755   7.702  52.749  0.00  0.00    -0.076 A 
ATOM     20  C   LIG    1       22.105   7.733  53.072  0.00  0.00    +0.148 A 
ATOM     21  C   LIG    1       22.595   8.728  53.907  0.00  0.00    -0.041 A 
BRANCH  16  23
ATOM     22  C   LIG    1       21.260  11.305  56.096  0.00  0.00    +0.243 C 
ATOM     23  O   LIG    1       22.207  10.653  55.248  0.00  0.00    -0.317 OA
ENDBRANCH  16  23
ENDBRANCH  10  20
ENDBRANCH   1  13
BRANCH   7  24
ATOM     24  C   LIG    1       27.365   0.860  52.983  0.00  0.00    +0.199 C 
BRANCH  24  25
ATOM     25  C   LIG    1       26.714  -0.394  53.569  0.00  0.00    +0.077 C 
BRANCH  25  26
ATOM     26  C   LIG    1       25.340  -0.053  54.085  0.00  0.00    +0.520 C 
ATOM     27  N   LIG    1       24.841   1.187  53.905  0.00  0.00    -0.672 N 
ATOM     28  H   LIG    1       25.391   1.877  53.504  0.00  0.00    +0.418 HD
ATOM     29  O   LIG    1       24.684  -0.893  54.663  0.00  0.00    -0.510 OA
BRANCH  27  30
ATOM     30  C   LIG    1       23.529   1.476  54.299  0.00  0.00    +0.164 A 
ATOM     31  C   LIG    1       23.285   2.016  55.555  0.00  0.00    +0.020 A 
ATOM     32  C   LIG    1       21.991   2.307  55.942  0.00  0.00    +0.048 A 
ATOM     33  C   LIG    1       20.936   2.049  55.083  0.00  0.00    +0.053 A 
ATOM     34  F   LIG    1       19.670   2.330  55.465  0.00  0.00    -0.127 F 
ATOM     35  C   LIG    1       21.177   1.505  53.831  0.00  0.00    +0.090 A 
ATOM     36  F   LIG    1       20.146   1.255  52.994  0.00  0.00    -0.123 F 
ATOM     37  C   LIG    1       22.472   1.218  53.439  0.00  0.00    +0.031 A 
ENDBRANCH  27  30
ENDBRANCH  25  26
ENDBRANCH  24  25
ENDBRANCH   7  24
TORSDOF 7
ENDMDL
MODEL 7
REMARK VINA RESULT:      -9.0      4.838     10.398
REMARK  Name = ZINC09118852
REMARK                            x       y       z     vdW  Elec       q    Type
REMARK                         _______ _______ _______ _____ _____    ______ ____
ROOT
ATOM      1  C   LIG    1       -1.835  -3.162  76.889  0.00  0.00    +0.348 A 
ATOM      2  C   LIG    1       -0.428  -3.188  76.940  0.00  0.00    +0.003 A 
ATOM      3  C   LIG    1        0.231  -2.538  77.934  0.00  0.00    +0.186 A 
ATOM      4  C   LIG    1       -0.512  -1.841  78.907  0.00  0.00    +0.127 A 
ATOM      5  N   LIG    1       -0.183  -1.129  79.973  0.00  0.00    -0.245 NA
ATOM      6  N   LIG    1       -1.256  -0.695  80.540  0.00  0.00    -0.252 NA
ATOM      7  C   LIG    1       -2.311  -1.100  79.878  0.00  0.00    +0.205 A 
ATOM      8  N   LIG    1       -1.882  -1.834  78.829  0.00  0.00    -0.279 N 
ATOM      9  N   LIG    1       -2.528  -2.509  77.792  0.00  0.00    -0.305 NA
ENDROOT
BRANCH   1  13
ATOM     10  N   LIG    1       -4.778  -4.641  74.364  0.00  0.00    -0.491 N 
ATOM     11  C   LIG    1       -3.834  -3.652  73.821  0.00  0.00    +0.222 C 
ATOM     12  C   LIG    1       -3.185  -2.885  74.975  0.00  0.00    +0.228 C 
ATOM     13  N   LIG    1       -2.499  -3.831  75.866  0.00  0.00    -0.457 N 
ATOM     14  C   LIG    1       -3.442  -4.820  76.408  0.00  0.00    +0.227 C 
ATOM     15  C   LIG    1       -4.091  -5.588  75.254  0.00  0.00    +0.212 C 
BRANCH  10  20
ATOM     16  C   LIG    1       -5.670  -7.234  71.913  0.00  0.00    +0.152 A 
ATOM     17  C   LIG    1       -6.761  -6.642  71.293  0.00  0.00    -0.103 A 
ATOM     18  C   LIG    1       -7.192  -5.392  71.696  0.00  0.00    +0.075 A 
ATOM     19  C   LIG    1       -6.539  -4.728  72.715  0.00  0.00    -0.076 A 
ATOM     20  C   LIG    1       -5.443  -5.314  73.336  0.00  0.00    +0.148 A 
ATOM     21  C   LIG    1       -5.012  -6.572  72.937  0.00  0.00    -0.041 A 
BRANCH  16  23
ATOM     22  C   LIG    1       -5.025  -8.651  70.117  0.00  0.00    +0.243 C 
ATOM     23  O   LIG    1       -5.246  -8.462  71.516  0.00  0.00    -0.317 OA
ENDBRANCH  16  23
ENDBRANCH  10  20
ENDBRANCH   1  13
BRANCH   7  24
ATOM     24  C   LIG    1       -3.747  -0.800  80.225  0.00  0.00    +0.199 C 
BRANCH  24  25
ATOM     25  C   LIG    1       -3.854  -0.469  81.715  0.00  0.00    +0.077 C 
BRANCH  25  26
ATOM     26  C   LIG    1       -4.370   0.937  81.881  0.00  0.00    +0.520 C 
ATOM     27  N   LIG    1       -4.903   1.324  83.058  0.00  0.00    -0.672 N 
ATOM     28  H   LIG    1       -5.016   0.680  83.774  0.00  0.00    +0.418 HD
ATOM     29  O   LIG    1       -4.306   1.720  80.958  0.00  0.00    -0.510 OA
BRANCH  27  30
ATOM     30  C   LIG    1       -5.293   2.655  83.244  0.00  0.00    +0.164 A 
ATOM     31  C   LIG    1       -4.350   3.612  83.597  0.00  0.00    +0.020 A 
ATOM     32  C   LIG    1       -4.734   4.927  83.774  0.00  0.00    +0.048 A 
ATOM     33  C   LIG    1       -6.060   5.291  83.614  0.00  0.00    +0.053 A 
ATOM     34  F   LIG    1       -6.435   6.576  83.793  0.00  0.00    -0.127 F 
ATOM     35  C   LIG    1       -7.005   4.336  83.268  0.00  0.00    +0.090 A 
ATOM     36  F   LIG    1       -8.298   4.692  83.110  0.00  0.00    -0.123 F 
ATOM     37  C   LIG    1       -6.622   3.019  83.083  0.00  0.00    +0.031 A 
ENDBRANCH  27  30
ENDBRANCH  25  26
ENDBRANCH  24  25
ENDBRANCH   7  24
TORSDOF 7
ENDMDL
MODEL 8
REMARK VINA RESULT:      -9.0     32.544     35.593
REMARK  Name = ZINC09118852
REMARK                            x       y       z     vdW  Elec       q    Type
REMARK                         _______ _______ _______ _____ _____    ______ ____
ROOT
ATOM      1  C   LIG    1       21.588   5.557  54.159  0.00  0.00    +0.348 A 
ATOM      2  C   LIG    1       20.283   5.314  53.689  0.00  0.00    +0.003 A 
ATOM      3  C   LIG    1       19.491   6.350  53.309  0.00  0.00    +0.186 A 
ATOM      4  C   LIG    1       19.994   7.663  53.393  0.00  0.00    +0.127 A 
ATOM      5  N   LIG    1       19.493   8.855  53.108  0.00  0.00    -0.245 NA
ATOM      6  N   LIG    1       20.375   9.758  53.367  0.00  0.00    -0.252 NA
ATOM      7  C   LIG    1       21.470   9.201  53.823  0.00  0.00    +0.205 A 
ATOM      8  N   LIG    1       21.270   7.866  53.855  0.00  0.00    -0.279 N 
ATOM      9  N   LIG    1       22.056   6.780  54.242  0.00  0.00    -0.305 NA
ENDROOT
BRANCH   1  13
ATOM     10  N   LIG    1       23.087   1.737  54.781  0.00  0.00    -0.491 N 
ATOM     11  C   LIG    1       23.796   2.613  53.836  0.00  0.00    +0.222 C 
ATOM     12  C   LIG    1       22.855   3.728  53.376  0.00  0.00    +0.228 C 
ATOM     13  N   LIG    1       22.390   4.487  54.545  0.00  0.00    -0.457 N 
ATOM     14  C   LIG    1       21.682   3.612  55.490  0.00  0.00    +0.227 C 
ATOM     15  C   LIG    1       22.623   2.496  55.951  0.00  0.00    +0.212 C 
BRANCH  10  20
ATOM     16  C   LIG    1       25.667  -0.884  54.696  0.00  0.00    +0.152 A 
ATOM     17  C   LIG    1       25.483  -1.469  55.941  0.00  0.00    -0.103 A 
ATOM     18  C   LIG    1       24.511  -0.987  56.797  0.00  0.00    +0.075 A 
ATOM     19  C   LIG    1       23.718   0.078  56.416  0.00  0.00    -0.076 A 
ATOM     20  C   LIG    1       23.893   0.664  55.170  0.00  0.00    +0.148 A 
ATOM     21  C   LIG    1       24.873   0.185  54.311  0.00  0.00    -0.041 A 
BRANCH  16  23
ATOM     22  C   LIG    1       27.869  -0.663  53.833  0.00  0.00    +0.243 C 
ATOM     23  O   LIG    1       26.622  -1.359  53.856  0.00  0.00    -0.317 OA
ENDBRANCH  16  23
ENDBRANCH  10  20
ENDBRANCH   1  13
BRANCH   7  24
ATOM     24  C   LIG    1       22.727   9.922  54.237  0.00  0.00    +0.199 C 
BRANCH  24  25
ATOM     25  C   LIG    1       22.460  11.427  54.288  0.00  0.00    +0.077 C 
BRANCH  25  26
ATOM     26  C   LIG    1       21.735  11.767  55.565  0.00  0.00    +0.520 C 
ATOM     27  N   LIG    1       20.435  12.122  55.527  0.00  0.00    -0.672 N 
ATOM     28  H   LIG    1       19.984  12.224  54.674  0.00  0.00    +0.418 HD
ATOM     29  O   LIG    1       22.320  11.721  56.625  0.00  0.00    -0.510 OA
BRANCH  27  30
ATOM     30  C   LIG    1       19.736  12.343  56.719  0.00  0.00    +0.164 A 
ATOM     31  C   LIG    1       19.014  11.310  57.303  0.00  0.00    +0.020 A 
ATOM     32  C   LIG    1       18.329  11.527  58.483  0.00  0.00    +0.048 A 
ATOM     33  C   LIG    1       18.351  12.776  59.079  0.00  0.00    +0.053 A 
ATOM     34  F   LIG    1       17.677  12.988  60.230  0.00  0.00    -0.127 F 
ATOM     35  C   LIG    1       19.067  13.811  58.495  0.00  0.00    +0.090 A 
ATOM     36  F   LIG    1       19.088  15.029  59.078  0.00  0.00    -0.123 F 
ATOM     37  C   LIG    1       19.758  13.596  57.316  0.00  0.00    +0.031 A 
ENDBRANCH  27  30
ENDBRANCH  25  26
ENDBRANCH  24  25
ENDBRANCH   7  24
TORSDOF 7
ENDMDL
MODEL 9
REMARK VINA RESULT:      -8.8      4.032     10.203
REMARK  Name = ZINC09118852
REMARK                            x       y       z     vdW  Elec       q    Type
REMARK                         _______ _______ _______ _____ _____    ______ ____
ROOT
ATOM      1  C   LIG    1       -2.977  -2.711  77.596  0.00  0.00    +0.348 A 
ATOM      2  C   LIG    1       -3.158  -4.049  77.995  0.00  0.00    +0.003 A 
ATOM      3  C   LIG    1       -3.569  -4.334  79.258  0.00  0.00    +0.186 A 
ATOM      4  C   LIG    1       -3.808  -3.276  80.156  0.00  0.00    +0.127 A 
ATOM      5  N   LIG    1       -4.204  -3.218  81.418  0.00  0.00    -0.245 NA
ATOM      6  N   LIG    1       -4.269  -1.984  81.785  0.00  0.00    -0.252 NA
ATOM      7  C   LIG    1       -3.923  -1.200  80.795  0.00  0.00    +0.205 A 
ATOM      8  N   LIG    1       -3.621  -1.983  79.736  0.00  0.00    -0.279 N 
ATOM      9  N   LIG    1       -3.194  -1.724  78.433  0.00  0.00    -0.305 NA
ENDROOT
BRANCH   1  13
ATOM     10  N   LIG    1       -1.410  -3.049  73.768  0.00  0.00    -0.491 N 
ATOM     11  C   LIG    1       -2.860  -2.848  73.906  0.00  0.00    +0.222 C 
ATOM     12  C   LIG    1       -3.293  -3.241  75.320  0.00  0.00    +0.228 C 
ATOM     13  N   LIG    1       -2.556  -2.431  76.299  0.00  0.00    -0.457 N 
ATOM     14  C   LIG    1       -1.107  -2.631  76.161  0.00  0.00    +0.227 C 
ATOM     15  C   LIG    1       -0.673  -2.237  74.747  0.00  0.00    +0.212 C 
BRANCH  10  20
ATOM     16  C   LIG    1       -0.858  -3.367  70.145  0.00  0.00    +0.152 A 
ATOM     17  C   LIG    1       -0.142  -2.207  69.888  0.00  0.00    -0.103 A 
ATOM     18  C   LIG    1        0.147  -1.329  70.916  0.00  0.00    +0.075 A 
ATOM     19  C   LIG    1       -0.275  -1.604  72.202  0.00  0.00    -0.076 A 
ATOM     20  C   LIG    1       -0.988  -2.766  72.466  0.00  0.00    +0.148 A 
ATOM     21  C   LIG    1       -1.285  -3.646  71.434  0.00  0.00    -0.041 A 
BRANCH  16  23
ATOM     22  C   LIG    1       -0.059  -4.602  68.278  0.00  0.00    +0.243 C 
ATOM     23  O   LIG    1       -1.141  -4.229  69.134  0.00  0.00    -0.317 OA
ENDBRANCH  16  23
ENDBRANCH  10  20
ENDBRANCH   1  13
BRANCH   7  24
ATOM     24  C   LIG    1       -3.871   0.306  80.830  0.00  0.00    +0.199 C 
BRANCH  24  25
ATOM     25  C   LIG    1       -2.616   0.757  81.578  0.00  0.00    +0.077 C 
BRANCH  25  26
ATOM     26  C   LIG    1       -3.011   1.618  82.750  0.00  0.00    +0.520 C 
ATOM     27  N   LIG    1       -4.296   1.993  82.907  0.00  0.00    -0.672 N 
ATOM     28  H   LIG    1       -4.954   1.766  82.232  0.00  0.00    +0.418 HD
ATOM     29  O   LIG    1       -2.173   1.975  83.550  0.00  0.00    -0.510 OA
BRANCH  27  30
ATOM     30  C   LIG    1       -4.680   2.712  84.045  0.00  0.00    +0.164 A 
ATOM     31  C   LIG    1       -4.959   2.041  85.229  0.00  0.00    +0.020 A 
ATOM     32  C   LIG    1       -5.332   2.750  86.354  0.00  0.00    +0.048 A 
ATOM     33  C   LIG    1       -5.440   4.130  86.300  0.00  0.00    +0.053 A 
ATOM     34  F   LIG    1       -5.809   4.822  87.401  0.00  0.00    -0.127 F 
ATOM     35  C   LIG    1       -5.167   4.802  85.119  0.00  0.00    +0.090 A 
ATOM     36  F   LIG    1       -5.271   6.148  85.068  0.00  0.00    -0.123 F 
ATOM     37  C   LIG    1       -4.787   4.095  83.992  0.00  0.00    +0.031 A 
ENDBRANCH  27  30
ENDBRANCH  25  26
ENDBRANCH  24  25
ENDBRANCH   7  24
TORSDOF 7
ENDMDL
