# Supplementary material for: Computationally accelerated identification of P-glycoprotein inhibitors
Source: PLoS One. 2025 Aug 13;20(8):e0325121. doi: 10.1371/journal.pone.0325121 (PMC12349723; doi:10.1371/journal.pone.0325121)
Supplement: S9 File — We have provided the full dataset for the docking studies presented in this paper, as defined by the journal’s definition of a complete minimal dataset. (ZIP) [file pone.0325121.s013.zip › S9_Docking_Data_Receptors_Ligands/NBD_docking/transition_nbd/ZINC12389647_transition_nbd_out.pdb]

MODEL 1
REMARK VINA RESULT:     -10.8      0.000      0.000
REMARK  Name = ZINC12389647
REMARK                            x       y       z     vdW  Elec       q    Type
REMARK                         _______ _______ _______ _____ _____    ______ ____
COMPND    ZINC12389647 
AUTHOR    GENERATED BY OPEN BABEL 2.3.2
ATOM      1  N   LIG     1     -29.537   5.505  51.991  1.00  0.00           N  
ATOM      2  C   LIG     1     -28.541   6.034  51.050  1.00  0.00           C  
ATOM      3  C   LIG     1     -27.170   5.428  51.368  1.00  0.00           C  
ATOM      4  N   LIG     1     -27.299   3.962  51.379  1.00  0.00           N  
ATOM      5  C   LIG     1     -26.461   3.189  50.660  1.00  0.00           C  
ATOM      6  O   LIG     1     -25.518   3.690  50.080  1.00  0.00           O  
ATOM      7  C   LIG     1     -28.367   3.364  52.194  1.00  0.00           C  
ATOM      8  C   LIG     1     -29.691   4.051  51.843  1.00  0.00           C  
ATOM      9  C   LIG     1     -30.166   9.859  52.461  1.00  0.00           C  
ATOM     10  C   LIG     1     -31.465  10.317  52.274  1.00  0.00           C  
ATOM     11  C   LIG     1     -32.461   9.432  51.957  1.00  0.00           C  
ATOM     12  C   LIG     1     -32.163   8.092  51.830  1.00  0.00           C  
ATOM     13  C   LIG     1     -30.852   7.596  52.020  1.00  0.00           C  
ATOM     14  C   LIG     1     -30.762   6.155  51.840  1.00  0.00           C  
ATOM     15  N   LIG     1     -31.830   5.474  51.538  1.00  0.00           N  
ATOM     16  S   LIG     1     -33.086   6.628  51.449  1.00  0.00           S  
ATOM     17  C   LIG     1     -29.854   8.540  52.345  1.00  0.00           C  
ATOM     18  C   LIG     1     -26.689   1.725  50.578  1.00  0.00           C  
ATOM     19  N   LIG     1     -27.002   0.925  51.575  1.00  0.00           N  
ATOM     20  C   LIG     1     -27.108  -0.305  51.032  1.00  0.00           C  
ATOM     21  N   LIG     1     -26.859  -0.189  49.751  1.00  0.00           N  
ATOM     22  O   LIG     1     -26.623   0.968  49.474  1.00  0.00           O  
ATOM     23  C   LIG     1     -27.445  -1.558  51.751  1.00  0.00           C  
ATOM     24  C   LIG     1     -28.723  -2.114  51.618  1.00  0.00           C  
ATOM     25  C   LIG     1     -29.044  -3.267  52.271  1.00  0.00           C  
ATOM     26  C   LIG     1     -28.098  -3.895  53.086  1.00  0.00           C  
ATOM     27  C   LIG     1     -28.111  -5.105  53.909  1.00  0.00           C  
ATOM     28  C   LIG     1     -26.896  -5.209  54.475  1.00  0.00           C  
ATOM     29  N   LIG     1     -26.108  -4.164  54.081  1.00  0.00           N  
ATOM     30  H   LIG     1     -25.190  -4.024  54.360  1.00  0.00           H  
ATOM     31  C   LIG     1     -26.811  -3.341  53.231  1.00  0.00           C  
ATOM     32  C   LIG     1     -26.494  -2.169  52.557  1.00  0.00           C  
CONECT    1    2   14    8                                            
CONECT    2    3    1                                                 
CONECT    3    2    4                                                 
CONECT    4    5    3    7                                            
CONECT    5    6   18    4                                            
CONECT    6    5                                                      
CONECT    7    4    8                                                 
CONECT    8    1    7                                                 
CONECT    9   10   17                                                 
CONECT   10   11    9                                                 
CONECT   11   12   10                                                 
CONECT   12   16   11   13                                            
CONECT   13   12   14   17                                            
CONECT   14   15    1   13                                            
CONECT   15   16   14                                                 
CONECT   16   15   12                                                 
CONECT   17   13    9                                                 
CONECT   18   22    5   19                                            
CONECT   19   18   20                                                 
CONECT   20   21   19   23                                            
CONECT   21   22   20                                                 
CONECT   22   21   18                                                 
CONECT   23   20   24   32                                            
CONECT   24   23   25                                                 
CONECT   25   24   26                                                 
CONECT   26   25   31   27                                            
CONECT   27   26   28                                                 
CONECT   28   27   29                                                 
CONECT   29   31   30   28                                            
CONECT   30   29                                                      
CONECT   31   32   26   29                                            
CONECT   32   23   31                                                 
MASTER        0    0    0    0    0    0    0    0   32    0   32    0
END
