# Supplementary material for: Computationally accelerated identification of P-glycoprotein inhibitors
Source: PLoS One. 2025 Aug 13;20(8):e0325121. doi: 10.1371/journal.pone.0325121 (PMC12349723; doi:10.1371/journal.pone.0325121)
Supplement: S9 File — We have provided the full dataset for the docking studies presented in this paper, as defined by the journal’s definition of a complete minimal dataset. (ZIP) [file pone.0325121.s013.zip › S9_Docking_Data_Receptors_Ligands/NBD_docking/transition_nbd/ZINC12389647_transition_nbd_out.pdbqt]

MODEL 1
REMARK VINA RESULT:     -10.8      0.000      0.000
REMARK  Name = ZINC12389647
REMARK                            x       y       z     vdW  Elec       q    Type
REMARK                         _______ _______ _______ _____ _____    ______ ____
ROOT
ATOM      1  N   LIG    1      -29.537   5.505  51.991  0.00  0.00    -0.476 N 
ATOM      2  C   LIG    1      -28.541   6.034  51.050  0.00  0.00    +0.202 C 
ATOM      3  C   LIG    1      -27.170   5.428  51.368  0.00  0.00    +0.326 C 
ATOM      4  N   LIG    1      -27.299   3.962  51.379  0.00  0.00    -0.598 N 
ATOM      5  C   LIG    1      -26.461   3.189  50.660  0.00  0.00    +0.621 C 
ATOM      6  O   LIG    1      -25.518   3.690  50.080  0.00  0.00    -0.474 OA
ATOM      7  C   LIG    1      -28.367   3.364  52.194  0.00  0.00    +0.304 C 
ATOM      8  C   LIG    1      -29.691   4.051  51.843  0.00  0.00    +0.204 C 
ENDROOT
BRANCH   1  14
ATOM      9  C   LIG    1      -30.166   9.859  52.461  0.00  0.00    +0.005 A 
ATOM     10  C   LIG    1      -31.465  10.317  52.274  0.00  0.00    +0.069 A 
ATOM     11  C   LIG    1      -32.461   9.432  51.957  0.00  0.00    +0.055 A 
ATOM     12  C   LIG    1      -32.163   8.092  51.830  0.00  0.00    -0.117 A 
ATOM     13  C   LIG    1      -30.852   7.596  52.020  0.00  0.00    -0.121 A 
ATOM     14  C   LIG    1      -30.762   6.155  51.840  0.00  0.00    +0.313 A 
ATOM     15  N   LIG    1      -31.830   5.474  51.538  0.00  0.00    -0.445 NA
ATOM     16  S   LIG    1      -33.086   6.628  51.449  0.00  0.00    +0.181 S 
ATOM     17  C   LIG    1      -29.854   8.540  52.345  0.00  0.00    +0.110 A 
ENDBRANCH   1  14
BRANCH   5  18
ATOM     18  C   LIG    1      -26.689   1.725  50.578  0.00  0.00    +0.144 A 
ATOM     19  N   LIG    1      -27.002   0.925  51.575  0.00  0.00    -0.403 NA
ATOM     20  C   LIG    1      -27.108  -0.305  51.032  0.00  0.00    +0.227 A 
ATOM     21  N   LIG    1      -26.859  -0.189  49.751  0.00  0.00    -0.363 NA
ATOM     22  O   LIG    1      -26.623   0.968  49.474  0.00  0.00    +0.095 OA
BRANCH  20  23
ATOM     23  C   LIG    1      -27.445  -1.558  51.751  0.00  0.00    -0.013 A 
ATOM     24  C   LIG    1      -28.723  -2.114  51.618  0.00  0.00    +0.036 A 
ATOM     25  C   LIG    1      -29.044  -3.267  52.271  0.00  0.00    +0.062 A 
ATOM     26  C   LIG    1      -28.098  -3.895  53.086  0.00  0.00    -0.087 A 
ATOM     27  C   LIG    1      -28.111  -5.105  53.909  0.00  0.00    -0.056 A 
ATOM     28  C   LIG    1      -26.896  -5.209  54.475  0.00  0.00    +0.238 A 
ATOM     29  N   LIG    1      -26.108  -4.164  54.081  0.00  0.00    -0.593 N 
ATOM     30  H   LIG    1      -25.190  -4.024  54.360  0.00  0.00    +0.418 HD
ATOM     31  C   LIG    1      -26.811  -3.341  53.231  0.00  0.00    +0.087 A 
ATOM     32  C   LIG    1      -26.494  -2.169  52.557  0.00  0.00    +0.048 A 
ENDBRANCH  20  23
ENDBRANCH   5  18
TORSDOF 3
ENDMDL
MODEL 2
REMARK VINA RESULT:     -10.6      1.676      2.309
REMARK  Name = ZINC12389647
REMARK                            x       y       z     vdW  Elec       q    Type
REMARK                         _______ _______ _______ _____ _____    ______ ____
ROOT
ATOM      1  N   LIG    1      -28.744   5.318  52.124  0.00  0.00    -0.476 N 
ATOM      2  C   LIG    1      -27.536   5.722  51.393  0.00  0.00    +0.202 C 
ATOM      3  C   LIG    1      -26.349   4.878  51.869  0.00  0.00    +0.326 C 
ATOM      4  N   LIG    1      -26.706   3.456  51.742  0.00  0.00    -0.598 N 
ATOM      5  C   LIG    1      -25.893   2.594  51.102  0.00  0.00    +0.621 C 
ATOM      6  O   LIG    1      -24.800   2.960  50.716  0.00  0.00    -0.474 OA
ATOM      7  C   LIG    1      -27.975   3.003  52.332  0.00  0.00    +0.304 C 
ATOM      8  C   LIG    1      -29.098   3.921  51.838  0.00  0.00    +0.204 C 
ENDROOT
BRANCH   1  14
ATOM      9  C   LIG    1      -32.956   4.570  53.251  0.00  0.00    +0.005 A 
ATOM     10  C   LIG    1      -33.877   5.540  52.871  0.00  0.00    +0.069 A 
ATOM     11  C   LIG    1      -33.454   6.652  52.193  0.00  0.00    +0.055 A 
ATOM     12  C   LIG    1      -32.117   6.795  51.889  0.00  0.00    -0.117 A 
ATOM     13  C   LIG    1      -31.158   5.822  52.257  0.00  0.00    -0.121 A 
ATOM     14  C   LIG    1      -29.810   6.172  51.838  0.00  0.00    +0.313 A 
ATOM     15  N   LIG    1      -29.602   7.285  51.194  0.00  0.00    -0.445 NA
ATOM     16  S   LIG    1      -31.139   8.016  51.057  0.00  0.00    +0.181 S 
ATOM     17  C   LIG    1      -31.634   4.691  52.956  0.00  0.00    +0.110 A 
ENDBRANCH   1  14
BRANCH   5  18
ATOM     18  C   LIG    1      -26.331   1.196  50.868  0.00  0.00    +0.144 A 
ATOM     19  N   LIG    1      -26.299   0.209  51.739  0.00  0.00    -0.403 NA
ATOM     20  C   LIG    1      -26.792  -0.864  51.088  0.00  0.00    +0.227 A 
ATOM     21  N   LIG    1      -27.093  -0.479  49.873  0.00  0.00    -0.363 NA
ATOM     22  O   LIG    1      -26.842   0.699  49.732  0.00  0.00    +0.095 OA
BRANCH  20  23
ATOM     23  C   LIG    1      -26.961  -2.229  51.645  0.00  0.00    -0.013 A 
ATOM     24  C   LIG    1      -25.949  -3.180  51.473  0.00  0.00    +0.036 A 
ATOM     25  C   LIG    1      -26.089  -4.436  51.983  0.00  0.00    +0.062 A 
ATOM     26  C   LIG    1      -27.254  -4.782  52.675  0.00  0.00    -0.087 A 
ATOM     27  C   LIG    1      -27.720  -6.006  53.330  0.00  0.00    -0.056 A 
ATOM     28  C   LIG    1      -28.937  -5.743  53.835  0.00  0.00    +0.238 A 
ATOM     29  N   LIG    1      -29.287  -4.451  53.558  0.00  0.00    -0.593 N 
ATOM     30  H   LIG    1      -30.121  -4.032  53.822  0.00  0.00    +0.418 HD
ATOM     31  C   LIG    1      -28.280  -3.834  52.850  0.00  0.00    +0.087 A 
ATOM     32  C   LIG    1      -28.123  -2.556  52.330  0.00  0.00    +0.048 A 
ENDBRANCH  20  23
ENDBRANCH   5  18
TORSDOF 3
ENDMDL
MODEL 3
REMARK VINA RESULT:     -10.5     35.240     38.376
REMARK  Name = ZINC12389647
REMARK                            x       y       z     vdW  Elec       q    Type
REMARK                         _______ _______ _______ _____ _____    ______ ____
ROOT
ATOM      1  N   LIG    1       -2.413  -3.069  76.720  0.00  0.00    -0.476 N 
ATOM      2  C   LIG    1       -3.436  -3.886  77.384  0.00  0.00    +0.202 C 
ATOM      3  C   LIG    1       -3.109  -3.994  78.877  0.00  0.00    +0.326 C 
ATOM      4  N   LIG    1       -2.950  -2.635  79.420  0.00  0.00    -0.598 N 
ATOM      5  C   LIG    1       -3.618  -2.249  80.524  0.00  0.00    +0.621 C 
ATOM      6  O   LIG    1       -4.278  -3.055  81.149  0.00  0.00    -0.474 OA
ATOM      7  C   LIG    1       -2.043  -1.711  78.723  0.00  0.00    +0.304 C 
ATOM      8  C   LIG    1       -2.412  -1.693  77.236  0.00  0.00    +0.204 C 
ENDROOT
BRANCH   1  14
ATOM      9  C   LIG    1        0.790  -2.293  73.768  0.00  0.00    +0.005 A 
ATOM     10  C   LIG    1        0.421  -2.347  72.430  0.00  0.00    +0.069 A 
ATOM     11  C   LIG    1       -0.875  -2.636  72.092  0.00  0.00    +0.055 A 
ATOM     12  C   LIG    1       -1.801  -2.865  73.087  0.00  0.00    -0.117 A 
ATOM     13  C   LIG    1       -1.456  -2.811  74.457  0.00  0.00    -0.121 A 
ATOM     14  C   LIG    1       -2.584  -3.083  75.334  0.00  0.00    +0.313 A 
ATOM     15  N   LIG    1       -3.754  -3.338  74.823  0.00  0.00    -0.445 NA
ATOM     16  S   LIG    1       -3.528  -3.258  73.132  0.00  0.00    +0.181 S 
ATOM     17  C   LIG    1       -0.110  -2.511  74.764  0.00  0.00    +0.110 A 
ENDBRANCH   1  14
BRANCH   5  18
ATOM     18  C   LIG    1       -3.548  -0.838  80.977  0.00  0.00    +0.144 A 
ATOM     19  N   LIG    1       -4.525  -0.139  81.515  0.00  0.00    -0.403 NA
ATOM     20  C   LIG    1       -4.004   1.080  81.764  0.00  0.00    +0.227 A 
ATOM     21  N   LIG    1       -2.755   1.057  81.370  0.00  0.00    -0.363 NA
ATOM     22  O   LIG    1       -2.476  -0.034  80.923  0.00  0.00    +0.095 OA
BRANCH  20  23
ATOM     23  C   LIG    1       -4.714   2.232  82.371  0.00  0.00    -0.013 A 
ATOM     24  C   LIG    1       -6.092   2.154  82.606  0.00  0.00    +0.036 A 
ATOM     25  C   LIG    1       -6.756   3.204  83.168  0.00  0.00    +0.062 A 
ATOM     26  C   LIG    1       -6.061   4.370  83.503  0.00  0.00    -0.087 A 
ATOM     27  C   LIG    1       -6.453   5.649  84.098  0.00  0.00    -0.056 A 
ATOM     28  C   LIG    1       -5.342   6.400  84.183  0.00  0.00    +0.238 A 
ATOM     29  N   LIG    1       -4.272   5.707  83.690  0.00  0.00    -0.593 N 
ATOM     30  H   LIG    1       -3.363   6.043  83.647  0.00  0.00    +0.418 HD
ATOM     31  C   LIG    1       -4.676   4.461  83.266  0.00  0.00    +0.087 A 
ATOM     32  C   LIG    1       -4.010   3.383  82.698  0.00  0.00    +0.048 A 
ENDBRANCH  20  23
ENDBRANCH   5  18
TORSDOF 3
ENDMDL
MODEL 4
REMARK VINA RESULT:     -10.1     48.934     51.144
REMARK  Name = ZINC12389647
REMARK                            x       y       z     vdW  Elec       q    Type
REMARK                         _______ _______ _______ _____ _____    ______ ____
ROOT
ATOM      1  N   LIG    1       21.998   5.615  52.932  0.00  0.00    -0.476 N 
ATOM      2  C   LIG    1       22.580   6.478  51.896  0.00  0.00    +0.202 C 
ATOM      3  C   LIG    1       21.645   7.665  51.641  0.00  0.00    +0.326 C 
ATOM      4  N   LIG    1       21.374   8.331  52.925  0.00  0.00    -0.598 N 
ATOM      5  C   LIG    1       21.540   9.661  53.063  0.00  0.00    +0.621 C 
ATOM      6  O   LIG    1       21.812  10.344  52.095  0.00  0.00    -0.474 OA
ATOM      7  C   LIG    1       20.918   7.505  54.054  0.00  0.00    +0.304 C 
ATOM      8  C   LIG    1       21.882   6.324  54.214  0.00  0.00    +0.204 C 
ENDROOT
BRANCH   1  14
ATOM      9  C   LIG    1       21.669   2.824  56.349  0.00  0.00    +0.005 A 
ATOM     10  C   LIG    1       22.494   1.707  56.314  0.00  0.00    +0.069 A 
ATOM     11  C   LIG    1       23.342   1.520  55.255  0.00  0.00    +0.055 A 
ATOM     12  C   LIG    1       23.370   2.448  54.235  0.00  0.00    -0.117 A 
ATOM     13  C   LIG    1       22.546   3.597  54.247  0.00  0.00    -0.121 A 
ATOM     14  C   LIG    1       22.737   4.439  53.077  0.00  0.00    +0.313 A 
ATOM     15  N   LIG    1       23.599   4.094  52.164  0.00  0.00    -0.445 NA
ATOM     16  S   LIG    1       24.269   2.623  52.718  0.00  0.00    +0.181 S 
ATOM     17  C   LIG    1       21.686   3.753  55.356  0.00  0.00    +0.110 A 
ENDBRANCH   1  14
BRANCH   5  18
ATOM     18  C   LIG    1       21.391  10.292  54.397  0.00  0.00    +0.144 A 
ATOM     19  N   LIG    1       20.322  10.908  54.857  0.00  0.00    -0.403 NA
ATOM     20  C   LIG    1       20.646  11.315  56.101  0.00  0.00    +0.227 A 
ATOM     21  N   LIG    1       21.877  10.930  56.329  0.00  0.00    -0.363 NA
ATOM     22  O   LIG    1       22.317  10.338  55.367  0.00  0.00    +0.095 OA
BRANCH  20  23
ATOM     23  C   LIG    1       19.771  12.061  57.038  0.00  0.00    -0.013 A 
ATOM     24  C   LIG    1       18.717  11.400  57.681  0.00  0.00    +0.036 A 
ATOM     25  C   LIG    1       17.908  12.073  58.548  0.00  0.00    +0.062 A 
ATOM     26  C   LIG    1       18.122  13.433  58.790  0.00  0.00    -0.087 A 
ATOM     27  C   LIG    1       17.459  14.430  59.631  0.00  0.00    -0.056 A 
ATOM     28  C   LIG    1       18.114  15.591  59.456  0.00  0.00    +0.238 A 
ATOM     29  N   LIG    1       19.141  15.417  58.571  0.00  0.00    -0.593 N 
ATOM     30  H   LIG    1       19.755  16.112  58.287  0.00  0.00    +0.418 HD
ATOM     31  C   LIG    1       19.176  14.108  58.144  0.00  0.00    +0.087 A 
ATOM     32  C   LIG    1       19.997  13.411  57.268  0.00  0.00    +0.048 A 
ENDBRANCH  20  23
ENDBRANCH   5  18
TORSDOF 3
ENDMDL
MODEL 5
REMARK VINA RESULT:     -10.0     35.037     38.360
REMARK  Name = ZINC12389647
REMARK                            x       y       z     vdW  Elec       q    Type
REMARK                         _______ _______ _______ _____ _____    ______ ____
ROOT
ATOM      1  N   LIG    1       -2.402  -3.178  75.725  0.00  0.00    -0.476 N 
ATOM      2  C   LIG    1       -1.125  -3.601  76.312  0.00  0.00    +0.202 C 
ATOM      3  C   LIG    1       -0.477  -2.412  77.030  0.00  0.00    +0.326 C 
ATOM      4  N   LIG    1       -1.448  -1.859  77.987  0.00  0.00    -0.598 N 
ATOM      5  C   LIG    1       -1.110  -1.653  79.275  0.00  0.00    +0.621 C 
ATOM      6  O   LIG    1        0.038  -1.820  79.636  0.00  0.00    -0.474 OA
ATOM      7  C   LIG    1       -2.799  -1.538  77.500  0.00  0.00    +0.304 C 
ATOM      8  C   LIG    1       -3.355  -2.761  76.764  0.00  0.00    +0.204 C 
ENDROOT
BRANCH   1  14
ATOM      9  C   LIG    1       -1.417  -3.828  71.461  0.00  0.00    +0.005 A 
ATOM     10  C   LIG    1       -2.066  -4.885  70.833  0.00  0.00    +0.069 A 
ATOM     11  C   LIG    1       -2.949  -5.658  71.539  0.00  0.00    +0.055 A 
ATOM     12  C   LIG    1       -3.188  -5.375  72.867  0.00  0.00    -0.117 A 
ATOM     13  C   LIG    1       -2.546  -4.304  73.531  0.00  0.00    -0.121 A 
ATOM     14  C   LIG    1       -2.944  -4.185  74.925  0.00  0.00    +0.313 A 
ATOM     15  N   LIG    1       -3.808  -5.022  75.425  0.00  0.00    -0.445 NA
ATOM     16  S   LIG    1       -4.208  -6.071  74.138  0.00  0.00    +0.181 S 
ATOM     17  C   LIG    1       -1.643  -3.531  72.769  0.00  0.00    +0.110 A 
ENDBRANCH   1  14
BRANCH   5  18
ATOM     18  C   LIG    1       -2.139  -1.221  80.252  0.00  0.00    +0.144 A 
ATOM     19  N   LIG    1       -2.165  -0.081  80.909  0.00  0.00    -0.403 NA
ATOM     20  C   LIG    1       -3.275  -0.129  81.674  0.00  0.00    +0.227 A 
ATOM     21  N   LIG    1       -3.857  -1.280  81.444  0.00  0.00    -0.363 NA
ATOM     22  O   LIG    1       -3.224  -1.915  80.628  0.00  0.00    +0.095 OA
BRANCH  20  23
ATOM     23  C   LIG    1       -3.748   0.925  82.604  0.00  0.00    -0.013 A 
ATOM     24  C   LIG    1       -4.275   0.568  83.851  0.00  0.00    +0.036 A 
ATOM     25  C   LIG    1       -4.709   1.527  84.717  0.00  0.00    +0.062 A 
ATOM     26  C   LIG    1       -4.638   2.876  84.356  0.00  0.00    -0.087 A 
ATOM     27  C   LIG    1       -5.009   4.126  85.023  0.00  0.00    -0.056 A 
ATOM     28  C   LIG    1       -4.705   5.127  84.180  0.00  0.00    +0.238 A 
ATOM     29  N   LIG    1       -4.170   4.620  83.028  0.00  0.00    -0.593 N 
ATOM     30  H   LIG    1       -3.874   5.150  82.272  0.00  0.00    +0.418 HD
ATOM     31  C   LIG    1       -4.114   3.246  83.102  0.00  0.00    +0.087 A 
ATOM     32  C   LIG    1       -3.670   2.260  82.231  0.00  0.00    +0.048 A 
ENDBRANCH  20  23
ENDBRANCH   5  18
TORSDOF 3
ENDMDL
MODEL 6
REMARK VINA RESULT:      -9.7     49.262     51.742
REMARK  Name = ZINC12389647
REMARK                            x       y       z     vdW  Elec       q    Type
REMARK                         _______ _______ _______ _____ _____    ______ ____
ROOT
ATOM      1  N   LIG    1       23.136   5.770  53.077  0.00  0.00    -0.476 N 
ATOM      2  C   LIG    1       24.430   6.314  53.507  0.00  0.00    +0.202 C 
ATOM      3  C   LIG    1       24.635   7.695  52.877  0.00  0.00    +0.326 C 
ATOM      4  N   LIG    1       23.470   8.534  53.202  0.00  0.00    -0.598 N 
ATOM      5  C   LIG    1       23.628   9.760  53.737  0.00  0.00    +0.621 C 
ATOM      6  O   LIG    1       24.742  10.231  53.858  0.00  0.00    -0.474 OA
ATOM      7  C   LIG    1       22.129   7.997  52.925  0.00  0.00    +0.304 C 
ATOM      8  C   LIG    1       22.023   6.603  53.553  0.00  0.00    +0.204 C 
ENDROOT
BRANCH   1  14
ATOM      9  C   LIG    1       24.142   2.214  50.645  0.00  0.00    +0.005 A 
ATOM     10  C   LIG    1       23.915   0.978  51.238  0.00  0.00    +0.069 A 
ATOM     11  C   LIG    1       23.413   0.914  52.511  0.00  0.00    +0.055 A 
ATOM     12  C   LIG    1       23.132   2.082  53.189  0.00  0.00    -0.117 A 
ATOM     13  C   LIG    1       23.348   3.354  52.609  0.00  0.00    -0.121 A 
ATOM     14  C   LIG    1       22.984   4.447  53.497  0.00  0.00    +0.313 A 
ATOM     15  N   LIG    1       22.517   4.188  54.684  0.00  0.00    -0.445 NA
ATOM     16  S   LIG    1       22.494   2.483  54.792  0.00  0.00    +0.181 S 
ATOM     17  C   LIG    1       23.867   3.376  51.295  0.00  0.00    +0.110 A 
ENDBRANCH   1  14
BRANCH   5  18
ATOM     18  C   LIG    1       22.443  10.534  54.180  0.00  0.00    +0.144 A 
ATOM     19  N   LIG    1       21.979  10.622  55.408  0.00  0.00    -0.403 NA
ATOM     20  C   LIG    1       20.898  11.425  55.330  0.00  0.00    +0.227 A 
ATOM     21  N   LIG    1       20.765  11.779  54.076  0.00  0.00    -0.363 NA
ATOM     22  O   LIG    1       21.644  11.283  53.405  0.00  0.00    +0.095 OA
BRANCH  20  23
ATOM     23  C   LIG    1       20.023  11.833  56.457  0.00  0.00    -0.013 A 
ATOM     24  C   LIG    1       19.220  10.879  57.094  0.00  0.00    +0.036 A 
ATOM     25  C   LIG    1       18.415  11.240  58.133  0.00  0.00    +0.062 A 
ATOM     26  C   LIG    1       18.381  12.570  58.561  0.00  0.00    -0.087 A 
ATOM     27  C   LIG    1       17.649  13.280  59.612  0.00  0.00    -0.056 A 
ATOM     28  C   LIG    1       18.028  14.568  59.553  0.00  0.00    +0.238 A 
ATOM     29  N   LIG    1       18.942  14.740  58.551  0.00  0.00    -0.593 N 
ATOM     30  H   LIG    1       19.359  15.584  58.318  0.00  0.00    +0.418 HD
ATOM     31  C   LIG    1       19.181  13.538  57.924  0.00  0.00    +0.087 A 
ATOM     32  C   LIG    1       20.002  13.158  56.870  0.00  0.00    +0.048 A 
ENDBRANCH  20  23
ENDBRANCH   5  18
TORSDOF 3
ENDMDL
MODEL 7
REMARK VINA RESULT:      -9.7     48.031     52.223
REMARK  Name = ZINC12389647
REMARK                            x       y       z     vdW  Elec       q    Type
REMARK                         _______ _______ _______ _____ _____    ______ ____
ROOT
ATOM      1  N   LIG    1       10.524 -12.701  77.431  0.00  0.00    -0.476 N 
ATOM      2  C   LIG    1       10.233 -12.477  78.852  0.00  0.00    +0.202 C 
ATOM      3  C   LIG    1        9.594 -13.737  79.445  0.00  0.00    +0.326 C 
ATOM      4  N   LIG    1       10.473 -14.883  79.163  0.00  0.00    -0.598 N 
ATOM      5  C   LIG    1       10.858 -15.718  80.148  0.00  0.00    +0.621 C 
ATOM      6  O   LIG    1       10.395 -15.595  81.265  0.00  0.00    -0.474 OA
ATOM      7  C   LIG    1       10.920 -15.093  77.777  0.00  0.00    +0.304 C 
ATOM      8  C   LIG    1       11.507 -13.779  77.251  0.00  0.00    +0.204 C 
ENDROOT
BRANCH   1  14
ATOM      9  C   LIG    1        8.156 -10.351  74.524  0.00  0.00    +0.005 A 
ATOM     10  C   LIG    1        8.762  -9.207  74.018  0.00  0.00    +0.069 A 
ATOM     11  C   LIG    1       10.022  -8.863  74.432  0.00  0.00    +0.055 A 
ATOM     12  C   LIG    1       10.678  -9.662  75.345  0.00  0.00    -0.117 A 
ATOM     13  C   LIG    1       10.089 -10.834  75.872  0.00  0.00    -0.121 A 
ATOM     14  C   LIG    1       10.955 -11.524  76.816  0.00  0.00    +0.313 A 
ATOM     15  N   LIG    1       12.134 -11.040  77.086  0.00  0.00    -0.445 NA
ATOM     16  S   LIG    1       12.260  -9.622  76.142  0.00  0.00    +0.181 S 
ATOM     17  C   LIG    1        8.790 -11.154  75.422  0.00  0.00    +0.110 A 
ENDBRANCH   1  14
BRANCH   5  18
ATOM     18  C   LIG    1       11.849 -16.786  79.870  0.00  0.00    +0.144 A 
ATOM     19  N   LIG    1       13.160 -16.664  79.895  0.00  0.00    -0.403 NA
ATOM     20  C   LIG    1       13.642 -17.883  79.580  0.00  0.00    +0.227 A 
ATOM     21  N   LIG    1       12.615 -18.671  79.383  0.00  0.00    -0.363 NA
ATOM     22  O   LIG    1       11.580 -18.060  79.550  0.00  0.00    +0.095 OA
BRANCH  20  23
ATOM     23  C   LIG    1       15.073 -18.262  79.476  0.00  0.00    -0.013 A 
ATOM     24  C   LIG    1       15.423 -19.537  79.017  0.00  0.00    +0.036 A 
ATOM     25  C   LIG    1       16.734 -19.896  78.912  0.00  0.00    +0.062 A 
ATOM     26  C   LIG    1       17.737 -18.991  79.275  0.00  0.00    -0.087 A 
ATOM     27  C   LIG    1       19.199 -19.050  79.290  0.00  0.00    -0.056 A 
ATOM     28  C   LIG    1       19.636 -17.863  79.743  0.00  0.00    +0.238 A 
ATOM     29  N   LIG    1       18.572 -17.049  80.018  0.00  0.00    -0.593 N 
ATOM     30  H   LIG    1       18.638 -16.143  80.356  0.00  0.00    +0.418 HD
ATOM     31  C   LIG    1       17.395 -17.708  79.742  0.00  0.00    +0.087 A 
ATOM     32  C   LIG    1       16.056 -17.352  79.840  0.00  0.00    +0.048 A 
ENDBRANCH  20  23
ENDBRANCH   5  18
TORSDOF 3
ENDMDL
MODEL 8
REMARK VINA RESULT:      -9.7     35.009     38.257
REMARK  Name = ZINC12389647
REMARK                            x       y       z     vdW  Elec       q    Type
REMARK                         _______ _______ _______ _____ _____    ______ ____
ROOT
ATOM      1  N   LIG    1       -2.292  -3.360  75.768  0.00  0.00    -0.476 N 
ATOM      2  C   LIG    1       -2.827  -4.507  76.513  0.00  0.00    +0.202 C 
ATOM      3  C   LIG    1       -2.348  -4.437  77.966  0.00  0.00    +0.326 C 
ATOM      4  N   LIG    1       -2.707  -3.119  78.513  0.00  0.00    -0.598 N 
ATOM      5  C   LIG    1       -3.369  -3.012  79.682  0.00  0.00    +0.621 C 
ATOM      6  O   LIG    1       -3.582  -4.002  80.353  0.00  0.00    -0.474 OA
ATOM      7  C   LIG    1       -2.323  -1.922  77.749  0.00  0.00    +0.304 C 
ATOM      8  C   LIG    1       -2.804  -2.091  76.304  0.00  0.00    +0.204 C 
ENDROOT
BRANCH   1  14
ATOM      9  C   LIG    1        0.507  -2.281  72.516  0.00  0.00    +0.005 A 
ATOM     10  C   LIG    1        0.043  -2.463  71.219  0.00  0.00    +0.069 A 
ATOM     11  C   LIG    1       -1.216  -2.959  71.008  0.00  0.00    +0.055 A 
ATOM     12  C   LIG    1       -2.014  -3.267  72.090  0.00  0.00    -0.117 A 
ATOM     13  C   LIG    1       -1.571  -3.087  73.421  0.00  0.00    -0.121 A 
ATOM     14  C   LIG    1       -2.570  -3.475  74.405  0.00  0.00    +0.313 A 
ATOM     15  N   LIG    1       -3.725  -3.929  74.010  0.00  0.00    -0.445 NA
ATOM     16  S   LIG    1       -3.652  -3.909  72.303  0.00  0.00    +0.181 S 
ATOM     17  C   LIG    1       -0.267  -2.575  73.596  0.00  0.00    +0.110 A 
ENDBRANCH   1  14
BRANCH   5  18
ATOM     18  C   LIG    1       -3.838  -1.685  80.149  0.00  0.00    +0.144 A 
ATOM     19  N   LIG    1       -3.502  -1.086  81.272  0.00  0.00    -0.403 NA
ATOM     20  C   LIG    1       -4.166   0.087  81.270  0.00  0.00    +0.227 A 
ATOM     21  N   LIG    1       -4.861   0.140  80.161  0.00  0.00    -0.363 NA
ATOM     22  O   LIG    1       -4.680  -0.863  79.505  0.00  0.00    +0.095 OA
BRANCH  20  23
ATOM     23  C   LIG    1       -4.118   1.126  82.328  0.00  0.00    -0.013 A 
ATOM     24  C   LIG    1       -3.964   2.472  81.975  0.00  0.00    +0.036 A 
ATOM     25  C   LIG    1       -3.923   3.437  82.937  0.00  0.00    +0.062 A 
ATOM     26  C   LIG    1       -4.026   3.082  84.286  0.00  0.00    -0.087 A 
ATOM     27  C   LIG    1       -4.015   3.841  85.538  0.00  0.00    -0.056 A 
ATOM     28  C   LIG    1       -4.152   2.953  86.537  0.00  0.00    +0.238 A 
ATOM     29  N   LIG    1       -4.250   1.688  86.026  0.00  0.00    -0.593 N 
ATOM     30  H   LIG    1       -4.355   0.882  86.554  0.00  0.00    +0.418 HD
ATOM     31  C   LIG    1       -4.176   1.731  84.652  0.00  0.00    +0.087 A 
ATOM     32  C   LIG    1       -4.222   0.758  83.663  0.00  0.00    +0.048 A 
ENDBRANCH  20  23
ENDBRANCH   5  18
TORSDOF 3
ENDMDL
MODEL 9
REMARK VINA RESULT:      -9.6     51.545     53.396
REMARK  Name = ZINC12389647
REMARK                            x       y       z     vdW  Elec       q    Type
REMARK                         _______ _______ _______ _____ _____    ______ ____
ROOT
ATOM      1  N   LIG    1       22.468   5.853  53.660  0.00  0.00    -0.476 N 
ATOM      2  C   LIG    1       22.205   5.629  55.087  0.00  0.00    +0.202 C 
ATOM      3  C   LIG    1       21.601   4.234  55.279  0.00  0.00    +0.326 C 
ATOM      4  N   LIG    1       22.492   3.248  54.648  0.00  0.00    -0.598 N 
ATOM      5  C   LIG    1       22.913   2.163  55.327  0.00  0.00    +0.621 C 
ATOM      6  O   LIG    1       22.473   1.930  56.435  0.00  0.00    -0.474 OA
ATOM      7  C   LIG    1       22.910   3.479  53.257  0.00  0.00    +0.304 C 
ATOM      8  C   LIG    1       23.464   4.904  53.145  0.00  0.00    +0.204 C 
ENDROOT
BRANCH   1  14
ATOM      9  C   LIG    1       19.731   9.181  52.654  0.00  0.00    +0.005 A 
ATOM     10  C   LIG    1       20.320  10.423  52.451  0.00  0.00    +0.069 A 
ATOM     11  C   LIG    1       21.677  10.562  52.574  0.00  0.00    +0.055 A 
ATOM     12  C   LIG    1       22.446   9.463  52.893  0.00  0.00    -0.117 A 
ATOM     13  C   LIG    1       21.875   8.185  53.100  0.00  0.00    -0.121 A 
ATOM     14  C   LIG    1       22.865   7.171  53.425  0.00  0.00    +0.313 A 
ATOM     15  N   LIG    1       24.124   7.496  53.496  0.00  0.00    -0.445 NA
ATOM     16  S   LIG    1       24.174   9.167  53.149  0.00  0.00    +0.181 S 
ATOM     17  C   LIG    1       20.473   8.084  52.964  0.00  0.00    +0.110 A 
ENDBRANCH   1  14
BRANCH   5  18
ATOM     18  C   LIG    1       23.915   1.252  54.720  0.00  0.00    +0.144 A 
ATOM     19  N   LIG    1       25.161   1.087  55.111  0.00  0.00    -0.403 NA
ATOM     20  C   LIG    1       25.685   0.170  54.272  0.00  0.00    +0.227 A 
ATOM     21  N   LIG    1       24.743  -0.170  53.428  0.00  0.00    -0.363 NA
ATOM     22  O   LIG    1       23.721   0.436  53.674  0.00  0.00    +0.095 OA
BRANCH  20  23
ATOM     23  C   LIG    1       27.072  -0.356  54.301  0.00  0.00    -0.013 A 
ATOM     24  C   LIG    1       27.972   0.001  53.290  0.00  0.00    +0.036 A 
ATOM     25  C   LIG    1       29.250  -0.472  53.307  0.00  0.00    +0.062 A 
ATOM     26  C   LIG    1       29.665  -1.327  54.333  0.00  0.00    -0.087 A 
ATOM     27  C   LIG    1       30.926  -2.001  54.645  0.00  0.00    -0.056 A 
ATOM     28  C   LIG    1       30.729  -2.702  55.774  0.00  0.00    +0.238 A 
ATOM     29  N   LIG    1       29.445  -2.531  56.210  0.00  0.00    -0.593 N 
ATOM     30  H   LIG    1       29.069  -2.939  57.006  0.00  0.00    +0.418 HD
ATOM     31  C   LIG    1       28.766  -1.695  55.352  0.00  0.00    +0.087 A 
ATOM     32  C   LIG    1       27.468  -1.203  55.327  0.00  0.00    +0.048 A 
ENDBRANCH  20  23
ENDBRANCH   5  18
TORSDOF 3
ENDMDL
