# Supplementary material for: Computationally accelerated identification of P-glycoprotein inhibitors
Source: PLoS One. 2025 Aug 13;20(8):e0325121. doi: 10.1371/journal.pone.0325121 (PMC12349723; doi:10.1371/journal.pone.0325121)
Supplement: S9 File — We have provided the full dataset for the docking studies presented in this paper, as defined by the journal’s definition of a complete minimal dataset. (ZIP) [file pone.0325121.s013.zip › S9_Docking_Data_Receptors_Ligands/NBD_docking/transition_nbd/ZINC12408039_transition_nbd_out.pdb]

MODEL 1
REMARK VINA RESULT:      -9.1      0.000      0.000
REMARK  Name = ZINC12408039
REMARK                            x       y       z     vdW  Elec       q    Type
REMARK                         _______ _______ _______ _____ _____    ______ ____
COMPND    ZINC12408039 
AUTHOR    GENERATED BY OPEN BABEL 2.3.2
ATOM      1  N   LIG     1      -4.254   0.481  82.166  1.00  0.00           N  
ATOM      2  C   LIG     1      -4.562   1.776  81.544  1.00  0.00           C  
ATOM      3  C   LIG     1      -5.802   2.379  82.213  1.00  0.00           C  
ATOM      4  N   LIG     1      -5.572   2.426  83.666  1.00  0.00           N  
ATOM      5  C   LIG     1      -5.764   3.564  84.360  1.00  0.00           C  
ATOM      6  O   LIG     1      -6.234   4.540  83.810  1.00  0.00           O  
ATOM      7  C   LIG     1      -5.128   1.196  84.339  1.00  0.00           C  
ATOM      8  C   LIG     1      -3.914   0.639  83.587  1.00  0.00           C  
ATOM      9  C   LIG     1      -4.311  -3.793  81.027  1.00  0.00           C  
ATOM     10  C   LIG     1      -3.194  -4.265  80.347  1.00  0.00           C  
ATOM     11  C   LIG     1      -2.161  -3.411  80.061  1.00  0.00           C  
ATOM     12  C   LIG     1      -2.239  -2.094  80.458  1.00  0.00           C  
ATOM     13  C   LIG     1      -3.360  -1.588  81.156  1.00  0.00           C  
ATOM     14  C   LIG     1      -3.234  -0.175  81.477  1.00  0.00           C  
ATOM     15  N   LIG     1      -2.164   0.477  81.119  1.00  0.00           N  
ATOM     16  S   LIG     1      -1.189  -0.674  80.318  1.00  0.00           S  
ATOM     17  C   LIG     1      -4.404  -2.498  81.431  1.00  0.00           C  
ATOM     18  C   LIG     1      -5.400   3.626  85.796  1.00  0.00           C  
ATOM     19  N   LIG     1      -6.212   3.450  86.818  1.00  0.00           N  
ATOM     20  C   LIG     1      -5.446   3.596  87.919  1.00  0.00           C  
ATOM     21  N   LIG     1      -4.228   3.850  87.515  1.00  0.00           N  
ATOM     22  O   LIG     1      -4.181   3.866  86.302  1.00  0.00           O  
ATOM     23  C   LIG     1      -5.901   3.489  89.328  1.00  0.00           C  
ATOM     24  C   LIG     1      -6.946   2.628  89.652  1.00  0.00           C  
ATOM     25  C   LIG     1      -7.357   2.534  90.970  1.00  0.00           C  
ATOM     26  C   LIG     1      -6.716   3.316  91.921  1.00  0.00           C  
ATOM     27  C   LIG     1      -5.688   4.155  91.527  1.00  0.00           C  
ATOM     28  N   LIG     1      -5.315   4.220  90.266  1.00  0.00           N  
CONECT    1   14    2    8                                            
CONECT    2    1    3                                                 
CONECT    3    2    4                                                 
CONECT    4    3    7    5                                            
CONECT    5    4    6   18                                            
CONECT    6    5                                                      
CONECT    7    8    4                                                 
CONECT    8    1    7                                                 
CONECT    9   10   17                                                 
CONECT   10   11    9                                                 
CONECT   11   10   12                                                 
CONECT   12   11   16   13                                            
CONECT   13   12   17   14                                            
CONECT   14   15   13    1                                            
CONECT   15   16   14                                                 
CONECT   16   12   15                                                 
CONECT   17    9   13                                                 
CONECT   18    5   22   19                                            
CONECT   19   18   20                                                 
CONECT   20   19   21   23                                            
CONECT   21   22   20                                                 
CONECT   22   18   21                                                 
CONECT   23   20   24   28                                            
CONECT   24   23   25                                                 
CONECT   25   24   26                                                 
CONECT   26   25   27                                                 
CONECT   27   28   26                                                 
CONECT   28   23   27                                                 
MASTER        0    0    0    0    0    0    0    0   28    0   28    0
END
