# Supplementary material for: Computationally accelerated identification of P-glycoprotein inhibitors
Source: PLoS One. 2025 Aug 13;20(8):e0325121. doi: 10.1371/journal.pone.0325121 (PMC12349723; doi:10.1371/journal.pone.0325121)
Supplement: S9 File — We have provided the full dataset for the docking studies presented in this paper, as defined by the journal’s definition of a complete minimal dataset. (ZIP) [file pone.0325121.s013.zip › S9_Docking_Data_Receptors_Ligands/NBD_docking/transition_nbd/ZINC12408039_transition_nbd_out.pdbqt]

MODEL 1
REMARK VINA RESULT:      -9.1      0.000      0.000
REMARK  Name = ZINC12408039
REMARK                            x       y       z     vdW  Elec       q    Type
REMARK                         _______ _______ _______ _____ _____    ______ ____
ROOT
ATOM      1  N   LIG    1       -4.254   0.481  82.166  0.00  0.00    -0.476 N 
ATOM      2  C   LIG    1       -4.562   1.776  81.544  0.00  0.00    +0.202 C 
ATOM      3  C   LIG    1       -5.802   2.379  82.213  0.00  0.00    +0.326 C 
ATOM      4  N   LIG    1       -5.572   2.426  83.666  0.00  0.00    -0.598 N 
ATOM      5  C   LIG    1       -5.764   3.564  84.360  0.00  0.00    +0.621 C 
ATOM      6  O   LIG    1       -6.234   4.540  83.810  0.00  0.00    -0.471 OA
ATOM      7  C   LIG    1       -5.128   1.196  84.339  0.00  0.00    +0.304 C 
ATOM      8  C   LIG    1       -3.914   0.639  83.587  0.00  0.00    +0.204 C 
ENDROOT
BRANCH   1  14
ATOM      9  C   LIG    1       -4.311  -3.793  81.027  0.00  0.00    +0.005 A 
ATOM     10  C   LIG    1       -3.194  -4.265  80.347  0.00  0.00    +0.069 A 
ATOM     11  C   LIG    1       -2.161  -3.411  80.061  0.00  0.00    +0.055 A 
ATOM     12  C   LIG    1       -2.239  -2.094  80.458  0.00  0.00    -0.117 A 
ATOM     13  C   LIG    1       -3.360  -1.588  81.156  0.00  0.00    -0.121 A 
ATOM     14  C   LIG    1       -3.234  -0.175  81.477  0.00  0.00    +0.313 A 
ATOM     15  N   LIG    1       -2.164   0.477  81.119  0.00  0.00    -0.445 NA
ATOM     16  S   LIG    1       -1.189  -0.674  80.318  0.00  0.00    +0.181 S 
ATOM     17  C   LIG    1       -4.404  -2.498  81.431  0.00  0.00    +0.110 A 
ENDBRANCH   1  14
BRANCH   5  18
ATOM     18  C   LIG    1       -5.400   3.626  85.796  0.00  0.00    +0.141 A 
ATOM     19  N   LIG    1       -6.212   3.450  86.818  0.00  0.00    -0.380 NA
ATOM     20  C   LIG    1       -5.446   3.596  87.919  0.00  0.00    +0.224 A 
ATOM     21  N   LIG    1       -4.228   3.850  87.515  0.00  0.00    -0.349 NA
ATOM     22  O   LIG    1       -4.181   3.866  86.302  0.00  0.00    +0.102 OA
BRANCH  20  23
ATOM     23  C   LIG    1       -5.901   3.489  89.328  0.00  0.00    +0.187 A 
ATOM     24  C   LIG    1       -6.946   2.628  89.652  0.00  0.00    +0.014 A 
ATOM     25  C   LIG    1       -7.357   2.534  90.970  0.00  0.00    +0.074 A 
ATOM     26  C   LIG    1       -6.716   3.316  91.921  0.00  0.00    -0.005 A 
ATOM     27  C   LIG    1       -5.688   4.155  91.527  0.00  0.00    +0.276 A 
ATOM     28  N   LIG    1       -5.315   4.220  90.266  0.00  0.00    -0.445 NA
ENDBRANCH  20  23
ENDBRANCH   5  18
TORSDOF 3
ENDMDL
MODEL 2
REMARK VINA RESULT:      -9.0      3.929      6.448
REMARK  Name = ZINC12408039
REMARK                            x       y       z     vdW  Elec       q    Type
REMARK                         _______ _______ _______ _____ _____    ______ ____
ROOT
ATOM      1  N   LIG    1       -0.488  -2.346  78.962  0.00  0.00    -0.476 N 
ATOM      2  C   LIG    1       -1.676  -3.202  78.857  0.00  0.00    +0.202 C 
ATOM      3  C   LIG    1       -2.369  -3.281  80.222  0.00  0.00    +0.326 C 
ATOM      4  N   LIG    1       -2.629  -1.912  80.693  0.00  0.00    -0.598 N 
ATOM      5  C   LIG    1       -3.857  -1.545  81.109  0.00  0.00    +0.621 C 
ATOM      6  O   LIG    1       -4.740  -2.374  81.202  0.00  0.00    -0.471 OA
ATOM      7  C   LIG    1       -1.512  -0.954  80.698  0.00  0.00    +0.304 C 
ATOM      8  C   LIG    1       -0.854  -0.967  79.314  0.00  0.00    +0.204 C 
ENDROOT
BRANCH   1  14
ATOM      9  C   LIG    1        3.825  -1.403  78.676  0.00  0.00    +0.005 A 
ATOM     10  C   LIG    1        4.393  -1.489  77.410  0.00  0.00    +0.069 A 
ATOM     11  C   LIG    1        3.618  -1.858  76.341  0.00  0.00    +0.055 A 
ATOM     12  C   LIG    1        2.281  -2.134  76.534  0.00  0.00    -0.117 A 
ATOM     13  C   LIG    1        1.676  -2.048  77.810  0.00  0.00    -0.121 A 
ATOM     14  C   LIG    1        0.260  -2.381  77.785  0.00  0.00    +0.313 A 
ATOM     15  N   LIG    1       -0.307  -2.710  76.660  0.00  0.00    -0.445 NA
ATOM     16  S   LIG    1        0.936  -2.629  75.492  0.00  0.00    +0.181 S 
ATOM     17  C   LIG    1        2.507  -1.666  78.885  0.00  0.00    +0.110 A 
ENDBRANCH   1  14
BRANCH   5  18
ATOM     18  C   LIG    1       -4.130  -0.129  81.453  0.00  0.00    +0.141 A 
ATOM     19  N   LIG    1       -4.313   0.362  82.661  0.00  0.00    -0.380 NA
ATOM     20  C   LIG    1       -4.526   1.682  82.487  0.00  0.00    +0.224 A 
ATOM     21  N   LIG    1       -4.463   1.921  81.203  0.00  0.00    -0.349 NA
ATOM     22  O   LIG    1       -4.232   0.897  80.595  0.00  0.00    +0.102 OA
BRANCH  20  23
ATOM     23  C   LIG    1       -4.785   2.680  83.556  0.00  0.00    +0.187 A 
ATOM     24  C   LIG    1       -5.315   2.264  84.774  0.00  0.00    +0.014 A 
ATOM     25  C   LIG    1       -5.547   3.204  85.764  0.00  0.00    +0.074 A 
ATOM     26  C   LIG    1       -5.250   4.533  85.497  0.00  0.00    -0.005 A 
ATOM     27  C   LIG    1       -4.730   4.876  84.262  0.00  0.00    +0.276 A 
ATOM     28  N   LIG    1       -4.515   3.960  83.340  0.00  0.00    -0.445 NA
ENDBRANCH  20  23
ENDBRANCH   5  18
TORSDOF 3
ENDMDL
MODEL 3
REMARK VINA RESULT:      -8.9      4.361     10.656
REMARK  Name = ZINC12408039
REMARK                            x       y       z     vdW  Elec       q    Type
REMARK                         _______ _______ _______ _____ _____    ______ ____
ROOT
ATOM      1  N   LIG    1       -4.515   0.753  82.841  0.00  0.00    -0.476 N 
ATOM      2  C   LIG    1       -3.971  -0.464  83.460  0.00  0.00    +0.202 C 
ATOM      3  C   LIG    1       -4.414  -1.687  82.650  0.00  0.00    +0.326 C 
ATOM      4  N   LIG    1       -4.032  -1.480  81.245  0.00  0.00    -0.598 N 
ATOM      5  C   LIG    1       -3.341  -2.419  80.570  0.00  0.00    +0.621 C 
ATOM      6  O   LIG    1       -3.118  -3.497  81.085  0.00  0.00    -0.471 OA
ATOM      7  C   LIG    1       -4.426  -0.220  80.596  0.00  0.00    +0.304 C 
ATOM      8  C   LIG    1       -3.982   0.946  81.486  0.00  0.00    +0.204 C 
ENDROOT
BRANCH   1  14
ATOM      9  C   LIG    1       -7.268   4.186  83.291  0.00  0.00    +0.005 A 
ATOM     10  C   LIG    1       -6.846   5.210  84.129  0.00  0.00    +0.069 A 
ATOM     11  C   LIG    1       -5.635   5.112  84.766  0.00  0.00    +0.055 A 
ATOM     12  C   LIG    1       -4.849   3.999  84.561  0.00  0.00    -0.117 A 
ATOM     13  C   LIG    1       -5.252   2.944  83.710  0.00  0.00    -0.121 A 
ATOM     14  C   LIG    1       -4.273   1.871  83.639  0.00  0.00    +0.313 A 
ATOM     15  N   LIG    1       -3.167   1.958  84.323  0.00  0.00    -0.445 NA
ATOM     16  S   LIG    1       -3.268   3.452  85.145  0.00  0.00    +0.181 S 
ATOM     17  C   LIG    1       -6.505   3.082  83.072  0.00  0.00    +0.110 A 
ENDBRANCH   1  14
BRANCH   5  18
ATOM     18  C   LIG    1       -2.851  -2.137  79.199  0.00  0.00    +0.141 A 
ATOM     19  N   LIG    1       -1.719  -2.554  78.670  0.00  0.00    -0.380 NA
ATOM     20  C   LIG    1       -1.701  -2.058  77.417  0.00  0.00    +0.224 A 
ATOM     21  N   LIG    1       -2.805  -1.376  77.251  0.00  0.00    -0.349 NA
ATOM     22  O   LIG    1       -3.478  -1.414  78.260  0.00  0.00    +0.102 OA
BRANCH  20  23
ATOM     23  C   LIG    1       -0.626  -2.251  76.410  0.00  0.00    +0.187 A 
ATOM     24  C   LIG    1        0.686  -2.452  76.832  0.00  0.00    +0.014 A 
ATOM     25  C   LIG    1        1.677  -2.635  75.883  0.00  0.00    +0.074 A 
ATOM     26  C   LIG    1        1.324  -2.599  74.541  0.00  0.00    -0.005 A 
ATOM     27  C   LIG    1        0.001  -2.389  74.194  0.00  0.00    +0.276 A 
ATOM     28  N   LIG    1       -0.922  -2.223  75.118  0.00  0.00    -0.445 NA
ENDBRANCH  20  23
ENDBRANCH   5  18
TORSDOF 3
ENDMDL
MODEL 4
REMARK VINA RESULT:      -8.8      4.732      7.225
REMARK  Name = ZINC12408039
REMARK                            x       y       z     vdW  Elec       q    Type
REMARK                         _______ _______ _______ _____ _____    ______ ____
ROOT
ATOM      1  N   LIG    1       -2.433  -2.990  76.803  0.00  0.00    -0.476 N 
ATOM      2  C   LIG    1       -3.355  -3.968  77.395  0.00  0.00    +0.202 C 
ATOM      3  C   LIG    1       -3.064  -4.099  78.894  0.00  0.00    +0.326 C 
ATOM      4  N   LIG    1       -3.108  -2.758  79.497  0.00  0.00    -0.598 N 
ATOM      5  C   LIG    1       -3.857  -2.516  80.590  0.00  0.00    +0.621 C 
ATOM      6  O   LIG    1       -4.421  -3.431  81.156  0.00  0.00    -0.471 OA
ATOM      7  C   LIG    1       -2.313  -1.689  78.873  0.00  0.00    +0.304 C 
ATOM      8  C   LIG    1       -2.634  -1.652  77.376  0.00  0.00    +0.204 C 
ENDROOT
BRANCH   1  14
ATOM      9  C   LIG    1        0.913  -2.361  73.978  0.00  0.00    +0.005 A 
ATOM     10  C   LIG    1        0.588  -2.363  72.626  0.00  0.00    +0.069 A 
ATOM     11  C   LIG    1       -0.713  -2.560  72.240  0.00  0.00    +0.055 A 
ATOM     12  C   LIG    1       -1.685  -2.749  73.198  0.00  0.00    -0.117 A 
ATOM     13  C   LIG    1       -1.383  -2.747  74.580  0.00  0.00    -0.121 A 
ATOM     14  C   LIG    1       -2.556  -2.964  75.413  0.00  0.00    +0.313 A 
ATOM     15  N   LIG    1       -3.722  -3.132  74.858  0.00  0.00    -0.445 NA
ATOM     16  S   LIG    1       -3.434  -3.031  73.177  0.00  0.00    +0.181 S 
ATOM     17  C   LIG    1       -0.033  -2.541  74.938  0.00  0.00    +0.110 A 
ENDBRANCH   1  14
BRANCH   5  18
ATOM     18  C   LIG    1       -3.993  -1.131  81.103  0.00  0.00    +0.141 A 
ATOM     19  N   LIG    1       -3.918  -0.751  82.362  0.00  0.00    -0.380 NA
ATOM     20  C   LIG    1       -4.099   0.585  82.348  0.00  0.00    +0.224 A 
ATOM     21  N   LIG    1       -4.272   0.943  81.102  0.00  0.00    -0.349 NA
ATOM     22  O   LIG    1       -4.209  -0.026  80.374  0.00  0.00    +0.102 OA
BRANCH  20  23
ATOM     23  C   LIG    1       -4.102   1.485  83.530  0.00  0.00    +0.187 A 
ATOM     24  C   LIG    1       -5.205   1.506  84.378  0.00  0.00    +0.014 A 
ATOM     25  C   LIG    1       -5.192   2.345  85.478  0.00  0.00    +0.074 A 
ATOM     26  C   LIG    1       -4.078   3.146  85.688  0.00  0.00    -0.005 A 
ATOM     27  C   LIG    1       -3.018   3.077  84.801  0.00  0.00    +0.276 A 
ATOM     28  N   LIG    1       -3.056   2.266  83.764  0.00  0.00    -0.445 NA
ENDBRANCH  20  23
ENDBRANCH   5  18
TORSDOF 3
ENDMDL
MODEL 5
REMARK VINA RESULT:      -8.7     39.757     41.278
REMARK  Name = ZINC12408039
REMARK                            x       y       z     vdW  Elec       q    Type
REMARK                         _______ _______ _______ _____ _____    ______ ____
ROOT
ATOM      1  N   LIG    1       22.927   1.887  54.078  0.00  0.00    -0.476 N 
ATOM      2  C   LIG    1       21.610   1.547  53.524  0.00  0.00    +0.202 C 
ATOM      3  C   LIG    1       20.531   2.375  54.231  0.00  0.00    +0.326 C 
ATOM      4  N   LIG    1       20.898   3.797  54.136  0.00  0.00    -0.598 N 
ATOM      5  C   LIG    1       20.015   4.709  53.686  0.00  0.00    +0.621 C 
ATOM      6  O   LIG    1       18.868   4.383  53.455  0.00  0.00    -0.471 OA
ATOM      7  C   LIG    1       22.253   4.194  54.546  0.00  0.00    +0.304 C 
ATOM      8  C   LIG    1       23.264   3.295  53.826  0.00  0.00    +0.204 C 
ENDROOT
BRANCH   1  14
ATOM      9  C   LIG    1       25.977  -0.172  56.533  0.00  0.00    +0.005 A 
ATOM     10  C   LIG    1       26.881  -0.975  55.848  0.00  0.00    +0.069 A 
ATOM     11  C   LIG    1       26.788  -1.095  54.486  0.00  0.00    +0.055 A 
ATOM     12  C   LIG    1       25.799  -0.412  53.810  0.00  0.00    -0.117 A 
ATOM     13  C   LIG    1       24.869   0.415  54.481  0.00  0.00    -0.121 A 
ATOM     14  C   LIG    1       23.915   1.038  53.577  0.00  0.00    +0.313 A 
ATOM     15  N   LIG    1       23.986   0.802  52.298  0.00  0.00    -0.445 NA
ATOM     16  S   LIG    1       25.307  -0.265  52.115  0.00  0.00    +0.181 S 
ATOM     17  C   LIG    1       24.998   0.513  55.884  0.00  0.00    +0.110 A 
ENDBRANCH   1  14
BRANCH   5  18
ATOM     18  C   LIG    1       20.444   6.112  53.471  0.00  0.00    +0.141 A 
ATOM     19  N   LIG    1       20.360   7.099  54.340  0.00  0.00    -0.380 NA
ATOM     20  C   LIG    1       20.868   8.179  53.712  0.00  0.00    +0.224 A 
ATOM     21  N   LIG    1       21.229   7.799  52.513  0.00  0.00    -0.349 NA
ATOM     22  O   LIG    1       20.999   6.617  52.359  0.00  0.00    +0.102 OA
BRANCH  20  23
ATOM     23  C   LIG    1       20.993   9.547  54.277  0.00  0.00    +0.187 A 
ATOM     24  C   LIG    1       20.037  10.012  55.176  0.00  0.00    +0.014 A 
ATOM     25  C   LIG    1       20.169  11.287  55.698  0.00  0.00    +0.074 A 
ATOM     26  C   LIG    1       21.249  12.060  55.294  0.00  0.00    -0.005 A 
ATOM     27  C   LIG    1       22.158  11.535  54.393  0.00  0.00    +0.276 A 
ATOM     28  N   LIG    1       22.010  10.317  53.915  0.00  0.00    -0.445 NA
ENDBRANCH  20  23
ENDBRANCH   5  18
TORSDOF 3
ENDMDL
MODEL 6
REMARK VINA RESULT:      -8.5     38.336     41.298
REMARK  Name = ZINC12408039
REMARK                            x       y       z     vdW  Elec       q    Type
REMARK                         _______ _______ _______ _____ _____    ______ ____
ROOT
ATOM      1  N   LIG    1       22.684   4.946  52.996  0.00  0.00    -0.476 N 
ATOM      2  C   LIG    1       23.945   5.568  52.571  0.00  0.00    +0.202 C 
ATOM      3  C   LIG    1       23.640   6.788  51.696  0.00  0.00    +0.326 C 
ATOM      4  N   LIG    1       22.727   7.675  52.434  0.00  0.00    -0.598 N 
ATOM      5  C   LIG    1       23.004   8.986  52.579  0.00  0.00    +0.621 C 
ATOM      6  O   LIG    1       23.959   9.473  52.007  0.00  0.00    -0.471 OA
ATOM      7  C   LIG    1       21.505   7.093  53.009  0.00  0.00    +0.304 C 
ATOM      8  C   LIG    1       21.894   5.860  53.833  0.00  0.00    +0.204 C 
ENDROOT
BRANCH   1  14
ATOM      9  C   LIG    1       24.479   1.353  51.142  0.00  0.00    +0.005 A 
ATOM     10  C   LIG    1       24.627   0.243  51.964  0.00  0.00    +0.069 A 
ATOM     11  C   LIG    1       24.230   0.309  53.274  0.00  0.00    +0.055 A 
ATOM     12  C   LIG    1       23.682   1.477  53.759  0.00  0.00    -0.117 A 
ATOM     13  C   LIG    1       23.514   2.620  52.943  0.00  0.00    -0.121 A 
ATOM     14  C   LIG    1       22.918   3.739  53.656  0.00  0.00    +0.313 A 
ATOM     15  N   LIG    1       22.603   3.611  54.914  0.00  0.00    -0.445 NA
ATOM     16  S   LIG    1       23.047   2.014  55.324  0.00  0.00    +0.181 S 
ATOM     17  C   LIG    1       23.936   2.513  51.600  0.00  0.00    +0.110 A 
ENDBRANCH   1  14
BRANCH   5  18
ATOM     18  C   LIG    1       22.142   9.834  53.437  0.00  0.00    +0.141 A 
ATOM     19  N   LIG    1       22.098   9.828  54.753  0.00  0.00    -0.380 NA
ATOM     20  C   LIG    1       21.180  10.757  55.089  0.00  0.00    +0.224 A 
ATOM     21  N   LIG    1       20.720  11.271  53.978  0.00  0.00    -0.349 NA
ATOM     22  O   LIG    1       21.263  10.759  53.021  0.00  0.00    +0.102 OA
BRANCH  20  23
ATOM     23  C   LIG    1       20.767  11.126  56.468  0.00  0.00    +0.187 A 
ATOM     24  C   LIG    1       19.422  11.355  56.746  0.00  0.00    +0.014 A 
ATOM     25  C   LIG    1       19.051  11.694  58.036  0.00  0.00    +0.074 A 
ATOM     26  C   LIG    1       20.041  11.803  59.003  0.00  0.00    -0.005 A 
ATOM     27  C   LIG    1       21.358  11.567  58.654  0.00  0.00    +0.276 A 
ATOM     28  N   LIG    1       21.682  11.241  57.420  0.00  0.00    -0.445 NA
ENDBRANCH  20  23
ENDBRANCH   5  18
TORSDOF 3
ENDMDL
MODEL 7
REMARK VINA RESULT:      -8.4      9.924     11.619
REMARK  Name = ZINC12408039
REMARK                            x       y       z     vdW  Elec       q    Type
REMARK                         _______ _______ _______ _____ _____    ______ ____
ROOT
ATOM      1  N   LIG    1       -3.642  -4.433  74.632  0.00  0.00    -0.476 N 
ATOM      2  C   LIG    1       -2.485  -4.276  73.740  0.00  0.00    +0.202 C 
ATOM      3  C   LIG    1       -1.823  -2.919  74.000  0.00  0.00    +0.326 C 
ATOM      4  N   LIG    1       -1.519  -2.816  75.436  0.00  0.00    -0.598 N 
ATOM      5  C   LIG    1       -0.287  -2.475  75.859  0.00  0.00    +0.621 C 
ATOM      6  O   LIG    1        0.562  -2.143  75.056  0.00  0.00    -0.471 OA
ATOM      7  C   LIG    1       -2.598  -3.094  76.397  0.00  0.00    +0.304 C 
ATOM      8  C   LIG    1       -3.230  -4.445  76.042  0.00  0.00    +0.204 C 
ENDROOT
BRANCH   1  14
ATOM      9  C   LIG    1       -6.417  -4.803  71.207  0.00  0.00    +0.005 A 
ATOM     10  C   LIG    1       -7.053  -6.030  71.057  0.00  0.00    +0.069 A 
ATOM     11  C   LIG    1       -6.796  -7.042  71.946  0.00  0.00    +0.055 A 
ATOM     12  C   LIG    1       -5.912  -6.828  72.981  0.00  0.00    -0.117 A 
ATOM     13  C   LIG    1       -5.255  -5.588  73.160  0.00  0.00    -0.121 A 
ATOM     14  C   LIG    1       -4.368  -5.581  74.313  0.00  0.00    +0.313 A 
ATOM     15  N   LIG    1       -4.254  -6.651  75.048  0.00  0.00    -0.445 NA
ATOM     16  S   LIG    1       -5.289  -7.801  74.325  0.00  0.00    +0.181 S 
ATOM     17  C   LIG    1       -5.546  -4.571  72.225  0.00  0.00    +0.110 A 
ENDBRANCH   1  14
BRANCH   5  18
ATOM     18  C   LIG    1        0.035  -2.506  77.307  0.00  0.00    +0.141 A 
ATOM     19  N   LIG    1        0.905  -3.297  77.899  0.00  0.00    -0.380 NA
ATOM     20  C   LIG    1        0.860  -2.970  79.207  0.00  0.00    +0.224 A 
ATOM     21  N   LIG    1       -0.021  -2.013  79.339  0.00  0.00    -0.349 NA
ATOM     22  O   LIG    1       -0.501  -1.730  78.261  0.00  0.00    +0.102 OA
BRANCH  20  23
ATOM     23  C   LIG    1        1.663  -3.584  80.295  0.00  0.00    +0.187 A 
ATOM     24  C   LIG    1        2.940  -3.100  80.567  0.00  0.00    +0.014 A 
ATOM     25  C   LIG    1        3.675  -3.679  81.587  0.00  0.00    +0.074 A 
ATOM     26  C   LIG    1        3.112  -4.731  82.296  0.00  0.00    -0.005 A 
ATOM     27  C   LIG    1        1.839  -5.164  81.967  0.00  0.00    +0.276 A 
ATOM     28  N   LIG    1        1.161  -4.592  80.995  0.00  0.00    -0.445 NA
ENDBRANCH  20  23
ENDBRANCH   5  18
TORSDOF 3
ENDMDL
MODEL 8
REMARK VINA RESULT:      -8.3      3.765      6.301
REMARK  Name = ZINC12408039
REMARK                            x       y       z     vdW  Elec       q    Type
REMARK                         _______ _______ _______ _____ _____    ______ ____
ROOT
ATOM      1  N   LIG    1       -0.564  -2.447  78.688  0.00  0.00    -0.476 N 
ATOM      2  C   LIG    1       -1.735  -3.334  78.712  0.00  0.00    +0.202 C 
ATOM      3  C   LIG    1       -2.304  -3.386  80.134  0.00  0.00    +0.326 C 
ATOM      4  N   LIG    1       -2.559  -2.009  80.585  0.00  0.00    -0.598 N 
ATOM      5  C   LIG    1       -3.756  -1.659  81.095  0.00  0.00    +0.621 C 
ATOM      6  O   LIG    1       -4.605  -2.505  81.289  0.00  0.00    -0.471 OA
ATOM      7  C   LIG    1       -1.472  -1.025  80.464  0.00  0.00    +0.304 C 
ATOM      8  C   LIG    1       -0.935  -1.066  79.029  0.00  0.00    +0.204 C 
ENDROOT
BRANCH   1  14
ATOM      9  C   LIG    1       -2.614  -2.589  74.771  0.00  0.00    +0.005 A 
ATOM     10  C   LIG    1       -1.796  -2.645  73.648  0.00  0.00    +0.069 A 
ATOM     11  C   LIG    1       -0.434  -2.647  73.799  0.00  0.00    +0.055 A 
ATOM     12  C   LIG    1        0.109  -2.599  75.064  0.00  0.00    -0.117 A 
ATOM     13  C   LIG    1       -0.699  -2.546  76.224  0.00  0.00    -0.121 A 
ATOM     14  C   LIG    1        0.080  -2.501  77.452  0.00  0.00    +0.313 A 
ATOM     15  N   LIG    1        1.381  -2.513  77.394  0.00  0.00    -0.445 NA
ATOM     16  S   LIG    1        1.752  -2.582  75.728  0.00  0.00    +0.181 S 
ATOM     17  C   LIG    1       -2.097  -2.546  76.028  0.00  0.00    +0.110 A 
ENDBRANCH   1  14
BRANCH   5  18
ATOM     18  C   LIG    1       -4.036  -0.239  81.420  0.00  0.00    +0.141 A 
ATOM     19  N   LIG    1       -4.157   0.280  82.624  0.00  0.00    -0.380 NA
ATOM     20  C   LIG    1       -4.406   1.591  82.429  0.00  0.00    +0.224 A 
ATOM     21  N   LIG    1       -4.423   1.798  81.138  0.00  0.00    -0.349 NA
ATOM     22  O   LIG    1       -4.208   0.762  80.543  0.00  0.00    +0.102 OA
BRANCH  20  23
ATOM     23  C   LIG    1       -4.621   2.612  83.487  0.00  0.00    +0.187 A 
ATOM     24  C   LIG    1       -5.717   3.466  83.408  0.00  0.00    +0.014 A 
ATOM     25  C   LIG    1       -5.908   4.410  84.403  0.00  0.00    +0.074 A 
ATOM     26  C   LIG    1       -4.988   4.474  85.440  0.00  0.00    -0.005 A 
ATOM     27  C   LIG    1       -3.918   3.597  85.452  0.00  0.00    +0.276 A 
ATOM     28  N   LIG    1       -3.764   2.706  84.494  0.00  0.00    -0.445 NA
ENDBRANCH  20  23
ENDBRANCH   5  18
TORSDOF 3
ENDMDL
MODEL 9
REMARK VINA RESULT:      -8.3     39.627     41.780
REMARK  Name = ZINC12408039
REMARK                            x       y       z     vdW  Elec       q    Type
REMARK                         _______ _______ _______ _____ _____    ______ ____
ROOT
ATOM      1  N   LIG    1       22.106   6.260  53.198  0.00  0.00    -0.476 N 
ATOM      2  C   LIG    1       20.788   6.140  53.835  0.00  0.00    +0.202 C 
ATOM      3  C   LIG    1       20.248   4.722  53.623  0.00  0.00    +0.326 C 
ATOM      4  N   LIG    1       21.257   3.762  54.098  0.00  0.00    -0.598 N 
ATOM      5  C   LIG    1       20.926   2.780  54.959  0.00  0.00    +0.621 C 
ATOM      6  O   LIG    1       19.764   2.609  55.270  0.00  0.00    -0.471 OA
ATOM      7  C   LIG    1       22.636   3.904  53.607  0.00  0.00    +0.304 C 
ATOM      8  C   LIG    1       23.082   5.355  53.820  0.00  0.00    +0.204 C 
ENDROOT
BRANCH   1  14
ATOM      9  C   LIG    1       19.630   9.802  52.255  0.00  0.00    +0.005 A 
ATOM     10  C   LIG    1       20.264  11.037  52.335  0.00  0.00    +0.069 A 
ATOM     11  C   LIG    1       21.584  11.101  52.697  0.00  0.00    +0.055 A 
ATOM     12  C   LIG    1       22.270   9.938  52.973  0.00  0.00    -0.117 A 
ATOM     13  C   LIG    1       21.652   8.668  52.895  0.00  0.00    -0.121 A 
ATOM     14  C   LIG    1       22.557   7.579  53.227  0.00  0.00    +0.313 A 
ATOM     15  N   LIG    1       23.792   7.840  53.550  0.00  0.00    -0.445 NA
ATOM     16  S   LIG    1       23.926   9.541  53.463  0.00  0.00    +0.181 S 
ATOM     17  C   LIG    1       20.291   8.644  52.519  0.00  0.00    +0.110 A 
ENDBRANCH   1  14
BRANCH   5  18
ATOM     18  C   LIG    1       21.982   1.907  55.528  0.00  0.00    +0.141 A 
ATOM     19  N   LIG    1       23.086   1.519  54.925  0.00  0.00    -0.380 NA
ATOM     20  C   LIG    1       23.734   0.746  55.820  0.00  0.00    +0.224 A 
ATOM     21  N   LIG    1       23.002   0.705  56.903  0.00  0.00    -0.349 NA
ATOM     22  O   LIG    1       21.997   1.369  56.756  0.00  0.00    +0.102 OA
BRANCH  20  23
ATOM     23  C   LIG    1       25.039   0.066  55.613  0.00  0.00    +0.187 A 
ATOM     24  C   LIG    1       26.122   0.392  56.424  0.00  0.00    +0.014 A 
ATOM     25  C   LIG    1       27.331  -0.253  56.224  0.00  0.00    +0.074 A 
ATOM     26  C   LIG    1       27.418  -1.196  55.209  0.00  0.00    -0.005 A 
ATOM     27  C   LIG    1       26.301  -1.466  54.438  0.00  0.00    +0.276 A 
ATOM     28  N   LIG    1       25.163  -0.841  54.654  0.00  0.00    -0.445 NA
ENDBRANCH  20  23
ENDBRANCH   5  18
TORSDOF 3
ENDMDL
