# Supplementary material for: Computationally accelerated identification of P-glycoprotein inhibitors
Source: PLoS One. 2025 Aug 13;20(8):e0325121. doi: 10.1371/journal.pone.0325121 (PMC12349723; doi:10.1371/journal.pone.0325121)
Supplement: S9 File — We have provided the full dataset for the docking studies presented in this paper, as defined by the journal’s definition of a complete minimal dataset. (ZIP) [file pone.0325121.s013.zip › S9_Docking_Data_Receptors_Ligands/NBD_docking/transition_nbd/ZINC12577459_transition_nbd_out.pdb]

MODEL 1
REMARK VINA RESULT:      -7.5      0.000      0.000
REMARK  Name = ZINC12577459
REMARK                            x       y       z     vdW  Elec       q    Type
REMARK                         _______ _______ _______ _____ _____    ______ ____
COMPND    ZINC12577459 
AUTHOR    GENERATED BY OPEN BABEL 2.3.2
ATOM      1  C   LIG     1       0.520  14.405  76.329  1.00  0.00           C  
ATOM      2  N   LIG     1      -0.122  14.990  75.361  1.00  0.00           N  
ATOM      3  C   LIG     1      -0.324  14.109  74.348  1.00  0.00           C  
ATOM      4  C   LIG     1      -0.944  14.201  73.100  1.00  0.00           C  
ATOM      5  C   LIG     1      -0.974  13.114  72.273  1.00  0.00           C  
ATOM      6  C   LIG     1      -0.405  11.911  72.665  1.00  0.00           C  
ATOM      7  C   LIG     1       0.207  11.794  73.895  1.00  0.00           C  
ATOM      8  C   LIG     1       0.254  12.892  74.745  1.00  0.00           C  
ATOM      9  N   LIG     1       0.776  13.109  76.005  1.00  0.00           N  
ATOM     10  C   LIG     1       0.924  15.067  77.622  1.00  0.00           C  
ATOM     11  S   LIG     1       2.371  16.123  77.333  1.00  0.00           S  
ATOM     12  O   LIG     1       2.057  17.476  77.632  1.00  0.00           O  
ATOM     13  O   LIG     1       2.992  15.777  76.103  1.00  0.00           O  
ATOM     14  C   LIG     1       5.353  14.900  80.513  1.00  0.00           C  
ATOM     15  C   LIG     1       5.631  15.968  79.679  1.00  0.00           C  
ATOM     16  C   LIG     1       4.721  16.341  78.707  1.00  0.00           C  
ATOM     17  C   LIG     1       3.532  15.648  78.570  1.00  0.00           C  
ATOM     18  C   LIG     1       3.252  14.584  79.409  1.00  0.00           C  
ATOM     19  C   LIG     1       4.164  14.207  80.376  1.00  0.00           C  
ATOM     20  C   LIG     1       1.478  12.128  76.835  1.00  0.00           C  
ATOM     21  C   LIG     1       2.639  11.525  76.041  1.00  0.00           C  
ATOM     22  C   LIG     1       3.943  11.884  76.705  1.00  0.00           C  
ATOM     23  C   LIG     1       4.665  12.977  76.262  1.00  0.00           C  
ATOM     24  C   LIG     1       5.864  13.304  76.866  1.00  0.00           C  
ATOM     25  C   LIG     1       6.343  12.538  77.914  1.00  0.00           C  
ATOM     26 CL   LIG     1       7.848  12.949  78.674  1.00  0.00          Cl  
ATOM     27  C   LIG     1       5.619  11.445  78.356  1.00  0.00           C  
ATOM     28  C   LIG     1       4.420  11.118  77.751  1.00  0.00           C  
ATOM     29  O   LIG     1       2.500  10.104  76.000  1.00  0.00           O  
ATOM     30  H   LIG     1       1.806   9.760  76.579  1.00  0.00           H  
CONECT    1    2    9   10                                            
CONECT    2    3    1                                                 
CONECT    3    4    8    2                                            
CONECT    4    5    3                                                 
CONECT    5    6    4                                                 
CONECT    6    5    7                                                 
CONECT    7    6    8                                                 
CONECT    8    7    3    9                                            
CONECT    9    8    1   20                                            
CONECT   10    1   11                                                 
CONECT   11   13   10   12   17                                       
CONECT   11                                                           
CONECT   12   11                                                      
CONECT   13   11                                                      
CONECT   14   15   19                                                 
CONECT   15   16   14                                                 
CONECT   16   17   15                                                 
CONECT   17   11   16   18                                            
CONECT   18   17   19                                                 
CONECT   19   18   14                                                 
CONECT   20    9   21                                                 
CONECT   21   29   22   20                                            
CONECT   22   21   23   28                                            
CONECT   23   22   24                                                 
CONECT   24   23   25                                                 
CONECT   25   24   27   26                                            
CONECT   26   25                                                      
CONECT   27   28   25                                                 
CONECT   28   22   27                                                 
CONECT   29   21   30                                                 
CONECT   30   29                                                      
MASTER        0    0    0    0    0    0    0    0   30    0   30    0
END
