# Supplementary material for: Computationally accelerated identification of P-glycoprotein inhibitors
Source: PLoS One. 2025 Aug 13;20(8):e0325121. doi: 10.1371/journal.pone.0325121 (PMC12349723; doi:10.1371/journal.pone.0325121)
Supplement: S9 File — We have provided the full dataset for the docking studies presented in this paper, as defined by the journal’s definition of a complete minimal dataset. (ZIP) [file pone.0325121.s013.zip › S9_Docking_Data_Receptors_Ligands/NBD_docking/transition_nbd/ZINC12577459_transition_nbd_out.pdbqt]

MODEL 1
REMARK VINA RESULT:      -7.5      0.000      0.000
REMARK  Name = ZINC12577459
REMARK                            x       y       z     vdW  Elec       q    Type
REMARK                         _______ _______ _______ _____ _____    ______ ____
ROOT
ATOM      1  C   LIG    1        0.520  14.405  76.329  0.00  0.00    +0.280 A 
ATOM      2  N   LIG    1       -0.122  14.990  75.361  0.00  0.00    -0.459 NA
ATOM      3  C   LIG    1       -0.324  14.109  74.348  0.00  0.00    +0.045 A 
ATOM      4  C   LIG    1       -0.944  14.201  73.100  0.00  0.00    +0.078 A 
ATOM      5  C   LIG    1       -0.974  13.114  72.273  0.00  0.00    +0.007 A 
ATOM      6  C   LIG    1       -0.405  11.911  72.665  0.00  0.00    +0.043 A 
ATOM      7  C   LIG    1        0.207  11.794  73.895  0.00  0.00    +0.010 A 
ATOM      8  C   LIG    1        0.254  12.892  74.745  0.00  0.00    +0.058 A 
ATOM      9  N   LIG    1        0.776  13.109  76.005  0.00  0.00    -0.474 N 
ENDROOT
BRANCH   1  10
ATOM     10  C   LIG    1        0.924  15.067  77.622  0.00  0.00    -0.212 C 
BRANCH  10  11
ATOM     11  S   LIG    1        2.371  16.123  77.333  0.00  0.00    +2.495 S 
ATOM     12  O   LIG    1        2.057  17.476  77.632  0.00  0.00    -0.909 OA
ATOM     13  O   LIG    1        2.992  15.777  76.103  0.00  0.00    -0.927 OA
BRANCH  11  17
ATOM     14  C   LIG    1        5.353  14.900  80.513  0.00  0.00    +0.074 A 
ATOM     15  C   LIG    1        5.631  15.968  79.679  0.00  0.00    -0.002 A 
ATOM     16  C   LIG    1        4.721  16.341  78.707  0.00  0.00    +0.115 A 
ATOM     17  C   LIG    1        3.532  15.648  78.570  0.00  0.00    -0.663 A 
ATOM     18  C   LIG    1        3.252  14.584  79.409  0.00  0.00    +0.124 A 
ATOM     19  C   LIG    1        4.164  14.207  80.376  0.00  0.00    +0.001 A 
ENDBRANCH  11  17
ENDBRANCH  10  11
ENDBRANCH   1  10
BRANCH   9  20
ATOM     20  C   LIG    1        1.478  12.128  76.835  0.00  0.00    +0.291 C 
BRANCH  20  21
ATOM     21  C   LIG    1        2.639  11.525  76.041  0.00  0.00    +0.256 C 
BRANCH  21  22
ATOM     22  C   LIG    1        3.943  11.884  76.705  0.00  0.00    -0.120 A 
ATOM     23  C   LIG    1        4.665  12.977  76.262  0.00  0.00    +0.033 A 
ATOM     24  C   LIG    1        5.864  13.304  76.866  0.00  0.00    +0.036 A 
ATOM     25  C   LIG    1        6.343  12.538  77.914  0.00  0.00    -0.029 A 
ATOM     26 CL   LIG    1        7.848  12.949  78.674  0.00  0.00    -0.061 Cl
ATOM     27  C   LIG    1        5.619  11.445  78.356  0.00  0.00    +0.035 A 
ATOM     28  C   LIG    1        4.420  11.118  77.751  0.00  0.00    +0.045 A 
ENDBRANCH  21  22
BRANCH  21  29
ATOM     29  O   LIG    1        2.500  10.104  76.000  0.00  0.00    -0.539 OA
ATOM     30  H   LIG    1        1.806   9.760  76.579  0.00  0.00    +0.369 HD
ENDBRANCH  21  29
ENDBRANCH  20  21
ENDBRANCH   9  20
TORSDOF 7
ENDMDL
MODEL 2
REMARK VINA RESULT:      -7.5     29.645     31.046
REMARK  Name = ZINC12577459
REMARK                            x       y       z     vdW  Elec       q    Type
REMARK                         _______ _______ _______ _____ _____    ______ ____
ROOT
ATOM      1  C   LIG    1       21.796   8.527  52.250  0.00  0.00    +0.280 A 
ATOM      2  N   LIG    1       22.010   8.894  51.021  0.00  0.00    -0.459 NA
ATOM      3  C   LIG    1       22.808   7.985  50.405  0.00  0.00    +0.045 A 
ATOM      4  C   LIG    1       23.339   7.885  49.117  0.00  0.00    +0.078 A 
ATOM      5  C   LIG    1       24.144   6.830  48.792  0.00  0.00    +0.007 A 
ATOM      6  C   LIG    1       24.432   5.845  49.727  0.00  0.00    +0.043 A 
ATOM      7  C   LIG    1       23.915   5.920  51.003  0.00  0.00    +0.010 A 
ATOM      8  C   LIG    1       23.101   6.990  51.353  0.00  0.00    +0.058 A 
ATOM      9  N   LIG    1       22.442   7.358  52.509  0.00  0.00    -0.474 N 
ENDROOT
BRANCH   1  10
ATOM     10  C   LIG    1       20.955   9.287  53.245  0.00  0.00    -0.212 C 
BRANCH  10  11
ATOM     11  S   LIG    1       21.867  10.748  53.814  0.00  0.00    +2.495 S 
ATOM     12  O   LIG    1       21.599  11.855  52.966  0.00  0.00    -0.909 OA
ATOM     13  O   LIG    1       23.204  10.393  54.143  0.00  0.00    -0.927 OA
BRANCH  11  17
ATOM     14  C   LIG    1       19.957  11.836  57.772  0.00  0.00    +0.074 A 
ATOM     15  C   LIG    1       21.209  12.329  57.450  0.00  0.00    -0.002 A 
ATOM     16  C   LIG    1       21.792  11.996  56.242  0.00  0.00    +0.115 A 
ATOM     17  C   LIG    1       21.125  11.172  55.355  0.00  0.00    -0.663 A 
ATOM     18  C   LIG    1       19.870  10.684  55.675  0.00  0.00    +0.124 A 
ATOM     19  C   LIG    1       19.289  11.012  56.885  0.00  0.00    +0.001 A 
ENDBRANCH  11  17
ENDBRANCH  10  11
ENDBRANCH   1  10
BRANCH   9  20
ATOM     20  C   LIG    1       22.443   6.629  53.779  0.00  0.00    +0.291 C 
BRANCH  20  21
ATOM     21  C   LIG    1       21.439   5.477  53.706  0.00  0.00    +0.256 C 
BRANCH  21  22
ATOM     22  C   LIG    1       22.050   4.239  54.311  0.00  0.00    -0.120 A 
ATOM     23  C   LIG    1       21.672   3.829  55.576  0.00  0.00    +0.033 A 
ATOM     24  C   LIG    1       22.236   2.698  56.134  0.00  0.00    +0.036 A 
ATOM     25  C   LIG    1       23.180   1.975  55.427  0.00  0.00    -0.029 A 
ATOM     26 CL   LIG    1       23.888   0.553  56.127  0.00  0.00    -0.061 Cl
ATOM     27  C   LIG    1       23.558   2.385  54.161  0.00  0.00    +0.035 A 
ATOM     28  C   LIG    1       22.993   3.517  53.604  0.00  0.00    +0.045 A 
ENDBRANCH  21  22
BRANCH  21  29
ATOM     29  O   LIG    1       20.259   5.827  54.429  0.00  0.00    -0.539 OA
ATOM     30  H   LIG    1       20.427   6.155  55.323  0.00  0.00    +0.369 HD
ENDBRANCH  21  29
ENDBRANCH  20  21
ENDBRANCH   9  20
TORSDOF 7
ENDMDL
MODEL 3
REMARK VINA RESULT:      -7.2     15.855     18.425
REMARK  Name = ZINC12577459
REMARK                            x       y       z     vdW  Elec       q    Type
REMARK                         _______ _______ _______ _____ _____    ______ ____
ROOT
ATOM      1  C   LIG    1       -2.119  -3.200  78.518  0.00  0.00    +0.280 A 
ATOM      2  N   LIG    1       -3.237  -3.083  79.171  0.00  0.00    -0.459 NA
ATOM      3  C   LIG    1       -3.169  -2.013  80.005  0.00  0.00    +0.045 A 
ATOM      4  C   LIG    1       -4.062  -1.441  80.914  0.00  0.00    +0.078 A 
ATOM      5  C   LIG    1       -3.688  -0.346  81.639  0.00  0.00    +0.007 A 
ATOM      6  C   LIG    1       -2.430   0.217  81.473  0.00  0.00    +0.043 A 
ATOM      7  C   LIG    1       -1.534  -0.327  80.577  0.00  0.00    +0.010 A 
ATOM      8  C   LIG    1       -1.895  -1.446  79.838  0.00  0.00    +0.058 A 
ATOM      9  N   LIG    1       -1.255  -2.216  78.887  0.00  0.00    -0.474 N 
ENDROOT
BRANCH   1  10
ATOM     10  C   LIG    1       -1.821  -4.272  77.500  0.00  0.00    -0.212 C 
BRANCH  10  11
ATOM     11  S   LIG    1       -1.989  -3.583  75.830  0.00  0.00    +2.495 S 
ATOM     12  O   LIG    1       -0.731  -3.588  75.170  0.00  0.00    -0.909 OA
ATOM     13  O   LIG    1       -2.786  -2.407  75.864  0.00  0.00    -0.927 OA
BRANCH  11  17
ATOM     14  C   LIG    1       -4.491  -6.607  73.574  0.00  0.00    +0.074 A 
ATOM     15  C   LIG    1       -3.560  -5.839  72.899  0.00  0.00    -0.002 A 
ATOM     16  C   LIG    1       -2.797  -4.915  73.588  0.00  0.00    +0.115 A 
ATOM     17  C   LIG    1       -2.963  -4.760  74.952  0.00  0.00    -0.663 A 
ATOM     18  C   LIG    1       -3.889  -5.533  75.627  0.00  0.00    +0.124 A 
ATOM     19  C   LIG    1       -4.657  -6.452  74.938  0.00  0.00    +0.001 A 
ENDBRANCH  11  17
ENDBRANCH  10  11
ENDBRANCH   1  10
BRANCH   9  20
ATOM     20  C   LIG    1        0.101  -2.013  78.374  0.00  0.00    +0.291 C 
BRANCH  20  21
ATOM     21  C   LIG    1        0.994  -1.471  79.493  0.00  0.00    +0.256 C 
BRANCH  21  22
ATOM     22  C   LIG    1        1.688  -2.618  80.182  0.00  0.00    -0.120 A 
ATOM     23  C   LIG    1        3.059  -2.591  80.356  0.00  0.00    +0.033 A 
ATOM     24  C   LIG    1        3.697  -3.644  80.983  0.00  0.00    +0.036 A 
ATOM     25  C   LIG    1        2.964  -4.726  81.436  0.00  0.00    -0.029 A 
ATOM     26 CL   LIG    1        3.765  -6.049  82.225  0.00  0.00    -0.061 Cl
ATOM     27  C   LIG    1        1.591  -4.752  81.262  0.00  0.00    +0.035 A 
ATOM     28  C   LIG    1        0.954  -3.698  80.635  0.00  0.00    +0.045 A 
ENDBRANCH  21  22
BRANCH  21  29
ATOM     29  O   LIG    1        1.969  -0.588  78.937  0.00  0.00    -0.539 OA
ATOM     30  H   LIG    1        2.583  -1.015  78.324  0.00  0.00    +0.369 HD
ENDBRANCH  21  29
ENDBRANCH  20  21
ENDBRANCH   9  20
TORSDOF 7
ENDMDL
MODEL 4
REMARK VINA RESULT:      -7.1     30.650     32.161
REMARK  Name = ZINC12577459
REMARK                            x       y       z     vdW  Elec       q    Type
REMARK                         _______ _______ _______ _____ _____    ______ ____
ROOT
ATOM      1  C   LIG    1       23.809   6.826  51.741  0.00  0.00    +0.280 A 
ATOM      2  N   LIG    1       24.090   6.737  50.474  0.00  0.00    -0.459 NA
ATOM      3  C   LIG    1       24.288   5.435  50.141  0.00  0.00    +0.045 A 
ATOM      4  C   LIG    1       24.608   4.784  48.948  0.00  0.00    +0.078 A 
ATOM      5  C   LIG    1       24.759   3.426  48.933  0.00  0.00    +0.007 A 
ATOM      6  C   LIG    1       24.586   2.681  50.091  0.00  0.00    +0.043 A 
ATOM      7  C   LIG    1       24.265   3.302  51.280  0.00  0.00    +0.010 A 
ATOM      8  C   LIG    1       24.115   4.683  51.315  0.00  0.00    +0.058 A 
ATOM      9  N   LIG    1       23.808   5.590  52.309  0.00  0.00    -0.474 N 
ENDROOT
BRANCH   1  10
ATOM     10  C   LIG    1       23.527   8.114  52.474  0.00  0.00    -0.212 C 
BRANCH  10  11
ATOM     11  S   LIG    1       21.803   8.604  52.192  0.00  0.00    +2.495 S 
ATOM     12  O   LIG    1       20.938   7.498  52.409  0.00  0.00    -0.909 OA
ATOM     13  O   LIG    1       21.703   9.381  51.006  0.00  0.00    -0.927 OA
BRANCH  11  17
ATOM     14  C   LIG    1       20.852  11.492  55.546  0.00  0.00    +0.074 A 
ATOM     15  C   LIG    1       21.982  11.680  54.771  0.00  0.00    -0.002 A 
ATOM     16  C   LIG    1       22.273  10.798  53.747  0.00  0.00    +0.115 A 
ATOM     17  C   LIG    1       21.433   9.728  53.497  0.00  0.00    -0.663 A 
ATOM     18  C   LIG    1       20.301   9.543  54.269  0.00  0.00    +0.124 A 
ATOM     19  C   LIG    1       20.013  10.422  55.296  0.00  0.00    +0.001 A 
ENDBRANCH  11  17
ENDBRANCH  10  11
ENDBRANCH   1  10
BRANCH   9  20
ATOM     20  C   LIG    1       23.536   5.281  53.714  0.00  0.00    +0.291 C 
BRANCH  20  21
ATOM     21  C   LIG    1       22.207   4.531  53.824  0.00  0.00    +0.256 C 
BRANCH  21  22
ATOM     22  C   LIG    1       22.380   3.328  54.716  0.00  0.00    -0.120 A 
ATOM     23  C   LIG    1       21.634   3.215  55.875  0.00  0.00    +0.033 A 
ATOM     24  C   LIG    1       21.796   2.116  56.696  0.00  0.00    +0.036 A 
ATOM     25  C   LIG    1       22.706   1.129  56.360  0.00  0.00    -0.029 A 
ATOM     26 CL   LIG    1       22.909  -0.253  57.391  0.00  0.00    -0.061 Cl
ATOM     27  C   LIG    1       23.452   1.243  55.200  0.00  0.00    +0.035 A 
ATOM     28  C   LIG    1       23.289   2.343  54.379  0.00  0.00    +0.045 A 
ENDBRANCH  21  22
BRANCH  21  29
ATOM     29  O   LIG    1       21.216   5.397  54.378  0.00  0.00    -0.539 OA
ATOM     30  H   LIG    1       21.473   6.329  54.396  0.00  0.00    +0.369 HD
ENDBRANCH  21  29
ENDBRANCH  20  21
ENDBRANCH   9  20
TORSDOF 7
ENDMDL
MODEL 5
REMARK VINA RESULT:      -7.0     31.956     33.723
REMARK  Name = ZINC12577459
REMARK                            x       y       z     vdW  Elec       q    Type
REMARK                         _______ _______ _______ _____ _____    ______ ____
ROOT
ATOM      1  C   LIG    1       23.502   1.927  55.049  0.00  0.00    +0.280 A 
ATOM      2  N   LIG    1       22.765   1.517  56.040  0.00  0.00    -0.459 NA
ATOM      3  C   LIG    1       23.200   0.301  56.459  0.00  0.00    +0.045 A 
ATOM      4  C   LIG    1       22.785  -0.578  57.462  0.00  0.00    +0.078 A 
ATOM      5  C   LIG    1       23.432  -1.769  57.635  0.00  0.00    +0.007 A 
ATOM      6  C   LIG    1       24.509  -2.112  56.830  0.00  0.00    +0.043 A 
ATOM      7  C   LIG    1       24.940  -1.258  55.837  0.00  0.00    +0.010 A 
ATOM      8  C   LIG    1       24.289  -0.047  55.642  0.00  0.00    +0.058 A 
ATOM      9  N   LIG    1       24.459   1.004  54.763  0.00  0.00    -0.474 N 
ENDROOT
BRANCH   1  10
ATOM     10  C   LIG    1       23.320   3.236  54.323  0.00  0.00    -0.212 C 
BRANCH  10  11
ATOM     11  S   LIG    1       21.636   3.852  54.599  0.00  0.00    +2.495 S 
ATOM     12  O   LIG    1       21.498   4.319  55.933  0.00  0.00    -0.909 OA
ATOM     13  O   LIG    1       20.689   2.949  54.045  0.00  0.00    -0.927 OA
BRANCH  11  17
ATOM     14  C   LIG    1       21.325   7.570  52.035  0.00  0.00    +0.074 A 
ATOM     15  C   LIG    1       20.324   7.268  52.940  0.00  0.00    -0.002 A 
ATOM     16  C   LIG    1       20.418   6.133  53.722  0.00  0.00    +0.115 A 
ATOM     17  C   LIG    1       21.514   5.299  53.601  0.00  0.00    -0.663 A 
ATOM     18  C   LIG    1       22.518   5.603  52.700  0.00  0.00    +0.124 A 
ATOM     19  C   LIG    1       22.421   6.735  51.913  0.00  0.00    +0.001 A 
ENDBRANCH  11  17
ENDBRANCH  10  11
ENDBRANCH   1  10
BRANCH   9  20
ATOM     20  C   LIG    1       25.477   1.104  53.716  0.00  0.00    +0.291 C 
BRANCH  20  21
ATOM     21  C   LIG    1       25.088   0.209  52.538  0.00  0.00    +0.256 C 
BRANCH  21  22
ATOM     22  C   LIG    1       25.028   1.034  51.278  0.00  0.00    -0.120 A 
ATOM     23  C   LIG    1       26.064   0.975  50.364  0.00  0.00    +0.033 A 
ATOM     24  C   LIG    1       26.013   1.736  49.211  0.00  0.00    +0.036 A 
ATOM     25  C   LIG    1       24.926   2.556  48.971  0.00  0.00    -0.029 A 
ATOM     26 CL   LIG    1       24.861   3.510  47.523  0.00  0.00    -0.061 Cl
ATOM     27  C   LIG    1       23.889   2.614  49.886  0.00  0.00    +0.035 A 
ATOM     28  C   LIG    1       23.941   1.853  51.039  0.00  0.00    +0.045 A 
ENDBRANCH  21  22
BRANCH  21  29
ATOM     29  O   LIG    1       26.060  -0.826  52.385  0.00  0.00    -0.539 OA
ATOM     30  H   LIG    1       26.248  -1.312  53.199  0.00  0.00    +0.369 HD
ENDBRANCH  21  29
ENDBRANCH  20  21
ENDBRANCH   9  20
TORSDOF 7
ENDMDL
MODEL 6
REMARK VINA RESULT:      -7.0     16.397     17.400
REMARK  Name = ZINC12577459
REMARK                            x       y       z     vdW  Elec       q    Type
REMARK                         _______ _______ _______ _____ _____    ______ ____
ROOT
ATOM      1  C   LIG    1        0.202  -2.975  76.368  0.00  0.00    +0.280 A 
ATOM      2  N   LIG    1        1.242  -3.110  75.598  0.00  0.00    -0.459 NA
ATOM      3  C   LIG    1        0.941  -2.680  74.345  0.00  0.00    +0.045 A 
ATOM      4  C   LIG    1        1.665  -2.600  73.154  0.00  0.00    +0.078 A 
ATOM      5  C   LIG    1        1.066  -2.122  72.023  0.00  0.00    +0.007 A 
ATOM      6  C   LIG    1       -0.256  -1.700  72.047  0.00  0.00    +0.043 A 
ATOM      7  C   LIG    1       -0.989  -1.764  73.213  0.00  0.00    +0.010 A 
ATOM      8  C   LIG    1       -0.398  -2.255  74.370  0.00  0.00    +0.058 A 
ATOM      9  N   LIG    1       -0.837  -2.450  75.665  0.00  0.00    -0.474 N 
ENDROOT
BRANCH   1  10
ATOM     10  C   LIG    1        0.156  -3.348  77.828  0.00  0.00    -0.212 C 
BRANCH  10  11
ATOM     11  S   LIG    1        1.057  -2.107  78.797  0.00  0.00    +2.495 S 
ATOM     12  O   LIG    1        0.144  -1.249  79.465  0.00  0.00    -0.909 OA
ATOM     13  O   LIG    1        2.129  -1.572  78.032  0.00  0.00    -0.927 OA
BRANCH  11  17
ATOM     14  C   LIG    1        3.065  -4.455  82.107  0.00  0.00    +0.074 A 
ATOM     15  C   LIG    1        3.787  -3.521  81.386  0.00  0.00    -0.002 A 
ATOM     16  C   LIG    1        3.174  -2.805  80.375  0.00  0.00    +0.115 A 
ATOM     17  C   LIG    1        1.839  -3.021  80.085  0.00  0.00    -0.663 A 
ATOM     18  C   LIG    1        1.117  -3.950  80.811  0.00  0.00    +0.124 A 
ATOM     19  C   LIG    1        1.731  -4.671  81.817  0.00  0.00    +0.001 A 
ENDBRANCH  11  17
ENDBRANCH  10  11
ENDBRANCH   1  10
BRANCH   9  20
ATOM     20  C   LIG    1       -2.173  -2.151  76.183  0.00  0.00    +0.291 C 
BRANCH  20  21
ATOM     21  C   LIG    1       -2.765  -3.407  76.825  0.00  0.00    +0.256 C 
BRANCH  21  22
ATOM     22  C   LIG    1       -3.162  -3.106  78.247  0.00  0.00    -0.120 A 
ATOM     23  C   LIG    1       -3.247  -1.795  78.678  0.00  0.00    +0.033 A 
ATOM     24  C   LIG    1       -3.605  -1.518  79.983  0.00  0.00    +0.036 A 
ATOM     25  C   LIG    1       -3.878  -2.552  80.860  0.00  0.00    -0.029 A 
ATOM     26 CL   LIG    1       -4.329  -2.205  82.500  0.00  0.00    -0.061 Cl
ATOM     27  C   LIG    1       -3.794  -3.864  80.428  0.00  0.00    +0.035 A 
ATOM     28  C   LIG    1       -3.435  -4.140  79.122  0.00  0.00    +0.045 A 
ENDBRANCH  21  22
BRANCH  21  29
ATOM     29  O   LIG    1       -3.915  -3.822  76.086  0.00  0.00    -0.539 OA
ATOM     30  H   LIG    1       -4.754  -3.523  76.463  0.00  0.00    +0.369 HD
ENDBRANCH  21  29
ENDBRANCH  20  21
ENDBRANCH   9  20
TORSDOF 7
ENDMDL
MODEL 7
REMARK VINA RESULT:      -7.0     15.150     17.163
REMARK  Name = ZINC12577459
REMARK                            x       y       z     vdW  Elec       q    Type
REMARK                         _______ _______ _______ _____ _____    ______ ____
ROOT
ATOM      1  C   LIG    1       -0.651  -2.174  78.088  0.00  0.00    +0.280 A 
ATOM      2  N   LIG    1       -0.473  -2.463  76.832  0.00  0.00    -0.459 NA
ATOM      3  C   LIG    1       -1.443  -3.318  76.418  0.00  0.00    +0.045 A 
ATOM      4  C   LIG    1       -1.727  -3.935  75.198  0.00  0.00    +0.078 A 
ATOM      5  C   LIG    1       -2.797  -4.780  75.095  0.00  0.00    +0.007 A 
ATOM      6  C   LIG    1       -3.615  -5.022  76.189  0.00  0.00    +0.043 A 
ATOM      7  C   LIG    1       -3.358  -4.419  77.402  0.00  0.00    +0.010 A 
ATOM      8  C   LIG    1       -2.270  -3.565  77.527  0.00  0.00    +0.058 A 
ATOM      9  N   LIG    1       -1.746  -2.823  78.567  0.00  0.00    -0.474 N 
ENDROOT
BRANCH   1  10
ATOM     10  C   LIG    1        0.230  -1.254  78.895  0.00  0.00    -0.212 C 
BRANCH  10  11
ATOM     11  S   LIG    1        1.960  -1.774  78.727  0.00  0.00    +2.495 S 
ATOM     12  O   LIG    1        2.828  -0.684  79.002  0.00  0.00    -0.909 OA
ATOM     13  O   LIG    1        2.125  -2.553  77.550  0.00  0.00    -0.927 OA
BRANCH  11  17
ATOM     14  C   LIG    1        2.638  -4.677  82.134  0.00  0.00    +0.074 A 
ATOM     15  C   LIG    1        1.401  -4.610  81.519  0.00  0.00    -0.002 A 
ATOM     16  C   LIG    1        1.194  -3.723  80.479  0.00  0.00    +0.115 A 
ATOM     17  C   LIG    1        2.223  -2.904  80.053  0.00  0.00    -0.663 A 
ATOM     18  C   LIG    1        3.462  -2.976  80.665  0.00  0.00    +0.124 A 
ATOM     19  C   LIG    1        3.667  -3.858  81.708  0.00  0.00    +0.001 A 
ENDBRANCH  11  17
ENDBRANCH  10  11
ENDBRANCH   1  10
BRANCH   9  20
ATOM     20  C   LIG    1       -2.269  -2.752  79.933  0.00  0.00    +0.291 C 
BRANCH  20  21
ATOM     21  C   LIG    1       -3.484  -1.822  79.967  0.00  0.00    +0.256 C 
BRANCH  21  22
ATOM     22  C   LIG    1       -3.281  -0.768  81.025  0.00  0.00    -0.120 A 
ATOM     23  C   LIG    1       -4.208  -0.621  82.040  0.00  0.00    +0.033 A 
ATOM     24  C   LIG    1       -4.026   0.349  83.007  0.00  0.00    +0.036 A 
ATOM     25  C   LIG    1       -2.916   1.174  82.959  0.00  0.00    -0.029 A 
ATOM     26 CL   LIG    1       -2.687   2.393  84.174  0.00  0.00    -0.061 Cl
ATOM     27  C   LIG    1       -1.989   1.027  81.943  0.00  0.00    +0.035 A 
ATOM     28  C   LIG    1       -2.172   0.056  80.976  0.00  0.00    +0.045 A 
ENDBRANCH  21  22
BRANCH  21  29
ATOM     29  O   LIG    1       -3.640  -1.196  78.693  0.00  0.00    -0.539 OA
ATOM     30  H   LIG    1       -4.302  -0.491  78.679  0.00  0.00    +0.369 HD
ENDBRANCH  21  29
ENDBRANCH  20  21
ENDBRANCH   9  20
TORSDOF 7
ENDMDL
MODEL 8
REMARK VINA RESULT:      -7.0     24.368     27.130
REMARK  Name = ZINC12577459
REMARK                            x       y       z     vdW  Elec       q    Type
REMARK                         _______ _______ _______ _____ _____    ______ ____
ROOT
ATOM      1  C   LIG    1       10.601 -10.776  75.162  0.00  0.00    +0.280 A 
ATOM      2  N   LIG    1       11.343  -9.718  75.016  0.00  0.00    -0.459 NA
ATOM      3  C   LIG    1       11.946  -9.417  76.195  0.00  0.00    +0.045 A 
ATOM      4  C   LIG    1       12.827  -8.411  76.598  0.00  0.00    +0.078 A 
ATOM      5  C   LIG    1       13.258  -8.362  77.893  0.00  0.00    +0.007 A 
ATOM      6  C   LIG    1       12.841  -9.313  78.815  0.00  0.00    +0.043 A 
ATOM      7  C   LIG    1       11.977 -10.319  78.438  0.00  0.00    +0.010 A 
ATOM      8  C   LIG    1       11.521 -10.378  77.128  0.00  0.00    +0.058 A 
ATOM      9  N   LIG    1       10.675 -11.227  76.443  0.00  0.00    -0.474 N 
ENDROOT
BRANCH   1  10
ATOM     10  C   LIG    1        9.776 -11.409  74.069  0.00  0.00    -0.212 C 
BRANCH  10  11
ATOM     11  S   LIG    1        8.688 -10.158  73.332  0.00  0.00    +2.495 S 
ATOM     12  O   LIG    1        8.516 -10.415  71.946  0.00  0.00    -0.909 OA
ATOM     13  O   LIG    1        9.050  -8.863  73.791  0.00  0.00    -0.927 OA
BRANCH  11  17
ATOM     14  C   LIG    1        4.621 -10.935  75.164  0.00  0.00    +0.074 A 
ATOM     15  C   LIG    1        5.396  -9.884  75.620  0.00  0.00    -0.002 A 
ATOM     16  C   LIG    1        6.638  -9.648  75.062  0.00  0.00    +0.115 A 
ATOM     17  C   LIG    1        7.105 -10.460  74.045  0.00  0.00    -0.663 A 
ATOM     18  C   LIG    1        6.328 -11.507  73.585  0.00  0.00    +0.124 A 
ATOM     19  C   LIG    1        5.088 -11.748  74.147  0.00  0.00    +0.001 A 
ENDBRANCH  11  17
ENDBRANCH  10  11
ENDBRANCH   1  10
BRANCH   9  20
ATOM     20  C   LIG    1        9.982 -12.394  76.994  0.00  0.00    +0.291 C 
BRANCH  20  21
ATOM     21  C   LIG    1       11.009 -13.380  77.554  0.00  0.00    +0.256 C 
BRANCH  21  22
ATOM     22  C   LIG    1       10.294 -14.564  78.152  0.00  0.00    -0.120 A 
ATOM     23  C   LIG    1        9.069 -14.392  78.770  0.00  0.00    +0.033 A 
ATOM     24  C   LIG    1        8.416 -15.476  79.324  0.00  0.00    +0.036 A 
ATOM     25  C   LIG    1        8.987 -16.734  79.261  0.00  0.00    -0.029 A 
ATOM     26 CL   LIG    1        8.167 -18.097  79.956  0.00  0.00    -0.061 Cl
ATOM     27  C   LIG    1       10.214 -16.906  78.643  0.00  0.00    +0.035 A 
ATOM     28  C   LIG    1       10.866 -15.821  78.090  0.00  0.00    +0.045 A 
ENDBRANCH  21  22
BRANCH  21  29
ATOM     29  O   LIG    1       11.867 -13.822  76.502  0.00  0.00    -0.539 OA
ATOM     30  H   LIG    1       11.914 -14.784  76.410  0.00  0.00    +0.369 HD
ENDBRANCH  21  29
ENDBRANCH  20  21
ENDBRANCH   9  20
TORSDOF 7
ENDMDL
MODEL 9
REMARK VINA RESULT:      -7.0     31.574     33.424
REMARK  Name = ZINC12577459
REMARK                            x       y       z     vdW  Elec       q    Type
REMARK                         _______ _______ _______ _____ _____    ______ ____
ROOT
ATOM      1  C   LIG    1       23.874   2.755  52.494  0.00  0.00    +0.280 A 
ATOM      2  N   LIG    1       24.864   1.921  52.624  0.00  0.00    -0.459 NA
ATOM      3  C   LIG    1       24.785   1.303  53.830  0.00  0.00    +0.045 A 
ATOM      4  C   LIG    1       25.567   0.340  54.473  0.00  0.00    +0.078 A 
ATOM      5  C   LIG    1       25.231  -0.084  55.727  0.00  0.00    +0.007 A 
ATOM      6  C   LIG    1       24.109   0.423  56.369  0.00  0.00    +0.043 A 
ATOM      7  C   LIG    1       23.319   1.370  55.752  0.00  0.00    +0.010 A 
ATOM      8  C   LIG    1       23.651   1.818  54.480  0.00  0.00    +0.058 A 
ATOM      9  N   LIG    1       23.093   2.731  53.607  0.00  0.00    -0.474 N 
ENDROOT
BRANCH   1  10
ATOM     10  C   LIG    1       23.629   3.623  51.286  0.00  0.00    -0.212 C 
BRANCH  10  11
ATOM     11  S   LIG    1       24.833   4.981  51.264  0.00  0.00    +2.495 S 
ATOM     12  O   LIG    1       26.050   4.547  50.676  0.00  0.00    -0.909 OA
ATOM     13  O   LIG    1       24.832   5.655  52.515  0.00  0.00    -0.927 OA
BRANCH  11  17
ATOM     14  C   LIG    1       23.140   7.986  48.332  0.00  0.00    +0.074 A 
ATOM     15  C   LIG    1       22.615   7.894  49.608  0.00  0.00    -0.002 A 
ATOM     16  C   LIG    1       23.131   6.976  50.503  0.00  0.00    +0.115 A 
ATOM     17  C   LIG    1       24.174   6.151  50.123  0.00  0.00    -0.663 A 
ATOM     18  C   LIG    1       24.702   6.247  48.849  0.00  0.00    +0.124 A 
ATOM     19  C   LIG    1       24.182   7.161  47.952  0.00  0.00    +0.001 A 
ENDBRANCH  11  17
ENDBRANCH  10  11
ENDBRANCH   1  10
BRANCH   9  20
ATOM     20  C   LIG    1       21.887   3.528  53.839  0.00  0.00    +0.291 C 
BRANCH  20  21
ATOM     21  C   LIG    1       22.208   4.670  54.806  0.00  0.00    +0.256 C 
BRANCH  21  22
ATOM     22  C   LIG    1       21.770   5.979  54.201  0.00  0.00    -0.120 A 
ATOM     23  C   LIG    1       22.530   7.118  54.395  0.00  0.00    +0.033 A 
ATOM     24  C   LIG    1       22.127   8.320  53.846  0.00  0.00    +0.036 A 
ATOM     25  C   LIG    1       20.962   8.385  53.102  0.00  0.00    -0.029 A 
ATOM     26 CL   LIG    1       20.456   9.894  52.411  0.00  0.00    -0.061 Cl
ATOM     27  C   LIG    1       20.202   7.245  52.908  0.00  0.00    +0.035 A 
ATOM     28  C   LIG    1       20.607   6.043  53.458  0.00  0.00    +0.045 A 
ENDBRANCH  21  22
BRANCH  21  29
ATOM     29  O   LIG    1       21.516   4.459  56.038  0.00  0.00    -0.539 OA
ATOM     30  H   LIG    1       21.417   3.528  56.279  0.00  0.00    +0.369 HD
ENDBRANCH  21  29
ENDBRANCH  20  21
ENDBRANCH   9  20
TORSDOF 7
ENDMDL
