# Supplementary material for: Computationally accelerated identification of P-glycoprotein inhibitors
Source: PLoS One. 2025 Aug 13;20(8):e0325121. doi: 10.1371/journal.pone.0325121 (PMC12349723; doi:10.1371/journal.pone.0325121)
Supplement: S9 File — We have provided the full dataset for the docking studies presented in this paper, as defined by the journal’s definition of a complete minimal dataset. (ZIP) [file pone.0325121.s013.zip › S9_Docking_Data_Receptors_Ligands/NBD_docking/transition_nbd/ZINC12922226_transition_nbd_out.pdb]

MODEL 1
REMARK VINA RESULT:     -10.1      0.000      0.000
REMARK  Name = ZINC12922226
REMARK                            x       y       z     vdW  Elec       q    Type
REMARK                         _______ _______ _______ _____ _____    ______ ____
COMPND    ZINC12922226 
AUTHOR    GENERATED BY OPEN BABEL 2.3.2
ATOM      1  C   LIG     1      -1.384  -1.926  79.399  1.00  0.00           C  
ATOM      2  N   LIG     1      -0.961  -0.834  79.992  1.00  0.00           N  
ATOM      3  N   LIG     1      -1.844  -0.444  80.842  1.00  0.00           N  
ATOM      4  C   LIG     1      -2.857  -1.263  80.827  1.00  0.00           C  
ATOM      5  O   LIG     1      -2.597  -2.215  79.913  1.00  0.00           O  
ATOM      6  C   LIG     1      -2.156  -2.212  76.317  1.00  0.00           C  
ATOM      7  C   LIG     1      -0.981  -2.828  77.032  1.00  0.00           C  
ATOM      8  C   LIG     1      -0.668  -2.692  78.358  1.00  0.00           C  
ATOM      9  C   LIG     1       0.557  -3.505  78.494  1.00  0.00           C  
ATOM     10  N   LIG     1       0.789  -3.977  77.294  1.00  0.00           N  
ATOM     11  O   LIG     1      -0.039  -3.612  76.496  1.00  0.00           O  
ATOM     12  C   LIG     1       1.353  -3.737  79.723  1.00  0.00           C  
ATOM     13  C   LIG     1       0.973  -4.729  80.626  1.00  0.00           C  
ATOM     14  C   LIG     1       1.721  -4.944  81.765  1.00  0.00           C  
ATOM     15  C   LIG     1       2.840  -4.170  82.018  1.00  0.00           C  
ATOM     16  C   LIG     1       3.218  -3.181  81.129  1.00  0.00           C  
ATOM     17  C   LIG     1       2.481  -2.960  79.983  1.00  0.00           C  
ATOM     18  C   LIG     1      -4.098  -1.159  81.674  1.00  0.00           C  
ATOM     19  N   LIG     1      -4.212   0.200  82.209  1.00  0.00           N  
ATOM     20  C   LIG     1      -4.293   1.255  81.356  1.00  0.00           C  
ATOM     21  N   LIG     1      -4.395   2.487  81.752  1.00  0.00           N  
ATOM     22  C   LIG     1      -4.430   2.811  83.068  1.00  0.00           C  
ATOM     23  C   LIG     1      -4.541   4.136  83.495  1.00  0.00           C  
ATOM     24  C   LIG     1      -4.573   4.419  84.842  1.00  0.00           C  
ATOM     25  C   LIG     1      -4.496   3.401  85.784  1.00  0.00           C  
ATOM     26  C   LIG     1      -4.385   2.086  85.389  1.00  0.00           C  
ATOM     27  C   LIG     1      -4.351   1.779  84.030  1.00  0.00           C  
ATOM     28  C   LIG     1      -4.242   0.394  83.549  1.00  0.00           C  
ATOM     29  O   LIG     1      -4.175  -0.542  84.324  1.00  0.00           O  
CONECT    1    8    5    2                                            
CONECT    2    1    3                                                 
CONECT    3    2    4                                                 
CONECT    4    5    3   18                                            
CONECT    5    1    4                                                 
CONECT    6    7                                                      
CONECT    7    6   11    8                                            
CONECT    8    7    9    1                                            
CONECT    9   10    8   12                                            
CONECT   10   11    9                                                 
CONECT   11    7   10                                                 
CONECT   12    9   17   13                                            
CONECT   13   12   14                                                 
CONECT   14   13   15                                                 
CONECT   15   16   14                                                 
CONECT   16   17   15                                                 
CONECT   17   12   16                                                 
CONECT   18    4   19                                                 
CONECT   19   20   18   28                                            
CONECT   20   21   19                                                 
CONECT   21   20   22                                                 
CONECT   22   21   23   27                                            
CONECT   23   22   24                                                 
CONECT   24   23   25                                                 
CONECT   25   24   26                                                 
CONECT   26   27   25                                                 
CONECT   27   22   28   26                                            
CONECT   28   19   27   29                                            
CONECT   29   28                                                      
MASTER        0    0    0    0    0    0    0    0   29    0   29    0
END
