# Supplementary material for: Computationally accelerated identification of P-glycoprotein inhibitors
Source: PLoS One. 2025 Aug 13;20(8):e0325121. doi: 10.1371/journal.pone.0325121 (PMC12349723; doi:10.1371/journal.pone.0325121)
Supplement: S9 File — We have provided the full dataset for the docking studies presented in this paper, as defined by the journal’s definition of a complete minimal dataset. (ZIP) [file pone.0325121.s013.zip › S9_Docking_Data_Receptors_Ligands/NBD_docking/transition_nbd/ZINC12922226_transition_nbd_out.pdbqt]

MODEL 1
REMARK VINA RESULT:     -10.1      0.000      0.000
REMARK  Name = ZINC12922226
REMARK                            x       y       z     vdW  Elec       q    Type
REMARK                         _______ _______ _______ _____ _____    ______ ____
ROOT
ATOM      1  C   LIG    1       -1.384  -1.926  79.399  0.00  0.00    +0.263 A 
ATOM      2  N   LIG    1       -0.961  -0.834  79.992  0.00  0.00    -0.261 NA
ATOM      3  N   LIG    1       -1.844  -0.444  80.842  0.00  0.00    -0.238 NA
ATOM      4  C   LIG    1       -2.857  -1.263  80.827  0.00  0.00    +0.129 A 
ATOM      5  O   LIG    1       -2.597  -2.215  79.913  0.00  0.00    -0.215 OA
ENDROOT
BRANCH   1   8
ATOM      6  C   LIG    1       -2.156  -2.212  76.317  0.00  0.00    +0.215 C 
ATOM      7  C   LIG    1       -0.981  -2.828  77.032  0.00  0.00    +0.042 A 
ATOM      8  C   LIG    1       -0.668  -2.692  78.358  0.00  0.00    -0.155 A 
ATOM      9  C   LIG    1        0.557  -3.505  78.494  0.00  0.00    +0.122 A 
ATOM     10  N   LIG    1        0.789  -3.977  77.294  0.00  0.00    -0.337 NA
ATOM     11  O   LIG    1       -0.039  -3.612  76.496  0.00  0.00    +0.110 OA
BRANCH   9  12
ATOM     12  C   LIG    1        1.353  -3.737  79.723  0.00  0.00    -0.045 A 
ATOM     13  C   LIG    1        0.973  -4.729  80.626  0.00  0.00    +0.074 A 
ATOM     14  C   LIG    1        1.721  -4.944  81.765  0.00  0.00    +0.009 A 
ATOM     15  C   LIG    1        2.840  -4.170  82.018  0.00  0.00    +0.029 A 
ATOM     16  C   LIG    1        3.218  -3.181  81.129  0.00  0.00    +0.002 A 
ATOM     17  C   LIG    1        2.481  -2.960  79.983  0.00  0.00    +0.043 A 
ENDBRANCH   9  12
ENDBRANCH   1   8
BRANCH   4  18
ATOM     18  C   LIG    1       -4.098  -1.159  81.674  0.00  0.00    +0.486 C 
BRANCH  18  19
ATOM     19  N   LIG    1       -4.212   0.200  82.209  0.00  0.00    -0.552 N 
ATOM     20  C   LIG    1       -4.293   1.255  81.356  0.00  0.00    +0.573 A 
ATOM     21  N   LIG    1       -4.395   2.487  81.752  0.00  0.00    -0.510 NA
ATOM     22  C   LIG    1       -4.430   2.811  83.068  0.00  0.00    +0.143 A 
ATOM     23  C   LIG    1       -4.541   4.136  83.495  0.00  0.00    +0.036 A 
ATOM     24  C   LIG    1       -4.573   4.419  84.842  0.00  0.00    +0.065 A 
ATOM     25  C   LIG    1       -4.496   3.401  85.784  0.00  0.00    +0.004 A 
ATOM     26  C   LIG    1       -4.385   2.086  85.389  0.00  0.00    +0.099 A 
ATOM     27  C   LIG    1       -4.351   1.779  84.030  0.00  0.00    -0.191 A 
ATOM     28  C   LIG    1       -4.242   0.394  83.549  0.00  0.00    +0.547 A 
ATOM     29  O   LIG    1       -4.175  -0.542  84.324  0.00  0.00    -0.485 OA
ENDBRANCH  18  19
ENDBRANCH   4  18
TORSDOF 4
ENDMDL
MODEL 2
REMARK VINA RESULT:      -9.6     38.586     41.105
REMARK  Name = ZINC12922226
REMARK                            x       y       z     vdW  Elec       q    Type
REMARK                         _______ _______ _______ _____ _____    ______ ____
ROOT
ATOM      1  C   LIG    1      -28.395   5.046  50.287  0.00  0.00    +0.263 A 
ATOM      2  N   LIG    1      -27.577   5.819  50.963  0.00  0.00    -0.261 NA
ATOM      3  N   LIG    1      -26.452   5.214  51.118  0.00  0.00    -0.238 NA
ATOM      4  C   LIG    1      -26.506   4.042  50.552  0.00  0.00    +0.129 A 
ATOM      5  O   LIG    1      -27.733   3.903  50.019  0.00  0.00    -0.215 OA
ENDROOT
BRANCH   1   8
ATOM      6  C   LIG    1      -29.811   4.482  47.485  0.00  0.00    +0.215 C 
ATOM      7  C   LIG    1      -30.411   5.134  48.704  0.00  0.00    +0.042 A 
ATOM      8  C   LIG    1      -29.784   5.367  49.899  0.00  0.00    -0.155 A 
ATOM      9  C   LIG    1      -30.835   6.023  50.702  0.00  0.00    +0.122 A 
ATOM     10  N   LIG    1      -31.881   6.079  49.916  0.00  0.00    -0.337 NA
ATOM     11  O   LIG    1      -31.660   5.596  48.832  0.00  0.00    +0.110 OA
BRANCH   9  12
ATOM     12  C   LIG    1      -30.729   6.514  52.097  0.00  0.00    -0.045 A 
ATOM     13  C   LIG    1      -30.700   7.884  52.356  0.00  0.00    +0.074 A 
ATOM     14  C   LIG    1      -30.607   8.335  53.657  0.00  0.00    +0.009 A 
ATOM     15  C   LIG    1      -30.532   7.432  54.702  0.00  0.00    +0.029 A 
ATOM     16  C   LIG    1      -30.555   6.071  54.450  0.00  0.00    +0.002 A 
ATOM     17  C   LIG    1      -30.653   5.608  53.154  0.00  0.00    +0.043 A 
ENDBRANCH   9  12
ENDBRANCH   1   8
BRANCH   4  18
ATOM     18  C   LIG    1      -25.397   3.023  50.509  0.00  0.00    +0.486 C 
BRANCH  18  19
ATOM     19  N   LIG    1      -25.969   1.675  50.533  0.00  0.00    -0.552 N 
ATOM     20  C   LIG    1      -26.023   0.945  49.389  0.00  0.00    +0.573 A 
ATOM     21  N   LIG    1      -26.515  -0.254  49.330  0.00  0.00    -0.510 NA
ATOM     22  C   LIG    1      -27.018  -0.872  50.428  0.00  0.00    +0.143 A 
ATOM     23  C   LIG    1      -27.547  -2.164  50.365  0.00  0.00    +0.036 A 
ATOM     24  C   LIG    1      -28.046  -2.752  51.505  0.00  0.00    +0.065 A 
ATOM     25  C   LIG    1      -28.031  -2.077  52.719  0.00  0.00    +0.004 A 
ATOM     26  C   LIG    1      -27.515  -0.803  52.807  0.00  0.00    +0.099 A 
ATOM     27  C   LIG    1      -27.005  -0.190  51.664  0.00  0.00    -0.191 A 
ATOM     28  C   LIG    1      -26.435   1.166  51.698  0.00  0.00    +0.547 A 
ATOM     29  O   LIG    1      -26.389   1.807  52.732  0.00  0.00    -0.485 OA
ENDBRANCH  18  19
ENDBRANCH   4  18
TORSDOF 4
ENDMDL
MODEL 3
REMARK VINA RESULT:      -9.4     38.641     41.669
REMARK  Name = ZINC12922226
REMARK                            x       y       z     vdW  Elec       q    Type
REMARK                         _______ _______ _______ _____ _____    ______ ____
ROOT
ATOM      1  C   LIG    1      -28.788   5.288  51.424  0.00  0.00    +0.263 A 
ATOM      2  N   LIG    1      -27.743   6.050  51.649  0.00  0.00    -0.261 NA
ATOM      3  N   LIG    1      -26.675   5.414  51.321  0.00  0.00    -0.238 NA
ATOM      4  C   LIG    1      -26.991   4.231  50.876  0.00  0.00    +0.129 A 
ATOM      5  O   LIG    1      -28.330   4.118  50.935  0.00  0.00    -0.215 OA
ENDROOT
BRANCH   1   8
ATOM      6  C   LIG    1      -30.206   5.824  54.231  0.00  0.00    +0.215 C 
ATOM      7  C   LIG    1      -30.829   5.877  52.860  0.00  0.00    +0.042 A 
ATOM      8  C   LIG    1      -30.201   5.643  51.666  0.00  0.00    -0.155 A 
ATOM      9  C   LIG    1      -31.285   5.827  50.680  0.00  0.00    +0.122 A 
ATOM     10  N   LIG    1      -32.343   6.133  51.389  0.00  0.00    -0.337 NA
ATOM     11  O   LIG    1      -32.104   6.166  52.571  0.00  0.00    +0.110 OA
BRANCH   9  12
ATOM     12  C   LIG    1      -31.196   5.693  49.206  0.00  0.00    -0.045 A 
ATOM     13  C   LIG    1      -30.264   6.444  48.491  0.00  0.00    +0.074 A 
ATOM     14  C   LIG    1      -30.181   6.312  47.120  0.00  0.00    +0.009 A 
ATOM     15  C   LIG    1      -31.029   5.444  46.454  0.00  0.00    +0.029 A 
ATOM     16  C   LIG    1      -31.959   4.701  47.158  0.00  0.00    +0.002 A 
ATOM     17  C   LIG    1      -32.047   4.820  48.530  0.00  0.00    +0.043 A 
ENDBRANCH   9  12
ENDBRANCH   1   8
BRANCH   4  18
ATOM     18  C   LIG    1      -26.029   3.177  50.391  0.00  0.00    +0.486 C 
BRANCH  18  19
ATOM     19  N   LIG    1      -26.418   1.874  50.936  0.00  0.00    -0.552 N 
ATOM     20  C   LIG    1      -26.703   1.754  52.258  0.00  0.00    +0.573 A 
ATOM     21  N   LIG    1      -27.054   0.635  52.815  0.00  0.00    -0.510 NA
ATOM     22  C   LIG    1      -27.162  -0.512  52.100  0.00  0.00    +0.143 A 
ATOM     23  C   LIG    1      -27.541  -1.717  52.697  0.00  0.00    +0.036 A 
ATOM     24  C   LIG    1      -27.638  -2.857  51.932  0.00  0.00    +0.065 A 
ATOM     25  C   LIG    1      -27.364  -2.825  50.571  0.00  0.00    +0.004 A 
ATOM     26  C   LIG    1      -26.988  -1.651  49.958  0.00  0.00    +0.099 A 
ATOM     27  C   LIG    1      -26.884  -0.485  50.715  0.00  0.00    -0.191 A 
ATOM     28  C   LIG    1      -26.495   0.800  50.114  0.00  0.00    +0.547 A 
ATOM     29  O   LIG    1      -26.247   0.893  48.926  0.00  0.00    -0.485 OA
ENDBRANCH  18  19
ENDBRANCH   4  18
TORSDOF 4
ENDMDL
MODEL 4
REMARK VINA RESULT:      -9.3      1.641      2.209
REMARK  Name = ZINC12922226
REMARK                            x       y       z     vdW  Elec       q    Type
REMARK                         _______ _______ _______ _____ _____    ______ ____
ROOT
ATOM      1  C   LIG    1       -1.877  -2.168  79.533  0.00  0.00    +0.263 A 
ATOM      2  N   LIG    1       -3.087  -2.052  80.029  0.00  0.00    -0.261 NA
ATOM      3  N   LIG    1       -3.153  -0.986  80.745  0.00  0.00    -0.238 NA
ATOM      4  C   LIG    1       -1.998  -0.383  80.736  0.00  0.00    +0.129 A 
ATOM      5  O   LIG    1       -1.163  -1.114  79.978  0.00  0.00    -0.215 OA
ENDROOT
BRANCH   1   8
ATOM      6  C   LIG    1       -3.280  -3.340  76.919  0.00  0.00    +0.215 C 
ATOM      7  C   LIG    1       -1.972  -3.769  77.533  0.00  0.00    +0.042 A 
ATOM      8  C   LIG    1       -1.388  -3.252  78.658  0.00  0.00    -0.155 A 
ATOM      9  C   LIG    1       -0.151  -4.049  78.785  0.00  0.00    +0.122 A 
ATOM     10  N   LIG    1       -0.172  -4.877  77.770  0.00  0.00    -0.337 NA
ATOM     11  O   LIG    1       -1.155  -4.729  77.085  0.00  0.00    +0.110 OA
BRANCH   9  12
ATOM     12  C   LIG    1        0.890  -3.937  79.834  0.00  0.00    -0.045 A 
ATOM     13  C   LIG    1        1.910  -2.995  79.709  0.00  0.00    +0.074 A 
ATOM     14  C   LIG    1        2.873  -2.891  80.692  0.00  0.00    +0.009 A 
ATOM     15  C   LIG    1        2.836  -3.728  81.793  0.00  0.00    +0.029 A 
ATOM     16  C   LIG    1        1.829  -4.668  81.919  0.00  0.00    +0.002 A 
ATOM     17  C   LIG    1        0.857  -4.778  80.946  0.00  0.00    +0.043 A 
ENDBRANCH   9  12
ENDBRANCH   1   8
BRANCH   4  18
ATOM     18  C   LIG    1       -1.659   0.899  81.452  0.00  0.00    +0.486 C 
BRANCH  18  19
ATOM     19  N   LIG    1       -2.750   1.254  82.362  0.00  0.00    -0.552 N 
ATOM     20  C   LIG    1       -3.137   0.377  83.325  0.00  0.00    +0.573 A 
ATOM     21  N   LIG    1       -4.093   0.618  84.168  0.00  0.00    -0.510 NA
ATOM     22  C   LIG    1       -4.785   1.784  84.145  0.00  0.00    +0.143 A 
ATOM     23  C   LIG    1       -5.815   2.045  85.052  0.00  0.00    +0.036 A 
ATOM     24  C   LIG    1       -6.489   3.243  84.992  0.00  0.00    +0.065 A 
ATOM     25  C   LIG    1       -6.160   4.198  84.039  0.00  0.00    +0.004 A 
ATOM     26  C   LIG    1       -5.149   3.965  83.133  0.00  0.00    +0.099 A 
ATOM     27  C   LIG    1       -4.454   2.758  83.177  0.00  0.00    -0.191 A 
ATOM     28  C   LIG    1       -3.361   2.456  82.240  0.00  0.00    +0.547 A 
ATOM     29  O   LIG    1       -3.021   3.254  81.386  0.00  0.00    -0.485 OA
ENDBRANCH  18  19
ENDBRANCH   4  18
TORSDOF 4
ENDMDL
MODEL 5
REMARK VINA RESULT:      -9.2      1.773      3.769
REMARK  Name = ZINC12922226
REMARK                            x       y       z     vdW  Elec       q    Type
REMARK                         _______ _______ _______ _____ _____    ______ ____
ROOT
ATOM      1  C   LIG    1       -1.925  -1.899  78.861  0.00  0.00    +0.263 A 
ATOM      2  N   LIG    1       -2.969  -1.252  78.395  0.00  0.00    -0.261 NA
ATOM      3  N   LIG    1       -3.795  -1.031  79.355  0.00  0.00    -0.238 NA
ATOM      4  C   LIG    1       -3.317  -1.521  80.464  0.00  0.00    +0.129 A 
ATOM      5  O   LIG    1       -2.129  -2.086  80.180  0.00  0.00    -0.215 OA
ENDROOT
BRANCH   1   8
ATOM      6  C   LIG    1        1.152  -1.377  79.519  0.00  0.00    +0.215 C 
ATOM      7  C   LIG    1        0.576  -2.131  78.348  0.00  0.00    +0.042 A 
ATOM      8  C   LIG    1       -0.750  -2.343  78.084  0.00  0.00    -0.155 A 
ATOM      9  C   LIG    1       -0.718  -3.119  76.828  0.00  0.00    +0.122 A 
ATOM     10  N   LIG    1        0.553  -3.256  76.543  0.00  0.00    -0.337 NA
ATOM     11  O   LIG    1        1.262  -2.725  77.364  0.00  0.00    +0.110 OA
BRANCH   9  12
ATOM     12  C   LIG    1       -1.874  -3.633  76.056  0.00  0.00    -0.045 A 
ATOM     13  C   LIG    1       -2.527  -4.795  76.464  0.00  0.00    +0.074 A 
ATOM     14  C   LIG    1       -3.607  -5.265  75.745  0.00  0.00    +0.009 A 
ATOM     15  C   LIG    1       -4.034  -4.593  74.613  0.00  0.00    +0.029 A 
ATOM     16  C   LIG    1       -3.386  -3.442  74.200  0.00  0.00    +0.002 A 
ATOM     17  C   LIG    1       -2.309  -2.959  74.915  0.00  0.00    +0.043 A 
ENDBRANCH   9  12
ENDBRANCH   1   8
BRANCH   4  18
ATOM     18  C   LIG    1       -3.978  -1.471  81.817  0.00  0.00    +0.486 C 
BRANCH  18  19
ATOM     19  N   LIG    1       -4.083  -0.079  82.258  0.00  0.00    -0.552 N 
ATOM     20  C   LIG    1       -3.997   0.925  81.346  0.00  0.00    +0.573 A 
ATOM     21  N   LIG    1       -4.081   2.182  81.658  0.00  0.00    -0.510 NA
ATOM     22  C   LIG    1       -4.264   2.587  82.940  0.00  0.00    +0.143 A 
ATOM     23  C   LIG    1       -4.355   3.939  83.276  0.00  0.00    +0.036 A 
ATOM     24  C   LIG    1       -4.542   4.304  84.590  0.00  0.00    +0.065 A 
ATOM     25  C   LIG    1       -4.641   3.343  85.588  0.00  0.00    +0.004 A 
ATOM     26  C   LIG    1       -4.554   2.003  85.282  0.00  0.00    +0.099 A 
ATOM     27  C   LIG    1       -4.365   1.612  83.958  0.00  0.00    -0.191 A 
ATOM     28  C   LIG    1       -4.272   0.197  83.570  0.00  0.00    +0.547 A 
ATOM     29  O   LIG    1       -4.356  -0.692  84.397  0.00  0.00    -0.485 OA
ENDBRANCH  18  19
ENDBRANCH   4  18
TORSDOF 4
ENDMDL
MODEL 6
REMARK VINA RESULT:      -9.1     37.979     40.453
REMARK  Name = ZINC12922226
REMARK                            x       y       z     vdW  Elec       q    Type
REMARK                         _______ _______ _______ _____ _____    ______ ____
ROOT
ATOM      1  C   LIG    1      -27.792   3.403  51.250  0.00  0.00    +0.263 A 
ATOM      2  N   LIG    1      -28.369   3.572  50.082  0.00  0.00    -0.261 NA
ATOM      3  N   LIG    1      -29.591   3.930  50.260  0.00  0.00    -0.238 NA
ATOM      4  C   LIG    1      -29.843   4.003  51.536  0.00  0.00    +0.129 A 
ATOM      5  O   LIG    1      -28.719   3.668  52.193  0.00  0.00    -0.215 OA
ENDROOT
BRANCH   1   8
ATOM      6  C   LIG    1      -25.287   5.288  51.836  0.00  0.00    +0.215 C 
ATOM      7  C   LIG    1      -25.305   3.784  51.739  0.00  0.00    +0.042 A 
ATOM      8  C   LIG    1      -26.393   2.994  51.486  0.00  0.00    -0.155 A 
ATOM      9  C   LIG    1      -25.823   1.631  51.500  0.00  0.00    +0.122 A 
ATOM     10  N   LIG    1      -24.549   1.797  51.752  0.00  0.00    -0.337 NA
ATOM     11  O   LIG    1      -24.260   2.961  51.886  0.00  0.00    +0.110 OA
BRANCH   9  12
ATOM     12  C   LIG    1      -26.539   0.353  51.277  0.00  0.00    -0.045 A 
ATOM     13  C   LIG    1      -27.191  -0.278  52.335  0.00  0.00    +0.074 A 
ATOM     14  C   LIG    1      -27.861  -1.465  52.121  0.00  0.00    +0.009 A 
ATOM     15  C   LIG    1      -27.876  -2.036  50.861  0.00  0.00    +0.029 A 
ATOM     16  C   LIG    1      -27.226  -1.418  49.808  0.00  0.00    +0.002 A 
ATOM     17  C   LIG    1      -26.558  -0.227  50.009  0.00  0.00    +0.043 A 
ENDBRANCH   9  12
ENDBRANCH   1   8
BRANCH   4  18
ATOM     18  C   LIG    1      -31.159   4.387  52.162  0.00  0.00    +0.486 C 
BRANCH  18  19
ATOM     19  N   LIG    1      -31.168   5.827  52.434  0.00  0.00    -0.552 N 
ATOM     20  C   LIG    1      -30.333   6.340  53.374  0.00  0.00    +0.573 A 
ATOM     21  N   LIG    1      -30.283   7.603  53.671  0.00  0.00    -0.510 NA
ATOM     22  C   LIG    1      -31.076   8.512  53.052  0.00  0.00    +0.143 A 
ATOM     23  C   LIG    1      -31.022   9.871  53.371  0.00  0.00    +0.036 A 
ATOM     24  C   LIG    1      -31.845  10.758  52.716  0.00  0.00    +0.065 A 
ATOM     25  C   LIG    1      -32.731  10.319  51.741  0.00  0.00    +0.004 A 
ATOM     26  C   LIG    1      -32.804   8.985  51.408  0.00  0.00    +0.099 A 
ATOM     27  C   LIG    1      -31.979   8.070  52.059  0.00  0.00    -0.191 A 
ATOM     28  C   LIG    1      -32.006   6.634  51.742  0.00  0.00    +0.547 A 
ATOM     29  O   LIG    1      -32.757   6.189  50.894  0.00  0.00    -0.485 OA
ENDBRANCH  18  19
ENDBRANCH   4  18
TORSDOF 4
ENDMDL
MODEL 7
REMARK VINA RESULT:      -9.1     35.279     37.714
REMARK  Name = ZINC12922226
REMARK                            x       y       z     vdW  Elec       q    Type
REMARK                         _______ _______ _______ _____ _____    ______ ____
ROOT
ATOM      1  C   LIG    1       22.260   6.593  53.378  0.00  0.00    +0.263 A 
ATOM      2  N   LIG    1       22.884   6.638  54.533  0.00  0.00    -0.261 NA
ATOM      3  N   LIG    1       22.622   5.569  55.199  0.00  0.00    -0.238 NA
ATOM      4  C   LIG    1       21.829   4.805  54.503  0.00  0.00    +0.129 A 
ATOM      5  O   LIG    1       21.576   5.432  53.341  0.00  0.00    -0.215 OA
ENDROOT
BRANCH   1   8
ATOM      6  C   LIG    1       23.199   6.240  50.350  0.00  0.00    +0.215 C 
ATOM      7  C   LIG    1       22.695   7.494  51.018  0.00  0.00    +0.042 A 
ATOM      8  C   LIG    1       22.297   7.624  52.321  0.00  0.00    -0.155 A 
ATOM      9  C   LIG    1       21.920   9.048  52.412  0.00  0.00    +0.122 A 
ATOM     10  N   LIG    1       22.130   9.535  51.214  0.00  0.00    -0.337 NA
ATOM     11  O   LIG    1       22.547   8.698  50.452  0.00  0.00    +0.110 OA
BRANCH   9  12
ATOM     12  C   LIG    1       21.413   9.772  53.603  0.00  0.00    -0.045 A 
ATOM     13  C   LIG    1       20.195   9.410  54.176  0.00  0.00    +0.074 A 
ATOM     14  C   LIG    1       19.731  10.083  55.287  0.00  0.00    +0.009 A 
ATOM     15  C   LIG    1       20.465  11.125  55.825  0.00  0.00    +0.029 A 
ATOM     16  C   LIG    1       21.672  11.493  55.257  0.00  0.00    +0.002 A 
ATOM     17  C   LIG    1       22.149  10.823  54.149  0.00  0.00    +0.043 A 
ENDBRANCH   9  12
ENDBRANCH   1   8
BRANCH   4  18
ATOM     18  C   LIG    1       21.288   3.464  54.927  0.00  0.00    +0.486 C 
BRANCH  18  19
ATOM     19  N   LIG    1       22.324   2.443  54.757  0.00  0.00    -0.552 N 
ATOM     20  C   LIG    1       22.912   2.275  53.543  0.00  0.00    +0.573 A 
ATOM     21  N   LIG    1       23.837   1.394  53.313  0.00  0.00    -0.510 NA
ATOM     22  C   LIG    1       24.287   0.564  54.287  0.00  0.00    +0.143 A 
ATOM     23  C   LIG    1       25.283  -0.384  54.041  0.00  0.00    +0.036 A 
ATOM     24  C   LIG    1       25.710  -1.205  55.060  0.00  0.00    +0.065 A 
ATOM     25  C   LIG    1       25.163  -1.102  56.332  0.00  0.00    +0.004 A 
ATOM     26  C   LIG    1       24.180  -0.176  56.601  0.00  0.00    +0.099 A 
ATOM     27  C   LIG    1       23.734   0.665  55.583  0.00  0.00    -0.191 A 
ATOM     28  C   LIG    1       22.692   1.678  55.812  0.00  0.00    +0.547 A 
ATOM     29  O   LIG    1       22.178   1.820  56.906  0.00  0.00    -0.485 OA
ENDBRANCH  18  19
ENDBRANCH   4  18
TORSDOF 4
ENDMDL
MODEL 8
REMARK VINA RESULT:      -9.0     15.661     18.615
REMARK  Name = ZINC12922226
REMARK                            x       y       z     vdW  Elec       q    Type
REMARK                         _______ _______ _______ _____ _____    ______ ____
ROOT
ATOM      1  C   LIG    1       10.118 -14.635  79.286  0.00  0.00    +0.263 A 
ATOM      2  N   LIG    1        9.924 -13.594  80.062  0.00  0.00    -0.261 NA
ATOM      3  N   LIG    1       10.435 -12.551  79.510  0.00  0.00    -0.238 NA
ATOM      4  C   LIG    1       10.972 -12.881  78.369  0.00  0.00    +0.129 A 
ATOM      5  O   LIG    1       10.791 -14.203  78.201  0.00  0.00    -0.215 OA
ENDROOT
BRANCH   1   8
ATOM      6  C   LIG    1        7.143 -15.784  79.262  0.00  0.00    +0.215 C 
ATOM      7  C   LIG    1        8.417 -16.536  79.549  0.00  0.00    +0.042 A 
ATOM      8  C   LIG    1        9.686 -16.022  79.555  0.00  0.00    -0.155 A 
ATOM      9  C   LIG    1       10.516 -17.193  79.901  0.00  0.00    +0.122 A 
ATOM     10  N   LIG    1        9.669 -18.183  80.038  0.00  0.00    -0.337 NA
ATOM     11  O   LIG    1        8.530 -17.836  79.847  0.00  0.00    +0.110 OA
BRANCH   9  12
ATOM     12  C   LIG    1       11.989 -17.239  80.059  0.00  0.00    -0.045 A 
ATOM     13  C   LIG    1       12.805 -17.460  78.950  0.00  0.00    +0.074 A 
ATOM     14  C   LIG    1       14.176 -17.496  79.102  0.00  0.00    +0.009 A 
ATOM     15  C   LIG    1       14.741 -17.326  80.353  0.00  0.00    +0.029 A 
ATOM     16  C   LIG    1       13.936 -17.113  81.458  0.00  0.00    +0.002 A 
ATOM     17  C   LIG    1       12.564 -17.069  81.318  0.00  0.00    +0.043 A 
ENDBRANCH   9  12
ENDBRANCH   1   8
BRANCH   4  18
ATOM     18  C   LIG    1       11.673 -11.950  77.414  0.00  0.00    +0.486 C 
BRANCH  18  19
ATOM     19  N   LIG    1       10.686 -11.309  76.543  0.00  0.00    -0.552 N 
ATOM     20  C   LIG    1        9.510 -11.936  76.281  0.00  0.00    +0.573 A 
ATOM     21  N   LIG    1        8.586 -11.433  75.521  0.00  0.00    -0.510 NA
ATOM     22  C   LIG    1        8.735 -10.225  74.924  0.00  0.00    +0.143 A 
ATOM     23  C   LIG    1        7.742  -9.683  74.106  0.00  0.00    +0.036 A 
ATOM     24  C   LIG    1        7.936  -8.452  73.521  0.00  0.00    +0.065 A 
ATOM     25  C   LIG    1        9.110  -7.741  73.733  0.00  0.00    +0.004 A 
ATOM     26  C   LIG    1       10.105  -8.253  74.536  0.00  0.00    +0.099 A 
ATOM     27  C   LIG    1        9.928  -9.498  75.137  0.00  0.00    -0.191 A 
ATOM     28  C   LIG    1       10.952 -10.093  76.009  0.00  0.00    +0.547 A 
ATOM     29  O   LIG    1       11.999  -9.517  76.239  0.00  0.00    -0.485 OA
ENDBRANCH  18  19
ENDBRANCH   4  18
TORSDOF 4
ENDMDL
MODEL 9
REMARK VINA RESULT:      -8.9     19.755     23.795
REMARK  Name = ZINC12922226
REMARK                            x       y       z     vdW  Elec       q    Type
REMARK                         _______ _______ _______ _____ _____    ______ ____
ROOT
ATOM      1  C   LIG    1        6.468   0.482  60.686  0.00  0.00    +0.263 A 
ATOM      2  N   LIG    1        6.385  -0.127  59.526  0.00  0.00    -0.261 NA
ATOM      3  N   LIG    1        6.524   0.735  58.582  0.00  0.00    -0.238 NA
ATOM      4  C   LIG    1        6.702   1.919  59.096  0.00  0.00    +0.129 A 
ATOM      5  O   LIG    1        6.666   1.792  60.434  0.00  0.00    -0.215 OA
ENDROOT
BRANCH   1   8
ATOM      6  C   LIG    1        4.537   1.316  63.083  0.00  0.00    +0.215 C 
ATOM      7  C   LIG    1        5.540   0.192  63.058  0.00  0.00    +0.042 A 
ATOM      8  C   LIG    1        6.361  -0.149  62.017  0.00  0.00    -0.155 A 
ATOM      9  C   LIG    1        7.116  -1.298  62.554  0.00  0.00    +0.122 A 
ATOM     10  N   LIG    1        6.658  -1.471  63.769  0.00  0.00    -0.337 NA
ATOM     11  O   LIG    1        5.801  -0.669  64.049  0.00  0.00    +0.110 OA
BRANCH   9  12
ATOM     12  C   LIG    1        8.167  -2.087  61.866  0.00  0.00    -0.045 A 
ATOM     13  C   LIG    1        9.513  -1.827  62.118  0.00  0.00    +0.074 A 
ATOM     14  C   LIG    1       10.487  -2.568  61.480  0.00  0.00    +0.009 A 
ATOM     15  C   LIG    1       10.130  -3.558  60.582  0.00  0.00    +0.029 A 
ATOM     16  C   LIG    1        8.795  -3.817  60.325  0.00  0.00    +0.002 A 
ATOM     17  C   LIG    1        7.812  -3.086  60.961  0.00  0.00    +0.043 A 
ENDBRANCH   9  12
ENDBRANCH   1   8
BRANCH   4  18
ATOM     18  C   LIG    1        6.905   3.200  58.329  0.00  0.00    +0.486 C 
BRANCH  18  19
ATOM     19  N   LIG    1        8.283   3.664  58.507  0.00  0.00    -0.552 N 
ATOM     20  C   LIG    1        9.292   3.048  57.838  0.00  0.00    +0.573 A 
ATOM     21  N   LIG    1       10.537   3.400  57.943  0.00  0.00    -0.510 NA
ATOM     22  C   LIG    1       10.922   4.426  58.743  0.00  0.00    +0.143 A 
ATOM     23  C   LIG    1       12.261   4.806  58.856  0.00  0.00    +0.036 A 
ATOM     24  C   LIG    1       12.605   5.854  59.679  0.00  0.00    +0.065 A 
ATOM     25  C   LIG    1       11.637   6.539  60.401  0.00  0.00    +0.004 A 
ATOM     26  C   LIG    1       10.310   6.184  60.307  0.00  0.00    +0.099 A 
ATOM     27  C   LIG    1        9.940   5.126  59.479  0.00  0.00    -0.191 A 
ATOM     28  C   LIG    1        8.538   4.706  59.333  0.00  0.00    +0.547 A 
ATOM     29  O   LIG    1        7.643   5.270  59.935  0.00  0.00    -0.485 OA
ENDBRANCH  18  19
ENDBRANCH   4  18
TORSDOF 4
ENDMDL
