# Supplementary material for: Computationally accelerated identification of P-glycoprotein inhibitors
Source: PLoS One. 2025 Aug 13;20(8):e0325121. doi: 10.1371/journal.pone.0325121 (PMC12349723; doi:10.1371/journal.pone.0325121)
Supplement: S9 File — We have provided the full dataset for the docking studies presented in this paper, as defined by the journal’s definition of a complete minimal dataset. (ZIP) [file pone.0325121.s013.zip › S9_Docking_Data_Receptors_Ligands/NBD_docking/transition_nbd/ZINC31744412_transition_nbd_out.pdb]

MODEL 1
REMARK VINA RESULT:     -10.4      0.000      0.000
REMARK  Name = ZINC31744412
REMARK                            x       y       z     vdW  Elec       q    Type
REMARK                         _______ _______ _______ _____ _____    ______ ____
COMPND    ZINC31744412 
AUTHOR    GENERATED BY OPEN BABEL 2.3.2
ATOM      1  C   LIG     1     -27.393  -1.937  51.457  1.00  0.00           C  
ATOM      2  N   LIG     1     -27.734  -1.522  50.258  1.00  0.00           N  
ATOM      3  N   LIG     1     -27.187  -0.380  50.034  1.00  0.00           N  
ATOM      4  C   LIG     1     -26.482  -0.023  51.069  1.00  0.00           C  
ATOM      5  O   LIG     1     -26.593  -0.994  51.992  1.00  0.00           O  
ATOM      6  C   LIG     1     -30.012  -2.467  53.198  1.00  0.00           C  
ATOM      7  C   LIG     1     -28.926  -3.451  52.848  1.00  0.00           C  
ATOM      8  C   LIG     1     -27.809  -3.201  52.097  1.00  0.00           C  
ATOM      9  C   LIG     1     -27.118  -4.507  52.091  1.00  0.00           C  
ATOM     10  N   LIG     1     -27.883  -5.302  52.796  1.00  0.00           N  
ATOM     11  O   LIG     1     -28.867  -4.737  53.207  1.00  0.00           O  
ATOM     12  C   LIG     1     -25.833  -4.843  51.430  1.00  0.00           C  
ATOM     13  C   LIG     1     -25.439  -4.162  50.280  1.00  0.00           C  
ATOM     14  C   LIG     1     -24.241  -4.477  49.672  1.00  0.00           C  
ATOM     15  C   LIG     1     -23.436  -5.473  50.196  1.00  0.00           C  
ATOM     16  C   LIG     1     -23.826  -6.156  51.335  1.00  0.00           C  
ATOM     17  C   LIG     1     -25.019  -5.846  51.954  1.00  0.00           C  
ATOM     18  C   LIG     1     -25.685   1.249  51.207  1.00  0.00           C  
ATOM     19  N   LIG     1     -26.573   2.341  51.613  1.00  0.00           N  
ATOM     20  C   LIG     1     -27.351   2.202  52.716  1.00  0.00           C  
ATOM     21  N   LIG     1     -28.151   3.149  53.116  1.00  0.00           N  
ATOM     22  C   LIG     1     -28.248   4.308  52.443  1.00  0.00           C  
ATOM     23  C   LIG     1     -29.035   5.537  52.622  1.00  0.00           C  
ATOM     24  C   LIG     1     -29.976   5.958  53.559  1.00  0.00           C  
ATOM     25  C   LIG     1     -30.546   7.207  53.441  1.00  0.00           C  
ATOM     26  C   LIG     1     -30.185   8.042  52.393  1.00  0.00           C  
ATOM     27  C   LIG     1     -29.256   7.637  51.460  1.00  0.00           C  
ATOM     28  C   LIG     1     -28.669   6.381  51.561  1.00  0.00           C  
ATOM     29  O   LIG     1     -27.752   5.739  50.807  1.00  0.00           O  
ATOM     30  C   LIG     1     -27.482   4.513  51.301  1.00  0.00           C  
ATOM     31  C   LIG     1     -26.615   3.477  50.885  1.00  0.00           C  
ATOM     32  O   LIG     1     -25.922   3.606  49.889  1.00  0.00           O  
CONECT    1    2    5    8                                            
CONECT    2    3    1                                                 
CONECT    3    2    4                                                 
CONECT    4    3   18    5                                            
CONECT    5    4    1                                                 
CONECT    6    7                                                      
CONECT    7    8    6   11                                            
CONECT    8    1    9    7                                            
CONECT    9   12    8   10                                            
CONECT   10    9   11                                                 
CONECT   11   10    7                                                 
CONECT   12   13   17    9                                            
CONECT   13   14   12                                                 
CONECT   14   15   13                                                 
CONECT   15   14   16                                                 
CONECT   16   15   17                                                 
CONECT   17   16   12                                                 
CONECT   18    4   19                                                 
CONECT   19   31   18   20                                            
CONECT   20   19   21                                                 
CONECT   21   22   20                                                 
CONECT   22   30   23   21                                            
CONECT   23   28   22   24                                            
CONECT   24   23   25                                                 
CONECT   25   26   24                                                 
CONECT   26   27   25                                                 
CONECT   27   28   26                                                 
CONECT   28   29   27   23                                            
CONECT   29   30   28                                                 
CONECT   30   29   31   22                                            
CONECT   31   32   30   19                                            
CONECT   32   31                                                      
MASTER        0    0    0    0    0    0    0    0   32    0   32    0
END
