# Supplementary material for: Computationally accelerated identification of P-glycoprotein inhibitors
Source: PLoS One. 2025 Aug 13;20(8):e0325121. doi: 10.1371/journal.pone.0325121 (PMC12349723; doi:10.1371/journal.pone.0325121)
Supplement: S9 File — We have provided the full dataset for the docking studies presented in this paper, as defined by the journal’s definition of a complete minimal dataset. (ZIP) [file pone.0325121.s013.zip › S9_Docking_Data_Receptors_Ligands/NBD_docking/transition_nbd/ZINC31744412_transition_nbd_out.pdbqt]

MODEL 1
REMARK VINA RESULT:     -10.4      0.000      0.000
REMARK  Name = ZINC31744412
REMARK                            x       y       z     vdW  Elec       q    Type
REMARK                         _______ _______ _______ _____ _____    ______ ____
ROOT
ATOM      1  C   LIG    1      -27.393  -1.937  51.457  0.00  0.00    +0.268 A 
ATOM      2  N   LIG    1      -27.734  -1.522  50.258  0.00  0.00    -0.261 NA
ATOM      3  N   LIG    1      -27.187  -0.380  50.034  0.00  0.00    -0.249 NA
ATOM      4  C   LIG    1      -26.482  -0.023  51.069  0.00  0.00    +0.129 A 
ATOM      5  O   LIG    1      -26.593  -0.994  51.992  0.00  0.00    -0.203 OA
ENDROOT
BRANCH   1   8
ATOM      6  C   LIG    1      -30.012  -2.467  53.198  0.00  0.00    +0.216 C 
ATOM      7  C   LIG    1      -28.926  -3.451  52.848  0.00  0.00    +0.048 A 
ATOM      8  C   LIG    1      -27.809  -3.201  52.097  0.00  0.00    -0.160 A 
ATOM      9  C   LIG    1      -27.118  -4.507  52.091  0.00  0.00    +0.122 A 
ATOM     10  N   LIG    1      -27.883  -5.302  52.796  0.00  0.00    -0.337 NA
ATOM     11  O   LIG    1      -28.867  -4.737  53.207  0.00  0.00    +0.109 OA
BRANCH   9  12
ATOM     12  C   LIG    1      -25.833  -4.843  51.430  0.00  0.00    -0.044 A 
ATOM     13  C   LIG    1      -25.439  -4.162  50.280  0.00  0.00    +0.073 A 
ATOM     14  C   LIG    1      -24.241  -4.477  49.672  0.00  0.00    +0.009 A 
ATOM     15  C   LIG    1      -23.436  -5.473  50.196  0.00  0.00    +0.029 A 
ATOM     16  C   LIG    1      -23.826  -6.156  51.335  0.00  0.00    +0.002 A 
ATOM     17  C   LIG    1      -25.019  -5.846  51.954  0.00  0.00    +0.043 A 
ENDBRANCH   9  12
ENDBRANCH   1   8
BRANCH   4  18
ATOM     18  C   LIG    1      -25.685   1.249  51.207  0.00  0.00    +0.500 C 
BRANCH  18  19
ATOM     19  N   LIG    1      -26.573   2.341  51.613  0.00  0.00    -0.523 N 
ATOM     20  C   LIG    1      -27.351   2.202  52.716  0.00  0.00    +0.590 A 
ATOM     21  N   LIG    1      -28.151   3.149  53.116  0.00  0.00    -0.482 NA
ATOM     22  C   LIG    1      -28.248   4.308  52.443  0.00  0.00    +0.124 A 
ATOM     23  C   LIG    1      -29.035   5.537  52.622  0.00  0.00    -0.124 A 
ATOM     24  C   LIG    1      -29.976   5.958  53.559  0.00  0.00    +0.098 A 
ATOM     25  C   LIG    1      -30.546   7.207  53.441  0.00  0.00    +0.001 A 
ATOM     26  C   LIG    1      -30.185   8.042  52.393  0.00  0.00    +0.079 A 
ATOM     27  C   LIG    1      -29.256   7.637  51.460  0.00  0.00    +0.026 A 
ATOM     28  C   LIG    1      -28.669   6.381  51.561  0.00  0.00    +0.095 A 
ATOM     29  O   LIG    1      -27.752   5.739  50.807  0.00  0.00    -0.157 OA
ATOM     30  C   LIG    1      -27.482   4.513  51.301  0.00  0.00    -0.085 A 
ATOM     31  C   LIG    1      -26.615   3.477  50.885  0.00  0.00    +0.563 A 
ATOM     32  O   LIG    1      -25.922   3.606  49.889  0.00  0.00    -0.501 OA
ENDBRANCH  18  19
ENDBRANCH   4  18
TORSDOF 4
ENDMDL
MODEL 2
REMARK VINA RESULT:     -10.4     37.856     39.084
REMARK  Name = ZINC31744412
REMARK                            x       y       z     vdW  Elec       q    Type
REMARK                         _______ _______ _______ _____ _____    ______ ____
ROOT
ATOM      1  C   LIG    1       -1.631  -2.117  79.234  0.00  0.00    +0.268 A 
ATOM      2  N   LIG    1       -1.521  -0.829  79.464  0.00  0.00    -0.261 NA
ATOM      3  N   LIG    1       -2.317  -0.500  80.419  0.00  0.00    -0.249 NA
ATOM      4  C   LIG    1       -2.961  -1.553  80.833  0.00  0.00    +0.129 A 
ATOM      5  O   LIG    1       -2.546  -2.600  80.098  0.00  0.00    -0.203 OA
ENDROOT
BRANCH   1   8
ATOM      6  C   LIG    1       -2.408  -2.554  76.171  0.00  0.00    +0.216 C 
ATOM      7  C   LIG    1       -1.204  -3.092  76.901  0.00  0.00    +0.048 A 
ATOM      8  C   LIG    1       -0.890  -2.892  78.218  0.00  0.00    -0.160 A 
ATOM      9  C   LIG    1        0.370  -3.646  78.374  0.00  0.00    +0.122 A 
ATOM     10  N   LIG    1        0.614  -4.155  77.193  0.00  0.00    -0.337 NA
ATOM     11  O   LIG    1       -0.234  -3.857  76.388  0.00  0.00    +0.109 OA
BRANCH   9  12
ATOM     12  C   LIG    1        1.184  -3.796  79.606  0.00  0.00    -0.044 A 
ATOM     13  C   LIG    1        2.292  -2.978  79.816  0.00  0.00    +0.073 A 
ATOM     14  C   LIG    1        3.043  -3.119  80.965  0.00  0.00    +0.009 A 
ATOM     15  C   LIG    1        2.703  -4.078  81.903  0.00  0.00    +0.029 A 
ATOM     16  C   LIG    1        1.607  -4.897  81.697  0.00  0.00    +0.002 A 
ATOM     17  C   LIG    1        0.847  -4.761  80.553  0.00  0.00    +0.043 A 
ENDBRANCH   9  12
ENDBRANCH   1   8
BRANCH   4  18
ATOM     18  C   LIG    1       -3.986  -1.593  81.938  0.00  0.00    +0.500 C 
BRANCH  18  19
ATOM     19  N   LIG    1       -4.256  -0.231  82.403  0.00  0.00    -0.523 N 
ATOM     20  C   LIG    1       -4.448   0.764  81.500  0.00  0.00    +0.590 A 
ATOM     21  N   LIG    1       -4.697   1.989  81.869  0.00  0.00    -0.482 NA
ATOM     22  C   LIG    1       -4.765   2.322  83.169  0.00  0.00    +0.124 A 
ATOM     23  C   LIG    1       -5.013   3.576  83.895  0.00  0.00    -0.124 A 
ATOM     24  C   LIG    1       -5.273   4.888  83.504  0.00  0.00    +0.098 A 
ATOM     25  C   LIG    1       -5.466   5.860  84.461  0.00  0.00    +0.001 A 
ATOM     26  C   LIG    1       -5.403   5.535  85.809  0.00  0.00    +0.079 A 
ATOM     27  C   LIG    1       -5.147   4.241  86.208  0.00  0.00    +0.026 A 
ATOM     28  C   LIG    1       -4.949   3.245  85.259  0.00  0.00    +0.095 A 
ATOM     29  O   LIG    1       -4.687   1.925  85.361  0.00  0.00    -0.157 OA
ATOM     30  C   LIG    1       -4.572   1.352  84.146  0.00  0.00    -0.085 A 
ATOM     31  C   LIG    1       -4.310   0.027  83.727  0.00  0.00    +0.563 A 
ATOM     32  O   LIG    1       -4.133  -0.862  84.543  0.00  0.00    -0.501 OA
ENDBRANCH  18  19
ENDBRANCH   4  18
TORSDOF 4
ENDMDL
MODEL 3
REMARK VINA RESULT:     -10.0     36.506     37.759
REMARK  Name = ZINC31744412
REMARK                            x       y       z     vdW  Elec       q    Type
REMARK                         _______ _______ _______ _____ _____    ______ ____
ROOT
ATOM      1  C   LIG    1       -1.891  -1.880  78.717  0.00  0.00    +0.268 A 
ATOM      2  N   LIG    1       -2.936  -1.189  78.322  0.00  0.00    -0.261 NA
ATOM      3  N   LIG    1       -3.722  -1.000  79.322  0.00  0.00    -0.249 NA
ATOM      4  C   LIG    1       -3.217  -1.557  80.386  0.00  0.00    +0.129 A 
ATOM      5  O   LIG    1       -2.050  -2.125  80.033  0.00  0.00    -0.203 OA
ENDROOT
BRANCH   1   8
ATOM      6  C   LIG    1        1.205  -1.262  79.172  0.00  0.00    +0.216 C 
ATOM      7  C   LIG    1        0.580  -2.053  78.053  0.00  0.00    +0.048 A 
ATOM      8  C   LIG    1       -0.754  -2.307  77.877  0.00  0.00    -0.160 A 
ATOM      9  C   LIG    1       -0.777  -3.107  76.636  0.00  0.00    +0.122 A 
ATOM     10  N   LIG    1        0.477  -3.214  76.274  0.00  0.00    -0.337 NA
ATOM     11  O   LIG    1        1.219  -2.647  77.039  0.00  0.00    +0.109 OA
BRANCH   9  12
ATOM     12  C   LIG    1       -1.965  -3.669  75.948  0.00  0.00    -0.044 A 
ATOM     13  C   LIG    1       -2.608  -4.791  76.467  0.00  0.00    +0.073 A 
ATOM     14  C   LIG    1       -3.716  -5.306  75.823  0.00  0.00    +0.009 A 
ATOM     15  C   LIG    1       -4.180  -4.718  74.661  0.00  0.00    +0.029 A 
ATOM     16  C   LIG    1       -3.542  -3.607  74.139  0.00  0.00    +0.002 A 
ATOM     17  C   LIG    1       -2.437  -3.081  74.776  0.00  0.00    +0.043 A 
ENDBRANCH   9  12
ENDBRANCH   1   8
BRANCH   4  18
ATOM     18  C   LIG    1       -3.828  -1.562  81.764  0.00  0.00    +0.500 C 
BRANCH  18  19
ATOM     19  N   LIG    1       -4.059  -0.183  82.201  0.00  0.00    -0.523 N 
ATOM     20  C   LIG    1       -3.991   0.830  81.300  0.00  0.00    +0.590 A 
ATOM     21  N   LIG    1       -4.196   2.070  81.643  0.00  0.00    -0.482 NA
ATOM     22  C   LIG    1       -4.475   2.402  82.914  0.00  0.00    +0.124 A 
ATOM     23  C   LIG    1       -4.744   3.670  83.609  0.00  0.00    -0.124 A 
ATOM     24  C   LIG    1       -4.810   5.002  83.206  0.00  0.00    +0.098 A 
ATOM     25  C   LIG    1       -5.092   5.982  84.132  0.00  0.00    +0.001 A 
ATOM     26  C   LIG    1       -5.309   5.646  85.461  0.00  0.00    +0.079 A 
ATOM     27  C   LIG    1       -5.246   4.332  85.872  0.00  0.00    +0.026 A 
ATOM     28  C   LIG    1       -4.964   3.327  84.954  0.00  0.00    +0.095 A 
ATOM     29  O   LIG    1       -4.842   1.989  85.074  0.00  0.00    -0.157 OA
ATOM     30  C   LIG    1       -4.554   1.413  83.889  0.00  0.00    -0.085 A 
ATOM     31  C   LIG    1       -4.335   0.072  83.497  0.00  0.00    +0.563 A 
ATOM     32  O   LIG    1       -4.392  -0.833  84.313  0.00  0.00    -0.501 OA
ENDBRANCH  18  19
ENDBRANCH   4  18
TORSDOF 4
ENDMDL
MODEL 4
REMARK VINA RESULT:      -9.9     45.473     49.330
REMARK  Name = ZINC31744412
REMARK                            x       y       z     vdW  Elec       q    Type
REMARK                         _______ _______ _______ _____ _____    ______ ____
ROOT
ATOM      1  C   LIG    1        9.180 -11.733  76.654  0.00  0.00    +0.268 A 
ATOM      2  N   LIG    1       10.088 -11.473  77.567  0.00  0.00    -0.261 NA
ATOM      3  N   LIG    1       10.117 -12.433  78.422  0.00  0.00    -0.249 NA
ATOM      4  C   LIG    1        9.239 -13.337  78.093  0.00  0.00    +0.129 A 
ATOM      5  O   LIG    1        8.626 -12.921  76.971  0.00  0.00    -0.203 OA
ENDROOT
BRANCH   1   8
ATOM      6  C   LIG    1        6.271 -11.085  75.520  0.00  0.00    +0.216 C 
ATOM      7  C   LIG    1        7.594 -10.593  74.993  0.00  0.00    +0.048 A 
ATOM      8  C   LIG    1        8.833 -10.885  75.497  0.00  0.00    -0.160 A 
ATOM      9  C   LIG    1        9.738 -10.145  74.593  0.00  0.00    +0.122 A 
ATOM     10  N   LIG    1        8.951  -9.550  73.732  0.00  0.00    -0.337 NA
ATOM     11  O   LIG    1        7.787  -9.786  73.945  0.00  0.00    +0.109 OA
BRANCH   9  12
ATOM     12  C   LIG    1       11.219 -10.091  74.648  0.00  0.00    -0.044 A 
ATOM     13  C   LIG    1       11.975 -11.190  74.243  0.00  0.00    +0.073 A 
ATOM     14  C   LIG    1       13.353 -11.132  74.293  0.00  0.00    +0.009 A 
ATOM     15  C   LIG    1       13.984  -9.990  74.753  0.00  0.00    +0.029 A 
ATOM     16  C   LIG    1       13.239  -8.899  75.161  0.00  0.00    +0.002 A 
ATOM     17  C   LIG    1       11.860  -8.944  75.112  0.00  0.00    +0.043 A 
ENDBRANCH   9  12
ENDBRANCH   1   8
BRANCH   4  18
ATOM     18  C   LIG    1        8.960 -14.619  78.835  0.00  0.00    +0.500 C 
BRANCH  18  19
ATOM     19  N   LIG    1       10.208 -15.369  79.000  0.00  0.00    -0.523 N 
ATOM     20  C   LIG    1       10.828 -15.893  77.913  0.00  0.00    +0.590 A 
ATOM     21  N   LIG    1       11.942 -16.561  78.013  0.00  0.00    -0.482 NA
ATOM     22  C   LIG    1       12.523 -16.770  79.206  0.00  0.00    +0.124 A 
ATOM     23  C   LIG    1       13.740 -17.467  79.648  0.00  0.00    -0.124 A 
ATOM     24  C   LIG    1       14.747 -18.171  78.991  0.00  0.00    +0.098 A 
ATOM     25  C   LIG    1       15.782 -18.719  79.717  0.00  0.00    +0.001 A 
ATOM     26  C   LIG    1       15.821 -18.572  81.097  0.00  0.00    +0.079 A 
ATOM     27  C   LIG    1       14.831 -17.879  81.758  0.00  0.00    +0.026 A 
ATOM     28  C   LIG    1       13.778 -17.317  81.044  0.00  0.00    +0.095 A 
ATOM     29  O   LIG    1       12.697 -16.603  81.423  0.00  0.00    -0.157 OA
ATOM     30  C   LIG    1       11.936 -16.265  80.362  0.00  0.00    -0.085 A 
ATOM     31  C   LIG    1       10.731 -15.537  80.233  0.00  0.00    +0.563 A 
ATOM     32  O   LIG    1       10.175 -15.073  81.215  0.00  0.00    -0.501 OA
ENDBRANCH  18  19
ENDBRANCH   4  18
TORSDOF 4
ENDMDL
MODEL 5
REMARK VINA RESULT:      -9.6     48.332     50.168
REMARK  Name = ZINC31744412
REMARK                            x       y       z     vdW  Elec       q    Type
REMARK                         _______ _______ _______ _____ _____    ______ ____
ROOT
ATOM      1  C   LIG    1       23.645   5.183  52.215  0.00  0.00    +0.268 A 
ATOM      2  N   LIG    1       24.030   5.667  53.374  0.00  0.00    -0.261 NA
ATOM      3  N   LIG    1       23.779   6.928  53.410  0.00  0.00    -0.249 NA
ATOM      4  C   LIG    1       23.230   7.297  52.288  0.00  0.00    +0.129 A 
ATOM      5  O   LIG    1       23.130   6.207  51.506  0.00  0.00    -0.203 OA
ENDROOT
BRANCH   1   8
ATOM      6  C   LIG    1       24.870   4.095  49.478  0.00  0.00    +0.216 C 
ATOM      7  C   LIG    1       24.277   3.289  50.605  0.00  0.00    +0.048 A 
ATOM      8  C   LIG    1       23.756   3.778  51.773  0.00  0.00    -0.160 A 
ATOM      9  C   LIG    1       23.326   2.554  52.480  0.00  0.00    +0.122 A 
ATOM     10  N   LIG    1       23.640   1.568  51.678  0.00  0.00    -0.337 NA
ATOM     11  O   LIG    1       24.158   1.958  50.661  0.00  0.00    +0.109 OA
BRANCH   9  12
ATOM     12  C   LIG    1       22.678   2.463  53.811  0.00  0.00    -0.044 A 
ATOM     13  C   LIG    1       23.393   1.981  54.906  0.00  0.00    +0.073 A 
ATOM     14  C   LIG    1       22.785   1.902  56.142  0.00  0.00    +0.009 A 
ATOM     15  C   LIG    1       21.467   2.290  56.294  0.00  0.00    +0.029 A 
ATOM     16  C   LIG    1       20.750   2.764  55.210  0.00  0.00    +0.002 A 
ATOM     17  C   LIG    1       21.349   2.852  53.970  0.00  0.00    +0.043 A 
ENDBRANCH   9  12
ENDBRANCH   1   8
BRANCH   4  18
ATOM     18  C   LIG    1       22.784   8.691  51.930  0.00  0.00    +0.500 C 
BRANCH  18  19
ATOM     19  N   LIG    1       22.035   9.267  53.050  0.00  0.00    -0.523 N 
ATOM     20  C   LIG    1       20.733   8.930  53.235  0.00  0.00    +0.590 A 
ATOM     21  N   LIG    1       20.031   9.413  54.221  0.00  0.00    -0.482 NA
ATOM     22  C   LIG    1       20.568  10.279  55.096  0.00  0.00    +0.124 A 
ATOM     23  C   LIG    1       20.060  10.992  56.278  0.00  0.00    -0.124 A 
ATOM     24  C   LIG    1       18.830  11.033  56.931  0.00  0.00    +0.098 A 
ATOM     25  C   LIG    1       18.675  11.826  58.047  0.00  0.00    +0.001 A 
ATOM     26  C   LIG    1       19.740  12.581  58.519  0.00  0.00    +0.079 A 
ATOM     27  C   LIG    1       20.961  12.549  57.881  0.00  0.00    +0.026 A 
ATOM     28  C   LIG    1       21.138  11.755  56.754  0.00  0.00    +0.095 A 
ATOM     29  O   LIG    1       22.199  11.537  55.950  0.00  0.00    -0.157 OA
ATOM     30  C   LIG    1       21.896  10.671  54.961  0.00  0.00    -0.085 A 
ATOM     31  C   LIG    1       22.643  10.132  53.889  0.00  0.00    +0.563 A 
ATOM     32  O   LIG    1       23.812  10.442  53.726  0.00  0.00    -0.501 OA
ENDBRANCH  18  19
ENDBRANCH   4  18
TORSDOF 4
ENDMDL
MODEL 6
REMARK VINA RESULT:      -9.6     48.112     51.139
REMARK  Name = ZINC31744412
REMARK                            x       y       z     vdW  Elec       q    Type
REMARK                         _______ _______ _______ _____ _____    ______ ____
ROOT
ATOM      1  C   LIG    1       20.736   5.755  53.378  0.00  0.00    +0.268 A 
ATOM      2  N   LIG    1       19.425   5.728  53.306  0.00  0.00    -0.261 NA
ATOM      3  N   LIG    1       19.006   4.562  53.651  0.00  0.00    -0.249 NA
ATOM      4  C   LIG    1       20.022   3.805  53.955  0.00  0.00    +0.129 A 
ATOM      5  O   LIG    1       21.139   4.537  53.791  0.00  0.00    -0.203 OA
ENDROOT
BRANCH   1   8
ATOM      6  C   LIG    1       20.361   8.785  54.300  0.00  0.00    +0.216 C 
ATOM      7  C   LIG    1       21.465   8.213  53.449  0.00  0.00    +0.048 A 
ATOM      8  C   LIG    1       21.607   6.906  53.065  0.00  0.00    -0.160 A 
ATOM      9  C   LIG    1       22.842   6.933  52.256  0.00  0.00    +0.122 A 
ATOM     10  N   LIG    1       23.238   8.181  52.277  0.00  0.00    -0.337 NA
ATOM     11  O   LIG    1       22.498   8.880  52.924  0.00  0.00    +0.109 OA
BRANCH   9  12
ATOM     12  C   LIG    1       23.492   5.792  51.566  0.00  0.00    -0.044 A 
ATOM     13  C   LIG    1       23.597   4.558  52.204  0.00  0.00    +0.073 A 
ATOM     14  C   LIG    1       24.200   3.499  51.555  0.00  0.00    +0.009 A 
ATOM     15  C   LIG    1       24.708   3.664  50.279  0.00  0.00    +0.029 A 
ATOM     16  C   LIG    1       24.611   4.889  49.644  0.00  0.00    +0.002 A 
ATOM     17  C   LIG    1       24.006   5.953  50.281  0.00  0.00    +0.043 A 
ENDBRANCH   9  12
ENDBRANCH   1   8
BRANCH   4  18
ATOM     18  C   LIG    1       19.959   2.369  54.409  0.00  0.00    +0.500 C 
BRANCH  18  19
ATOM     19  N   LIG    1       21.307   1.901  54.736  0.00  0.00    -0.523 N 
ATOM     20  C   LIG    1       21.784   2.046  55.999  0.00  0.00    +0.590 A 
ATOM     21  N   LIG    1       22.975   1.639  56.335  0.00  0.00    -0.482 NA
ATOM     22  C   LIG    1       23.791   1.062  55.438  0.00  0.00    +0.124 A 
ATOM     23  C   LIG    1       25.155   0.515  55.493  0.00  0.00    -0.124 A 
ATOM     24  C   LIG    1       26.110   0.390  56.500  0.00  0.00    +0.098 A 
ATOM     25  C   LIG    1       27.328  -0.188  56.217  0.00  0.00    +0.001 A 
ATOM     26  C   LIG    1       27.604  -0.643  54.936  0.00  0.00    +0.079 A 
ATOM     27  C   LIG    1       26.668  -0.525  53.931  0.00  0.00    +0.026 A 
ATOM     28  C   LIG    1       25.432   0.054  54.195  0.00  0.00    +0.095 A 
ATOM     29  O   LIG    1       24.353   0.293  53.422  0.00  0.00    -0.157 OA
ATOM     30  C   LIG    1       23.367   0.887  54.124  0.00  0.00    -0.085 A 
ATOM     31  C   LIG    1       22.069   1.330  53.779  0.00  0.00    +0.563 A 
ATOM     32  O   LIG    1       21.649   1.201  52.641  0.00  0.00    -0.501 OA
ENDBRANCH  18  19
ENDBRANCH   4  18
TORSDOF 4
ENDMDL
MODEL 7
REMARK VINA RESULT:      -9.6     48.858     51.856
REMARK  Name = ZINC31744412
REMARK                            x       y       z     vdW  Elec       q    Type
REMARK                         _______ _______ _______ _____ _____    ______ ____
ROOT
ATOM      1  C   LIG    1       22.171   6.766  53.402  0.00  0.00    +0.268 A 
ATOM      2  N   LIG    1       22.623   6.846  54.633  0.00  0.00    -0.261 NA
ATOM      3  N   LIG    1       22.478   5.707  55.212  0.00  0.00    -0.249 NA
ATOM      4  C   LIG    1       21.933   4.862  54.385  0.00  0.00    +0.129 A 
ATOM      5  O   LIG    1       21.725   5.507  53.222  0.00  0.00    -0.203 OA
ENDROOT
BRANCH   1   8
ATOM      6  C   LIG    1       23.001   6.595  50.327  0.00  0.00    +0.216 C 
ATOM      7  C   LIG    1       22.505   7.802  51.081  0.00  0.00    +0.048 A 
ATOM      8  C   LIG    1       22.154   7.853  52.403  0.00  0.00    -0.160 A 
ATOM      9  C   LIG    1       21.760   9.265  52.585  0.00  0.00    +0.122 A 
ATOM     10  N   LIG    1       21.921   9.820  51.410  0.00  0.00    -0.337 NA
ATOM     11  O   LIG    1       22.322   9.032  50.588  0.00  0.00    +0.109 OA
BRANCH   9  12
ATOM     12  C   LIG    1       21.287   9.915  53.832  0.00  0.00    -0.044 A 
ATOM     13  C   LIG    1       20.072   9.536  54.400  0.00  0.00    +0.073 A 
ATOM     14  C   LIG    1       19.639  10.142  55.562  0.00  0.00    +0.009 A 
ATOM     15  C   LIG    1       20.402  11.129  56.157  0.00  0.00    +0.029 A 
ATOM     16  C   LIG    1       21.607  11.513  55.594  0.00  0.00    +0.002 A 
ATOM     17  C   LIG    1       22.052  10.911  54.435  0.00  0.00    +0.043 A 
ENDBRANCH   9  12
ENDBRANCH   1   8
BRANCH   4  18
ATOM     18  C   LIG    1       21.596   3.422  54.675  0.00  0.00    +0.500 C 
BRANCH  18  19
ATOM     19  N   LIG    1       22.823   2.622  54.662  0.00  0.00    -0.523 N 
ATOM     20  C   LIG    1       23.637   2.654  53.577  0.00  0.00    +0.590 A 
ATOM     21  N   LIG    1       24.741   1.963  53.525  0.00  0.00    -0.482 NA
ATOM     22  C   LIG    1       25.116   1.176  54.547  0.00  0.00    +0.124 A 
ATOM     23  C   LIG    1       26.264   0.290  54.793  0.00  0.00    -0.124 A 
ATOM     24  C   LIG    1       27.392  -0.063  54.056  0.00  0.00    +0.098 A 
ATOM     25  C   LIG    1       28.307  -0.946  54.587  0.00  0.00    +0.001 A 
ATOM     26  C   LIG    1       28.105  -1.482  55.851  0.00  0.00    +0.079 A 
ATOM     27  C   LIG    1       26.993  -1.141  56.590  0.00  0.00    +0.026 A 
ATOM     28  C   LIG    1       26.059  -0.252  56.073  0.00  0.00    +0.095 A 
ATOM     29  O   LIG    1       24.905   0.247  56.563  0.00  0.00    -0.157 OA
ATOM     30  C   LIG    1       24.324   1.093  55.688  0.00  0.00    -0.085 A 
ATOM     31  C   LIG    1       23.133   1.854  55.728  0.00  0.00    +0.563 A 
ATOM     32  O   LIG    1       22.403   1.817  56.705  0.00  0.00    -0.501 OA
ENDBRANCH  18  19
ENDBRANCH   4  18
TORSDOF 4
ENDMDL
MODEL 8
REMARK VINA RESULT:      -9.5     48.298     51.346
REMARK  Name = ZINC31744412
REMARK                            x       y       z     vdW  Elec       q    Type
REMARK                         _______ _______ _______ _____ _____    ______ ____
ROOT
ATOM      1  C   LIG    1       21.680   6.151  52.690  0.00  0.00    +0.268 A 
ATOM      2  N   LIG    1       20.469   6.516  53.045  0.00  0.00    -0.261 NA
ATOM      3  N   LIG    1       19.868   5.516  53.587  0.00  0.00    -0.249 NA
ATOM      4  C   LIG    1       20.661   4.484  53.600  0.00  0.00    +0.129 A 
ATOM      5  O   LIG    1       21.824   4.856  53.035  0.00  0.00    -0.203 OA
ENDROOT
BRANCH   1   8
ATOM      6  C   LIG    1       24.008   5.232  50.712  0.00  0.00    +0.216 C 
ATOM      7  C   LIG    1       23.700   6.630  51.184  0.00  0.00    +0.048 A 
ATOM      8  C   LIG    1       22.694   7.002  52.035  0.00  0.00    -0.160 A 
ATOM      9  C   LIG    1       22.876   8.464  52.141  0.00  0.00    +0.122 A 
ATOM     10  N   LIG    1       23.904   8.737  51.377  0.00  0.00    -0.337 NA
ATOM     11  O   LIG    1       24.355   7.748  50.853  0.00  0.00    +0.109 OA
BRANCH   9  12
ATOM     12  C   LIG    1       22.069   9.417  52.941  0.00  0.00    -0.044 A 
ATOM     13  C   LIG    1       21.137  10.242  52.314  0.00  0.00    +0.073 A 
ATOM     14  C   LIG    1       20.386  11.125  53.065  0.00  0.00    +0.009 A 
ATOM     15  C   LIG    1       20.564  11.197  54.435  0.00  0.00    +0.029 A 
ATOM     16  C   LIG    1       21.492  10.384  55.061  0.00  0.00    +0.002 A 
ATOM     17  C   LIG    1       22.244   9.495  54.321  0.00  0.00    +0.043 A 
ENDBRANCH   9  12
ENDBRANCH   1   8
BRANCH   4  18
ATOM     18  C   LIG    1       20.337   3.118  54.149  0.00  0.00    +0.500 C 
BRANCH  18  19
ATOM     19  N   LIG    1       21.575   2.449  54.556  0.00  0.00    -0.523 N 
ATOM     20  C   LIG    1       22.099   2.691  55.784  0.00  0.00    +0.590 A 
ATOM     21  N   LIG    1       23.195   2.113  56.190  0.00  0.00    -0.482 NA
ATOM     22  C   LIG    1       23.862   1.256  55.400  0.00  0.00    +0.124 A 
ATOM     23  C   LIG    1       25.093   0.466  55.551  0.00  0.00    -0.124 A 
ATOM     24  C   LIG    1       26.027   0.312  56.573  0.00  0.00    +0.098 A 
ATOM     25  C   LIG    1       27.102  -0.531  56.394  0.00  0.00    +0.001 A 
ATOM     26  C   LIG    1       27.255  -1.224  55.201  0.00  0.00    +0.079 A 
ATOM     27  C   LIG    1       26.337  -1.080  54.183  0.00  0.00    +0.026 A 
ATOM     28  C   LIG    1       25.245  -0.235  54.343  0.00  0.00    +0.095 A 
ATOM     29  O   LIG    1       24.216   0.090  53.533  0.00  0.00    -0.157 OA
ATOM     30  C   LIG    1       23.382   0.968  54.126  0.00  0.00    -0.085 A 
ATOM     31  C   LIG    1       22.189   1.599  53.706  0.00  0.00    +0.563 A 
ATOM     32  O   LIG    1       21.726   1.381  52.598  0.00  0.00    -0.501 OA
ENDBRANCH  18  19
ENDBRANCH   4  18
TORSDOF 4
ENDMDL
MODEL 9
REMARK VINA RESULT:      -9.4     48.448     50.297
REMARK  Name = ZINC31744412
REMARK                            x       y       z     vdW  Elec       q    Type
REMARK                         _______ _______ _______ _____ _____    ______ ____
ROOT
ATOM      1  C   LIG    1       23.210   4.779  53.103  0.00  0.00    +0.268 A 
ATOM      2  N   LIG    1       24.363   5.387  52.941  0.00  0.00    -0.261 NA
ATOM      3  N   LIG    1       24.159   6.568  52.475  0.00  0.00    -0.249 NA
ATOM      4  C   LIG    1       22.880   6.761  52.321  0.00  0.00    +0.129 A 
ATOM      5  O   LIG    1       22.248   5.640  52.713  0.00  0.00    -0.203 OA
ENDROOT
BRANCH   1   8
ATOM      6  C   LIG    1       21.662   3.906  55.751  0.00  0.00    +0.216 C 
ATOM      7  C   LIG    1       22.345   3.013  54.748  0.00  0.00    +0.048 A 
ATOM      8  C   LIG    1       23.005   3.410  53.616  0.00  0.00    -0.160 A 
ATOM      9  C   LIG    1       23.466   2.132  53.038  0.00  0.00    +0.122 A 
ATOM     10  N   LIG    1       23.035   1.209  53.861  0.00  0.00    -0.337 NA
ATOM     11  O   LIG    1       22.425   1.679  54.789  0.00  0.00    +0.109 OA
BRANCH   9  12
ATOM     12  C   LIG    1       24.251   1.936  51.794  0.00  0.00    -0.044 A 
ATOM     13  C   LIG    1       23.759   2.404  50.577  0.00  0.00    +0.073 A 
ATOM     14  C   LIG    1       24.495   2.223  49.424  0.00  0.00    +0.009 A 
ATOM     15  C   LIG    1       25.713   1.569  49.473  0.00  0.00    +0.029 A 
ATOM     16  C   LIG    1       26.203   1.098  50.678  0.00  0.00    +0.002 A 
ATOM     17  C   LIG    1       25.478   1.278  51.838  0.00  0.00    +0.043 A 
ENDBRANCH   9  12
ENDBRANCH   1   8
BRANCH   4  18
ATOM     18  C   LIG    1       22.225   8.014  51.799  0.00  0.00    +0.500 C 
BRANCH  18  19
ATOM     19  N   LIG    1       21.656   8.770  52.918  0.00  0.00    -0.523 N 
ATOM     20  C   LIG    1       20.365   8.564  53.282  0.00  0.00    +0.590 A 
ATOM     21  N   LIG    1       19.820   9.209  54.274  0.00  0.00    -0.482 NA
ATOM     22  C   LIG    1       20.515  10.119  54.977  0.00  0.00    +0.124 A 
ATOM     23  C   LIG    1       20.201  10.997  56.114  0.00  0.00    -0.124 A 
ATOM     24  C   LIG    1       19.063  11.212  56.888  0.00  0.00    +0.098 A 
ATOM     25  C   LIG    1       19.097  12.133  57.912  0.00  0.00    +0.001 A 
ATOM     26  C   LIG    1       20.259  12.845  58.172  0.00  0.00    +0.079 A 
ATOM     27  C   LIG    1       21.392  12.641  57.413  0.00  0.00    +0.026 A 
ATOM     28  C   LIG    1       21.379  11.716  56.376  0.00  0.00    +0.095 A 
ATOM     29  O   LIG    1       22.320  11.323  55.492  0.00  0.00    -0.157 OA
ATOM     30  C   LIG    1       21.842  10.382  54.652  0.00  0.00    -0.085 A 
ATOM     31  C   LIG    1       22.418   9.668  53.577  0.00  0.00    +0.563 A 
ATOM     32  O   LIG    1       23.578   9.861  53.251  0.00  0.00    -0.501 OA
ENDBRANCH  18  19
ENDBRANCH   4  18
TORSDOF 4
ENDMDL
