# Supplementary material for: Computationally accelerated identification of P-glycoprotein inhibitors
Source: PLoS One. 2025 Aug 13;20(8):e0325121. doi: 10.1371/journal.pone.0325121 (PMC12349723; doi:10.1371/journal.pone.0325121)
Supplement: S9 File — We have provided the full dataset for the docking studies presented in this paper, as defined by the journal’s definition of a complete minimal dataset. (ZIP) [file pone.0325121.s013.zip › S9_Docking_Data_Receptors_Ligands/NBD_docking/transition_nbd/ZINC32974765_transition_nbd_out.pdb]

MODEL 1
REMARK VINA RESULT:     -10.1      0.000      0.000
REMARK  Name = ZINC32974765
REMARK                            x       y       z     vdW  Elec       q    Type
REMARK                         _______ _______ _______ _____ _____    ______ ____
COMPND    ZINC32974765 
AUTHOR    GENERATED BY OPEN BABEL 2.3.2
ATOM      1  C   LIG     1      -4.385   4.192  84.427  1.00  0.00           C  
ATOM      2  C   LIG     1      -4.124   1.500  82.031  1.00  0.00           C  
ATOM      3  C   LIG     1      -3.542   2.350  82.924  1.00  0.00           C  
ATOM      4  N   LIG     1      -4.539   3.128  83.432  1.00  0.00           N  
ATOM      5  C   LIG     1      -5.700   2.734  82.850  1.00  0.00           C  
ATOM      6  N   LIG     1      -5.449   1.764  82.017  1.00  0.00           N  
ATOM      7  H   LIG     1      -6.117   1.186  81.362  1.00  0.00           H  
ATOM      8  C   LIG     1      -2.968  -1.079  79.853  1.00  0.00           C  
ATOM      9  N   LIG     1      -3.975  -0.308  80.312  1.00  0.00           N  
ATOM     10  C   LIG     1      -3.431   0.473  81.230  1.00  0.00           C  
ATOM     11  O   LIG     1      -2.130   0.150  81.293  1.00  0.00           O  
ATOM     12  N   LIG     1      -1.885  -0.734  80.502  1.00  0.00           N  
ATOM     13  C   LIG     1      -3.360  -5.132  75.780  1.00  0.00           C  
ATOM     14  C   LIG     1      -3.257  -4.072  76.845  1.00  0.00           C  
ATOM     15  C   LIG     1      -3.249  -4.435  78.181  1.00  0.00           C  
ATOM     16  C   LIG     1      -3.155  -3.468  79.160  1.00  0.00           C  
ATOM     17  C   LIG     1      -3.068  -2.124  78.803  1.00  0.00           C  
ATOM     18  C   LIG     1      -3.084  -1.763  77.458  1.00  0.00           C  
ATOM     19  C   LIG     1      -3.173  -2.739  76.486  1.00  0.00           C  
ATOM     20  C   LIG     1      -4.853   3.693  85.771  1.00  0.00           C  
ATOM     21  C   LIG     1      -3.975   3.024  86.602  1.00  0.00           C  
ATOM     22  C   LIG     1      -4.399   2.571  87.836  1.00  0.00           C  
ATOM     23  C   LIG     1      -5.713   2.779  88.237  1.00  0.00           C  
ATOM     24  C   LIG     1      -6.594   3.447  87.396  1.00  0.00           C  
ATOM     25  C   LIG     1      -6.162   3.902  86.166  1.00  0.00           C  
ATOM     26  N   LIG     1      -6.146   2.318  89.481  1.00  0.00           N  
ATOM     27  H   LIG     1      -6.847   1.473  89.541  1.00  0.00           H  
ATOM     28  S   LIG     1      -5.607   3.046  90.868  1.00  0.00           S  
ATOM     29  O   LIG     1      -5.439   4.424  90.565  1.00  0.00           O  
ATOM     30  O   LIG     1      -4.546   2.241  91.363  1.00  0.00           O  
ATOM     31  C   LIG     1      -6.910   2.945  92.050  1.00  0.00           C  
ATOM     32  C   LIG     1      -8.035   2.191  91.776  1.00  0.00           C  
ATOM     33  C   LIG     1      -9.054   2.107  92.705  1.00  0.00           C  
ATOM     34  C   LIG     1      -8.955   2.787  93.906  1.00  0.00           C  
ATOM     35  C   LIG     1      -7.833   3.545  94.179  1.00  0.00           C  
ATOM     36  C   LIG     1      -6.809   3.626  93.252  1.00  0.00           C  
ATOM     37  F   LIG     1      -5.712   4.368  93.518  1.00  0.00           F  
CONECT    1    4   20                                                 
CONECT    2   10    6    3                                            
CONECT    3    2    4                                                 
CONECT    4    5    3    1                                            
CONECT    5    6    4                                                 
CONECT    6    7    2    5                                            
CONECT    7    6                                                      
CONECT    8   17    9   12                                            
CONECT    9    8   10                                                 
CONECT   10    9   11    2                                            
CONECT   11   12   10                                                 
CONECT   12    8   11                                                 
CONECT   13   14                                                      
CONECT   14   13   19   15                                            
CONECT   15   14   16                                                 
CONECT   16   15   17                                                 
CONECT   17   18   16    8                                            
CONECT   18   19   17                                                 
CONECT   19   14   18                                                 
CONECT   20    1   25   21                                            
CONECT   21   20   22                                                 
CONECT   22   21   23                                                 
CONECT   23   24   22   26                                            
CONECT   24   25   23                                                 
CONECT   25   20   24                                                 
CONECT   26   23   27   28                                            
CONECT   27   26                                                      
CONECT   28   26   29   30   31                                       
CONECT   28                                                           
CONECT   29   28                                                      
CONECT   30   28                                                      
CONECT   31   28   32   36                                            
CONECT   32   31   33                                                 
CONECT   33   32   34                                                 
CONECT   34   33   35                                                 
CONECT   35   36   34                                                 
CONECT   36   31   37   35                                            
CONECT   37   36                                                      
MASTER        0    0    0    0    0    0    0    0   37    0   37    0
END
