# Supplementary material for: Computationally accelerated identification of P-glycoprotein inhibitors
Source: PLoS One. 2025 Aug 13;20(8):e0325121. doi: 10.1371/journal.pone.0325121 (PMC12349723; doi:10.1371/journal.pone.0325121)
Supplement: S9 File — We have provided the full dataset for the docking studies presented in this paper, as defined by the journal’s definition of a complete minimal dataset. (ZIP) [file pone.0325121.s013.zip › S9_Docking_Data_Receptors_Ligands/NBD_docking/transition_nbd/ZINC32974765_transition_nbd_out.pdbqt]

MODEL 1
REMARK VINA RESULT:     -10.1      0.000      0.000
REMARK  Name = ZINC32974765
REMARK                            x       y       z     vdW  Elec       q    Type
REMARK                         _______ _______ _______ _____ _____    ______ ____
ROOT
ATOM      1  C   LIG    1       -4.385   4.192  84.427  0.00  0.00    +0.414 C 
ENDROOT
BRANCH   1   4
ATOM      2  C   LIG    1       -4.124   1.500  82.031  0.00  0.00    +0.087 A 
ATOM      3  C   LIG    1       -3.542   2.350  82.924  0.00  0.00    +0.331 A 
ATOM      4  N   LIG    1       -4.539   3.128  83.432  0.00  0.00    -0.407 N 
ATOM      5  C   LIG    1       -5.700   2.734  82.850  0.00  0.00    +0.599 A 
ATOM      6  N   LIG    1       -5.449   1.764  82.017  0.00  0.00    -0.472 N 
ATOM      7  H   LIG    1       -6.117   1.186  81.362  0.00  0.00    +0.514 HD
BRANCH   2  10
ATOM      8  C   LIG    1       -2.968  -1.079  79.853  0.00  0.00    +0.247 A 
ATOM      9  N   LIG    1       -3.975  -0.308  80.312  0.00  0.00    -0.448 NA
ATOM     10  C   LIG    1       -3.431   0.473  81.230  0.00  0.00    +0.214 A 
ATOM     11  O   LIG    1       -2.130   0.150  81.293  0.00  0.00    +0.119 OA
ATOM     12  N   LIG    1       -1.885  -0.734  80.502  0.00  0.00    -0.349 NA
BRANCH   8  17
ATOM     13  C   LIG    1       -3.360  -5.132  75.780  0.00  0.00    +0.102 C 
ATOM     14  C   LIG    1       -3.257  -4.072  76.845  0.00  0.00    -0.048 A 
ATOM     15  C   LIG    1       -3.249  -4.435  78.181  0.00  0.00    +0.015 A 
ATOM     16  C   LIG    1       -3.155  -3.468  79.160  0.00  0.00    +0.062 A 
ATOM     17  C   LIG    1       -3.068  -2.124  78.803  0.00  0.00    -0.056 A 
ATOM     18  C   LIG    1       -3.084  -1.763  77.458  0.00  0.00    +0.068 A 
ATOM     19  C   LIG    1       -3.173  -2.739  76.486  0.00  0.00    +0.011 A 
ENDBRANCH   8  17
ENDBRANCH   2  10
ENDBRANCH   1   4
BRANCH   1  20
ATOM     20  C   LIG    1       -4.853   3.693  85.771  0.00  0.00    -0.166 A 
ATOM     21  C   LIG    1       -3.975   3.024  86.602  0.00  0.00    +0.069 A 
ATOM     22  C   LIG    1       -4.399   2.571  87.836  0.00  0.00    +0.009 A 
ATOM     23  C   LIG    1       -5.713   2.779  88.237  0.00  0.00    +0.187 A 
ATOM     24  C   LIG    1       -6.594   3.447  87.396  0.00  0.00    +0.009 A 
ATOM     25  C   LIG    1       -6.162   3.902  86.166  0.00  0.00    +0.065 A 
BRANCH  23  26
ATOM     26  N   LIG    1       -6.146   2.318  89.481  0.00  0.00    -1.074 N 
ATOM     27  H   LIG    1       -6.847   1.473  89.541  0.00  0.00    +0.464 HD
BRANCH  26  28
ATOM     28  S   LIG    1       -5.607   3.046  90.868  0.00  0.00    +2.694 S 
ATOM     29  O   LIG    1       -5.439   4.424  90.565  0.00  0.00    -0.930 OA
ATOM     30  O   LIG    1       -4.546   2.241  91.363  0.00  0.00    -0.943 OA
BRANCH  28  31
ATOM     31  C   LIG    1       -6.910   2.945  92.050  0.00  0.00    -0.719 A 
ATOM     32  C   LIG    1       -8.035   2.191  91.776  0.00  0.00    +0.160 A 
ATOM     33  C   LIG    1       -9.054   2.107  92.705  0.00  0.00    -0.002 A 
ATOM     34  C   LIG    1       -8.955   2.787  93.906  0.00  0.00    +0.118 A 
ATOM     35  C   LIG    1       -7.833   3.545  94.179  0.00  0.00    -0.020 A 
ATOM     36  C   LIG    1       -6.809   3.626  93.252  0.00  0.00    +0.197 A 
ATOM     37  F   LIG    1       -5.712   4.368  93.518  0.00  0.00    -0.120 F 
ENDBRANCH  28  31
ENDBRANCH  26  28
ENDBRANCH  23  26
ENDBRANCH   1  20
TORSDOF 7
ENDMDL
MODEL 2
REMARK VINA RESULT:     -10.0      4.669     12.466
REMARK  Name = ZINC32974765
REMARK                            x       y       z     vdW  Elec       q    Type
REMARK                         _______ _______ _______ _____ _____    ______ ____
ROOT
ATOM      1  C   LIG    1       -4.226   2.052  81.846  0.00  0.00    +0.414 C 
ENDROOT
BRANCH   1   4
ATOM      2  C   LIG    1       -4.053   2.684  85.398  0.00  0.00    +0.087 A 
ATOM      3  C   LIG    1       -4.784   2.521  84.260  0.00  0.00    +0.331 A 
ATOM      4  N   LIG    1       -3.897   2.285  83.254  0.00  0.00    -0.407 N 
ATOM      5  C   LIG    1       -2.652   2.300  83.796  0.00  0.00    +0.599 A 
ATOM      6  N   LIG    1       -2.749   2.538  85.073  0.00  0.00    -0.472 N 
ATOM      7  H   LIG    1       -1.975   2.628  85.849  0.00  0.00    +0.514 HD
BRANCH   2  10
ATOM      8  C   LIG    1       -5.222   2.810  88.767  0.00  0.00    +0.247 A 
ATOM      9  N   LIG    1       -4.674   2.112  87.750  0.00  0.00    -0.448 NA
ATOM     10  C   LIG    1       -4.588   2.965  86.744  0.00  0.00    +0.214 A 
ATOM     11  O   LIG    1       -5.082   4.134  87.182  0.00  0.00    +0.119 OA
ATOM     12  N   LIG    1       -5.438   4.026  88.335  0.00  0.00    -0.349 NA
BRANCH   8  17
ATOM     13  C   LIG    1       -6.395   0.803  94.036  0.00  0.00    +0.102 C 
ATOM     14  C   LIG    1       -6.088   1.328  92.659  0.00  0.00    -0.048 A 
ATOM     15  C   LIG    1       -6.972   2.193  92.038  0.00  0.00    +0.015 A 
ATOM     16  C   LIG    1       -6.695   2.677  90.776  0.00  0.00    +0.062 A 
ATOM     17  C   LIG    1       -5.525   2.293  90.125  0.00  0.00    -0.056 A 
ATOM     18  C   LIG    1       -4.642   1.416  90.752  0.00  0.00    +0.068 A 
ATOM     19  C   LIG    1       -4.924   0.942  92.016  0.00  0.00    +0.011 A 
ENDBRANCH   8  17
ENDBRANCH   2  10
ENDBRANCH   1   4
BRANCH   1  20
ATOM     20  C   LIG    1       -3.585   0.767  81.386  0.00  0.00    -0.166 A 
ATOM     21  C   LIG    1       -4.374  -0.322  81.067  0.00  0.00    +0.069 A 
ATOM     22  C   LIG    1       -3.791  -1.498  80.640  0.00  0.00    +0.009 A 
ATOM     23  C   LIG    1       -2.408  -1.590  80.541  0.00  0.00    +0.187 A 
ATOM     24  C   LIG    1       -1.618  -0.495  80.868  0.00  0.00    +0.009 A 
ATOM     25  C   LIG    1       -2.208   0.680  81.289  0.00  0.00    +0.065 A 
BRANCH  23  26
ATOM     26  N   LIG    1       -1.814  -2.780  80.115  0.00  0.00    -1.074 N 
ATOM     27  H   LIG    1       -1.837  -3.668  80.762  0.00  0.00    +0.464 HD
BRANCH  26  28
ATOM     28  S   LIG    1       -1.074  -2.852  78.635  0.00  0.00    +2.694 S 
ATOM     29  O   LIG    1       -1.671  -1.842  77.833  0.00  0.00    -0.930 OA
ATOM     30  O   LIG    1       -1.062  -4.220  78.253  0.00  0.00    -0.943 OA
BRANCH  28  31
ATOM     31  C   LIG    1        0.607  -2.379  78.870  0.00  0.00    -0.719 A 
ATOM     32  C   LIG    1        1.213  -1.514  77.979  0.00  0.00    +0.160 A 
ATOM     33  C   LIG    1        2.530  -1.139  78.166  0.00  0.00    -0.002 A 
ATOM     34  C   LIG    1        3.246  -1.637  79.239  0.00  0.00    +0.118 A 
ATOM     35  C   LIG    1        2.644  -2.507  80.127  0.00  0.00    -0.020 A 
ATOM     36  C   LIG    1        1.323  -2.880  79.944  0.00  0.00    +0.197 A 
ATOM     37  F   LIG    1        0.734  -3.730  80.812  0.00  0.00    -0.120 F 
ENDBRANCH  28  31
ENDBRANCH  26  28
ENDBRANCH  23  26
ENDBRANCH   1  20
TORSDOF 7
ENDMDL
MODEL 3
REMARK VINA RESULT:     -10.0     37.138     41.059
REMARK  Name = ZINC32974765
REMARK                            x       y       z     vdW  Elec       q    Type
REMARK                         _______ _______ _______ _____ _____    ______ ____
ROOT
ATOM      1  C   LIG    1       20.675   8.443  52.144  0.00  0.00    +0.414 C 
ENDROOT
BRANCH   1   4
ATOM      2  C   LIG    1       21.327  10.728  54.865  0.00  0.00    +0.087 A 
ATOM      3  C   LIG    1       20.504   9.842  54.235  0.00  0.00    +0.331 A 
ATOM      4  N   LIG    1       21.171   9.405  53.130  0.00  0.00    -0.407 N 
ATOM      5  C   LIG    1       22.379  10.023  53.113  0.00  0.00    +0.599 A 
ATOM      6  N   LIG    1       22.469  10.809  54.147  0.00  0.00    -0.472 N 
ATOM      7  H   LIG    1       23.282  11.471  54.480  0.00  0.00    +0.514 HD
BRANCH   2  10
ATOM      8  C   LIG    1       20.069  12.568  57.652  0.00  0.00    +0.247 A 
ATOM      9  N   LIG    1       19.870  12.013  56.438  0.00  0.00    -0.448 NA
ATOM     10  C   LIG    1       21.026  11.463  56.109  0.00  0.00    +0.214 A 
ATOM     11  O   LIG    1       21.873  11.702  57.122  0.00  0.00    +0.119 OA
ATOM     12  N   LIG    1       21.311  12.332  57.991  0.00  0.00    -0.349 NA
BRANCH   8  17
ATOM     13  C   LIG    1       16.173  15.444  60.769  0.00  0.00    +0.102 C 
ATOM     14  C   LIG    1       17.191  14.692  59.953  0.00  0.00    -0.048 A 
ATOM     15  C   LIG    1       17.200  13.308  59.967  0.00  0.00    +0.015 A 
ATOM     16  C   LIG    1       18.131  12.614  59.222  0.00  0.00    +0.062 A 
ATOM     17  C   LIG    1       19.064  13.309  58.455  0.00  0.00    -0.056 A 
ATOM     18  C   LIG    1       19.055  14.702  58.450  0.00  0.00    +0.068 A 
ATOM     19  C   LIG    1       18.116  15.386  59.194  0.00  0.00    +0.011 A 
ENDBRANCH   8  17
ENDBRANCH   2  10
ENDBRANCH   1   4
BRANCH   1  20
ATOM     20  C   LIG    1       20.867   7.042  52.669  0.00  0.00    -0.166 A 
ATOM     21  C   LIG    1       19.802   6.363  53.228  0.00  0.00    +0.069 A 
ATOM     22  C   LIG    1       19.973   5.078  53.704  0.00  0.00    +0.009 A 
ATOM     23  C   LIG    1       21.221   4.472  53.631  0.00  0.00    +0.187 A 
ATOM     24  C   LIG    1       22.291   5.161  53.074  0.00  0.00    +0.009 A 
ATOM     25  C   LIG    1       22.111   6.443  52.594  0.00  0.00    +0.065 A 
BRANCH  23  26
ATOM     26  N   LIG    1       21.400   3.175  54.116  0.00  0.00    -1.074 N 
ATOM     27  H   LIG    1       21.481   2.332  53.416  0.00  0.00    +0.464 HD
BRANCH  26  28
ATOM     28  S   LIG    1       21.488   2.907  55.749  0.00  0.00    +2.694 S 
ATOM     29  O   LIG    1       20.238   2.355  56.137  0.00  0.00    -0.930 OA
ATOM     30  O   LIG    1       22.009   4.095  56.328  0.00  0.00    -0.943 OA
BRANCH  28  31
ATOM     31  C   LIG    1       22.696   1.649  56.005  0.00  0.00    -0.719 A 
ATOM     32  C   LIG    1       22.496   0.687  56.976  0.00  0.00    +0.160 A 
ATOM     33  C   LIG    1       23.440  -0.303  57.173  0.00  0.00    -0.002 A 
ATOM     34  C   LIG    1       24.591  -0.325  56.406  0.00  0.00    +0.118 A 
ATOM     35  C   LIG    1       24.795   0.639  55.438  0.00  0.00    -0.020 A 
ATOM     36  C   LIG    1       23.848   1.629  55.236  0.00  0.00    +0.197 A 
ATOM     37  F   LIG    1       24.047   2.572  54.290  0.00  0.00    -0.120 F 
ENDBRANCH  28  31
ENDBRANCH  26  28
ENDBRANCH  23  26
ENDBRANCH   1  20
TORSDOF 7
ENDMDL
MODEL 4
REMARK VINA RESULT:      -9.7     38.143     40.831
REMARK  Name = ZINC32974765
REMARK                            x       y       z     vdW  Elec       q    Type
REMARK                         _______ _______ _______ _____ _____    ______ ____
ROOT
ATOM      1  C   LIG    1       21.005   8.369  52.096  0.00  0.00    +0.414 C 
ENDROOT
BRANCH   1   4
ATOM      2  C   LIG    1       21.930   5.132  53.406  0.00  0.00    +0.087 A 
ATOM      3  C   LIG    1       22.223   6.233  52.658  0.00  0.00    +0.331 A 
ATOM      4  N   LIG    1       21.146   7.063  52.744  0.00  0.00    -0.407 N 
ATOM      5  C   LIG    1       20.230   6.460  53.544  0.00  0.00    +0.599 A 
ATOM      6  N   LIG    1       20.700   5.311  53.936  0.00  0.00    -0.472 N 
ATOM      7  H   LIG    1       20.264   4.537  54.585  0.00  0.00    +0.514 HD
BRANCH   2  10
ATOM      8  C   LIG    1       23.687   2.166  54.328  0.00  0.00    +0.247 A 
ATOM      9  N   LIG    1       22.669   3.028  54.533  0.00  0.00    -0.448 NA
ATOM     10  C   LIG    1       22.803   3.959  53.605  0.00  0.00    +0.214 A 
ATOM     11  O   LIG    1       23.885   3.633  52.881  0.00  0.00    +0.119 OA
ATOM     12  N   LIG    1       24.375   2.610  53.307  0.00  0.00    -0.349 NA
BRANCH   8  17
ATOM     13  C   LIG    1       24.802  -2.589  57.380  0.00  0.00    +0.102 C 
ATOM     14  C   LIG    1       24.511  -1.345  56.582  0.00  0.00    -0.048 A 
ATOM     15  C   LIG    1       23.595  -0.422  57.055  0.00  0.00    +0.015 A 
ATOM     16  C   LIG    1       23.324   0.719  56.328  0.00  0.00    +0.062 A 
ATOM     17  C   LIG    1       23.975   0.941  55.116  0.00  0.00    -0.056 A 
ATOM     18  C   LIG    1       24.891   0.005  54.642  0.00  0.00    +0.068 A 
ATOM     19  C   LIG    1       25.159  -1.130  55.379  0.00  0.00    +0.011 A 
ENDBRANCH   8  17
ENDBRANCH   2  10
ENDBRANCH   1   4
BRANCH   1  20
ATOM     20  C   LIG    1       21.227   9.460  53.112  0.00  0.00    -0.166 A 
ATOM     21  C   LIG    1       20.175   9.902  53.891  0.00  0.00    +0.069 A 
ATOM     22  C   LIG    1       20.376  10.898  54.828  0.00  0.00    +0.009 A 
ATOM     23  C   LIG    1       21.636  11.463  54.978  0.00  0.00    +0.187 A 
ATOM     24  C   LIG    1       22.690  11.020  54.188  0.00  0.00    +0.009 A 
ATOM     25  C   LIG    1       22.483  10.021  53.259  0.00  0.00    +0.065 A 
BRANCH  23  26
ATOM     26  N   LIG    1       21.843  12.473  55.919  0.00  0.00    -1.074 N 
ATOM     27  H   LIG    1       22.096  13.490  55.587  0.00  0.00    +0.464 HD
BRANCH  26  28
ATOM     28  S   LIG    1       21.707  12.139  57.535  0.00  0.00    +2.694 S 
ATOM     29  O   LIG    1       22.713  12.898  58.192  0.00  0.00    -0.930 OA
ATOM     30  O   LIG    1       21.622  10.726  57.653  0.00  0.00    -0.943 OA
BRANCH  28  31
ATOM     31  C   LIG    1       20.158  12.785  58.072  0.00  0.00    -0.719 A 
ATOM     32  C   LIG    1       19.122  11.925  58.386  0.00  0.00    +0.160 A 
ATOM     33  C   LIG    1       17.909  12.431  58.812  0.00  0.00    -0.002 A 
ATOM     34  C   LIG    1       17.726  13.798  58.916  0.00  0.00    +0.118 A 
ATOM     35  C   LIG    1       18.759  14.659  58.598  0.00  0.00    -0.020 A 
ATOM     36  C   LIG    1       19.977  14.154  58.175  0.00  0.00    +0.197 A 
ATOM     37  F   LIG    1       20.986  14.995  57.864  0.00  0.00    -0.120 F 
ENDBRANCH  28  31
ENDBRANCH  26  28
ENDBRANCH  23  26
ENDBRANCH   1  20
TORSDOF 7
ENDMDL
MODEL 5
REMARK VINA RESULT:      -9.7     36.001     40.868
REMARK  Name = ZINC32974765
REMARK                            x       y       z     vdW  Elec       q    Type
REMARK                         _______ _______ _______ _____ _____    ______ ____
ROOT
ATOM      1  C   LIG    1       21.057  10.260  52.624  0.00  0.00    +0.414 C 
ENDROOT
BRANCH   1   4
ATOM      2  C   LIG    1       20.835  11.757  55.904  0.00  0.00    +0.087 A 
ATOM      3  C   LIG    1       20.293  10.997  54.911  0.00  0.00    +0.331 A 
ATOM      4  N   LIG    1       21.207  10.959  53.902  0.00  0.00    -0.407 N 
ATOM      5  C   LIG    1       22.284  11.683  54.300  0.00  0.00    +0.599 A 
ATOM      6  N   LIG    1       22.059  12.157  55.493  0.00  0.00    -0.472 N 
ATOM      7  H   LIG    1       22.682  12.784  56.148  0.00  0.00    +0.514 HD
BRANCH   2  10
ATOM      8  C   LIG    1       18.977  12.904  58.726  0.00  0.00    +0.247 A 
ATOM      9  N   LIG    1       19.222  12.943  57.400  0.00  0.00    -0.448 NA
ATOM     10  C   LIG    1       20.203  12.080  57.197  0.00  0.00    +0.214 A 
ATOM     11  O   LIG    1       20.514  11.557  58.394  0.00  0.00    +0.119 OA
ATOM     12  N   LIG    1       19.806  12.037  59.252  0.00  0.00    -0.349 NA
BRANCH   8  17
ATOM     13  C   LIG    1       15.016  15.981  61.556  0.00  0.00    +0.102 C 
ATOM     14  C   LIG    1       16.051  15.176  60.816  0.00  0.00    -0.048 A 
ATOM     15  C   LIG    1       16.090  13.801  60.962  0.00  0.00    +0.015 A 
ATOM     16  C   LIG    1       17.037  13.059  60.286  0.00  0.00    +0.062 A 
ATOM     17  C   LIG    1       17.956  13.696  59.455  0.00  0.00    -0.056 A 
ATOM     18  C   LIG    1       17.917  15.082  59.317  0.00  0.00    +0.068 A 
ATOM     19  C   LIG    1       16.963  15.814  59.993  0.00  0.00    +0.011 A 
ENDBRANCH   8  17
ENDBRANCH   2  10
ENDBRANCH   1   4
BRANCH   1  20
ATOM     20  C   LIG    1       21.321   8.789  52.822  0.00  0.00    -0.166 A 
ATOM     21  C   LIG    1       22.620   8.330  52.932  0.00  0.00    +0.069 A 
ATOM     22  C   LIG    1       22.866   6.984  53.119  0.00  0.00    +0.009 A 
ATOM     23  C   LIG    1       21.805   6.089  53.186  0.00  0.00    +0.187 A 
ATOM     24  C   LIG    1       20.501   6.554  53.069  0.00  0.00    +0.009 A 
ATOM     25  C   LIG    1       20.263   7.901  52.887  0.00  0.00    +0.065 A 
BRANCH  23  26
ATOM     26  N   LIG    1       22.049   4.727  53.369  0.00  0.00    -1.074 N 
ATOM     27  H   LIG    1       22.571   4.152  52.591  0.00  0.00    +0.464 HD
BRANCH  26  28
ATOM     28  S   LIG    1       21.553   3.977  54.760  0.00  0.00    +2.694 S 
ATOM     29  O   LIG    1       20.260   3.449  54.497  0.00  0.00    -0.930 OA
ATOM     30  O   LIG    1       21.802   4.885  55.823  0.00  0.00    -0.943 OA
BRANCH  28  31
ATOM     31  C   LIG    1       22.618   2.596  55.015  0.00  0.00    -0.719 A 
ATOM     32  C   LIG    1       23.631   2.329  54.115  0.00  0.00    +0.160 A 
ATOM     33  C   LIG    1       24.470   1.250  54.318  0.00  0.00    -0.002 A 
ATOM     34  C   LIG    1       24.290   0.429  55.418  0.00  0.00    +0.118 A 
ATOM     35  C   LIG    1       23.274   0.692  56.316  0.00  0.00    -0.020 A 
ATOM     36  C   LIG    1       22.435   1.775  56.116  0.00  0.00    +0.197 A 
ATOM     37  F   LIG    1       21.441   2.032  56.994  0.00  0.00    -0.120 F 
ENDBRANCH  28  31
ENDBRANCH  26  28
ENDBRANCH  23  26
ENDBRANCH   1  20
TORSDOF 7
ENDMDL
MODEL 6
REMARK VINA RESULT:      -9.6      4.956      8.733
REMARK  Name = ZINC32974765
REMARK                            x       y       z     vdW  Elec       q    Type
REMARK                         _______ _______ _______ _____ _____    ______ ____
ROOT
ATOM      1  C   LIG    1       -1.242  -2.877  78.386  0.00  0.00    +0.414 C 
ENDROOT
BRANCH   1   4
ATOM      2  C   LIG    1       -3.491  -4.217  75.897  0.00  0.00    +0.087 A 
ATOM      3  C   LIG    1       -2.641  -4.403  76.946  0.00  0.00    +0.331 A 
ATOM      4  N   LIG    1       -2.185  -3.170  77.305  0.00  0.00    -0.407 N 
ATOM      5  C   LIG    1       -2.769  -2.264  76.480  0.00  0.00    +0.599 A 
ATOM      6  N   LIG    1       -3.546  -2.890  75.644  0.00  0.00    -0.472 N 
ATOM      7  H   LIG    1       -4.183  -2.512  74.830  0.00  0.00    +0.514 HD
BRANCH   2  10
ATOM      8  C   LIG    1       -4.998  -7.137  74.506  0.00  0.00    +0.247 A 
ATOM      9  N   LIG    1       -4.170  -6.572  75.410  0.00  0.00    -0.448 NA
ATOM     10  C   LIG    1       -4.224  -5.273  75.173  0.00  0.00    +0.214 A 
ATOM     11  O   LIG    1       -5.071  -5.099  74.146  0.00  0.00    +0.119 OA
ATOM     12  N   LIG    1       -5.502  -6.171  73.780  0.00  0.00    -0.349 NA
BRANCH   8  17
ATOM     13  C   LIG    1       -6.114 -12.759  73.945  0.00  0.00    +0.102 C 
ATOM     14  C   LIG    1       -5.822 -11.289  74.092  0.00  0.00    -0.048 A 
ATOM     15  C   LIG    1       -6.428 -10.563  75.103  0.00  0.00    +0.015 A 
ATOM     16  C   LIG    1       -6.164  -9.216  75.241  0.00  0.00    +0.062 A 
ATOM     17  C   LIG    1       -5.285  -8.586  74.362  0.00  0.00    -0.056 A 
ATOM     18  C   LIG    1       -4.683  -9.320  73.343  0.00  0.00    +0.068 A 
ATOM     19  C   LIG    1       -4.949 -10.668  73.216  0.00  0.00    +0.011 A 
ENDBRANCH   8  17
ENDBRANCH   2  10
ENDBRANCH   1   4
BRANCH   1  20
ATOM     20  C   LIG    1       -1.920  -2.021  79.426  0.00  0.00    -0.166 A 
ATOM     21  C   LIG    1       -1.238  -0.968  80.005  0.00  0.00    +0.069 A 
ATOM     22  C   LIG    1       -1.858  -0.179  80.954  0.00  0.00    +0.009 A 
ATOM     23  C   LIG    1       -3.166  -0.451  81.334  0.00  0.00    +0.187 A 
ATOM     24  C   LIG    1       -3.847  -1.514  80.754  0.00  0.00    +0.009 A 
ATOM     25  C   LIG    1       -3.223  -2.296  79.802  0.00  0.00    +0.065 A 
BRANCH  23  26
ATOM     26  N   LIG    1       -3.795   0.341  82.296  0.00  0.00    -1.074 N 
ATOM     27  H   LIG    1       -4.322  -0.131  83.138  0.00  0.00    +0.464 HD
BRANCH  26  28
ATOM     28  S   LIG    1       -3.748   1.992  82.170  0.00  0.00    +2.694 S 
ATOM     29  O   LIG    1       -4.476   2.329  80.996  0.00  0.00    -0.930 OA
ATOM     30  O   LIG    1       -2.395   2.376  82.363  0.00  0.00    -0.943 OA
BRANCH  28  31
ATOM     31  C   LIG    1       -4.657   2.644  83.531  0.00  0.00    -0.719 A 
ATOM     32  C   LIG    1       -5.200   1.791  84.473  0.00  0.00    +0.160 A 
ATOM     33  C   LIG    1       -5.907   2.303  85.544  0.00  0.00    -0.002 A 
ATOM     34  C   LIG    1       -6.084   3.669  85.668  0.00  0.00    +0.118 A 
ATOM     35  C   LIG    1       -5.547   4.524  84.724  0.00  0.00    -0.020 A 
ATOM     36  C   LIG    1       -4.833   4.013  83.653  0.00  0.00    +0.197 A 
ATOM     37  F   LIG    1       -4.309   4.847  82.730  0.00  0.00    -0.120 F 
ENDBRANCH  28  31
ENDBRANCH  26  28
ENDBRANCH  23  26
ENDBRANCH   1  20
TORSDOF 7
ENDMDL
MODEL 7
REMARK VINA RESULT:      -9.4     17.247     20.477
REMARK  Name = ZINC32974765
REMARK                            x       y       z     vdW  Elec       q    Type
REMARK                         _______ _______ _______ _____ _____    ______ ____
ROOT
ATOM      1  C   LIG    1        6.079 -17.413  79.746  0.00  0.00    +0.414 C 
ENDROOT
BRANCH   1   4
ATOM      2  C   LIG    1        8.852 -15.139  79.320  0.00  0.00    +0.087 A 
ATOM      3  C   LIG    1        7.539 -15.451  79.133  0.00  0.00    +0.331 A 
ATOM      4  N   LIG    1        7.341 -16.671  79.705  0.00  0.00    -0.407 N 
ATOM      5  C   LIG    1        8.526 -17.071  80.232  0.00  0.00    +0.599 A 
ATOM      6  N   LIG    1        9.423 -16.156  80.001  0.00  0.00    -0.472 N 
ATOM      7  H   LIG    1       10.490 -16.111  80.266  0.00  0.00    +0.514 HD
BRANCH   2  10
ATOM      8  C   LIG    1       10.695 -12.492  77.792  0.00  0.00    +0.247 A 
ATOM      9  N   LIG    1       10.311 -13.786  77.808  0.00  0.00    -0.448 NA
ATOM     10  C   LIG    1        9.528 -13.908  78.865  0.00  0.00    +0.214 A 
ATOM     11  O   LIG    1        9.466 -12.699  79.446  0.00  0.00    +0.119 OA
ATOM     12  N   LIG    1       10.137 -11.906  78.821  0.00  0.00    -0.349 NA
BRANCH   8  17
ATOM     13  C   LIG    1       14.151 -10.006  73.913  0.00  0.00    +0.102 C 
ATOM     14  C   LIG    1       13.246 -10.656  74.927  0.00  0.00    -0.048 A 
ATOM     15  C   LIG    1       13.004 -10.028  76.136  0.00  0.00    +0.015 A 
ATOM     16  C   LIG    1       12.176 -10.620  77.070  0.00  0.00    +0.062 A 
ATOM     17  C   LIG    1       11.585 -11.851  76.792  0.00  0.00    -0.056 A 
ATOM     18  C   LIG    1       11.838 -12.481  75.576  0.00  0.00    +0.068 A 
ATOM     19  C   LIG    1       12.663 -11.879  74.648  0.00  0.00    +0.011 A 
ENDBRANCH   8  17
ENDBRANCH   2  10
ENDBRANCH   1   4
BRANCH   1  20
ATOM     20  C   LIG    1        5.099 -16.689  80.635  0.00  0.00    -0.166 A 
ATOM     21  C   LIG    1        3.976 -16.099  80.086  0.00  0.00    +0.069 A 
ATOM     22  C   LIG    1        3.074 -15.440  80.898  0.00  0.00    +0.009 A 
ATOM     23  C   LIG    1        3.302 -15.360  82.266  0.00  0.00    +0.187 A 
ATOM     24  C   LIG    1        4.435 -15.950  82.813  0.00  0.00    +0.009 A 
ATOM     25  C   LIG    1        5.330 -16.612  81.996  0.00  0.00    +0.065 A 
BRANCH  23  26
ATOM     26  N   LIG    1        2.396 -14.690  83.090  0.00  0.00    -1.074 N 
ATOM     27  H   LIG    1        1.525 -15.223  83.497  0.00  0.00    +0.464 HD
BRANCH  26  28
ATOM     28  S   LIG    1        2.632 -13.091  83.452  0.00  0.00    +2.694 S 
ATOM     29  O   LIG    1        1.367 -12.455  83.326  0.00  0.00    -0.930 OA
ATOM     30  O   LIG    1        3.772 -12.672  82.716  0.00  0.00    -0.943 OA
BRANCH  28  31
ATOM     31  C   LIG    1        3.072 -13.003  85.156  0.00  0.00    -0.719 A 
ATOM     32  C   LIG    1        2.115 -12.689  86.102  0.00  0.00    +0.160 A 
ATOM     33  C   LIG    1        2.458 -12.626  87.439  0.00  0.00    -0.002 A 
ATOM     34  C   LIG    1        3.763 -12.867  87.831  0.00  0.00    +0.118 A 
ATOM     35  C   LIG    1        4.722 -13.175  86.887  0.00  0.00    -0.020 A 
ATOM     36  C   LIG    1        4.379 -13.244  85.547  0.00  0.00    +0.197 A 
ATOM     37  F   LIG    1        5.316 -13.546  84.623  0.00  0.00    -0.120 F 
ENDBRANCH  28  31
ENDBRANCH  26  28
ENDBRANCH  23  26
ENDBRANCH   1  20
TORSDOF 7
ENDMDL
MODEL 8
REMARK VINA RESULT:      -9.4      3.759     13.055
REMARK  Name = ZINC32974765
REMARK                            x       y       z     vdW  Elec       q    Type
REMARK                         _______ _______ _______ _____ _____    ______ ____
ROOT
ATOM      1  C   LIG    1       -5.772   3.469  84.497  0.00  0.00    +0.414 C 
ENDROOT
BRANCH   1   4
ATOM      2  C   LIG    1       -5.450   3.195  88.085  0.00  0.00    +0.087 A 
ATOM      3  C   LIG    1       -6.224   3.367  86.976  0.00  0.00    +0.331 A 
ATOM      4  N   LIG    1       -5.386   3.325  85.903  0.00  0.00    -0.407 N 
ATOM      5  C   LIG    1       -4.130   3.123  86.374  0.00  0.00    +0.599 A 
ATOM      6  N   LIG    1       -4.171   3.046  87.674  0.00  0.00    -0.472 N 
ATOM      7  H   LIG    1       -3.371   2.889  88.412  0.00  0.00    +0.514 HD
BRANCH   2  10
ATOM      8  C   LIG    1       -6.131   3.464  91.577  0.00  0.00    +0.247 A 
ATOM      9  N   LIG    1       -5.349   3.759  90.518  0.00  0.00    -0.448 NA
ATOM     10  C   LIG    1       -5.924   3.172  89.482  0.00  0.00    +0.214 A 
ATOM     11  O   LIG    1       -7.019   2.550  89.946  0.00  0.00    +0.119 OA
ATOM     12  N   LIG    1       -7.121   2.728  91.140  0.00  0.00    -0.349 NA
BRANCH   8  17
ATOM     13  C   LIG    1       -5.277   5.144  97.020  0.00  0.00    +0.102 C 
ATOM     14  C   LIG    1       -5.500   4.704  95.597  0.00  0.00    -0.048 A 
ATOM     15  C   LIG    1       -4.459   4.760  94.686  0.00  0.00    +0.015 A 
ATOM     16  C   LIG    1       -4.658   4.359  93.381  0.00  0.00    +0.062 A 
ATOM     17  C   LIG    1       -5.910   3.897  92.980  0.00  0.00    -0.056 A 
ATOM     18  C   LIG    1       -6.956   3.849  93.899  0.00  0.00    +0.068 A 
ATOM     19  C   LIG    1       -6.745   4.247  95.203  0.00  0.00    +0.011 A 
ENDBRANCH   8  17
ENDBRANCH   2  10
ENDBRANCH   1   4
BRANCH   1  20
ATOM     20  C   LIG    1       -4.981   2.498  83.658  0.00  0.00    -0.166 A 
ATOM     21  C   LIG    1       -4.306   2.945  82.538  0.00  0.00    +0.069 A 
ATOM     22  C   LIG    1       -3.576   2.059  81.770  0.00  0.00    +0.009 A 
ATOM     23  C   LIG    1       -3.530   0.715  82.118  0.00  0.00    +0.187 A 
ATOM     24  C   LIG    1       -4.215   0.268  83.241  0.00  0.00    +0.009 A 
ATOM     25  C   LIG    1       -4.938   1.160  84.008  0.00  0.00    +0.065 A 
BRANCH  23  26
ATOM     26  N   LIG    1       -2.798  -0.185  81.341  0.00  0.00    -1.074 N 
ATOM     27  H   LIG    1       -1.699  -0.155  81.354  0.00  0.00    +0.464 HD
BRANCH  26  28
ATOM     28  S   LIG    1       -3.585  -1.297  80.399  0.00  0.00    +2.694 S 
ATOM     29  O   LIG    1       -4.707  -0.630  79.836  0.00  0.00    -0.930 OA
ATOM     30  O   LIG    1       -3.713  -2.475  81.182  0.00  0.00    -0.943 OA
BRANCH  28  31
ATOM     31  C   LIG    1       -2.513  -1.696  79.059  0.00  0.00    -0.719 A 
ATOM     32  C   LIG    1       -3.010  -1.767  77.772  0.00  0.00    +0.160 A 
ATOM     33  C   LIG    1       -2.169  -2.074  76.720  0.00  0.00    -0.002 A 
ATOM     34  C   LIG    1       -0.828  -2.322  76.956  0.00  0.00    +0.118 A 
ATOM     35  C   LIG    1       -0.329  -2.257  78.242  0.00  0.00    -0.020 A 
ATOM     36  C   LIG    1       -1.171  -1.944  79.297  0.00  0.00    +0.197 A 
ATOM     37  F   LIG    1       -0.684  -1.881  80.555  0.00  0.00    -0.120 F 
ENDBRANCH  28  31
ENDBRANCH  26  28
ENDBRANCH  23  26
ENDBRANCH   1  20
TORSDOF 7
ENDMDL
MODEL 9
REMARK VINA RESULT:      -9.4      7.534     14.556
REMARK  Name = ZINC32974765
REMARK                            x       y       z     vdW  Elec       q    Type
REMARK                         _______ _______ _______ _____ _____    ______ ____
ROOT
ATOM      1  C   LIG    1       -1.093  -3.220  78.432  0.00  0.00    +0.414 C 
ENDROOT
BRANCH   1   4
ATOM      2  C   LIG    1       -2.647  -0.976  80.798  0.00  0.00    +0.087 A 
ATOM      3  C   LIG    1       -1.739  -1.208  79.808  0.00  0.00    +0.331 A 
ATOM      4  N   LIG    1       -1.869  -2.518  79.456  0.00  0.00    -0.407 N 
ATOM      5  C   LIG    1       -2.852  -3.051  80.226  0.00  0.00    +0.599 A 
ATOM      6  N   LIG    1       -3.313  -2.130  81.023  0.00  0.00    -0.472 N 
ATOM      7  H   LIG    1       -4.103  -2.169  81.787  0.00  0.00    +0.514 HD
BRANCH   2  10
ATOM      8  C   LIG    1       -3.739   2.048  82.346  0.00  0.00    +0.247 A 
ATOM      9  N   LIG    1       -4.025   0.923  81.658  0.00  0.00    -0.448 NA
ATOM     10  C   LIG    1       -2.868   0.306  81.493  0.00  0.00    +0.214 A 
ATOM     11  O   LIG    1       -1.933   1.071  82.079  0.00  0.00    +0.119 OA
ATOM     12  N   LIG    1       -2.447   2.058  82.558  0.00  0.00    -0.349 NA
BRANCH   8  17
ATOM     13  C   LIG    1       -7.501   6.067  84.038  0.00  0.00    +0.102 C 
ATOM     14  C   LIG    1       -6.517   5.017  83.595  0.00  0.00    -0.048 A 
ATOM     15  C   LIG    1       -6.968   3.761  83.226  0.00  0.00    +0.015 A 
ATOM     16  C   LIG    1       -6.071   2.795  82.819  0.00  0.00    +0.062 A 
ATOM     17  C   LIG    1       -4.709   3.084  82.781  0.00  0.00    -0.056 A 
ATOM     18  C   LIG    1       -4.259   4.347  83.160  0.00  0.00    +0.068 A 
ATOM     19  C   LIG    1       -5.165   5.308  83.560  0.00  0.00    +0.011 A 
ENDBRANCH   8  17
ENDBRANCH   2  10
ENDBRANCH   1   4
BRANCH   1  20
ATOM     20  C   LIG    1       -2.012  -3.668  77.324  0.00  0.00    -0.166 A 
ATOM     21  C   LIG    1       -2.432  -2.763  76.368  0.00  0.00    +0.069 A 
ATOM     22  C   LIG    1       -3.270  -3.172  75.348  0.00  0.00    +0.009 A 
ATOM     23  C   LIG    1       -3.700  -4.492  75.292  0.00  0.00    +0.187 A 
ATOM     24  C   LIG    1       -3.280  -5.397  76.259  0.00  0.00    +0.009 A 
ATOM     25  C   LIG    1       -2.438  -4.983  77.272  0.00  0.00    +0.065 A 
BRANCH  23  26
ATOM     26  N   LIG    1       -4.551  -4.908  74.267  0.00  0.00    -1.074 N 
ATOM     27  H   LIG    1       -5.597  -4.569  74.249  0.00  0.00    +0.464 HD
BRANCH  26  28
ATOM     28  S   LIG    1       -3.986  -5.913  73.077  0.00  0.00    +2.694 S 
ATOM     29  O   LIG    1       -2.567  -5.878  73.157  0.00  0.00    -0.930 OA
ATOM     30  O   LIG    1       -4.689  -5.574  71.891  0.00  0.00    -0.943 OA
BRANCH  28  31
ATOM     31  C   LIG    1       -4.475  -7.551  73.503  0.00  0.00    -0.719 A 
ATOM     32  C   LIG    1       -5.212  -7.776  74.650  0.00  0.00    +0.160 A 
ATOM     33  C   LIG    1       -5.601  -9.060  74.982  0.00  0.00    -0.002 A 
ATOM     34  C   LIG    1       -5.243 -10.123  74.172  0.00  0.00    +0.118 A 
ATOM     35  C   LIG    1       -4.502  -9.901  73.028  0.00  0.00    -0.020 A 
ATOM     36  C   LIG    1       -4.116  -8.614  72.691  0.00  0.00    +0.197 A 
ATOM     37  F   LIG    1       -3.390  -8.396  71.573  0.00  0.00    -0.120 F 
ENDBRANCH  28  31
ENDBRANCH  26  28
ENDBRANCH  23  26
ENDBRANCH   1  20
TORSDOF 7
ENDMDL
