# Supplementary material for: Computationally accelerated identification of P-glycoprotein inhibitors
Source: PLoS One. 2025 Aug 13;20(8):e0325121. doi: 10.1371/journal.pone.0325121 (PMC12349723; doi:10.1371/journal.pone.0325121)
Supplement: S9 File — We have provided the full dataset for the docking studies presented in this paper, as defined by the journal’s definition of a complete minimal dataset. (ZIP) [file pone.0325121.s013.zip › S9_Docking_Data_Receptors_Ligands/NBD_docking/transition_nbd/ZINC36489963_transition_nbd_out.pdb]

MODEL 1
REMARK VINA RESULT:      -9.8      0.000      0.000
REMARK  Name = ZINC36489963
REMARK                            x       y       z     vdW  Elec       q    Type
REMARK                         _______ _______ _______ _____ _____    ______ ____
COMPND    ZINC36489963 
AUTHOR    GENERATED BY OPEN BABEL 2.3.2
ATOM      1  C   LIG     1     -12.366   5.993  62.213  1.00  0.00           C  
ATOM      2  C   LIG     1     -11.282   5.260  61.783  1.00  0.00           C  
ATOM      3  N   LIG     1     -10.467   5.029  62.846  1.00  0.00           N  
ATOM      4  C   LIG     1      -9.230   4.258  63.058  1.00  0.00           C  
ATOM      5  C   LIG     1      -8.744   3.587  61.788  1.00  0.00           C  
ATOM      6  N   LIG     1      -9.687   2.614  61.255  1.00  0.00           N  
ATOM      7  C   LIG     1     -10.694   2.971  60.439  1.00  0.00           C  
ATOM      8  C   LIG     1     -11.349   1.849  60.037  1.00  0.00           C  
ATOM      9  N   LIG     1     -10.749   0.803  60.660  1.00  0.00           N  
ATOM     10  N   LIG     1      -9.774   1.231  61.396  1.00  0.00           N  
ATOM     11  N   LIG     1     -11.094   5.705  63.923  1.00  0.00           N  
ATOM     12  S   LIG     1     -10.957   4.699  60.128  1.00  0.00           S  
ATOM     13  N   LIG     1     -12.189   6.240  63.525  1.00  0.00           N  
ATOM     14  N   LIG     1     -14.747   6.008  61.684  1.00  0.00           N  
ATOM     15  H   LIG     1     -14.894   5.416  62.438  1.00  0.00           H  
ATOM     16  C   LIG     1     -13.501   6.430  61.390  1.00  0.00           C  
ATOM     17  O   LIG     1     -13.318   7.173  60.445  1.00  0.00           O  
ATOM     18  C   LIG     1     -15.880   6.444  60.864  1.00  0.00           C  
ATOM     19  C   LIG     1     -19.010   5.821  62.883  1.00  0.00           C  
ATOM     20  C   LIG     1     -17.848   6.403  62.410  1.00  0.00           C  
ATOM     21  C   LIG     1     -17.146   5.809  61.378  1.00  0.00           C  
ATOM     22  C   LIG     1     -17.606   4.632  60.817  1.00  0.00           C  
ATOM     23  C   LIG     1     -18.769   4.049  61.290  1.00  0.00           C  
ATOM     24  F   LIG     1     -19.220   2.899  60.741  1.00  0.00           F  
ATOM     25  C   LIG     1     -19.471   4.645  62.324  1.00  0.00           C  
ATOM     26  C   LIG     1     -12.484   1.782  59.107  1.00  0.00           C  
ATOM     27  N   LIG     1     -12.459   0.914  58.076  1.00  0.00           N  
ATOM     28  H   LIG     1     -11.691   0.335  57.947  1.00  0.00           H  
ATOM     29  O   LIG     1     -13.446   2.508  59.268  1.00  0.00           O  
ATOM     30  C   LIG     1     -13.591   0.847  57.148  1.00  0.00           C  
ATOM     31  C   LIG     1     -13.380  -0.288  56.179  1.00  0.00           C  
ATOM     32  C   LIG     1     -13.682  -0.120  54.841  1.00  0.00           C  
ATOM     33  C   LIG     1     -13.489  -1.160  53.951  1.00  0.00           C  
ATOM     34  C   LIG     1     -12.994  -2.370  54.399  1.00  0.00           C  
ATOM     35  C   LIG     1     -12.691  -2.540  55.739  1.00  0.00           C  
ATOM     36  F   LIG     1     -12.207  -3.723  56.178  1.00  0.00           F  
ATOM     37  C   LIG     1     -12.878  -1.495  56.629  1.00  0.00           C  
CONECT    1   16    2   13                                            
CONECT    2   12    1    3                                            
CONECT    3    2    4   11                                            
CONECT    4    5    3                                                 
CONECT    5    6    4                                                 
CONECT    6    7   10    5                                            
CONECT    7    8   12    6                                            
CONECT    8   26    7    9                                            
CONECT    9    8   10                                                 
CONECT   10    9    6                                                 
CONECT   11    3   13                                                 
CONECT   12    7    2                                                 
CONECT   13    1   11                                                 
CONECT   14   18   16   15                                            
CONECT   15   14                                                      
CONECT   16   17   14    1                                            
CONECT   17   16                                                      
CONECT   18   21   14                                                 
CONECT   19   25   20                                                 
CONECT   20   21   19                                                 
CONECT   21   22   18   20                                            
CONECT   22   23   21                                                 
CONECT   23   24   22   25                                            
CONECT   24   23                                                      
CONECT   25   23   19                                                 
CONECT   26   27   29    8                                            
CONECT   27   30   28   26                                            
CONECT   28   27                                                      
CONECT   29   26                                                      
CONECT   30   31   27                                                 
CONECT   31   32   37   30                                            
CONECT   32   33   31                                                 
CONECT   33   34   32                                                 
CONECT   34   33   35                                                 
CONECT   35   34   36   37                                            
CONECT   36   35                                                      
CONECT   37   35   31                                                 
MASTER        0    0    0    0    0    0    0    0   37    0   37    0
END
