# Supplementary material for: Computationally accelerated identification of P-glycoprotein inhibitors
Source: PLoS One. 2025 Aug 13;20(8):e0325121. doi: 10.1371/journal.pone.0325121 (PMC12349723; doi:10.1371/journal.pone.0325121)
Supplement: S9 File — We have provided the full dataset for the docking studies presented in this paper, as defined by the journal’s definition of a complete minimal dataset. (ZIP) [file pone.0325121.s013.zip › S9_Docking_Data_Receptors_Ligands/NBD_docking/transition_nbd/ZINC36489963_transition_nbd_out.pdbqt]

MODEL 1
REMARK VINA RESULT:      -9.8      0.000      0.000
REMARK  Name = ZINC36489963
REMARK                            x       y       z     vdW  Elec       q    Type
REMARK                         _______ _______ _______ _____ _____    ______ ____
ROOT
ATOM      1  C   LIG    1      -12.366   5.993  62.213  0.00  0.00    -0.038 A 
ATOM      2  C   LIG    1      -11.282   5.260  61.783  0.00  0.00    +0.051 A 
ATOM      3  N   LIG    1      -10.467   5.029  62.846  0.00  0.00    -0.364 N 
ATOM      4  C   LIG    1       -9.230   4.258  63.058  0.00  0.00    +0.377 C 
ATOM      5  C   LIG    1       -8.744   3.587  61.788  0.00  0.00    +0.368 C 
ATOM      6  N   LIG    1       -9.687   2.614  61.255  0.00  0.00    -0.346 N 
ATOM      7  C   LIG    1      -10.694   2.971  60.439  0.00  0.00    +0.018 A 
ATOM      8  C   LIG    1      -11.349   1.849  60.037  0.00  0.00    -0.018 A 
ATOM      9  N   LIG    1      -10.749   0.803  60.660  0.00  0.00    -0.202 NA
ATOM     10  N   LIG    1       -9.774   1.231  61.396  0.00  0.00    -0.020 NA
ATOM     11  N   LIG    1      -11.094   5.705  63.923  0.00  0.00    -0.041 NA
ATOM     12  S   LIG    1      -10.957   4.699  60.128  0.00  0.00    +0.241 S 
ATOM     13  N   LIG    1      -12.189   6.240  63.525  0.00  0.00    -0.189 NA
ENDROOT
BRANCH   1  16
ATOM     14  N   LIG    1      -14.747   6.008  61.684  0.00  0.00    -0.712 N 
ATOM     15  H   LIG    1      -14.894   5.416  62.438  0.00  0.00    +0.410 HD
ATOM     16  C   LIG    1      -13.501   6.430  61.390  0.00  0.00    +0.596 C 
ATOM     17  O   LIG    1      -13.318   7.173  60.445  0.00  0.00    -0.496 OA
BRANCH  14  18
ATOM     18  C   LIG    1      -15.880   6.444  60.864  0.00  0.00    +0.336 C 
BRANCH  18  21
ATOM     19  C   LIG    1      -19.010   5.821  62.883  0.00  0.00    +0.046 A 
ATOM     20  C   LIG    1      -17.848   6.403  62.410  0.00  0.00    +0.025 A 
ATOM     21  C   LIG    1      -17.146   5.809  61.378  0.00  0.00    -0.083 A 
ATOM     22  C   LIG    1      -17.606   4.632  60.817  0.00  0.00    +0.004 A 
ATOM     23  C   LIG    1      -18.769   4.049  61.290  0.00  0.00    +0.098 A 
ATOM     24  F   LIG    1      -19.220   2.899  60.741  0.00  0.00    -0.137 F 
ATOM     25  C   LIG    1      -19.471   4.645  62.324  0.00  0.00    -0.007 A 
ENDBRANCH  18  21
ENDBRANCH  14  18
ENDBRANCH   1  16
BRANCH   8  26
ATOM     26  C   LIG    1      -12.484   1.782  59.107  0.00  0.00    +0.596 C 
ATOM     27  N   LIG    1      -12.459   0.914  58.076  0.00  0.00    -0.711 N 
ATOM     28  H   LIG    1      -11.691   0.335  57.947  0.00  0.00    +0.410 HD
ATOM     29  O   LIG    1      -13.446   2.508  59.268  0.00  0.00    -0.495 OA
BRANCH  27  30
ATOM     30  C   LIG    1      -13.591   0.847  57.148  0.00  0.00    +0.336 C 
BRANCH  30  31
ATOM     31  C   LIG    1      -13.380  -0.288  56.179  0.00  0.00    -0.083 A 
ATOM     32  C   LIG    1      -13.682  -0.120  54.841  0.00  0.00    +0.025 A 
ATOM     33  C   LIG    1      -13.489  -1.160  53.951  0.00  0.00    +0.046 A 
ATOM     34  C   LIG    1      -12.994  -2.370  54.399  0.00  0.00    -0.006 A 
ATOM     35  C   LIG    1      -12.691  -2.540  55.739  0.00  0.00    +0.098 A 
ATOM     36  F   LIG    1      -12.207  -3.723  56.178  0.00  0.00    -0.137 F 
ATOM     37  C   LIG    1      -12.878  -1.495  56.629  0.00  0.00    +0.004 A 
ENDBRANCH  30  31
ENDBRANCH  27  30
ENDBRANCH   8  26
TORSDOF 6
ENDMDL
MODEL 2
REMARK VINA RESULT:      -9.7      3.086      7.910
REMARK  Name = ZINC36489963
REMARK                            x       y       z     vdW  Elec       q    Type
REMARK                         _______ _______ _______ _____ _____    ______ ____
ROOT
ATOM      1  C   LIG    1       -9.805  -2.824  60.240  0.00  0.00    -0.038 A 
ATOM      2  C   LIG    1       -9.830  -1.723  61.066  0.00  0.00    +0.051 A 
ATOM      3  N   LIG    1       -8.592  -1.555  61.601  0.00  0.00    -0.364 N 
ATOM      4  C   LIG    1       -7.964  -0.543  62.469  0.00  0.00    +0.377 C 
ATOM      5  C   LIG    1       -8.934   0.549  62.876  0.00  0.00    +0.368 C 
ATOM      6  N   LIG    1       -9.446   1.312  61.747  0.00  0.00    -0.346 N 
ATOM      7  C   LIG    1      -10.517   0.907  61.041  0.00  0.00    +0.018 A 
ATOM      8  C   LIG    1      -10.812   1.856  60.112  0.00  0.00    -0.018 A 
ATOM      9  N   LIG    1       -9.874   2.828  60.236  0.00  0.00    -0.202 NA
ATOM     10  N   LIG    1       -9.047   2.523  61.186  0.00  0.00    -0.020 NA
ATOM     11  N   LIG    1       -7.839  -2.642  61.091  0.00  0.00    -0.041 NA
ATOM     12  S   LIG    1      -11.225  -0.678  61.415  0.00  0.00    +0.241 S 
ATOM     13  N   LIG    1       -8.565  -3.347  60.304  0.00  0.00    -0.189 NA
ENDROOT
BRANCH   1  16
ATOM     14  N   LIG    1      -10.975  -3.097  58.117  0.00  0.00    -0.712 N 
ATOM     15  H   LIG    1      -10.270  -2.584  57.691  0.00  0.00    +0.410 HD
ATOM     16  C   LIG    1      -10.925  -3.338  59.442  0.00  0.00    +0.596 C 
ATOM     17  O   LIG    1      -11.808  -3.983  59.975  0.00  0.00    -0.496 OA
BRANCH  14  18
ATOM     18  C   LIG    1      -12.092  -3.610  57.320  0.00  0.00    +0.336 C 
BRANCH  18  21
ATOM     19  C   LIG    1      -12.848  -0.273  55.722  0.00  0.00    +0.046 A 
ATOM     20  C   LIG    1      -12.464  -1.229  56.645  0.00  0.00    +0.025 A 
ATOM     21  C   LIG    1      -12.510  -2.570  56.313  0.00  0.00    -0.083 A 
ATOM     22  C   LIG    1      -12.940  -2.957  55.058  0.00  0.00    +0.004 A 
ATOM     23  C   LIG    1      -13.325  -2.002  54.133  0.00  0.00    +0.098 A 
ATOM     24  F   LIG    1      -13.744  -2.379  52.905  0.00  0.00    -0.137 F 
ATOM     25  C   LIG    1      -13.278  -0.659  54.466  0.00  0.00    -0.007 A 
ENDBRANCH  18  21
ENDBRANCH  14  18
ENDBRANCH   1  16
BRANCH   8  26
ATOM     26  C   LIG    1      -11.931   1.834  59.162  0.00  0.00    +0.596 C 
ATOM     27  N   LIG    1      -13.191   1.663  59.610  0.00  0.00    -0.711 N 
ATOM     28  H   LIG    1      -13.358   1.552  60.558  0.00  0.00    +0.410 HD
ATOM     29  O   LIG    1      -11.722   1.973  57.972  0.00  0.00    -0.495 OA
BRANCH  27  30
ATOM     30  C   LIG    1      -14.309   1.641  58.661  0.00  0.00    +0.336 C 
BRANCH  30  31
ATOM     31  C   LIG    1      -15.583   2.004  59.379  0.00  0.00    -0.083 A 
ATOM     32  C   LIG    1      -15.916   3.332  59.567  0.00  0.00    +0.025 A 
ATOM     33  C   LIG    1      -17.085   3.667  60.225  0.00  0.00    +0.046 A 
ATOM     34  C   LIG    1      -17.922   2.673  60.696  0.00  0.00    -0.006 A 
ATOM     35  C   LIG    1      -17.590   1.342  60.507  0.00  0.00    +0.098 A 
ATOM     36  F   LIG    1      -18.408   0.370  60.968  0.00  0.00    -0.137 F 
ATOM     37  C   LIG    1      -16.422   1.008  59.842  0.00  0.00    +0.004 A 
ENDBRANCH  30  31
ENDBRANCH  27  30
ENDBRANCH   8  26
TORSDOF 6
ENDMDL
MODEL 3
REMARK VINA RESULT:      -9.4     19.914     22.608
REMARK  Name = ZINC36489963
REMARK                            x       y       z     vdW  Elec       q    Type
REMARK                         _______ _______ _______ _____ _____    ______ ____
ROOT
ATOM      1  C   LIG    1        7.553  -1.471  58.611  0.00  0.00    -0.038 A 
ATOM      2  C   LIG    1        7.016  -1.217  59.853  0.00  0.00    +0.051 A 
ATOM      3  N   LIG    1        7.371  -2.225  60.692  0.00  0.00    -0.364 N 
ATOM      4  C   LIG    1        7.190  -2.492  62.130  0.00  0.00    +0.377 C 
ATOM      5  C   LIG    1        6.404  -1.397  62.825  0.00  0.00    +0.368 C 
ATOM      6  N   LIG    1        7.064  -0.100  62.781  0.00  0.00    -0.346 N 
ATOM      7  C   LIG    1        6.918   0.738  61.739  0.00  0.00    +0.018 A 
ATOM      8  C   LIG    1        7.574   1.897  62.015  0.00  0.00    -0.018 A 
ATOM      9  N   LIG    1        8.161   1.733  63.228  0.00  0.00    -0.202 NA
ATOM     10  N   LIG    1        7.886   0.556  63.694  0.00  0.00    -0.020 NA
ATOM     11  N   LIG    1        8.106  -3.120  59.875  0.00  0.00    -0.041 NA
ATOM     12  S   LIG    1        6.011   0.173  60.321  0.00  0.00    +0.241 S 
ATOM     13  N   LIG    1        8.201  -2.651  58.686  0.00  0.00    -0.189 NA
ENDROOT
BRANCH   1  16
ATOM     14  N   LIG    1        6.224  -0.208  57.002  0.00  0.00    -0.712 N 
ATOM     15  H   LIG    1        5.427  -0.477  57.486  0.00  0.00    +0.410 HD
ATOM     16  C   LIG    1        7.437  -0.618  57.421  0.00  0.00    +0.596 C 
ATOM     17  O   LIG    1        8.436  -0.279  56.815  0.00  0.00    -0.496 OA
BRANCH  14  18
ATOM     18  C   LIG    1        6.108   0.644  55.817  0.00  0.00    +0.336 C 
BRANCH  18  21
ATOM     19  C   LIG    1        7.213   4.253  55.936  0.00  0.00    +0.046 A 
ATOM     20  C   LIG    1        7.105   2.926  55.563  0.00  0.00    +0.025 A 
ATOM     21  C   LIG    1        6.224   2.091  56.224  0.00  0.00    -0.083 A 
ATOM     22  C   LIG    1        5.449   2.581  57.258  0.00  0.00    +0.004 A 
ATOM     23  C   LIG    1        5.556   3.910  57.632  0.00  0.00    +0.098 A 
ATOM     24  F   LIG    1        4.798   4.391  58.642  0.00  0.00    -0.137 F 
ATOM     25  C   LIG    1        6.439   4.746  56.970  0.00  0.00    -0.007 A 
ENDBRANCH  18  21
ENDBRANCH  14  18
ENDBRANCH   1  16
BRANCH   8  26
ATOM     26  C   LIG    1        7.634   3.095  61.167  0.00  0.00    +0.596 C 
ATOM     27  N   LIG    1        8.780   3.414  60.533  0.00  0.00    -0.711 N 
ATOM     28  H   LIG    1        9.565   2.855  60.639  0.00  0.00    +0.410 HD
ATOM     29  O   LIG    1        6.650   3.796  61.035  0.00  0.00    -0.495 OA
BRANCH  27  30
ATOM     30  C   LIG    1        8.840   4.609  59.687  0.00  0.00    +0.336 C 
BRANCH  30  31
ATOM     31  C   LIG    1       10.260   5.110  59.625  0.00  0.00    -0.083 A 
ATOM     32  C   LIG    1       10.650   6.180  60.409  0.00  0.00    +0.025 A 
ATOM     33  C   LIG    1       11.952   6.641  60.353  0.00  0.00    +0.046 A 
ATOM     34  C   LIG    1       12.865   6.032  59.513  0.00  0.00    -0.006 A 
ATOM     35  C   LIG    1       12.476   4.961  58.728  0.00  0.00    +0.098 A 
ATOM     36  F   LIG    1       13.368   4.366  57.906  0.00  0.00    -0.137 F 
ATOM     37  C   LIG    1       11.173   4.496  58.789  0.00  0.00    +0.004 A 
ENDBRANCH  30  31
ENDBRANCH  27  30
ENDBRANCH   8  26
TORSDOF 6
ENDMDL
MODEL 4
REMARK VINA RESULT:      -9.4     35.438     39.351
REMARK  Name = ZINC36489963
REMARK                            x       y       z     vdW  Elec       q    Type
REMARK                         _______ _______ _______ _____ _____    ______ ____
ROOT
ATOM      1  C   LIG    1       21.796   5.024  53.410  0.00  0.00    -0.038 A 
ATOM      2  C   LIG    1       21.839   6.256  52.797  0.00  0.00    +0.051 A 
ATOM      3  N   LIG    1       20.666   6.899  53.034  0.00  0.00    -0.364 N 
ATOM      4  C   LIG    1       20.138   8.241  52.733  0.00  0.00    +0.377 C 
ATOM      5  C   LIG    1       21.127   9.090  51.957  0.00  0.00    +0.368 C 
ATOM      6  N   LIG    1       22.361   9.345  52.687  0.00  0.00    -0.346 N 
ATOM      7  C   LIG    1       23.393   8.483  52.664  0.00  0.00    +0.018 A 
ATOM      8  C   LIG    1       24.429   9.024  53.359  0.00  0.00    -0.018 A 
ATOM      9  N   LIG    1       23.994  10.214  53.844  0.00  0.00    -0.202 NA
ATOM     10  N   LIG    1       22.770  10.419  53.473  0.00  0.00    -0.020 NA
ATOM     11  N   LIG    1       19.899   5.968  53.779  0.00  0.00    -0.041 NA
ATOM     12  S   LIG    1       23.176   6.927  51.836  0.00  0.00    +0.241 S 
ATOM     13  N   LIG    1       20.584   4.904  53.986  0.00  0.00    -0.189 NA
ENDROOT
BRANCH   1  16
ATOM     14  N   LIG    1       22.569   2.713  53.522  0.00  0.00    -0.712 N 
ATOM     15  H   LIG    1       21.642   2.431  53.577  0.00  0.00    +0.410 HD
ATOM     16  C   LIG    1       22.870   4.023  53.429  0.00  0.00    +0.596 C 
ATOM     17  O   LIG    1       24.032   4.376  53.358  0.00  0.00    -0.496 OA
BRANCH  14  18
ATOM     18  C   LIG    1       23.640   1.715  53.539  0.00  0.00    +0.336 C 
BRANCH  18  21
ATOM     19  C   LIG    1       22.630   0.598  57.003  0.00  0.00    +0.046 A 
ATOM     20  C   LIG    1       22.658   1.281  55.801  0.00  0.00    +0.025 A 
ATOM     21  C   LIG    1       23.610   0.969  54.849  0.00  0.00    -0.083 A 
ATOM     22  C   LIG    1       24.535  -0.028  55.097  0.00  0.00    +0.004 A 
ATOM     23  C   LIG    1       24.508  -0.712  56.300  0.00  0.00    +0.098 A 
ATOM     24  F   LIG    1       25.411  -1.687  56.544  0.00  0.00    -0.137 F 
ATOM     25  C   LIG    1       23.554  -0.399  57.253  0.00  0.00    -0.007 A 
ENDBRANCH  18  21
ENDBRANCH  14  18
ENDBRANCH   1  16
BRANCH   8  26
ATOM     26  C   LIG    1       25.762   8.436  53.546  0.00  0.00    +0.596 C 
ATOM     27  N   LIG    1       26.706   9.112  54.230  0.00  0.00    -0.711 N 
ATOM     28  H   LIG    1       26.507   9.987  54.597  0.00  0.00    +0.410 HD
ATOM     29  O   LIG    1       26.013   7.339  53.085  0.00  0.00    -0.495 OA
BRANCH  27  30
ATOM     30  C   LIG    1       28.036   8.526  54.416  0.00  0.00    +0.336 C 
BRANCH  30  31
ATOM     31  C   LIG    1       28.654   9.071  55.678  0.00  0.00    -0.083 A 
ATOM     32  C   LIG    1       28.795  10.436  55.844  0.00  0.00    +0.025 A 
ATOM     33  C   LIG    1       29.361  10.938  57.001  0.00  0.00    +0.046 A 
ATOM     34  C   LIG    1       29.787  10.075  57.993  0.00  0.00    -0.006 A 
ATOM     35  C   LIG    1       29.645   8.708  57.829  0.00  0.00    +0.098 A 
ATOM     36  F   LIG    1       30.061   7.864  58.798  0.00  0.00    -0.137 F 
ATOM     37  C   LIG    1       29.072   8.206  56.672  0.00  0.00    +0.004 A 
ENDBRANCH  30  31
ENDBRANCH  27  30
ENDBRANCH   8  26
TORSDOF 6
ENDMDL
MODEL 5
REMARK VINA RESULT:      -9.4     23.980     27.563
REMARK  Name = ZINC36489963
REMARK                            x       y       z     vdW  Elec       q    Type
REMARK                         _______ _______ _______ _____ _____    ______ ____
ROOT
ATOM      1  C   LIG    1        1.555  17.992  78.072  0.00  0.00    -0.038 A 
ATOM      2  C   LIG    1        0.430  17.682  77.341  0.00  0.00    +0.051 A 
ATOM      3  N   LIG    1        0.208  18.679  76.445  0.00  0.00    -0.364 N 
ATOM      4  C   LIG    1       -0.757  18.898  75.353  0.00  0.00    +0.377 C 
ATOM      5  C   LIG    1       -1.743  17.754  75.216  0.00  0.00    +0.368 C 
ATOM      6  N   LIG    1       -1.109  16.486  74.886  0.00  0.00    -0.346 N 
ATOM      7  C   LIG    1       -0.608  15.672  75.833  0.00  0.00    +0.018 A 
ATOM      8  C   LIG    1       -0.162  14.533  75.239  0.00  0.00    -0.018 A 
ATOM      9  N   LIG    1       -0.360  14.686  73.905  0.00  0.00    -0.202 NA
ATOM     10  N   LIG    1       -0.905  15.838  73.671  0.00  0.00    -0.020 NA
ATOM     11  N   LIG    1        1.229  19.625  76.712  0.00  0.00    -0.041 NA
ATOM     12  S   LIG    1       -0.596  16.241  77.515  0.00  0.00    +0.241 S 
ATOM     13  N   LIG    1        1.992  19.193  77.647  0.00  0.00    -0.189 NA
ENDROOT
BRANCH   1  16
ATOM     14  N   LIG    1        2.785  16.016  78.803  0.00  0.00    -0.712 N 
ATOM     15  H   LIG    1        2.831  15.731  77.877  0.00  0.00    +0.410 HD
ATOM     16  C   LIG    1        2.163  17.167  79.124  0.00  0.00    +0.596 C 
ATOM     17  O   LIG    1        2.107  17.525  80.286  0.00  0.00    -0.496 OA
BRANCH  14  18
ATOM     18  C   LIG    1        3.391  15.194  79.853  0.00  0.00    +0.336 C 
BRANCH  18  21
ATOM     19  C   LIG    1        6.854  16.327  78.860  0.00  0.00    +0.046 A 
ATOM     20  C   LIG    1        5.477  16.241  78.947  0.00  0.00    +0.025 A 
ATOM     21  C   LIG    1        4.893  15.288  79.760  0.00  0.00    -0.083 A 
ATOM     22  C   LIG    1        5.686  14.420  80.488  0.00  0.00    +0.004 A 
ATOM     23  C   LIG    1        7.064  14.505  80.402  0.00  0.00    +0.098 A 
ATOM     24  F   LIG    1        7.840  13.659  81.113  0.00  0.00    -0.137 F 
ATOM     25  C   LIG    1        7.649  15.461  79.587  0.00  0.00    -0.007 A 
ENDBRANCH  18  21
ENDBRANCH  14  18
ENDBRANCH   1  16
BRANCH   8  26
ATOM     26  C   LIG    1        0.418  13.363  75.910  0.00  0.00    +0.596 C 
ATOM     27  N   LIG    1        1.712  13.376  76.286  0.00  0.00    -0.711 N 
ATOM     28  H   LIG    1        2.261  14.156  76.112  0.00  0.00    +0.410 HD
ATOM     29  O   LIG    1       -0.270  12.384  76.129  0.00  0.00    -0.495 OA
BRANCH  27  30
ATOM     30  C   LIG    1        2.291  12.208  76.956  0.00  0.00    +0.336 C 
BRANCH  30  31
ATOM     31  C   LIG    1        3.783  12.387  77.079  0.00  0.00    -0.083 A 
ATOM     32  C   LIG    1        4.414  13.409  76.394  0.00  0.00    +0.025 A 
ATOM     33  C   LIG    1        5.782  13.575  76.505  0.00  0.00    +0.046 A 
ATOM     34  C   LIG    1        6.520  12.719  77.300  0.00  0.00    -0.006 A 
ATOM     35  C   LIG    1        5.889  11.696  77.987  0.00  0.00    +0.098 A 
ATOM     36  F   LIG    1        6.610  10.858  78.764  0.00  0.00    -0.137 F 
ATOM     37  C   LIG    1        4.518  11.534  77.880  0.00  0.00    +0.004 A 
ENDBRANCH  30  31
ENDBRANCH  27  30
ENDBRANCH   8  26
TORSDOF 6
ENDMDL
MODEL 6
REMARK VINA RESULT:      -9.4     19.364     22.446
REMARK  Name = ZINC36489963
REMARK                            x       y       z     vdW  Elec       q    Type
REMARK                         _______ _______ _______ _____ _____    ______ ____
ROOT
ATOM      1  C   LIG    1        7.627  -0.381  57.076  0.00  0.00    -0.038 A 
ATOM      2  C   LIG    1        7.135  -0.703  58.321  0.00  0.00    +0.051 A 
ATOM      3  N   LIG    1        7.546  -1.960  58.636  0.00  0.00    -0.364 N 
ATOM      4  C   LIG    1        7.429  -2.823  59.824  0.00  0.00    +0.377 C 
ATOM      5  C   LIG    1        6.649  -2.162  60.944  0.00  0.00    +0.368 C 
ATOM      6  N   LIG    1        7.278  -0.947  61.442  0.00  0.00    -0.346 N 
ATOM      7  C   LIG    1        7.072   0.250  60.866  0.00  0.00    +0.018 A 
ATOM      8  C   LIG    1        7.715   1.202  61.595  0.00  0.00    -0.018 A 
ATOM      9  N   LIG    1        8.353   0.556  62.603  0.00  0.00    -0.202 NA
ATOM     10  N   LIG    1        8.123  -0.716  62.526  0.00  0.00    -0.020 NA
ATOM     11  N   LIG    1        8.266  -2.391  57.494  0.00  0.00    -0.041 NA
ATOM     12  S   LIG    1        6.121   0.314  59.368  0.00  0.00    +0.241 S 
ATOM     13  N   LIG    1        8.302  -1.454  56.619  0.00  0.00    -0.189 NA
ENDROOT
BRANCH   1  16
ATOM     14  N   LIG    1        6.387   1.069  55.554  0.00  0.00    -0.712 N 
ATOM     15  H   LIG    1        5.747   0.350  55.430  0.00  0.00    +0.410 HD
ATOM     16  C   LIG    1        7.444   0.896  56.372  0.00  0.00    +0.596 C 
ATOM     17  O   LIG    1        8.245   1.797  56.529  0.00  0.00    -0.496 OA
BRANCH  14  18
ATOM     18  C   LIG    1        6.205   2.341  54.853  0.00  0.00    +0.336 C 
BRANCH  18  21
ATOM     19  C   LIG    1        5.175   1.444  51.332  0.00  0.00    +0.046 A 
ATOM     20  C   LIG    1        5.946   1.647  52.462  0.00  0.00    +0.025 A 
ATOM     21  C   LIG    1        5.363   2.121  53.622  0.00  0.00    -0.083 A 
ATOM     22  C   LIG    1        4.008   2.392  53.654  0.00  0.00    +0.004 A 
ATOM     23  C   LIG    1        3.235   2.190  52.524  0.00  0.00    +0.098 A 
ATOM     24  F   LIG    1        1.910   2.454  52.554  0.00  0.00    -0.137 F 
ATOM     25  C   LIG    1        3.820   1.715  51.362  0.00  0.00    -0.007 A 
ENDBRANCH  18  21
ENDBRANCH  14  18
ENDBRANCH   1  16
BRANCH   8  26
ATOM     26  C   LIG    1        7.714   2.649  61.343  0.00  0.00    +0.596 C 
ATOM     27  N   LIG    1        8.408   3.150  60.301  0.00  0.00    -0.711 N 
ATOM     28  H   LIG    1        8.908   2.557  59.720  0.00  0.00    +0.410 HD
ATOM     29  O   LIG    1        7.087   3.393  62.071  0.00  0.00    -0.495 OA
BRANCH  27  30
ATOM     30  C   LIG    1        8.408   4.594  60.049  0.00  0.00    +0.336 C 
BRANCH  30  31
ATOM     31  C   LIG    1        9.822   5.066  59.830  0.00  0.00    -0.083 A 
ATOM     32  C   LIG    1       10.269   6.219  60.447  0.00  0.00    +0.025 A 
ATOM     33  C   LIG    1       11.566   6.654  60.247  0.00  0.00    +0.046 A 
ATOM     34  C   LIG    1       12.418   5.934  59.429  0.00  0.00    -0.006 A 
ATOM     35  C   LIG    1       11.972   4.779  58.811  0.00  0.00    +0.098 A 
ATOM     36  F   LIG    1       12.803   4.076  58.012  0.00  0.00    -0.137 F 
ATOM     37  C   LIG    1       10.673   4.341  59.017  0.00  0.00    +0.004 A 
ENDBRANCH  30  31
ENDBRANCH  27  30
ENDBRANCH   8  26
TORSDOF 6
ENDMDL
MODEL 7
REMARK VINA RESULT:      -9.3     28.168     31.764
REMARK  Name = ZINC36489963
REMARK                            x       y       z     vdW  Elec       q    Type
REMARK                         _______ _______ _______ _____ _____    ______ ____
ROOT
ATOM      1  C   LIG    1       13.704  17.645  58.018  0.00  0.00    -0.038 A 
ATOM      2  C   LIG    1       14.743  17.646  58.922  0.00  0.00    +0.051 A 
ATOM      3  N   LIG    1       14.352  18.328  60.029  0.00  0.00    -0.364 N 
ATOM      4  C   LIG    1       14.955  18.606  61.345  0.00  0.00    +0.377 C 
ATOM      5  C   LIG    1       16.343  18.009  61.481  0.00  0.00    +0.368 C 
ATOM      6  N   LIG    1       16.356  16.557  61.379  0.00  0.00    -0.346 N 
ATOM      7  C   LIG    1       16.424  15.928  60.192  0.00  0.00    +0.018 A 
ATOM      8  C   LIG    1       16.507  14.588  60.413  0.00  0.00    -0.018 A 
ATOM      9  N   LIG    1       16.445  14.410  61.756  0.00  0.00    -0.202 NA
ATOM     10  N   LIG    1       16.341  15.557  62.348  0.00  0.00    -0.020 NA
ATOM     11  N   LIG    1       13.044  18.778  59.722  0.00  0.00    -0.041 NA
ATOM     12  S   LIG    1       16.345  16.905  58.712  0.00  0.00    +0.241 S 
ATOM     13  N   LIG    1       12.699  18.359  58.561  0.00  0.00    -0.189 NA
ENDROOT
BRANCH   1  16
ATOM     14  N   LIG    1       13.416  15.676  56.606  0.00  0.00    -0.712 N 
ATOM     15  H   LIG    1       13.220  15.162  57.405  0.00  0.00    +0.410 HD
ATOM     16  C   LIG    1       13.696  16.991  56.703  0.00  0.00    +0.596 C 
ATOM     17  O   LIG    1       13.940  17.636  55.701  0.00  0.00    -0.496 OA
BRANCH  14  18
ATOM     18  C   LIG    1       13.407  15.025  55.294  0.00  0.00    +0.336 C 
BRANCH  18  21
ATOM     19  C   LIG    1       13.356  11.254  55.094  0.00  0.00    +0.046 A 
ATOM     20  C   LIG    1       13.758  12.570  54.953  0.00  0.00    +0.025 A 
ATOM     21  C   LIG    1       12.969  13.591  55.448  0.00  0.00    -0.083 A 
ATOM     22  C   LIG    1       11.777  13.298  56.085  0.00  0.00    +0.004 A 
ATOM     23  C   LIG    1       11.374  11.981  56.226  0.00  0.00    +0.098 A 
ATOM     24  F   LIG    1       10.211  11.693  56.850  0.00  0.00    -0.137 F 
ATOM     25  C   LIG    1       12.165  10.959  55.730  0.00  0.00    -0.007 A 
ENDBRANCH  18  21
ENDBRANCH  14  18
ENDBRANCH   1  16
BRANCH   8  26
ATOM     26  C   LIG    1       16.642  13.538  59.395  0.00  0.00    +0.596 C 
ATOM     27  N   LIG    1       17.790  12.839  59.297  0.00  0.00    -0.711 N 
ATOM     28  H   LIG    1       18.528  13.029  59.898  0.00  0.00    +0.410 HD
ATOM     29  O   LIG    1       15.718  13.299  58.641  0.00  0.00    -0.495 OA
BRANCH  27  30
ATOM     30  C   LIG    1       17.925  11.791  58.281  0.00  0.00    +0.336 C 
BRANCH  30  31
ATOM     31  C   LIG    1       19.289  11.881  57.645  0.00  0.00    -0.083 A 
ATOM     32  C   LIG    1       20.257  12.697  58.200  0.00  0.00    +0.025 A 
ATOM     33  C   LIG    1       21.508  12.780  57.618  0.00  0.00    +0.046 A 
ATOM     34  C   LIG    1       21.792  12.047  56.481  0.00  0.00    -0.006 A 
ATOM     35  C   LIG    1       20.824  11.229  55.925  0.00  0.00    +0.098 A 
ATOM     36  F   LIG    1       21.101  10.513  54.814  0.00  0.00    -0.137 F 
ATOM     37  C   LIG    1       19.572  11.142  56.512  0.00  0.00    +0.004 A 
ENDBRANCH  30  31
ENDBRANCH  27  30
ENDBRANCH   8  26
TORSDOF 6
ENDMDL
MODEL 8
REMARK VINA RESULT:      -9.3     19.494     21.847
REMARK  Name = ZINC36489963
REMARK                            x       y       z     vdW  Elec       q    Type
REMARK                         _______ _______ _______ _____ _____    ______ ____
ROOT
ATOM      1  C   LIG    1        7.677  -2.168  57.260  0.00  0.00    -0.038 A 
ATOM      2  C   LIG    1        7.659  -2.500  58.596  0.00  0.00    +0.051 A 
ATOM      3  N   LIG    1        8.809  -3.159  58.893  0.00  0.00    -0.364 N 
ATOM      4  C   LIG    1        9.414  -3.687  60.129  0.00  0.00    +0.377 C 
ATOM      5  C   LIG    1        8.535  -3.461  61.344  0.00  0.00    +0.368 C 
ATOM      6  N   LIG    1        8.304  -2.053  61.631  0.00  0.00    -0.346 N 
ATOM      7  C   LIG    1        7.315  -1.359  61.039  0.00  0.00    +0.018 A 
ATOM      8  C   LIG    1        7.289  -0.104  61.564  0.00  0.00    -0.018 A 
ATOM      9  N   LIG    1        8.309  -0.032  62.456  0.00  0.00    -0.202 NA
ATOM     10  N   LIG    1        8.933  -1.167  62.502  0.00  0.00    -0.020 NA
ATOM     11  N   LIG    1        9.493  -3.249  57.655  0.00  0.00    -0.041 NA
ATOM     12  S   LIG    1        6.367  -2.156  59.768  0.00  0.00    +0.241 S 
ATOM     13  N   LIG    1        8.818  -2.660  56.739  0.00  0.00    -0.189 NA
ENDROOT
BRANCH   1  16
ATOM     14  N   LIG    1        6.960  -0.287  55.881  0.00  0.00    -0.712 N 
ATOM     15  H   LIG    1        7.875   0.036  55.889  0.00  0.00    +0.410 HD
ATOM     16  C   LIG    1        6.640  -1.421  56.535  0.00  0.00    +0.596 C 
ATOM     17  O   LIG    1        5.494  -1.827  56.524  0.00  0.00    -0.496 OA
BRANCH  14  18
ATOM     18  C   LIG    1        5.927   0.457  55.158  0.00  0.00    +0.336 C 
BRANCH  18  21
ATOM     19  C   LIG    1        7.221   3.959  55.728  0.00  0.00    +0.046 A 
ATOM     20  C   LIG    1        7.161   2.624  55.370  0.00  0.00    +0.025 A 
ATOM     21  C   LIG    1        5.990   1.912  55.547  0.00  0.00    -0.083 A 
ATOM     22  C   LIG    1        4.877   2.533  56.081  0.00  0.00    +0.004 A 
ATOM     23  C   LIG    1        4.935   3.869  56.439  0.00  0.00    +0.098 A 
ATOM     24  F   LIG    1        3.847   4.478  56.960  0.00  0.00    -0.137 F 
ATOM     25  C   LIG    1        6.109   4.582  56.262  0.00  0.00    -0.007 A 
ENDBRANCH  18  21
ENDBRANCH  14  18
ENDBRANCH   1  16
BRANCH   8  26
ATOM     26  C   LIG    1        6.338   0.965  61.232  0.00  0.00    +0.596 C 
ATOM     27  N   LIG    1        6.659   1.888  60.304  0.00  0.00    -0.711 N 
ATOM     28  H   LIG    1        7.519   1.847  59.856  0.00  0.00    +0.410 HD
ATOM     29  O   LIG    1        5.260   1.016  61.794  0.00  0.00    -0.495 OA
BRANCH  27  30
ATOM     30  C   LIG    1        5.710   2.955  59.973  0.00  0.00    +0.336 C 
BRANCH  30  31
ATOM     31  C   LIG    1        6.464   4.233  59.711  0.00  0.00    -0.083 A 
ATOM     32  C   LIG    1        5.786   5.437  59.667  0.00  0.00    +0.025 A 
ATOM     33  C   LIG    1        6.476   6.611  59.426  0.00  0.00    +0.046 A 
ATOM     34  C   LIG    1        7.844   6.581  59.229  0.00  0.00    -0.006 A 
ATOM     35  C   LIG    1        8.523   5.376  59.273  0.00  0.00    +0.098 A 
ATOM     36  F   LIG    1        9.859   5.347  59.079  0.00  0.00    -0.137 F 
ATOM     37  C   LIG    1        7.832   4.201  59.520  0.00  0.00    +0.004 A 
ENDBRANCH  30  31
ENDBRANCH  27  30
ENDBRANCH   8  26
TORSDOF 6
ENDMDL
MODEL 9
REMARK VINA RESULT:      -9.2     23.277     27.555
REMARK  Name = ZINC36489963
REMARK                            x       y       z     vdW  Elec       q    Type
REMARK                         _______ _______ _______ _____ _____    ______ ____
ROOT
ATOM      1  C   LIG    1        0.164  12.991  74.941  0.00  0.00    -0.038 A 
ATOM      2  C   LIG    1        0.234  14.357  75.104  0.00  0.00    +0.051 A 
ATOM      3  N   LIG    1       -0.749  14.932  74.363  0.00  0.00    -0.364 N 
ATOM      4  C   LIG    1       -1.241  16.309  74.181  0.00  0.00    +0.377 C 
ATOM      5  C   LIG    1       -0.450  17.317  74.992  0.00  0.00    +0.368 C 
ATOM      6  N   LIG    1       -0.535  17.092  76.428  0.00  0.00    -0.346 N 
ATOM      7  C   LIG    1        0.287  16.239  77.065  0.00  0.00    +0.018 A 
ATOM      8  C   LIG    1        0.032  16.302  78.400  0.00  0.00    -0.018 A 
ATOM      9  N   LIG    1       -0.991  17.177  78.560  0.00  0.00    -0.202 NA
ATOM     10  N   LIG    1       -1.354  17.646  77.409  0.00  0.00    -0.020 NA
ATOM     11  N   LIG    1       -1.379  13.844  73.709  0.00  0.00    -0.041 NA
ATOM     12  S   LIG    1        1.404  15.258  76.094  0.00  0.00    +0.241 S 
ATOM     13  N   LIG    1       -0.835  12.741  74.073  0.00  0.00    -0.189 NA
ENDROOT
BRANCH   1  16
ATOM     14  N   LIG    1        2.334  11.933  75.286  0.00  0.00    -0.712 N 
ATOM     15  H   LIG    1        2.711  12.550  74.638  0.00  0.00    +0.410 HD
ATOM     16  C   LIG    1        1.023  11.993  75.590  0.00  0.00    +0.596 C 
ATOM     17  O   LIG    1        0.551  11.220  76.403  0.00  0.00    -0.496 OA
BRANCH  14  18
ATOM     18  C   LIG    1        3.191  10.937  75.933  0.00  0.00    +0.336 C 
BRANCH  18  21
ATOM     19  C   LIG    1        5.998  11.598  78.372  0.00  0.00    +0.046 A 
ATOM     20  C   LIG    1        4.993  10.957  77.670  0.00  0.00    +0.025 A 
ATOM     21  C   LIG    1        4.287  11.637  76.696  0.00  0.00    -0.083 A 
ATOM     22  C   LIG    1        4.585  12.958  76.422  0.00  0.00    +0.004 A 
ATOM     23  C   LIG    1        5.590  13.601  77.123  0.00  0.00    +0.098 A 
ATOM     24  F   LIG    1        5.883  14.893  76.854  0.00  0.00    -0.137 F 
ATOM     25  C   LIG    1        6.297  12.920  78.099  0.00  0.00    -0.007 A 
ENDBRANCH  18  21
ENDBRANCH  14  18
ENDBRANCH   1  16
BRANCH   8  26
ATOM     26  C   LIG    1        0.733  15.567  79.461  0.00  0.00    +0.596 C 
ATOM     27  N   LIG    1        2.080  15.563  79.501  0.00  0.00    -0.711 N 
ATOM     28  H   LIG    1        2.587  16.044  78.828  0.00  0.00    +0.410 HD
ATOM     29  O   LIG    1        0.097  14.964  80.305  0.00  0.00    -0.495 OA
BRANCH  27  30
ATOM     30  C   LIG    1        2.779  14.830  80.560  0.00  0.00    +0.336 C 
BRANCH  30  31
ATOM     31  C   LIG    1        4.246  15.171  80.524  0.00  0.00    -0.083 A 
ATOM     32  C   LIG    1        5.138  14.475  81.318  0.00  0.00    +0.025 A 
ATOM     33  C   LIG    1        6.484  14.787  81.286  0.00  0.00    +0.046 A 
ATOM     34  C   LIG    1        6.940  15.797  80.459  0.00  0.00    -0.006 A 
ATOM     35  C   LIG    1        6.048  16.495  79.663  0.00  0.00    +0.098 A 
ATOM     36  F   LIG    1        6.493  17.483  78.856  0.00  0.00    -0.137 F 
ATOM     37  C   LIG    1        4.700  16.177  79.692  0.00  0.00    +0.004 A 
ENDBRANCH  30  31
ENDBRANCH  27  30
ENDBRANCH   8  26
TORSDOF 6
ENDMDL
