# Supplementary material for: Computationally accelerated identification of P-glycoprotein inhibitors
Source: PLoS One. 2025 Aug 13;20(8):e0325121. doi: 10.1371/journal.pone.0325121 (PMC12349723; doi:10.1371/journal.pone.0325121)
Supplement: S9 File — We have provided the full dataset for the docking studies presented in this paper, as defined by the journal’s definition of a complete minimal dataset. (ZIP) [file pone.0325121.s013.zip › S9_Docking_Data_Receptors_Ligands/NBD_docking/transition_nbd/ZINC84559953_transition_nbd_out.pdb]

MODEL 1
REMARK VINA RESULT:      -7.1      0.000      0.000
REMARK  Name = ZINC84559953
REMARK                            x       y       z     vdW  Elec       q    Type
REMARK                         _______ _______ _______ _____ _____    ______ ____
COMPND    ZINC84559953 
AUTHOR    GENERATED BY OPEN BABEL 2.3.2
ATOM      1  C   LIG     1       9.270   4.216  60.637  1.00  0.00           C  
ATOM      2  C   LIG     1       8.042   4.521  59.904  1.00  0.00           C  
ATOM      3  C   LIG     1       7.981   5.483  58.894  1.00  0.00           C  
ATOM      4  C   LIG     1       6.796   5.710  58.257  1.00  0.00           C  
ATOM      5  C   LIG     1       5.651   4.995  58.598  1.00  0.00           C  
ATOM      6  C   LIG     1       5.678   4.047  59.580  1.00  0.00           C  
ATOM      7  C   LIG     1       6.878   3.792  60.252  1.00  0.00           C  
ATOM      8  C   LIG     1       6.991   2.827  61.281  1.00  0.00           C  
ATOM      9  N   LIG     1       8.158   2.640  61.871  1.00  0.00           N  
ATOM     10  N   LIG     1       9.225   3.280  61.572  1.00  0.00           N  
ATOM     11  C   LIG     1      12.892   6.264  59.775  1.00  0.00           C  
ATOM     12  C   LIG     1      12.132   6.639  60.869  1.00  0.00           C  
ATOM     13  C   LIG     1      10.955   5.978  61.154  1.00  0.00           C  
ATOM     14  C   LIG     1      10.531   4.930  60.336  1.00  0.00           C  
ATOM     15  C   LIG     1      11.302   4.557  59.234  1.00  0.00           C  
ATOM     16  C   LIG     1      12.477   5.226  58.961  1.00  0.00           C  
ATOM     17  S   LIG     1       5.586   1.881  61.769  1.00  0.00           S  
ATOM     18  C   LIG     1       5.852   0.266  60.987  1.00  0.00           C  
ATOM     19  C   LIG     1       5.679   0.398  59.473  1.00  0.00           C  
ATOM     20  S   LIG     1       7.229  -0.053  58.646  1.00  0.00           S  
ATOM     21  O   LIG     1       7.025  -1.177  57.801  1.00  0.00           O  
ATOM     22  O   LIG     1       8.304  -0.031  59.575  1.00  0.00           O  
ATOM     23  C   LIG     1       7.560   1.283  57.545  1.00  0.00           C  
ATOM     24  C   LIG     1       6.565   1.751  56.707  1.00  0.00           C  
ATOM     25  C   LIG     1       6.824   2.798  55.843  1.00  0.00           C  
ATOM     26  C   LIG     1       8.078   3.380  55.818  1.00  0.00           C  
ATOM     27  C   LIG     1       9.073   2.912  56.657  1.00  0.00           C  
ATOM     28  C   LIG     1       8.813   1.868  57.524  1.00  0.00           C  
CONECT    1    2   14   10                                            
CONECT    2    3    7    1                                            
CONECT    3    4    2                                                 
CONECT    4    5    3                                                 
CONECT    5    4    6                                                 
CONECT    6    5    7                                                 
CONECT    7    6    2    8                                            
CONECT    8    7   17    9                                            
CONECT    9    8   10                                                 
CONECT   10    1    9                                                 
CONECT   11   16   12                                                 
CONECT   12   11   13                                                 
CONECT   13   14   12                                                 
CONECT   14   15    1   13                                            
CONECT   15   16   14                                                 
CONECT   16   15   11                                                 
CONECT   17   18    8                                                 
CONECT   18   19   17                                                 
CONECT   19   20   18                                                 
CONECT   20   23   21   19   22                                       
CONECT   20                                                           
CONECT   21   20                                                      
CONECT   22   20                                                      
CONECT   23   24   28   20                                            
CONECT   24   25   23                                                 
CONECT   25   26   24                                                 
CONECT   26   25   27                                                 
CONECT   27   26   28                                                 
CONECT   28   27   23                                                 
MASTER        0    0    0    0    0    0    0    0   28    0   28    0
END
