# Supplementary material for: Computationally accelerated identification of P-glycoprotein inhibitors
Source: PLoS One. 2025 Aug 13;20(8):e0325121. doi: 10.1371/journal.pone.0325121 (PMC12349723; doi:10.1371/journal.pone.0325121)
Supplement: S9 File — We have provided the full dataset for the docking studies presented in this paper, as defined by the journal’s definition of a complete minimal dataset. (ZIP) [file pone.0325121.s013.zip › S9_Docking_Data_Receptors_Ligands/NBD_docking/transition_nbd/ZINC84559953_transition_nbd_out.pdbqt]

MODEL 1
REMARK VINA RESULT:      -7.1      0.000      0.000
REMARK  Name = ZINC84559953
REMARK                            x       y       z     vdW  Elec       q    Type
REMARK                         _______ _______ _______ _____ _____    ______ ____
ROOT
ATOM      1  C   LIG    1        9.270   4.216  60.637  0.00  0.00    +0.152 A 
ATOM      2  C   LIG    1        8.042   4.521  59.904  0.00  0.00    -0.056 A 
ATOM      3  C   LIG    1        7.981   5.483  58.894  0.00  0.00    +0.051 A 
ATOM      4  C   LIG    1        6.796   5.710  58.257  0.00  0.00    +0.047 A 
ATOM      5  C   LIG    1        5.651   4.995  58.598  0.00  0.00    +0.043 A 
ATOM      6  C   LIG    1        5.678   4.047  59.580  0.00  0.00    +0.055 A 
ATOM      7  C   LIG    1        6.878   3.792  60.252  0.00  0.00    -0.059 A 
ATOM      8  C   LIG    1        6.991   2.827  61.281  0.00  0.00    +0.090 A 
ATOM      9  N   LIG    1        8.158   2.640  61.871  0.00  0.00    -0.275 NA
ATOM     10  N   LIG    1        9.225   3.280  61.572  0.00  0.00    -0.240 NA
ENDROOT
BRANCH   1  14
ATOM     11  C   LIG    1       12.892   6.264  59.775  0.00  0.00    +0.025 A 
ATOM     12  C   LIG    1       12.132   6.639  60.869  0.00  0.00    +0.010 A 
ATOM     13  C   LIG    1       10.955   5.978  61.154  0.00  0.00    +0.029 A 
ATOM     14  C   LIG    1       10.531   4.930  60.336  0.00  0.00    -0.046 A 
ATOM     15  C   LIG    1       11.302   4.557  59.234  0.00  0.00    +0.053 A 
ATOM     16  C   LIG    1       12.477   5.226  58.961  0.00  0.00    +0.011 A 
ENDBRANCH   1  14
BRANCH   8  17
ATOM     17  S   LIG    1        5.586   1.881  61.769  0.00  0.00    -0.003 S 
BRANCH  17  18
ATOM     18  C   LIG    1        5.852   0.266  60.987  0.00  0.00    +0.123 C 
BRANCH  18  19
ATOM     19  C   LIG    1        5.679   0.398  59.473  0.00  0.00    -0.306 C 
BRANCH  19  20
ATOM     20  S   LIG    1        7.229  -0.053  58.646  0.00  0.00    +2.505 S 
ATOM     21  O   LIG    1        7.025  -1.177  57.801  0.00  0.00    -0.925 OA
ATOM     22  O   LIG    1        8.304  -0.031  59.575  0.00  0.00    -0.925 OA
BRANCH  20  23
ATOM     23  C   LIG    1        7.560   1.283  57.545  0.00  0.00    -0.660 A 
ATOM     24  C   LIG    1        6.565   1.751  56.707  0.00  0.00    +0.119 A 
ATOM     25  C   LIG    1        6.824   2.798  55.843  0.00  0.00    -0.004 A 
ATOM     26  C   LIG    1        8.078   3.380  55.818  0.00  0.00    +0.071 A 
ATOM     27  C   LIG    1        9.073   2.912  56.657  0.00  0.00    -0.004 A 
ATOM     28  C   LIG    1        8.813   1.868  57.524  0.00  0.00    +0.119 A 
ENDBRANCH  20  23
ENDBRANCH  19  20
ENDBRANCH  18  19
ENDBRANCH  17  18
ENDBRANCH   8  17
TORSDOF 6
ENDMDL
MODEL 2
REMARK VINA RESULT:      -7.0     22.070     24.950
REMARK  Name = ZINC84559953
REMARK                            x       y       z     vdW  Elec       q    Type
REMARK                         _______ _______ _______ _____ _____    ______ ____
ROOT
ATOM      1  C   LIG    1        0.175  -1.656  79.444  0.00  0.00    +0.152 A 
ATOM      2  C   LIG    1       -0.740  -2.644  78.876  0.00  0.00    -0.056 A 
ATOM      3  C   LIG    1       -0.324  -3.644  77.994  0.00  0.00    +0.051 A 
ATOM      4  C   LIG    1       -1.240  -4.530  77.507  0.00  0.00    +0.047 A 
ATOM      5  C   LIG    1       -2.580  -4.452  77.877  0.00  0.00    +0.043 A 
ATOM      6  C   LIG    1       -3.018  -3.486  78.737  0.00  0.00    +0.055 A 
ATOM      7  C   LIG    1       -2.103  -2.563  79.254  0.00  0.00    -0.059 A 
ATOM      8  C   LIG    1       -2.475  -1.533  80.150  0.00  0.00    +0.090 A 
ATOM      9  N   LIG    1       -1.555  -0.697  80.597  0.00  0.00    -0.275 NA
ATOM     10  N   LIG    1       -0.318  -0.752  80.276  0.00  0.00    -0.240 NA
ENDROOT
BRANCH   1  14
ATOM     11  C   LIG    1        4.310  -1.692  78.465  0.00  0.00    +0.025 A 
ATOM     12  C   LIG    1        3.412  -1.039  77.639  0.00  0.00    +0.010 A 
ATOM     13  C   LIG    1        2.068  -1.024  77.951  0.00  0.00    +0.029 A 
ATOM     14  C   LIG    1        1.615  -1.669  79.102  0.00  0.00    -0.046 A 
ATOM     15  C   LIG    1        2.526  -2.327  79.931  0.00  0.00    +0.053 A 
ATOM     16  C   LIG    1        3.867  -2.334  79.608  0.00  0.00    +0.011 A 
ENDBRANCH   1  14
BRANCH   8  17
ATOM     17  S   LIG    1       -4.152  -1.368  80.666  0.00  0.00    -0.003 S 
BRANCH  17  18
ATOM     18  C   LIG    1       -4.304   0.385  81.107  0.00  0.00    +0.123 C 
BRANCH  18  19
ATOM     19  C   LIG    1       -4.102   0.550  82.615  0.00  0.00    -0.306 C 
BRANCH  19  20
ATOM     20  S   LIG    1       -3.373   2.177  82.952  0.00  0.00    +2.505 S 
ATOM     21  O   LIG    1       -3.531   3.028  81.825  0.00  0.00    -0.925 OA
ATOM     22  O   LIG    1       -2.103   2.025  83.571  0.00  0.00    -0.925 OA
BRANCH  20  23
ATOM     23  C   LIG    1       -4.399   2.884  84.197  0.00  0.00    -0.660 A 
ATOM     24  C   LIG    1       -4.521   4.257  84.295  0.00  0.00    +0.119 A 
ATOM     25  C   LIG    1       -5.326   4.812  85.272  0.00  0.00    -0.004 A 
ATOM     26  C   LIG    1       -6.012   3.994  86.150  0.00  0.00    +0.071 A 
ATOM     27  C   LIG    1       -5.890   2.620  86.052  0.00  0.00    -0.004 A 
ATOM     28  C   LIG    1       -5.089   2.066  85.072  0.00  0.00    +0.119 A 
ENDBRANCH  20  23
ENDBRANCH  19  20
ENDBRANCH  18  19
ENDBRANCH  17  18
ENDBRANCH   8  17
TORSDOF 6
ENDMDL
MODEL 3
REMARK VINA RESULT:      -6.9      0.927      1.053
REMARK  Name = ZINC84559953
REMARK                            x       y       z     vdW  Elec       q    Type
REMARK                         _______ _______ _______ _____ _____    ______ ____
ROOT
ATOM      1  C   LIG    1        8.869   4.316  60.385  0.00  0.00    +0.152 A 
ATOM      2  C   LIG    1        7.682   4.450  59.543  0.00  0.00    -0.056 A 
ATOM      3  C   LIG    1        7.680   5.165  58.344  0.00  0.00    +0.051 A 
ATOM      4  C   LIG    1        6.529   5.244  57.615  0.00  0.00    +0.047 A 
ATOM      5  C   LIG    1        5.361   4.623  58.048  0.00  0.00    +0.043 A 
ATOM      6  C   LIG    1        5.331   3.916  59.216  0.00  0.00    +0.055 A 
ATOM      7  C   LIG    1        6.494   3.816  59.986  0.00  0.00    -0.059 A 
ATOM      8  C   LIG    1        6.548   3.103  61.207  0.00  0.00    +0.090 A 
ATOM      9  N   LIG    1        7.683   3.052  61.881  0.00  0.00    -0.275 NA
ATOM     10  N   LIG    1        8.770   3.610  61.500  0.00  0.00    -0.240 NA
ENDROOT
BRANCH   1  14
ATOM     11  C   LIG    1       12.551   6.123  59.271  0.00  0.00    +0.025 A 
ATOM     12  C   LIG    1       11.715   6.760  60.171  0.00  0.00    +0.010 A 
ATOM     13  C   LIG    1       10.518   6.178  60.536  0.00  0.00    +0.029 A 
ATOM     14  C   LIG    1       10.151   4.946  59.996  0.00  0.00    -0.046 A 
ATOM     15  C   LIG    1       10.999   4.308  59.088  0.00  0.00    +0.053 A 
ATOM     16  C   LIG    1       12.193   4.900  58.731  0.00  0.00    +0.011 A 
ENDBRANCH   1  14
BRANCH   8  17
ATOM     17  S   LIG    1        5.111   2.289  61.823  0.00  0.00    -0.003 S 
BRANCH  17  18
ATOM     18  C   LIG    1        5.645   0.570  62.050  0.00  0.00    +0.123 C 
BRANCH  18  19
ATOM     19  C   LIG    1        5.466  -0.197  60.738  0.00  0.00    -0.306 C 
BRANCH  19  20
ATOM     20  S   LIG    1        7.095  -0.582  60.037  0.00  0.00    +2.505 S 
ATOM     21  O   LIG    1        7.118  -1.921  59.561  0.00  0.00    -0.925 OA
ATOM     22  O   LIG    1        8.122  -0.098  60.891  0.00  0.00    -0.925 OA
BRANCH  20  23
ATOM     23  C   LIG    1        7.210   0.411  58.586  0.00  0.00    -0.660 A 
ATOM     24  C   LIG    1        6.117   0.548  57.752  0.00  0.00    +0.119 A 
ATOM     25  C   LIG    1        6.207   1.327  56.615  0.00  0.00    -0.004 A 
ATOM     26  C   LIG    1        7.391   1.973  56.311  0.00  0.00    +0.071 A 
ATOM     27  C   LIG    1        8.485   1.837  57.146  0.00  0.00    -0.004 A 
ATOM     28  C   LIG    1        8.393   1.062  58.285  0.00  0.00    +0.119 A 
ENDBRANCH  20  23
ENDBRANCH  19  20
ENDBRANCH  18  19
ENDBRANCH  17  18
ENDBRANCH   8  17
TORSDOF 6
ENDMDL
MODEL 4
REMARK VINA RESULT:      -6.9     21.828     25.182
REMARK  Name = ZINC84559953
REMARK                            x       y       z     vdW  Elec       q    Type
REMARK                         _______ _______ _______ _____ _____    ______ ____
ROOT
ATOM      1  C   LIG    1       -2.645  -2.899  77.215  0.00  0.00    +0.152 A 
ATOM      2  C   LIG    1       -1.552  -3.243  78.121  0.00  0.00    -0.056 A 
ATOM      3  C   LIG    1       -0.678  -4.307  77.885  0.00  0.00    +0.051 A 
ATOM      4  C   LIG    1        0.320  -4.564  78.780  0.00  0.00    +0.047 A 
ATOM      5  C   LIG    1        0.478  -3.783  79.922  0.00  0.00    +0.043 A 
ATOM      6  C   LIG    1       -0.360  -2.736  80.181  0.00  0.00    +0.055 A 
ATOM      7  C   LIG    1       -1.392  -2.447  79.282  0.00  0.00    -0.059 A 
ATOM      8  C   LIG    1       -2.302  -1.381  79.476  0.00  0.00    +0.090 A 
ATOM      9  N   LIG    1       -3.252  -1.167  78.584  0.00  0.00    -0.275 NA
ATOM     10  N   LIG    1       -3.415  -1.867  77.526  0.00  0.00    -0.240 NA
ENDROOT
BRANCH   1  14
ATOM     11  C   LIG    1       -3.328  -5.137  73.667  0.00  0.00    +0.025 A 
ATOM     12  C   LIG    1       -3.886  -5.554  74.863  0.00  0.00    +0.010 A 
ATOM     13  C   LIG    1       -3.668  -4.832  76.019  0.00  0.00    +0.029 A 
ATOM     14  C   LIG    1       -2.882  -3.679  75.980  0.00  0.00    -0.046 A 
ATOM     15  C   LIG    1       -2.323  -3.264  74.770  0.00  0.00    +0.053 A 
ATOM     16  C   LIG    1       -2.549  -3.995  73.622  0.00  0.00    +0.011 A 
ENDBRANCH   1  14
BRANCH   8  17
ATOM     17  S   LIG    1       -2.167  -0.346  80.897  0.00  0.00    -0.003 S 
BRANCH  17  18
ATOM     18  C   LIG    1       -3.885   0.082  81.292  0.00  0.00    +0.123 C 
BRANCH  18  19
ATOM     19  C   LIG    1       -3.989   0.459  82.771  0.00  0.00    -0.306 C 
BRANCH  19  20
ATOM     20  S   LIG    1       -3.345   2.138  83.012  0.00  0.00    +2.505 S 
ATOM     21  O   LIG    1       -3.575   2.923  81.850  0.00  0.00    -0.925 OA
ATOM     22  O   LIG    1       -2.056   2.087  83.608  0.00  0.00    -0.925 OA
BRANCH  20  23
ATOM     23  C   LIG    1       -4.383   2.849  84.246  0.00  0.00    -0.660 A 
ATOM     24  C   LIG    1       -4.498   4.222  84.346  0.00  0.00    +0.119 A 
ATOM     25  C   LIG    1       -5.312   4.779  85.314  0.00  0.00    -0.004 A 
ATOM     26  C   LIG    1       -6.014   3.963  86.182  0.00  0.00    +0.071 A 
ATOM     27  C   LIG    1       -5.900   2.588  86.081  0.00  0.00    -0.004 A 
ATOM     28  C   LIG    1       -5.089   2.032  85.110  0.00  0.00    +0.119 A 
ENDBRANCH  20  23
ENDBRANCH  19  20
ENDBRANCH  18  19
ENDBRANCH  17  18
ENDBRANCH   8  17
TORSDOF 6
ENDMDL
MODEL 5
REMARK VINA RESULT:      -6.8     14.062     16.260
REMARK  Name = ZINC84559953
REMARK                            x       y       z     vdW  Elec       q    Type
REMARK                         _______ _______ _______ _____ _____    ______ ____
ROOT
ATOM      1  C   LIG    1       21.357   5.160  53.787  0.00  0.00    +0.152 A 
ATOM      2  C   LIG    1       22.308   5.532  52.742  0.00  0.00    -0.056 A 
ATOM      3  C   LIG    1       23.344   4.693  52.326  0.00  0.00    +0.051 A 
ATOM      4  C   LIG    1       24.191   5.114  51.343  0.00  0.00    +0.047 A 
ATOM      5  C   LIG    1       24.036   6.364  50.749  0.00  0.00    +0.043 A 
ATOM      6  C   LIG    1       23.033   7.207  51.133  0.00  0.00    +0.055 A 
ATOM      7  C   LIG    1       22.148   6.804  52.138  0.00  0.00    -0.059 A 
ATOM      8  C   LIG    1       21.083   7.617  52.593  0.00  0.00    +0.090 A 
ATOM      9  N   LIG    1       20.286   7.170  53.548  0.00  0.00    -0.275 NA
ATOM     10  N   LIG    1       20.405   6.024  54.104  0.00  0.00    -0.240 NA
ENDROOT
BRANCH   1  14
ATOM     11  C   LIG    1       21.631   1.397  55.743  0.00  0.00    +0.025 A 
ATOM     12  C   LIG    1       21.151   1.467  54.447  0.00  0.00    +0.010 A 
ATOM     13  C   LIG    1       21.059   2.686  53.807  0.00  0.00    +0.029 A 
ATOM     14  C   LIG    1       21.451   3.849  54.469  0.00  0.00    -0.046 A 
ATOM     15  C   LIG    1       21.935   3.772  55.776  0.00  0.00    +0.053 A 
ATOM     16  C   LIG    1       22.023   2.547  56.404  0.00  0.00    +0.011 A 
ENDBRANCH   1  14
BRANCH   8  17
ATOM     17  S   LIG    1       20.821   9.212  51.892  0.00  0.00    -0.003 S 
BRANCH  17  18
ATOM     18  C   LIG    1       19.966  10.132  53.201  0.00  0.00    +0.123 C 
BRANCH  18  19
ATOM     19  C   LIG    1       20.738  11.417  53.509  0.00  0.00    -0.306 C 
BRANCH  19  20
ATOM     20  S   LIG    1       21.891  11.115  54.877  0.00  0.00    +2.505 S 
ATOM     21  O   LIG    1       22.906  12.110  54.889  0.00  0.00    -0.925 OA
ATOM     22  O   LIG    1       22.227   9.736  54.939  0.00  0.00    -0.925 OA
BRANCH  20  23
ATOM     23  C   LIG    1       20.950  11.415  56.336  0.00  0.00    -0.660 A 
ATOM     24  C   LIG    1       19.583  11.211  56.332  0.00  0.00    +0.119 A 
ATOM     25  C   LIG    1       18.846  11.446  57.476  0.00  0.00    -0.004 A 
ATOM     26  C   LIG    1       19.474  11.884  58.627  0.00  0.00    +0.071 A 
ATOM     27  C   LIG    1       20.842  12.087  58.632  0.00  0.00    -0.004 A 
ATOM     28  C   LIG    1       21.580  11.848  57.489  0.00  0.00    +0.119 A 
ENDBRANCH  20  23
ENDBRANCH  19  20
ENDBRANCH  18  19
ENDBRANCH  17  18
ENDBRANCH   8  17
TORSDOF 6
ENDMDL
MODEL 6
REMARK VINA RESULT:      -6.7     15.340     17.783
REMARK  Name = ZINC84559953
REMARK                            x       y       z     vdW  Elec       q    Type
REMARK                         _______ _______ _______ _____ _____    ______ ____
ROOT
ATOM      1  C   LIG    1       22.663   4.919  53.189  0.00  0.00    +0.152 A 
ATOM      2  C   LIG    1       22.571   3.842  54.173  0.00  0.00    -0.056 A 
ATOM      3  C   LIG    1       21.940   3.997  55.409  0.00  0.00    +0.051 A 
ATOM      4  C   LIG    1       21.896   2.943  56.274  0.00  0.00    +0.047 A 
ATOM      5  C   LIG    1       22.469   1.718  55.942  0.00  0.00    +0.043 A 
ATOM      6  C   LIG    1       23.093   1.535  54.741  0.00  0.00    +0.055 A 
ATOM      7  C   LIG    1       23.154   2.596  53.833  0.00  0.00    -0.059 A 
ATOM      8  C   LIG    1       23.781   2.489  52.569  0.00  0.00    +0.090 A 
ATOM      9  N   LIG    1       23.800   3.535  51.762  0.00  0.00    -0.275 NA
ATOM     10  N   LIG    1       23.276   4.668  52.043  0.00  0.00    -0.240 NA
ENDROOT
BRANCH   1  14
ATOM     11  C   LIG    1       20.990   8.745  53.975  0.00  0.00    +0.025 A 
ATOM     12  C   LIG    1       22.336   8.521  54.205  0.00  0.00    +0.010 A 
ATOM     13  C   LIG    1       22.885   7.281  53.952  0.00  0.00    +0.029 A 
ATOM     14  C   LIG    1       22.080   6.251  53.464  0.00  0.00    -0.046 A 
ATOM     15  C   LIG    1       20.723   6.483  53.234  0.00  0.00    +0.053 A 
ATOM     16  C   LIG    1       20.187   7.728  53.490  0.00  0.00    +0.011 A 
ENDBRANCH   1  14
BRANCH   8  17
ATOM     17  S   LIG    1       24.529   0.972  52.075  0.00  0.00    -0.003 S 
BRANCH  17  18
ATOM     18  C   LIG    1       26.196   1.456  51.547  0.00  0.00    +0.123 C 
BRANCH  18  19
ATOM     19  C   LIG    1       27.086   0.214  51.469  0.00  0.00    -0.306 C 
BRANCH  19  20
ATOM     20  S   LIG    1       28.274   0.235  52.840  0.00  0.00    +2.505 S 
ATOM     21  O   LIG    1       28.766   1.553  53.043  0.00  0.00    -0.925 OA
ATOM     22  O   LIG    1       29.169  -0.863  52.729  0.00  0.00    -0.925 OA
BRANCH  20  23
ATOM     23  C   LIG    1       27.313  -0.112  54.276  0.00  0.00    -0.660 A 
ATOM     24  C   LIG    1       26.426  -1.171  54.275  0.00  0.00    +0.119 A 
ATOM     25  C   LIG    1       25.672  -1.443  55.401  0.00  0.00    -0.004 A 
ATOM     26  C   LIG    1       25.807  -0.657  56.530  0.00  0.00    +0.071 A 
ATOM     27  C   LIG    1       26.696   0.402  56.532  0.00  0.00    -0.004 A 
ATOM     28  C   LIG    1       27.452   0.671  55.407  0.00  0.00    +0.119 A 
ENDBRANCH  20  23
ENDBRANCH  19  20
ENDBRANCH  18  19
ENDBRANCH  17  18
ENDBRANCH   8  17
TORSDOF 6
ENDMDL
MODEL 7
REMARK VINA RESULT:      -6.6     14.737     16.944
REMARK  Name = ZINC84559953
REMARK                            x       y       z     vdW  Elec       q    Type
REMARK                         _______ _______ _______ _____ _____    ______ ____
ROOT
ATOM      1  C   LIG    1       21.621   6.030  53.858  0.00  0.00    +0.152 A 
ATOM      2  C   LIG    1       22.498   5.426  52.857  0.00  0.00    -0.056 A 
ATOM      3  C   LIG    1       23.087   6.158  51.824  0.00  0.00    +0.051 A 
ATOM      4  C   LIG    1       23.894   5.520  50.928  0.00  0.00    +0.047 A 
ATOM      5  C   LIG    1       24.139   4.154  51.030  0.00  0.00    +0.043 A 
ATOM      6  C   LIG    1       23.578   3.410  52.028  0.00  0.00    +0.055 A 
ATOM      7  C   LIG    1       22.747   4.035  52.962  0.00  0.00    -0.059 A 
ATOM      8  C   LIG    1       22.128   3.337  54.026  0.00  0.00    +0.090 A 
ATOM      9  N   LIG    1       21.354   3.994  54.872  0.00  0.00    -0.275 NA
ATOM     10  N   LIG    1       21.118   5.250  54.802  0.00  0.00    -0.240 NA
ENDROOT
BRANCH   1  14
ATOM     11  C   LIG    1       20.729  10.184  53.749  0.00  0.00    +0.025 A 
ATOM     12  C   LIG    1       21.953   9.754  54.231  0.00  0.00    +0.010 A 
ATOM     13  C   LIG    1       22.249   8.407  54.269  0.00  0.00    +0.029 A 
ATOM     14  C   LIG    1       21.310   7.477  53.821  0.00  0.00    -0.046 A 
ATOM     15  C   LIG    1       20.077   7.916  53.337  0.00  0.00    +0.053 A 
ATOM     16  C   LIG    1       19.794   9.266  53.303  0.00  0.00    +0.011 A 
ENDBRANCH   1  14
BRANCH   8  17
ATOM     17  S   LIG    1       22.388   1.605  54.223  0.00  0.00    -0.003 S 
BRANCH  17  18
ATOM     18  C   LIG    1       24.114   1.481  54.771  0.00  0.00    +0.123 C 
BRANCH  18  19
ATOM     19  C   LIG    1       24.582   0.029  54.653  0.00  0.00    -0.306 C 
BRANCH  19  20
ATOM     20  S   LIG    1       26.146  -0.028  53.736  0.00  0.00    +2.505 S 
ATOM     21  O   LIG    1       26.647  -1.358  53.704  0.00  0.00    -0.925 OA
ATOM     22  O   LIG    1       26.983   1.051  54.127  0.00  0.00    -0.925 OA
BRANCH  20  23
ATOM     23  C   LIG    1       25.706   0.326  52.067  0.00  0.00    -0.660 A 
ATOM     24  C   LIG    1       24.522  -0.160  51.546  0.00  0.00    +0.119 A 
ATOM     25  C   LIG    1       24.177   0.118  50.237  0.00  0.00    -0.004 A 
ATOM     26  C   LIG    1       25.015   0.884  49.448  0.00  0.00    +0.071 A 
ATOM     27  C   LIG    1       26.199   1.370  49.969  0.00  0.00    -0.004 A 
ATOM     28  C   LIG    1       26.542   1.096  51.280  0.00  0.00    +0.119 A 
ENDBRANCH  20  23
ENDBRANCH  19  20
ENDBRANCH  18  19
ENDBRANCH  17  18
ENDBRANCH   8  17
TORSDOF 6
ENDMDL
MODEL 8
REMARK VINA RESULT:      -6.6      2.659      3.758
REMARK  Name = ZINC84559953
REMARK                            x       y       z     vdW  Elec       q    Type
REMARK                         _______ _______ _______ _____ _____    ______ ____
ROOT
ATOM      1  C   LIG    1        8.822   4.359  60.308  0.00  0.00    +0.152 A 
ATOM      2  C   LIG    1        7.677   4.457  59.406  0.00  0.00    -0.056 A 
ATOM      3  C   LIG    1        7.736   5.115  58.175  0.00  0.00    +0.051 A 
ATOM      4  C   LIG    1        6.621   5.163  57.389  0.00  0.00    +0.047 A 
ATOM      5  C   LIG    1        5.431   4.566  57.795  0.00  0.00    +0.043 A 
ATOM      6  C   LIG    1        5.342   3.916  58.992  0.00  0.00    +0.055 A 
ATOM      7  C   LIG    1        6.466   3.848  59.821  0.00  0.00    -0.059 A 
ATOM      8  C   LIG    1        6.458   3.194  61.075  0.00  0.00    +0.090 A 
ATOM      9  N   LIG    1        7.559   3.171  61.804  0.00  0.00    -0.275 NA
ATOM     10  N   LIG    1        8.666   3.707  61.450  0.00  0.00    -0.240 NA
ENDROOT
BRANCH   1  14
ATOM     11  C   LIG    1       12.563   6.099  59.287  0.00  0.00    +0.025 A 
ATOM     12  C   LIG    1       11.712   6.755  60.160  0.00  0.00    +0.010 A 
ATOM     13  C   LIG    1       10.497   6.196  60.495  0.00  0.00    +0.029 A 
ATOM     14  C   LIG    1       10.125   4.966  59.952  0.00  0.00    -0.046 A 
ATOM     15  C   LIG    1       10.986   4.309  59.071  0.00  0.00    +0.053 A 
ATOM     16  C   LIG    1       12.199   4.879  58.745  0.00  0.00    +0.011 A 
ENDBRANCH   1  14
BRANCH   8  17
ATOM     17  S   LIG    1        4.989   2.414  61.660  0.00  0.00    -0.003 S 
BRANCH  17  18
ATOM     18  C   LIG    1        5.596   0.988  62.603  0.00  0.00    +0.123 C 
BRANCH  18  19
ATOM     19  C   LIG    1        5.843  -0.184  61.651  0.00  0.00    -0.306 C 
BRANCH  19  20
ATOM     20  S   LIG    1        6.219  -1.675  62.614  0.00  0.00    +2.505 S 
ATOM     21  O   LIG    1        5.255  -2.685  62.350  0.00  0.00    -0.925 OA
ATOM     22  O   LIG    1        6.552  -1.324  63.950  0.00  0.00    -0.925 OA
BRANCH  20  23
ATOM     23  C   LIG    1        7.718  -2.294  61.925  0.00  0.00    -0.660 A 
ATOM     24  C   LIG    1        7.680  -3.138  60.832  0.00  0.00    +0.119 A 
ATOM     25  C   LIG    1        8.856  -3.623  60.291  0.00  0.00    -0.004 A 
ATOM     26  C   LIG    1       10.071  -3.262  60.842  0.00  0.00    +0.071 A 
ATOM     27  C   LIG    1       10.110  -2.416  61.935  0.00  0.00    -0.004 A 
ATOM     28  C   LIG    1        8.934  -1.928  62.473  0.00  0.00    +0.119 A 
ENDBRANCH  20  23
ENDBRANCH  19  20
ENDBRANCH  18  19
ENDBRANCH  17  18
ENDBRANCH   8  17
TORSDOF 6
ENDMDL
MODEL 9
REMARK VINA RESULT:      -6.6     21.285     24.450
REMARK  Name = ZINC84559953
REMARK                            x       y       z     vdW  Elec       q    Type
REMARK                         _______ _______ _______ _____ _____    ______ ____
ROOT
ATOM      1  C   LIG    1       -2.115  -2.215  76.734  0.00  0.00    +0.152 A 
ATOM      2  C   LIG    1       -1.405  -2.872  77.830  0.00  0.00    -0.056 A 
ATOM      3  C   LIG    1       -0.323  -3.731  77.625  0.00  0.00    +0.051 A 
ATOM      4  C   LIG    1        0.286  -4.308  78.701  0.00  0.00    +0.047 A 
ATOM      5  C   LIG    1       -0.154  -4.051  79.997  0.00  0.00    +0.043 A 
ATOM      6  C   LIG    1       -1.208  -3.216  80.230  0.00  0.00    +0.055 A 
ATOM      7  C   LIG    1       -1.854  -2.609  79.148  0.00  0.00    -0.059 A 
ATOM      8  C   LIG    1       -2.953  -1.732  79.304  0.00  0.00    +0.090 A 
ATOM      9  N   LIG    1       -3.513  -1.196  78.234  0.00  0.00    -0.275 NA
ATOM     10  N   LIG    1       -3.124  -1.412  77.034  0.00  0.00    -0.240 NA
ENDROOT
BRANCH   1  14
ATOM     11  C   LIG    1       -0.953  -2.848  72.696  0.00  0.00    +0.025 A 
ATOM     12  C   LIG    1       -0.071  -2.255  73.582  0.00  0.00    +0.010 A 
ATOM     13  C   LIG    1       -0.442  -2.047  74.895  0.00  0.00    +0.029 A 
ATOM     14  C   LIG    1       -1.711  -2.434  75.327  0.00  0.00    -0.046 A 
ATOM     15  C   LIG    1       -2.596  -3.030  74.429  0.00  0.00    +0.053 A 
ATOM     16  C   LIG    1       -2.213  -3.234  73.119  0.00  0.00    +0.011 A 
ENDBRANCH   1  14
BRANCH   8  17
ATOM     17  S   LIG    1       -3.568  -1.356  80.912  0.00  0.00    -0.003 S 
BRANCH  17  18
ATOM     18  C   LIG    1       -2.797   0.236  81.316  0.00  0.00    +0.123 C 
BRANCH  18  19
ATOM     19  C   LIG    1       -3.882   1.245  81.699  0.00  0.00    -0.306 C 
BRANCH  19  20
ATOM     20  S   LIG    1       -3.678   1.719  83.438  0.00  0.00    +2.505 S 
ATOM     21  O   LIG    1       -2.352   2.173  83.670  0.00  0.00    -0.925 OA
ATOM     22  O   LIG    1       -4.267   0.741  84.284  0.00  0.00    -0.925 OA
BRANCH  20  23
ATOM     23  C   LIG    1       -4.685   3.152  83.637  0.00  0.00    -0.660 A 
ATOM     24  C   LIG    1       -5.970   3.031  84.130  0.00  0.00    +0.119 A 
ATOM     25  C   LIG    1       -6.759   4.154  84.286  0.00  0.00    -0.004 A 
ATOM     26  C   LIG    1       -6.263   5.401  83.952  0.00  0.00    +0.071 A 
ATOM     27  C   LIG    1       -4.976   5.522  83.460  0.00  0.00    -0.004 A 
ATOM     28  C   LIG    1       -4.186   4.399  83.308  0.00  0.00    +0.119 A 
ENDBRANCH  20  23
ENDBRANCH  19  20
ENDBRANCH  18  19
ENDBRANCH  17  18
ENDBRANCH   8  17
TORSDOF 6
ENDMDL
