# Supplementary material for: Computationally accelerated identification of P-glycoprotein inhibitors
Source: PLoS One. 2025 Aug 13;20(8):e0325121. doi: 10.1371/journal.pone.0325121 (PMC12349723; doi:10.1371/journal.pone.0325121)
Supplement: S9 File — We have provided the full dataset for the docking studies presented in this paper, as defined by the journal’s definition of a complete minimal dataset. (ZIP) [file pone.0325121.s013.zip › S9_Docking_Data_Receptors_Ligands/Transition.pdbqt]

REMARK   4 XXXX COMPLIES WITH FORMAT V. 2.0
ATOM      1  N   PHE X  37     -25.316 -13.849  21.702  0.00  0.00    -0.066 N 
ATOM      2  HN2 PHE X  37     -26.220 -13.920  21.193  0.00  0.00     0.275 HD
ATOM      3  HN3 PHE X  37     -25.486 -14.654  22.338  0.00  0.00     0.275 HD
ATOM      4  HN1 PHE X  37     -24.557 -14.131  21.050  0.00  0.00     0.275 HD
ATOM      5  CA  PHE X  37     -25.128 -12.498  22.302  0.00  0.00     0.278 C 
ATOM      6  CB  PHE X  37     -25.105 -11.393  21.169  0.00  0.00     0.081 C 
ATOM      7  CG  PHE X  37     -24.029 -11.503  20.180  0.00  0.00    -0.056 A 
ATOM      8  CD1 PHE X  37     -24.314 -11.416  18.815  0.00  0.00     0.007 A 
ATOM      9  CE1 PHE X  37     -23.274 -11.566  17.837  0.00  0.00     0.001 A 
ATOM     10  CZ  PHE X  37     -21.995 -11.630  18.249  0.00  0.00     0.000 A 
ATOM     11  CD2 PHE X  37     -22.652 -11.595  20.572  0.00  0.00     0.007 A 
ATOM     12  CE2 PHE X  37     -21.675 -11.584  19.598  0.00  0.00     0.001 A 
ATOM     13  C   PHE X  37     -26.123 -12.015  23.298  0.00  0.00     0.249 C 
ATOM     14  O   PHE X  37     -27.335 -12.070  23.094  0.00  0.00    -0.271 OA
ATOM     15  N   SER X  38     -25.732 -11.561  24.485  0.00  0.00    -0.344 N 
ATOM     16  HN  SER X  38     -24.782 -11.660  24.771  0.00  0.00     0.163 HD
ATOM     17  CA  SER X  38     -26.615 -11.053  25.508  0.00  0.00     0.200 C 
ATOM     18  CB  SER X  38     -26.040 -11.443  26.874  0.00  0.00     0.199 C 
ATOM     19  OG  SER X  38     -24.627 -11.197  26.907  0.00  0.00    -0.398 OA
ATOM     20  HG1 SER X  38     -24.373 -11.533  27.770  0.00  0.00     0.209 HD
ATOM     21  C   SER X  38     -26.907  -9.556  25.429  0.00  0.00     0.243 C 
ATOM     22  O   SER X  38     -27.692  -8.988  24.633  0.00  0.00    -0.271 OA
ATOM     23  N   MET X  39     -26.125  -8.891  26.274  0.00  0.00    -0.346 N 
ATOM     24  HN  MET X  39     -25.333  -9.254  26.760  0.00  0.00     0.163 HD
ATOM     25  CA  MET X  39     -26.242  -7.454  26.455  0.00  0.00     0.177 C 
ATOM     26  CB  MET X  39     -26.039  -7.197  27.970  0.00  0.00     0.045 C 
ATOM     27  CG  MET X  39     -27.302  -7.265  28.867  0.00  0.00     0.076 C 
ATOM     28  SD  MET X  39     -27.019  -6.502  30.523  0.00  0.00    -0.173 SA
ATOM     29  CE  MET X  39     -26.469  -8.154  31.098  0.00  0.00     0.089 C 
ATOM     30  C   MET X  39     -25.293  -6.702  25.514  0.00  0.00     0.241 C 
ATOM     31  O   MET X  39     -24.718  -5.651  25.668  0.00  0.00    -0.271 OA
ATOM     32  N   PHE X  40     -25.021  -7.336  24.377  0.00  0.00    -0.346 N 
ATOM     33  HN  PHE X  40     -25.490  -8.212  24.301  0.00  0.00     0.163 HD
ATOM     34  CA  PHE X  40     -24.116  -6.859  23.315  0.00  0.00     0.180 C 
ATOM     35  CB  PHE X  40     -23.567  -8.146  22.517  0.00  0.00     0.073 C 
ATOM     36  CG  PHE X  40     -22.151  -8.062  22.055  0.00  0.00    -0.056 A 
ATOM     37  CD1 PHE X  40     -21.113  -8.213  22.950  0.00  0.00     0.007 A 
ATOM     38  CE1 PHE X  40     -19.773  -8.400  22.553  0.00  0.00     0.001 A 
ATOM     39  CZ  PHE X  40     -19.468  -8.263  21.177  0.00  0.00     0.000 A 
ATOM     40  CD2 PHE X  40     -21.842  -7.959  20.696  0.00  0.00     0.007 A 
ATOM     41  CE2 PHE X  40     -20.499  -8.074  20.277  0.00  0.00     0.001 A 
ATOM     42  C   PHE X  40     -24.806  -5.787  22.417  0.00  0.00     0.241 C 
ATOM     43  O   PHE X  40     -24.453  -4.624  22.287  0.00  0.00    -0.271 OA
ATOM     44  N   ARG X  41     -25.785  -6.384  21.693  0.00  0.00    -0.346 N 
ATOM     45  HN  ARG X  41     -26.113  -7.258  22.046  0.00  0.00     0.163 HD
ATOM     46  CA  ARG X  41     -26.175  -5.997  20.336  0.00  0.00     0.176 C 
ATOM     47  CB  ARG X  41     -25.877  -7.167  19.389  0.00  0.00     0.036 C 
ATOM     48  CG  ARG X  41     -26.360  -6.998  17.980  0.00  0.00     0.023 C 
ATOM     49  CD  ARG X  41     -25.793  -8.054  17.059  0.00  0.00     0.138 C 
ATOM     50  NE  ARG X  41     -24.345  -7.878  16.683  0.00  0.00    -0.227 N 
ATOM     51  HE  ARG X  41     -23.686  -7.293  17.155  0.00  0.00     0.177 HD
ATOM     52  CZ  ARG X  41     -23.826  -8.372  15.570  0.00  0.00     0.665 C 
ATOM     53  NH1 ARG X  41     -22.546  -8.024  15.252  0.00  0.00    -0.235 N 
ATOM     54 1HH1 ARG X  41     -22.013  -7.352  15.766  0.00  0.00     0.174 HD
ATOM     55 2HH1 ARG X  41     -22.246  -8.471  14.409  0.00  0.00     0.174 HD
ATOM     56  NH2 ARG X  41     -24.487  -9.191  14.737  0.00  0.00    -0.235 N 
ATOM     57 1HH2 ARG X  41     -25.226  -9.766  15.090  0.00  0.00     0.174 HD
ATOM     58 2HH2 ARG X  41     -23.972  -9.580  13.973  0.00  0.00     0.174 HD
ATOM     59  C   ARG X  41     -27.622  -5.550  20.339  0.00  0.00     0.241 C 
ATOM     60  O   ARG X  41     -27.950  -4.493  19.739  0.00  0.00    -0.271 OA
ATOM     61  N   TYR X  42     -28.451  -6.370  21.032  0.00  0.00    -0.346 N 
ATOM     62  HN  TYR X  42     -28.056  -7.049  21.646  0.00  0.00     0.163 HD
ATOM     63  CA  TYR X  42     -29.890  -6.405  20.910  0.00  0.00     0.180 C 
ATOM     64  CB  TYR X  42     -30.508  -5.178  21.640  0.00  0.00     0.073 C 
ATOM     65  CG  TYR X  42     -30.164  -5.247  23.116  0.00  0.00    -0.056 A 
ATOM     66  CD1 TYR X  42     -30.573  -6.381  23.881  0.00  0.00     0.010 A 
ATOM     67  CE1 TYR X  42     -30.509  -6.303  25.285  0.00  0.00     0.037 A 
ATOM     68  CZ  TYR X  42     -29.817  -5.240  25.955  0.00  0.00     0.065 A 
ATOM     69  OH  TYR X  42     -29.734  -5.200  27.317  0.00  0.00    -0.361 OA
ATOM     70  HH  TYR X  42     -30.529  -5.659  27.598  0.00  0.00     0.217 HD
ATOM     71  CD2 TYR X  42     -29.477  -4.224  23.791  0.00  0.00     0.010 A 
ATOM     72  CE2 TYR X  42     -29.225  -4.268  25.143  0.00  0.00     0.037 A 
ATOM     73  C   TYR X  42     -30.561  -6.526  19.525  0.00  0.00     0.241 C 
ATOM     74  O   TYR X  42     -29.886  -6.797  18.546  0.00  0.00    -0.271 OA
ATOM     75  N   SER X  43     -31.930  -6.470  19.435  0.00  0.00    -0.344 N 
ATOM     76  HN  SER X  43     -32.491  -6.170  20.202  0.00  0.00     0.163 HD
ATOM     77  CA  SER X  43     -32.590  -6.833  18.227  0.00  0.00     0.200 C 
ATOM     78  CB  SER X  43     -32.791  -8.367  17.931  0.00  0.00     0.199 C 
ATOM     79  OG  SER X  43     -33.266  -8.551  16.618  0.00  0.00    -0.398 OA
ATOM     80  HG1 SER X  43     -33.629  -9.440  16.631  0.00  0.00     0.209 HD
ATOM     81  C   SER X  43     -33.918  -6.081  18.167  0.00  0.00     0.243 C 
ATOM     82  O   SER X  43     -34.990  -6.678  18.162  0.00  0.00    -0.271 OA
ATOM     83  N   ASN X  44     -33.894  -4.773  18.016  0.00  0.00    -0.345 N 
ATOM     84  HN  ASN X  44     -33.031  -4.275  18.046  0.00  0.00     0.163 HD
ATOM     85  CA  ASN X  44     -35.039  -3.975  17.461  0.00  0.00     0.185 C 
ATOM     86  CB  ASN X  44     -35.498  -2.935  18.546  0.00  0.00     0.137 C 
ATOM     87  CG  ASN X  44     -36.455  -3.536  19.633  0.00  0.00     0.217 C 
ATOM     88  OD1 ASN X  44     -37.513  -2.895  19.796  0.00  0.00    -0.274 OA
ATOM     89  ND2 ASN X  44     -36.067  -4.656  20.296  0.00  0.00    -0.370 N 
ATOM     90 1HD2 ASN X  44     -35.411  -5.363  20.031  0.00  0.00     0.159 HD
ATOM     91 2HD2 ASN X  44     -36.707  -4.891  21.027  0.00  0.00     0.159 HD
ATOM     92  C   ASN X  44     -34.476  -3.375  16.186  0.00  0.00     0.241 C 
ATOM     93  O   ASN X  44     -33.415  -3.762  15.682  0.00  0.00    -0.271 OA
ATOM     94  N   TRP X  45     -35.230  -2.487  15.526  0.00  0.00    -0.346 N 
ATOM     95  HN  TRP X  45     -36.174  -2.254  15.747  0.00  0.00     0.163 HD
ATOM     96  CA  TRP X  45     -34.925  -2.191  14.097  0.00  0.00     0.181 C 
ATOM     97  CB  TRP X  45     -36.215  -1.634  13.344  0.00  0.00     0.075 C 
ATOM     98  CG  TRP X  45     -36.119  -1.401  11.852  0.00  0.00    -0.028 A 
ATOM     99  CD1 TRP X  45     -36.456  -2.238  10.825  0.00  0.00     0.096 A 
ATOM    100  NE1 TRP X  45     -36.284  -1.592   9.613  0.00  0.00    -0.365 N 
ATOM    101  HE1 TRP X  45     -36.347  -1.965   8.713  0.00  0.00     0.165 HD
ATOM    102  CE2 TRP X  45     -35.866  -0.369   9.895  0.00  0.00     0.042 A 
ATOM    103  CD2 TRP X  45     -35.726  -0.198  11.268  0.00  0.00    -0.002 A 
ATOM    104  CE3 TRP X  45     -35.406   1.067  11.830  0.00  0.00     0.014 A 
ATOM    105  CZ3 TRP X  45     -35.017   2.091  10.890  0.00  0.00     0.001 A 
ATOM    106  CZ2 TRP X  45     -35.694   0.718   9.062  0.00  0.00     0.030 A 
ATOM    107  CH2 TRP X  45     -35.129   1.881   9.558  0.00  0.00     0.002 A 
ATOM    108  C   TRP X  45     -33.746  -1.293  13.801  0.00  0.00     0.241 C 
ATOM    109  O   TRP X  45     -33.162  -1.516  12.734  0.00  0.00    -0.271 OA
ATOM    110  N   LEU X  46     -33.445  -0.298  14.637  0.00  0.00    -0.346 N 
ATOM    111  HN  LEU X  46     -33.932  -0.078  15.479  0.00  0.00     0.163 HD
ATOM    112  CA  LEU X  46     -32.387   0.614  14.271  0.00  0.00     0.177 C 
ATOM    113  CB  LEU X  46     -32.524   1.972  15.040  0.00  0.00     0.038 C 
ATOM    114  CG  LEU X  46     -31.618   3.094  14.534  0.00  0.00    -0.020 C 
ATOM    115  CD1 LEU X  46     -32.262   3.858  13.403  0.00  0.00     0.009 C 
ATOM    116  CD2 LEU X  46     -31.373   4.212  15.604  0.00  0.00     0.009 C 
ATOM    117  C   LEU X  46     -31.025  -0.038  14.620  0.00  0.00     0.241 C 
ATOM    118  O   LEU X  46     -30.063   0.140  13.953  0.00  0.00    -0.271 OA
ATOM    119  N   ASP X  47     -31.002  -0.938  15.647  0.00  0.00    -0.346 N 
ATOM    120  HN  ASP X  47     -31.795  -1.060  16.240  0.00  0.00     0.163 HD
ATOM    121  CA  ASP X  47     -29.881  -1.777  16.028  0.00  0.00     0.186 C 
ATOM    122  CB  ASP X  47     -30.340  -2.737  17.149  0.00  0.00     0.147 C 
ATOM    123  CG  ASP X  47     -30.854  -1.952  18.346  0.00  0.00     0.175 C 
ATOM    124  OD1 ASP X  47     -30.161  -1.214  19.105  0.00  0.00    -0.648 OA
ATOM    125  OD2 ASP X  47     -32.057  -2.199  18.615  0.00  0.00    -0.648 OA
ATOM    126  C   ASP X  47     -29.508  -2.654  14.832  0.00  0.00     0.241 C 
ATOM    127  O   ASP X  47     -28.312  -2.681  14.400  0.00  0.00    -0.271 OA
ATOM    128  N   LYS X  48     -30.493  -3.399  14.284  0.00  0.00    -0.346 N 
ATOM    129  HN  LYS X  48     -31.315  -3.451  14.846  0.00  0.00     0.163 HD
ATOM    130  CA  LYS X  48     -30.399  -4.170  13.047  0.00  0.00     0.176 C 
ATOM    131  CB  LYS X  48     -31.718  -4.962  12.902  0.00  0.00     0.035 C 
ATOM    132  CG  LYS X  48     -31.751  -6.146  13.874  0.00  0.00     0.004 C 
ATOM    133  CD  LYS X  48     -32.966  -7.016  13.536  0.00  0.00     0.027 C 
ATOM    134  CE  LYS X  48     -34.282  -6.413  13.846  0.00  0.00     0.229 C 
ATOM    135  NZ  LYS X  48     -35.497  -7.269  13.601  0.00  0.00    -0.079 N 
ATOM    136  HZ1 LYS X  48     -36.384  -6.736  13.704  0.00  0.00     0.274 HD
ATOM    137  HZ2 LYS X  48     -35.451  -7.948  14.388  0.00  0.00     0.274 HD
ATOM    138  HZ3 LYS X  48     -35.562  -7.903  12.779  0.00  0.00     0.274 HD
ATOM    139  C   LYS X  48     -30.030  -3.389  11.886  0.00  0.00     0.241 C 
ATOM    140  O   LYS X  48     -29.470  -3.975  10.989  0.00  0.00    -0.271 OA
ATOM    141  N   LEU X  49     -30.471  -2.063  11.790  0.00  0.00    -0.346 N 
ATOM    142  HN  LEU X  49     -30.943  -1.681  12.581  0.00  0.00     0.163 HD
ATOM    143  CA  LEU X  49     -30.181  -1.175  10.687  0.00  0.00     0.177 C 
ATOM    144  CB  LEU X  49     -30.935   0.159  10.648  0.00  0.00     0.038 C 
ATOM    145  CG  LEU X  49     -30.835   0.839   9.286  0.00  0.00    -0.020 C 
ATOM    146  CD1 LEU X  49     -31.732   0.125   8.243  0.00  0.00     0.009 C 
ATOM    147  CD2 LEU X  49     -31.083   2.330   9.432  0.00  0.00     0.009 C 
ATOM    148  C   LEU X  49     -28.682  -0.889  10.635  0.00  0.00     0.241 C 
ATOM    149  O   LEU X  49     -28.018  -1.222   9.612  0.00  0.00    -0.271 OA
ATOM    150  N   TYR X  50     -28.174  -0.226  11.704  0.00  0.00    -0.346 N 
ATOM    151  HN  TYR X  50     -28.703   0.218  12.423  0.00  0.00     0.163 HD
ATOM    152  CA  TYR X  50     -26.780   0.103  11.837  0.00  0.00     0.180 C 
ATOM    153  CB  TYR X  50     -26.528   0.602  13.229  0.00  0.00     0.073 C 
ATOM    154  CG  TYR X  50     -27.154   1.876  13.614  0.00  0.00    -0.056 A 
ATOM    155  CD1 TYR X  50     -27.631   2.879  12.766  0.00  0.00     0.010 A 
ATOM    156  CE1 TYR X  50     -28.078   4.111  13.278  0.00  0.00     0.037 A 
ATOM    157  CZ  TYR X  50     -28.121   4.319  14.674  0.00  0.00     0.065 A 
ATOM    158  OH  TYR X  50     -28.303   5.554  15.287  0.00  0.00    -0.361 OA
ATOM    159  HH  TYR X  50     -27.851   5.604  16.132  0.00  0.00     0.217 HD
ATOM    160  CD2 TYR X  50     -27.291   2.069  14.975  0.00  0.00     0.010 A 
ATOM    161  CE2 TYR X  50     -27.770   3.225  15.490  0.00  0.00     0.037 A 
ATOM    162  C   TYR X  50     -25.834  -1.103  11.549  0.00  0.00     0.241 C 
ATOM    163  O   TYR X  50     -24.747  -1.011  10.980  0.00  0.00    -0.271 OA
ATOM    164  N   MET X  51     -26.233  -2.289  12.034  0.00  0.00    -0.346 N 
ATOM    165  HN  MET X  51     -27.004  -2.305  12.666  0.00  0.00     0.163 HD
ATOM    166  CA  MET X  51     -25.503  -3.588  11.786  0.00  0.00     0.177 C 
ATOM    167  CB  MET X  51     -26.177  -4.694  12.727  0.00  0.00     0.045 C 
ATOM    168  CG  MET X  51     -25.434  -6.025  12.765  0.00  0.00     0.076 C 
ATOM    169  SD  MET X  51     -25.747  -7.304  11.443  0.00  0.00    -0.173 SA
ATOM    170  CE  MET X  51     -27.383  -7.899  12.030  0.00  0.00     0.089 C 
ATOM    171  C   MET X  51     -25.603  -4.128  10.376  0.00  0.00     0.241 C 
ATOM    172  O   MET X  51     -24.590  -4.306   9.745  0.00  0.00    -0.271 OA
ATOM    173  N   VAL X  52     -26.866  -4.291   9.923  0.00  0.00    -0.346 N 
ATOM    174  HN  VAL X  52     -27.670  -4.006  10.437  0.00  0.00     0.163 HD
ATOM    175  CA  VAL X  52     -27.026  -4.780   8.533  0.00  0.00     0.180 C 
ATOM    176  CB  VAL X  52     -28.429  -5.077   8.030  0.00  0.00     0.009 C 
ATOM    177  CG1 VAL X  52     -28.642  -5.270   6.518  0.00  0.00     0.012 C 
ATOM    178  CG2 VAL X  52     -28.915  -6.376   8.660  0.00  0.00     0.012 C 
ATOM    179  C   VAL X  52     -26.407  -3.894   7.485  0.00  0.00     0.241 C 
ATOM    180  O   VAL X  52     -25.734  -4.336   6.562  0.00  0.00    -0.271 OA
ATOM    181  N   VAL X  53     -26.528  -2.543   7.596  0.00  0.00    -0.346 N 
ATOM    182  HN  VAL X  53     -27.013  -2.190   8.393  0.00  0.00     0.163 HD
ATOM    183  CA  VAL X  53     -26.033  -1.559   6.641  0.00  0.00     0.180 C 
ATOM    184  CB  VAL X  53     -26.807  -0.233   6.658  0.00  0.00     0.009 C 
ATOM    185  CG1 VAL X  53     -26.260   0.768   5.617  0.00  0.00     0.012 C 
ATOM    186  CG2 VAL X  53     -28.218  -0.594   6.537  0.00  0.00     0.012 C 
ATOM    187  C   VAL X  53     -24.559  -1.380   6.878  0.00  0.00     0.241 C 
ATOM    188  O   VAL X  53     -23.847  -1.268   5.913  0.00  0.00    -0.271 OA
ATOM    189  N   GLY X  54     -24.006  -1.459   8.087  0.00  0.00    -0.351 N 
ATOM    190  HN  GLY X  54     -24.517  -1.706   8.907  0.00  0.00     0.163 HD
ATOM    191  CA  GLY X  54     -22.492  -1.409   8.300  0.00  0.00     0.225 C 
ATOM    192  C   GLY X  54     -21.903  -2.566   7.703  0.00  0.00     0.236 C 
ATOM    193  O   GLY X  54     -20.807  -2.528   7.172  0.00  0.00    -0.272 OA
ATOM    194  N   THR X  55     -22.453  -3.827   7.925  0.00  0.00    -0.344 N 
ATOM    195  HN  THR X  55     -23.245  -3.900   8.526  0.00  0.00     0.163 HD
ATOM    196  CA  THR X  55     -21.994  -5.033   7.258  0.00  0.00     0.205 C 
ATOM    197  CB  THR X  55     -22.994  -6.175   7.634  0.00  0.00     0.146 C 
ATOM    198  OG1 THR X  55     -23.105  -6.270   9.104  0.00  0.00    -0.393 OA
ATOM    199  HG1 THR X  55     -23.671  -5.621   9.529  0.00  0.00     0.210 HD
ATOM    200  CG2 THR X  55     -22.381  -7.493   7.303  0.00  0.00     0.042 C 
ATOM    201  C   THR X  55     -22.024  -4.899   5.785  0.00  0.00     0.243 C 
ATOM    202  O   THR X  55     -21.066  -5.361   5.256  0.00  0.00    -0.271 OA
ATOM    203  N   LEU X  56     -23.053  -4.234   5.175  0.00  0.00    -0.346 N 
ATOM    204  HN  LEU X  56     -23.859  -4.067   5.738  0.00  0.00     0.163 HD
ATOM    205  CA  LEU X  56     -23.232  -3.967   3.778  0.00  0.00     0.177 C 
ATOM    206  CB  LEU X  56     -24.707  -3.543   3.471  0.00  0.00     0.038 C 
ATOM    207  CG  LEU X  56     -25.079  -3.099   1.988  0.00  0.00    -0.020 C 
ATOM    208  CD1 LEU X  56     -25.185  -4.338   1.063  0.00  0.00     0.009 C 
ATOM    209  CD2 LEU X  56     -26.414  -2.387   1.789  0.00  0.00     0.009 C 
ATOM    210  C   LEU X  56     -22.237  -2.965   3.171  0.00  0.00     0.241 C 
ATOM    211  O   LEU X  56     -21.589  -3.226   2.184  0.00  0.00    -0.271 OA
ATOM    212  N   ALA X  57     -22.014  -1.827   3.885  0.00  0.00    -0.346 N 
ATOM    213  HN  ALA X  57     -22.597  -1.572   4.652  0.00  0.00     0.163 HD
ATOM    214  CA  ALA X  57     -20.956  -0.842   3.766  0.00  0.00     0.172 C 
ATOM    215  CB  ALA X  57     -21.013   0.120   4.969  0.00  0.00     0.042 C 
ATOM    216  C   ALA X  57     -19.511  -1.477   3.607  0.00  0.00     0.240 C 
ATOM    217  O   ALA X  57     -18.677  -1.103   2.733  0.00  0.00    -0.271 OA
ATOM    218  N   ALA X  58     -19.202  -2.417   4.549  0.00  0.00    -0.346 N 
ATOM    219  HN  ALA X  58     -19.837  -2.751   5.241  0.00  0.00     0.163 HD
ATOM    220  CA  ALA X  58     -17.959  -3.156   4.472  0.00  0.00     0.172 C 
ATOM    221  CB  ALA X  58     -17.978  -3.885   5.828  0.00  0.00     0.042 C 
ATOM    222  C   ALA X  58     -17.795  -4.102   3.343  0.00  0.00     0.240 C 
ATOM    223  O   ALA X  58     -16.687  -4.320   2.822  0.00  0.00    -0.271 OA
ATOM    224  N   ILE X  59     -18.849  -4.796   2.942  0.00  0.00    -0.346 N 
ATOM    225  HN  ILE X  59     -19.700  -4.726   3.457  0.00  0.00     0.163 HD
ATOM    226  CA  ILE X  59     -18.913  -5.695   1.803  0.00  0.00     0.180 C 
ATOM    227  CB  ILE X  59     -20.098  -6.633   1.823  0.00  0.00     0.013 C 
ATOM    228  CG2 ILE X  59     -20.155  -7.483   0.549  0.00  0.00     0.012 C 
ATOM    229  CG1 ILE X  59     -19.888  -7.566   3.076  0.00  0.00     0.002 C 
ATOM    230  CD  ILE X  59     -21.191  -8.224   3.484  0.00  0.00     0.005 C 
ATOM    231  C   ILE X  59     -18.697  -4.887   0.555  0.00  0.00     0.241 C 
ATOM    232  O   ILE X  59     -17.760  -5.243  -0.237  0.00  0.00    -0.271 OA
ATOM    233  N   ILE X  60     -19.457  -3.843   0.384  0.00  0.00    -0.346 N 
ATOM    234  HN  ILE X  60     -20.250  -3.691   0.969  0.00  0.00     0.163 HD
ATOM    235  CA  ILE X  60     -19.182  -2.971  -0.796  0.00  0.00     0.180 C 
ATOM    236  CB  ILE X  60     -20.306  -1.910  -0.969  0.00  0.00     0.013 C 
ATOM    237  CG2 ILE X  60     -19.908  -0.800  -1.935  0.00  0.00     0.012 C 
ATOM    238  CG1 ILE X  60     -21.600  -2.636  -1.358  0.00  0.00     0.002 C 
ATOM    239  CD  ILE X  60     -21.669  -3.146  -2.809  0.00  0.00     0.005 C 
ATOM    240  C   ILE X  60     -17.762  -2.435  -0.730  0.00  0.00     0.241 C 
ATOM    241  O   ILE X  60     -17.103  -2.309  -1.764  0.00  0.00    -0.271 OA
ATOM    242  N   HSE X  61     -17.248  -2.016   0.459  0.00  0.00    -0.346 N 
ATOM    243  HN  HSE X  61     -17.745  -2.020   1.324  0.00  0.00     0.163 HD
ATOM    244  CA  HSE X  61     -15.989  -1.319   0.510  0.00  0.00     0.182 C 
ATOM    245  CB  HSE X  61     -15.686  -0.530   1.833  0.00  0.00     0.093 C 
ATOM    246  ND1 HSE X  61     -13.185   0.010   2.054  0.00  0.00    -0.354 N 
ATOM    247  HD1 HSE X  61     -12.852  -0.867   2.454  1.00  0.00     0.166 HD
ATOM    248  CG  HSE X  61     -14.524   0.374   1.749  0.00  0.00     0.028 C 
ATOM    249  CE1 HSE X  61     -12.488   1.033   1.713  0.00  0.00     0.180 C 
ATOM    250  NE2 HSE X  61     -13.258   2.072   1.234  0.00  0.00    -0.360 N 
ATOM    251  HE2 HSE X  61     -12.842   2.871   0.800  0.00  0.00     0.166 HD
ATOM    252  CD2 HSE X  61     -14.521   1.616   1.161  0.00  0.00     0.114 C 
ATOM    253  C   HSE X  61     -14.840  -2.297   0.201  0.00  0.00     0.241 C 
ATOM    254  O   HSE X  61     -14.056  -2.033  -0.708  0.00  0.00    -0.271 OA
ATOM    255  N   GLY X  62     -14.867  -3.513   0.782  0.00  0.00    -0.351 N 
ATOM    256  HN  GLY X  62     -15.588  -3.911   1.345  0.00  0.00     0.163 HD
ATOM    257  CA  GLY X  62     -13.855  -4.493   0.608  0.00  0.00     0.225 C 
ATOM    258  C   GLY X  62     -13.939  -5.050  -0.802  0.00  0.00     0.236 C 
ATOM    259  O   GLY X  62     -12.835  -5.322  -1.294  0.00  0.00    -0.272 OA
ATOM    260  N   ALA X  63     -15.126  -5.252  -1.409  0.00  0.00    -0.347 N 
ATOM    261  HN  ALA X  63     -15.995  -5.030  -0.975  0.00  0.00     0.163 HD
ATOM    262  CA  ALA X  63     -15.309  -5.600  -2.764  0.00  0.00     0.172 C 
ATOM    263  CB  ALA X  63     -16.767  -5.828  -2.989  0.00  0.00     0.042 C 
ATOM    264  C   ALA X  63     -14.735  -4.615  -3.769  0.00  0.00     0.240 C 
ATOM    265  O   ALA X  63     -14.298  -5.000  -4.839  0.00  0.00    -0.271 OA
ATOM    266  N   GLY X  64     -14.679  -3.321  -3.455  0.00  0.00    -0.351 N 
ATOM    267  HN  GLY X  64     -14.966  -3.083  -2.530  0.00  0.00     0.163 HD
ATOM    268  CA  GLY X  64     -14.313  -2.255  -4.300  0.00  0.00     0.225 C 
ATOM    269  C   GLY X  64     -12.783  -2.157  -4.612  0.00  0.00     0.236 C 
ATOM    270  O   GLY X  64     -12.414  -1.793  -5.737  0.00  0.00    -0.272 OA
ATOM    271  N   LEU X  65     -11.870  -2.561  -3.694  0.00  0.00    -0.346 N 
ATOM    272  HN  LEU X  65     -12.149  -2.956  -2.823  0.00  0.00     0.163 HD
ATOM    273  CA  LEU X  65     -10.427  -2.398  -4.108  0.00  0.00     0.177 C 
ATOM    274  CB  LEU X  65      -9.547  -2.508  -2.856  0.00  0.00     0.038 C 
ATOM    275  CG  LEU X  65      -8.264  -1.605  -2.967  0.00  0.00    -0.020 C 
ATOM    276  CD1 LEU X  65      -7.433  -1.669  -1.631  0.00  0.00     0.009 C 
ATOM    277  CD2 LEU X  65      -7.349  -2.064  -4.094  0.00  0.00     0.009 C 
ATOM    278  C   LEU X  65     -10.108  -3.543  -5.160  0.00  0.00     0.243 C 
ATOM    279  O   LEU X  65      -9.522  -3.274  -6.184  0.00  0.00    -0.271 OA
ATOM    280  N   PRO X  66     -10.636  -4.815  -5.093  0.00  0.00    -0.337 N 
ATOM    281  CD  PRO X  66     -10.837  -5.567  -3.874  0.00  0.00     0.127 C 
ATOM    282  CA  PRO X  66     -10.506  -5.728  -6.248  0.00  0.00     0.179 C 
ATOM    283  CB  PRO X  66     -11.041  -7.012  -5.639  0.00  0.00     0.037 C 
ATOM    284  CG  PRO X  66     -10.417  -7.013  -4.289  0.00  0.00     0.022 C 
ATOM    285  C   PRO X  66     -11.139  -5.320  -7.512  0.00  0.00     0.241 C 
ATOM    286  O   PRO X  66     -10.776  -5.761  -8.597  0.00  0.00    -0.271 OA
ATOM    287  N   LEU X  67     -12.168  -4.429  -7.401  0.00  0.00    -0.346 N 
ATOM    288  HN  LEU X  67     -12.601  -4.277  -6.516  0.00  0.00     0.163 HD
ATOM    289  CA  LEU X  67     -12.786  -3.773  -8.515  0.00  0.00     0.177 C 
ATOM    290  CB  LEU X  67     -14.231  -3.259  -8.276  0.00  0.00     0.038 C 
ATOM    291  CG  LEU X  67     -14.980  -2.643  -9.434  0.00  0.00    -0.020 C 
ATOM    292  CD1 LEU X  67     -15.094  -3.598 -10.605  0.00  0.00     0.009 C 
ATOM    293  CD2 LEU X  67     -16.445  -2.186  -9.086  0.00  0.00     0.009 C 
ATOM    294  C   LEU X  67     -11.863  -2.688  -9.191  0.00  0.00     0.241 C 
ATOM    295  O   LEU X  67     -11.736  -2.634 -10.391  0.00  0.00    -0.271 OA
ATOM    296  N   MET X  68     -11.165  -1.897  -8.314  0.00  0.00    -0.346 N 
ATOM    297  HN  MET X  68     -11.179  -1.936  -7.317  0.00  0.00     0.163 HD
ATOM    298  CA  MET X  68     -10.174  -1.015  -8.918  0.00  0.00     0.177 C 
ATOM    299  CB  MET X  68      -9.470  -0.196  -7.859  0.00  0.00     0.045 C 
ATOM    300  CG  MET X  68     -10.438   0.882  -7.301  0.00  0.00     0.076 C 
ATOM    301  SD  MET X  68      -9.953   1.640  -5.778  0.00  0.00    -0.173 SA
ATOM    302  CE  MET X  68     -11.347   2.771  -5.670  0.00  0.00     0.089 C 
ATOM    303  C   MET X  68      -9.053  -1.767  -9.779  0.00  0.00     0.241 C 
ATOM    304  O   MET X  68      -8.723  -1.342 -10.881  0.00  0.00    -0.271 OA
ATOM    305  N   MET X  69      -8.539  -2.833  -9.163  0.00  0.00    -0.346 N 
ATOM    306  HN  MET X  69      -9.017  -3.235  -8.387  0.00  0.00     0.163 HD
ATOM    307  CA  MET X  69      -7.494  -3.668  -9.782  0.00  0.00     0.177 C 
ATOM    308  CB  MET X  69      -6.924  -4.676  -8.781  0.00  0.00     0.045 C 
ATOM    309  CG  MET X  69      -6.072  -4.002  -7.639  0.00  0.00     0.076 C 
ATOM    310  SD  MET X  69      -6.046  -5.146  -6.222  0.00  0.00    -0.173 SA
ATOM    311  CE  MET X  69      -4.676  -4.320  -5.387  0.00  0.00     0.089 C 
ATOM    312  C   MET X  69      -8.010  -4.423 -11.013  0.00  0.00     0.241 C 
ATOM    313  O   MET X  69      -7.197  -4.688 -11.853  0.00  0.00    -0.271 OA
ATOM    314  N   LEU X  70      -9.284  -4.690 -11.152  0.00  0.00    -0.346 N 
ATOM    315  HN  LEU X  70      -9.858  -4.503 -10.359  0.00  0.00     0.163 HD
ATOM    316  CA  LEU X  70      -9.905  -5.199 -12.359  0.00  0.00     0.177 C 
ATOM    317  CB  LEU X  70     -11.390  -5.578 -12.073  0.00  0.00     0.038 C 
ATOM    318  CG  LEU X  70     -12.055  -6.032 -13.434  0.00  0.00    -0.020 C 
ATOM    319  CD1 LEU X  70     -11.809  -7.519 -13.677  0.00  0.00     0.009 C 
ATOM    320  CD2 LEU X  70     -13.623  -5.909 -13.104  0.00  0.00     0.009 C 
ATOM    321  C   LEU X  70      -9.804  -4.189 -13.452  0.00  0.00     0.241 C 
ATOM    322  O   LEU X  70      -9.124  -4.362 -14.440  0.00  0.00    -0.271 OA
ATOM    323  N   VAL X  71     -10.502  -3.014 -13.252  0.00  0.00    -0.346 N 
ATOM    324  HN  VAL X  71     -10.920  -2.837 -12.364  0.00  0.00     0.163 HD
ATOM    325  CA  VAL X  71     -10.710  -2.052 -14.280  0.00  0.00     0.180 C 
ATOM    326  CB  VAL X  71     -11.788  -0.998 -13.955  0.00  0.00     0.009 C 
ATOM    327  CG1 VAL X  71     -13.100  -1.654 -13.460  0.00  0.00     0.012 C 
ATOM    328  CG2 VAL X  71     -11.373   0.090 -12.909  0.00  0.00     0.012 C 
ATOM    329  C   VAL X  71      -9.408  -1.294 -14.794  0.00  0.00     0.241 C 
ATOM    330  O   VAL X  71      -9.253  -0.836 -15.886  0.00  0.00    -0.271 OA
ATOM    331  N   PHE X  72      -8.467  -1.088 -13.901  0.00  0.00    -0.346 N 
ATOM    332  HN  PHE X  72      -8.588  -1.211 -12.920  0.00  0.00     0.163 HD
ATOM    333  CA  PHE X  72      -7.046  -0.746 -14.199  0.00  0.00     0.180 C 
ATOM    334  CB  PHE X  72      -6.256  -0.588 -12.853  0.00  0.00     0.073 C 
ATOM    335  CG  PHE X  72      -4.818  -0.241 -13.194  0.00  0.00    -0.056 A 
ATOM    336  CD1 PHE X  72      -3.778  -0.927 -12.535  0.00  0.00     0.007 A 
ATOM    337  CE1 PHE X  72      -2.448  -0.470 -12.583  0.00  0.00     0.001 A 
ATOM    338  CZ  PHE X  72      -2.139   0.522 -13.492  0.00  0.00     0.000 A 
ATOM    339  CD2 PHE X  72      -4.431   0.811 -14.090  0.00  0.00     0.007 A 
ATOM    340  CE2 PHE X  72      -3.083   1.165 -14.206  0.00  0.00     0.001 A 
ATOM    341  C   PHE X  72      -6.438  -1.748 -15.187  0.00  0.00     0.241 C 
ATOM    342  O   PHE X  72      -5.850  -1.361 -16.144  0.00  0.00    -0.271 OA
ATOM    343  N   GLY X  73      -6.582  -3.072 -14.987  0.00  0.00    -0.351 N 
ATOM    344  HN  GLY X  73      -7.079  -3.345 -14.168  0.00  0.00     0.163 HD
ATOM    345  CA  GLY X  73      -6.024  -4.072 -15.864  0.00  0.00     0.225 C 
ATOM    346  C   GLY X  73      -6.812  -4.304 -17.172  0.00  0.00     0.236 C 
ATOM    347  O   GLY X  73      -6.177  -4.499 -18.256  0.00  0.00    -0.272 OA
ATOM    348  N   GLU X  74      -8.201  -4.179 -17.083  0.00  0.00    -0.346 N 
ATOM    349  HN  GLU X  74      -8.616  -4.141 -16.177  0.00  0.00     0.163 HD
ATOM    350  CA  GLU X  74      -9.032  -4.014 -18.292  0.00  0.00     0.177 C 
ATOM    351  CB  GLU X  74     -10.484  -3.925 -17.811  0.00  0.00     0.045 C 
ATOM    352  CG  GLU X  74     -10.910  -5.132 -16.947  0.00  0.00     0.116 C 
ATOM    353  CD  GLU X  74     -11.342  -6.337 -17.796  0.00  0.00     0.172 C 
ATOM    354  OE1 GLU X  74     -10.453  -7.197 -18.110  0.00  0.00    -0.648 OA
ATOM    355  OE2 GLU X  74     -12.551  -6.522 -18.083  0.00  0.00    -0.648 OA
ATOM    356  C   GLU X  74      -8.559  -2.768 -19.071  0.00  0.00     0.241 C 
ATOM    357  O   GLU X  74      -8.371  -2.771 -20.268  0.00  0.00    -0.271 OA
ATOM    358  N   MET X  75      -8.164  -1.646 -18.387  0.00  0.00    -0.346 N 
ATOM    359  HN  MET X  75      -8.453  -1.515 -17.442  0.00  0.00     0.163 HD
ATOM    360  CA  MET X  75      -7.663  -0.426 -19.145  0.00  0.00     0.177 C 
ATOM    361  CB  MET X  75      -7.393   0.750 -18.192  0.00  0.00     0.045 C 
ATOM    362  CG  MET X  75      -6.780   2.034 -18.727  0.00  0.00     0.076 C 
ATOM    363  SD  MET X  75      -7.770   2.646 -20.127  0.00  0.00    -0.173 SA
ATOM    364  CE  MET X  75      -6.838   4.081 -20.841  0.00  0.00     0.089 C 
ATOM    365  C   MET X  75      -6.397  -0.718 -19.927  0.00  0.00     0.241 C 
ATOM    366  O   MET X  75      -6.157  -0.253 -21.065  0.00  0.00    -0.271 OA
ATOM    367  N   THR X  76      -5.464  -1.474 -19.260  0.00  0.00    -0.344 N 
ATOM    368  HN  THR X  76      -5.500  -1.528 -18.265  0.00  0.00     0.163 HD
ATOM    369  CA  THR X  76      -4.225  -1.657 -19.918  0.00  0.00     0.205 C 
ATOM    370  CB  THR X  76      -3.246  -2.366 -18.941  0.00  0.00     0.146 C 
ATOM    371  OG1 THR X  76      -3.095  -1.648 -17.738  0.00  0.00    -0.393 OA
ATOM    372  HG1 THR X  76      -3.834  -1.788 -17.142  0.00  0.00     0.210 HD
ATOM    373  CG2 THR X  76      -1.784  -2.531 -19.562  0.00  0.00     0.042 C 
ATOM    374  C   THR X  76      -4.250  -2.420 -21.218  0.00  0.00     0.243 C 
ATOM    375  O   THR X  76      -3.466  -2.122 -22.151  0.00  0.00    -0.271 OA
ATOM    376  N   ASP X  77      -5.192  -3.408 -21.294  0.00  0.00    -0.345 N 
ATOM    377  HN  ASP X  77      -5.729  -3.605 -20.478  0.00  0.00     0.163 HD
ATOM    378  CA  ASP X  77      -5.719  -3.993 -22.508  0.00  0.00     0.186 C 
ATOM    379  CB  ASP X  77      -6.911  -4.876 -22.187  0.00  0.00     0.147 C 
ATOM    380  CG  ASP X  77      -6.846  -6.164 -22.907  0.00  0.00     0.175 C 
ATOM    381  OD1 ASP X  77      -5.891  -6.955 -22.553  0.00  0.00    -0.648 OA
ATOM    382  OD2 ASP X  77      -7.745  -6.464 -23.716  0.00  0.00    -0.648 OA
ATOM    383  C   ASP X  77      -6.074  -2.972 -23.633  0.00  0.00     0.241 C 
ATOM    384  O   ASP X  77      -5.445  -2.910 -24.676  0.00  0.00    -0.271 OA
ATOM    385  N   ILE X  78      -7.059  -2.075 -23.401  0.00  0.00    -0.346 N 
ATOM    386  HN  ILE X  78      -7.628  -2.120 -22.584  0.00  0.00     0.163 HD
ATOM    387  CA  ILE X  78      -7.597  -1.040 -24.307  0.00  0.00     0.180 C 
ATOM    388  CB  ILE X  78      -8.689  -0.448 -23.491  0.00  0.00     0.013 C 
ATOM    389  CG2 ILE X  78      -9.280   0.803 -24.084  0.00  0.00     0.012 C 
ATOM    390  CG1 ILE X  78      -9.883  -1.481 -23.293  0.00  0.00     0.002 C 
ATOM    391  CD  ILE X  78     -10.835  -1.178 -22.165  0.00  0.00     0.005 C 
ATOM    392  C   ILE X  78      -6.578   0.025 -24.699  0.00  0.00     0.241 C 
ATOM    393  O   ILE X  78      -6.445   0.543 -25.803  0.00  0.00    -0.271 OA
ATOM    394  N   PHE X  79      -5.637   0.215 -23.811  0.00  0.00    -0.346 N 
ATOM    395  HN  PHE X  79      -5.687  -0.287 -22.951  0.00  0.00     0.163 HD
ATOM    396  CA  PHE X  79      -4.582   1.178 -23.974  0.00  0.00     0.180 C 
ATOM    397  CB  PHE X  79      -4.007   1.426 -22.625  0.00  0.00     0.073 C 
ATOM    398  CG  PHE X  79      -3.128   2.700 -22.447  0.00  0.00    -0.056 A 
ATOM    399  CD1 PHE X  79      -2.515   2.909 -21.210  0.00  0.00     0.007 A 
ATOM    400  CE1 PHE X  79      -1.793   4.087 -20.877  0.00  0.00     0.001 A 
ATOM    401  CZ  PHE X  79      -1.650   5.082 -21.889  0.00  0.00     0.000 A 
ATOM    402  CD2 PHE X  79      -2.993   3.676 -23.395  0.00  0.00     0.007 A 
ATOM    403  CE2 PHE X  79      -2.196   4.857 -23.182  0.00  0.00     0.001 A 
ATOM    404  C   PHE X  79      -3.528   0.609 -24.886  0.00  0.00     0.241 C 
ATOM    405  O   PHE X  79      -3.108   1.322 -25.793  0.00  0.00    -0.271 OA
ATOM    406  N   ALA X  80      -3.090  -0.650 -24.682  0.00  0.00    -0.346 N 
ATOM    407  HN  ALA X  80      -3.363  -1.184 -23.885  0.00  0.00     0.163 HD
ATOM    408  CA  ALA X  80      -2.154  -1.259 -25.672  0.00  0.00     0.172 C 
ATOM    409  CB  ALA X  80      -1.875  -2.630 -25.004  0.00  0.00     0.042 C 
ATOM    410  C   ALA X  80      -2.748  -1.456 -27.021  0.00  0.00     0.240 C 
ATOM    411  O   ALA X  80      -2.239  -1.022 -28.084  0.00  0.00    -0.271 OA
ATOM    412  N   ASN X  81      -4.009  -1.922 -27.007  0.00  0.00    -0.346 N 
ATOM    413  HN  ASN X  81      -4.433  -2.056 -26.115  0.00  0.00     0.163 HD
ATOM    414  CA  ASN X  81      -4.844  -2.119 -28.202  0.00  0.00     0.185 C 
ATOM    415  CB  ASN X  81      -6.151  -2.903 -27.796  0.00  0.00     0.137 C 
ATOM    416  CG  ASN X  81      -5.801  -4.350 -27.774  0.00  0.00     0.217 C 
ATOM    417  OD1 ASN X  81      -4.953  -4.854 -28.549  0.00  0.00    -0.274 OA
ATOM    418  ND2 ASN X  81      -6.589  -5.092 -26.988  0.00  0.00    -0.370 N 
ATOM    419 1HD2 ASN X  81      -7.140  -4.542 -26.361  0.00  0.00     0.159 HD
ATOM    420 2HD2 ASN X  81      -6.327  -6.047 -26.851  0.00  0.00     0.159 HD
ATOM    421  C   ASN X  81      -5.255  -0.855 -28.947  0.00  0.00     0.241 C 
ATOM    422  O   ASN X  81      -5.831  -0.997 -30.028  0.00  0.00    -0.271 OA
ATOM    423  N   ALA X  82      -5.003   0.390 -28.437  0.00  0.00    -0.346 N 
ATOM    424  HN  ALA X  82      -4.637   0.350 -27.510  0.00  0.00     0.163 HD
ATOM    425  CA  ALA X  82      -5.173   1.692 -29.057  0.00  0.00     0.172 C 
ATOM    426  CB  ALA X  82      -5.049   2.710 -28.000  0.00  0.00     0.042 C 
ATOM    427  C   ALA X  82      -4.172   1.976 -30.173  0.00  0.00     0.240 C 
ATOM    428  O   ALA X  82      -4.524   2.132 -31.310  0.00  0.00    -0.271 OA
ATOM    429  N   GLY X  83      -2.897   1.820 -29.758  0.00  0.00    -0.351 N 
ATOM    430  HN  GLY X  83      -2.790   1.502 -28.819  0.00  0.00     0.163 HD
ATOM    431  CA  GLY X  83      -1.868   1.848 -30.783  0.00  0.00     0.225 C 
ATOM    432  C   GLY X  83      -0.526   1.379 -30.389  0.00  0.00     0.236 C 
ATOM    433  O   GLY X  83       0.443   1.804 -31.030  0.00  0.00    -0.272 OA
ATOM    434  N   ASN X  84      -0.309   0.444 -29.449  0.00  0.00    -0.346 N 
ATOM    435  HN  ASN X  84      -1.030  -0.161 -29.120  0.00  0.00     0.163 HD
ATOM    436  CA  ASN X  84       1.043  -0.023 -29.162  0.00  0.00     0.185 C 
ATOM    437  CB  ASN X  84       1.127  -0.525 -27.685  0.00  0.00     0.137 C 
ATOM    438  CG  ASN X  84       2.534  -1.007 -27.287  0.00  0.00     0.217 C 
ATOM    439  OD1 ASN X  84       3.252  -0.225 -26.664  0.00  0.00    -0.274 OA
ATOM    440  ND2 ASN X  84       2.935  -2.238 -27.700  0.00  0.00    -0.370 N 
ATOM    441 1HD2 ASN X  84       2.397  -2.909 -28.209  0.00  0.00     0.159 HD
ATOM    442 2HD2 ASN X  84       3.835  -2.553 -27.397  0.00  0.00     0.159 HD
ATOM    443  C   ASN X  84       1.358  -1.035 -30.283  0.00  0.00     0.241 C 
ATOM    444  O   ASN X  84       0.548  -1.929 -30.549  0.00  0.00    -0.271 OA
ATOM    445  N   LEU X  85       2.562  -1.012 -30.898  0.00  0.00    -0.346 N 
ATOM    446  HN  LEU X  85       2.884  -1.755 -31.480  0.00  0.00     0.163 HD
ATOM    447  CA  LEU X  85       3.696  -0.110 -30.629  0.00  0.00     0.177 C 
ATOM    448  CB  LEU X  85       5.058  -0.887 -30.620  0.00  0.00     0.038 C 
ATOM    449  CG  LEU X  85       6.236  -0.015 -30.214  0.00  0.00    -0.020 C 
ATOM    450  CD1 LEU X  85       6.127   0.811 -28.988  0.00  0.00     0.009 C 
ATOM    451  CD2 LEU X  85       7.437  -0.904 -30.035  0.00  0.00     0.009 C 
ATOM    452  C   LEU X  85       3.740   1.034 -31.705  0.00  0.00     0.241 C 
ATOM    453  O   LEU X  85       3.819   0.824 -32.887  0.00  0.00    -0.271 OA
ATOM    454  N   GLU X  86       3.955   2.263 -31.310  0.00  0.00    -0.346 N 
ATOM    455  HN  GLU X  86       3.848   2.574 -30.369  0.00  0.00     0.163 HD
ATOM    456  CA  GLU X  86       3.997   3.476 -32.068  0.00  0.00     0.177 C 
ATOM    457  CB  GLU X  86       3.101   4.649 -31.535  0.00  0.00     0.045 C 
ATOM    458  CG  GLU X  86       3.563   5.370 -30.201  0.00  0.00     0.116 C 
ATOM    459  CD  GLU X  86       3.859   4.474 -29.032  0.00  0.00     0.172 C 
ATOM    460  OE1 GLU X  86       5.074   4.582 -28.609  0.00  0.00    -0.648 OA
ATOM    461  OE2 GLU X  86       3.132   3.654 -28.473  0.00  0.00    -0.648 OA
ATOM    462  C   GLU X  86       5.493   3.831 -32.211  0.00  0.00     0.241 C 
ATOM    463  O   GLU X  86       6.049   3.806 -33.298  0.00  0.00    -0.271 OA
ATOM    464  N   ASP X  87       6.266   4.116 -31.111  0.00  0.00    -0.346 N 
ATOM    465  HN  ASP X  87       5.842   4.320 -30.232  0.00  0.00     0.163 HD
ATOM    466  CA  ASP X  87       7.656   4.449 -31.203  0.00  0.00     0.186 C 
ATOM    467  CB  ASP X  87       8.396   3.180 -31.587  0.00  0.00     0.147 C 
ATOM    468  CG  ASP X  87       9.912   3.220 -31.450  0.00  0.00     0.175 C 
ATOM    469  OD1 ASP X  87      10.673   2.852 -32.387  0.00  0.00    -0.648 OA
ATOM    470  OD2 ASP X  87      10.337   3.487 -30.286  0.00  0.00    -0.648 OA
ATOM    471  C   ASP X  87       8.082   5.743 -31.957  0.00  0.00     0.241 C 
ATOM    472  O   ASP X  87       8.017   6.894 -31.458  0.00  0.00    -0.271 OA
ATOM    473  N   LEU X  88       8.610   5.600 -33.190  0.00  0.00    -0.346 N 
ATOM    474  HN  LEU X  88       8.612   4.649 -33.489  0.00  0.00     0.163 HD
ATOM    475  CA  LEU X  88       9.347   6.598 -33.992  0.00  0.00     0.177 C 
ATOM    476  CB  LEU X  88      10.252   5.924 -35.082  0.00  0.00     0.038 C 
ATOM    477  CG  LEU X  88      11.356   6.678 -35.712  0.00  0.00    -0.020 C 
ATOM    478  CD1 LEU X  88      12.224   7.542 -34.832  0.00  0.00     0.009 C 
ATOM    479  CD2 LEU X  88      12.335   5.649 -36.343  0.00  0.00     0.009 C 
ATOM    480  C   LEU X  88       8.597   7.856 -34.473  0.00  0.00     0.241 C 
ATOM    481  O   LEU X  88       9.090   8.926 -34.196  0.00  0.00    -0.271 OA
ATOM    482  N   MET X  89       7.466   7.744 -35.180  0.00  0.00    -0.346 N 
ATOM    483  HN  MET X  89       7.100   8.600 -35.536  0.00  0.00     0.163 HD
ATOM    484  CA  MET X  89       6.668   6.637 -35.470  0.00  0.00     0.177 C 
ATOM    485  CB  MET X  89       5.194   6.890 -35.426  0.00  0.00     0.045 C 
ATOM    486  CG  MET X  89       4.720   7.364 -34.040  0.00  0.00     0.076 C 
ATOM    487  SD  MET X  89       2.956   7.912 -34.043  0.00  0.00    -0.173 SA
ATOM    488  CE  MET X  89       2.879   8.600 -32.358  0.00  0.00     0.089 C 
ATOM    489  C   MET X  89       7.054   6.217 -36.885  0.00  0.00     0.241 C 
ATOM    490  O   MET X  89       7.654   6.958 -37.613  0.00  0.00    -0.271 OA
ATOM    491  N   SER X  90       6.800   4.924 -37.262  0.00  0.00    -0.344 N 
ATOM    492  HN  SER X  90       6.287   4.350 -36.629  0.00  0.00     0.163 HD
ATOM    493  CA  SER X  90       7.238   4.267 -38.502  0.00  0.00     0.200 C 
ATOM    494  CB  SER X  90       8.586   3.530 -38.250  0.00  0.00     0.199 C 
ATOM    495  OG  SER X  90       9.273   3.140 -39.492  0.00  0.00    -0.398 OA
ATOM    496  HG1 SER X  90      10.102   2.706 -39.278  0.00  0.00     0.209 HD
ATOM    497  C   SER X  90       6.186   3.286 -39.016  0.00  0.00     0.243 C 
ATOM    498  O   SER X  90       5.035   3.358 -38.719  0.00  0.00    -0.271 OA
ATOM    499  N   ASN X  91       6.607   2.292 -39.759  0.00  0.00    -0.345 N 
ATOM    500  HN  ASN X  91       7.582   2.402 -39.937  0.00  0.00     0.163 HD
ATOM    501  CA  ASN X  91       5.912   1.369 -40.674  0.00  0.00     0.185 C 
ATOM    502  CB  ASN X  91       4.865   0.536 -39.939  0.00  0.00     0.137 C 
ATOM    503  CG  ASN X  91       5.397  -0.458 -38.979  0.00  0.00     0.217 C 
ATOM    504  OD1 ASN X  91       6.567  -0.884 -38.995  0.00  0.00    -0.274 OA
ATOM    505  ND2 ASN X  91       4.525  -0.959 -38.053  0.00  0.00    -0.370 N 
ATOM    506 1HD2 ASN X  91       3.582  -0.626 -38.035  0.00  0.00     0.159 HD
ATOM    507 2HD2 ASN X  91       4.824  -1.710 -37.464  0.00  0.00     0.159 HD
ATOM    508  C   ASN X  91       5.365   2.153 -41.826  0.00  0.00     0.241 C 
ATOM    509  O   ASN X  91       6.049   3.065 -42.231  0.00  0.00    -0.271 OA
ATOM    510  N   ILE X  92       4.315   1.727 -42.479  0.00  0.00    -0.346 N 
ATOM    511  HN  ILE X  92       3.900   0.824 -42.403  0.00  0.00     0.163 HD
ATOM    512  CA  ILE X  92       3.865   2.286 -43.672  0.00  0.00     0.180 C 
ATOM    513  CB  ILE X  92       3.156   1.149 -44.569  0.00  0.00     0.013 C 
ATOM    514  CG2 ILE X  92       4.248   0.012 -44.811  0.00  0.00     0.012 C 
ATOM    515  CG1 ILE X  92       1.811   0.586 -44.007  0.00  0.00     0.002 C 
ATOM    516  CD  ILE X  92       1.040  -0.526 -44.876  0.00  0.00     0.005 C 
ATOM    517  C   ILE X  92       2.896   3.467 -43.561  0.00  0.00     0.241 C 
ATOM    518  O   ILE X  92       2.219   3.561 -42.576  0.00  0.00    -0.271 OA
ATOM    519  N   THR X  93       2.854   4.332 -44.570  0.00  0.00    -0.344 N 
ATOM    520  HN  THR X  93       3.500   4.342 -45.330  0.00  0.00     0.163 HD
ATOM    521  CA  THR X  93       1.958   5.476 -44.519  0.00  0.00     0.205 C 
ATOM    522  CB  THR X  93       2.407   6.756 -45.098  0.00  0.00     0.146 C 
ATOM    523  OG1 THR X  93       1.451   7.811 -44.848  0.00  0.00    -0.393 OA
ATOM    524  HG1 THR X  93       1.543   8.080 -43.931  0.00  0.00     0.210 HD
ATOM    525  CG2 THR X  93       2.522   6.650 -46.672  0.00  0.00     0.042 C 
ATOM    526  C   THR X  93       0.643   5.011 -45.165  0.00  0.00     0.243 C 
ATOM    527  O   THR X  93      -0.387   5.339 -44.617  0.00  0.00    -0.271 OA
ATOM    528  N   ASN X  94       0.747   4.352 -46.392  0.00  0.00    -0.345 N 
ATOM    529  HN  ASN X  94       1.619   4.032 -46.754  0.00  0.00     0.163 HD
ATOM    530  CA  ASN X  94      -0.389   4.088 -47.219  0.00  0.00     0.185 C 
ATOM    531  CB  ASN X  94      -0.078   4.111 -48.745  0.00  0.00     0.137 C 
ATOM    532  CG  ASN X  94      -1.326   3.874 -49.609  0.00  0.00     0.217 C 
ATOM    533  OD1 ASN X  94      -2.382   4.439 -49.414  0.00  0.00    -0.274 OA
ATOM    534  ND2 ASN X  94      -1.208   2.923 -50.532  0.00  0.00    -0.370 N 
ATOM    535 1HD2 ASN X  94      -0.319   2.489 -50.683  0.00  0.00     0.159 HD
ATOM    536 2HD2 ASN X  94      -2.044   2.765 -51.057  0.00  0.00     0.159 HD
ATOM    537  C   ASN X  94      -1.125   2.822 -46.766  0.00  0.00     0.241 C 
ATOM    538  O   ASN X  94      -0.580   1.730 -46.850  0.00  0.00    -0.271 OA
ATOM    539  N   ARG X  95      -2.373   3.043 -46.276  0.00  0.00    -0.346 N 
ATOM    540  HN  ARG X  95      -2.824   3.899 -46.516  0.00  0.00     0.163 HD
ATOM    541  CA  ARG X  95      -3.189   2.022 -45.623  0.00  0.00     0.176 C 
ATOM    542  CB  ARG X  95      -3.123   2.125 -44.108  0.00  0.00     0.036 C 
ATOM    543  CG  ARG X  95      -1.727   1.931 -43.462  0.00  0.00     0.023 C 
ATOM    544  CD  ARG X  95      -1.713   1.833 -41.887  0.00  0.00     0.138 C 
ATOM    545  NE  ARG X  95      -0.552   1.171 -41.294  0.00  0.00    -0.227 N 
ATOM    546  HE  ARG X  95      -0.318   0.234 -41.551  0.00  0.00     0.177 HD
ATOM    547  CZ  ARG X  95       0.418   1.818 -40.610  0.00  0.00     0.665 C 
ATOM    548  NH1 ARG X  95       1.340   1.073 -40.037  0.00  0.00    -0.235 N 
ATOM    549 1HH1 ARG X  95       1.444   0.085 -40.148  0.00  0.00     0.174 HD
ATOM    550 2HH1 ARG X  95       1.745   1.408 -39.186  0.00  0.00     0.174 HD
ATOM    551  NH2 ARG X  95       0.342   3.104 -40.263  0.00  0.00    -0.235 N 
ATOM    552 1HH2 ARG X  95      -0.236   3.729 -40.788  0.00  0.00     0.174 HD
ATOM    553 2HH2 ARG X  95       1.133   3.508 -39.804  0.00  0.00     0.174 HD
ATOM    554  C   ARG X  95      -4.640   2.272 -46.099  0.00  0.00     0.241 C 
ATOM    555  O   ARG X  95      -4.863   3.346 -46.712  0.00  0.00    -0.271 OA
ATOM    556  N   SER X  96      -5.605   1.317 -45.811  0.00  0.00    -0.344 N 
ATOM    557  HN  SER X  96      -5.404   0.448 -45.367  0.00  0.00     0.163 HD
ATOM    558  CA  SER X  96      -7.016   1.538 -46.083  0.00  0.00     0.200 C 
ATOM    559  CB  SER X  96      -7.831   0.217 -46.105  0.00  0.00     0.199 C 
ATOM    560  OG  SER X  96      -7.603  -0.600 -44.899  0.00  0.00    -0.398 OA
ATOM    561  HG1 SER X  96      -8.358  -0.546 -44.309  0.00  0.00     0.209 HD
ATOM    562  C   SER X  96      -7.646   2.632 -45.198  0.00  0.00     0.243 C 
ATOM    563  O   SER X  96      -8.258   3.586 -45.638  0.00  0.00    -0.271 OA
ATOM    564  N   ASP X  97      -7.564   2.443 -43.862  0.00  0.00    -0.345 N 
ATOM    565  HN  ASP X  97      -6.903   1.825 -43.444  0.00  0.00     0.163 HD
ATOM    566  CA  ASP X  97      -8.357   3.160 -42.898  0.00  0.00     0.186 C 
ATOM    567  CB  ASP X  97      -8.930   2.220 -41.813  0.00  0.00     0.147 C 
ATOM    568  CG  ASP X  97      -9.984   1.302 -42.424  0.00  0.00     0.175 C 
ATOM    569  OD1 ASP X  97      -9.758   0.675 -43.490  0.00  0.00    -0.648 OA
ATOM    570  OD2 ASP X  97     -11.077   1.199 -41.806  0.00  0.00    -0.648 OA
ATOM    571  C   ASP X  97      -7.640   4.228 -42.177  0.00  0.00     0.241 C 
ATOM    572  O   ASP X  97      -8.258   5.228 -41.858  0.00  0.00    -0.271 OA
ATOM    573  N   ILE X  98      -6.333   4.048 -41.981  0.00  0.00    -0.346 N 
ATOM    574  HN  ILE X  98      -5.800   3.308 -42.384  0.00  0.00     0.163 HD
ATOM    575  CA  ILE X  98      -5.488   4.940 -41.215  0.00  0.00     0.180 C 
ATOM    576  CB  ILE X  98      -4.387   4.066 -40.603  0.00  0.00     0.013 C 
ATOM    577  CG2 ILE X  98      -3.601   4.794 -39.514  0.00  0.00     0.012 C 
ATOM    578  CG1 ILE X  98      -4.990   2.753 -40.232  0.00  0.00     0.002 C 
ATOM    579  CD  ILE X  98      -4.150   1.921 -39.182  0.00  0.00     0.005 C 
ATOM    580  C   ILE X  98      -4.951   6.020 -42.123  0.00  0.00     0.241 C 
ATOM    581  O   ILE X  98      -4.496   5.850 -43.244  0.00  0.00    -0.271 OA
ATOM    582  N   ASN X  99      -5.018   7.301 -41.661  0.00  0.00    -0.346 N 
ATOM    583  HN  ASN X  99      -5.313   7.516 -40.733  0.00  0.00     0.163 HD
ATOM    584  CA  ASN X  99      -4.742   8.456 -42.397  0.00  0.00     0.185 C 
ATOM    585  CB  ASN X  99      -5.966   8.868 -43.375  0.00  0.00     0.137 C 
ATOM    586  CG  ASN X  99      -7.352   8.916 -42.705  0.00  0.00     0.217 C 
ATOM    587  OD1 ASN X  99      -7.533   9.945 -42.024  0.00  0.00    -0.274 OA
ATOM    588  ND2 ASN X  99      -8.244   7.878 -42.857  0.00  0.00    -0.370 N 
ATOM    589 1HD2 ASN X  99      -7.954   7.184 -43.516  0.00  0.00     0.159 HD
ATOM    590 2HD2 ASN X  99      -9.117   7.873 -42.371  0.00  0.00     0.159 HD
ATOM    591  C   ASN X  99      -4.083   9.535 -41.545  0.00  0.00     0.241 C 
ATOM    592  O   ASN X  99      -2.917   9.506 -41.281  0.00  0.00    -0.271 OA
ATOM    593  N   ASP X 100      -4.878  10.567 -41.151  0.00  0.00    -0.345 N 
ATOM    594  HN  ASP X 100      -5.824  10.500 -41.458  0.00  0.00     0.163 HD
ATOM    595  CA  ASP X 100      -4.331  11.598 -40.314  0.00  0.00     0.186 C 
ATOM    596  CB  ASP X 100      -4.858  12.959 -40.777  0.00  0.00     0.147 C 
ATOM    597  CG  ASP X 100      -4.190  13.395 -42.088  0.00  0.00     0.175 C 
ATOM    598  OD1 ASP X 100      -2.980  13.669 -42.141  0.00  0.00    -0.648 OA
ATOM    599  OD2 ASP X 100      -4.964  13.451 -43.106  0.00  0.00    -0.648 OA
ATOM    600  C   ASP X 100      -4.829  11.287 -38.944  0.00  0.00     0.241 C 
ATOM    601  O   ASP X 100      -4.008  10.799 -38.173  0.00  0.00    -0.271 OA
ATOM    602  N   THR X 101      -6.143  11.600 -38.638  0.00  0.00    -0.344 N 
ATOM    603  HN  THR X 101      -6.708  12.091 -39.297  0.00  0.00     0.163 HD
ATOM    604  CA  THR X 101      -6.637  11.707 -37.340  0.00  0.00     0.205 C 
ATOM    605  CB  THR X 101      -7.735  12.763 -37.146  0.00  0.00     0.146 C 
ATOM    606  OG1 THR X 101      -8.660  12.632 -38.239  0.00  0.00    -0.393 OA
ATOM    607  HG1 THR X 101      -9.444  13.163 -38.085  0.00  0.00     0.210 HD
ATOM    608  CG2 THR X 101      -7.027  14.155 -37.126  0.00  0.00     0.042 C 
ATOM    609  C   THR X 101      -7.144  10.406 -36.861  0.00  0.00     0.243 C 
ATOM    610  O   THR X 101      -7.574   9.523 -37.538  0.00  0.00    -0.271 OA
ATOM    611  N   GLY X 102      -7.054  10.240 -35.509  0.00  0.00    -0.350 N 
ATOM    612  HN  GLY X 102      -6.820  10.996 -34.904  0.00  0.00     0.163 HD
ATOM    613  CA  GLY X 102      -7.266   8.992 -34.903  0.00  0.00     0.225 C 
ATOM    614  C   GLY X 102      -6.482   8.995 -33.644  0.00  0.00     0.236 C 
ATOM    615  O   GLY X 102      -7.047   9.139 -32.588  0.00  0.00    -0.272 OA
ATOM    616  N   PHE X 103      -5.169   8.742 -33.719  0.00  0.00    -0.346 N 
ATOM    617  HN  PHE X 103      -4.693   8.579 -34.579  0.00  0.00     0.163 HD
ATOM    618  CA  PHE X 103      -4.360   8.422 -32.589  0.00  0.00     0.180 C 
ATOM    619  CB  PHE X 103      -2.848   8.431 -33.170  0.00  0.00     0.073 C 
ATOM    620  CG  PHE X 103      -1.895   8.114 -32.082  0.00  0.00    -0.056 A 
ATOM    621  CD1 PHE X 103      -1.105   9.132 -31.617  0.00  0.00     0.007 A 
ATOM    622  CE1 PHE X 103      -0.271   8.943 -30.509  0.00  0.00     0.001 A 
ATOM    623  CZ  PHE X 103      -0.285   7.704 -29.858  0.00  0.00     0.000 A 
ATOM    624  CD2 PHE X 103      -1.935   6.909 -31.398  0.00  0.00     0.007 A 
ATOM    625  CE2 PHE X 103      -1.197   6.723 -30.284  0.00  0.00     0.001 A 
ATOM    626  C   PHE X 103      -4.598   9.231 -31.262  0.00  0.00     0.241 C 
ATOM    627  O   PHE X 103      -4.981   8.678 -30.279  0.00  0.00    -0.271 OA
ATOM    628  N   PHE X 104      -4.320  10.518 -31.303  0.00  0.00    -0.346 N 
ATOM    629  HN  PHE X 104      -4.007  10.963 -32.138  0.00  0.00     0.163 HD
ATOM    630  CA  PHE X 104      -4.552  11.421 -30.180  0.00  0.00     0.180 C 
ATOM    631  CB  PHE X 104      -3.997  12.821 -30.586  0.00  0.00     0.073 C 
ATOM    632  CG  PHE X 104      -2.513  12.825 -30.995  0.00  0.00    -0.056 A 
ATOM    633  CD1 PHE X 104      -1.526  12.509 -30.088  0.00  0.00     0.007 A 
ATOM    634  CE1 PHE X 104      -0.195  12.532 -30.572  0.00  0.00     0.001 A 
ATOM    635  CZ  PHE X 104       0.147  13.027 -31.779  0.00  0.00     0.000 A 
ATOM    636  CD2 PHE X 104      -2.174  13.268 -32.294  0.00  0.00     0.007 A 
ATOM    637  CE2 PHE X 104      -0.839  13.290 -32.687  0.00  0.00     0.001 A 
ATOM    638  C   PHE X 104      -5.983  11.547 -29.823  0.00  0.00     0.241 C 
ATOM    639  O   PHE X 104      -6.432  11.282 -28.713  0.00  0.00    -0.271 OA
ATOM    640  N   MET X 105      -6.869  11.892 -30.787  0.00  0.00    -0.346 N 
ATOM    641  HN  MET X 105      -6.561  12.065 -31.719  0.00  0.00     0.163 HD
ATOM    642  CA  MET X 105      -8.269  12.120 -30.460  0.00  0.00     0.177 C 
ATOM    643  CB  MET X 105      -9.076  12.712 -31.692  0.00  0.00     0.045 C 
ATOM    644  CG  MET X 105      -9.453  11.681 -32.807  0.00  0.00     0.076 C 
ATOM    645  SD  MET X 105     -10.380  12.416 -34.123  0.00  0.00    -0.173 SA
ATOM    646  CE  MET X 105     -10.434  10.984 -35.254  0.00  0.00     0.089 C 
ATOM    647  C   MET X 105      -8.997  10.914 -29.849  0.00  0.00     0.241 C 
ATOM    648  O   MET X 105      -9.788  11.008 -28.923  0.00  0.00    -0.271 OA
ATOM    649  N   ASN X 106      -8.749   9.670 -30.369  0.00  0.00    -0.346 N 
ATOM    650  HN  ASN X 106      -8.128   9.615 -31.147  0.00  0.00     0.163 HD
ATOM    651  CA  ASN X 106      -9.382   8.492 -29.773  0.00  0.00     0.185 C 
ATOM    652  CB  ASN X 106      -9.436   7.201 -30.723  0.00  0.00     0.137 C 
ATOM    653  CG  ASN X 106     -10.368   7.428 -31.968  0.00  0.00     0.217 C 
ATOM    654  OD1 ASN X 106     -11.560   7.799 -31.798  0.00  0.00    -0.274 OA
ATOM    655  ND2 ASN X 106      -9.910   7.133 -33.183  0.00  0.00    -0.370 N 
ATOM    656 1HD2 ASN X 106      -8.932   6.927 -33.182  0.00  0.00     0.159 HD
ATOM    657 2HD2 ASN X 106     -10.580   6.989 -33.912  0.00  0.00     0.159 HD
ATOM    658  C   ASN X 106      -8.804   8.198 -28.345  0.00  0.00     0.241 C 
ATOM    659  O   ASN X 106      -9.471   7.794 -27.374  0.00  0.00    -0.271 OA
ATOM    660  N   LEU X 107      -7.461   8.431 -28.214  0.00  0.00    -0.346 N 
ATOM    661  HN  LEU X 107      -6.872   8.800 -28.928  0.00  0.00     0.163 HD
ATOM    662  CA  LEU X 107      -6.703   8.126 -26.991  0.00  0.00     0.177 C 
ATOM    663  CB  LEU X 107      -5.149   7.987 -27.168  0.00  0.00     0.038 C 
ATOM    664  CG  LEU X 107      -4.242   7.413 -26.060  0.00  0.00    -0.020 C 
ATOM    665  CD1 LEU X 107      -4.682   5.946 -25.758  0.00  0.00     0.009 C 
ATOM    666  CD2 LEU X 107      -2.779   7.331 -26.496  0.00  0.00     0.009 C 
ATOM    667  C   LEU X 107      -7.084   9.008 -25.790  0.00  0.00     0.241 C 
ATOM    668  O   LEU X 107      -7.213   8.616 -24.592  0.00  0.00    -0.271 OA
ATOM    669  N   GLU X 108      -7.414  10.222 -26.058  0.00  0.00    -0.346 N 
ATOM    670  HN  GLU X 108      -7.285  10.566 -26.985  0.00  0.00     0.163 HD
ATOM    671  CA  GLU X 108      -7.976  11.161 -25.099  0.00  0.00     0.177 C 
ATOM    672  CB  GLU X 108      -8.121  12.530 -25.855  0.00  0.00     0.045 C 
ATOM    673  CG  GLU X 108      -8.396  13.671 -24.808  0.00  0.00     0.116 C 
ATOM    674  CD  GLU X 108      -8.354  15.021 -25.488  0.00  0.00     0.172 C 
ATOM    675  OE1 GLU X 108      -7.318  15.485 -26.043  0.00  0.00    -0.648 OA
ATOM    676  OE2 GLU X 108      -9.468  15.578 -25.455  0.00  0.00    -0.648 OA
ATOM    677  C   GLU X 108      -9.315  10.876 -24.499  0.00  0.00     0.241 C 
ATOM    678  O   GLU X 108      -9.619  11.056 -23.275  0.00  0.00    -0.271 OA
ATOM    679  N   GLU X 109     -10.196  10.363 -25.402  0.00  0.00    -0.346 N 
ATOM    680  HN  GLU X 109     -10.018  10.327 -26.382  0.00  0.00     0.163 HD
ATOM    681  CA  GLU X 109     -11.509   9.896 -25.088  0.00  0.00     0.177 C 
ATOM    682  CB  GLU X 109     -12.132   9.672 -26.539  0.00  0.00     0.045 C 
ATOM    683  CG  GLU X 109     -13.692   9.338 -26.685  0.00  0.00     0.116 C 
ATOM    684  CD  GLU X 109     -14.639  10.319 -26.160  0.00  0.00     0.172 C 
ATOM    685  OE1 GLU X 109     -14.307  11.422 -25.709  0.00  0.00    -0.648 OA
ATOM    686  OE2 GLU X 109     -15.865   9.983 -26.119  0.00  0.00    -0.648 OA
ATOM    687  C   GLU X 109     -11.414   8.629 -24.208  0.00  0.00     0.241 C 
ATOM    688  O   GLU X 109     -12.229   8.474 -23.300  0.00  0.00    -0.271 OA
ATOM    689  N   ASP X 110     -10.429   7.682 -24.528  0.00  0.00    -0.346 N 
ATOM    690  HN  ASP X 110      -9.823   7.739 -25.317  0.00  0.00     0.163 HD
ATOM    691  CA  ASP X 110     -10.177   6.442 -23.721  0.00  0.00     0.186 C 
ATOM    692  CB  ASP X 110      -9.026   5.556 -24.360  0.00  0.00     0.147 C 
ATOM    693  CG  ASP X 110      -9.565   4.660 -25.436  0.00  0.00     0.175 C 
ATOM    694  OD1 ASP X 110      -8.905   4.459 -26.504  0.00  0.00    -0.648 OA
ATOM    695  OD2 ASP X 110     -10.718   4.148 -25.309  0.00  0.00    -0.648 OA
ATOM    696  C   ASP X 110      -9.836   6.798 -22.300  0.00  0.00     0.241 C 
ATOM    697  O   ASP X 110     -10.282   6.101 -21.408  0.00  0.00    -0.271 OA
ATOM    698  N   MET X 111      -9.033   7.867 -22.043  0.00  0.00    -0.346 N 
ATOM    699  HN  MET X 111      -8.537   8.230 -22.828  0.00  0.00     0.163 HD
ATOM    700  CA  MET X 111      -8.653   8.299 -20.683  0.00  0.00     0.177 C 
ATOM    701  CB  MET X 111      -7.513   9.323 -21.020  0.00  0.00     0.045 C 
ATOM    702  CG  MET X 111      -6.260   8.643 -21.547  0.00  0.00     0.076 C 
ATOM    703  SD  MET X 111      -4.770   9.602 -21.371  0.00  0.00    -0.173 SA
ATOM    704  CE  MET X 111      -3.813   8.197 -21.945  0.00  0.00     0.089 C 
ATOM    705  C   MET X 111      -9.758   9.112 -20.025  0.00  0.00     0.241 C 
ATOM    706  O   MET X 111      -9.967   9.123 -18.850  0.00  0.00    -0.271 OA
ATOM    707  N   THR X 112     -10.571   9.849 -20.781  0.00  0.00    -0.344 N 
ATOM    708  HN  THR X 112     -10.333   9.835 -21.749  0.00  0.00     0.163 HD
ATOM    709  CA  THR X 112     -11.683  10.625 -20.297  0.00  0.00     0.205 C 
ATOM    710  CB  THR X 112     -12.359  11.492 -21.287  0.00  0.00     0.146 C 
ATOM    711  OG1 THR X 112     -11.406  12.407 -21.750  0.00  0.00    -0.393 OA
ATOM    712  HG1 THR X 112     -10.702  11.812 -22.018  0.00  0.00     0.210 HD
ATOM    713  CG2 THR X 112     -13.727  12.122 -20.838  0.00  0.00     0.042 C 
ATOM    714  C   THR X 112     -12.747   9.659 -19.718  0.00  0.00     0.243 C 
ATOM    715  O   THR X 112     -13.053   9.635 -18.541  0.00  0.00    -0.271 OA
ATOM    716  N   ARG X 113     -13.169   8.755 -20.544  0.00  0.00    -0.346 N 
ATOM    717  HN  ARG X 113     -13.014   8.871 -21.522  0.00  0.00     0.163 HD
ATOM    718  CA  ARG X 113     -14.072   7.630 -20.147  0.00  0.00     0.176 C 
ATOM    719  CB  ARG X 113     -14.246   6.766 -21.433  0.00  0.00     0.036 C 
ATOM    720  CG  ARG X 113     -15.061   7.513 -22.424  0.00  0.00     0.023 C 
ATOM    721  CD  ARG X 113     -15.371   6.659 -23.659  0.00  0.00     0.138 C 
ATOM    722  NE  ARG X 113     -16.348   7.444 -24.527  0.00  0.00    -0.227 N 
ATOM    723  HE  ARG X 113     -16.167   8.404 -24.743  0.00  0.00     0.177 HD
ATOM    724  CZ  ARG X 113     -17.127   6.920 -25.494  0.00  0.00     0.665 C 
ATOM    725  NH1 ARG X 113     -17.495   7.750 -26.488  0.00  0.00    -0.235 N 
ATOM    726 1HH1 ARG X 113     -17.011   8.614 -26.627  0.00  0.00     0.174 HD
ATOM    727 2HH1 ARG X 113     -17.914   7.202 -27.212  0.00  0.00     0.174 HD
ATOM    728  NH2 ARG X 113     -17.668   5.745 -25.500  0.00  0.00    -0.235 N 
ATOM    729 1HH2 ARG X 113     -17.296   5.064 -24.870  0.00  0.00     0.174 HD
ATOM    730 2HH2 ARG X 113     -18.233   5.492 -26.285  0.00  0.00     0.174 HD
ATOM    731  C   ARG X 113     -13.442   6.753 -19.067  0.00  0.00     0.241 C 
ATOM    732  O   ARG X 113     -14.213   6.312 -18.246  0.00  0.00    -0.271 OA
ATOM    733  N   TYR X 114     -12.096   6.534 -19.038  0.00  0.00    -0.346 N 
ATOM    734  HN  TYR X 114     -11.437   6.922 -19.678  0.00  0.00     0.163 HD
ATOM    735  CA  TYR X 114     -11.438   5.858 -17.932  0.00  0.00     0.180 C 
ATOM    736  CB  TYR X 114      -9.947   5.414 -18.277  0.00  0.00     0.073 C 
ATOM    737  CG  TYR X 114      -9.430   4.448 -17.228  0.00  0.00    -0.056 A 
ATOM    738  CD1 TYR X 114     -10.242   3.384 -16.803  0.00  0.00     0.010 A 
ATOM    739  CE1 TYR X 114      -9.917   2.657 -15.686  0.00  0.00     0.037 A 
ATOM    740  CZ  TYR X 114      -8.826   2.961 -14.946  0.00  0.00     0.065 A 
ATOM    741  OH  TYR X 114      -8.616   2.240 -13.672  0.00  0.00    -0.361 OA
ATOM    742  HH  TYR X 114      -7.820   2.537 -13.227  0.00  0.00     0.217 HD
ATOM    743  CD2 TYR X 114      -8.166   4.668 -16.572  0.00  0.00     0.010 A 
ATOM    744  CE2 TYR X 114      -7.958   3.936 -15.376  0.00  0.00     0.037 A 
ATOM    745  C   TYR X 114     -11.474   6.555 -16.543  0.00  0.00     0.241 C 
ATOM    746  O   TYR X 114     -11.900   5.995 -15.546  0.00  0.00    -0.271 OA
ATOM    747  N   ALA X 115     -11.204   7.848 -16.512  0.00  0.00    -0.346 N 
ATOM    748  HN  ALA X 115     -10.948   8.292 -17.367  0.00  0.00     0.163 HD
ATOM    749  CA  ALA X 115     -11.216   8.589 -15.313  0.00  0.00     0.172 C 
ATOM    750  CB  ALA X 115     -10.391   9.899 -15.616  0.00  0.00     0.042 C 
ATOM    751  C   ALA X 115     -12.659   8.846 -14.925  0.00  0.00     0.240 C 
ATOM    752  O   ALA X 115     -13.002   8.819 -13.708  0.00  0.00    -0.271 OA
ATOM    753  N   TYR X 116     -13.645   8.974 -15.876  0.00  0.00    -0.346 N 
ATOM    754  HN  TYR X 116     -13.323   9.085 -16.813  0.00  0.00     0.163 HD
ATOM    755  CA  TYR X 116     -15.104   9.035 -15.559  0.00  0.00     0.180 C 
ATOM    756  CB  TYR X 116     -15.829   9.369 -16.911  0.00  0.00     0.073 C 
ATOM    757  CG  TYR X 116     -17.069  10.240 -16.757  0.00  0.00    -0.056 A 
ATOM    758  CD1 TYR X 116     -18.261   9.614 -16.343  0.00  0.00     0.010 A 
ATOM    759  CE1 TYR X 116     -19.435  10.451 -16.245  0.00  0.00     0.037 A 
ATOM    760  CZ  TYR X 116     -19.391  11.775 -16.360  0.00  0.00     0.065 A 
ATOM    761  OH  TYR X 116     -20.511  12.559 -16.230  0.00  0.00    -0.361 OA
ATOM    762  HH  TYR X 116     -21.243  12.102 -16.651  0.00  0.00     0.217 HD
ATOM    763  CD2 TYR X 116     -16.975  11.597 -16.987  0.00  0.00     0.010 A 
ATOM    764  CE2 TYR X 116     -18.141  12.390 -16.785  0.00  0.00     0.037 A 
ATOM    765  C   TYR X 116     -15.591   7.698 -14.885  0.00  0.00     0.241 C 
ATOM    766  O   TYR X 116     -16.501   7.699 -14.062  0.00  0.00    -0.271 OA
ATOM    767  N   TYR X 117     -15.031   6.523 -15.293  0.00  0.00    -0.346 N 
ATOM    768  HN  TYR X 117     -14.414   6.449 -16.073  0.00  0.00     0.163 HD
ATOM    769  CA  TYR X 117     -15.277   5.288 -14.624  0.00  0.00     0.180 C 
ATOM    770  CB  TYR X 117     -14.804   4.118 -15.526  0.00  0.00     0.073 C 
ATOM    771  CG  TYR X 117     -15.421   2.752 -15.392  0.00  0.00    -0.056 A 
ATOM    772  CD1 TYR X 117     -14.685   1.548 -15.528  0.00  0.00     0.010 A 
ATOM    773  CE1 TYR X 117     -15.330   0.340 -15.430  0.00  0.00     0.037 A 
ATOM    774  CZ  TYR X 117     -16.670   0.195 -15.153  0.00  0.00     0.065 A 
ATOM    775  OH  TYR X 117     -17.254  -1.030 -15.213  0.00  0.00    -0.361 OA
ATOM    776  HH  TYR X 117     -16.563  -1.690 -15.123  0.00  0.00     0.217 HD
ATOM    777  CD2 TYR X 117     -16.849   2.634 -15.256  0.00  0.00     0.010 A 
ATOM    778  CE2 TYR X 117     -17.446   1.367 -15.031  0.00  0.00     0.037 A 
ATOM    779  C   TYR X 117     -14.709   5.181 -13.246  0.00  0.00     0.241 C 
ATOM    780  O   TYR X 117     -15.233   4.738 -12.238  0.00  0.00    -0.271 OA
ATOM    781  N   TYR X 118     -13.473   5.629 -13.186  0.00  0.00    -0.346 N 
ATOM    782  HN  TYR X 118     -12.992   5.965 -13.992  0.00  0.00     0.163 HD
ATOM    783  CA  TYR X 118     -12.645   5.501 -12.000  0.00  0.00     0.180 C 
ATOM    784  CB  TYR X 118     -11.168   5.821 -12.414  0.00  0.00     0.073 C 
ATOM    785  CG  TYR X 118     -10.245   5.275 -11.295  0.00  0.00    -0.056 A 
ATOM    786  CD1 TYR X 118      -9.869   6.021 -10.176  0.00  0.00     0.010 A 
ATOM    787  CE1 TYR X 118      -9.182   5.511  -9.092  0.00  0.00     0.037 A 
ATOM    788  CZ  TYR X 118      -8.729   4.182  -9.158  0.00  0.00     0.065 A 
ATOM    789  OH  TYR X 118      -7.849   3.786  -8.117  0.00  0.00    -0.361 OA
ATOM    790  HH  TYR X 118      -7.321   3.118  -8.560  0.00  0.00     0.217 HD
ATOM    791  CD2 TYR X 118      -9.860   3.943 -11.299  0.00  0.00     0.010 A 
ATOM    792  CE2 TYR X 118      -9.071   3.394 -10.300  0.00  0.00     0.037 A 
ATOM    793  C   TYR X 118     -13.129   6.422 -10.869  0.00  0.00     0.241 C 
ATOM    794  O   TYR X 118     -13.349   5.996  -9.740  0.00  0.00    -0.271 OA
ATOM    795  N   SER X 119     -13.493   7.681 -11.205  0.00  0.00    -0.344 N 
ATOM    796  HN  SER X 119     -13.266   7.872 -12.156  0.00  0.00     0.163 HD
ATOM    797  CA  SER X 119     -14.186   8.601 -10.317  0.00  0.00     0.200 C 
ATOM    798  CB  SER X 119     -14.455   9.921 -11.001  0.00  0.00     0.199 C 
ATOM    799  OG  SER X 119     -13.289  10.580 -11.411  0.00  0.00    -0.398 OA
ATOM    800  HG1 SER X 119     -13.186  10.305 -12.325  0.00  0.00     0.209 HD
ATOM    801  C   SER X 119     -15.453   8.135  -9.720  0.00  0.00     0.242 C 
ATOM    802  O   SER X 119     -15.838   8.524  -8.585  0.00  0.00    -0.271 OA
ATOM    803  N   GLY X 120     -16.251   7.475 -10.520  0.00  0.00    -0.350 N 
ATOM    804  HN  GLY X 120     -15.947   7.378 -11.464  0.00  0.00     0.163 HD
ATOM    805  CA  GLY X 120     -17.555   6.977 -10.218  0.00  0.00     0.225 C 
ATOM    806  C   GLY X 120     -17.542   5.668  -9.467  0.00  0.00     0.236 C 
ATOM    807  O   GLY X 120     -18.271   5.595  -8.491  0.00  0.00    -0.272 OA
ATOM    808  N   ILE X 121     -16.639   4.656  -9.829  0.00  0.00    -0.346 N 
ATOM    809  HN  ILE X 121     -16.004   4.664 -10.598  0.00  0.00     0.163 HD
ATOM    810  CA  ILE X 121     -16.275   3.505  -8.955  0.00  0.00     0.180 C 
ATOM    811  CB  ILE X 121     -15.298   2.662  -9.557  0.00  0.00     0.013 C 
ATOM    812  CG2 ILE X 121     -14.775   1.615  -8.495  0.00  0.00     0.012 C 
ATOM    813  CG1 ILE X 121     -15.926   1.978 -10.801  0.00  0.00     0.002 C 
ATOM    814  CD  ILE X 121     -14.814   1.426 -11.701  0.00  0.00     0.005 C 
ATOM    815  C   ILE X 121     -15.938   4.092  -7.539  0.00  0.00     0.241 C 
ATOM    816  O   ILE X 121     -16.571   3.754  -6.609  0.00  0.00    -0.271 OA
ATOM    817  N   GLY X 122     -15.004   5.106  -7.584  0.00  0.00    -0.351 N 
ATOM    818  HN  GLY X 122     -14.565   5.320  -8.453  0.00  0.00     0.163 HD
ATOM    819  CA  GLY X 122     -14.471   5.810  -6.409  0.00  0.00     0.225 C 
ATOM    820  C   GLY X 122     -15.596   6.415  -5.579  0.00  0.00     0.236 C 
ATOM    821  O   GLY X 122     -15.632   6.233  -4.339  0.00  0.00    -0.272 OA
ATOM    822  N   ALA X 123     -16.389   7.291  -6.176  0.00  0.00    -0.347 N 
ATOM    823  HN  ALA X 123     -16.202   7.516  -7.129  0.00  0.00     0.163 HD
ATOM    824  CA  ALA X 123     -17.535   7.906  -5.491  0.00  0.00     0.172 C 
ATOM    825  CB  ALA X 123     -18.345   8.604  -6.567  0.00  0.00     0.042 C 
ATOM    826  C   ALA X 123     -18.464   6.931  -4.730  0.00  0.00     0.240 C 
ATOM    827  O   ALA X 123     -18.943   7.113  -3.578  0.00  0.00    -0.271 OA
ATOM    828  N   GLY X 124     -18.754   5.768  -5.407  0.00  0.00    -0.351 N 
ATOM    829  HN  GLY X 124     -18.302   5.704  -6.293  0.00  0.00     0.163 HD
ATOM    830  CA  GLY X 124     -19.509   4.701  -4.736  0.00  0.00     0.225 C 
ATOM    831  C   GLY X 124     -18.892   3.970  -3.613  0.00  0.00     0.236 C 
ATOM    832  O   GLY X 124     -19.491   3.721  -2.566  0.00  0.00    -0.272 OA
ATOM    833  N   VAL X 125     -17.634   3.561  -3.633  0.00  0.00    -0.346 N 
ATOM    834  HN  VAL X 125     -17.137   3.678  -4.489  0.00  0.00     0.163 HD
ATOM    835  CA  VAL X 125     -16.838   3.092  -2.516  0.00  0.00     0.180 C 
ATOM    836  CB  VAL X 125     -15.453   2.639  -3.045  0.00  0.00     0.009 C 
ATOM    837  CG1 VAL X 125     -14.552   2.239  -1.861  0.00  0.00     0.012 C 
ATOM    838  CG2 VAL X 125     -15.619   1.475  -4.047  0.00  0.00     0.012 C 
ATOM    839  C   VAL X 125     -16.663   4.193  -1.462  0.00  0.00     0.241 C 
ATOM    840  O   VAL X 125     -16.764   3.852  -0.291  0.00  0.00    -0.271 OA
ATOM    841  N   LEU X 126     -16.443   5.502  -1.807  0.00  0.00    -0.346 N 
ATOM    842  HN  LEU X 126     -16.338   5.851  -2.735  0.00  0.00     0.163 HD
ATOM    843  CA  LEU X 126     -16.451   6.554  -0.837  0.00  0.00     0.177 C 
ATOM    844  CB  LEU X 126     -15.836   7.914  -1.384  0.00  0.00     0.038 C 
ATOM    845  CG  LEU X 126     -14.865   8.707  -0.391  0.00  0.00    -0.020 C 
ATOM    846  CD1 LEU X 126     -13.698   7.876   0.209  0.00  0.00     0.009 C 
ATOM    847  CD2 LEU X 126     -14.305   9.991  -1.115  0.00  0.00     0.009 C 
ATOM    848  C   LEU X 126     -17.772   6.731  -0.122  0.00  0.00     0.241 C 
ATOM    849  O   LEU X 126     -17.813   6.877   1.106  0.00  0.00    -0.271 OA
ATOM    850  N   VAL X 127     -18.895   6.572  -0.825  0.00  0.00    -0.346 N 
ATOM    851  HN  VAL X 127     -18.976   6.551  -1.819  0.00  0.00     0.163 HD
ATOM    852  CA  VAL X 127     -20.151   6.331  -0.122  0.00  0.00     0.180 C 
ATOM    853  CB  VAL X 127     -21.410   6.301  -1.050  0.00  0.00     0.009 C 
ATOM    854  CG1 VAL X 127     -22.693   5.619  -0.521  0.00  0.00     0.012 C 
ATOM    855  CG2 VAL X 127     -21.630   7.793  -1.450  0.00  0.00     0.012 C 
ATOM    856  C   VAL X 127     -20.143   5.137   0.875  0.00  0.00     0.241 C 
ATOM    857  O   VAL X 127     -20.555   5.242   2.058  0.00  0.00    -0.271 OA
ATOM    858  N   ALA X 128     -19.576   4.035   0.518  0.00  0.00    -0.346 N 
ATOM    859  HN  ALA X 128     -19.159   3.923  -0.381  0.00  0.00     0.163 HD
ATOM    860  CA  ALA X 128     -19.498   2.944   1.422  0.00  0.00     0.172 C 
ATOM    861  CB  ALA X 128     -19.193   1.667   0.725  0.00  0.00     0.042 C 
ATOM    862  C   ALA X 128     -18.545   3.226   2.599  0.00  0.00     0.240 C 
ATOM    863  O   ALA X 128     -18.846   2.911   3.754  0.00  0.00    -0.271 OA
ATOM    864  N   ALA X 129     -17.443   3.928   2.374  0.00  0.00    -0.346 N 
ATOM    865  HN  ALA X 129     -17.151   4.139   1.444  0.00  0.00     0.163 HD
ATOM    866  CA  ALA X 129     -16.535   4.415   3.397  0.00  0.00     0.172 C 
ATOM    867  CB  ALA X 129     -15.465   5.215   2.623  0.00  0.00     0.042 C 
ATOM    868  C   ALA X 129     -17.014   5.381   4.413  0.00  0.00     0.240 C 
ATOM    869  O   ALA X 129     -16.626   5.432   5.585  0.00  0.00    -0.271 OA
ATOM    870  N   TYR X 130     -17.931   6.294   3.962  0.00  0.00    -0.346 N 
ATOM    871  HN  TYR X 130     -17.938   6.534   2.994  0.00  0.00     0.163 HD
ATOM    872  CA  TYR X 130     -18.596   7.185   4.852  0.00  0.00     0.180 C 
ATOM    873  CB  TYR X 130     -19.222   8.294   3.970  0.00  0.00     0.073 C 
ATOM    874  CG  TYR X 130     -20.117   9.219   4.760  0.00  0.00    -0.056 A 
ATOM    875  CD1 TYR X 130     -21.481   9.071   4.549  0.00  0.00     0.010 A 
ATOM    876  CE1 TYR X 130     -22.254   9.988   5.268  0.00  0.00     0.037 A 
ATOM    877  CZ  TYR X 130     -21.786  10.923   6.137  0.00  0.00     0.065 A 
ATOM    878  OH  TYR X 130     -22.694  11.793   6.665  0.00  0.00    -0.361 OA
ATOM    879  HH  TYR X 130     -22.135  12.301   7.258  0.00  0.00     0.217 HD
ATOM    880  CD2 TYR X 130     -19.579  10.240   5.543  0.00  0.00     0.010 A 
ATOM    881  CE2 TYR X 130     -20.422  11.225   6.104  0.00  0.00     0.037 A 
ATOM    882  C   TYR X 130     -19.666   6.495   5.643  0.00  0.00     0.241 C 
ATOM    883  O   TYR X 130     -19.901   6.853   6.754  0.00  0.00    -0.271 OA
ATOM    884  N   ILE X 131     -20.304   5.505   5.092  0.00  0.00    -0.346 N 
ATOM    885  HN  ILE X 131     -20.161   5.228   4.145  0.00  0.00     0.163 HD
ATOM    886  CA  ILE X 131     -21.422   4.736   5.799  0.00  0.00     0.180 C 
ATOM    887  CB  ILE X 131     -22.410   4.187   4.846  0.00  0.00     0.013 C 
ATOM    888  CG2 ILE X 131     -23.500   3.353   5.617  0.00  0.00     0.012 C 
ATOM    889  CG1 ILE X 131     -23.064   5.294   4.023  0.00  0.00     0.002 C 
ATOM    890  CD  ILE X 131     -24.110   6.193   4.760  0.00  0.00     0.005 C 
ATOM    891  C   ILE X 131     -20.812   3.681   6.782  0.00  0.00     0.241 C 
ATOM    892  O   ILE X 131     -21.221   3.559   7.947  0.00  0.00    -0.271 OA
ATOM    893  N   GLN X 132     -19.739   2.986   6.349  0.00  0.00    -0.346 N 
ATOM    894  HN  GLN X 132     -19.387   3.047   5.418  0.00  0.00     0.163 HD
ATOM    895  CA  GLN X 132     -18.972   2.022   7.169  0.00  0.00     0.177 C 
ATOM    896  CB  GLN X 132     -17.765   1.506   6.293  0.00  0.00     0.044 C 
ATOM    897  CG  GLN X 132     -17.182   0.120   6.781  0.00  0.00     0.105 C 
ATOM    898  CD  GLN X 132     -16.081   0.248   7.848  0.00  0.00     0.215 C 
ATOM    899  OE1 GLN X 132     -16.235   0.101   9.044  0.00  0.00    -0.274 OA
ATOM    900  NE2 GLN X 132     -14.927   0.696   7.347  0.00  0.00    -0.370 N 
ATOM    901 1HE2 GLN X 132     -14.900   1.011   6.398  0.00  0.00     0.159 HD
ATOM    902 2HE2 GLN X 132     -14.149   0.689   7.975  0.00  0.00     0.159 HD
ATOM    903  C   GLN X 132     -18.686   2.580   8.584  0.00  0.00     0.241 C 
ATOM    904  O   GLN X 132     -19.307   2.112   9.569  0.00  0.00    -0.271 OA
ATOM    905  N   VAL X 133     -17.797   3.536   8.600  0.00  0.00    -0.346 N 
ATOM    906  HN  VAL X 133     -17.256   3.791   7.802  0.00  0.00     0.163 HD
ATOM    907  CA  VAL X 133     -17.262   4.025   9.925  0.00  0.00     0.180 C 
ATOM    908  CB  VAL X 133     -15.881   4.840   9.834  0.00  0.00     0.009 C 
ATOM    909  CG1 VAL X 133     -14.952   3.980   8.986  0.00  0.00     0.012 C 
ATOM    910  CG2 VAL X 133     -16.170   6.197   9.293  0.00  0.00     0.012 C 
ATOM    911  C   VAL X 133     -18.402   4.718  10.656  0.00  0.00     0.241 C 
ATOM    912  O   VAL X 133     -18.459   4.672  11.876  0.00  0.00    -0.271 OA
ATOM    913  N   SER X 134     -19.414   5.322   9.942  0.00  0.00    -0.344 N 
ATOM    914  HN  SER X 134     -19.387   5.394   8.948  0.00  0.00     0.163 HD
ATOM    915  CA  SER X 134     -20.440   6.095  10.648  0.00  0.00     0.200 C 
ATOM    916  CB  SER X 134     -21.134   7.202   9.831  0.00  0.00     0.199 C 
ATOM    917  OG  SER X 134     -21.750   6.618   8.672  0.00  0.00    -0.398 OA
ATOM    918  HG1 SER X 134     -21.081   6.708   7.990  0.00  0.00     0.209 HD
ATOM    919  C   SER X 134     -21.472   5.288  11.344  0.00  0.00     0.243 C 
ATOM    920  O   SER X 134     -21.943   5.593  12.470  0.00  0.00    -0.271 OA
ATOM    921  N   PHE X 135     -21.910   4.135  10.801  0.00  0.00    -0.346 N 
ATOM    922  HN  PHE X 135     -21.590   3.807   9.915  0.00  0.00     0.163 HD
ATOM    923  CA  PHE X 135     -23.016   3.459  11.388  0.00  0.00     0.180 C 
ATOM    924  CB  PHE X 135     -23.685   2.526  10.328  0.00  0.00     0.073 C 
ATOM    925  CG  PHE X 135     -24.943   3.146   9.742  0.00  0.00    -0.056 A 
ATOM    926  CD1 PHE X 135     -24.978   4.545   9.633  0.00  0.00     0.007 A 
ATOM    927  CE1 PHE X 135     -26.183   5.136   9.137  0.00  0.00     0.001 A 
ATOM    928  CZ  PHE X 135     -27.207   4.283   8.553  0.00  0.00     0.000 A 
ATOM    929  CD2 PHE X 135     -26.003   2.314   9.291  0.00  0.00     0.007 A 
ATOM    930  CE2 PHE X 135     -27.101   2.910   8.650  0.00  0.00     0.001 A 
ATOM    931  C   PHE X 135     -22.575   2.631  12.617  0.00  0.00     0.241 C 
ATOM    932  O   PHE X 135     -23.214   2.664  13.654  0.00  0.00    -0.271 OA
ATOM    933  N   TRP X 136     -21.343   2.022  12.588  0.00  0.00    -0.346 N 
ATOM    934  HN  TRP X 136     -20.862   1.940  11.719  0.00  0.00     0.163 HD
ATOM    935  CA  TRP X 136     -20.720   1.350  13.703  0.00  0.00     0.181 C 
ATOM    936  CB  TRP X 136     -19.522   0.450  13.207  0.00  0.00     0.075 C 
ATOM    937  CG  TRP X 136     -19.956  -0.728  12.350  0.00  0.00    -0.028 A 
ATOM    938  CD1 TRP X 136     -19.531  -0.926  11.067  0.00  0.00     0.096 A 
ATOM    939  NE1 TRP X 136     -19.992  -2.063  10.562  0.00  0.00    -0.365 N 
ATOM    940  HE1 TRP X 136     -19.899  -2.327   9.627  0.00  0.00     0.165 HD
ATOM    941  CE2 TRP X 136     -20.619  -2.745  11.592  0.00  0.00     0.042 A 
ATOM    942  CD2 TRP X 136     -20.653  -1.926  12.698  0.00  0.00    -0.002 A 
ATOM    943  CE3 TRP X 136     -21.158  -2.391  13.918  0.00  0.00     0.014 A 
ATOM    944  CZ3 TRP X 136     -21.662  -3.714  13.950  0.00  0.00     0.001 A 
ATOM    945  CZ2 TRP X 136     -21.090  -4.008  11.645  0.00  0.00     0.030 A 
ATOM    946  CH2 TRP X 136     -21.539  -4.558  12.842  0.00  0.00     0.002 A 
ATOM    947  C   TRP X 136     -20.285   2.391  14.689  0.00  0.00     0.241 C 
ATOM    948  O   TRP X 136     -20.018   2.017  15.863  0.00  0.00    -0.271 OA
ATOM    949  N   CYS X 137     -20.097   3.755  14.361  0.00  0.00    -0.345 N 
ATOM    950  HN  CYS X 137     -20.094   4.013  13.398  0.00  0.00     0.163 HD
ATOM    951  CA  CYS X 137     -19.827   4.755  15.447  0.00  0.00     0.185 C 
ATOM    952  CB  CYS X 137     -19.405   6.061  14.660  0.00  0.00     0.105 C 
ATOM    953  SG  CYS X 137     -19.060   7.572  15.687  0.00  0.00    -0.180 SA
ATOM    954  HG1 CYS X 137     -20.371   7.748  15.766  0.00  0.00     0.101 HD
ATOM    955  C   CYS X 137     -21.123   4.995  16.129  0.00  0.00     0.241 C 
ATOM    956  O   CYS X 137     -21.224   4.992  17.327  0.00  0.00    -0.271 OA
ATOM    957  N   LEU X 138     -22.199   5.225  15.389  0.00  0.00    -0.346 N 
ATOM    958  HN  LEU X 138     -22.126   5.178  14.396  0.00  0.00     0.163 HD
ATOM    959  CA  LEU X 138     -23.500   5.337  15.945  0.00  0.00     0.177 C 
ATOM    960  CB  LEU X 138     -24.542   5.569  14.793  0.00  0.00     0.038 C 
ATOM    961  CG  LEU X 138     -24.417   7.029  14.194  0.00  0.00    -0.020 C 
ATOM    962  CD1 LEU X 138     -25.280   6.970  12.896  0.00  0.00     0.009 C 
ATOM    963  CD2 LEU X 138     -24.804   8.169  15.071  0.00  0.00     0.009 C 
ATOM    964  C   LEU X 138     -24.065   4.139  16.718  0.00  0.00     0.241 C 
ATOM    965  O   LEU X 138     -24.838   4.299  17.692  0.00  0.00    -0.271 OA
ATOM    966  N   ALA X 139     -23.626   2.944  16.366  0.00  0.00    -0.346 N 
ATOM    967  HN  ALA X 139     -23.027   2.789  15.584  0.00  0.00     0.163 HD
ATOM    968  CA  ALA X 139     -24.165   1.814  17.120  0.00  0.00     0.172 C 
ATOM    969  CB  ALA X 139     -23.868   0.546  16.285  0.00  0.00     0.042 C 
ATOM    970  C   ALA X 139     -23.461   1.553  18.424  0.00  0.00     0.240 C 
ATOM    971  O   ALA X 139     -24.113   1.428  19.483  0.00  0.00    -0.271 OA
ATOM    972  N   ALA X 140     -22.075   1.609  18.436  0.00  0.00    -0.346 N 
ATOM    973  HN  ALA X 140     -21.514   1.668  17.614  0.00  0.00     0.163 HD
ATOM    974  CA  ALA X 140     -21.300   1.989  19.636  0.00  0.00     0.172 C 
ATOM    975  CB  ALA X 140     -19.843   2.264  19.266  0.00  0.00     0.042 C 
ATOM    976  C   ALA X 140     -21.848   3.142  20.542  0.00  0.00     0.240 C 
ATOM    977  O   ALA X 140     -22.090   2.910  21.781  0.00  0.00    -0.271 OA
ATOM    978  N   GLY X 141     -22.103   4.324  20.017  0.00  0.00    -0.351 N 
ATOM    979  HN  GLY X 141     -21.970   4.506  19.046  0.00  0.00     0.163 HD
ATOM    980  CA  GLY X 141     -22.711   5.512  20.662  0.00  0.00     0.225 C 
ATOM    981  C   GLY X 141     -24.061   5.340  21.193  0.00  0.00     0.236 C 
ATOM    982  O   GLY X 141     -24.456   6.222  21.913  0.00  0.00    -0.272 OA
ATOM    983  N   ARG X 142     -24.816   4.169  20.921  0.00  0.00    -0.346 N 
ATOM    984  HN  ARG X 142     -24.657   3.623  20.101  0.00  0.00     0.163 HD
ATOM    985  CA  ARG X 142     -25.925   3.705  21.718  0.00  0.00     0.176 C 
ATOM    986  CB  ARG X 142     -27.017   2.931  20.832  0.00  0.00     0.036 C 
ATOM    987  CG  ARG X 142     -28.162   2.226  21.609  0.00  0.00     0.023 C 
ATOM    988  CD  ARG X 142     -29.293   1.689  20.713  0.00  0.00     0.138 C 
ATOM    989  NE  ARG X 142     -29.941   2.776  20.012  0.00  0.00    -0.227 N 
ATOM    990  HE  ARG X 142     -29.794   3.692  20.385  0.00  0.00     0.177 HD
ATOM    991  CZ  ARG X 142     -31.049   2.605  19.287  0.00  0.00     0.665 C 
ATOM    992  NH1 ARG X 142     -31.776   3.630  18.868  0.00  0.00    -0.235 N 
ATOM    993 1HH1 ARG X 142     -31.222   4.460  18.805  0.00  0.00     0.174 HD
ATOM    994 2HH1 ARG X 142     -32.462   3.351  18.197  0.00  0.00     0.174 HD
ATOM    995  NH2 ARG X 142     -31.439   1.393  18.846  0.00  0.00    -0.235 N 
ATOM    996 1HH2 ARG X 142     -31.020   0.595  19.280  0.00  0.00     0.174 HD
ATOM    997 2HH2 ARG X 142     -32.276   1.229  18.324  0.00  0.00     0.174 HD
ATOM    998  C   ARG X 142     -25.399   2.663  22.778  0.00  0.00     0.241 C 
ATOM    999  O   ARG X 142     -25.651   2.753  23.949  0.00  0.00    -0.271 OA
ATOM   1000  N   GLN X 143     -24.684   1.621  22.380  0.00  0.00    -0.346 N 
ATOM   1001  HN  GLN X 143     -24.449   1.547  21.414  0.00  0.00     0.163 HD
ATOM   1002  CA  GLN X 143     -24.599   0.397  23.237  0.00  0.00     0.177 C 
ATOM   1003  CB  GLN X 143     -24.061  -0.817  22.330  0.00  0.00     0.044 C 
ATOM   1004  CG  GLN X 143     -25.184  -1.141  21.302  0.00  0.00     0.105 C 
ATOM   1005  CD  GLN X 143     -24.813  -2.112  20.149  0.00  0.00     0.215 C 
ATOM   1006  OE1 GLN X 143     -23.712  -2.682  19.966  0.00  0.00    -0.274 OA
ATOM   1007  NE2 GLN X 143     -25.768  -2.287  19.274  0.00  0.00    -0.370 N 
ATOM   1008 1HE2 GLN X 143     -26.712  -1.978  19.392  0.00  0.00     0.159 HD
ATOM   1009 2HE2 GLN X 143     -25.528  -2.688  18.390  0.00  0.00     0.159 HD
ATOM   1010  C   GLN X 143     -23.589   0.565  24.390  0.00  0.00     0.241 C 
ATOM   1011  O   GLN X 143     -23.887   0.073  25.454  0.00  0.00    -0.271 OA
ATOM   1012  N   ILE X 144     -22.492   1.330  24.209  0.00  0.00    -0.346 N 
ATOM   1013  HN  ILE X 144     -22.396   1.790  23.330  0.00  0.00     0.163 HD
ATOM   1014  CA  ILE X 144     -21.494   1.473  25.242  0.00  0.00     0.180 C 
ATOM   1015  CB  ILE X 144     -20.121   1.979  24.782  0.00  0.00     0.013 C 
ATOM   1016  CG2 ILE X 144     -19.106   2.224  26.004  0.00  0.00     0.012 C 
ATOM   1017  CG1 ILE X 144     -19.394   0.949  23.803  0.00  0.00     0.002 C 
ATOM   1018  CD  ILE X 144     -19.106  -0.452  24.341  0.00  0.00     0.005 C 
ATOM   1019  C   ILE X 144     -21.915   2.534  26.235  0.00  0.00     0.241 C 
ATOM   1020  O   ILE X 144     -21.584   2.605  27.440  0.00  0.00    -0.271 OA
ATOM   1021  N   HSE X 145     -22.704   3.470  25.685  0.00  0.00    -0.346 N 
ATOM   1022  HN  HSE X 145     -23.097   3.487  24.768  0.00  0.00     0.163 HD
ATOM   1023  CA  HSE X 145     -23.221   4.582  26.569  0.00  0.00     0.182 C 
ATOM   1024  CB  HSE X 145     -23.877   5.637  25.620  0.00  0.00     0.093 C 
ATOM   1025  ND1 HSE X 145     -25.961   6.822  26.035  0.00  0.00    -0.354 N 
ATOM   1026  HD1 HSE X 145     -26.496   6.238  25.392  1.00  0.00     0.166 HD
ATOM   1027  CG  HSE X 145     -24.647   6.721  26.325  0.00  0.00     0.028 A 
ATOM   1028  CE1 HSE X 145     -26.398   7.805  26.736  0.00  0.00     0.180 A 
ATOM   1029  NE2 HSE X 145     -25.395   8.351  27.483  0.00  0.00    -0.360 N 
ATOM   1030  HE2 HSE X 145     -25.590   8.868  28.316  0.00  0.00     0.166 HD
ATOM   1031  CD2 HSE X 145     -24.267   7.611  27.220  0.00  0.00     0.114 A 
ATOM   1032  C   HSE X 145     -24.271   4.025  27.639  0.00  0.00     0.241 C 
ATOM   1033  O   HSE X 145     -24.278   4.345  28.843  0.00  0.00    -0.271 OA
ATOM   1034  N   LYS X 146     -25.100   3.009  27.179  0.00  0.00    -0.346 N 
ATOM   1035  HN  LYS X 146     -25.156   2.854  26.195  0.00  0.00     0.163 HD
ATOM   1036  CA  LYS X 146     -26.029   2.228  28.003  0.00  0.00     0.176 C 
ATOM   1037  CB  LYS X 146     -27.209   1.457  27.338  0.00  0.00     0.035 C 
ATOM   1038  CG  LYS X 146     -28.168   2.346  26.528  0.00  0.00     0.004 C 
ATOM   1039  CD  LYS X 146     -29.356   1.489  26.032  0.00  0.00     0.027 C 
ATOM   1040  CE  LYS X 146     -30.334   2.337  25.223  0.00  0.00     0.229 C 
ATOM   1041  NZ  LYS X 146     -31.444   1.510  24.719  0.00  0.00    -0.079 N 
ATOM   1042  HZ1 LYS X 146     -32.044   1.104  25.465  0.00  0.00     0.274 HD
ATOM   1043  HZ2 LYS X 146     -31.067   0.766  24.099  0.00  0.00     0.274 HD
ATOM   1044  HZ3 LYS X 146     -31.967   2.214  24.161  0.00  0.00     0.274 HD
ATOM   1045  C   LYS X 146     -25.314   1.252  28.996  0.00  0.00     0.241 C 
ATOM   1046  O   LYS X 146     -25.627   1.322  30.188  0.00  0.00    -0.271 OA
ATOM   1047  N   ILE X 147     -24.447   0.297  28.645  0.00  0.00    -0.346 N 
ATOM   1048  HN  ILE X 147     -24.245   0.064  27.696  0.00  0.00     0.163 HD
ATOM   1049  CA  ILE X 147     -23.733  -0.564  29.607  0.00  0.00     0.180 C 
ATOM   1050  CB  ILE X 147     -23.089  -1.726  29.013  0.00  0.00     0.013 C 
ATOM   1051  CG2 ILE X 147     -24.154  -2.516  28.204  0.00  0.00     0.012 C 
ATOM   1052  CG1 ILE X 147     -21.874  -1.263  28.065  0.00  0.00     0.002 C 
ATOM   1053  CD  ILE X 147     -20.855  -2.363  27.861  0.00  0.00     0.005 C 
ATOM   1054  C   ILE X 147     -22.896   0.025  30.699  0.00  0.00     0.241 C 
ATOM   1055  O   ILE X 147     -22.971  -0.502  31.832  0.00  0.00    -0.271 OA
ATOM   1056  N   ARG X 148     -22.127   1.136  30.484  0.00  0.00    -0.346 N 
ATOM   1057  HN  ARG X 148     -22.217   1.592  29.602  0.00  0.00     0.163 HD
ATOM   1058  CA  ARG X 148     -21.371   1.809  31.456  0.00  0.00     0.176 C 
ATOM   1059  CB  ARG X 148     -20.204   2.744  31.004  0.00  0.00     0.036 C 
ATOM   1060  CG  ARG X 148     -19.213   2.113  30.001  0.00  0.00     0.023 C 
ATOM   1061  CD  ARG X 148     -18.076   3.020  29.465  0.00  0.00     0.138 C 
ATOM   1062  NE  ARG X 148     -17.044   3.142  30.523  0.00  0.00    -0.227 N 
ATOM   1063  HE  ARG X 148     -17.183   2.621  31.365  0.00  0.00     0.177 HD
ATOM   1064  CZ  ARG X 148     -15.871   3.738  30.488  0.00  0.00     0.665 C 
ATOM   1065  NH1 ARG X 148     -15.104   3.742  31.611  0.00  0.00    -0.235 N 
ATOM   1066 1HH1 ARG X 148     -15.630   3.532  32.435  0.00  0.00     0.174 HD
ATOM   1067 2HH1 ARG X 148     -14.360   4.402  31.505  0.00  0.00     0.174 HD
ATOM   1068  NH2 ARG X 148     -15.426   4.272  29.358  0.00  0.00    -0.235 N 
ATOM   1069 1HH2 ARG X 148     -15.927   4.021  28.529  0.00  0.00     0.174 HD
ATOM   1070 2HH2 ARG X 148     -14.450   4.462  29.248  0.00  0.00     0.174 HD
ATOM   1071  C   ARG X 148     -22.269   2.457  32.511  0.00  0.00     0.241 C 
ATOM   1072  O   ARG X 148     -22.018   2.468  33.753  0.00  0.00    -0.271 OA
ATOM   1073  N   LYS X 149     -23.470   2.929  32.061  0.00  0.00    -0.346 N 
ATOM   1074  HN  LYS X 149     -23.790   2.695  31.146  0.00  0.00     0.163 HD
ATOM   1075  CA  LYS X 149     -24.504   3.394  33.035  0.00  0.00     0.176 C 
ATOM   1076  CB  LYS X 149     -25.722   4.033  32.302  0.00  0.00     0.035 C 
ATOM   1077  CG  LYS X 149     -26.645   4.846  33.132  0.00  0.00     0.004 C 
ATOM   1078  CD  LYS X 149     -27.688   5.596  32.294  0.00  0.00     0.027 C 
ATOM   1079  CE  LYS X 149     -28.697   6.290  33.223  0.00  0.00     0.229 C 
ATOM   1080  NZ  LYS X 149     -29.722   5.279  33.625  0.00  0.00    -0.079 N 
ATOM   1081  HZ1 LYS X 149     -30.318   5.709  34.360  0.00  0.00     0.274 HD
ATOM   1082  HZ2 LYS X 149     -29.332   4.391  34.000  0.00  0.00     0.274 HD
ATOM   1083  HZ3 LYS X 149     -30.299   4.959  32.820  0.00  0.00     0.274 HD
ATOM   1084  C   LYS X 149     -24.940   2.313  33.981  0.00  0.00     0.241 C 
ATOM   1085  O   LYS X 149     -25.027   2.532  35.187  0.00  0.00    -0.271 OA
ATOM   1086  N   GLN X 150     -25.464   1.191  33.522  0.00  0.00    -0.346 N 
ATOM   1087  HN  GLN X 150     -25.397   1.070  32.534  0.00  0.00     0.163 HD
ATOM   1088  CA  GLN X 150     -26.126   0.136  34.333  0.00  0.00     0.177 C 
ATOM   1089  CB  GLN X 150     -26.771  -0.920  33.356  0.00  0.00     0.044 C 
ATOM   1090  CG  GLN X 150     -27.803  -0.410  32.388  0.00  0.00     0.105 C 
ATOM   1091  CD  GLN X 150     -28.145  -1.559  31.404  0.00  0.00     0.215 C 
ATOM   1092  OE1 GLN X 150     -28.433  -2.713  31.693  0.00  0.00    -0.274 OA
ATOM   1093  NE2 GLN X 150     -28.193  -1.063  30.116  0.00  0.00    -0.370 N 
ATOM   1094 1HE2 GLN X 150     -28.073  -0.085  29.948  0.00  0.00     0.159 HD
ATOM   1095 2HE2 GLN X 150     -28.317  -1.796  29.447  0.00  0.00     0.159 HD
ATOM   1096  C   GLN X 150     -25.114  -0.647  35.179  0.00  0.00     0.241 C 
ATOM   1097  O   GLN X 150     -25.431  -1.253  36.229  0.00  0.00    -0.271 OA
ATOM   1098  N   PHE X 151     -23.836  -0.629  34.712  0.00  0.00    -0.346 N 
ATOM   1099  HN  PHE X 151     -23.690  -0.421  33.748  0.00  0.00     0.163 HD
ATOM   1100  CA  PHE X 151     -22.734  -1.183  35.406  0.00  0.00     0.180 C 
ATOM   1101  CB  PHE X 151     -21.462  -1.320  34.508  0.00  0.00     0.073 C 
ATOM   1102  CG  PHE X 151     -20.303  -2.000  35.215  0.00  0.00    -0.056 A 
ATOM   1103  CD1 PHE X 151     -19.081  -1.366  35.375  0.00  0.00     0.007 A 
ATOM   1104  CE1 PHE X 151     -17.963  -2.055  35.756  0.00  0.00     0.001 A 
ATOM   1105  CZ  PHE X 151     -18.043  -3.420  36.175  0.00  0.00     0.000 A 
ATOM   1106  CD2 PHE X 151     -20.370  -3.382  35.551  0.00  0.00     0.007 A 
ATOM   1107  CE2 PHE X 151     -19.273  -4.024  36.111  0.00  0.00     0.001 A 
ATOM   1108  C   PHE X 151     -22.320  -0.358  36.682  0.00  0.00     0.241 C 
ATOM   1109  O   PHE X 151     -22.135  -0.868  37.801  0.00  0.00    -0.271 OA
ATOM   1110  N   PHE X 152     -22.161   0.956  36.581  0.00  0.00    -0.346 N 
ATOM   1111  HN  PHE X 152     -22.250   1.280  35.642  0.00  0.00     0.163 HD
ATOM   1112  CA  PHE X 152     -22.159   1.845  37.718  0.00  0.00     0.180 C 
ATOM   1113  CB  PHE X 152     -21.937   3.290  37.197  0.00  0.00     0.073 C 
ATOM   1114  CG  PHE X 152     -21.584   4.238  38.386  0.00  0.00    -0.056 A 
ATOM   1115  CD1 PHE X 152     -20.461   3.907  39.120  0.00  0.00     0.007 A 
ATOM   1116  CE1 PHE X 152     -20.149   4.650  40.218  0.00  0.00     0.001 A 
ATOM   1117  CZ  PHE X 152     -20.949   5.718  40.629  0.00  0.00     0.000 A 
ATOM   1118  CD2 PHE X 152     -22.403   5.383  38.660  0.00  0.00     0.007 A 
ATOM   1119  CE2 PHE X 152     -21.958   6.159  39.782  0.00  0.00     0.001 A 
ATOM   1120  C   PHE X 152     -23.309   1.735  38.689  0.00  0.00     0.241 C 
ATOM   1121  O   PHE X 152     -23.116   1.771  39.929  0.00  0.00    -0.271 OA
ATOM   1122  N   HSE X 153     -24.479   1.522  38.081  0.00  0.00    -0.346 N 
ATOM   1123  HN  HSE X 153     -24.497   1.567  37.085  0.00  0.00     0.163 HD
ATOM   1124  CA  HSE X 153     -25.690   1.406  38.853  0.00  0.00     0.182 C 
ATOM   1125  CB  HSE X 153     -26.993   1.399  37.974  0.00  0.00     0.093 C 
ATOM   1126  ND1 HSE X 153     -28.691   2.914  38.942  0.00  0.00    -0.354 N 
ATOM   1127  HD1 HSE X 153     -28.186   3.764  38.693  1.00  0.00     0.166 HD
ATOM   1128  CG  HSE X 153     -28.257   1.578  38.731  0.00  0.00     0.028 C 
ATOM   1129  CE1 HSE X 153     -29.846   2.844  39.508  0.00  0.00     0.180 C 
ATOM   1130  NE2 HSE X 153     -30.248   1.561  39.583  0.00  0.00    -0.360 N 
ATOM   1131  HE2 HSE X 153     -31.062   1.199  40.037  0.00  0.00     0.166 HD
ATOM   1132  CD2 HSE X 153     -29.156   0.768  39.209  0.00  0.00     0.114 C 
ATOM   1133  C   HSE X 153     -25.728   0.255  39.790  0.00  0.00     0.241 C 
ATOM   1134  O   HSE X 153     -26.005   0.359  40.943  0.00  0.00    -0.271 OA
ATOM   1135  N   ALA X 154     -25.476  -0.916  39.148  0.00  0.00    -0.346 N 
ATOM   1136  HN  ALA X 154     -25.420  -0.942  38.153  0.00  0.00     0.163 HD
ATOM   1137  CA  ALA X 154     -25.211  -2.235  39.801  0.00  0.00     0.172 C 
ATOM   1138  CB  ALA X 154     -24.991  -3.281  38.732  0.00  0.00     0.042 C 
ATOM   1139  C   ALA X 154     -24.134  -2.183  40.839  0.00  0.00     0.240 C 
ATOM   1140  O   ALA X 154     -24.431  -2.574  41.976  0.00  0.00    -0.271 OA
ATOM   1141  N   ILE X 155     -23.034  -1.569  40.549  0.00  0.00    -0.346 N 
ATOM   1142  HN  ILE X 155     -22.779  -1.243  39.642  0.00  0.00     0.163 HD
ATOM   1143  CA  ILE X 155     -21.993  -1.427  41.573  0.00  0.00     0.180 C 
ATOM   1144  CB  ILE X 155     -20.691  -1.036  40.892  0.00  0.00     0.013 C 
ATOM   1145  CG2 ILE X 155     -19.629  -0.572  41.935  0.00  0.00     0.012 C 
ATOM   1146  CG1 ILE X 155     -20.191  -2.269  40.078  0.00  0.00     0.002 C 
ATOM   1147  CD  ILE X 155     -18.956  -2.098  39.277  0.00  0.00     0.005 C 
ATOM   1148  C   ILE X 155     -22.400  -0.505  42.681  0.00  0.00     0.241 C 
ATOM   1149  O   ILE X 155     -21.964  -0.696  43.829  0.00  0.00    -0.271 OA
ATOM   1150  N   MET X 156     -23.212   0.500  42.454  0.00  0.00    -0.346 N 
ATOM   1151  HN  MET X 156     -23.411   0.723  41.502  0.00  0.00     0.163 HD
ATOM   1152  CA  MET X 156     -23.529   1.437  43.513  0.00  0.00     0.177 C 
ATOM   1153  CB  MET X 156     -23.824   2.855  42.909  0.00  0.00     0.045 C 
ATOM   1154  CG  MET X 156     -23.965   3.931  44.077  0.00  0.00     0.076 C 
ATOM   1155  SD  MET X 156     -23.983   5.665  43.327  0.00  0.00    -0.173 SA
ATOM   1156  CE  MET X 156     -25.392   5.511  42.085  0.00  0.00     0.089 C 
ATOM   1157  C   MET X 156     -24.555   0.861  44.534  0.00  0.00     0.241 C 
ATOM   1158  O   MET X 156     -24.439   0.958  45.778  0.00  0.00    -0.271 OA
ATOM   1159  N   ARG X 157     -25.630   0.241  44.015  0.00  0.00    -0.346 N 
ATOM   1160  HN  ARG X 157     -25.820   0.064  43.053  0.00  0.00     0.163 HD
ATOM   1161  CA  ARG X 157     -26.630  -0.381  44.874  0.00  0.00     0.176 C 
ATOM   1162  CB  ARG X 157     -27.970  -0.388  44.253  0.00  0.00     0.036 C 
ATOM   1163  CG  ARG X 157     -28.425  -1.392  43.096  0.00  0.00     0.023 C 
ATOM   1164  CD  ARG X 157     -29.847  -1.104  42.588  0.00  0.00     0.138 C 
ATOM   1165  NE  ARG X 157     -30.046  -2.137  41.571  0.00  0.00    -0.227 N 
ATOM   1166  HE  ARG X 157     -29.457  -2.944  41.521  0.00  0.00     0.177 HD
ATOM   1167  CZ  ARG X 157     -31.173  -2.257  40.812  0.00  0.00     0.665 C 
ATOM   1168  NH1 ARG X 157     -31.312  -3.188  39.840  0.00  0.00    -0.235 N 
ATOM   1169 1HH1 ARG X 157     -30.704  -3.982  39.857  0.00  0.00     0.174 HD
ATOM   1170 2HH1 ARG X 157     -32.244  -3.268  39.486  0.00  0.00     0.174 HD
ATOM   1171  NH2 ARG X 157     -32.186  -1.366  40.886  0.00  0.00    -0.235 N 
ATOM   1172 1HH2 ARG X 157     -32.121  -0.649  41.580  0.00  0.00     0.174 HD
ATOM   1173 2HH2 ARG X 157     -33.090  -1.524  40.488  0.00  0.00     0.174 HD
ATOM   1174  C   ARG X 157     -26.292  -1.760  45.441  0.00  0.00     0.241 C 
ATOM   1175  O   ARG X 157     -26.905  -2.202  46.379  0.00  0.00    -0.271 OA
ATOM   1176  N   GLN X 158     -25.257  -2.415  44.870  0.00  0.00    -0.346 N 
ATOM   1177  HN  GLN X 158     -24.776  -1.938  44.139  0.00  0.00     0.163 HD
ATOM   1178  CA  GLN X 158     -24.896  -3.764  45.337  0.00  0.00     0.177 C 
ATOM   1179  CB  GLN X 158     -24.065  -4.593  44.358  0.00  0.00     0.044 C 
ATOM   1180  CG  GLN X 158     -22.559  -4.366  44.424  0.00  0.00     0.105 C 
ATOM   1181  CD  GLN X 158     -21.771  -5.081  43.338  0.00  0.00     0.215 C 
ATOM   1182  OE1 GLN X 158     -22.184  -5.491  42.232  0.00  0.00    -0.274 OA
ATOM   1183  NE2 GLN X 158     -20.410  -5.039  43.442  0.00  0.00    -0.370 N 
ATOM   1184 1HE2 GLN X 158     -19.979  -4.681  44.270  0.00  0.00     0.159 HD
ATOM   1185 2HE2 GLN X 158     -19.843  -5.210  42.636  0.00  0.00     0.159 HD
ATOM   1186  C   GLN X 158     -24.253  -3.679  46.696  0.00  0.00     0.241 C 
ATOM   1187  O   GLN X 158     -23.876  -2.620  47.238  0.00  0.00    -0.271 OA
ATOM   1188  N   GLU X 159     -24.193  -4.814  47.456  0.00  0.00    -0.346 N 
ATOM   1189  HN  GLU X 159     -24.494  -5.710  47.138  0.00  0.00     0.163 HD
ATOM   1190  CA  GLU X 159     -23.680  -4.767  48.782  0.00  0.00     0.177 C 
ATOM   1191  CB  GLU X 159     -24.411  -5.914  49.663  0.00  0.00     0.045 C 
ATOM   1192  CG  GLU X 159     -24.071  -7.466  49.255  0.00  0.00     0.116 C 
ATOM   1193  CD  GLU X 159     -24.903  -7.931  48.056  0.00  0.00     0.172 C 
ATOM   1194  OE1 GLU X 159     -25.397  -9.089  48.160  0.00  0.00    -0.648 OA
ATOM   1195  OE2 GLU X 159     -25.033  -7.186  47.035  0.00  0.00    -0.648 OA
ATOM   1196  C   GLU X 159     -22.195  -4.743  48.949  0.00  0.00     0.241 C 
ATOM   1197  O   GLU X 159     -21.455  -5.008  47.974  0.00  0.00    -0.271 OA
ATOM   1198  N   ILE X 160     -21.693  -4.265  50.152  0.00  0.00    -0.346 N 
ATOM   1199  HN  ILE X 160     -22.295  -3.986  50.896  0.00  0.00     0.163 HD
ATOM   1200  CA  ILE X 160     -20.269  -3.964  50.374  0.00  0.00     0.180 C 
ATOM   1201  CB  ILE X 160     -20.050  -2.945  51.521  0.00  0.00     0.013 C 
ATOM   1202  CG2 ILE X 160     -20.376  -1.533  51.008  0.00  0.00     0.012 C 
ATOM   1203  CG1 ILE X 160     -20.824  -3.266  52.867  0.00  0.00     0.002 C 
ATOM   1204  CD  ILE X 160     -20.453  -2.376  53.985  0.00  0.00     0.005 C 
ATOM   1205  C   ILE X 160     -19.517  -5.193  50.785  0.00  0.00     0.241 C 
ATOM   1206  O   ILE X 160     -20.015  -6.043  51.513  0.00  0.00    -0.271 OA
ATOM   1207  N   GLY X 161     -18.259  -5.499  50.191  0.00  0.00    -0.351 N 
ATOM   1208  HN  GLY X 161     -17.829  -4.837  49.583  0.00  0.00     0.163 HD
ATOM   1209  CA  GLY X 161     -17.565  -6.832  50.276  0.00  0.00     0.225 C 
ATOM   1210  C   GLY X 161     -16.264  -6.798  49.457  0.00  0.00     0.236 C 
ATOM   1211  O   GLY X 161     -15.209  -6.879  50.077  0.00  0.00    -0.272 OA
ATOM   1212  N   TRP X 162     -16.338  -6.458  48.165  0.00  0.00    -0.346 N 
ATOM   1213  HN  TRP X 162     -17.234  -6.500  47.730  0.00  0.00     0.163 HD
ATOM   1214  CA  TRP X 162     -15.244  -6.297  47.304  0.00  0.00     0.181 C 
ATOM   1215  CB  TRP X 162     -15.598  -5.657  45.890  0.00  0.00     0.075 C 
ATOM   1216  CG  TRP X 162     -16.482  -6.447  44.867  0.00  0.00    -0.028 A 
ATOM   1217  CD1 TRP X 162     -17.181  -7.605  44.936  0.00  0.00     0.096 A 
ATOM   1218  NE1 TRP X 162     -17.770  -7.895  43.724  0.00  0.00    -0.365 N 
ATOM   1219  HE1 TRP X 162     -17.996  -8.824  43.529  0.00  0.00     0.165 HD
ATOM   1220  CE2 TRP X 162     -17.510  -6.798  42.861  0.00  0.00     0.042 A 
ATOM   1221  CD2 TRP X 162     -16.783  -5.853  43.622  0.00  0.00    -0.002 A 
ATOM   1222  CE3 TRP X 162     -16.531  -4.606  43.101  0.00  0.00     0.014 A 
ATOM   1223  CZ3 TRP X 162     -16.817  -4.342  41.786  0.00  0.00     0.001 A 
ATOM   1224  CZ2 TRP X 162     -17.868  -6.474  41.595  0.00  0.00     0.030 A 
ATOM   1225  CH2 TRP X 162     -17.419  -5.307  40.985  0.00  0.00     0.002 A 
ATOM   1226  C   TRP X 162     -14.099  -5.464  47.844  0.00  0.00     0.241 C 
ATOM   1227  O   TRP X 162     -12.930  -5.894  48.156  0.00  0.00    -0.271 OA
ATOM   1228  N   PHE X 163     -14.390  -4.152  48.044  0.00  0.00    -0.346 N 
ATOM   1229  HN  PHE X 163     -15.357  -3.911  48.009  0.00  0.00     0.163 HD
ATOM   1230  CA  PHE X 163     -13.427  -3.157  48.456  0.00  0.00     0.180 C 
ATOM   1231  CB  PHE X 163     -13.948  -1.761  47.931  0.00  0.00     0.073 C 
ATOM   1232  CG  PHE X 163     -14.241  -1.718  46.461  0.00  0.00    -0.056 A 
ATOM   1233  CD1 PHE X 163     -15.473  -1.545  45.873  0.00  0.00     0.007 A 
ATOM   1234  CE1 PHE X 163     -15.726  -1.375  44.502  0.00  0.00     0.001 A 
ATOM   1235  CZ  PHE X 163     -14.636  -1.440  43.581  0.00  0.00     0.000 A 
ATOM   1236  CD2 PHE X 163     -13.215  -1.997  45.512  0.00  0.00     0.007 A 
ATOM   1237  CE2 PHE X 163     -13.417  -1.772  44.128  0.00  0.00     0.001 A 
ATOM   1238  C   PHE X 163     -13.265  -3.116  50.002  0.00  0.00     0.241 C 
ATOM   1239  O   PHE X 163     -12.918  -2.102  50.594  0.00  0.00    -0.271 OA
ATOM   1240  N   ASP X 164     -13.505  -4.243  50.702  0.00  0.00    -0.345 N 
ATOM   1241  HN  ASP X 164     -13.733  -4.994  50.088  0.00  0.00     0.163 HD
ATOM   1242  CA  ASP X 164     -13.141  -4.485  52.067  0.00  0.00     0.186 C 
ATOM   1243  CB  ASP X 164     -14.392  -4.977  52.932  0.00  0.00     0.147 C 
ATOM   1244  CG  ASP X 164     -14.238  -4.627  54.429  0.00  0.00     0.175 C 
ATOM   1245  OD1 ASP X 164     -14.077  -3.401  54.712  0.00  0.00    -0.648 OA
ATOM   1246  OD2 ASP X 164     -14.148  -5.518  55.336  0.00  0.00    -0.648 OA
ATOM   1247  C   ASP X 164     -12.018  -5.546  52.247  0.00  0.00     0.241 C 
ATOM   1248  O   ASP X 164     -11.159  -5.538  53.124  0.00  0.00    -0.271 OA
ATOM   1249  N   VAL X 165     -11.814  -6.372  51.217  0.00  0.00    -0.346 N 
ATOM   1250  HN  VAL X 165     -12.389  -6.418  50.404  0.00  0.00     0.163 HD
ATOM   1251  CA  VAL X 165     -10.655  -7.262  51.070  0.00  0.00     0.180 C 
ATOM   1252  CB  VAL X 165     -11.071  -8.563  50.403  0.00  0.00     0.009 C 
ATOM   1253  CG1 VAL X 165      -9.835  -9.477  50.175  0.00  0.00     0.012 C 
ATOM   1254  CG2 VAL X 165     -12.012  -9.313  51.307  0.00  0.00     0.012 C 
ATOM   1255  C   VAL X 165      -9.660  -6.665  50.099  0.00  0.00     0.241 C 
ATOM   1256  O   VAL X 165      -8.471  -6.459  50.402  0.00  0.00    -0.271 OA
ATOM   1257  N   HSE X 166     -10.200  -6.317  48.907  0.00  0.00    -0.346 N 
ATOM   1258  HN  HSE X 166     -11.193  -6.267  48.831  0.00  0.00     0.163 HD
ATOM   1259  CA  HSE X 166      -9.410  -5.644  47.858  0.00  0.00     0.182 C 
ATOM   1260  CB  HSE X 166     -10.000  -5.946  46.474  0.00  0.00     0.093 C 
ATOM   1261  ND1 HSE X 166      -9.055  -8.247  46.252  0.00  0.00    -0.354 N 
ATOM   1262  HD1 HSE X 166      -8.079  -7.974  46.140  1.00  0.00     0.166 HD
ATOM   1263  CG  HSE X 166     -10.211  -7.392  46.372  0.00  0.00     0.028 A 
ATOM   1264  CE1 HSE X 166      -9.556  -9.462  46.321  0.00  0.00     0.180 A 
ATOM   1265  NE2 HSE X 166     -10.899  -9.480  46.384  0.00  0.00    -0.360 N 
ATOM   1266  HE2 HSE X 166     -11.477 -10.253  46.643  0.00  0.00     0.166 HD
ATOM   1267  CD2 HSE X 166     -11.309  -8.169  46.444  0.00  0.00     0.114 A 
ATOM   1268  C   HSE X 166      -9.242  -4.223  48.115  0.00  0.00     0.241 C 
ATOM   1269  O   HSE X 166     -10.130  -3.556  48.682  0.00  0.00    -0.271 OA
ATOM   1270  N   ASP X 167      -8.181  -3.651  47.453  0.00  0.00    -0.345 N 
ATOM   1271  HN  ASP X 167      -7.443  -4.133  46.988  0.00  0.00     0.163 HD
ATOM   1272  CA  ASP X 167      -7.971  -2.196  47.398  0.00  0.00     0.186 C 
ATOM   1273  CB  ASP X 167      -6.569  -1.772  46.892  0.00  0.00     0.147 C 
ATOM   1274  CG  ASP X 167      -5.451  -2.432  47.721  0.00  0.00     0.175 C 
ATOM   1275  OD1 ASP X 167      -4.603  -1.791  48.401  0.00  0.00    -0.648 OA
ATOM   1276  OD2 ASP X 167      -5.362  -3.685  47.615  0.00  0.00    -0.648 OA
ATOM   1277  C   ASP X 167      -8.932  -1.460  46.558  0.00  0.00     0.241 C 
ATOM   1278  O   ASP X 167      -9.267  -1.978  45.470  0.00  0.00    -0.271 OA
ATOM   1279  N   VAL X 168      -9.381  -0.262  46.966  0.00  0.00    -0.346 N 
ATOM   1280  HN  VAL X 168      -9.119   0.195  47.813  0.00  0.00     0.163 HD
ATOM   1281  CA  VAL X 168     -10.378   0.340  46.121  0.00  0.00     0.180 C 
ATOM   1282  CB  VAL X 168     -11.156   1.466  46.857  0.00  0.00     0.009 C 
ATOM   1283  CG1 VAL X 168     -10.371   2.715  47.129  0.00  0.00     0.012 C 
ATOM   1284  CG2 VAL X 168     -12.502   1.782  46.129  0.00  0.00     0.012 C 
ATOM   1285  C   VAL X 168     -10.046   0.724  44.676  0.00  0.00     0.241 C 
ATOM   1286  O   VAL X 168     -10.656   0.260  43.734  0.00  0.00    -0.271 OA
ATOM   1287  N   GLY X 169      -9.017   1.618  44.537  0.00  0.00    -0.351 N 
ATOM   1288  HN  GLY X 169      -8.567   1.968  45.355  0.00  0.00     0.163 HD
ATOM   1289  CA  GLY X 169      -8.438   1.950  43.273  0.00  0.00     0.225 C 
ATOM   1290  C   GLY X 169      -7.787   0.842  42.561  0.00  0.00     0.236 C 
ATOM   1291  O   GLY X 169      -7.774   0.925  41.322  0.00  0.00    -0.272 OA
ATOM   1292  N   GLU X 170      -7.237  -0.266  43.169  0.00  0.00    -0.346 N 
ATOM   1293  HN  GLU X 170      -7.241  -0.325  44.164  0.00  0.00     0.163 HD
ATOM   1294  CA  GLU X 170      -6.551  -1.282  42.321  0.00  0.00     0.177 C 
ATOM   1295  CB  GLU X 170      -5.633  -2.254  42.970  0.00  0.00     0.045 C 
ATOM   1296  CG  GLU X 170      -4.953  -3.321  41.973  0.00  0.00     0.116 C 
ATOM   1297  CD  GLU X 170      -4.021  -4.269  42.670  0.00  0.00     0.172 C 
ATOM   1298  OE1 GLU X 170      -4.574  -5.022  43.535  0.00  0.00    -0.648 OA
ATOM   1299  OE2 GLU X 170      -2.812  -4.492  42.247  0.00  0.00    -0.648 OA
ATOM   1300  C   GLU X 170      -7.684  -2.103  41.520  0.00  0.00     0.241 C 
ATOM   1301  O   GLU X 170      -7.690  -2.048  40.284  0.00  0.00    -0.271 OA
ATOM   1302  N   LEU X 171      -8.587  -2.733  42.260  0.00  0.00    -0.346 N 
ATOM   1303  HN  LEU X 171      -8.544  -2.665  43.254  0.00  0.00     0.163 HD
ATOM   1304  CA  LEU X 171      -9.667  -3.455  41.608  0.00  0.00     0.177 C 
ATOM   1305  CB  LEU X 171     -10.625  -3.888  42.757  0.00  0.00     0.038 C 
ATOM   1306  CG  LEU X 171     -11.807  -4.793  42.310  0.00  0.00    -0.020 C 
ATOM   1307  CD1 LEU X 171     -11.404  -5.957  41.459  0.00  0.00     0.009 C 
ATOM   1308  CD2 LEU X 171     -12.649  -5.284  43.497  0.00  0.00     0.009 C 
ATOM   1309  C   LEU X 171     -10.433  -2.753  40.418  0.00  0.00     0.241 C 
ATOM   1310  O   LEU X 171     -10.618  -3.242  39.288  0.00  0.00    -0.271 OA
ATOM   1311  N   ASN X 172     -10.847  -1.509  40.723  0.00  0.00    -0.346 N 
ATOM   1312  HN  ASN X 172     -10.669  -1.197  41.653  0.00  0.00     0.163 HD
ATOM   1313  CA  ASN X 172     -11.514  -0.517  39.866  0.00  0.00     0.184 C 
ATOM   1314  CB  ASN X 172     -11.791   0.833  40.600  0.00  0.00     0.131 C 
ATOM   1315  CG  ASN X 172     -13.248   1.158  40.292  0.00  0.00     0.197 C 
ATOM   1316  OD1 ASN X 172     -13.511   1.378  39.095  0.00  0.00    -0.280 OA
ATOM   1317  ND2 ASN X 172     -14.107   1.384  41.323  0.00  0.00    -0.273 NA
ATOM   1318 1HD2 ASN X 172     -13.778   1.794  42.174  0.00  0.00     0.127 HD
ATOM   1319 2HD2 ASN X 172     -14.966   1.842  41.094  0.00  0.00     0.127 HD
ATOM   1320  C   ASN X 172     -10.777  -0.203  38.624  0.00  0.00     0.241 C 
ATOM   1321  O   ASN X 172     -11.395  -0.078  37.570  0.00  0.00    -0.271 OA
ATOM   1322  N   THR X 173      -9.442  -0.163  38.635  0.00  0.00    -0.344 N 
ATOM   1323  HN  THR X 173      -8.981  -0.389  39.490  0.00  0.00     0.163 HD
ATOM   1324  CA  THR X 173      -8.640   0.045  37.437  0.00  0.00     0.205 C 
ATOM   1325  CB  THR X 173      -7.173   0.490  37.766  0.00  0.00     0.146 C 
ATOM   1326  OG1 THR X 173      -7.088   1.585  38.695  0.00  0.00    -0.393 OA
ATOM   1327  HG1 THR X 173      -7.519   1.277  39.496  0.00  0.00     0.210 HD
ATOM   1328  CG2 THR X 173      -6.396   0.778  36.502  0.00  0.00     0.042 C 
ATOM   1329  C   THR X 173      -8.643  -1.185  36.568  0.00  0.00     0.243 C 
ATOM   1330  O   THR X 173      -8.968  -1.082  35.403  0.00  0.00    -0.271 OA
ATOM   1331  N   ARG X 174      -8.271  -2.405  37.090  0.00  0.00    -0.346 N 
ATOM   1332  HN  ARG X 174      -7.806  -2.514  37.965  0.00  0.00     0.163 HD
ATOM   1333  CA  ARG X 174      -8.541  -3.692  36.390  0.00  0.00     0.176 C 
ATOM   1334  CB  ARG X 174      -8.193  -4.830  37.420  0.00  0.00     0.036 C 
ATOM   1335  CG  ARG X 174      -7.867  -6.198  36.864  0.00  0.00     0.022 C 
ATOM   1336  CD  ARG X 174      -8.995  -7.016  36.192  0.00  0.00     0.122 C 
ATOM   1337  NE  ARG X 174      -9.945  -7.396  37.168  0.00  0.00    -0.367 N 
ATOM   1338  HE  ARG X 174      -9.545  -7.448  38.083  0.00  0.00     0.162 HD
ATOM   1339  CZ  ARG X 174     -11.195  -7.699  36.946  0.00  0.00     0.143 C 
ATOM   1340  NH1 ARG X 174     -11.932  -8.112  37.914  0.00  0.00    -0.274 NA
ATOM   1341 1HH1 ARG X 174     -11.604  -8.777  38.585  0.00  0.00     0.127 HD
ATOM   1342 2HH1 ARG X 174     -12.813  -8.415  37.548  0.00  0.00     0.127 HD
ATOM   1343  NH2 ARG X 174     -11.824  -7.527  35.817  0.00  0.00    -0.376 N 
ATOM   1344 1HH2 ARG X 174     -11.379  -7.287  34.954  0.00  0.00     0.158 HD
ATOM   1345 2HH2 ARG X 174     -12.738  -7.930  35.776  0.00  0.00     0.158 HD
ATOM   1346  C   ARG X 174      -9.979  -3.885  35.753  0.00  0.00     0.241 C 
ATOM   1347  O   ARG X 174     -10.044  -4.230  34.567  0.00  0.00    -0.271 OA
ATOM   1348  N   LEU X 175     -11.106  -3.583  36.501  0.00  0.00    -0.346 N 
ATOM   1349  HN  LEU X 175     -11.040  -3.427  37.483  0.00  0.00     0.163 HD
ATOM   1350  CA  LEU X 175     -12.441  -3.727  36.060  0.00  0.00     0.177 C 
ATOM   1351  CB  LEU X 175     -13.507  -3.469  37.130  0.00  0.00     0.038 C 
ATOM   1352  CG  LEU X 175     -13.650  -4.549  38.180  0.00  0.00    -0.020 C 
ATOM   1353  CD1 LEU X 175     -14.280  -4.039  39.472  0.00  0.00     0.009 C 
ATOM   1354  CD2 LEU X 175     -14.604  -5.710  37.743  0.00  0.00     0.009 C 
ATOM   1355  C   LEU X 175     -12.792  -2.795  34.889  0.00  0.00     0.241 C 
ATOM   1356  O   LEU X 175     -13.278  -3.262  33.853  0.00  0.00    -0.271 OA
ATOM   1357  N   THR X 176     -12.346  -1.435  35.044  0.00  0.00    -0.344 N 
ATOM   1358  HN  THR X 176     -11.995  -1.220  35.952  0.00  0.00     0.163 HD
ATOM   1359  CA  THR X 176     -12.247  -0.400  33.941  0.00  0.00     0.205 C 
ATOM   1360  CB  THR X 176     -11.587   0.929  34.381  0.00  0.00     0.146 C 
ATOM   1361  OG1 THR X 176     -12.319   1.519  35.425  0.00  0.00    -0.393 OA
ATOM   1362  HG1 THR X 176     -11.918   1.071  36.174  0.00  0.00     0.210 HD
ATOM   1363  CG2 THR X 176     -11.798   2.009  33.251  0.00  0.00     0.042 C 
ATOM   1364  C   THR X 176     -11.534  -0.833  32.671  0.00  0.00     0.243 C 
ATOM   1365  O   THR X 176     -11.994  -0.693  31.572  0.00  0.00    -0.271 OA
ATOM   1366  N   ASP X 177     -10.316  -1.442  32.896  0.00  0.00    -0.345 N 
ATOM   1367  HN  ASP X 177      -9.944  -1.496  33.820  0.00  0.00     0.163 HD
ATOM   1368  CA  ASP X 177      -9.664  -2.142  31.777  0.00  0.00     0.186 C 
ATOM   1369  CB  ASP X 177      -8.245  -2.628  32.272  0.00  0.00     0.147 C 
ATOM   1370  CG  ASP X 177      -7.456  -3.151  31.110  0.00  0.00     0.175 C 
ATOM   1371  OD1 ASP X 177      -7.804  -4.236  30.570  0.00  0.00    -0.648 OA
ATOM   1372  OD2 ASP X 177      -6.336  -2.672  30.781  0.00  0.00    -0.648 OA
ATOM   1373  C   ASP X 177     -10.511  -3.209  31.047  0.00  0.00     0.241 C 
ATOM   1374  O   ASP X 177     -10.614  -3.181  29.811  0.00  0.00    -0.271 OA
ATOM   1375  N   ASP X 178     -11.208  -4.137  31.701  0.00  0.00    -0.345 N 
ATOM   1376  HN  ASP X 178     -11.097  -4.201  32.690  0.00  0.00     0.163 HD
ATOM   1377  CA  ASP X 178     -12.115  -5.080  30.966  0.00  0.00     0.186 C 
ATOM   1378  CB  ASP X 178     -12.435  -6.190  31.939  0.00  0.00     0.147 C 
ATOM   1379  CG  ASP X 178     -11.234  -7.064  32.236  0.00  0.00     0.175 C 
ATOM   1380  OD1 ASP X 178     -10.601  -6.947  33.280  0.00  0.00    -0.648 OA
ATOM   1381  OD2 ASP X 178     -10.811  -7.877  31.395  0.00  0.00    -0.648 OA
ATOM   1382  C   ASP X 178     -13.410  -4.439  30.402  0.00  0.00     0.241 C 
ATOM   1383  O   ASP X 178     -13.873  -4.844  29.347  0.00  0.00    -0.271 OA
ATOM   1384  N   VAL X 179     -13.920  -3.338  30.944  0.00  0.00    -0.346 N 
ATOM   1385  HN  VAL X 179     -13.577  -3.045  31.834  0.00  0.00     0.163 HD
ATOM   1386  CA  VAL X 179     -14.826  -2.351  30.240  0.00  0.00     0.180 C 
ATOM   1387  CB  VAL X 179     -15.409  -1.257  31.158  0.00  0.00     0.009 C 
ATOM   1388  CG1 VAL X 179     -16.333  -0.272  30.411  0.00  0.00     0.012 C 
ATOM   1389  CG2 VAL X 179     -16.156  -1.789  32.352  0.00  0.00     0.012 C 
ATOM   1390  C   VAL X 179     -14.257  -1.778  28.984  0.00  0.00     0.241 C 
ATOM   1391  O   VAL X 179     -14.772  -1.779  27.887  0.00  0.00    -0.271 OA
ATOM   1392  N   SER X 180     -13.006  -1.334  28.987  0.00  0.00    -0.344 N 
ATOM   1393  HN  SER X 180     -12.464  -1.299  29.823  0.00  0.00     0.163 HD
ATOM   1394  CA  SER X 180     -12.290  -0.803  27.782  0.00  0.00     0.200 C 
ATOM   1395  CB  SER X 180     -10.918  -0.191  28.101  0.00  0.00     0.199 C 
ATOM   1396  OG  SER X 180     -10.280   0.343  26.895  0.00  0.00    -0.398 OA
ATOM   1397  HG1 SER X 180      -9.449   0.720  27.193  0.00  0.00     0.209 HD
ATOM   1398  C   SER X 180     -12.104  -1.895  26.687  0.00  0.00     0.243 C 
ATOM   1399  O   SER X 180     -12.184  -1.518  25.470  0.00  0.00    -0.271 OA
ATOM   1400  N   LYS X 181     -11.980  -3.195  27.045  0.00  0.00    -0.346 N 
ATOM   1401  HN  LYS X 181     -11.943  -3.451  28.008  0.00  0.00     0.163 HD
ATOM   1402  CA  LYS X 181     -12.013  -4.302  26.151  0.00  0.00     0.176 C 
ATOM   1403  CB  LYS X 181     -11.700  -5.598  26.862  0.00  0.00     0.035 C 
ATOM   1404  CG  LYS X 181     -10.335  -5.629  27.517  0.00  0.00     0.004 C 
ATOM   1405  CD  LYS X 181      -9.931  -7.048  28.093  0.00  0.00     0.027 C 
ATOM   1406  CE  LYS X 181      -8.584  -7.294  28.898  0.00  0.00     0.229 C 
ATOM   1407  NZ  LYS X 181      -8.475  -6.737  30.204  0.00  0.00    -0.079 N 
ATOM   1408  HZ1 LYS X 181      -8.362  -5.707  30.283  0.00  0.00     0.274 HD
ATOM   1409  HZ2 LYS X 181      -7.707  -7.149  30.772  0.00  0.00     0.274 HD
ATOM   1410  HZ3 LYS X 181      -9.247  -7.134  30.777  0.00  0.00     0.274 HD
ATOM   1411  C   LYS X 181     -13.411  -4.556  25.494  0.00  0.00     0.241 C 
ATOM   1412  O   LYS X 181     -13.399  -4.841  24.316  0.00  0.00    -0.271 OA
ATOM   1413  N   ILE X 182     -14.528  -4.425  26.216  0.00  0.00    -0.346 N 
ATOM   1414  HN  ILE X 182     -14.510  -4.256  27.198  0.00  0.00     0.163 HD
ATOM   1415  CA  ILE X 182     -15.812  -4.271  25.595  0.00  0.00     0.180 C 
ATOM   1416  CB  ILE X 182     -16.943  -4.106  26.608  0.00  0.00     0.013 C 
ATOM   1417  CG2 ILE X 182     -18.291  -4.275  25.923  0.00  0.00     0.012 C 
ATOM   1418  CG1 ILE X 182     -16.894  -5.170  27.803  0.00  0.00     0.002 C 
ATOM   1419  CD  ILE X 182     -17.796  -4.770  29.020  0.00  0.00     0.005 C 
ATOM   1420  C   ILE X 182     -15.821  -3.174  24.563  0.00  0.00     0.241 C 
ATOM   1421  O   ILE X 182     -16.211  -3.313  23.410  0.00  0.00    -0.271 OA
ATOM   1422  N   ASN X 183     -15.486  -1.923  24.950  0.00  0.00    -0.346 N 
ATOM   1423  HN  ASN X 183     -15.108  -1.775  25.861  0.00  0.00     0.163 HD
ATOM   1424  CA  ASN X 183     -15.386  -0.766  23.996  0.00  0.00     0.185 C 
ATOM   1425  CB  ASN X 183     -14.797   0.486  24.739  0.00  0.00     0.137 C 
ATOM   1426  CG  ASN X 183     -14.953   1.851  23.991  0.00  0.00     0.217 C 
ATOM   1427  OD1 ASN X 183     -16.047   2.395  24.023  0.00  0.00    -0.274 OA
ATOM   1428  ND2 ASN X 183     -13.937   2.266  23.209  0.00  0.00    -0.370 N 
ATOM   1429 1HD2 ASN X 183     -13.024   1.863  23.155  0.00  0.00     0.159 HD
ATOM   1430 2HD2 ASN X 183     -14.056   3.041  22.588  0.00  0.00     0.159 HD
ATOM   1431  C   ASN X 183     -14.578  -0.928  22.660  0.00  0.00     0.241 C 
ATOM   1432  O   ASN X 183     -15.039  -0.666  21.572  0.00  0.00    -0.271 OA
ATOM   1433  N   GLU X 184     -13.392  -1.473  22.857  0.00  0.00    -0.346 N 
ATOM   1434  HN  GLU X 184     -12.975  -1.510  23.762  0.00  0.00     0.163 HD
ATOM   1435  CA  GLU X 184     -12.399  -1.519  21.761  0.00  0.00     0.177 C 
ATOM   1436  CB  GLU X 184     -10.995  -1.954  22.348  0.00  0.00     0.045 C 
ATOM   1437  CG  GLU X 184      -9.848  -1.781  21.320  0.00  0.00     0.116 C 
ATOM   1438  CD  GLU X 184      -9.619  -0.311  20.873  0.00  0.00     0.172 C 
ATOM   1439  OE1 GLU X 184      -9.548  -0.151  19.607  0.00  0.00    -0.648 OA
ATOM   1440  OE2 GLU X 184      -9.493   0.666  21.701  0.00  0.00    -0.648 OA
ATOM   1441  C   GLU X 184     -12.785  -2.539  20.598  0.00  0.00     0.240 C 
ATOM   1442  O   GLU X 184     -12.434  -2.436  19.429  0.00  0.00    -0.271 OA
ATOM   1443  N   GLY X 185     -13.635  -3.568  20.885  0.00  0.00    -0.351 N 
ATOM   1444  HN  GLY X 185     -13.938  -3.610  21.834  0.00  0.00     0.163 HD
ATOM   1445  CA  GLY X 185     -14.085  -4.513  19.845  0.00  0.00     0.225 C 
ATOM   1446  C   GLY X 185     -15.523  -4.850  19.605  0.00  0.00     0.236 C 
ATOM   1447  O   GLY X 185     -15.891  -5.885  19.015  0.00  0.00    -0.272 OA
ATOM   1448  N   ILE X 186     -16.338  -3.883  19.972  0.00  0.00    -0.346 N 
ATOM   1449  HN  ILE X 186     -15.999  -3.039  20.380  0.00  0.00     0.163 HD
ATOM   1450  CA  ILE X 186     -17.748  -4.042  19.845  0.00  0.00     0.180 C 
ATOM   1451  CB  ILE X 186     -18.565  -3.399  20.964  0.00  0.00     0.013 C 
ATOM   1452  CG2 ILE X 186     -18.310  -1.908  21.067  0.00  0.00     0.012 C 
ATOM   1453  CG1 ILE X 186     -20.117  -3.834  20.864  0.00  0.00     0.002 C 
ATOM   1454  CD  ILE X 186     -21.039  -3.620  22.024  0.00  0.00     0.005 C 
ATOM   1455  C   ILE X 186     -18.321  -3.515  18.509  0.00  0.00     0.241 C 
ATOM   1456  O   ILE X 186     -19.379  -3.935  18.077  0.00  0.00    -0.271 OA
ATOM   1457  N   GLY X 187     -17.519  -2.724  17.764  0.00  0.00    -0.351 N 
ATOM   1458  HN  GLY X 187     -16.700  -2.308  18.150  0.00  0.00     0.163 HD
ATOM   1459  CA  GLY X 187     -18.005  -2.254  16.486  0.00  0.00     0.225 C 
ATOM   1460  C   GLY X 187     -17.070  -1.984  15.252  0.00  0.00     0.236 C 
ATOM   1461  O   GLY X 187     -17.351  -2.219  14.037  0.00  0.00    -0.272 OA
ATOM   1462  N   ASP X 188     -15.892  -1.461  15.534  0.00  0.00    -0.346 N 
ATOM   1463  HN  ASP X 188     -15.764  -1.217  16.492  0.00  0.00     0.163 HD
ATOM   1464  CA  ASP X 188     -14.931  -1.005  14.546  0.00  0.00     0.186 C 
ATOM   1465  CB  ASP X 188     -13.866   0.023  15.095  0.00  0.00     0.147 C 
ATOM   1466  CG  ASP X 188     -12.747  -0.482  16.018  0.00  0.00     0.175 C 
ATOM   1467  OD1 ASP X 188     -13.153  -1.137  17.022  0.00  0.00    -0.648 OA
ATOM   1468  OD2 ASP X 188     -11.541  -0.314  15.751  0.00  0.00    -0.648 OA
ATOM   1469  C   ASP X 188     -14.302  -2.262  13.800  0.00  0.00     0.241 C 
ATOM   1470  O   ASP X 188     -14.311  -2.400  12.562  0.00  0.00    -0.271 OA
ATOM   1471  N   LYS X 189     -13.783  -3.125  14.638  0.00  0.00    -0.346 N 
ATOM   1472  HN  LYS X 189     -13.755  -2.847  15.595  0.00  0.00     0.163 HD
ATOM   1473  CA  LYS X 189     -13.133  -4.379  14.278  0.00  0.00     0.176 C 
ATOM   1474  CB  LYS X 189     -12.656  -5.284  15.456  0.00  0.00     0.035 C 
ATOM   1475  CG  LYS X 189     -11.923  -4.644  16.554  0.00  0.00     0.004 C 
ATOM   1476  CD  LYS X 189     -10.513  -4.038  16.174  0.00  0.00     0.027 C 
ATOM   1477  CE  LYS X 189      -9.736  -3.319  17.233  0.00  0.00     0.229 C 
ATOM   1478  NZ  LYS X 189     -10.404  -2.043  17.612  0.00  0.00    -0.079 N 
ATOM   1479  HZ1 LYS X 189     -10.698  -1.555  16.743  0.00  0.00     0.274 HD
ATOM   1480  HZ2 LYS X 189      -9.957  -1.302  18.189  0.00  0.00     0.274 HD
ATOM   1481  HZ3 LYS X 189     -11.296  -2.159  18.135  0.00  0.00     0.274 HD
ATOM   1482  C   LYS X 189     -13.985  -5.261  13.308  0.00  0.00     0.241 C 
ATOM   1483  O   LYS X 189     -13.507  -5.822  12.334  0.00  0.00    -0.271 OA
ATOM   1484  N   ILE X 190     -15.268  -5.476  13.670  0.00  0.00    -0.346 N 
ATOM   1485  HN  ILE X 190     -15.591  -5.188  14.568  0.00  0.00     0.163 HD
ATOM   1486  CA  ILE X 190     -16.221  -6.222  12.833  0.00  0.00     0.180 C 
ATOM   1487  CB  ILE X 190     -17.457  -6.538  13.678  0.00  0.00     0.013 C 
ATOM   1488  CG2 ILE X 190     -18.281  -5.265  13.993  0.00  0.00     0.012 C 
ATOM   1489  CG1 ILE X 190     -18.310  -7.616  13.008  0.00  0.00     0.002 C 
ATOM   1490  CD  ILE X 190     -17.927  -9.048  13.524  0.00  0.00     0.005 C 
ATOM   1491  C   ILE X 190     -16.488  -5.650  11.433  0.00  0.00     0.241 C 
ATOM   1492  O   ILE X 190     -16.660  -6.413  10.500  0.00  0.00    -0.271 OA
ATOM   1493  N   GLY X 191     -16.402  -4.319  11.308  0.00  0.00    -0.351 N 
ATOM   1494  HN  GLY X 191     -16.065  -3.708  12.019  0.00  0.00     0.163 HD
ATOM   1495  CA  GLY X 191     -16.417  -3.570  10.008  0.00  0.00     0.225 C 
ATOM   1496  C   GLY X 191     -15.264  -3.908   9.160  0.00  0.00     0.236 C 
ATOM   1497  O   GLY X 191     -15.397  -4.116   8.014  0.00  0.00    -0.272 OA
ATOM   1498  N   MET X 192     -14.003  -3.797   9.701  0.00  0.00    -0.346 N 
ATOM   1499  HN  MET X 192     -14.028  -3.576  10.673  0.00  0.00     0.163 HD
ATOM   1500  CA  MET X 192     -12.796  -4.099   9.030  0.00  0.00     0.177 C 
ATOM   1501  CB  MET X 192     -11.676  -3.526   9.926  0.00  0.00     0.045 C 
ATOM   1502  CG  MET X 192     -11.850  -1.959  10.199  0.00  0.00     0.076 C 
ATOM   1503  SD  MET X 192     -11.990  -0.880   8.762  0.00  0.00    -0.173 SA
ATOM   1504  CE  MET X 192     -11.706   0.574   9.771  0.00  0.00     0.089 C 
ATOM   1505  C   MET X 192     -12.655  -5.563   8.783  0.00  0.00     0.241 C 
ATOM   1506  O   MET X 192     -12.093  -6.023   7.804  0.00  0.00    -0.271 OA
ATOM   1507  N   PHE X 193     -13.153  -6.472   9.602  0.00  0.00    -0.346 N 
ATOM   1508  HN  PHE X 193     -13.543  -6.225  10.486  0.00  0.00     0.163 HD
ATOM   1509  CA  PHE X 193     -13.133  -7.933   9.356  0.00  0.00     0.180 C 
ATOM   1510  CB  PHE X 193     -13.692  -8.681  10.618  0.00  0.00     0.073 C 
ATOM   1511  CG  PHE X 193     -13.650 -10.176  10.547  0.00  0.00    -0.056 A 
ATOM   1512  CD1 PHE X 193     -12.401 -10.856  10.693  0.00  0.00     0.007 A 
ATOM   1513  CE1 PHE X 193     -12.376 -12.251  10.441  0.00  0.00     0.001 A 
ATOM   1514  CZ  PHE X 193     -13.529 -12.870  10.041  0.00  0.00     0.000 A 
ATOM   1515  CD2 PHE X 193     -14.877 -10.871  10.343  0.00  0.00     0.007 A 
ATOM   1516  CE2 PHE X 193     -14.776 -12.210   9.994  0.00  0.00     0.001 A 
ATOM   1517  C   PHE X 193     -14.001  -8.168   8.125  0.00  0.00     0.241 C 
ATOM   1518  O   PHE X 193     -13.655  -8.965   7.252  0.00  0.00    -0.271 OA
ATOM   1519  N   PHE X 194     -15.248  -7.683   8.032  0.00  0.00    -0.346 N 
ATOM   1520  HN  PHE X 194     -15.654  -7.170   8.784  0.00  0.00     0.163 HD
ATOM   1521  CA  PHE X 194     -16.123  -7.828   6.927  0.00  0.00     0.180 C 
ATOM   1522  CB  PHE X 194     -17.600  -7.400   7.161  0.00  0.00     0.073 C 
ATOM   1523  CG  PHE X 194     -18.467  -8.575   7.546  0.00  0.00    -0.056 A 
ATOM   1524  CD1 PHE X 194     -18.312  -9.166   8.849  0.00  0.00     0.007 A 
ATOM   1525  CE1 PHE X 194     -19.019 -10.344   9.124  0.00  0.00     0.001 A 
ATOM   1526  CZ  PHE X 194     -19.759 -10.962   8.106  0.00  0.00     0.000 A 
ATOM   1527  CD2 PHE X 194     -19.220  -9.237   6.568  0.00  0.00     0.007 A 
ATOM   1528  CE2 PHE X 194     -19.896 -10.425   6.851  0.00  0.00     0.001 A 
ATOM   1529  C   PHE X 194     -15.704  -7.195   5.560  0.00  0.00     0.241 C 
ATOM   1530  O   PHE X 194     -16.150  -7.675   4.561  0.00  0.00    -0.271 OA
ATOM   1531  N   GLN X 195     -14.726  -6.268   5.670  0.00  0.00    -0.346 N 
ATOM   1532  HN  GLN X 195     -14.575  -5.927   6.595  0.00  0.00     0.163 HD
ATOM   1533  CA  GLN X 195     -14.003  -5.655   4.585  0.00  0.00     0.177 C 
ATOM   1534  CB  GLN X 195     -13.448  -4.282   5.037  0.00  0.00     0.044 C 
ATOM   1535  CG  GLN X 195     -12.703  -3.263   4.061  0.00  0.00     0.105 C 
ATOM   1536  CD  GLN X 195     -12.455  -1.901   4.779  0.00  0.00     0.215 C 
ATOM   1537  OE1 GLN X 195     -13.454  -1.301   5.158  0.00  0.00    -0.274 OA
ATOM   1538  NE2 GLN X 195     -11.213  -1.390   4.922  0.00  0.00    -0.370 N 
ATOM   1539 1HE2 GLN X 195     -10.345  -1.867   4.785  0.00  0.00     0.159 HD
ATOM   1540 2HE2 GLN X 195     -11.181  -0.529   5.430  0.00  0.00     0.159 HD
ATOM   1541  C   GLN X 195     -12.882  -6.607   4.143  0.00  0.00     0.241 C 
ATOM   1542  O   GLN X 195     -12.862  -7.046   2.999  0.00  0.00    -0.271 OA
ATOM   1543  N   SER X 196     -11.891  -7.068   5.045  0.00  0.00    -0.344 N 
ATOM   1544  HN  SER X 196     -11.870  -6.827   6.012  0.00  0.00     0.163 HD
ATOM   1545  CA  SER X 196     -11.003  -8.065   4.704  0.00  0.00     0.200 C 
ATOM   1546  CB  SER X 196     -10.331  -8.689   5.908  0.00  0.00     0.199 C 
ATOM   1547  OG  SER X 196      -9.664  -7.672   6.711  0.00  0.00    -0.398 OA
ATOM   1548  HG1 SER X 196      -8.942  -7.370   6.155  0.00  0.00     0.209 HD
ATOM   1549  C   SER X 196     -11.607  -9.251   3.923  0.00  0.00     0.243 C 
ATOM   1550  O   SER X 196     -11.049  -9.787   2.936  0.00  0.00    -0.271 OA
ATOM   1551  N   MET X 197     -12.775  -9.747   4.446  0.00  0.00    -0.346 N 
ATOM   1552  HN  MET X 197     -13.200  -9.294   5.227  0.00  0.00     0.163 HD
ATOM   1553  CA  MET X 197     -13.597 -10.791   3.858  0.00  0.00     0.177 C 
ATOM   1554  CB  MET X 197     -14.765 -11.278   4.753  0.00  0.00     0.045 C 
ATOM   1555  CG  MET X 197     -14.272 -12.180   5.916  0.00  0.00     0.076 C 
ATOM   1556  SD  MET X 197     -15.726 -13.184   6.507  0.00  0.00    -0.173 SA
ATOM   1557  CE  MET X 197     -16.835 -11.873   7.129  0.00  0.00     0.089 C 
ATOM   1558  C   MET X 197     -13.993 -10.463   2.405  0.00  0.00     0.241 C 
ATOM   1559  O   MET X 197     -13.817 -11.335   1.579  0.00  0.00    -0.271 OA
ATOM   1560  N   ALA X 198     -14.614  -9.324   2.088  0.00  0.00    -0.346 N 
ATOM   1561  HN  ALA X 198     -14.644  -8.527   2.686  0.00  0.00     0.163 HD
ATOM   1562  CA  ALA X 198     -15.032  -9.075   0.739  0.00  0.00     0.172 C 
ATOM   1563  CB  ALA X 198     -15.955  -7.807   0.692  0.00  0.00     0.042 C 
ATOM   1564  C   ALA X 198     -13.927  -8.906  -0.261  0.00  0.00     0.240 C 
ATOM   1565  O   ALA X 198     -14.116  -9.054  -1.470  0.00  0.00    -0.271 OA
ATOM   1566  N   THR X 199     -12.715  -8.486   0.226  0.00  0.00    -0.344 N 
ATOM   1567  HN  THR X 199     -12.726  -8.250   1.195  0.00  0.00     0.163 HD
ATOM   1568  CA  THR X 199     -11.516  -8.312  -0.495  0.00  0.00     0.205 C 
ATOM   1569  CB  THR X 199     -10.477  -7.547   0.263  0.00  0.00     0.146 C 
ATOM   1570  OG1 THR X 199     -10.949  -6.279   0.757  0.00  0.00    -0.393 OA
ATOM   1571  HG1 THR X 199     -11.718  -6.086   0.216  0.00  0.00     0.210 HD
ATOM   1572  CG2 THR X 199      -9.339  -7.081  -0.553  0.00  0.00     0.042 C 
ATOM   1573  C   THR X 199     -10.846  -9.715  -0.831  0.00  0.00     0.243 C 
ATOM   1574  O   THR X 199     -10.582 -10.055  -1.988  0.00  0.00    -0.271 OA
ATOM   1575  N   PHE X 200     -10.884 -10.605   0.195  0.00  0.00    -0.346 N 
ATOM   1576  HN  PHE X 200     -11.212 -10.189   1.039  0.00  0.00     0.163 HD
ATOM   1577  CA  PHE X 200     -10.572 -12.061   0.043  0.00  0.00     0.180 C 
ATOM   1578  CB  PHE X 200     -10.740 -12.694   1.410  0.00  0.00     0.073 C 
ATOM   1579  CG  PHE X 200     -10.386 -14.153   1.550  0.00  0.00    -0.056 A 
ATOM   1580  CD1 PHE X 200      -9.137 -14.568   1.204  0.00  0.00     0.007 A 
ATOM   1581  CE1 PHE X 200      -8.801 -16.015   1.434  0.00  0.00     0.001 A 
ATOM   1582  CZ  PHE X 200      -9.873 -16.851   1.934  0.00  0.00     0.000 A 
ATOM   1583  CD2 PHE X 200     -11.399 -15.040   1.884  0.00  0.00     0.007 A 
ATOM   1584  CE2 PHE X 200     -11.166 -16.401   2.024  0.00  0.00     0.001 A 
ATOM   1585  C   PHE X 200     -11.389 -12.796  -1.041  0.00  0.00     0.241 C 
ATOM   1586  O   PHE X 200     -10.856 -13.455  -1.919  0.00  0.00    -0.271 OA
ATOM   1587  N   PHE X 201     -12.737 -12.679  -0.869  0.00  0.00    -0.346 N 
ATOM   1588  HN  PHE X 201     -13.076 -12.096  -0.134  0.00  0.00     0.163 HD
ATOM   1589  CA  PHE X 201     -13.664 -13.319  -1.789  0.00  0.00     0.180 C 
ATOM   1590  CB  PHE X 201     -14.992 -13.421  -1.031  0.00  0.00     0.073 C 
ATOM   1591  CG  PHE X 201     -14.960 -14.519   0.040  0.00  0.00    -0.056 A 
ATOM   1592  CD1 PHE X 201     -14.659 -15.899  -0.097  0.00  0.00     0.007 A 
ATOM   1593  CE1 PHE X 201     -14.818 -16.862   0.939  0.00  0.00     0.001 A 
ATOM   1594  CZ  PHE X 201     -15.107 -16.381   2.230  0.00  0.00     0.000 A 
ATOM   1595  CD2 PHE X 201     -15.393 -14.070   1.365  0.00  0.00     0.007 A 
ATOM   1596  CE2 PHE X 201     -15.431 -15.016   2.429  0.00  0.00     0.001 A 
ATOM   1597  C   PHE X 201     -13.823 -12.819  -3.204  0.00  0.00     0.241 C 
ATOM   1598  O   PHE X 201     -14.035 -13.558  -4.199  0.00  0.00    -0.271 OA
ATOM   1599  N   THR X 202     -13.658 -11.444  -3.389  0.00  0.00    -0.344 N 
ATOM   1600  HN  THR X 202     -13.375 -10.830  -2.657  0.00  0.00     0.163 HD
ATOM   1601  CA  THR X 202     -13.709 -10.957  -4.746  0.00  0.00     0.205 C 
ATOM   1602  CB  THR X 202     -13.952  -9.415  -4.786  0.00  0.00     0.146 C 
ATOM   1603  OG1 THR X 202     -13.123  -8.748  -3.816  0.00  0.00    -0.393 OA
ATOM   1604  HG1 THR X 202     -13.570  -8.740  -2.966  0.00  0.00     0.210 HD
ATOM   1605  CG2 THR X 202     -15.417  -9.224  -4.572  0.00  0.00     0.042 C 
ATOM   1606  C   THR X 202     -12.388 -11.242  -5.471  0.00  0.00     0.243 C 
ATOM   1607  O   THR X 202     -12.374 -11.969  -6.445  0.00  0.00    -0.271 OA
ATOM   1608  N   GLY X 203     -11.223 -10.837  -4.865  0.00  0.00    -0.350 N 
ATOM   1609  HN  GLY X 203     -11.362 -10.350  -4.006  0.00  0.00     0.163 HD
ATOM   1610  CA  GLY X 203      -9.888 -11.236  -5.253  0.00  0.00     0.225 C 
ATOM   1611  C   GLY X 203      -9.696 -12.644  -5.638  0.00  0.00     0.236 C 
ATOM   1612  O   GLY X 203      -9.154 -12.833  -6.728  0.00  0.00    -0.272 OA
ATOM   1613  N   PHE X 204     -10.054 -13.622  -4.716  0.00  0.00    -0.346 N 
ATOM   1614  HN  PHE X 204     -10.401 -13.302  -3.838  0.00  0.00     0.163 HD
ATOM   1615  CA  PHE X 204      -9.812 -15.107  -5.069  0.00  0.00     0.180 C 
ATOM   1616  CB  PHE X 204      -9.963 -15.975  -3.772  0.00  0.00     0.073 C 
ATOM   1617  CG  PHE X 204      -8.614 -16.096  -3.082  0.00  0.00    -0.056 A 
ATOM   1618  CD1 PHE X 204      -7.700 -17.053  -3.561  0.00  0.00     0.007 A 
ATOM   1619  CE1 PHE X 204      -6.426 -17.138  -2.986  0.00  0.00     0.001 A 
ATOM   1620  CZ  PHE X 204      -6.038 -16.273  -1.939  0.00  0.00     0.000 A 
ATOM   1621  CD2 PHE X 204      -8.245 -15.339  -1.981  0.00  0.00     0.007 A 
ATOM   1622  CE2 PHE X 204      -6.995 -15.425  -1.348  0.00  0.00     0.001 A 
ATOM   1623  C   PHE X 204     -10.686 -15.513  -6.210  0.00  0.00     0.241 C 
ATOM   1624  O   PHE X 204     -10.207 -15.930  -7.246  0.00  0.00    -0.271 OA
ATOM   1625  N   ILE X 205     -12.066 -15.221  -6.153  0.00  0.00    -0.346 N 
ATOM   1626  HN  ILE X 205     -12.514 -14.736  -5.406  0.00  0.00     0.163 HD
ATOM   1627  CA  ILE X 205     -13.055 -15.774  -7.171  0.00  0.00     0.180 C 
ATOM   1628  CB  ILE X 205     -14.451 -15.463  -6.676  0.00  0.00     0.013 C 
ATOM   1629  CG2 ILE X 205     -15.435 -15.746  -7.880  0.00  0.00     0.012 C 
ATOM   1630  CG1 ILE X 205     -14.781 -16.346  -5.443  0.00  0.00     0.002 C 
ATOM   1631  CD  ILE X 205     -16.194 -16.212  -5.038  0.00  0.00     0.005 C 
ATOM   1632  C   ILE X 205     -12.759 -15.260  -8.550  0.00  0.00     0.241 C 
ATOM   1633  O   ILE X 205     -12.761 -16.007  -9.548  0.00  0.00    -0.271 OA
ATOM   1634  N   VAL X 206     -12.485 -13.917  -8.577  0.00  0.00    -0.346 N 
ATOM   1635  HN  VAL X 206     -12.354 -13.330  -7.783  0.00  0.00     0.163 HD
ATOM   1636  CA  VAL X 206     -12.278 -13.124  -9.768  0.00  0.00     0.180 C 
ATOM   1637  CB  VAL X 206     -12.855 -11.699  -9.557  0.00  0.00     0.009 C 
ATOM   1638  CG1 VAL X 206     -12.779 -10.945 -10.903  0.00  0.00     0.012 C 
ATOM   1639  CG2 VAL X 206     -14.327 -11.757  -9.075  0.00  0.00     0.012 C 
ATOM   1640  C   VAL X 206     -10.839 -13.258 -10.232  0.00  0.00     0.241 C 
ATOM   1641  O   VAL X 206     -10.387 -12.655 -11.230  0.00  0.00    -0.271 OA
ATOM   1642  N   GLY X 207     -10.089 -14.039  -9.392  0.00  0.00    -0.351 N 
ATOM   1643  HN  GLY X 207     -10.341 -14.447  -8.518  0.00  0.00     0.163 HD
ATOM   1644  CA  GLY X 207      -8.830 -14.571  -9.934  0.00  0.00     0.225 C 
ATOM   1645  C   GLY X 207      -9.071 -15.732 -10.832  0.00  0.00     0.236 C 
ATOM   1646  O   GLY X 207      -8.728 -15.768 -11.969  0.00  0.00    -0.272 OA
ATOM   1647  N   PHE X 208      -9.718 -16.805 -10.271  0.00  0.00    -0.346 N 
ATOM   1648  HN  PHE X 208      -9.992 -16.541  -9.350  0.00  0.00     0.163 HD
ATOM   1649  CA  PHE X 208      -9.932 -18.151 -10.787  0.00  0.00     0.180 C 
ATOM   1650  CB  PHE X 208     -10.585 -19.156  -9.755  0.00  0.00     0.073 C 
ATOM   1651  CG  PHE X 208      -9.678 -19.270  -8.667  0.00  0.00    -0.056 A 
ATOM   1652  CD1 PHE X 208     -10.078 -18.866  -7.348  0.00  0.00     0.007 A 
ATOM   1653  CE1 PHE X 208      -9.324 -19.247  -6.250  0.00  0.00     0.001 A 
ATOM   1654  CZ  PHE X 208      -8.144 -20.003  -6.428  0.00  0.00     0.000 A 
ATOM   1655  CD2 PHE X 208      -8.451 -20.024  -8.808  0.00  0.00     0.007 A 
ATOM   1656  CE2 PHE X 208      -7.686 -20.370  -7.720  0.00  0.00     0.001 A 
ATOM   1657  C   PHE X 208     -10.689 -18.048 -12.224  0.00  0.00     0.241 C 
ATOM   1658  O   PHE X 208     -10.316 -18.816 -13.064  0.00  0.00    -0.271 OA
ATOM   1659  N   THR X 209     -11.807 -17.230 -12.338  0.00  0.00    -0.344 N 
ATOM   1660  HN  THR X 209     -11.969 -16.626 -11.561  0.00  0.00     0.163 HD
ATOM   1661  CA  THR X 209     -12.673 -17.239 -13.483  0.00  0.00     0.205 C 
ATOM   1662  CB  THR X 209     -13.905 -16.359 -13.288  0.00  0.00     0.146 C 
ATOM   1663  OG1 THR X 209     -13.603 -15.014 -12.913  0.00  0.00    -0.393 OA
ATOM   1664  HG1 THR X 209     -14.347 -14.465 -13.170  0.00  0.00     0.210 HD
ATOM   1665  CG2 THR X 209     -14.877 -16.954 -12.234  0.00  0.00     0.042 C 
ATOM   1666  C   THR X 209     -11.905 -16.718 -14.734  0.00  0.00     0.243 C 
ATOM   1667  O   THR X 209     -12.132 -17.273 -15.809  0.00  0.00    -0.271 OA
ATOM   1668  N   ARG X 210     -11.094 -15.675 -14.551  0.00  0.00    -0.346 N 
ATOM   1669  HN  ARG X 210     -10.886 -15.339 -13.636  0.00  0.00     0.163 HD
ATOM   1670  CA  ARG X 210     -10.377 -14.994 -15.585  0.00  0.00     0.176 C 
ATOM   1671  CB  ARG X 210     -10.220 -13.525 -15.120  0.00  0.00     0.036 C 
ATOM   1672  CG  ARG X 210     -11.500 -12.687 -15.170  0.00  0.00     0.023 C 
ATOM   1673  CD  ARG X 210     -11.319 -11.309 -14.460  0.00  0.00     0.138 C 
ATOM   1674  NE  ARG X 210     -10.152 -10.566 -14.951  0.00  0.00    -0.227 N 
ATOM   1675  HE  ARG X 210      -9.411 -10.147 -14.427  0.00  0.00     0.177 HD
ATOM   1676  CZ  ARG X 210     -10.122  -9.929 -16.161  0.00  0.00     0.665 C 
ATOM   1677  NH1 ARG X 210      -9.170  -8.991 -16.462  0.00  0.00    -0.235 N 
ATOM   1678 1HH1 ARG X 210      -8.402  -8.806 -15.849  0.00  0.00     0.174 HD
ATOM   1679 2HH1 ARG X 210      -9.438  -8.404 -17.226  0.00  0.00     0.174 HD
ATOM   1680  NH2 ARG X 210     -11.098 -10.071 -17.062  0.00  0.00    -0.235 N 
ATOM   1681 1HH2 ARG X 210     -11.996 -10.305 -16.689  0.00  0.00     0.174 HD
ATOM   1682 2HH2 ARG X 210     -11.246  -9.409 -17.797  0.00  0.00     0.174 HD
ATOM   1683  C   ARG X 210      -9.074 -15.617 -15.904  0.00  0.00     0.240 C 
ATOM   1684  O   ARG X 210      -8.755 -16.075 -17.008  0.00  0.00    -0.271 OA
ATOM   1685  N   GLY X 211      -8.208 -15.701 -14.871  0.00  0.00    -0.351 N 
ATOM   1686  HN  GLY X 211      -8.475 -15.521 -13.928  0.00  0.00     0.163 HD
ATOM   1687  CA  GLY X 211      -6.834 -16.060 -15.035  0.00  0.00     0.225 C 
ATOM   1688  C   GLY X 211      -6.365 -17.210 -14.221  0.00  0.00     0.236 C 
ATOM   1689  O   GLY X 211      -5.401 -17.079 -13.479  0.00  0.00    -0.272 OA
ATOM   1690  N   TRP X 212      -7.035 -18.396 -14.304  0.00  0.00    -0.346 N 
ATOM   1691  HN  TRP X 212      -7.721 -18.464 -15.024  0.00  0.00     0.163 HD
ATOM   1692  CA  TRP X 212      -6.775 -19.553 -13.503  0.00  0.00     0.181 C 
ATOM   1693  CB  TRP X 212      -7.613 -20.713 -14.161  0.00  0.00     0.075 C 
ATOM   1694  CG  TRP X 212      -7.472 -22.210 -13.668  0.00  0.00    -0.028 A 
ATOM   1695  CD1 TRP X 212      -6.617 -23.218 -14.082  0.00  0.00     0.096 A 
ATOM   1696  NE1 TRP X 212      -6.833 -24.376 -13.436  0.00  0.00    -0.365 N 
ATOM   1697  HE1 TRP X 212      -6.186 -25.106 -13.466  0.00  0.00     0.165 HD
ATOM   1698  CE2 TRP X 212      -7.754 -24.200 -12.471  0.00  0.00     0.042 A 
ATOM   1699  CD2 TRP X 212      -8.199 -22.830 -12.589  0.00  0.00    -0.002 A 
ATOM   1700  CE3 TRP X 212      -9.178 -22.349 -11.767  0.00  0.00     0.014 A 
ATOM   1701  CZ3 TRP X 212      -9.798 -23.209 -10.832  0.00  0.00     0.001 A 
ATOM   1702  CZ2 TRP X 212      -8.353 -25.082 -11.602  0.00  0.00     0.030 A 
ATOM   1703  CH2 TRP X 212      -9.396 -24.534 -10.771  0.00  0.00     0.002 A 
ATOM   1704  C   TRP X 212      -5.298 -20.050 -13.367  0.00  0.00     0.241 C 
ATOM   1705  O   TRP X 212      -4.829 -20.207 -12.217  0.00  0.00    -0.271 OA
ATOM   1706  N   LYS X 213      -4.626 -20.384 -14.480  0.00  0.00    -0.346 N 
ATOM   1707  HN  LYS X 213      -4.954 -19.998 -15.338  0.00  0.00     0.163 HD
ATOM   1708  CA  LYS X 213      -3.317 -21.101 -14.387  0.00  0.00     0.176 C 
ATOM   1709  CB  LYS X 213      -2.685 -21.299 -15.765  0.00  0.00     0.035 C 
ATOM   1710  CG  LYS X 213      -3.273 -22.378 -16.681  0.00  0.00     0.004 C 
ATOM   1711  CD  LYS X 213      -2.731 -22.403 -18.167  0.00  0.00     0.027 C 
ATOM   1712  CE  LYS X 213      -3.550 -23.619 -18.825  0.00  0.00     0.229 C 
ATOM   1713  NZ  LYS X 213      -3.141 -23.909 -20.191  0.00  0.00    -0.079 N 
ATOM   1714  HZ1 LYS X 213      -3.702 -24.740 -20.469  0.00  0.00     0.274 HD
ATOM   1715  HZ2 LYS X 213      -2.164 -24.259 -20.135  0.00  0.00     0.274 HD
ATOM   1716  HZ3 LYS X 213      -3.296 -23.123 -20.854  0.00  0.00     0.274 HD
ATOM   1717  C   LYS X 213      -2.348 -20.322 -13.571  0.00  0.00     0.241 C 
ATOM   1718  O   LYS X 213      -1.831 -20.832 -12.570  0.00  0.00    -0.271 OA
ATOM   1719  N   LEU X 214      -1.984 -18.994 -13.901  0.00  0.00    -0.346 N 
ATOM   1720  HN  LEU X 214      -2.355 -18.685 -14.773  0.00  0.00     0.163 HD
ATOM   1721  CA  LEU X 214      -1.125 -18.204 -13.139  0.00  0.00     0.177 C 
ATOM   1722  CB  LEU X 214      -1.061 -16.733 -13.791  0.00  0.00     0.038 C 
ATOM   1723  CG  LEU X 214      -0.057 -15.749 -13.144  0.00  0.00    -0.020 C 
ATOM   1724  CD1 LEU X 214       0.879 -15.159 -14.168  0.00  0.00     0.009 C 
ATOM   1725  CD2 LEU X 214      -0.721 -14.630 -12.285  0.00  0.00     0.009 C 
ATOM   1726  C   LEU X 214      -1.593 -18.099 -11.697  0.00  0.00     0.241 C 
ATOM   1727  O   LEU X 214      -0.743 -18.063 -10.803  0.00  0.00    -0.271 OA
ATOM   1728  N   THR X 215      -2.967 -17.927 -11.538  0.00  0.00    -0.344 N 
ATOM   1729  HN  THR X 215      -3.618 -17.868 -12.290  0.00  0.00     0.163 HD
ATOM   1730  CA  THR X 215      -3.620 -17.906 -10.214  0.00  0.00     0.205 C 
ATOM   1731  CB  THR X 215      -5.108 -17.766 -10.259  0.00  0.00     0.146 C 
ATOM   1732  OG1 THR X 215      -5.350 -16.508 -10.898  0.00  0.00    -0.393 OA
ATOM   1733  HG1 THR X 215      -5.364 -16.596 -11.854  0.00  0.00     0.210 HD
ATOM   1734  CG2 THR X 215      -5.686 -17.564  -8.866  0.00  0.00     0.042 C 
ATOM   1735  C   THR X 215      -3.257 -19.198  -9.432  0.00  0.00     0.243 C 
ATOM   1736  O   THR X 215      -2.897 -19.109  -8.253  0.00  0.00    -0.271 OA
ATOM   1737  N   LEU X 216      -3.243 -20.432 -10.099  0.00  0.00    -0.346 N 
ATOM   1738  HN  LEU X 216      -3.451 -20.442 -11.074  0.00  0.00     0.163 HD
ATOM   1739  CA  LEU X 216      -2.865 -21.630  -9.322  0.00  0.00     0.177 C 
ATOM   1740  CB  LEU X 216      -3.114 -22.947 -10.210  0.00  0.00     0.038 C 
ATOM   1741  CG  LEU X 216      -4.530 -23.275 -10.661  0.00  0.00    -0.020 C 
ATOM   1742  CD1 LEU X 216      -4.348 -24.548 -11.525  0.00  0.00     0.009 C 
ATOM   1743  CD2 LEU X 216      -5.548 -23.592  -9.506  0.00  0.00     0.009 C 
ATOM   1744  C   LEU X 216      -1.426 -21.736  -8.858  0.00  0.00     0.241 C 
ATOM   1745  O   LEU X 216      -1.160 -22.351  -7.856  0.00  0.00    -0.271 OA
ATOM   1746  N   VAL X 217      -0.431 -20.956  -9.479  0.00  0.00    -0.346 N 
ATOM   1747  HN  VAL X 217      -0.679 -20.320 -10.206  0.00  0.00     0.163 HD
ATOM   1748  CA  VAL X 217       0.988 -21.017  -9.013  0.00  0.00     0.180 C 
ATOM   1749  CB  VAL X 217       1.952 -20.629 -10.150  0.00  0.00     0.009 C 
ATOM   1750  CG1 VAL X 217       3.381 -20.578  -9.723  0.00  0.00     0.012 C 
ATOM   1751  CG2 VAL X 217       1.763 -21.556 -11.279  0.00  0.00     0.012 C 
ATOM   1752  C   VAL X 217       1.132 -20.116  -7.827  0.00  0.00     0.241 C 
ATOM   1753  O   VAL X 217       1.805 -20.420  -6.895  0.00  0.00    -0.271 OA
ATOM   1754  N   ILE X 218       0.365 -18.972  -7.873  0.00  0.00    -0.346 N 
ATOM   1755  HN  ILE X 218      -0.080 -18.734  -8.733  0.00  0.00     0.163 HD
ATOM   1756  CA  ILE X 218       0.302 -17.996  -6.791  0.00  0.00     0.180 C 
ATOM   1757  CB  ILE X 218      -0.431 -16.683  -7.225  0.00  0.00     0.013 C 
ATOM   1758  CG2 ILE X 218      -0.490 -15.785  -5.973  0.00  0.00     0.012 C 
ATOM   1759  CG1 ILE X 218       0.437 -15.982  -8.274  0.00  0.00     0.002 C 
ATOM   1760  CD  ILE X 218      -0.017 -14.592  -8.559  0.00  0.00     0.005 C 
ATOM   1761  C   ILE X 218      -0.368 -18.718  -5.545  0.00  0.00     0.241 C 
ATOM   1762  O   ILE X 218       0.159 -18.679  -4.402  0.00  0.00    -0.271 OA
ATOM   1763  N   LEU X 219      -1.490 -19.456  -5.827  0.00  0.00    -0.346 N 
ATOM   1764  HN  LEU X 219      -1.808 -19.441  -6.772  0.00  0.00     0.163 HD
ATOM   1765  CA  LEU X 219      -2.222 -20.242  -4.886  0.00  0.00     0.177 C 
ATOM   1766  CB  LEU X 219      -3.533 -20.793  -5.546  0.00  0.00     0.038 C 
ATOM   1767  CG  LEU X 219      -4.477 -21.560  -4.609  0.00  0.00    -0.020 C 
ATOM   1768  CD1 LEU X 219      -5.087 -20.531  -3.669  0.00  0.00     0.009 C 
ATOM   1769  CD2 LEU X 219      -5.518 -22.351  -5.384  0.00  0.00     0.009 C 
ATOM   1770  C   LEU X 219      -1.470 -21.299  -4.171  0.00  0.00     0.241 C 
ATOM   1771  O   LEU X 219      -1.625 -21.615  -2.942  0.00  0.00    -0.271 OA
ATOM   1772  N   ALA X 220      -0.492 -21.929  -4.924  0.00  0.00    -0.346 N 
ATOM   1773  HN  ALA X 220      -0.466 -21.731  -5.901  0.00  0.00     0.163 HD
ATOM   1774  CA  ALA X 220       0.526 -22.787  -4.415  0.00  0.00     0.172 C 
ATOM   1775  CB  ALA X 220       1.263 -23.534  -5.558  0.00  0.00     0.042 C 
ATOM   1776  C   ALA X 220       1.495 -22.121  -3.414  0.00  0.00     0.240 C 
ATOM   1777  O   ALA X 220       1.826 -22.592  -2.321  0.00  0.00    -0.271 OA
ATOM   1778  N   ILE X 221       1.879 -20.795  -3.672  0.00  0.00    -0.346 N 
ATOM   1779  HN  ILE X 221       1.484 -20.325  -4.458  0.00  0.00     0.163 HD
ATOM   1780  CA  ILE X 221       2.977 -20.138  -2.806  0.00  0.00     0.180 C 
ATOM   1781  CB  ILE X 221       3.867 -19.171  -3.651  0.00  0.00     0.013 C 
ATOM   1782  CG2 ILE X 221       3.209 -18.015  -4.345  0.00  0.00     0.012 C 
ATOM   1783  CG1 ILE X 221       5.116 -18.775  -2.904  0.00  0.00     0.002 C 
ATOM   1784  CD  ILE X 221       6.331 -18.437  -3.744  0.00  0.00     0.005 C 
ATOM   1785  C   ILE X 221       2.458 -19.573  -1.492  0.00  0.00     0.241 C 
ATOM   1786  O   ILE X 221       3.079 -19.449  -0.461  0.00  0.00    -0.271 OA
ATOM   1787  N   SER X 222       1.120 -19.229  -1.553  0.00  0.00    -0.344 N 
ATOM   1788  HN  SER X 222       0.761 -19.177  -2.481  0.00  0.00     0.163 HD
ATOM   1789  CA  SER X 222       0.305 -18.620  -0.507  0.00  0.00     0.200 C 
ATOM   1790  CB  SER X 222      -1.150 -18.368  -0.967  0.00  0.00     0.199 C 
ATOM   1791  OG  SER X 222      -1.190 -17.464  -2.075  0.00  0.00    -0.398 OA
ATOM   1792  HG1 SER X 222      -0.747 -17.800  -2.858  0.00  0.00     0.209 HD
ATOM   1793  C   SER X 222       0.309 -19.305   0.833  0.00  0.00     0.245 C 
ATOM   1794  O   SER X 222       0.708 -18.576   1.743  0.00  0.00    -0.271 OA
ATOM   1795  N   PRO X 223       0.055 -20.570   1.112  0.00  0.00    -0.337 N 
ATOM   1796  CD  PRO X 223      -0.578 -21.580   0.173  0.00  0.00     0.127 C 
ATOM   1797  CA  PRO X 223       0.224 -21.082   2.424  0.00  0.00     0.179 C 
ATOM   1798  CB  PRO X 223      -0.539 -22.476   2.384  0.00  0.00     0.037 C 
ATOM   1799  CG  PRO X 223      -0.488 -22.888   0.919  0.00  0.00     0.022 C 
ATOM   1800  C   PRO X 223       1.690 -21.324   2.663  0.00  0.00     0.241 C 
ATOM   1801  O   PRO X 223       1.936 -21.613   3.786  0.00  0.00    -0.271 OA
ATOM   1802  N   VAL X 224       2.636 -21.208   1.721  0.00  0.00    -0.346 N 
ATOM   1803  HN  VAL X 224       2.512 -20.842   0.802  0.00  0.00     0.163 HD
ATOM   1804  CA  VAL X 224       4.054 -21.348   2.107  0.00  0.00     0.180 C 
ATOM   1805  CB  VAL X 224       5.090 -21.541   0.959  0.00  0.00     0.009 C 
ATOM   1806  CG1 VAL X 224       6.508 -21.648   1.492  0.00  0.00     0.012 C 
ATOM   1807  CG2 VAL X 224       4.710 -22.722  -0.017  0.00  0.00     0.012 C 
ATOM   1808  C   VAL X 224       4.529 -20.234   2.906  0.00  0.00     0.241 C 
ATOM   1809  O   VAL X 224       5.173 -20.424   3.933  0.00  0.00    -0.271 OA
ATOM   1810  N   LEU X 225       4.104 -19.013   2.614  0.00  0.00    -0.346 N 
ATOM   1811  HN  LEU X 225       3.767 -18.747   1.714  0.00  0.00     0.163 HD
ATOM   1812  CA  LEU X 225       4.258 -17.885   3.447  0.00  0.00     0.177 C 
ATOM   1813  CB  LEU X 225       4.039 -16.642   2.583  0.00  0.00     0.038 C 
ATOM   1814  CG  LEU X 225       4.197 -15.237   3.130  0.00  0.00    -0.020 C 
ATOM   1815  CD1 LEU X 225       5.671 -14.931   3.597  0.00  0.00     0.009 C 
ATOM   1816  CD2 LEU X 225       3.723 -14.164   2.196  0.00  0.00     0.009 C 
ATOM   1817  C   LEU X 225       3.296 -17.892   4.644  0.00  0.00     0.240 C 
ATOM   1818  O   LEU X 225       3.580 -17.449   5.780  0.00  0.00    -0.271 OA
ATOM   1819  N   GLY X 226       2.066 -18.425   4.411  0.00  0.00    -0.351 N 
ATOM   1820  HN  GLY X 226       1.769 -18.612   3.478  0.00  0.00     0.163 HD
ATOM   1821  CA  GLY X 226       1.069 -18.522   5.410  0.00  0.00     0.225 C 
ATOM   1822  C   GLY X 226       1.348 -19.372   6.663  0.00  0.00     0.236 C 
ATOM   1823  O   GLY X 226       1.017 -18.940   7.742  0.00  0.00    -0.272 OA
ATOM   1824  N   LEU X 227       2.062 -20.519   6.432  0.00  0.00    -0.346 N 
ATOM   1825  HN  LEU X 227       2.072 -20.876   5.502  0.00  0.00     0.163 HD
ATOM   1826  CA  LEU X 227       2.661 -21.479   7.333  0.00  0.00     0.177 C 
ATOM   1827  CB  LEU X 227       2.994 -22.786   6.596  0.00  0.00     0.038 C 
ATOM   1828  CG  LEU X 227       3.984 -23.704   7.312  0.00  0.00    -0.020 C 
ATOM   1829  CD1 LEU X 227       3.203 -24.288   8.556  0.00  0.00     0.009 C 
ATOM   1830  CD2 LEU X 227       4.584 -24.753   6.421  0.00  0.00     0.009 C 
ATOM   1831  C   LEU X 227       3.855 -20.803   7.935  0.00  0.00     0.241 C 
ATOM   1832  O   LEU X 227       4.012 -20.832   9.114  0.00  0.00    -0.271 OA
ATOM   1833  N   SER X 228       4.727 -20.150   7.154  0.00  0.00    -0.344 N 
ATOM   1834  HN  SER X 228       4.415 -20.061   6.211  0.00  0.00     0.163 HD
ATOM   1835  CA  SER X 228       6.052 -19.579   7.552  0.00  0.00     0.200 C 
ATOM   1836  CB  SER X 228       6.861 -19.032   6.333  0.00  0.00     0.199 C 
ATOM   1837  OG  SER X 228       7.377 -20.120   5.542  0.00  0.00    -0.398 OA
ATOM   1838  HG1 SER X 228       6.730 -20.224   4.841  0.00  0.00     0.209 HD
ATOM   1839  C   SER X 228       5.772 -18.479   8.542  0.00  0.00     0.243 C 
ATOM   1840  O   SER X 228       6.368 -18.391   9.609  0.00  0.00    -0.271 OA
ATOM   1841  N   ALA X 229       4.721 -17.680   8.358  0.00  0.00    -0.346 N 
ATOM   1842  HN  ALA X 229       4.288 -17.861   7.478  0.00  0.00     0.163 HD
ATOM   1843  CA  ALA X 229       4.318 -16.587   9.212  0.00  0.00     0.172 C 
ATOM   1844  CB  ALA X 229       3.212 -15.847   8.468  0.00  0.00     0.042 C 
ATOM   1845  C   ALA X 229       3.916 -17.027  10.641  0.00  0.00     0.240 C 
ATOM   1846  O   ALA X 229       4.326 -16.406  11.606  0.00  0.00    -0.271 OA
ATOM   1847  N   ALA X 230       3.045 -18.060  10.778  0.00  0.00    -0.346 N 
ATOM   1848  HN  ALA X 230       2.686 -18.517   9.968  0.00  0.00     0.163 HD
ATOM   1849  CA  ALA X 230       2.675 -18.655  12.040  0.00  0.00     0.172 C 
ATOM   1850  CB  ALA X 230       1.578 -19.752  11.919  0.00  0.00     0.042 C 
ATOM   1851  C   ALA X 230       3.787 -19.260  12.814  0.00  0.00     0.240 C 
ATOM   1852  O   ALA X 230       3.831 -19.178  13.969  0.00  0.00    -0.271 OA
ATOM   1853  N   VAL X 231       4.839 -19.832  12.236  0.00  0.00    -0.346 N 
ATOM   1854  HN  VAL X 231       4.762 -19.930  11.247  0.00  0.00     0.163 HD
ATOM   1855  CA  VAL X 231       6.037 -20.366  12.821  0.00  0.00     0.180 C 
ATOM   1856  CB  VAL X 231       6.648 -21.379  11.874  0.00  0.00     0.009 C 
ATOM   1857  CG1 VAL X 231       7.949 -22.115  12.322  0.00  0.00     0.012 C 
ATOM   1858  CG2 VAL X 231       5.541 -22.459  11.591  0.00  0.00     0.012 C 
ATOM   1859  C   VAL X 231       7.077 -19.314  13.126  0.00  0.00     0.241 C 
ATOM   1860  O   VAL X 231       7.768 -19.259  14.113  0.00  0.00    -0.271 OA
ATOM   1861  N   TRP X 232       7.187 -18.274  12.277  0.00  0.00    -0.346 N 
ATOM   1862  HN  TRP X 232       6.567 -18.272  11.496  0.00  0.00     0.163 HD
ATOM   1863  CA  TRP X 232       7.779 -17.032  12.701  0.00  0.00     0.181 C 
ATOM   1864  CB  TRP X 232       7.588 -16.041  11.584  0.00  0.00     0.075 C 
ATOM   1865  CG  TRP X 232       7.985 -14.611  11.683  0.00  0.00    -0.028 A 
ATOM   1866  CD1 TRP X 232       8.643 -13.866  12.625  0.00  0.00     0.096 A 
ATOM   1867  NE1 TRP X 232       8.721 -12.510  12.213  0.00  0.00    -0.365 N 
ATOM   1868  HE1 TRP X 232       8.893 -11.750  12.801  0.00  0.00     0.165 HD
ATOM   1869  CE2 TRP X 232       8.070 -12.331  11.082  0.00  0.00     0.042 A 
ATOM   1870  CD2 TRP X 232       7.603 -13.629  10.639  0.00  0.00    -0.002 A 
ATOM   1871  CE3 TRP X 232       6.957 -13.715   9.339  0.00  0.00     0.014 A 
ATOM   1872  CZ3 TRP X 232       6.720 -12.596   8.585  0.00  0.00     0.001 A 
ATOM   1873  CZ2 TRP X 232       7.697 -11.146  10.371  0.00  0.00     0.030 A 
ATOM   1874  CH2 TRP X 232       7.028 -11.313   9.159  0.00  0.00     0.002 A 
ATOM   1875  C   TRP X 232       7.229 -16.465  14.005  0.00  0.00     0.241 C 
ATOM   1876  O   TRP X 232       7.939 -16.226  14.954  0.00  0.00    -0.271 OA
ATOM   1877  N   ALA X 233       5.878 -16.150  14.032  0.00  0.00    -0.346 N 
ATOM   1878  HN  ALA X 233       5.268 -16.386  13.280  0.00  0.00     0.163 HD
ATOM   1879  CA  ALA X 233       5.182 -15.598  15.141  0.00  0.00     0.172 C 
ATOM   1880  CB  ALA X 233       3.658 -15.585  14.817  0.00  0.00     0.042 C 
ATOM   1881  C   ALA X 233       5.351 -16.257  16.490  0.00  0.00     0.240 C 
ATOM   1882  O   ALA X 233       5.659 -15.650  17.562  0.00  0.00    -0.271 OA
ATOM   1883  N   LYS X 234       5.194 -17.580  16.528  0.00  0.00    -0.346 N 
ATOM   1884  HN  LYS X 234       4.925 -18.071  15.704  0.00  0.00     0.163 HD
ATOM   1885  CA  LYS X 234       5.468 -18.385  17.637  0.00  0.00     0.176 C 
ATOM   1886  CB  LYS X 234       4.663 -19.732  17.499  0.00  0.00     0.035 C 
ATOM   1887  CG  LYS X 234       3.097 -19.659  17.323  0.00  0.00     0.004 C 
ATOM   1888  CD  LYS X 234       2.464 -19.029  18.489  0.00  0.00     0.027 C 
ATOM   1889  CE  LYS X 234       0.931 -19.128  18.419  0.00  0.00     0.229 C 
ATOM   1890  NZ  LYS X 234       0.378 -18.461  17.235  0.00  0.00    -0.079 N 
ATOM   1891  HZ1 LYS X 234       0.825 -17.536  17.076  0.00  0.00     0.274 HD
ATOM   1892  HZ2 LYS X 234      -0.611 -18.285  17.507  0.00  0.00     0.274 HD
ATOM   1893  HZ3 LYS X 234       0.385 -19.088  16.404  0.00  0.00     0.274 HD
ATOM   1894  C   LYS X 234       6.944 -18.650  17.886  0.00  0.00     0.241 C 
ATOM   1895  O   LYS X 234       7.271 -19.097  19.006  0.00  0.00    -0.271 OA
ATOM   1896  N   ILE X 235       7.925 -18.315  17.020  0.00  0.00    -0.346 N 
ATOM   1897  HN  ILE X 235       7.809 -18.011  16.077  0.00  0.00     0.163 HD
ATOM   1898  CA  ILE X 235       9.340 -18.149  17.479  0.00  0.00     0.180 C 
ATOM   1899  CB  ILE X 235      10.275 -18.208  16.303  0.00  0.00     0.013 C 
ATOM   1900  CG2 ILE X 235      11.668 -17.545  16.514  0.00  0.00     0.012 C 
ATOM   1901  CG1 ILE X 235      10.476 -19.720  15.876  0.00  0.00     0.002 C 
ATOM   1902  CD  ILE X 235      11.152 -20.020  14.536  0.00  0.00     0.005 C 
ATOM   1903  C   ILE X 235       9.473 -16.885  18.313  0.00  0.00     0.241 C 
ATOM   1904  O   ILE X 235       9.858 -16.870  19.446  0.00  0.00    -0.271 OA
ATOM   1905  N   LEU X 236       9.104 -15.710  17.744  0.00  0.00    -0.346 N 
ATOM   1906  HN  LEU X 236       8.722 -15.731  16.823  0.00  0.00     0.163 HD
ATOM   1907  CA  LEU X 236       9.305 -14.381  18.277  0.00  0.00     0.177 C 
ATOM   1908  CB  LEU X 236       8.845 -13.364  17.158  0.00  0.00     0.038 C 
ATOM   1909  CG  LEU X 236       9.365 -11.968  17.427  0.00  0.00    -0.020 C 
ATOM   1910  CD1 LEU X 236      10.915 -11.969  17.201  0.00  0.00     0.009 C 
ATOM   1911  CD2 LEU X 236       8.690 -10.922  16.571  0.00  0.00     0.009 C 
ATOM   1912  C   LEU X 236       8.561 -14.149  19.548  0.00  0.00     0.241 C 
ATOM   1913  O   LEU X 236       9.105 -13.593  20.544  0.00  0.00    -0.271 OA
ATOM   1914  N   SER X 237       7.313 -14.682  19.685  0.00  0.00    -0.344 N 
ATOM   1915  HN  SER X 237       7.000 -15.127  18.850  0.00  0.00     0.163 HD
ATOM   1916  CA  SER X 237       6.412 -14.684  20.829  0.00  0.00     0.200 C 
ATOM   1917  CB  SER X 237       5.035 -15.291  20.642  0.00  0.00     0.199 C 
ATOM   1918  OG  SER X 237       4.140 -14.892  21.659  0.00  0.00    -0.398 OA
ATOM   1919  HG1 SER X 237       3.302 -15.162  21.276  0.00  0.00     0.209 HD
ATOM   1920  C   SER X 237       6.922 -15.349  22.059  0.00  0.00     0.243 C 
ATOM   1921  O   SER X 237       6.804 -14.904  23.178  0.00  0.00    -0.271 OA
ATOM   1922  N   SER X 238       7.552 -16.483  21.826  0.00  0.00    -0.344 N 
ATOM   1923  HN  SER X 238       7.718 -16.806  20.897  0.00  0.00     0.163 HD
ATOM   1924  CA  SER X 238       8.130 -17.286  22.866  0.00  0.00     0.200 C 
ATOM   1925  CB  SER X 238       8.739 -18.677  22.308  0.00  0.00     0.199 C 
ATOM   1926  OG  SER X 238       7.628 -19.518  22.024  0.00  0.00    -0.398 OA
ATOM   1927  HG1 SER X 238       7.808 -20.298  21.493  0.00  0.00     0.209 HD
ATOM   1928  C   SER X 238       9.282 -16.602  23.540  0.00  0.00     0.243 C 
ATOM   1929  O   SER X 238       9.436 -16.742  24.740  0.00  0.00    -0.271 OA
ATOM   1930  N   PHE X 239      10.009 -15.749  22.758  0.00  0.00    -0.346 N 
ATOM   1931  HN  PHE X 239       9.982 -16.006  21.795  0.00  0.00     0.163 HD
ATOM   1932  CA  PHE X 239      10.971 -14.795  23.234  0.00  0.00     0.180 C 
ATOM   1933  CB  PHE X 239      11.825 -14.248  22.046  0.00  0.00     0.073 C 
ATOM   1934  CG  PHE X 239      12.527 -15.352  21.321  0.00  0.00    -0.056 A 
ATOM   1935  CD1 PHE X 239      12.904 -16.575  21.885  0.00  0.00     0.007 A 
ATOM   1936  CE1 PHE X 239      13.683 -17.493  21.205  0.00  0.00     0.001 A 
ATOM   1937  CZ  PHE X 239      14.112 -17.209  19.879  0.00  0.00     0.000 A 
ATOM   1938  CD2 PHE X 239      12.936 -15.111  20.010  0.00  0.00     0.007 A 
ATOM   1939  CE2 PHE X 239      13.733 -16.016  19.304  0.00  0.00     0.001 A 
ATOM   1940  C   PHE X 239      10.429 -13.665  24.159  0.00  0.00     0.241 C 
ATOM   1941  O   PHE X 239      10.942 -13.461  25.250  0.00  0.00    -0.271 OA
ATOM   1942  N   THR X 240       9.309 -13.003  23.707  0.00  0.00    -0.344 N 
ATOM   1943  HN  THR X 240       9.149 -13.201  22.743  0.00  0.00     0.163 HD
ATOM   1944  CA  THR X 240       8.486 -12.090  24.519  0.00  0.00     0.205 C 
ATOM   1945  CB  THR X 240       7.306 -11.667  23.762  0.00  0.00     0.146 C 
ATOM   1946  OG1 THR X 240       7.649 -10.803  22.666  0.00  0.00    -0.393 OA
ATOM   1947  HG1 THR X 240       6.912 -10.824  22.052  0.00  0.00     0.210 HD
ATOM   1948  CG2 THR X 240       6.489 -10.713  24.670  0.00  0.00     0.042 C 
ATOM   1949  C   THR X 240       8.028 -12.733  25.842  0.00  0.00     0.243 C 
ATOM   1950  O   THR X 240       8.235 -12.253  26.980  0.00  0.00    -0.271 OA
ATOM   1951  N   ASP X 241       7.457 -13.972  25.831  0.00  0.00    -0.345 N 
ATOM   1952  HN  ASP X 241       7.278 -14.439  24.969  0.00  0.00     0.163 HD
ATOM   1953  CA  ASP X 241       7.070 -14.692  27.020  0.00  0.00     0.186 C 
ATOM   1954  CB  ASP X 241       6.328 -15.961  26.659  0.00  0.00     0.147 C 
ATOM   1955  CG  ASP X 241       4.940 -15.778  26.154  0.00  0.00     0.175 C 
ATOM   1956  OD1 ASP X 241       4.341 -16.771  25.657  0.00  0.00    -0.648 OA
ATOM   1957  OD2 ASP X 241       4.347 -14.718  26.421  0.00  0.00    -0.648 OA
ATOM   1958  C   ASP X 241       8.121 -15.048  27.995  0.00  0.00     0.241 C 
ATOM   1959  O   ASP X 241       7.951 -14.870  29.217  0.00  0.00    -0.271 OA
ATOM   1960  N   LYS X 242       9.315 -15.437  27.518  0.00  0.00    -0.346 N 
ATOM   1961  HN  LYS X 242       9.281 -15.741  26.569  0.00  0.00     0.163 HD
ATOM   1962  CA  LYS X 242      10.554 -15.470  28.293  0.00  0.00     0.176 C 
ATOM   1963  CB  LYS X 242      11.700 -16.192  27.499  0.00  0.00     0.035 C 
ATOM   1964  CG  LYS X 242      13.025 -16.446  28.220  0.00  0.00     0.004 C 
ATOM   1965  CD  LYS X 242      13.930 -17.382  27.441  0.00  0.00     0.027 C 
ATOM   1966  CE  LYS X 242      15.331 -17.602  28.032  0.00  0.00     0.229 C 
ATOM   1967  NZ  LYS X 242      15.329 -18.126  29.386  0.00  0.00    -0.079 N 
ATOM   1968  HZ1 LYS X 242      14.487 -17.887  29.948  0.00  0.00     0.274 HD
ATOM   1969  HZ2 LYS X 242      16.145 -17.777  29.928  0.00  0.00     0.274 HD
ATOM   1970  HZ3 LYS X 242      15.271 -19.164  29.404  0.00  0.00     0.274 HD
ATOM   1971  C   LYS X 242      11.009 -14.127  28.827  0.00  0.00     0.241 C 
ATOM   1972  O   LYS X 242      11.320 -13.960  30.019  0.00  0.00    -0.271 OA
ATOM   1973  N   GLU X 243      11.160 -13.092  27.988  0.00  0.00    -0.346 N 
ATOM   1974  HN  GLU X 243      10.914 -13.305  27.045  0.00  0.00     0.163 HD
ATOM   1975  CA  GLU X 243      11.623 -11.781  28.353  0.00  0.00     0.177 C 
ATOM   1976  CB  GLU X 243      11.566 -10.844  27.159  0.00  0.00     0.045 C 
ATOM   1977  CG  GLU X 243      11.694  -9.347  27.493  0.00  0.00     0.116 C 
ATOM   1978  CD  GLU X 243      11.497  -8.548  26.197  0.00  0.00     0.172 C 
ATOM   1979  OE1 GLU X 243      12.220  -7.489  25.996  0.00  0.00    -0.648 OA
ATOM   1980  OE2 GLU X 243      10.506  -8.863  25.503  0.00  0.00    -0.648 OA
ATOM   1981  C   GLU X 243      10.953 -11.164  29.540  0.00  0.00     0.241 C 
ATOM   1982  O   GLU X 243      11.535 -10.915  30.593  0.00  0.00    -0.271 OA
ATOM   1983  N   LEU X 244       9.632 -11.033  29.531  0.00  0.00    -0.346 N 
ATOM   1984  HN  LEU X 244       9.163 -11.257  28.679  0.00  0.00     0.163 HD
ATOM   1985  CA  LEU X 244       8.914 -10.330  30.568  0.00  0.00     0.177 C 
ATOM   1986  CB  LEU X 244       7.475 -10.036  30.151  0.00  0.00     0.038 C 
ATOM   1987  CG  LEU X 244       7.430  -9.170  28.877  0.00  0.00    -0.020 C 
ATOM   1988  CD1 LEU X 244       5.977  -9.045  28.395  0.00  0.00     0.009 C 
ATOM   1989  CD2 LEU X 244       7.883  -7.769  29.175  0.00  0.00     0.009 C 
ATOM   1990  C   LEU X 244       8.748 -11.061  31.845  0.00  0.00     0.241 C 
ATOM   1991  O   LEU X 244       8.533 -10.487  32.873  0.00  0.00    -0.271 OA
ATOM   1992  N   LEU X 245       9.062 -12.404  31.848  0.00  0.00    -0.346 N 
ATOM   1993  HN  LEU X 245       9.289 -12.867  30.995  0.00  0.00     0.163 HD
ATOM   1994  CA  LEU X 245       8.972 -13.238  33.066  0.00  0.00     0.177 C 
ATOM   1995  CB  LEU X 245       8.764 -14.746  32.743  0.00  0.00     0.038 C 
ATOM   1996  CG  LEU X 245       8.746 -15.711  33.981  0.00  0.00    -0.020 C 
ATOM   1997  CD1 LEU X 245       7.631 -15.206  34.910  0.00  0.00     0.009 C 
ATOM   1998  CD2 LEU X 245       8.777 -17.221  33.640  0.00  0.00     0.009 C 
ATOM   1999  C   LEU X 245      10.277 -13.039  33.787  0.00  0.00     0.241 C 
ATOM   2000  O   LEU X 245      10.390 -13.029  34.997  0.00  0.00    -0.271 OA
ATOM   2001  N   ALA X 246      11.377 -12.869  32.990  0.00  0.00    -0.346 N 
ATOM   2002  HN  ALA X 246      11.196 -12.857  32.010  0.00  0.00     0.163 HD
ATOM   2003  CA  ALA X 246      12.689 -12.551  33.485  0.00  0.00     0.172 C 
ATOM   2004  CB  ALA X 246      13.721 -12.738  32.393  0.00  0.00     0.042 C 
ATOM   2005  C   ALA X 246      12.818 -11.150  34.085  0.00  0.00     0.240 C 
ATOM   2006  O   ALA X 246      13.476 -11.067  35.153  0.00  0.00    -0.271 OA
ATOM   2007  N   TYR X 247      12.189 -10.103  33.523  0.00  0.00    -0.346 N 
ATOM   2008  HN  TYR X 247      11.775 -10.269  32.631  0.00  0.00     0.163 HD
ATOM   2009  CA  TYR X 247      12.084  -8.828  34.107  0.00  0.00     0.180 C 
ATOM   2010  CB  TYR X 247      11.518  -7.727  33.146  0.00  0.00     0.073 C 
ATOM   2011  CG  TYR X 247      12.592  -7.319  32.164  0.00  0.00    -0.056 A 
ATOM   2012  CD1 TYR X 247      12.283  -7.349  30.775  0.00  0.00     0.010 A 
ATOM   2013  CE1 TYR X 247      13.189  -6.794  29.889  0.00  0.00     0.037 A 
ATOM   2014  CZ  TYR X 247      14.397  -6.201  30.313  0.00  0.00     0.065 A 
ATOM   2015  OH  TYR X 247      15.338  -5.787  29.378  0.00  0.00    -0.361 OA
ATOM   2016  HH  TYR X 247      14.990  -6.024  28.515  0.00  0.00     0.217 HD
ATOM   2017  CD2 TYR X 247      13.730  -6.686  32.619  0.00  0.00     0.010 A 
ATOM   2018  CE2 TYR X 247      14.649  -6.181  31.663  0.00  0.00     0.037 A 
ATOM   2019  C   TYR X 247      11.215  -8.903  35.256  0.00  0.00     0.241 C 
ATOM   2020  O   TYR X 247      11.546  -8.124  36.152  0.00  0.00    -0.271 OA
ATOM   2021  N   ALA X 248      10.046  -9.677  35.332  0.00  0.00    -0.346 N 
ATOM   2022  HN  ALA X 248       9.755 -10.143  34.500  0.00  0.00     0.163 HD
ATOM   2023  CA  ALA X 248       9.218  -9.790  36.476  0.00  0.00     0.172 C 
ATOM   2024  CB  ALA X 248       7.940 -10.578  36.155  0.00  0.00     0.042 C 
ATOM   2025  C   ALA X 248       9.968 -10.376  37.666  0.00  0.00     0.240 C 
ATOM   2026  O   ALA X 248       9.908  -9.772  38.726  0.00  0.00    -0.271 OA
ATOM   2027  N   LYS X 249      10.572 -11.552  37.536  0.00  0.00    -0.346 N 
ATOM   2028  HN  LYS X 249      10.411 -11.990  36.654  0.00  0.00     0.163 HD
ATOM   2029  CA  LYS X 249      11.492 -12.020  38.454  0.00  0.00     0.176 C 
ATOM   2030  CB  LYS X 249      12.201 -13.258  37.971  0.00  0.00     0.035 C 
ATOM   2031  CG  LYS X 249      11.182 -14.435  38.046  0.00  0.00     0.004 C 
ATOM   2032  CD  LYS X 249      11.761 -15.791  37.582  0.00  0.00     0.027 C 
ATOM   2033  CE  LYS X 249      10.675 -16.922  37.645  0.00  0.00     0.229 C 
ATOM   2034  NZ  LYS X 249      11.061 -18.186  37.169  0.00  0.00    -0.079 N 
ATOM   2035  HZ1 LYS X 249      10.222 -18.735  36.893  0.00  0.00     0.274 HD
ATOM   2036  HZ2 LYS X 249      11.754 -18.691  37.759  0.00  0.00     0.274 HD
ATOM   2037  HZ3 LYS X 249      11.513 -17.957  36.260  0.00  0.00     0.274 HD
ATOM   2038  C   LYS X 249      12.479 -10.959  39.025  0.00  0.00     0.241 C 
ATOM   2039  O   LYS X 249      12.559 -10.807  40.240  0.00  0.00    -0.271 OA
ATOM   2040  N   ALA X 250      13.237 -10.220  38.182  0.00  0.00    -0.346 N 
ATOM   2041  HN  ALA X 250      13.126 -10.353  37.200  0.00  0.00     0.163 HD
ATOM   2042  CA  ALA X 250      14.145  -9.245  38.572  0.00  0.00     0.172 C 
ATOM   2043  CB  ALA X 250      14.768  -8.497  37.379  0.00  0.00     0.042 C 
ATOM   2044  C   ALA X 250      13.539  -8.119  39.436  0.00  0.00     0.240 C 
ATOM   2045  O   ALA X 250      14.114  -7.716  40.417  0.00  0.00    -0.271 OA
ATOM   2046  N   GLY X 251      12.254  -7.907  39.116  0.00  0.00    -0.351 N 
ATOM   2047  HN  GLY X 251      11.974  -8.550  38.408  0.00  0.00     0.163 HD
ATOM   2048  CA  GLY X 251      11.403  -6.786  39.592  0.00  0.00     0.225 C 
ATOM   2049  C   GLY X 251      10.869  -7.188  40.948  0.00  0.00     0.236 C 
ATOM   2050  O   GLY X 251      10.464  -6.305  41.686  0.00  0.00    -0.272 OA
ATOM   2051  N   ALA X 252      10.925  -8.461  41.339  0.00  0.00    -0.347 N 
ATOM   2052  HN  ALA X 252      11.298  -9.189  40.770  0.00  0.00     0.163 HD
ATOM   2053  CA  ALA X 252      10.565  -8.899  42.683  0.00  0.00     0.172 C 
ATOM   2054  CB  ALA X 252      10.256 -10.460  42.656  0.00  0.00     0.042 C 
ATOM   2055  C   ALA X 252      11.711  -8.578  43.596  0.00  0.00     0.240 C 
ATOM   2056  O   ALA X 252      11.546  -8.016  44.653  0.00  0.00    -0.271 OA
ATOM   2057  N   VAL X 253      12.918  -9.020  43.280  0.00  0.00    -0.346 N 
ATOM   2058  HN  VAL X 253      12.893  -9.562  42.443  0.00  0.00     0.163 HD
ATOM   2059  CA  VAL X 253      14.159  -8.809  43.977  0.00  0.00     0.180 C 
ATOM   2060  CB  VAL X 253      15.356  -9.249  43.236  0.00  0.00     0.009 C 
ATOM   2061  CG1 VAL X 253      16.518  -9.275  44.189  0.00  0.00     0.012 C 
ATOM   2062  CG2 VAL X 253      15.119 -10.584  42.577  0.00  0.00     0.012 C 
ATOM   2063  C   VAL X 253      14.354  -7.314  44.216  0.00  0.00     0.241 C 
ATOM   2064  O   VAL X 253      14.580  -6.922  45.323  0.00  0.00    -0.271 OA
ATOM   2065  N   ALA X 254      14.216  -6.447  43.225  0.00  0.00    -0.346 N 
ATOM   2066  HN  ALA X 254      13.939  -6.899  42.380  0.00  0.00     0.163 HD
ATOM   2067  CA  ALA X 254      14.167  -5.024  43.183  0.00  0.00     0.172 C 
ATOM   2068  CB  ALA X 254      13.825  -4.467  41.855  0.00  0.00     0.042 C 
ATOM   2069  C   ALA X 254      13.110  -4.482  44.252  0.00  0.00     0.240 C 
ATOM   2070  O   ALA X 254      13.505  -3.709  45.120  0.00  0.00    -0.271 OA
ATOM   2071  N   GLU X 255      11.821  -4.848  44.178  0.00  0.00    -0.346 N 
ATOM   2072  HN  GLU X 255      11.574  -5.499  43.465  0.00  0.00     0.163 HD
ATOM   2073  CA  GLU X 255      10.797  -4.500  45.181  0.00  0.00     0.177 C 
ATOM   2074  CB  GLU X 255       9.396  -5.202  44.801  0.00  0.00     0.045 C 
ATOM   2075  CG  GLU X 255       8.216  -4.799  45.673  0.00  0.00     0.116 C 
ATOM   2076  CD  GLU X 255       6.886  -5.337  45.426  0.00  0.00     0.172 C 
ATOM   2077  OE1 GLU X 255       6.069  -4.723  44.798  0.00  0.00    -0.648 OA
ATOM   2078  OE2 GLU X 255       6.577  -6.516  45.853  0.00  0.00    -0.648 OA
ATOM   2079  C   GLU X 255      11.311  -4.877  46.600  0.00  0.00     0.241 C 
ATOM   2080  O   GLU X 255      11.188  -4.034  47.480  0.00  0.00    -0.271 OA
ATOM   2081  N   GLU X 256      11.840  -6.104  46.818  0.00  0.00    -0.346 N 
ATOM   2082  HN  GLU X 256      11.931  -6.715  46.036  0.00  0.00     0.163 HD
ATOM   2083  CA  GLU X 256      12.496  -6.458  48.073  0.00  0.00     0.177 C 
ATOM   2084  CB  GLU X 256      13.024  -7.943  48.041  0.00  0.00     0.045 C 
ATOM   2085  CG  GLU X 256      11.865  -8.969  47.902  0.00  0.00     0.116 C 
ATOM   2086  CD  GLU X 256      12.404 -10.408  48.123  0.00  0.00     0.172 C 
ATOM   2087  OE1 GLU X 256      11.785 -11.364  47.580  0.00  0.00    -0.648 OA
ATOM   2088  OE2 GLU X 256      13.475 -10.619  48.803  0.00  0.00    -0.648 OA
ATOM   2089  C   GLU X 256      13.715  -5.611  48.522  0.00  0.00     0.241 C 
ATOM   2090  O   GLU X 256      13.727  -4.996  49.563  0.00  0.00    -0.271 OA
ATOM   2091  N   VAL X 257      14.724  -5.369  47.626  0.00  0.00    -0.346 N 
ATOM   2092  HN  VAL X 257      14.862  -5.879  46.780  0.00  0.00     0.163 HD
ATOM   2093  CA  VAL X 257      15.838  -4.624  48.115  0.00  0.00     0.180 C 
ATOM   2094  CB  VAL X 257      16.869  -4.827  47.049  0.00  0.00     0.009 C 
ATOM   2095  CG1 VAL X 257      18.054  -3.855  47.164  0.00  0.00     0.012 C 
ATOM   2096  CG2 VAL X 257      17.447  -6.259  47.013  0.00  0.00     0.012 C 
ATOM   2097  C   VAL X 257      15.517  -3.062  48.383  0.00  0.00     0.241 C 
ATOM   2098  O   VAL X 257      15.993  -2.387  49.287  0.00  0.00    -0.271 OA
ATOM   2099  N   LEU X 258      14.566  -2.459  47.560  0.00  0.00    -0.346 N 
ATOM   2100  HN  LEU X 258      14.103  -3.102  46.954  0.00  0.00     0.163 HD
ATOM   2101  CA  LEU X 258      14.099  -1.096  47.750  0.00  0.00     0.177 C 
ATOM   2102  CB  LEU X 258      13.276  -0.650  46.520  0.00  0.00     0.038 C 
ATOM   2103  CG  LEU X 258      14.088  -0.312  45.223  0.00  0.00    -0.020 C 
ATOM   2104  CD1 LEU X 258      13.205  -0.214  43.993  0.00  0.00     0.009 C 
ATOM   2105  CD2 LEU X 258      15.088   0.845  45.421  0.00  0.00     0.009 C 
ATOM   2106  C   LEU X 258      13.210  -0.904  48.885  0.00  0.00     0.241 C 
ATOM   2107  O   LEU X 258      13.260   0.188  49.468  0.00  0.00    -0.271 OA
ATOM   2108  N   ALA X 259      12.352  -1.869  49.230  0.00  0.00    -0.346 N 
ATOM   2109  HN  ALA X 259      12.255  -2.696  48.682  0.00  0.00     0.163 HD
ATOM   2110  CA  ALA X 259      11.525  -1.864  50.400  0.00  0.00     0.172 C 
ATOM   2111  CB  ALA X 259      10.525  -2.996  50.396  0.00  0.00     0.042 C 
ATOM   2112  C   ALA X 259      12.363  -2.204  51.666  0.00  0.00     0.240 C 
ATOM   2113  O   ALA X 259      12.012  -1.912  52.766  0.00  0.00    -0.271 OA
ATOM   2114  N   ALA X 260      13.514  -2.872  51.536  0.00  0.00    -0.346 N 
ATOM   2115  HN  ALA X 260      13.839  -3.237  50.667  0.00  0.00     0.163 HD
ATOM   2116  CA  ALA X 260      14.316  -3.389  52.565  0.00  0.00     0.172 C 
ATOM   2117  CB  ALA X 260      15.064  -4.625  52.039  0.00  0.00     0.042 C 
ATOM   2118  C   ALA X 260      15.341  -2.318  52.946  0.00  0.00     0.240 C 
ATOM   2119  O   ALA X 260      16.400  -2.512  53.575  0.00  0.00    -0.271 OA
ATOM   2120  N   ILE X 261      15.190  -1.057  52.573  0.00  0.00    -0.346 N 
ATOM   2121  HN  ILE X 261      14.311  -0.631  52.373  0.00  0.00     0.163 HD
ATOM   2122  CA  ILE X 261      16.278  -0.059  52.760  0.00  0.00     0.180 C 
ATOM   2123  CB  ILE X 261      15.835   1.263  52.190  0.00  0.00     0.013 C 
ATOM   2124  CG2 ILE X 261      14.790   1.983  53.135  0.00  0.00     0.012 C 
ATOM   2125  CG1 ILE X 261      16.997   2.277  51.855  0.00  0.00     0.002 C 
ATOM   2126  CD  ILE X 261      17.954   1.726  50.818  0.00  0.00     0.005 C 
ATOM   2127  C   ILE X 261      16.925   0.123  54.156  0.00  0.00     0.241 C 
ATOM   2128  O   ILE X 261      18.112   0.457  54.261  0.00  0.00    -0.271 OA
ATOM   2129  N   ARG X 262      16.165  -0.050  55.251  0.00  0.00    -0.346 N 
ATOM   2130  HN  ARG X 262      15.253  -0.416  55.080  0.00  0.00     0.163 HD
ATOM   2131  CA  ARG X 262      16.632   0.100  56.611  0.00  0.00     0.176 C 
ATOM   2132  CB  ARG X 262      15.386   0.127  57.553  0.00  0.00     0.036 C 
ATOM   2133  CG  ARG X 262      15.766   0.264  59.044  0.00  0.00     0.023 C 
ATOM   2134  CD  ARG X 262      14.554   0.198  60.018  0.00  0.00     0.138 C 
ATOM   2135  NE  ARG X 262      15.073   0.131  61.436  0.00  0.00    -0.227 N 
ATOM   2136  HE  ARG X 262      15.851   0.680  61.740  0.00  0.00     0.177 HD
ATOM   2137  CZ  ARG X 262      14.488  -0.467  62.473  0.00  0.00     0.665 C 
ATOM   2138  NH1 ARG X 262      15.054  -0.275  63.664  0.00  0.00    -0.235 N 
ATOM   2139 1HH1 ARG X 262      15.817   0.372  63.669  0.00  0.00     0.174 HD
ATOM   2140 2HH1 ARG X 262      14.620  -0.498  64.537  0.00  0.00     0.174 HD
ATOM   2141  NH2 ARG X 262      13.311  -1.097  62.437  0.00  0.00    -0.235 N 
ATOM   2142 1HH2 ARG X 262      12.691  -1.029  61.656  0.00  0.00     0.174 HD
ATOM   2143 2HH2 ARG X 262      12.847  -1.460  63.245  0.00  0.00     0.174 HD
ATOM   2144  C   ARG X 262      17.566  -1.049  57.067  0.00  0.00     0.241 C 
ATOM   2145  O   ARG X 262      18.452  -0.846  57.800  0.00  0.00    -0.271 OA
ATOM   2146  N   THR X 263      17.317  -2.251  56.454  0.00  0.00    -0.344 N 
ATOM   2147  HN  THR X 263      16.507  -2.243  55.873  0.00  0.00     0.163 HD
ATOM   2148  CA  THR X 263      18.092  -3.461  56.652  0.00  0.00     0.205 C 
ATOM   2149  CB  THR X 263      17.391  -4.735  56.235  0.00  0.00     0.146 C 
ATOM   2150  OG1 THR X 263      16.196  -4.993  56.933  0.00  0.00    -0.393 OA
ATOM   2151  HG1 THR X 263      15.501  -4.523  56.467  0.00  0.00     0.210 HD
ATOM   2152  CG2 THR X 263      18.326  -5.962  56.439  0.00  0.00     0.042 C 
ATOM   2153  C   THR X 263      19.256  -3.340  55.796  0.00  0.00     0.243 C 
ATOM   2154  O   THR X 263      20.338  -3.790  56.138  0.00  0.00    -0.271 OA
ATOM   2155  N   VAL X 264      19.170  -2.666  54.571  0.00  0.00    -0.346 N 
ATOM   2156  HN  VAL X 264      18.316  -2.307  54.202  0.00  0.00     0.163 HD
ATOM   2157  CA  VAL X 264      20.272  -2.539  53.609  0.00  0.00     0.180 C 
ATOM   2158  CB  VAL X 264      19.683  -1.956  52.282  0.00  0.00     0.009 C 
ATOM   2159  CG1 VAL X 264      20.925  -1.648  51.314  0.00  0.00     0.012 C 
ATOM   2160  CG2 VAL X 264      18.939  -3.073  51.543  0.00  0.00     0.012 C 
ATOM   2161  C   VAL X 264      21.407  -1.689  54.116  0.00  0.00     0.241 C 
ATOM   2162  O   VAL X 264      22.574  -2.056  54.066  0.00  0.00    -0.271 OA
ATOM   2163  N   ILE X 265      21.035  -0.482  54.638  0.00  0.00    -0.346 N 
ATOM   2164  HN  ILE X 265      20.066  -0.276  54.755  0.00  0.00     0.163 HD
ATOM   2165  CA  ILE X 265      21.998   0.500  55.212  0.00  0.00     0.180 C 
ATOM   2166  CB  ILE X 265      21.440   1.912  55.403  0.00  0.00     0.013 C 
ATOM   2167  CG2 ILE X 265      20.978   2.321  54.005  0.00  0.00     0.012 C 
ATOM   2168  CG1 ILE X 265      20.299   1.927  56.462  0.00  0.00     0.002 C 
ATOM   2169  CD  ILE X 265      19.582   3.311  56.654  0.00  0.00     0.005 C 
ATOM   2170  C   ILE X 265      22.680   0.003  56.514  0.00  0.00     0.241 C 
ATOM   2171  O   ILE X 265      23.872   0.330  56.780  0.00  0.00    -0.271 OA
ATOM   2172  N   ALA X 266      22.140  -0.971  57.337  0.00  0.00    -0.346 N 
ATOM   2173  HN  ALA X 266      21.201  -1.306  57.299  0.00  0.00     0.163 HD
ATOM   2174  CA  ALA X 266      22.745  -1.528  58.520  0.00  0.00     0.172 C 
ATOM   2175  CB  ALA X 266      21.533  -2.080  59.283  0.00  0.00     0.042 C 
ATOM   2176  C   ALA X 266      23.660  -2.619  58.067  0.00  0.00     0.240 C 
ATOM   2177  O   ALA X 266      24.677  -2.872  58.657  0.00  0.00    -0.271 OA
ATOM   2178  N   PHE X 267      23.327  -3.450  57.051  0.00  0.00    -0.346 N 
ATOM   2179  HN  PHE X 267      22.498  -3.277  56.526  0.00  0.00     0.163 HD
ATOM   2180  CA  PHE X 267      24.058  -4.693  56.707  0.00  0.00     0.180 C 
ATOM   2181  CB  PHE X 267      23.276  -5.950  57.133  0.00  0.00     0.073 C 
ATOM   2182  CG  PHE X 267      23.036  -5.973  58.615  0.00  0.00    -0.056 A 
ATOM   2183  CD1 PHE X 267      24.059  -6.153  59.548  0.00  0.00     0.007 A 
ATOM   2184  CE1 PHE X 267      23.813  -6.243  60.941  0.00  0.00     0.001 A 
ATOM   2185  CZ  PHE X 267      22.508  -6.070  61.459  0.00  0.00     0.000 A 
ATOM   2186  CD2 PHE X 267      21.759  -5.776  59.128  0.00  0.00     0.007 A 
ATOM   2187  CE2 PHE X 267      21.489  -5.875  60.529  0.00  0.00     0.001 A 
ATOM   2188  C   PHE X 267      24.191  -4.822  55.208  0.00  0.00     0.241 C 
ATOM   2189  O   PHE X 267      25.347  -5.077  54.785  0.00  0.00    -0.271 OA
ATOM   2190  N   GLY X 268      23.172  -4.891  54.317  0.00  0.00    -0.351 N 
ATOM   2191  HN  GLY X 268      22.222  -4.642  54.490  0.00  0.00     0.163 HD
ATOM   2192  CA  GLY X 268      23.518  -5.258  52.944  0.00  0.00     0.225 C 
ATOM   2193  C   GLY X 268      22.353  -5.365  52.006  0.00  0.00     0.235 C 
ATOM   2194  O   GLY X 268      21.237  -5.366  52.502  0.00  0.00    -0.272 OA
ATOM   2195  N   GLY X 269      22.489  -5.398  50.666  0.00  0.00    -0.351 N 
ATOM   2196  HN  GLY X 269      23.446  -5.398  50.387  0.00  0.00     0.163 HD
ATOM   2197  CA  GLY X 269      21.447  -5.636  49.664  0.00  0.00     0.225 C 
ATOM   2198  C   GLY X 269      21.925  -5.883  48.330  0.00  0.00     0.236 C 
ATOM   2199  O   GLY X 269      21.536  -6.855  47.697  0.00  0.00    -0.272 OA
ATOM   2200  N   GLN X 270      22.647  -4.956  47.804  0.00  0.00    -0.346 N 
ATOM   2201  HN  GLN X 270      22.930  -4.216  48.409  0.00  0.00     0.163 HD
ATOM   2202  CA  GLN X 270      22.898  -4.728  46.392  0.00  0.00     0.177 C 
ATOM   2203  CB  GLN X 270      23.615  -3.342  46.264  0.00  0.00     0.044 C 
ATOM   2204  CG  GLN X 270      24.051  -3.052  44.825  0.00  0.00     0.105 C 
ATOM   2205  CD  GLN X 270      24.565  -1.608  44.536  0.00  0.00     0.215 C 
ATOM   2206  OE1 GLN X 270      24.595  -0.790  45.437  0.00  0.00    -0.274 OA
ATOM   2207  NE2 GLN X 270      24.904  -1.262  43.225  0.00  0.00    -0.370 N 
ATOM   2208 1HE2 GLN X 270      24.625  -1.926  42.532  0.00  0.00     0.159 HD
ATOM   2209 2HE2 GLN X 270      24.925  -0.336  42.848  0.00  0.00     0.159 HD
ATOM   2210  C   GLN X 270      23.936  -5.791  45.936  0.00  0.00     0.241 C 
ATOM   2211  O   GLN X 270      23.661  -6.618  45.088  0.00  0.00    -0.271 OA
ATOM   2212  N   LYS X 271      25.105  -5.846  46.567  0.00  0.00    -0.346 N 
ATOM   2213  HN  LYS X 271      25.214  -5.167  47.289  0.00  0.00     0.163 HD
ATOM   2214  CA  LYS X 271      26.143  -6.907  46.303  0.00  0.00     0.176 C 
ATOM   2215  CB  LYS X 271      27.530  -6.519  46.940  0.00  0.00     0.035 C 
ATOM   2216  CG  LYS X 271      28.110  -5.416  46.212  0.00  0.00     0.004 C 
ATOM   2217  CD  LYS X 271      29.441  -5.038  46.858  0.00  0.00     0.027 C 
ATOM   2218  CE  LYS X 271      30.178  -3.872  46.135  0.00  0.00     0.229 C 
ATOM   2219  NZ  LYS X 271      30.815  -4.242  44.866  0.00  0.00    -0.079 N 
ATOM   2220  HZ1 LYS X 271      31.376  -5.113  44.951  0.00  0.00     0.274 HD
ATOM   2221  HZ2 LYS X 271      31.417  -3.418  44.665  0.00  0.00     0.274 HD
ATOM   2222  HZ3 LYS X 271      30.138  -4.464  44.109  0.00  0.00     0.274 HD
ATOM   2223  C   LYS X 271      25.800  -8.280  46.860  0.00  0.00     0.241 C 
ATOM   2224  O   LYS X 271      26.344  -9.246  46.476  0.00  0.00    -0.271 OA
ATOM   2225  N   LYS X 272      24.917  -8.394  47.818  0.00  0.00    -0.346 N 
ATOM   2226  HN  LYS X 272      24.460  -7.606  48.223  0.00  0.00     0.163 HD
ATOM   2227  CA  LYS X 272      24.241  -9.621  48.314  0.00  0.00     0.176 C 
ATOM   2228  CB  LYS X 272      23.365  -9.182  49.572  0.00  0.00     0.035 C 
ATOM   2229  CG  LYS X 272      24.194  -8.733  50.782  0.00  0.00     0.004 C 
ATOM   2230  CD  LYS X 272      25.185  -9.796  51.310  0.00  0.00     0.027 C 
ATOM   2231  CE  LYS X 272      25.881  -9.563  52.729  0.00  0.00     0.229 C 
ATOM   2232  NZ  LYS X 272      26.752 -10.722  52.987  0.00  0.00    -0.079 N 
ATOM   2233  HZ1 LYS X 272      26.153 -11.569  53.064  0.00  0.00     0.274 HD
ATOM   2234  HZ2 LYS X 272      27.191 -10.554  53.915  0.00  0.00     0.274 HD
ATOM   2235  HZ3 LYS X 272      27.520 -10.772  52.288  0.00  0.00     0.274 HD
ATOM   2236  C   LYS X 272      23.409 -10.394  47.294  0.00  0.00     0.241 C 
ATOM   2237  O   LYS X 272      23.816 -11.437  46.822  0.00  0.00    -0.271 OA
ATOM   2238  N   GLU X 273      22.306  -9.769  46.956  0.00  0.00    -0.346 N 
ATOM   2239  HN  GLU X 273      22.001  -8.946  47.429  0.00  0.00     0.163 HD
ATOM   2240  CA  GLU X 273      21.332 -10.255  45.985  0.00  0.00     0.177 C 
ATOM   2241  CB  GLU X 273      19.966  -9.626  46.320  0.00  0.00     0.045 C 
ATOM   2242  CG  GLU X 273      19.381  -9.993  47.733  0.00  0.00     0.116 C 
ATOM   2243  CD  GLU X 273      18.702 -11.394  47.837  0.00  0.00     0.172 C 
ATOM   2244  OE1 GLU X 273      19.457 -12.397  47.637  0.00  0.00    -0.648 OA
ATOM   2245  OE2 GLU X 273      17.539 -11.520  48.076  0.00  0.00    -0.648 OA
ATOM   2246  C   GLU X 273      21.635  -9.925  44.597  0.00  0.00     0.241 C 
ATOM   2247  O   GLU X 273      20.714  -9.706  43.830  0.00  0.00    -0.271 OA
ATOM   2248  N   LEU X 274      22.908  -9.823  44.212  0.00  0.00    -0.346 N 
ATOM   2249  HN  LEU X 274      23.543 -10.093  44.931  0.00  0.00     0.163 HD
ATOM   2250  CA  LEU X 274      23.517  -9.300  42.961  0.00  0.00     0.177 C 
ATOM   2251  CB  LEU X 274      25.047  -9.349  43.270  0.00  0.00     0.038 C 
ATOM   2252  CG  LEU X 274      25.960  -8.498  42.349  0.00  0.00    -0.020 C 
ATOM   2253  CD1 LEU X 274      25.547  -7.048  42.320  0.00  0.00     0.009 C 
ATOM   2254  CD2 LEU X 274      27.367  -8.512  42.875  0.00  0.00     0.009 C 
ATOM   2255  C   LEU X 274      23.134 -10.185  41.714  0.00  0.00     0.241 C 
ATOM   2256  O   LEU X 274      22.674  -9.756  40.669  0.00  0.00    -0.271 OA
ATOM   2257  N   GLU X 275      23.324 -11.489  41.883  0.00  0.00    -0.346 N 
ATOM   2258  HN  GLU X 275      23.910 -11.881  42.588  0.00  0.00     0.163 HD
ATOM   2259  CA  GLU X 275      22.974 -12.408  40.821  0.00  0.00     0.177 C 
ATOM   2260  CB  GLU X 275      23.440 -13.918  40.984  0.00  0.00     0.045 C 
ATOM   2261  CG  GLU X 275      23.448 -14.590  39.611  0.00  0.00     0.116 C 
ATOM   2262  CD  GLU X 275      24.045 -15.999  39.663  0.00  0.00     0.172 C 
ATOM   2263  OE1 GLU X 275      23.427 -16.876  40.298  0.00  0.00    -0.648 OA
ATOM   2264  OE2 GLU X 275      25.133 -16.285  39.132  0.00  0.00    -0.648 OA
ATOM   2265  C   GLU X 275      21.503 -12.543  40.616  0.00  0.00     0.241 C 
ATOM   2266  O   GLU X 275      20.977 -12.605  39.523  0.00  0.00    -0.271 OA
ATOM   2267  N   ARG X 276      20.737 -12.632  41.682  0.00  0.00    -0.346 N 
ATOM   2268  HN  ARG X 276      21.171 -12.637  42.579  0.00  0.00     0.163 HD
ATOM   2269  CA  ARG X 276      19.280 -12.723  41.724  0.00  0.00     0.176 C 
ATOM   2270  CB  ARG X 276      18.911 -12.587  43.179  0.00  0.00     0.036 C 
ATOM   2271  CG  ARG X 276      17.476 -13.101  43.467  0.00  0.00     0.023 C 
ATOM   2272  CD  ARG X 276      17.100 -12.890  44.973  0.00  0.00     0.138 C 
ATOM   2273  NE  ARG X 276      15.690 -13.177  45.064  0.00  0.00    -0.227 N 
ATOM   2274  HE  ARG X 276      15.331 -13.864  44.433  0.00  0.00     0.177 HD
ATOM   2275  CZ  ARG X 276      14.832 -12.597  45.925  0.00  0.00     0.665 C 
ATOM   2276  NH1 ARG X 276      13.526 -12.746  45.844  0.00  0.00    -0.235 N 
ATOM   2277 1HH1 ARG X 276      13.114 -13.403  45.212  0.00  0.00     0.174 HD
ATOM   2278 2HH1 ARG X 276      13.011 -12.229  46.528  0.00  0.00     0.174 HD
ATOM   2279  NH2 ARG X 276      15.234 -11.748  46.853  0.00  0.00    -0.235 N 
ATOM   2280 1HH2 ARG X 276      16.161 -11.765  47.229  0.00  0.00     0.174 HD
ATOM   2281 2HH2 ARG X 276      14.600 -11.314  47.493  0.00  0.00     0.174 HD
ATOM   2282  C   ARG X 276      18.523 -11.663  40.857  0.00  0.00     0.241 C 
ATOM   2283  O   ARG X 276      17.761 -11.957  39.922  0.00  0.00    -0.271 OA
ATOM   2284  N   TYR X 277      18.884 -10.372  40.950  0.00  0.00    -0.346 N 
ATOM   2285  HN  TYR X 277      19.563 -10.051  41.606  0.00  0.00     0.163 HD
ATOM   2286  CA  TYR X 277      18.326  -9.345  39.995  0.00  0.00     0.180 C 
ATOM   2287  CB  TYR X 277      17.958  -7.928  40.574  0.00  0.00     0.073 C 
ATOM   2288  CG  TYR X 277      19.138  -7.196  41.223  0.00  0.00    -0.056 A 
ATOM   2289  CD1 TYR X 277      19.264  -6.977  42.648  0.00  0.00     0.010 A 
ATOM   2290  CE1 TYR X 277      20.437  -6.351  43.164  0.00  0.00     0.037 A 
ATOM   2291  CZ  TYR X 277      21.457  -5.898  42.259  0.00  0.00     0.065 A 
ATOM   2292  OH  TYR X 277      22.650  -5.388  42.800  0.00  0.00    -0.361 OA
ATOM   2293  HH  TYR X 277      22.668  -5.880  43.625  0.00  0.00     0.217 HD
ATOM   2294  CD2 TYR X 277      20.092  -6.671  40.415  0.00  0.00     0.010 A 
ATOM   2295  CE2 TYR X 277      21.267  -6.071  40.865  0.00  0.00     0.037 A 
ATOM   2296  C   TYR X 277      19.039  -9.384  38.703  0.00  0.00     0.241 C 
ATOM   2297  O   TYR X 277      18.432  -9.426  37.645  0.00  0.00    -0.271 OA
ATOM   2298  N   ASN X 278      20.399  -9.415  38.775  0.00  0.00    -0.346 N 
ATOM   2299  HN  ASN X 278      20.790  -9.423  39.692  0.00  0.00     0.163 HD
ATOM   2300  CA  ASN X 278      21.126  -9.091  37.575  0.00  0.00     0.185 C 
ATOM   2301  CB  ASN X 278      22.567  -8.651  37.870  0.00  0.00     0.137 C 
ATOM   2302  CG  ASN X 278      23.174  -7.865  36.673  0.00  0.00     0.217 C 
ATOM   2303  OD1 ASN X 278      22.651  -6.848  36.257  0.00  0.00    -0.274 OA
ATOM   2304  ND2 ASN X 278      24.346  -8.243  36.140  0.00  0.00    -0.370 N 
ATOM   2305 1HD2 ASN X 278      24.767  -9.026  36.597  0.00  0.00     0.159 HD
ATOM   2306 2HD2 ASN X 278      24.731  -7.732  35.372  0.00  0.00     0.159 HD
ATOM   2307  C   ASN X 278      21.082 -10.138  36.508  0.00  0.00     0.241 C 
ATOM   2308  O   ASN X 278      21.254  -9.831  35.350  0.00  0.00    -0.271 OA
ATOM   2309  N   LYS X 279      20.949 -11.439  36.788  0.00  0.00    -0.346 N 
ATOM   2310  HN  LYS X 279      20.930 -11.768  37.729  0.00  0.00     0.163 HD
ATOM   2311  CA  LYS X 279      21.225 -12.466  35.768  0.00  0.00     0.176 C 
ATOM   2312  CB  LYS X 279      21.747 -13.811  36.400  0.00  0.00     0.035 C 
ATOM   2313  CG  LYS X 279      21.816 -14.963  35.453  0.00  0.00     0.004 C 
ATOM   2314  CD  LYS X 279      21.981 -16.271  36.185  0.00  0.00     0.027 C 
ATOM   2315  CE  LYS X 279      22.109 -17.429  35.154  0.00  0.00     0.229 C 
ATOM   2316  NZ  LYS X 279      20.834 -17.574  34.426  0.00  0.00    -0.079 N 
ATOM   2317  HZ1 LYS X 279      20.556 -18.550  34.199  0.00  0.00     0.274 HD
ATOM   2318  HZ2 LYS X 279      20.929 -17.101  33.504  0.00  0.00     0.274 HD
ATOM   2319  HZ3 LYS X 279      19.970 -17.231  34.893  0.00  0.00     0.274 HD
ATOM   2320  C   LYS X 279      19.899 -12.613  34.995  0.00  0.00     0.241 C 
ATOM   2321  O   LYS X 279      19.987 -12.959  33.804  0.00  0.00    -0.271 OA
ATOM   2322  N   ASN X 280      18.772 -12.204  35.604  0.00  0.00    -0.346 N 
ATOM   2323  HN  ASN X 280      18.829 -11.837  36.529  0.00  0.00     0.163 HD
ATOM   2324  CA  ASN X 280      17.482 -12.042  35.034  0.00  0.00     0.185 C 
ATOM   2325  CB  ASN X 280      16.378 -12.138  36.132  0.00  0.00     0.137 C 
ATOM   2326  CG  ASN X 280      16.621 -13.492  36.721  0.00  0.00     0.217 C 
ATOM   2327  OD1 ASN X 280      16.663 -14.428  35.972  0.00  0.00    -0.274 OA
ATOM   2328  ND2 ASN X 280      16.906 -13.606  37.989  0.00  0.00    -0.370 N 
ATOM   2329 1HD2 ASN X 280      17.063 -12.862  38.638  0.00  0.00     0.159 HD
ATOM   2330 2HD2 ASN X 280      17.099 -14.545  38.275  0.00  0.00     0.159 HD
ATOM   2331  C   ASN X 280      17.439 -10.781  34.219  0.00  0.00     0.241 C 
ATOM   2332  O   ASN X 280      16.879 -10.786  33.116  0.00  0.00    -0.271 OA
ATOM   2333  N   LEU X 281      18.156  -9.674  34.724  0.00  0.00    -0.346 N 
ATOM   2334  HN  LEU X 281      18.574  -9.726  35.627  0.00  0.00     0.163 HD
ATOM   2335  CA  LEU X 281      18.332  -8.491  33.894  0.00  0.00     0.177 C 
ATOM   2336  CB  LEU X 281      18.836  -7.363  34.736  0.00  0.00     0.038 C 
ATOM   2337  CG  LEU X 281      17.810  -6.951  35.754  0.00  0.00    -0.020 C 
ATOM   2338  CD1 LEU X 281      18.517  -6.191  36.918  0.00  0.00     0.009 C 
ATOM   2339  CD2 LEU X 281      16.705  -5.985  35.173  0.00  0.00     0.009 C 
ATOM   2340  C   LEU X 281      19.099  -8.804  32.586  0.00  0.00     0.241 C 
ATOM   2341  O   LEU X 281      18.681  -8.421  31.503  0.00  0.00    -0.271 OA
ATOM   2342  N   GLU X 282      20.348  -9.309  32.688  0.00  0.00    -0.346 N 
ATOM   2343  HN  GLU X 282      20.774  -9.673  33.513  0.00  0.00     0.163 HD
ATOM   2344  CA  GLU X 282      21.190  -9.640  31.507  0.00  0.00     0.177 C 
ATOM   2345  CB  GLU X 282      22.535 -10.040  32.040  0.00  0.00     0.045 C 
ATOM   2346  CG  GLU X 282      23.274  -9.122  33.015  0.00  0.00     0.116 C 
ATOM   2347  CD  GLU X 282      24.240  -8.294  32.264  0.00  0.00     0.172 C 
ATOM   2348  OE1 GLU X 282      23.893  -7.114  31.981  0.00  0.00    -0.648 OA
ATOM   2349  OE2 GLU X 282      25.321  -8.715  31.773  0.00  0.00    -0.648 OA
ATOM   2350  C   GLU X 282      20.667 -10.743  30.646  0.00  0.00     0.241 C 
ATOM   2351  O   GLU X 282      20.873 -10.654  29.463  0.00  0.00    -0.271 OA
ATOM   2352  N   GLU X 283      19.855 -11.697  31.196  0.00  0.00    -0.346 N 
ATOM   2353  HN  GLU X 283      19.670 -11.782  32.172  0.00  0.00     0.163 HD
ATOM   2354  CA  GLU X 283      19.211 -12.647  30.392  0.00  0.00     0.177 C 
ATOM   2355  CB  GLU X 283      18.697 -13.876  31.183  0.00  0.00     0.045 C 
ATOM   2356  CG  GLU X 283      18.125 -14.948  30.164  0.00  0.00     0.116 C 
ATOM   2357  CD  GLU X 283      18.142 -16.374  30.611  0.00  0.00     0.172 C 
ATOM   2358  OE1 GLU X 283      19.258 -16.961  30.473  0.00  0.00    -0.648 OA
ATOM   2359  OE2 GLU X 283      17.096 -16.954  31.048  0.00  0.00    -0.648 OA
ATOM   2360  C   GLU X 283      18.024 -12.064  29.561  0.00  0.00     0.241 C 
ATOM   2361  O   GLU X 283      17.830 -12.422  28.384  0.00  0.00    -0.271 OA
ATOM   2362  N   ALA X 284      17.220 -11.217  30.220  0.00  0.00    -0.346 N 
ATOM   2363  HN  ALA X 284      17.382 -10.974  31.174  0.00  0.00     0.163 HD
ATOM   2364  CA  ALA X 284      16.062 -10.618  29.660  0.00  0.00     0.172 C 
ATOM   2365  CB  ALA X 284      15.227  -9.724  30.568  0.00  0.00     0.042 C 
ATOM   2366  C   ALA X 284      16.368  -9.752  28.455  0.00  0.00     0.240 C 
ATOM   2367  O   ALA X 284      15.624  -9.607  27.459  0.00  0.00    -0.271 OA
ATOM   2368  N   LYS X 285      17.493  -9.000  28.545  0.00  0.00    -0.346 N 
ATOM   2369  HN  LYS X 285      18.035  -9.025  29.382  0.00  0.00     0.163 HD
ATOM   2370  CA  LYS X 285      17.863  -8.026  27.570  0.00  0.00     0.176 C 
ATOM   2371  CB  LYS X 285      18.671  -6.859  28.236  0.00  0.00     0.035 C 
ATOM   2372  CG  LYS X 285      19.188  -5.767  27.298  0.00  0.00     0.004 C 
ATOM   2373  CD  LYS X 285      17.995  -5.047  26.548  0.00  0.00     0.027 C 
ATOM   2374  CE  LYS X 285      18.448  -3.875  25.744  0.00  0.00     0.229 C 
ATOM   2375  NZ  LYS X 285      17.335  -3.482  24.870  0.00  0.00    -0.079 N 
ATOM   2376  HZ1 LYS X 285      17.660  -2.756  24.201  0.00  0.00     0.274 HD
ATOM   2377  HZ2 LYS X 285      16.632  -3.184  25.576  0.00  0.00     0.274 HD
ATOM   2378  HZ3 LYS X 285      17.004  -4.347  24.396  0.00  0.00     0.274 HD
ATOM   2379  C   LYS X 285      18.677  -8.740  26.506  0.00  0.00     0.241 C 
ATOM   2380  O   LYS X 285      18.684  -8.319  25.402  0.00  0.00    -0.271 OA
ATOM   2381  N   ARG X 286      19.325  -9.863  26.886  0.00  0.00    -0.346 N 
ATOM   2382  HN  ARG X 286      19.479 -10.139  27.832  0.00  0.00     0.163 HD
ATOM   2383  CA  ARG X 286      19.963 -10.704  25.934  0.00  0.00     0.176 C 
ATOM   2384  CB  ARG X 286      20.986 -11.746  26.543  0.00  0.00     0.036 C 
ATOM   2385  CG  ARG X 286      21.581 -12.713  25.520  0.00  0.00     0.023 C 
ATOM   2386  CD  ARG X 286      22.826 -13.520  26.100  0.00  0.00     0.138 C 
ATOM   2387  NE  ARG X 286      23.844 -12.547  26.589  0.00  0.00    -0.227 N 
ATOM   2388  HE  ARG X 286      24.299 -11.881  25.998  0.00  0.00     0.177 HD
ATOM   2389  CZ  ARG X 286      24.296 -12.544  27.850  0.00  0.00     0.665 C 
ATOM   2390  NH1 ARG X 286      25.209 -11.616  28.138  0.00  0.00    -0.235 N 
ATOM   2391 1HH1 ARG X 286      25.288 -10.968  27.380  0.00  0.00     0.174 HD
ATOM   2392 2HH1 ARG X 286      25.545 -11.543  29.077  0.00  0.00     0.174 HD
ATOM   2393  NH2 ARG X 286      23.989 -13.446  28.804  0.00  0.00    -0.235 N 
ATOM   2394 1HH2 ARG X 286      23.375 -14.179  28.512  0.00  0.00     0.174 HD
ATOM   2395 2HH2 ARG X 286      24.555 -13.577  29.618  0.00  0.00     0.174 HD
ATOM   2396  C   ARG X 286      18.918 -11.488  25.092  0.00  0.00     0.241 C 
ATOM   2397  O   ARG X 286      19.139 -11.619  23.848  0.00  0.00    -0.271 OA
ATOM   2398  N   ILE X 287      17.711 -11.804  25.615  0.00  0.00    -0.346 N 
ATOM   2399  HN  ILE X 287      17.490 -11.750  26.586  0.00  0.00     0.163 HD
ATOM   2400  CA  ILE X 287      16.693 -12.443  24.829  0.00  0.00     0.180 C 
ATOM   2401  CB  ILE X 287      15.875 -13.432  25.638  0.00  0.00     0.013 C 
ATOM   2402  CG2 ILE X 287      15.040 -12.713  26.697  0.00  0.00     0.012 C 
ATOM   2403  CG1 ILE X 287      15.145 -14.386  24.650  0.00  0.00     0.002 C 
ATOM   2404  CD  ILE X 287      15.871 -15.322  23.663  0.00  0.00     0.005 C 
ATOM   2405  C   ILE X 287      15.909 -11.497  23.954  0.00  0.00     0.241 C 
ATOM   2406  O   ILE X 287      15.582 -11.794  22.796  0.00  0.00    -0.271 OA
ATOM   2407  N   GLY X 288      15.602 -10.270  24.501  0.00  0.00    -0.351 N 
ATOM   2408  HN  GLY X 288      15.824  -9.995  25.434  0.00  0.00     0.163 HD
ATOM   2409  CA  GLY X 288      15.103  -9.109  23.696  0.00  0.00     0.225 C 
ATOM   2410  C   GLY X 288      15.875  -8.632  22.449  0.00  0.00     0.236 C 
ATOM   2411  O   GLY X 288      15.241  -8.030  21.563  0.00  0.00    -0.272 OA
ATOM   2412  N   ILE X 289      17.223  -8.756  22.449  0.00  0.00    -0.346 N 
ATOM   2413  HN  ILE X 289      17.625  -9.047  23.314  0.00  0.00     0.163 HD
ATOM   2414  CA  ILE X 289      17.938  -8.467  21.211  0.00  0.00     0.180 C 
ATOM   2415  CB  ILE X 289      19.292  -7.857  21.422  0.00  0.00     0.013 C 
ATOM   2416  CG2 ILE X 289      19.081  -6.504  22.108  0.00  0.00     0.012 C 
ATOM   2417  CG1 ILE X 289      20.145  -8.811  22.369  0.00  0.00     0.002 C 
ATOM   2418  CD  ILE X 289      21.632  -8.412  22.458  0.00  0.00     0.005 C 
ATOM   2419  C   ILE X 289      18.003  -9.676  20.269  0.00  0.00     0.241 C 
ATOM   2420  O   ILE X 289      17.899  -9.575  19.038  0.00  0.00    -0.271 OA
ATOM   2421  N   LYS X 290      17.949 -10.902  20.766  0.00  0.00    -0.346 N 
ATOM   2422  HN  LYS X 290      17.853 -10.993  21.754  0.00  0.00     0.163 HD
ATOM   2423  CA  LYS X 290      17.717 -12.076  19.919  0.00  0.00     0.176 C 
ATOM   2424  CB  LYS X 290      17.795 -13.343  20.886  0.00  0.00     0.035 C 
ATOM   2425  CG  LYS X 290      17.558 -14.728  20.319  0.00  0.00     0.004 C 
ATOM   2426  CD  LYS X 290      18.348 -15.775  21.064  0.00  0.00     0.027 C 
ATOM   2427  CE  LYS X 290      17.990 -17.153  20.520  0.00  0.00     0.229 C 
ATOM   2428  NZ  LYS X 290      18.616 -18.195  21.348  0.00  0.00    -0.079 N 
ATOM   2429  HZ1 LYS X 290      18.065 -18.294  22.225  0.00  0.00     0.274 HD
ATOM   2430  HZ2 LYS X 290      19.619 -18.022  21.562  0.00  0.00     0.274 HD
ATOM   2431  HZ3 LYS X 290      18.568 -19.089  20.819  0.00  0.00     0.274 HD
ATOM   2432  C   LYS X 290      16.383 -12.090  19.196  0.00  0.00     0.241 C 
ATOM   2433  O   LYS X 290      16.261 -12.509  18.012  0.00  0.00    -0.271 OA
ATOM   2434  N   LYS X 291      15.334 -11.633  19.995  0.00  0.00    -0.346 N 
ATOM   2435  HN  LYS X 291      15.522 -11.438  20.955  0.00  0.00     0.163 HD
ATOM   2436  CA  LYS X 291      14.046 -11.196  19.528  0.00  0.00     0.176 C 
ATOM   2437  CB  LYS X 291      13.225 -10.602  20.631  0.00  0.00     0.035 C 
ATOM   2438  CG  LYS X 291      11.733 -10.866  20.551  0.00  0.00     0.004 C 
ATOM   2439  CD  LYS X 291      10.865 -10.523  21.822  0.00  0.00     0.027 C 
ATOM   2440  CE  LYS X 291      10.594  -9.042  21.935  0.00  0.00     0.229 C 
ATOM   2441  NZ  LYS X 291       9.700  -8.686  23.072  0.00  0.00    -0.079 N 
ATOM   2442  HZ1 LYS X 291      10.172  -8.865  23.981  0.00  0.00     0.274 HD
ATOM   2443  HZ2 LYS X 291       8.776  -9.161  23.133  0.00  0.00     0.274 HD
ATOM   2444  HZ3 LYS X 291       9.414  -7.688  23.019  0.00  0.00     0.274 HD
ATOM   2445  C   LYS X 291      14.272 -10.168  18.397  0.00  0.00     0.241 C 
ATOM   2446  O   LYS X 291      13.886 -10.476  17.298  0.00  0.00    -0.271 OA
ATOM   2447  N   ALA X 292      14.963  -9.010  18.560  0.00  0.00    -0.346 N 
ATOM   2448  HN  ALA X 292      15.363  -8.740  19.432  0.00  0.00     0.163 HD
ATOM   2449  CA  ALA X 292      15.206  -8.085  17.378  0.00  0.00     0.172 C 
ATOM   2450  CB  ALA X 292      15.778  -6.770  17.859  0.00  0.00     0.042 C 
ATOM   2451  C   ALA X 292      16.066  -8.569  16.194  0.00  0.00     0.240 C 
ATOM   2452  O   ALA X 292      15.819  -8.131  15.102  0.00  0.00    -0.271 OA
ATOM   2453  N   ILE X 293      16.956  -9.506  16.405  0.00  0.00    -0.346 N 
ATOM   2454  HN  ILE X 293      17.195  -9.604  17.368  0.00  0.00     0.163 HD
ATOM   2455  CA  ILE X 293      17.675 -10.176  15.356  0.00  0.00     0.180 C 
ATOM   2456  CB  ILE X 293      18.831 -10.954  15.950  0.00  0.00     0.013 C 
ATOM   2457  CG2 ILE X 293      19.541 -11.918  14.893  0.00  0.00     0.012 C 
ATOM   2458  CG1 ILE X 293      19.886  -9.952  16.472  0.00  0.00     0.002 C 
ATOM   2459  CD  ILE X 293      21.053 -10.527  17.279  0.00  0.00     0.005 C 
ATOM   2460  C   ILE X 293      16.619 -11.083  14.580  0.00  0.00     0.241 C 
ATOM   2461  O   ILE X 293      16.333 -10.853  13.422  0.00  0.00    -0.271 OA
ATOM   2462  N   THR X 294      15.981 -12.008  15.354  0.00  0.00    -0.344 N 
ATOM   2463  HN  THR X 294      16.135 -11.999  16.339  0.00  0.00     0.163 HD
ATOM   2464  CA  THR X 294      14.990 -12.799  14.726  0.00  0.00     0.205 C 
ATOM   2465  CB  THR X 294      14.376 -13.759  15.712  0.00  0.00     0.146 C 
ATOM   2466  OG1 THR X 294      15.391 -14.576  16.288  0.00  0.00    -0.393 OA
ATOM   2467  HG1 THR X 294      15.699 -13.927  16.925  0.00  0.00     0.210 HD
ATOM   2468  CG2 THR X 294      13.130 -14.542  15.381  0.00  0.00     0.042 C 
ATOM   2469  C   THR X 294      13.892 -12.020  14.075  0.00  0.00     0.243 C 
ATOM   2470  O   THR X 294      13.672 -12.367  12.938  0.00  0.00    -0.271 OA
ATOM   2471  N   ALA X 295      13.178 -10.987  14.690  0.00  0.00    -0.346 N 
ATOM   2472  HN  ALA X 295      13.223 -10.880  15.680  0.00  0.00     0.163 HD
ATOM   2473  CA  ALA X 295      12.427 -10.016  14.007  0.00  0.00     0.172 C 
ATOM   2474  CB  ALA X 295      12.181  -8.848  14.946  0.00  0.00     0.042 C 
ATOM   2475  C   ALA X 295      13.048  -9.387  12.749  0.00  0.00     0.240 C 
ATOM   2476  O   ALA X 295      12.356  -9.311  11.716  0.00  0.00    -0.271 OA
ATOM   2477  N   ASN X 296      14.281  -8.931  12.741  0.00  0.00    -0.346 N 
ATOM   2478  HN  ASN X 296      14.761  -9.063  13.605  0.00  0.00     0.163 HD
ATOM   2479  CA  ASN X 296      14.988  -8.320  11.588  0.00  0.00     0.185 C 
ATOM   2480  CB  ASN X 296      16.327  -7.831  12.120  0.00  0.00     0.137 C 
ATOM   2481  CG  ASN X 296      16.332  -6.262  12.372  0.00  0.00     0.217 C 
ATOM   2482  OD1 ASN X 296      16.817  -5.399  11.630  0.00  0.00    -0.274 OA
ATOM   2483  ND2 ASN X 296      15.709  -5.909  13.468  0.00  0.00    -0.370 N 
ATOM   2484 1HD2 ASN X 296      15.445  -6.666  14.065  0.00  0.00     0.159 HD
ATOM   2485 2HD2 ASN X 296      15.646  -4.930  13.661  0.00  0.00     0.159 HD
ATOM   2486  C   ASN X 296      15.129  -9.305  10.473  0.00  0.00     0.241 C 
ATOM   2487  O   ASN X 296      14.555  -9.202   9.411  0.00  0.00    -0.271 OA
ATOM   2488  N   ILE X 297      15.817 -10.498  10.763  0.00  0.00    -0.346 N 
ATOM   2489  HN  ILE X 297      16.156 -10.698  11.679  0.00  0.00     0.163 HD
ATOM   2490  CA  ILE X 297      15.985 -11.531   9.793  0.00  0.00     0.180 C 
ATOM   2491  CB  ILE X 297      17.150 -12.484  10.189  0.00  0.00     0.013 C 
ATOM   2492  CG2 ILE X 297      16.685 -13.444  11.263  0.00  0.00     0.012 C 
ATOM   2493  CG1 ILE X 297      17.951 -12.962   8.991  0.00  0.00     0.002 C 
ATOM   2494  CD  ILE X 297      18.539 -11.806   8.115  0.00  0.00     0.005 C 
ATOM   2495  C   ILE X 297      14.808 -12.265   9.169  0.00  0.00     0.241 C 
ATOM   2496  O   ILE X 297      14.872 -12.664   8.033  0.00  0.00    -0.271 OA
ATOM   2497  N   SER X 298      13.729 -12.381   9.938  0.00  0.00    -0.344 N 
ATOM   2498  HN  SER X 298      13.784 -12.083  10.888  0.00  0.00     0.163 HD
ATOM   2499  CA  SER X 298      12.483 -12.915   9.466  0.00  0.00     0.200 C 
ATOM   2500  CB  SER X 298      11.456 -13.278  10.628  0.00  0.00     0.199 C 
ATOM   2501  OG  SER X 298      11.971 -14.250  11.514  0.00  0.00    -0.398 OA
ATOM   2502  HG1 SER X 298      12.602 -13.711  11.996  0.00  0.00     0.209 HD
ATOM   2503  C   SER X 298      11.771 -11.967   8.528  0.00  0.00     0.243 C 
ATOM   2504  O   SER X 298      11.265 -12.445   7.532  0.00  0.00    -0.271 OA
ATOM   2505  N   ILE X 299      11.747 -10.649   8.735  0.00  0.00    -0.346 N 
ATOM   2506  HN  ILE X 299      12.021 -10.171   9.567  0.00  0.00     0.163 HD
ATOM   2507  CA  ILE X 299      11.038  -9.837   7.769  0.00  0.00     0.180 C 
ATOM   2508  CB  ILE X 299      10.524  -8.601   8.394  0.00  0.00     0.013 C 
ATOM   2509  CG2 ILE X 299      11.542  -7.602   8.713  0.00  0.00     0.012 C 
ATOM   2510  CG1 ILE X 299       9.259  -8.053   7.603  0.00  0.00     0.002 C 
ATOM   2511  CD  ILE X 299       8.244  -7.475   8.562  0.00  0.00     0.005 C 
ATOM   2512  C   ILE X 299      11.804  -9.664   6.437  0.00  0.00     0.241 C 
ATOM   2513  O   ILE X 299      11.259  -9.555   5.373  0.00  0.00    -0.271 OA
ATOM   2514  N   GLY X 300      13.149  -9.884   6.541  0.00  0.00    -0.351 N 
ATOM   2515  HN  GLY X 300      13.535  -9.881   7.460  0.00  0.00     0.163 HD
ATOM   2516  CA  GLY X 300      14.043 -10.007   5.432  0.00  0.00     0.225 C 
ATOM   2517  C   GLY X 300      13.918 -11.305   4.646  0.00  0.00     0.236 C 
ATOM   2518  O   GLY X 300      13.989 -11.273   3.421  0.00  0.00    -0.272 OA
ATOM   2519  N   ALA X 301      13.673 -12.429   5.292  0.00  0.00    -0.347 N 
ATOM   2520  HN  ALA X 301      13.662 -12.552   6.281  0.00  0.00     0.163 HD
ATOM   2521  CA  ALA X 301      13.252 -13.587   4.526  0.00  0.00     0.172 C 
ATOM   2522  CB  ALA X 301      13.272 -14.756   5.626  0.00  0.00     0.042 C 
ATOM   2523  C   ALA X 301      11.872 -13.421   3.895  0.00  0.00     0.240 C 
ATOM   2524  O   ALA X 301      11.690 -13.799   2.740  0.00  0.00    -0.271 OA
ATOM   2525  N   ALA X 302      10.826 -12.955   4.672  0.00  0.00    -0.346 N 
ATOM   2526  HN  ALA X 302      11.200 -12.834   5.588  0.00  0.00     0.163 HD
ATOM   2527  CA  ALA X 302       9.522 -12.617   4.174  0.00  0.00     0.172 C 
ATOM   2528  CB  ALA X 302       8.798 -11.961   5.379  0.00  0.00     0.042 C 
ATOM   2529  C   ALA X 302       9.456 -11.761   2.911  0.00  0.00     0.240 C 
ATOM   2530  O   ALA X 302       8.670 -12.070   1.998  0.00  0.00    -0.271 OA
ATOM   2531  N   PHE X 303      10.311 -10.674   2.787  0.00  0.00    -0.346 N 
ATOM   2532  HN  PHE X 303      10.905 -10.440   3.553  0.00  0.00     0.163 HD
ATOM   2533  CA  PHE X 303      10.443  -9.803   1.681  0.00  0.00     0.180 C 
ATOM   2534  CB  PHE X 303      11.216  -8.590   2.109  0.00  0.00     0.073 C 
ATOM   2535  CG  PHE X 303      10.449  -7.622   2.802  0.00  0.00    -0.056 A 
ATOM   2536  CD1 PHE X 303      11.124  -6.553   3.292  0.00  0.00     0.007 A 
ATOM   2537  CE1 PHE X 303      10.498  -5.443   3.882  0.00  0.00     0.001 A 
ATOM   2538  CZ  PHE X 303       9.136  -5.422   3.980  0.00  0.00     0.000 A 
ATOM   2539  CD2 PHE X 303       9.083  -7.678   3.147  0.00  0.00     0.007 A 
ATOM   2540  CE2 PHE X 303       8.404  -6.584   3.648  0.00  0.00     0.001 A 
ATOM   2541  C   PHE X 303      11.143 -10.438   0.512  0.00  0.00     0.241 C 
ATOM   2542  O   PHE X 303      10.797 -10.252  -0.697  0.00  0.00    -0.271 OA
ATOM   2543  N   LEU X 304      12.147 -11.334   0.810  0.00  0.00    -0.346 N 
ATOM   2544  HN  LEU X 304      12.339 -11.618   1.746  0.00  0.00     0.163 HD
ATOM   2545  CA  LEU X 304      12.729 -12.242  -0.167  0.00  0.00     0.177 C 
ATOM   2546  CB  LEU X 304      13.852 -13.107   0.462  0.00  0.00     0.038 C 
ATOM   2547  CG  LEU X 304      14.481 -14.062  -0.551  0.00  0.00    -0.020 C 
ATOM   2548  CD1 LEU X 304      15.011 -13.314  -1.753  0.00  0.00     0.009 C 
ATOM   2549  CD2 LEU X 304      15.558 -14.806   0.296  0.00  0.00     0.009 C 
ATOM   2550  C   LEU X 304      11.678 -13.122  -0.830  0.00  0.00     0.241 C 
ATOM   2551  O   LEU X 304      11.686 -13.196  -2.013  0.00  0.00    -0.271 OA
ATOM   2552  N   LEU X 305      10.681 -13.665  -0.009  0.00  0.00    -0.346 N 
ATOM   2553  HN  LEU X 305      10.775 -13.529   0.974  0.00  0.00     0.163 HD
ATOM   2554  CA  LEU X 305       9.494 -14.366  -0.488  0.00  0.00     0.177 C 
ATOM   2555  CB  LEU X 305       8.798 -15.238   0.605  0.00  0.00     0.038 C 
ATOM   2556  CG  LEU X 305       7.821 -16.316   0.028  0.00  0.00    -0.020 C 
ATOM   2557  CD1 LEU X 305       7.794 -17.514   0.994  0.00  0.00     0.009 C 
ATOM   2558  CD2 LEU X 305       6.351 -15.800  -0.143  0.00  0.00     0.009 C 
ATOM   2559  C   LEU X 305       8.525 -13.493  -1.263  0.00  0.00     0.241 C 
ATOM   2560  O   LEU X 305       7.987 -13.978  -2.211  0.00  0.00    -0.271 OA
ATOM   2561  N   ILE X 306       8.199 -12.244  -1.025  0.00  0.00    -0.346 N 
ATOM   2562  HN  ILE X 306       8.497 -11.816  -0.175  0.00  0.00     0.163 HD
ATOM   2563  CA  ILE X 306       7.288 -11.466  -1.896  0.00  0.00     0.180 C 
ATOM   2564  CB  ILE X 306       6.648 -10.254  -1.164  0.00  0.00     0.013 C 
ATOM   2565  CG2 ILE X 306       7.636  -9.100  -0.894  0.00  0.00     0.012 C 
ATOM   2566  CG1 ILE X 306       5.397  -9.559  -1.855  0.00  0.00     0.002 C 
ATOM   2567  CD  ILE X 306       4.408 -10.482  -2.630  0.00  0.00     0.005 C 
ATOM   2568  C   ILE X 306       7.964 -11.073  -3.293  0.00  0.00     0.241 C 
ATOM   2569  O   ILE X 306       7.325 -11.137  -4.320  0.00  0.00    -0.271 OA
ATOM   2570  N   TYR X 307       9.297 -10.909  -3.250  0.00  0.00    -0.346 N 
ATOM   2571  HN  TYR X 307       9.774 -10.968  -2.377  0.00  0.00     0.163 HD
ATOM   2572  CA  TYR X 307      10.156 -10.748  -4.477  0.00  0.00     0.180 C 
ATOM   2573  CB  TYR X 307      11.704 -10.337  -4.120  0.00  0.00     0.073 C 
ATOM   2574  CG  TYR X 307      11.669  -8.937  -3.365  0.00  0.00    -0.056 A 
ATOM   2575  CD1 TYR X 307      12.888  -8.513  -2.840  0.00  0.00     0.010 A 
ATOM   2576  CE1 TYR X 307      13.040  -7.349  -2.106  0.00  0.00     0.037 A 
ATOM   2577  CZ  TYR X 307      11.922  -6.603  -1.745  0.00  0.00     0.065 A 
ATOM   2578  OH  TYR X 307      12.079  -5.486  -0.838  0.00  0.00    -0.361 OA
ATOM   2579  HH  TYR X 307      11.329  -4.887  -0.865  0.00  0.00     0.217 HD
ATOM   2580  CD2 TYR X 307      10.511  -8.170  -3.048  0.00  0.00     0.010 A 
ATOM   2581  CE2 TYR X 307      10.624  -7.058  -2.172  0.00  0.00     0.037 A 
ATOM   2582  C   TYR X 307      10.117 -11.946  -5.326  0.00  0.00     0.241 C 
ATOM   2583  O   TYR X 307       9.860 -11.807  -6.537  0.00  0.00    -0.271 OA
ATOM   2584  N   ALA X 308      10.389 -13.113  -4.746  0.00  0.00    -0.346 N 
ATOM   2585  HN  ALA X 308      10.756 -13.159  -3.820  0.00  0.00     0.163 HD
ATOM   2586  CA  ALA X 308      10.253 -14.427  -5.378  0.00  0.00     0.172 C 
ATOM   2587  CB  ALA X 308      10.476 -15.478  -4.345  0.00  0.00     0.042 C 
ATOM   2588  C   ALA X 308       8.905 -14.655  -6.014  0.00  0.00     0.240 C 
ATOM   2589  O   ALA X 308       8.790 -15.200  -7.071  0.00  0.00    -0.271 OA
ATOM   2590  N   SER X 309       7.823 -14.255  -5.321  0.00  0.00    -0.344 N 
ATOM   2591  HN  SER X 309       8.044 -13.901  -4.415  0.00  0.00     0.163 HD
ATOM   2592  CA  SER X 309       6.430 -14.436  -5.805  0.00  0.00     0.200 C 
ATOM   2593  CB  SER X 309       5.451 -14.091  -4.651  0.00  0.00     0.199 C 
ATOM   2594  OG  SER X 309       5.557 -14.908  -3.517  0.00  0.00    -0.398 OA
ATOM   2595  HG1 SER X 309       6.472 -14.835  -3.233  0.00  0.00     0.209 HD
ATOM   2596  C   SER X 309       6.151 -13.501  -6.961  0.00  0.00     0.243 C 
ATOM   2597  O   SER X 309       5.600 -13.811  -7.961  0.00  0.00    -0.271 OA
ATOM   2598  N   TYR X 310       6.581 -12.256  -6.840  0.00  0.00    -0.346 N 
ATOM   2599  HN  TYR X 310       7.047 -12.023  -5.990  0.00  0.00     0.163 HD
ATOM   2600  CA  TYR X 310       6.654 -11.324  -7.888  0.00  0.00     0.180 C 
ATOM   2601  CB  TYR X 310       7.170  -9.983  -7.368  0.00  0.00     0.073 C 
ATOM   2602  CG  TYR X 310       6.231  -9.038  -6.636  0.00  0.00    -0.056 A 
ATOM   2603  CD1 TYR X 310       4.863  -8.871  -6.884  0.00  0.00     0.010 A 
ATOM   2604  CE1 TYR X 310       4.121  -7.995  -6.028  0.00  0.00     0.037 A 
ATOM   2605  CZ  TYR X 310       4.801  -7.367  -4.954  0.00  0.00     0.065 A 
ATOM   2606  OH  TYR X 310       4.077  -6.515  -4.040  0.00  0.00    -0.361 OA
ATOM   2607  HH  TYR X 310       3.173  -6.407  -4.343  0.00  0.00     0.217 HD
ATOM   2608  CD2 TYR X 310       6.799  -8.373  -5.565  0.00  0.00     0.010 A 
ATOM   2609  CE2 TYR X 310       6.152  -7.531  -4.682  0.00  0.00     0.037 A 
ATOM   2610  C   TYR X 310       7.380 -11.807  -9.092  0.00  0.00     0.241 C 
ATOM   2611  O   TYR X 310       6.807 -11.856 -10.216  0.00  0.00    -0.271 OA
ATOM   2612  N   ALA X 311       8.669 -12.222  -8.981  0.00  0.00    -0.346 N 
ATOM   2613  HN  ALA X 311       9.181 -12.164  -8.128  0.00  0.00     0.163 HD
ATOM   2614  CA  ALA X 311       9.302 -12.952 -10.085  0.00  0.00     0.172 C 
ATOM   2615  CB  ALA X 311      10.627 -13.583  -9.602  0.00  0.00     0.042 C 
ATOM   2616  C   ALA X 311       8.617 -14.236 -10.644  0.00  0.00     0.240 C 
ATOM   2617  O   ALA X 311       8.700 -14.482 -11.866  0.00  0.00    -0.271 OA
ATOM   2618  N   LEU X 312       8.086 -15.163  -9.793  0.00  0.00    -0.346 N 
ATOM   2619  HN  LEU X 312       8.040 -14.933  -8.824  0.00  0.00     0.163 HD
ATOM   2620  CA  LEU X 312       7.490 -16.436 -10.234  0.00  0.00     0.177 C 
ATOM   2621  CB  LEU X 312       7.244 -17.277  -8.974  0.00  0.00     0.038 C 
ATOM   2622  CG  LEU X 312       6.668 -18.674  -9.161  0.00  0.00    -0.020 C 
ATOM   2623  CD1 LEU X 312       7.680 -19.782  -9.609  0.00  0.00     0.009 C 
ATOM   2624  CD2 LEU X 312       6.110 -19.164  -7.827  0.00  0.00     0.009 C 
ATOM   2625  C   LEU X 312       6.229 -16.198 -11.082  0.00  0.00     0.241 C 
ATOM   2626  O   LEU X 312       5.973 -16.935 -11.981  0.00  0.00    -0.271 OA
ATOM   2627  N   ALA X 313       5.462 -15.134 -10.678  0.00  0.00    -0.346 N 
ATOM   2628  HN  ALA X 313       5.693 -14.633  -9.848  0.00  0.00     0.163 HD
ATOM   2629  CA  ALA X 313       4.263 -14.692 -11.365  0.00  0.00     0.172 C 
ATOM   2630  CB  ALA X 313       3.614 -13.703 -10.384  0.00  0.00     0.042 C 
ATOM   2631  C   ALA X 313       4.627 -13.945 -12.699  0.00  0.00     0.240 C 
ATOM   2632  O   ALA X 313       4.049 -14.185 -13.749  0.00  0.00    -0.271 OA
ATOM   2633  N   PHE X 314       5.645 -13.078 -12.672  0.00  0.00    -0.346 N 
ATOM   2634  HN  PHE X 314       6.236 -13.005 -11.873  0.00  0.00     0.163 HD
ATOM   2635  CA  PHE X 314       6.220 -12.510 -13.926  0.00  0.00     0.180 C 
ATOM   2636  CB  PHE X 314       7.050 -11.303 -13.563  0.00  0.00     0.073 C 
ATOM   2637  CG  PHE X 314       6.928 -10.213 -14.552  0.00  0.00    -0.056 A 
ATOM   2638  CD1 PHE X 314       7.952 -10.149 -15.542  0.00  0.00     0.007 A 
ATOM   2639  CE1 PHE X 314       8.008  -9.114 -16.443  0.00  0.00     0.001 A 
ATOM   2640  CZ  PHE X 314       6.904  -8.223 -16.429  0.00  0.00     0.000 A 
ATOM   2641  CD2 PHE X 314       5.868  -9.245 -14.583  0.00  0.00     0.007 A 
ATOM   2642  CE2 PHE X 314       5.827  -8.309 -15.528  0.00  0.00     0.001 A 
ATOM   2643  C   PHE X 314       6.860 -13.642 -14.858  0.00  0.00     0.241 C 
ATOM   2644  O   PHE X 314       6.573 -13.697 -16.081  0.00  0.00    -0.271 OA
ATOM   2645  N   TRP X 315       7.724 -14.576 -14.337  0.00  0.00    -0.346 N 
ATOM   2646  HN  TRP X 315       8.095 -14.478 -13.417  0.00  0.00     0.163 HD
ATOM   2647  CA  TRP X 315       8.379 -15.625 -15.190  0.00  0.00     0.181 C 
ATOM   2648  CB  TRP X 315       9.384 -16.591 -14.388  0.00  0.00     0.075 C 
ATOM   2649  CG  TRP X 315      10.862 -16.102 -14.285  0.00  0.00    -0.028 A 
ATOM   2650  CD1 TRP X 315      11.583 -15.667 -15.235  0.00  0.00     0.096 A 
ATOM   2651  NE1 TRP X 315      12.853 -15.245 -14.778  0.00  0.00    -0.365 N 
ATOM   2652  HE1 TRP X 315      13.412 -14.683 -15.348  0.00  0.00     0.165 HD
ATOM   2653  CE2 TRP X 315      12.954 -15.538 -13.464  0.00  0.00     0.042 A 
ATOM   2654  CD2 TRP X 315      11.749 -16.173 -13.093  0.00  0.00    -0.002 A 
ATOM   2655  CE3 TRP X 315      11.513 -16.705 -11.828  0.00  0.00     0.014 A 
ATOM   2656  CZ3 TRP X 315      12.544 -16.620 -10.877  0.00  0.00     0.001 A 
ATOM   2657  CZ2 TRP X 315      14.006 -15.507 -12.529  0.00  0.00     0.030 A 
ATOM   2658  CH2 TRP X 315      13.743 -16.028 -11.255  0.00  0.00     0.002 A 
ATOM   2659  C   TRP X 315       7.392 -16.487 -15.828  0.00  0.00     0.241 C 
ATOM   2660  O   TRP X 315       7.424 -16.827 -16.999  0.00  0.00    -0.271 OA
ATOM   2661  N   TYR X 316       6.388 -17.117 -15.114  0.00  0.00    -0.346 N 
ATOM   2662  HN  TYR X 316       6.268 -16.923 -14.143  0.00  0.00     0.163 HD
ATOM   2663  CA  TYR X 316       5.264 -17.808 -15.681  0.00  0.00     0.180 C 
ATOM   2664  CB  TYR X 316       4.503 -18.572 -14.544  0.00  0.00     0.073 C 
ATOM   2665  CG  TYR X 316       3.576 -19.672 -15.026  0.00  0.00    -0.056 A 
ATOM   2666  CD1 TYR X 316       2.240 -19.651 -14.706  0.00  0.00     0.010 A 
ATOM   2667  CE1 TYR X 316       1.386 -20.776 -14.968  0.00  0.00     0.037 A 
ATOM   2668  CZ  TYR X 316       1.783 -21.726 -15.899  0.00  0.00     0.065 A 
ATOM   2669  OH  TYR X 316       0.921 -22.844 -16.194  0.00  0.00    -0.361 OA
ATOM   2670  HH  TYR X 316       1.387 -23.362 -16.854  0.00  0.00     0.217 HD
ATOM   2671  CD2 TYR X 316       3.970 -20.634 -15.881  0.00  0.00     0.010 A 
ATOM   2672  CE2 TYR X 316       3.108 -21.651 -16.426  0.00  0.00     0.037 A 
ATOM   2673  C   TYR X 316       4.241 -16.982 -16.485  0.00  0.00     0.241 C 
ATOM   2674  O   TYR X 316       3.811 -17.491 -17.478  0.00  0.00    -0.271 OA
ATOM   2675  N   GLY X 317       3.917 -15.646 -16.175  0.00  0.00    -0.351 N 
ATOM   2676  HN  GLY X 317       4.193 -15.327 -15.271  0.00  0.00     0.163 HD
ATOM   2677  CA  GLY X 317       3.175 -14.798 -17.082  0.00  0.00     0.225 C 
ATOM   2678  C   GLY X 317       3.749 -14.562 -18.427  0.00  0.00     0.236 C 
ATOM   2679  O   GLY X 317       3.161 -14.526 -19.470  0.00  0.00    -0.272 OA
ATOM   2680  N   THR X 318       5.153 -14.318 -18.355  0.00  0.00    -0.344 N 
ATOM   2681  HN  THR X 318       5.590 -14.078 -17.492  0.00  0.00     0.163 HD
ATOM   2682  CA  THR X 318       5.975 -14.373 -19.595  0.00  0.00     0.205 C 
ATOM   2683  CB  THR X 318       7.557 -14.436 -19.480  0.00  0.00     0.146 C 
ATOM   2684  OG1 THR X 318       7.968 -13.554 -18.463  0.00  0.00    -0.393 OA
ATOM   2685  HG1 THR X 318       7.323 -13.676 -17.762  0.00  0.00     0.210 HD
ATOM   2686  CG2 THR X 318       8.254 -14.066 -20.811  0.00  0.00     0.042 C 
ATOM   2687  C   THR X 318       5.680 -15.543 -20.534  0.00  0.00     0.243 C 
ATOM   2688  O   THR X 318       5.405 -15.430 -21.712  0.00  0.00    -0.271 OA
ATOM   2689  N   THR X 319       5.749 -16.774 -19.944  0.00  0.00    -0.344 N 
ATOM   2690  HN  THR X 319       5.879 -16.807 -18.956  0.00  0.00     0.163 HD
ATOM   2691  CA  THR X 319       5.636 -18.024 -20.713  0.00  0.00     0.205 C 
ATOM   2692  CB  THR X 319       5.708 -19.329 -19.866  0.00  0.00     0.146 C 
ATOM   2693  OG1 THR X 319       7.049 -19.467 -19.450  0.00  0.00    -0.393 OA
ATOM   2694  HG1 THR X 319       7.109 -20.246 -18.892  0.00  0.00     0.210 HD
ATOM   2695  CG2 THR X 319       5.265 -20.562 -20.688  0.00  0.00     0.042 C 
ATOM   2696  C   THR X 319       4.270 -18.131 -21.353  0.00  0.00     0.243 C 
ATOM   2697  O   THR X 319       4.192 -18.468 -22.572  0.00  0.00    -0.271 OA
ATOM   2698  N   LEU X 320       3.173 -17.888 -20.700  0.00  0.00    -0.346 N 
ATOM   2699  HN  LEU X 320       3.172 -17.629 -19.738  0.00  0.00     0.163 HD
ATOM   2700  CA  LEU X 320       1.869 -17.625 -21.230  0.00  0.00     0.177 C 
ATOM   2701  CB  LEU X 320       0.907 -17.245 -20.102  0.00  0.00     0.038 C 
ATOM   2702  CG  LEU X 320       0.857 -18.211 -18.889  0.00  0.00    -0.020 C 
ATOM   2703  CD1 LEU X 320      -0.270 -17.813 -17.963  0.00  0.00     0.009 C 
ATOM   2704  CD2 LEU X 320       0.813 -19.750 -19.173  0.00  0.00     0.009 C 
ATOM   2705  C   LEU X 320       1.623 -16.736 -22.435  0.00  0.00     0.241 C 
ATOM   2706  O   LEU X 320       1.120 -17.127 -23.468  0.00  0.00    -0.271 OA
ATOM   2707  N   VAL X 321       2.086 -15.544 -22.351  0.00  0.00    -0.346 N 
ATOM   2708  HN  VAL X 321       2.538 -15.160 -21.550  0.00  0.00     0.163 HD
ATOM   2709  CA  VAL X 321       2.090 -14.575 -23.496  0.00  0.00     0.180 C 
ATOM   2710  CB  VAL X 321       2.472 -13.199 -22.955  0.00  0.00     0.009 C 
ATOM   2711  CG1 VAL X 321       2.346 -12.125 -24.070  0.00  0.00     0.012 C 
ATOM   2712  CG2 VAL X 321       1.494 -12.734 -21.867  0.00  0.00     0.012 C 
ATOM   2713  C   VAL X 321       2.870 -14.998 -24.744  0.00  0.00     0.241 C 
ATOM   2714  O   VAL X 321       2.546 -14.573 -25.905  0.00  0.00    -0.271 OA
ATOM   2715  N   LEU X 322       3.867 -15.816 -24.577  0.00  0.00    -0.346 N 
ATOM   2716  HN  LEU X 322       4.194 -16.180 -23.708  0.00  0.00     0.163 HD
ATOM   2717  CA  LEU X 322       4.710 -16.251 -25.643  0.00  0.00     0.177 C 
ATOM   2718  CB  LEU X 322       6.177 -16.148 -25.084  0.00  0.00     0.038 C 
ATOM   2719  CG  LEU X 322       6.597 -14.637 -24.735  0.00  0.00    -0.020 C 
ATOM   2720  CD1 LEU X 322       8.067 -14.744 -24.399  0.00  0.00     0.009 C 
ATOM   2721  CD2 LEU X 322       6.489 -13.557 -25.790  0.00  0.00     0.009 C 
ATOM   2722  C   LEU X 322       4.387 -17.627 -26.171  0.00  0.00     0.241 C 
ATOM   2723  O   LEU X 322       4.844 -18.014 -27.228  0.00  0.00    -0.271 OA
ATOM   2724  N   SER X 323       3.538 -18.317 -25.440  0.00  0.00    -0.344 N 
ATOM   2725  HN  SER X 323       3.278 -17.910 -24.568  0.00  0.00     0.163 HD
ATOM   2726  CA  SER X 323       2.984 -19.574 -25.797  0.00  0.00     0.200 C 
ATOM   2727  CB  SER X 323       2.932 -20.540 -24.609  0.00  0.00     0.199 C 
ATOM   2728  OG  SER X 323       4.266 -20.815 -24.153  0.00  0.00    -0.398 OA
ATOM   2729  HG1 SER X 323       4.506 -20.079 -23.585  0.00  0.00     0.209 HD
ATOM   2730  C   SER X 323       1.593 -19.529 -26.398  0.00  0.00     0.242 C 
ATOM   2731  O   SER X 323       1.308 -20.101 -27.488  0.00  0.00    -0.271 OA
ATOM   2732  N   GLY X 324       0.686 -18.736 -25.870  0.00  0.00    -0.350 N 
ATOM   2733  HN  GLY X 324       0.977 -17.993 -25.272  0.00  0.00     0.163 HD
ATOM   2734  CA  GLY X 324      -0.745 -18.861 -26.008  0.00  0.00     0.225 C 
ATOM   2735  C   GLY X 324      -1.489 -17.553 -25.897  0.00  0.00     0.236 C 
ATOM   2736  O   GLY X 324      -0.968 -16.475 -26.147  0.00  0.00    -0.272 OA
ATOM   2737  N   GLU X 325      -2.769 -17.716 -25.498  0.00  0.00    -0.346 N 
ATOM   2738  HN  GLU X 325      -3.110 -18.509 -25.001  0.00  0.00     0.163 HD
ATOM   2739  CA  GLU X 325      -3.895 -16.793 -25.649  0.00  0.00     0.177 C 
ATOM   2740  CB  GLU X 325      -5.158 -17.635 -25.482  0.00  0.00     0.045 C 
ATOM   2741  CG  GLU X 325      -5.179 -18.487 -24.191  0.00  0.00     0.116 C 
ATOM   2742  CD  GLU X 325      -6.557 -18.993 -23.932  0.00  0.00     0.172 C 
ATOM   2743  OE1 GLU X 325      -7.421 -18.190 -23.548  0.00  0.00    -0.648 OA
ATOM   2744  OE2 GLU X 325      -6.802 -20.252 -23.982  0.00  0.00    -0.648 OA
ATOM   2745  C   GLU X 325      -3.918 -15.666 -24.625  0.00  0.00     0.241 C 
ATOM   2746  O   GLU X 325      -4.946 -15.161 -24.158  0.00  0.00    -0.271 OA
ATOM   2747  N   TYR X 326      -2.773 -15.155 -24.223  0.00  0.00    -0.346 N 
ATOM   2748  HN  TYR X 326      -1.864 -15.420 -24.536  0.00  0.00     0.163 HD
ATOM   2749  CA  TYR X 326      -2.617 -14.311 -23.086  0.00  0.00     0.180 C 
ATOM   2750  CB  TYR X 326      -1.676 -14.829 -22.020  0.00  0.00     0.073 C 
ATOM   2751  CG  TYR X 326      -2.388 -16.067 -21.477  0.00  0.00    -0.056 A 
ATOM   2752  CD1 TYR X 326      -3.178 -16.155 -20.327  0.00  0.00     0.010 A 
ATOM   2753  CE1 TYR X 326      -3.869 -17.348 -20.000  0.00  0.00     0.037 A 
ATOM   2754  CZ  TYR X 326      -3.633 -18.507 -20.717  0.00  0.00     0.065 A 
ATOM   2755  OH  TYR X 326      -4.413 -19.694 -20.532  0.00  0.00    -0.361 OA
ATOM   2756  HH  TYR X 326      -4.179 -20.303 -21.236  0.00  0.00     0.217 HD
ATOM   2757  CD2 TYR X 326      -2.134 -17.317 -22.133  0.00  0.00     0.010 A 
ATOM   2758  CE2 TYR X 326      -2.779 -18.465 -21.802  0.00  0.00     0.037 A 
ATOM   2759  C   TYR X 326      -1.952 -13.031 -23.581  0.00  0.00     0.241 C 
ATOM   2760  O   TYR X 326      -0.961 -12.925 -24.314  0.00  0.00    -0.271 OA
ATOM   2761  N   SER X 327      -2.419 -11.820 -23.168  0.00  0.00    -0.344 N 
ATOM   2762  HN  SER X 327      -2.085 -10.975 -23.579  0.00  0.00     0.163 HD
ATOM   2763  CA  SER X 327      -3.690 -11.543 -22.559  0.00  0.00     0.200 C 
ATOM   2764  CB  SER X 327      -3.954 -11.718 -20.946  0.00  0.00     0.199 C 
ATOM   2765  OG  SER X 327      -4.437 -13.060 -20.609  0.00  0.00    -0.398 OA
ATOM   2766  HG1 SER X 327      -5.291 -13.156 -21.037  0.00  0.00     0.209 HD
ATOM   2767  C   SER X 327      -4.120 -10.132 -23.002  0.00  0.00     0.243 C 
ATOM   2768  O   SER X 327      -4.785  -9.881 -24.006  0.00  0.00    -0.271 OA
ATOM   2769  N   ILE X 328      -3.717  -8.948 -22.380  0.00  0.00    -0.346 N 
ATOM   2770  HN  ILE X 328      -4.217  -8.144 -22.691  0.00  0.00     0.163 HD
ATOM   2771  CA  ILE X 328      -2.812  -8.613 -21.265  0.00  0.00     0.180 C 
ATOM   2772  CB  ILE X 328      -1.863  -7.423 -21.498  0.00  0.00     0.013 C 
ATOM   2773  CG2 ILE X 328      -2.687  -6.091 -21.441  0.00  0.00     0.012 C 
ATOM   2774  CG1 ILE X 328      -0.685  -7.450 -20.559  0.00  0.00     0.002 C 
ATOM   2775  CD  ILE X 328       0.254  -6.163 -20.623  0.00  0.00     0.005 C 
ATOM   2776  C   ILE X 328      -3.579  -8.539 -20.054  0.00  0.00     0.241 C 
ATOM   2777  O   ILE X 328      -3.103  -8.991 -19.004  0.00  0.00    -0.271 OA
ATOM   2778  N   GLY X 329      -4.809  -8.024 -20.100  0.00  0.00    -0.351 N 
ATOM   2779  HN  GLY X 329      -5.111  -7.802 -21.023  0.00  0.00     0.163 HD
ATOM   2780  CA  GLY X 329      -5.710  -7.753 -18.955  0.00  0.00     0.225 C 
ATOM   2781  C   GLY X 329      -5.935  -8.769 -17.892  0.00  0.00     0.236 C 
ATOM   2782  O   GLY X 329      -5.887  -8.510 -16.658  0.00  0.00    -0.272 OA
ATOM   2783  N   GLN X 330      -6.194 -10.041 -18.344  0.00  0.00    -0.346 N 
ATOM   2784  HN  GLN X 330      -6.251 -10.224 -19.323  0.00  0.00     0.163 HD
ATOM   2785  CA  GLN X 330      -6.414 -11.176 -17.494  0.00  0.00     0.177 C 
ATOM   2786  CB  GLN X 330      -6.963 -12.348 -18.356  0.00  0.00     0.044 C 
ATOM   2787  CG  GLN X 330      -8.331 -11.987 -18.982  0.00  0.00     0.105 C 
ATOM   2788  CD  GLN X 330      -9.185 -13.158 -19.600  0.00  0.00     0.215 C 
ATOM   2789  OE1 GLN X 330     -10.288 -13.466 -19.114  0.00  0.00    -0.274 OA
ATOM   2790  NE2 GLN X 330      -8.772 -13.647 -20.811  0.00  0.00    -0.370 N 
ATOM   2791 1HE2 GLN X 330      -8.161 -13.161 -21.436  0.00  0.00     0.159 HD
ATOM   2792 2HE2 GLN X 330      -9.300 -14.426 -21.147  0.00  0.00     0.159 HD
ATOM   2793  C   GLN X 330      -5.195 -11.720 -16.781  0.00  0.00     0.241 C 
ATOM   2794  O   GLN X 330      -5.349 -12.479 -15.800  0.00  0.00    -0.271 OA
ATOM   2795  N   VAL X 331      -3.969 -11.273 -17.143  0.00  0.00    -0.346 N 
ATOM   2796  HN  VAL X 331      -3.905 -10.543 -17.820  0.00  0.00     0.163 HD
ATOM   2797  CA  VAL X 331      -2.722 -11.653 -16.495  0.00  0.00     0.180 C 
ATOM   2798  CB  VAL X 331      -1.536 -11.650 -17.556  0.00  0.00     0.009 C 
ATOM   2799  CG1 VAL X 331      -0.106 -11.590 -16.936  0.00  0.00     0.012 C 
ATOM   2800  CG2 VAL X 331      -1.707 -12.895 -18.357  0.00  0.00     0.012 C 
ATOM   2801  C   VAL X 331      -2.345 -10.626 -15.401  0.00  0.00     0.241 C 
ATOM   2802  O   VAL X 331      -2.138 -11.094 -14.242  0.00  0.00    -0.271 OA
ATOM   2803  N   LEU X 332      -2.295  -9.301 -15.754  0.00  0.00    -0.346 N 
ATOM   2804  HN  LEU X 332      -2.298  -9.052 -16.719  0.00  0.00     0.163 HD
ATOM   2805  CA  LEU X 332      -2.330  -8.210 -14.852  0.00  0.00     0.177 C 
ATOM   2806  CB  LEU X 332      -2.289  -6.890 -15.622  0.00  0.00     0.038 C 
ATOM   2807  CG  LEU X 332      -0.976  -6.560 -16.318  0.00  0.00    -0.020 C 
ATOM   2808  CD1 LEU X 332      -1.199  -5.224 -17.101  0.00  0.00     0.009 C 
ATOM   2809  CD2 LEU X 332       0.225  -6.438 -15.356  0.00  0.00     0.009 C 
ATOM   2810  C   LEU X 332      -3.428  -8.109 -13.770  0.00  0.00     0.241 C 
ATOM   2811  O   LEU X 332      -3.118  -7.794 -12.597  0.00  0.00    -0.271 OA
ATOM   2812  N   THR X 333      -4.720  -8.336 -14.034  0.00  0.00    -0.344 N 
ATOM   2813  HN  THR X 333      -5.037  -8.618 -14.936  0.00  0.00     0.163 HD
ATOM   2814  CA  THR X 333      -5.788  -8.187 -13.006  0.00  0.00     0.205 C 
ATOM   2815  CB  THR X 333      -7.241  -8.283 -13.386  0.00  0.00     0.146 C 
ATOM   2816  OG1 THR X 333      -7.527  -9.500 -14.088  0.00  0.00    -0.393 OA
ATOM   2817  HG1 THR X 333      -7.672 -10.231 -13.483  0.00  0.00     0.210 HD
ATOM   2818  CG2 THR X 333      -7.668  -7.100 -14.329  0.00  0.00     0.042 C 
ATOM   2819  C   THR X 333      -5.540  -9.217 -11.829  0.00  0.00     0.243 C 
ATOM   2820  O   THR X 333      -5.555  -8.901 -10.647  0.00  0.00    -0.271 OA
ATOM   2821  N   VAL X 334      -5.331 -10.504 -12.161  0.00  0.00    -0.346 N 
ATOM   2822  HN  VAL X 334      -5.131 -10.751 -13.106  0.00  0.00     0.163 HD
ATOM   2823  CA  VAL X 334      -5.311 -11.560 -11.162  0.00  0.00     0.180 C 
ATOM   2824  CB  VAL X 334      -5.461 -12.946 -11.809  0.00  0.00     0.009 C 
ATOM   2825  CG1 VAL X 334      -6.858 -13.064 -12.446  0.00  0.00     0.012 C 
ATOM   2826  CG2 VAL X 334      -4.335 -13.242 -12.801  0.00  0.00     0.012 C 
ATOM   2827  C   VAL X 334      -4.151 -11.473 -10.282  0.00  0.00     0.241 C 
ATOM   2828  O   VAL X 334      -4.292 -11.590  -9.030  0.00  0.00    -0.271 OA
ATOM   2829  N   PHE X 335      -2.928 -11.317 -10.899  0.00  0.00    -0.346 N 
ATOM   2830  HN  PHE X 335      -2.987 -11.397 -11.891  0.00  0.00     0.163 HD
ATOM   2831  CA  PHE X 335      -1.669 -10.837 -10.279  0.00  0.00     0.180 C 
ATOM   2832  CB  PHE X 335      -0.709 -10.353 -11.399  0.00  0.00     0.073 C 
ATOM   2833  CG  PHE X 335       0.544  -9.675 -10.851  0.00  0.00    -0.056 A 
ATOM   2834  CD1 PHE X 335       0.656  -8.315 -10.809  0.00  0.00     0.007 A 
ATOM   2835  CE1 PHE X 335       1.806  -7.688 -10.473  0.00  0.00     0.001 A 
ATOM   2836  CZ  PHE X 335       2.886  -8.542 -10.160  0.00  0.00     0.000 A 
ATOM   2837  CD2 PHE X 335       1.694 -10.496 -10.598  0.00  0.00     0.007 A 
ATOM   2838  CE2 PHE X 335       2.938  -9.933 -10.377  0.00  0.00     0.001 A 
ATOM   2839  C   PHE X 335      -1.855  -9.825  -9.061  0.00  0.00     0.241 C 
ATOM   2840  O   PHE X 335      -1.441 -10.186  -7.901  0.00  0.00    -0.271 OA
ATOM   2841  N   PHE X 336      -2.330  -8.617  -9.265  0.00  0.00    -0.346 N 
ATOM   2842  HN  PHE X 336      -2.466  -8.250 -10.182  0.00  0.00     0.163 HD
ATOM   2843  CA  PHE X 336      -2.709  -7.824  -8.098  0.00  0.00     0.180 C 
ATOM   2844  CB  PHE X 336      -3.214  -6.474  -8.653  0.00  0.00     0.073 C 
ATOM   2845  CG  PHE X 336      -2.195  -5.675  -9.429  0.00  0.00    -0.056 A 
ATOM   2846  CD1 PHE X 336      -0.936  -5.367  -8.876  0.00  0.00     0.007 A 
ATOM   2847  CE1 PHE X 336      -0.071  -4.557  -9.592  0.00  0.00     0.001 A 
ATOM   2848  CZ  PHE X 336      -0.353  -4.192 -10.892  0.00  0.00     0.000 A 
ATOM   2849  CD2 PHE X 336      -2.477  -5.251 -10.712  0.00  0.00     0.007 A 
ATOM   2850  CE2 PHE X 336      -1.558  -4.536 -11.471  0.00  0.00     0.001 A 
ATOM   2851  C   PHE X 336      -3.844  -8.348  -7.071  0.00  0.00     0.241 C 
ATOM   2852  O   PHE X 336      -3.741  -8.167  -5.861  0.00  0.00    -0.271 OA
ATOM   2853  N   SER X 337      -4.960  -8.899  -7.684  0.00  0.00    -0.344 N 
ATOM   2854  HN  SER X 337      -4.954  -8.969  -8.679  0.00  0.00     0.163 HD
ATOM   2855  CA  SER X 337      -6.207  -9.037  -6.986  0.00  0.00     0.200 C 
ATOM   2856  CB  SER X 337      -7.309  -9.382  -8.011  0.00  0.00     0.199 C 
ATOM   2857  OG  SER X 337      -7.623  -8.322  -8.897  0.00  0.00    -0.398 OA
ATOM   2858  HG1 SER X 337      -7.143  -8.405  -9.723  0.00  0.00     0.209 HD
ATOM   2859  C   SER X 337      -6.211 -10.126  -5.932  0.00  0.00     0.243 C 
ATOM   2860  O   SER X 337      -6.714 -10.012  -4.809  0.00  0.00    -0.271 OA
ATOM   2861  N   VAL X 338      -5.617 -11.312  -6.428  0.00  0.00    -0.346 N 
ATOM   2862  HN  VAL X 338      -5.216 -11.296  -7.341  0.00  0.00     0.163 HD
ATOM   2863  CA  VAL X 338      -5.502 -12.558  -5.679  0.00  0.00     0.180 C 
ATOM   2864  CB  VAL X 338      -5.119 -13.704  -6.543  0.00  0.00     0.009 C 
ATOM   2865  CG1 VAL X 338      -4.724 -14.939  -5.716  0.00  0.00     0.012 C 
ATOM   2866  CG2 VAL X 338      -6.205 -14.077  -7.619  0.00  0.00     0.012 C 
ATOM   2867  C   VAL X 338      -4.501 -12.375  -4.539  0.00  0.00     0.241 C 
ATOM   2868  O   VAL X 338      -4.523 -12.950  -3.473  0.00  0.00    -0.271 OA
ATOM   2869  N   LEU X 339      -3.539 -11.484  -4.777  0.00  0.00    -0.346 N 
ATOM   2870  HN  LEU X 339      -3.503 -10.966  -5.627  0.00  0.00     0.163 HD
ATOM   2871  CA  LEU X 339      -2.448 -11.192  -3.863  0.00  0.00     0.177 C 
ATOM   2872  CB  LEU X 339      -1.336 -10.444  -4.583  0.00  0.00     0.038 C 
ATOM   2873  CG  LEU X 339      -0.015 -10.417  -3.907  0.00  0.00    -0.020 C 
ATOM   2874  CD1 LEU X 339       0.740 -11.824  -4.021  0.00  0.00     0.009 C 
ATOM   2875  CD2 LEU X 339       0.845  -9.363  -4.433  0.00  0.00     0.009 C 
ATOM   2876  C   LEU X 339      -2.867 -10.309  -2.720  0.00  0.00     0.241 C 
ATOM   2877  O   LEU X 339      -2.669 -10.665  -1.511  0.00  0.00    -0.271 OA
ATOM   2878  N   ILE X 340      -3.459  -9.189  -2.982  0.00  0.00    -0.346 N 
ATOM   2879  HN  ILE X 340      -3.592  -8.845  -3.908  0.00  0.00     0.163 HD
ATOM   2880  CA  ILE X 340      -4.252  -8.440  -1.908  0.00  0.00     0.180 C 
ATOM   2881  CB  ILE X 340      -4.834  -7.077  -2.347  0.00  0.00     0.013 C 
ATOM   2882  CG2 ILE X 340      -5.934  -7.246  -3.418  0.00  0.00     0.012 C 
ATOM   2883  CG1 ILE X 340      -5.224  -6.017  -1.241  0.00  0.00     0.002 C 
ATOM   2884  CD  ILE X 340      -4.056  -5.971  -0.235  0.00  0.00     0.005 C 
ATOM   2885  C   ILE X 340      -5.356  -9.322  -1.279  0.00  0.00     0.241 C 
ATOM   2886  O   ILE X 340      -5.539  -9.192  -0.051  0.00  0.00    -0.271 OA
ATOM   2887  N   GLY X 341      -6.002 -10.234  -2.001  0.00  0.00    -0.351 N 
ATOM   2888  HN  GLY X 341      -6.018 -10.244  -2.998  0.00  0.00     0.163 HD
ATOM   2889  CA  GLY X 341      -6.878 -11.239  -1.426  0.00  0.00     0.225 C 
ATOM   2890  C   GLY X 341      -6.270 -12.071  -0.355  0.00  0.00     0.236 C 
ATOM   2891  O   GLY X 341      -6.790 -12.232   0.714  0.00  0.00    -0.272 OA
ATOM   2892  N   ALA X 342      -5.039 -12.577  -0.635  0.00  0.00    -0.347 N 
ATOM   2893  HN  ALA X 342      -4.590 -12.337  -1.493  0.00  0.00     0.163 HD
ATOM   2894  CA  ALA X 342      -4.280 -13.407   0.244  0.00  0.00     0.172 C 
ATOM   2895  CB  ALA X 342      -3.166 -14.073  -0.539  0.00  0.00     0.042 C 
ATOM   2896  C   ALA X 342      -3.780 -12.613   1.450  0.00  0.00     0.240 C 
ATOM   2897  O   ALA X 342      -4.008 -12.955   2.588  0.00  0.00    -0.271 OA
ATOM   2898  N   PHE X 343      -3.126 -11.480   1.263  0.00  0.00    -0.346 N 
ATOM   2899  HN  PHE X 343      -2.947 -11.165   0.334  0.00  0.00     0.163 HD
ATOM   2900  CA  PHE X 343      -2.701 -10.754   2.433  0.00  0.00     0.180 C 
ATOM   2901  CB  PHE X 343      -1.777  -9.507   2.092  0.00  0.00     0.073 C 
ATOM   2902  CG  PHE X 343      -0.362  -9.929   1.859  0.00  0.00    -0.056 A 
ATOM   2903  CD1 PHE X 343       0.378 -10.380   2.895  0.00  0.00     0.007 A 
ATOM   2904  CE1 PHE X 343       1.690 -10.868   2.682  0.00  0.00     0.001 A 
ATOM   2905  CZ  PHE X 343       2.245 -10.946   1.384  0.00  0.00     0.000 A 
ATOM   2906  CD2 PHE X 343       0.237  -9.974   0.508  0.00  0.00     0.007 A 
ATOM   2907  CE2 PHE X 343       1.477 -10.501   0.278  0.00  0.00     0.001 A 
ATOM   2908  C   PHE X 343      -3.738 -10.156   3.361  0.00  0.00     0.241 C 
ATOM   2909  O   PHE X 343      -3.481  -9.955   4.535  0.00  0.00    -0.271 OA
ATOM   2910  N   SER X 344      -4.977  -9.983   2.871  0.00  0.00    -0.344 N 
ATOM   2911  HN  SER X 344      -5.021 -10.287   1.922  0.00  0.00     0.163 HD
ATOM   2912  CA  SER X 344      -6.174  -9.737   3.673  0.00  0.00     0.200 C 
ATOM   2913  CB  SER X 344      -7.420  -9.768   2.709  0.00  0.00     0.199 C 
ATOM   2914  OG  SER X 344      -7.377  -8.658   1.791  0.00  0.00    -0.398 OA
ATOM   2915  HG1 SER X 344      -6.769  -8.940   1.104  0.00  0.00     0.209 HD
ATOM   2916  C   SER X 344      -6.495 -10.776   4.783  0.00  0.00     0.243 C 
ATOM   2917  O   SER X 344      -7.023 -10.460   5.805  0.00  0.00    -0.271 OA
ATOM   2918  N   VAL X 345      -5.952 -12.037   4.620  0.00  0.00    -0.346 N 
ATOM   2919  HN  VAL X 345      -5.367 -12.206   3.831  0.00  0.00     0.163 HD
ATOM   2920  CA  VAL X 345      -6.046 -13.190   5.494  0.00  0.00     0.180 C 
ATOM   2921  CB  VAL X 345      -5.577 -14.469   4.874  0.00  0.00     0.009 C 
ATOM   2922  CG1 VAL X 345      -5.574 -15.597   5.896  0.00  0.00     0.012 C 
ATOM   2923  CG2 VAL X 345      -6.496 -14.794   3.725  0.00  0.00     0.012 C 
ATOM   2924  C   VAL X 345      -5.265 -12.839   6.782  0.00  0.00     0.241 C 
ATOM   2925  O   VAL X 345      -5.760 -13.038   7.879  0.00  0.00    -0.271 OA
ATOM   2926  N   GLY X 346      -4.038 -12.251   6.561  0.00  0.00    -0.351 N 
ATOM   2927  HN  GLY X 346      -3.657 -12.096   5.653  0.00  0.00     0.163 HD
ATOM   2928  CA  GLY X 346      -3.161 -11.955   7.692  0.00  0.00     0.225 C 
ATOM   2929  C   GLY X 346      -3.732 -10.792   8.595  0.00  0.00     0.236 C 
ATOM   2930  O   GLY X 346      -3.567 -10.683   9.794  0.00  0.00    -0.272 OA
ATOM   2931  N   GLN X 347      -4.594  -9.935   7.947  0.00  0.00    -0.346 N 
ATOM   2932  HN  GLN X 347      -4.741 -10.119   6.979  0.00  0.00     0.163 HD
ATOM   2933  CA  GLN X 347      -5.287  -8.727   8.452  0.00  0.00     0.177 C 
ATOM   2934  CB  GLN X 347      -5.653  -7.778   7.240  0.00  0.00     0.044 C 
ATOM   2935  CG  GLN X 347      -4.382  -7.326   6.516  0.00  0.00     0.105 C 
ATOM   2936  CD  GLN X 347      -4.688  -6.186   5.584  0.00  0.00     0.215 C 
ATOM   2937  OE1 GLN X 347      -4.636  -6.343   4.349  0.00  0.00    -0.274 OA
ATOM   2938  NE2 GLN X 347      -4.820  -4.945   6.082  0.00  0.00    -0.370 N 
ATOM   2939 1HE2 GLN X 347      -4.670  -4.733   7.048  0.00  0.00     0.159 HD
ATOM   2940 2HE2 GLN X 347      -4.883  -4.206   5.411  0.00  0.00     0.159 HD
ATOM   2941  C   GLN X 347      -6.505  -9.188   9.200  0.00  0.00     0.241 C 
ATOM   2942  O   GLN X 347      -6.838  -8.646  10.198  0.00  0.00    -0.271 OA
ATOM   2943  N   ALA X 348      -7.157 -10.311   8.763  0.00  0.00    -0.346 N 
ATOM   2944  HN  ALA X 348      -6.912 -10.618   7.847  0.00  0.00     0.163 HD
ATOM   2945  CA  ALA X 348      -8.314 -10.770   9.461  0.00  0.00     0.172 C 
ATOM   2946  CB  ALA X 348      -9.080 -11.848   8.603  0.00  0.00     0.042 C 
ATOM   2947  C   ALA X 348      -8.216 -11.387  10.848  0.00  0.00     0.240 C 
ATOM   2948  O   ALA X 348      -9.042 -11.086  11.737  0.00  0.00    -0.271 OA
ATOM   2949  N   SER X 349      -7.158 -12.094  11.102  0.00  0.00    -0.344 N 
ATOM   2950  HN  SER X 349      -6.576 -12.278  10.314  0.00  0.00     0.163 HD
ATOM   2951  CA  SER X 349      -6.728 -12.755  12.271  0.00  0.00     0.200 C 
ATOM   2952  CB  SER X 349      -5.345 -13.484  12.067  0.00  0.00     0.199 C 
ATOM   2953  OG  SER X 349      -4.914 -13.766  10.714  0.00  0.00    -0.398 OA
ATOM   2954  HG1 SER X 349      -4.007 -13.468  10.612  0.00  0.00     0.209 HD
ATOM   2955  C   SER X 349      -6.749 -11.842  13.580  0.00  0.00     0.245 C 
ATOM   2956  O   SER X 349      -7.488 -12.225  14.506  0.00  0.00    -0.271 OA
ATOM   2957  N   PRO X 350      -5.986 -10.735  13.763  0.00  0.00    -0.337 N 
ATOM   2958  CD  PRO X 350      -5.064 -10.174  12.717  0.00  0.00     0.127 C 
ATOM   2959  CA  PRO X 350      -6.044  -9.915  14.998  0.00  0.00     0.179 C 
ATOM   2960  CB  PRO X 350      -4.911  -8.925  14.780  0.00  0.00     0.037 C 
ATOM   2961  CG  PRO X 350      -4.880  -8.783  13.272  0.00  0.00     0.022 C 
ATOM   2962  C   PRO X 350      -7.457  -9.215  15.219  0.00  0.00     0.241 C 
ATOM   2963  O   PRO X 350      -7.771  -8.895  16.325  0.00  0.00    -0.271 OA
ATOM   2964  N   SER X 351      -8.204  -9.040  14.122  0.00  0.00    -0.344 N 
ATOM   2965  HN  SER X 351      -7.745  -9.218  13.255  0.00  0.00     0.163 HD
ATOM   2966  CA  SER X 351      -9.534  -8.377  14.018  0.00  0.00     0.200 C 
ATOM   2967  CB  SER X 351      -9.937  -7.977  12.620  0.00  0.00     0.199 C 
ATOM   2968  OG  SER X 351      -8.757  -7.395  11.986  0.00  0.00    -0.398 OA
ATOM   2969  HG1 SER X 351      -8.896  -7.492  11.041  0.00  0.00     0.209 HD
ATOM   2970  C   SER X 351     -10.576  -9.348  14.604  0.00  0.00     0.243 C 
ATOM   2971  O   SER X 351     -11.269  -9.012  15.588  0.00  0.00    -0.271 OA
ATOM   2972  N   ILE X 352     -10.626 -10.628  14.126  0.00  0.00    -0.346 N 
ATOM   2973  HN  ILE X 352      -9.993 -10.923  13.415  0.00  0.00     0.163 HD
ATOM   2974  CA  ILE X 352     -11.482 -11.557  14.678  0.00  0.00     0.180 C 
ATOM   2975  CB  ILE X 352     -11.591 -12.855  13.813  0.00  0.00     0.013 C 
ATOM   2976  CG2 ILE X 352     -10.217 -13.643  13.592  0.00  0.00     0.012 C 
ATOM   2977  CG1 ILE X 352     -12.669 -13.878  14.316  0.00  0.00     0.002 C 
ATOM   2978  CD  ILE X 352     -14.096 -13.339  14.381  0.00  0.00     0.005 C 
ATOM   2979  C   ILE X 352     -11.065 -11.932  16.094  0.00  0.00     0.241 C 
ATOM   2980  O   ILE X 352     -11.922 -12.238  16.946  0.00  0.00    -0.271 OA
ATOM   2981  N   GLU X 353      -9.710 -12.033  16.371  0.00  0.00    -0.346 N 
ATOM   2982  HN  GLU X 353      -9.034 -11.918  15.647  0.00  0.00     0.163 HD
ATOM   2983  CA  GLU X 353      -9.210 -12.337  17.714  0.00  0.00     0.177 C 
ATOM   2984  CB  GLU X 353      -7.682 -12.602  17.830  0.00  0.00     0.045 C 
ATOM   2985  CG  GLU X 353      -7.176 -12.828  19.273  0.00  0.00     0.116 C 
ATOM   2986  CD  GLU X 353      -5.816 -13.397  19.436  0.00  0.00     0.172 C 
ATOM   2987  OE1 GLU X 353      -4.846 -12.633  19.837  0.00  0.00    -0.648 OA
ATOM   2988  OE2 GLU X 353      -5.652 -14.643  19.344  0.00  0.00    -0.648 OA
ATOM   2989  C   GLU X 353      -9.700 -11.373  18.808  0.00  0.00     0.241 C 
ATOM   2990  O   GLU X 353     -10.306 -11.750  19.844  0.00  0.00    -0.271 OA
ATOM   2991  N   ALA X 354      -9.583 -10.096  18.486  0.00  0.00    -0.346 N 
ATOM   2992  HN  ALA X 354      -9.114  -9.775  17.667  0.00  0.00     0.163 HD
ATOM   2993  CA  ALA X 354     -10.017  -8.942  19.328  0.00  0.00     0.172 C 
ATOM   2994  CB  ALA X 354      -9.295  -7.655  18.898  0.00  0.00     0.042 C 
ATOM   2995  C   ALA X 354     -11.569  -8.765  19.487  0.00  0.00     0.240 C 
ATOM   2996  O   ALA X 354     -12.096  -8.218  20.454  0.00  0.00    -0.271 OA
ATOM   2997  N   PHE X 355     -12.328  -9.303  18.535  0.00  0.00    -0.346 N 
ATOM   2998  HN  PHE X 355     -11.910  -9.495  17.650  0.00  0.00     0.163 HD
ATOM   2999  CA  PHE X 355     -13.737  -9.628  18.703  0.00  0.00     0.180 C 
ATOM   3000  CB  PHE X 355     -14.348 -10.017  17.308  0.00  0.00     0.073 C 
ATOM   3001  CG  PHE X 355     -15.800  -9.887  17.263  0.00  0.00    -0.056 A 
ATOM   3002  CD1 PHE X 355     -16.589 -10.957  17.642  0.00  0.00     0.007 A 
ATOM   3003  CE1 PHE X 355     -17.977 -10.786  17.876  0.00  0.00     0.001 A 
ATOM   3004  CZ  PHE X 355     -18.554  -9.603  17.689  0.00  0.00     0.000 A 
ATOM   3005  CD2 PHE X 355     -16.412  -8.608  17.114  0.00  0.00     0.007 A 
ATOM   3006  CE2 PHE X 355     -17.811  -8.509  17.339  0.00  0.00     0.001 A 
ATOM   3007  C   PHE X 355     -13.940 -10.680  19.757  0.00  0.00     0.241 C 
ATOM   3008  O   PHE X 355     -14.529 -10.376  20.789  0.00  0.00    -0.271 OA
ATOM   3009  N   ALA X 356     -13.420 -11.898  19.596  0.00  0.00    -0.346 N 
ATOM   3010  HN  ALA X 356     -13.052 -12.212  18.725  0.00  0.00     0.163 HD
ATOM   3011  CA  ALA X 356     -13.704 -12.982  20.552  0.00  0.00     0.172 C 
ATOM   3012  CB  ALA X 356     -13.290 -14.274  19.856  0.00  0.00     0.042 C 
ATOM   3013  C   ALA X 356     -13.061 -12.654  21.954  0.00  0.00     0.240 C 
ATOM   3014  O   ALA X 356     -13.634 -13.004  22.999  0.00  0.00    -0.271 OA
ATOM   3015  N   ASN X 357     -11.954 -11.879  22.087  0.00  0.00    -0.346 N 
ATOM   3016  HN  ASN X 357     -11.361 -11.787  21.291  0.00  0.00     0.163 HD
ATOM   3017  CA  ASN X 357     -11.627 -11.327  23.393  0.00  0.00     0.185 C 
ATOM   3018  CB  ASN X 357     -10.204 -10.771  23.323  0.00  0.00     0.137 C 
ATOM   3019  CG  ASN X 357      -9.068 -11.810  23.113  0.00  0.00     0.217 C 
ATOM   3020  OD1 ASN X 357      -9.279 -13.007  23.267  0.00  0.00    -0.274 OA
ATOM   3021  ND2 ASN X 357      -7.828 -11.357  22.795  0.00  0.00    -0.370 N 
ATOM   3022 1HD2 ASN X 357      -7.716 -10.374  22.645  0.00  0.00     0.159 HD
ATOM   3023 2HD2 ASN X 357      -7.083 -11.997  22.608  0.00  0.00     0.159 HD
ATOM   3024  C   ASN X 357     -12.653 -10.326  23.928  0.00  0.00     0.241 C 
ATOM   3025  O   ASN X 357     -12.894 -10.383  25.091  0.00  0.00    -0.271 OA
ATOM   3026  N   ALA X 358     -13.258  -9.412  23.084  0.00  0.00    -0.346 N 
ATOM   3027  HN  ALA X 358     -13.133  -9.374  22.096  0.00  0.00     0.163 HD
ATOM   3028  CA  ALA X 358     -14.216  -8.456  23.596  0.00  0.00     0.172 C 
ATOM   3029  CB  ALA X 358     -14.746  -7.547  22.513  0.00  0.00     0.042 C 
ATOM   3030  C   ALA X 358     -15.473  -9.141  24.124  0.00  0.00     0.240 C 
ATOM   3031  O   ALA X 358     -16.022  -8.848  25.182  0.00  0.00    -0.271 OA
ATOM   3032  N   ARG X 359     -15.919 -10.076  23.367  0.00  0.00    -0.346 N 
ATOM   3033  HN  ARG X 359     -15.545 -10.236  22.457  0.00  0.00     0.163 HD
ATOM   3034  CA  ARG X 359     -17.040 -10.917  23.753  0.00  0.00     0.176 C 
ATOM   3035  CB  ARG X 359     -17.227 -11.914  22.614  0.00  0.00     0.036 C 
ATOM   3036  CG  ARG X 359     -18.481 -12.769  22.421  0.00  0.00     0.023 C 
ATOM   3037  CD  ARG X 359     -18.713 -13.391  20.973  0.00  0.00     0.138 C 
ATOM   3038  NE  ARG X 359     -17.710 -14.354  20.690  0.00  0.00    -0.227 N 
ATOM   3039  HE  ARG X 359     -16.947 -14.514  21.316  0.00  0.00     0.177 HD
ATOM   3040  CZ  ARG X 359     -17.686 -15.119  19.576  0.00  0.00     0.665 C 
ATOM   3041  NH1 ARG X 359     -16.704 -15.925  19.491  0.00  0.00    -0.235 N 
ATOM   3042 1HH1 ARG X 359     -16.164 -16.083  20.318  0.00  0.00     0.174 HD
ATOM   3043 2HH1 ARG X 359     -16.491 -16.496  18.699  0.00  0.00     0.174 HD
ATOM   3044  NH2 ARG X 359     -18.583 -15.086  18.614  0.00  0.00    -0.235 N 
ATOM   3045 1HH2 ARG X 359     -19.472 -14.759  18.935  0.00  0.00     0.174 HD
ATOM   3046 2HH2 ARG X 359     -18.577 -15.744  17.860  0.00  0.00     0.174 HD
ATOM   3047  C   ARG X 359     -16.744 -11.673  25.064  0.00  0.00     0.240 C 
ATOM   3048  O   ARG X 359     -17.584 -11.658  25.994  0.00  0.00    -0.271 OA
ATOM   3049  N   GLY X 360     -15.479 -12.104  25.230  0.00  0.00    -0.351 N 
ATOM   3050  HN  GLY X 360     -14.931 -12.139  24.398  0.00  0.00     0.163 HD
ATOM   3051  CA  GLY X 360     -15.052 -12.693  26.466  0.00  0.00     0.225 C 
ATOM   3052  C   GLY X 360     -14.988 -11.773  27.680  0.00  0.00     0.236 C 
ATOM   3053  O   GLY X 360     -15.323 -12.199  28.758  0.00  0.00    -0.272 OA
ATOM   3054  N   ALA X 361     -14.570 -10.523  27.416  0.00  0.00    -0.347 N 
ATOM   3055  HN  ALA X 361     -14.347 -10.165  26.513  0.00  0.00     0.163 HD
ATOM   3056  CA  ALA X 361     -14.365  -9.528  28.460  0.00  0.00     0.172 C 
ATOM   3057  CB  ALA X 361     -13.732  -8.270  27.820  0.00  0.00     0.042 C 
ATOM   3058  C   ALA X 361     -15.683  -9.151  29.069  0.00  0.00     0.240 C 
ATOM   3059  O   ALA X 361     -15.824  -9.022  30.272  0.00  0.00    -0.271 OA
ATOM   3060  N   ALA X 362     -16.731  -9.017  28.162  0.00  0.00    -0.346 N 
ATOM   3061  HN  ALA X 362     -16.595  -9.228  27.197  0.00  0.00     0.163 HD
ATOM   3062  CA  ALA X 362     -18.130  -8.639  28.403  0.00  0.00     0.172 C 
ATOM   3063  CB  ALA X 362     -18.820  -8.505  27.058  0.00  0.00     0.042 C 
ATOM   3064  C   ALA X 362     -18.896  -9.520  29.368  0.00  0.00     0.240 C 
ATOM   3065  O   ALA X 362     -19.728  -9.072  30.119  0.00  0.00    -0.271 OA
ATOM   3066  N   TYR X 363     -18.664 -10.820  29.322  0.00  0.00    -0.346 N 
ATOM   3067  HN  TYR X 363     -17.904 -11.179  28.786  0.00  0.00     0.163 HD
ATOM   3068  CA  TYR X 363     -19.329 -11.712  30.228  0.00  0.00     0.180 C 
ATOM   3069  CB  TYR X 363     -19.078 -13.298  29.957  0.00  0.00     0.073 C 
ATOM   3070  CG  TYR X 363     -19.697 -13.784  28.656  0.00  0.00    -0.056 A 
ATOM   3071  CD1 TYR X 363     -18.902 -14.014  27.497  0.00  0.00     0.010 A 
ATOM   3072  CE1 TYR X 363     -19.481 -14.317  26.264  0.00  0.00     0.037 A 
ATOM   3073  CZ  TYR X 363     -20.863 -14.281  26.213  0.00  0.00     0.065 A 
ATOM   3074  OH  TYR X 363     -21.454 -14.504  24.929  0.00  0.00    -0.361 OA
ATOM   3075  HH  TYR X 363     -22.304 -14.066  25.017  0.00  0.00     0.217 HD
ATOM   3076  CD2 TYR X 363     -21.066 -13.832  28.553  0.00  0.00     0.010 A 
ATOM   3077  CE2 TYR X 363     -21.655 -14.159  27.318  0.00  0.00     0.037 A 
ATOM   3078  C   TYR X 363     -19.090 -11.412  31.728  0.00  0.00     0.241 C 
ATOM   3079  O   TYR X 363     -19.983 -11.587  32.504  0.00  0.00    -0.271 OA
ATOM   3080  N   GLU X 364     -17.908 -10.957  32.108  0.00  0.00    -0.346 N 
ATOM   3081  HN  GLU X 364     -17.184 -10.812  31.438  0.00  0.00     0.163 HD
ATOM   3082  CA  GLU X 364     -17.608 -10.629  33.527  0.00  0.00     0.177 C 
ATOM   3083  CB  GLU X 364     -16.127 -10.357  33.718  0.00  0.00     0.045 C 
ATOM   3084  CG  GLU X 364     -15.686 -10.016  35.215  0.00  0.00     0.116 C 
ATOM   3085  CD  GLU X 364     -14.231  -9.740  35.461  0.00  0.00     0.172 C 
ATOM   3086  OE1 GLU X 364     -13.982  -8.863  36.356  0.00  0.00    -0.648 OA
ATOM   3087  OE2 GLU X 364     -13.336 -10.360  34.879  0.00  0.00    -0.648 OA
ATOM   3088  C   GLU X 364     -18.408  -9.452  34.042  0.00  0.00     0.241 C 
ATOM   3089  O   GLU X 364     -19.057  -9.466  35.067  0.00  0.00    -0.271 OA
ATOM   3090  N   ILE X 365     -18.497  -8.453  33.086  0.00  0.00    -0.346 N 
ATOM   3091  HN  ILE X 365     -17.990  -8.588  32.239  0.00  0.00     0.163 HD
ATOM   3092  CA  ILE X 365     -19.273  -7.253  33.356  0.00  0.00     0.180 C 
ATOM   3093  CB  ILE X 365     -18.845  -6.148  32.381  0.00  0.00     0.013 C 
ATOM   3094  CG2 ILE X 365     -19.623  -4.866  32.524  0.00  0.00     0.012 C 
ATOM   3095  CG1 ILE X 365     -17.321  -6.035  32.379  0.00  0.00     0.002 C 
ATOM   3096  CD  ILE X 365     -16.655  -5.736  33.748  0.00  0.00     0.005 C 
ATOM   3097  C   ILE X 365     -20.786  -7.530  33.317  0.00  0.00     0.241 C 
ATOM   3098  O   ILE X 365     -21.610  -7.134  34.156  0.00  0.00    -0.271 OA
ATOM   3099  N   PHE X 366     -21.224  -8.330  32.365  0.00  0.00    -0.346 N 
ATOM   3100  HN  PHE X 366     -20.570  -8.520  31.637  0.00  0.00     0.163 HD
ATOM   3101  CA  PHE X 366     -22.600  -8.807  32.174  0.00  0.00     0.180 C 
ATOM   3102  CB  PHE X 366     -22.811  -9.502  30.818  0.00  0.00     0.073 C 
ATOM   3103  CG  PHE X 366     -22.677  -8.584  29.608  0.00  0.00    -0.056 A 
ATOM   3104  CD1 PHE X 366     -22.685  -9.234  28.366  0.00  0.00     0.007 A 
ATOM   3105  CE1 PHE X 366     -22.534  -8.525  27.150  0.00  0.00     0.001 A 
ATOM   3106  CZ  PHE X 366     -22.441  -7.113  27.241  0.00  0.00     0.000 A 
ATOM   3107  CD2 PHE X 366     -22.510  -7.222  29.624  0.00  0.00     0.007 A 
ATOM   3108  CE2 PHE X 366     -22.398  -6.414  28.472  0.00  0.00     0.001 A 
ATOM   3109  C   PHE X 366     -23.056  -9.679  33.359  0.00  0.00     0.241 C 
ATOM   3110  O   PHE X 366     -24.180  -9.576  33.879  0.00  0.00    -0.271 OA
ATOM   3111  N   LYS X 367     -22.112 -10.487  33.894  0.00  0.00    -0.346 N 
ATOM   3112  HN  LYS X 367     -21.176 -10.479  33.551  0.00  0.00     0.163 HD
ATOM   3113  CA  LYS X 367     -22.353 -11.232  35.156  0.00  0.00     0.176 C 
ATOM   3114  CB  LYS X 367     -21.329 -12.371  35.420  0.00  0.00     0.035 C 
ATOM   3115  CG  LYS X 367     -21.790 -13.468  36.412  0.00  0.00     0.004 C 
ATOM   3116  CD  LYS X 367     -20.840 -14.731  36.288  0.00  0.00     0.027 C 
ATOM   3117  CE  LYS X 367     -20.821 -15.480  37.599  0.00  0.00     0.229 C 
ATOM   3118  NZ  LYS X 367     -19.769 -16.551  37.643  0.00  0.00    -0.079 N 
ATOM   3119  HZ1 LYS X 367     -19.931 -17.351  36.999  0.00  0.00     0.274 HD
ATOM   3120  HZ2 LYS X 367     -19.717 -16.941  38.606  0.00  0.00     0.274 HD
ATOM   3121  HZ3 LYS X 367     -18.801 -16.178  37.567  0.00  0.00     0.274 HD
ATOM   3122  C   LYS X 367     -22.447 -10.303  36.336  0.00  0.00     0.241 C 
ATOM   3123  O   LYS X 367     -23.235 -10.535  37.247  0.00  0.00    -0.271 OA
ATOM   3124  N   ILE X 368     -21.775  -9.172  36.400  0.00  0.00    -0.346 N 
ATOM   3125  HN  ILE X 368     -21.078  -9.017  35.704  0.00  0.00     0.163 HD
ATOM   3126  CA  ILE X 368     -21.976  -8.210  37.544  0.00  0.00     0.180 C 
ATOM   3127  CB  ILE X 368     -20.740  -7.434  37.583  0.00  0.00     0.013 C 
ATOM   3128  CG2 ILE X 368     -20.813  -6.295  38.637  0.00  0.00     0.012 C 
ATOM   3129  CG1 ILE X 368     -19.608  -8.388  38.092  0.00  0.00     0.002 C 
ATOM   3130  CD  ILE X 368     -18.104  -7.947  37.898  0.00  0.00     0.005 C 
ATOM   3131  C   ILE X 368     -23.230  -7.371  37.457  0.00  0.00     0.241 C 
ATOM   3132  O   ILE X 368     -23.802  -7.101  38.494  0.00  0.00    -0.271 OA
ATOM   3133  N   ILE X 369     -23.746  -6.985  36.274  0.00  0.00    -0.346 N 
ATOM   3134  HN  ILE X 369     -23.352  -7.218  35.388  0.00  0.00     0.163 HD
ATOM   3135  CA  ILE X 369     -24.998  -6.347  36.113  0.00  0.00     0.180 C 
ATOM   3136  CB  ILE X 369     -25.197  -5.772  34.725  0.00  0.00     0.013 C 
ATOM   3137  CG2 ILE X 369     -26.569  -4.988  34.648  0.00  0.00     0.012 C 
ATOM   3138  CG1 ILE X 369     -24.029  -4.828  34.323  0.00  0.00     0.002 C 
ATOM   3139  CD  ILE X 369     -24.013  -4.523  32.793  0.00  0.00     0.005 C 
ATOM   3140  C   ILE X 369     -26.244  -7.224  36.498  0.00  0.00     0.241 C 
ATOM   3141  O   ILE X 369     -27.123  -6.906  37.308  0.00  0.00    -0.271 OA
ATOM   3142  N   ASP X 370     -26.231  -8.417  35.819  0.00  0.00    -0.345 N 
ATOM   3143  HN  ASP X 370     -25.471  -8.654  35.219  0.00  0.00     0.163 HD
ATOM   3144  CA  ASP X 370     -27.442  -9.148  35.652  0.00  0.00     0.186 C 
ATOM   3145  CB  ASP X 370     -27.357  -9.769  34.213  0.00  0.00     0.147 C 
ATOM   3146  CG  ASP X 370     -28.695 -10.189  33.783  0.00  0.00     0.175 C 
ATOM   3147  OD1 ASP X 370     -29.154 -11.350  33.988  0.00  0.00    -0.648 OA
ATOM   3148  OD2 ASP X 370     -29.216  -9.374  33.050  0.00  0.00    -0.648 OA
ATOM   3149  C   ASP X 370     -27.639 -10.331  36.609  0.00  0.00     0.241 C 
ATOM   3150  O   ASP X 370     -28.661 -10.483  37.321  0.00  0.00    -0.271 OA
ATOM   3151  N   ASN X 371     -26.651 -11.246  36.672  0.00  0.00    -0.346 N 
ATOM   3152  HN  ASN X 371     -25.783 -11.078  36.211  0.00  0.00     0.163 HD
ATOM   3153  CA  ASN X 371     -26.695 -12.573  37.264  0.00  0.00     0.185 C 
ATOM   3154  CB  ASN X 371     -25.790 -13.474  36.342  0.00  0.00     0.137 C 
ATOM   3155  CG  ASN X 371     -26.187 -13.472  34.854  0.00  0.00     0.217 C 
ATOM   3156  OD1 ASN X 371     -25.398 -13.197  33.938  0.00  0.00    -0.274 OA
ATOM   3157  ND2 ASN X 371     -27.430 -13.927  34.596  0.00  0.00    -0.370 N 
ATOM   3158 1HD2 ASN X 371     -27.850 -14.374  35.385  0.00  0.00     0.159 HD
ATOM   3159 2HD2 ASN X 371     -27.854 -13.546  33.774  0.00  0.00     0.159 HD
ATOM   3160  C   ASN X 371     -26.210 -12.498  38.669  0.00  0.00     0.241 C 
ATOM   3161  O   ASN X 371     -25.116 -13.071  39.011  0.00  0.00    -0.271 OA
ATOM   3162  N   LYS X 372     -26.959 -11.701  39.502  0.00  0.00    -0.346 N 
ATOM   3163  HN  LYS X 372     -27.697 -11.153  39.115  0.00  0.00     0.163 HD
ATOM   3164  CA  LYS X 372     -26.482 -11.433  40.827  0.00  0.00     0.176 C 
ATOM   3165  CB  LYS X 372     -26.781  -9.984  41.379  0.00  0.00     0.035 C 
ATOM   3166  CG  LYS X 372     -26.368  -8.878  40.343  0.00  0.00     0.004 C 
ATOM   3167  CD  LYS X 372     -26.541  -7.409  40.881  0.00  0.00     0.027 C 
ATOM   3168  CE  LYS X 372     -25.421  -7.095  41.907  0.00  0.00     0.229 C 
ATOM   3169  NZ  LYS X 372     -24.116  -7.175  41.277  0.00  0.00    -0.079 N 
ATOM   3170  HZ1 LYS X 372     -23.570  -7.985  41.633  0.00  0.00     0.274 HD
ATOM   3171  HZ2 LYS X 372     -23.504  -6.351  41.446  0.00  0.00     0.274 HD
ATOM   3172  HZ3 LYS X 372     -24.221  -7.313  40.252  0.00  0.00     0.274 HD
ATOM   3173  C   LYS X 372     -27.037 -12.496  41.748  0.00  0.00     0.243 C 
ATOM   3174  O   LYS X 372     -28.263 -12.596  41.714  0.00  0.00    -0.271 OA
ATOM   3175  N   PRO X 373     -26.329 -13.345  42.605  0.00  0.00    -0.337 N 
ATOM   3176  CD  PRO X 373     -25.025 -12.950  43.262  0.00  0.00     0.127 C 
ATOM   3177  CA  PRO X 373     -26.934 -14.400  43.376  0.00  0.00     0.179 C 
ATOM   3178  CB  PRO X 373     -25.783 -15.232  43.844  0.00  0.00     0.037 C 
ATOM   3179  CG  PRO X 373     -24.604 -14.251  43.838  0.00  0.00     0.022 C 
ATOM   3180  C   PRO X 373     -27.887 -13.867  44.493  0.00  0.00     0.241 C 
ATOM   3181  O   PRO X 373     -28.399 -14.691  45.214  0.00  0.00    -0.271 OA
ATOM   3182  N   SER X 374     -28.052 -12.613  44.666  0.00  0.00    -0.344 N 
ATOM   3183  HN  SER X 374     -27.534 -11.968  44.110  0.00  0.00     0.163 HD
ATOM   3184  CA  SER X 374     -28.916 -12.091  45.708  0.00  0.00     0.200 C 
ATOM   3185  CB  SER X 374     -28.667 -10.599  46.093  0.00  0.00     0.199 C 
ATOM   3186  OG  SER X 374     -28.757  -9.690  45.018  0.00  0.00    -0.398 OA
ATOM   3187  HG1 SER X 374     -27.840  -9.424  44.922  0.00  0.00     0.209 HD
ATOM   3188  C   SER X 374     -30.466 -12.199  45.285  0.00  0.00     0.243 C 
ATOM   3189  O   SER X 374     -30.793 -12.622  44.182  0.00  0.00    -0.271 OA
ATOM   3190  N   ILE X 375     -31.362 -11.942  46.257  0.00  0.00    -0.346 N 
ATOM   3191  HN  ILE X 375     -31.089 -11.801  47.205  0.00  0.00     0.163 HD
ATOM   3192  CA  ILE X 375     -32.824 -11.867  46.012  0.00  0.00     0.180 C 
ATOM   3193  CB  ILE X 375     -33.525 -13.009  46.696  0.00  0.00     0.013 C 
ATOM   3194  CG2 ILE X 375     -35.011 -12.881  46.207  0.00  0.00     0.012 C 
ATOM   3195  CG1 ILE X 375     -32.921 -14.472  46.399  0.00  0.00     0.002 C 
ATOM   3196  CD  ILE X 375     -33.633 -15.666  47.046  0.00  0.00     0.005 C 
ATOM   3197  C   ILE X 375     -33.240 -10.481  46.406  0.00  0.00     0.241 C 
ATOM   3198  O   ILE X 375     -33.317  -9.680  45.512  0.00  0.00    -0.271 OA
ATOM   3199  N   ASP X 376     -33.555 -10.244  47.685  0.00  0.00    -0.345 N 
ATOM   3200  HN  ASP X 376     -33.613 -10.922  48.413  0.00  0.00     0.163 HD
ATOM   3201  CA  ASP X 376     -34.096  -9.061  48.300  0.00  0.00     0.186 C 
ATOM   3202  CB  ASP X 376     -34.707  -9.344  49.653  0.00  0.00     0.147 C 
ATOM   3203  CG  ASP X 376     -33.699  -9.911  50.654  0.00  0.00     0.175 C 
ATOM   3204  OD1 ASP X 376     -33.260 -11.034  50.422  0.00  0.00    -0.648 OA
ATOM   3205  OD2 ASP X 376     -33.230  -9.184  51.538  0.00  0.00    -0.648 OA
ATOM   3206  C   ASP X 376     -33.256  -7.757  48.217  0.00  0.00     0.241 C 
ATOM   3207  O   ASP X 376     -33.843  -6.670  47.976  0.00  0.00    -0.271 OA
ATOM   3208  N   SER X 377     -31.905  -7.782  48.553  0.00  0.00    -0.344 N 
ATOM   3209  HN  SER X 377     -31.469  -8.659  48.740  0.00  0.00     0.163 HD
ATOM   3210  CA  SER X 377     -31.051  -6.665  48.540  0.00  0.00     0.200 C 
ATOM   3211  CB  SER X 377     -29.607  -7.115  48.961  0.00  0.00     0.199 C 
ATOM   3212  OG  SER X 377     -29.588  -7.865  50.171  0.00  0.00    -0.398 OA
ATOM   3213  HG1 SER X 377     -28.863  -8.494  50.165  0.00  0.00     0.209 HD
ATOM   3214  C   SER X 377     -30.979  -6.136  47.132  0.00  0.00     0.243 C 
ATOM   3215  O   SER X 377     -30.995  -6.863  46.128  0.00  0.00    -0.271 OA
ATOM   3216  N   TYR X 378     -30.930  -4.840  46.988  0.00  0.00    -0.346 N 
ATOM   3217  HN  TYR X 378     -30.793  -4.614  46.027  0.00  0.00     0.163 HD
ATOM   3218  CA  TYR X 378     -30.985  -3.741  47.878  0.00  0.00     0.180 C 
ATOM   3219  CB  TYR X 378     -30.420  -2.460  47.152  0.00  0.00     0.073 C 
ATOM   3220  CG  TYR X 378     -30.414  -1.117  47.876  0.00  0.00    -0.056 A 
ATOM   3221  CD1 TYR X 378     -29.970  -1.058  49.225  0.00  0.00     0.010 A 
ATOM   3222  CE1 TYR X 378     -29.772   0.174  49.876  0.00  0.00     0.037 A 
ATOM   3223  CZ  TYR X 378     -30.144   1.359  49.237  0.00  0.00     0.065 A 
ATOM   3224  OH  TYR X 378     -29.954   2.587  49.887  0.00  0.00    -0.361 OA
ATOM   3225  HH  TYR X 378     -30.092   3.269  49.226  0.00  0.00     0.217 HD
ATOM   3226  CD2 TYR X 378     -30.902   0.037  47.271  0.00  0.00     0.010 A 
ATOM   3227  CE2 TYR X 378     -30.709   1.338  47.916  0.00  0.00     0.037 A 
ATOM   3228  C   TYR X 378     -32.406  -3.436  48.292  0.00  0.00     0.241 C 
ATOM   3229  O   TYR X 378     -32.714  -3.586  49.456  0.00  0.00    -0.271 OA
ATOM   3230  N   SER X 379     -33.244  -2.911  47.394  0.00  0.00    -0.344 N 
ATOM   3231  HN  SER X 379     -32.996  -2.844  46.431  0.00  0.00     0.163 HD
ATOM   3232  CA  SER X 379     -34.498  -2.348  47.714  0.00  0.00     0.200 C 
ATOM   3233  CB  SER X 379     -34.574  -0.828  47.550  0.00  0.00     0.199 C 
ATOM   3234  OG  SER X 379     -35.730  -0.302  48.242  0.00  0.00    -0.398 OA
ATOM   3235  HG1 SER X 379     -35.651   0.646  48.108  0.00  0.00     0.209 HD
ATOM   3236  C   SER X 379     -35.650  -2.931  46.865  0.00  0.00     0.243 C 
ATOM   3237  O   SER X 379     -35.867  -2.499  45.743  0.00  0.00    -0.271 OA
ATOM   3238  N   LYS X 380     -36.415  -3.858  47.429  0.00  0.00    -0.346 N 
ATOM   3239  HN  LYS X 380     -36.273  -4.164  48.367  0.00  0.00     0.163 HD
ATOM   3240  CA  LYS X 380     -37.480  -4.569  46.673  0.00  0.00     0.176 C 
ATOM   3241  CB  LYS X 380     -37.027  -5.971  46.090  0.00  0.00     0.035 C 
ATOM   3242  CG  LYS X 380     -36.201  -5.942  44.778  0.00  0.00     0.004 C 
ATOM   3243  CD  LYS X 380     -35.571  -7.357  44.507  0.00  0.00     0.027 C 
ATOM   3244  CE  LYS X 380     -34.855  -7.443  43.109  0.00  0.00     0.229 C 
ATOM   3245  NZ  LYS X 380     -34.239  -8.765  42.961  0.00  0.00    -0.079 N 
ATOM   3246  HZ1 LYS X 380     -33.497  -8.897  42.244  0.00  0.00     0.274 HD
ATOM   3247  HZ2 LYS X 380     -34.859  -9.597  42.902  0.00  0.00     0.274 HD
ATOM   3248  HZ3 LYS X 380     -33.759  -9.003  43.852  0.00  0.00     0.274 HD
ATOM   3249  C   LYS X 380     -38.574  -4.806  47.703  0.00  0.00     0.241 C 
ATOM   3250  O   LYS X 380     -39.742  -4.395  47.610  0.00  0.00    -0.271 OA
ATOM   3251  N   SER X 381     -38.174  -5.570  48.711  0.00  0.00    -0.344 N 
ATOM   3252  HN  SER X 381     -37.210  -5.675  48.941  0.00  0.00     0.163 HD
ATOM   3253  CA  SER X 381     -38.985  -6.334  49.640  0.00  0.00     0.200 C 
ATOM   3254  CB  SER X 381     -38.396  -7.857  49.735  0.00  0.00     0.199 C 
ATOM   3255  OG  SER X 381     -39.118  -8.717  50.632  0.00  0.00    -0.398 OA
ATOM   3256  HG1 SER X 381     -39.660  -9.332  50.132  0.00  0.00     0.209 HD
ATOM   3257  C   SER X 381     -39.017  -5.620  51.003  0.00  0.00     0.242 C 
ATOM   3258  O   SER X 381     -38.604  -4.450  51.035  0.00  0.00    -0.271 OA
ATOM   3259  N   GLY X 382     -39.532  -6.204  52.071  0.00  0.00    -0.350 N 
ATOM   3260  HN  GLY X 382     -39.808  -7.159  51.990  0.00  0.00     0.163 HD
ATOM   3261  CA  GLY X 382     -39.483  -5.640  53.413  0.00  0.00     0.225 C 
ATOM   3262  C   GLY X 382     -40.789  -4.959  53.751  0.00  0.00     0.236 C 
ATOM   3263  O   GLY X 382     -41.407  -4.325  52.899  0.00  0.00    -0.272 OA
ATOM   3264  N   HSE X 383     -41.198  -5.058  55.003  0.00  0.00    -0.346 N 
ATOM   3265  HN  HSE X 383     -40.705  -5.501  55.748  0.00  0.00     0.163 HD
ATOM   3266  CA  HSE X 383     -42.364  -4.430  55.454  0.00  0.00     0.182 C 
ATOM   3267  CB  HSE X 383     -43.043  -5.116  56.725  0.00  0.00     0.093 C 
ATOM   3268  ND1 HSE X 383     -44.740  -6.397  55.455  0.00  0.00    -0.354 N 
ATOM   3269  HD1 HSE X 383     -45.031  -5.602  54.886  1.00  0.00     0.166 HD
ATOM   3270  CG  HSE X 383     -43.708  -6.459  56.377  0.00  0.00     0.028 A 
ATOM   3271  CE1 HSE X 383     -45.247  -7.585  55.486  0.00  0.00     0.180 A 
ATOM   3272  NE2 HSE X 383     -44.583  -8.459  56.288  0.00  0.00    -0.360 N 
ATOM   3273  HE2 HSE X 383     -44.851  -9.388  56.543  0.00  0.00     0.166 HD
ATOM   3274  CD2 HSE X 383     -43.565  -7.742  56.866  0.00  0.00     0.114 A 
ATOM   3275  C   HSE X 383     -42.304  -2.833  55.638  0.00  0.00     0.241 C 
ATOM   3276  O   HSE X 383     -41.258  -2.201  55.803  0.00  0.00    -0.271 OA
ATOM   3277  N   LYS X 384     -43.461  -2.140  55.752  0.00  0.00    -0.346 N 
ATOM   3278  HN  LYS X 384     -44.317  -2.646  55.830  0.00  0.00     0.163 HD
ATOM   3279  CA  LYS X 384     -43.630  -0.727  55.920  0.00  0.00     0.176 C 
ATOM   3280  CB  LYS X 384     -44.918  -0.365  55.218  0.00  0.00     0.035 C 
ATOM   3281  CG  LYS X 384     -44.997  -0.478  53.647  0.00  0.00     0.004 C 
ATOM   3282  CD  LYS X 384     -46.349  -0.256  53.010  0.00  0.00     0.027 C 
ATOM   3283  CE  LYS X 384     -46.514  -0.799  51.574  0.00  0.00     0.229 C 
ATOM   3284  NZ  LYS X 384     -47.903  -0.988  51.286  0.00  0.00    -0.079 N 
ATOM   3285  HZ1 LYS X 384     -47.902  -1.289  50.290  0.00  0.00     0.274 HD
ATOM   3286  HZ2 LYS X 384     -48.494  -0.134  51.342  0.00  0.00     0.274 HD
ATOM   3287  HZ3 LYS X 384     -48.502  -1.629  51.845  0.00  0.00     0.274 HD
ATOM   3288  C   LYS X 384     -43.708  -0.447  57.430  0.00  0.00     0.243 C 
ATOM   3289  O   LYS X 384     -44.426  -1.179  58.135  0.00  0.00    -0.271 OA
ATOM   3290  N   PRO X 385     -43.043   0.573  58.048  0.00  0.00    -0.337 N 
ATOM   3291  CD  PRO X 385     -42.213   1.497  57.408  0.00  0.00     0.127 C 
ATOM   3292  CA  PRO X 385     -43.682   1.057  59.268  0.00  0.00     0.179 C 
ATOM   3293  CB  PRO X 385     -42.587   2.189  59.602  0.00  0.00     0.037 C 
ATOM   3294  CG  PRO X 385     -42.021   2.768  58.273  0.00  0.00     0.022 C 
ATOM   3295  C   PRO X 385     -45.015   1.758  59.038  0.00  0.00     0.241 C 
ATOM   3296  O   PRO X 385     -45.452   1.850  57.912  0.00  0.00    -0.271 OA
ATOM   3297  N   ASP X 386     -45.628   2.214  60.105  0.00  0.00    -0.346 N 
ATOM   3298  HN  ASP X 386     -45.318   1.916  61.004  0.00  0.00     0.163 HD
ATOM   3299  CA  ASP X 386     -46.877   2.949  59.998  0.00  0.00     0.186 C 
ATOM   3300  CB  ASP X 386     -48.089   2.125  60.438  0.00  0.00     0.147 C 
ATOM   3301  CG  ASP X 386     -47.974   1.378  61.752  0.00  0.00     0.175 C 
ATOM   3302  OD1 ASP X 386     -47.721   0.141  61.508  0.00  0.00    -0.648 OA
ATOM   3303  OD2 ASP X 386     -48.086   1.813  62.939  0.00  0.00    -0.648 OA
ATOM   3304  C   ASP X 386     -46.736   4.304  60.759  0.00  0.00     0.241 C 
ATOM   3305  O   ASP X 386     -46.168   5.275  60.200  0.00  0.00    -0.271 OA
ATOM   3306  N   ASN X 387     -47.114   4.387  62.029  0.00  0.00    -0.346 N 
ATOM   3307  HN  ASN X 387     -47.571   3.630  62.490  0.00  0.00     0.163 HD
ATOM   3308  CA  ASN X 387     -46.859   5.515  62.905  0.00  0.00     0.185 C 
ATOM   3309  CB  ASN X 387     -47.972   5.641  64.043  0.00  0.00     0.137 C 
ATOM   3310  CG  ASN X 387     -47.967   7.091  64.620  0.00  0.00     0.217 C 
ATOM   3311  OD1 ASN X 387     -47.200   7.390  65.495  0.00  0.00    -0.274 OA
ATOM   3312  ND2 ASN X 387     -48.905   7.886  64.151  0.00  0.00    -0.370 N 
ATOM   3313 1HD2 ASN X 387     -49.413   7.653  63.322  0.00  0.00     0.159 HD
ATOM   3314 2HD2 ASN X 387     -48.886   8.839  64.455  0.00  0.00     0.159 HD
ATOM   3315  C   ASN X 387     -45.496   5.499  63.577  0.00  0.00     0.241 C 
ATOM   3316  O   ASN X 387     -45.259   4.850  64.574  0.00  0.00    -0.271 OA
ATOM   3317  N   ILE X 388     -44.608   6.448  63.114  0.00  0.00    -0.346 N 
ATOM   3318  HN  ILE X 388     -44.873   6.947  62.292  0.00  0.00     0.163 HD
ATOM   3319  CA  ILE X 388     -43.203   6.535  63.548  0.00  0.00     0.180 C 
ATOM   3320  CB  ILE X 388     -42.150   6.860  62.471  0.00  0.00     0.013 C 
ATOM   3321  CG2 ILE X 388     -40.756   6.960  63.121  0.00  0.00     0.012 C 
ATOM   3322  CG1 ILE X 388     -42.200   5.629  61.517  0.00  0.00     0.002 C 
ATOM   3323  CD  ILE X 388     -41.173   5.751  60.342  0.00  0.00     0.005 C 
ATOM   3324  C   ILE X 388     -43.154   7.555  64.671  0.00  0.00     0.241 C 
ATOM   3325  O   ILE X 388     -43.400   8.724  64.550  0.00  0.00    -0.271 OA
ATOM   3326  N   LYS X 389     -42.586   7.195  65.870  0.00  0.00    -0.346 N 
ATOM   3327  HN  LYS X 389     -42.285   6.258  66.028  0.00  0.00     0.163 HD
ATOM   3328  CA  LYS X 389     -42.291   8.105  66.924  0.00  0.00     0.176 C 
ATOM   3329  CB  LYS X 389     -42.722   7.430  68.312  0.00  0.00     0.035 C 
ATOM   3330  CG  LYS X 389     -44.208   7.385  68.701  0.00  0.00     0.004 C 
ATOM   3331  CD  LYS X 389     -45.078   6.418  67.970  0.00  0.00     0.027 C 
ATOM   3332  CE  LYS X 389     -44.751   4.921  68.428  0.00  0.00     0.229 C 
ATOM   3333  NZ  LYS X 389     -44.103   4.161  67.360  0.00  0.00    -0.079 N 
ATOM   3334  HZ1 LYS X 389     -44.614   4.181  66.454  0.00  0.00     0.274 HD
ATOM   3335  HZ2 LYS X 389     -44.109   3.165  67.660  0.00  0.00     0.274 HD
ATOM   3336  HZ3 LYS X 389     -43.106   4.439  67.258  0.00  0.00     0.274 HD
ATOM   3337  C   LYS X 389     -40.848   8.385  66.890  0.00  0.00     0.240 C 
ATOM   3338  O   LYS X 389     -40.408   9.379  66.365  0.00  0.00    -0.271 OA
ATOM   3339  N   GLY X 390     -39.994   7.449  67.332  0.00  0.00    -0.351 N 
ATOM   3340  HN  GLY X 390     -40.390   6.615  67.709  0.00  0.00     0.163 HD
ATOM   3341  CA  GLY X 390     -38.629   7.283  66.815  0.00  0.00     0.225 C 
ATOM   3342  C   GLY X 390     -37.859   6.667  67.974  0.00  0.00     0.236 C 
ATOM   3343  O   GLY X 390     -36.801   7.227  68.357  0.00  0.00    -0.272 OA
ATOM   3344  N   ASN X 391     -38.302   5.542  68.558  0.00  0.00    -0.346 N 
ATOM   3345  HN  ASN X 391     -39.161   5.124  68.273  0.00  0.00     0.163 HD
ATOM   3346  CA  ASN X 391     -37.527   4.871  69.607  0.00  0.00     0.185 C 
ATOM   3347  CB  ASN X 391     -38.517   3.775  70.115  0.00  0.00     0.137 C 
ATOM   3348  CG  ASN X 391     -39.659   4.249  71.069  0.00  0.00     0.217 C 
ATOM   3349  OD1 ASN X 391     -39.549   4.135  72.302  0.00  0.00    -0.274 OA
ATOM   3350  ND2 ASN X 391     -40.769   4.728  70.423  0.00  0.00    -0.370 N 
ATOM   3351 1HD2 ASN X 391     -40.777   4.901  69.439  0.00  0.00     0.159 HD
ATOM   3352 2HD2 ASN X 391     -41.601   4.870  70.961  0.00  0.00     0.159 HD
ATOM   3353  C   ASN X 391     -36.349   4.018  69.064  0.00  0.00     0.241 C 
ATOM   3354  O   ASN X 391     -36.281   3.918  67.871  0.00  0.00    -0.271 OA
ATOM   3355  N   LEU X 392     -35.518   3.522  69.949  0.00  0.00    -0.346 N 
ATOM   3356  HN  LEU X 392     -35.582   3.842  70.891  0.00  0.00     0.163 HD
ATOM   3357  CA  LEU X 392     -34.523   2.510  69.598  0.00  0.00     0.177 C 
ATOM   3358  CB  LEU X 392     -33.186   3.311  69.298  0.00  0.00     0.038 C 
ATOM   3359  CG  LEU X 392     -31.876   2.569  69.165  0.00  0.00    -0.020 C 
ATOM   3360  CD1 LEU X 392     -32.020   1.515  68.004  0.00  0.00     0.009 C 
ATOM   3361  CD2 LEU X 392     -30.683   3.415  68.773  0.00  0.00     0.009 C 
ATOM   3362  C   LEU X 392     -34.269   1.484  70.688  0.00  0.00     0.241 C 
ATOM   3363  O   LEU X 392     -34.191   1.730  71.888  0.00  0.00    -0.271 OA
ATOM   3364  N   GLU X 393     -34.205   0.208  70.245  0.00  0.00    -0.346 N 
ATOM   3365  HN  GLU X 393     -34.386   0.005  69.285  0.00  0.00     0.163 HD
ATOM   3366  CA  GLU X 393     -33.691  -0.842  71.111  0.00  0.00     0.177 C 
ATOM   3367  CB  GLU X 393     -34.782  -1.787  71.571  0.00  0.00     0.045 C 
ATOM   3368  CG  GLU X 393     -34.285  -3.065  72.299  0.00  0.00     0.116 C 
ATOM   3369  CD  GLU X 393     -35.307  -3.717  73.273  0.00  0.00     0.172 C 
ATOM   3370  OE1 GLU X 393     -36.538  -3.496  73.056  0.00  0.00    -0.648 OA
ATOM   3371  OE2 GLU X 393     -34.937  -4.464  74.195  0.00  0.00    -0.648 OA
ATOM   3372  C   GLU X 393     -32.575  -1.666  70.424  0.00  0.00     0.241 C 
ATOM   3373  O   GLU X 393     -32.866  -2.146  69.327  0.00  0.00    -0.271 OA
ATOM   3374  N   PHE X 394     -31.338  -1.917  70.998  0.00  0.00    -0.346 N 
ATOM   3375  HN  PHE X 394     -31.121  -1.392  71.817  0.00  0.00     0.163 HD
ATOM   3376  CA  PHE X 394     -30.601  -3.031  70.644  0.00  0.00     0.180 C 
ATOM   3377  CB  PHE X 394     -29.086  -2.809  70.738  0.00  0.00     0.073 C 
ATOM   3378  CG  PHE X 394     -28.568  -1.920  69.662  0.00  0.00    -0.056 A 
ATOM   3379  CD1 PHE X 394     -28.065  -2.412  68.503  0.00  0.00     0.007 A 
ATOM   3380  CE1 PHE X 394     -27.813  -1.468  67.450  0.00  0.00     0.001 A 
ATOM   3381  CZ  PHE X 394     -27.847  -0.124  67.607  0.00  0.00     0.000 A 
ATOM   3382  CD2 PHE X 394     -28.713  -0.537  69.909  0.00  0.00     0.007 A 
ATOM   3383  CE2 PHE X 394     -28.282   0.339  68.879  0.00  0.00     0.001 A 
ATOM   3384  C   PHE X 394     -30.867  -4.155  71.654  0.00  0.00     0.241 C 
ATOM   3385  O   PHE X 394     -30.949  -3.886  72.852  0.00  0.00    -0.271 OA
ATOM   3386  N   ARG X 395     -31.030  -5.402  71.222  0.00  0.00    -0.346 N 
ATOM   3387  HN  ARG X 395     -30.996  -5.632  70.253  0.00  0.00     0.163 HD
ATOM   3388  CA  ARG X 395     -31.483  -6.512  72.168  0.00  0.00     0.176 C 
ATOM   3389  CB  ARG X 395     -32.949  -6.843  72.159  0.00  0.00     0.036 C 
ATOM   3390  CG  ARG X 395     -33.391  -7.685  73.360  0.00  0.00     0.023 C 
ATOM   3391  CD  ARG X 395     -34.855  -8.107  73.552  0.00  0.00     0.138 C 
ATOM   3392  NE  ARG X 395     -35.774  -6.955  73.881  0.00  0.00    -0.227 N 
ATOM   3393  HE  ARG X 395     -35.389  -6.038  73.984  0.00  0.00     0.177 HD
ATOM   3394  CZ  ARG X 395     -37.051  -6.927  73.357  0.00  0.00     0.665 C 
ATOM   3395  NH1 ARG X 395     -37.656  -5.791  72.949  0.00  0.00    -0.235 N 
ATOM   3396 1HH1 ARG X 395     -37.238  -4.888  73.050  0.00  0.00     0.174 HD
ATOM   3397 2HH1 ARG X 395     -38.648  -5.704  72.855  0.00  0.00     0.174 HD
ATOM   3398  NH2 ARG X 395     -37.612  -8.111  73.154  0.00  0.00    -0.235 N 
ATOM   3399 1HH2 ARG X 395     -37.512  -8.789  73.882  0.00  0.00     0.174 HD
ATOM   3400 2HH2 ARG X 395     -38.537  -8.175  72.780  0.00  0.00     0.174 HD
ATOM   3401  C   ARG X 395     -30.575  -7.737  72.018  0.00  0.00     0.241 C 
ATOM   3402  O   ARG X 395     -30.688  -8.482  71.058  0.00  0.00    -0.271 OA
ATOM   3403  N   ASN X 396     -29.764  -7.910  73.022  0.00  0.00    -0.346 N 
ATOM   3404  HN  ASN X 396     -29.733  -7.336  73.836  0.00  0.00     0.163 HD
ATOM   3405  CA  ASN X 396     -28.714  -8.955  73.055  0.00  0.00     0.185 C 
ATOM   3406  CB  ASN X 396     -29.306 -10.266  73.429  0.00  0.00     0.137 C 
ATOM   3407  CG  ASN X 396     -30.101 -10.204  74.658  0.00  0.00     0.217 C 
ATOM   3408  OD1 ASN X 396     -31.308 -10.451  74.708  0.00  0.00    -0.274 OA
ATOM   3409  ND2 ASN X 396     -29.415  -9.838  75.780  0.00  0.00    -0.370 N 
ATOM   3410 1HD2 ASN X 396     -28.525  -9.406  75.638  0.00  0.00     0.159 HD
ATOM   3411 2HD2 ASN X 396     -29.876  -9.963  76.658  0.00  0.00     0.159 HD
ATOM   3412  C   ASN X 396     -27.919  -9.122  71.791  0.00  0.00     0.241 C 
ATOM   3413  O   ASN X 396     -27.826 -10.274  71.255  0.00  0.00    -0.271 OA
ATOM   3414  N   VAL X 397     -27.454  -7.977  71.168  0.00  0.00    -0.346 N 
ATOM   3415  HN  VAL X 397     -27.527  -7.085  71.607  0.00  0.00     0.163 HD
ATOM   3416  CA  VAL X 397     -27.006  -7.931  69.825  0.00  0.00     0.180 C 
ATOM   3417  CB  VAL X 397     -27.313  -6.561  69.210  0.00  0.00     0.009 C 
ATOM   3418  CG1 VAL X 397     -26.672  -6.378  67.797  0.00  0.00     0.012 C 
ATOM   3419  CG2 VAL X 397     -28.770  -6.282  68.961  0.00  0.00     0.012 C 
ATOM   3420  C   VAL X 397     -25.555  -8.284  69.713  0.00  0.00     0.241 C 
ATOM   3421  O   VAL X 397     -24.663  -7.567  70.216  0.00  0.00    -0.271 OA
ATOM   3422  N   HSE X 398     -25.367  -9.477  69.084  0.00  0.00    -0.346 N 
ATOM   3423  HN  HSE X 398     -26.188  -9.893  68.703  0.00  0.00     0.163 HD
ATOM   3424  CA  HSE X 398     -24.034  -9.843  68.801  0.00  0.00     0.182 C 
ATOM   3425  CB  HSE X 398     -23.752 -11.325  68.994  0.00  0.00     0.093 C 
ATOM   3426  ND1 HSE X 398     -23.155 -11.793  71.408  0.00  0.00    -0.354 N 
ATOM   3427  HD1 HSE X 398     -22.167 -11.573  71.284  1.00  0.00     0.166 HD
ATOM   3428  CG  HSE X 398     -24.139 -11.754  70.438  0.00  0.00     0.028 C 
ATOM   3429  CE1 HSE X 398     -23.744 -12.170  72.525  0.00  0.00     0.180 C 
ATOM   3430  NE2 HSE X 398     -25.054 -12.190  72.359  0.00  0.00    -0.360 N 
ATOM   3431  HE2 HSE X 398     -25.681 -12.193  73.138  0.00  0.00     0.166 HD
ATOM   3432  CD2 HSE X 398     -25.298 -12.040  70.989  0.00  0.00     0.114 C 
ATOM   3433  C   HSE X 398     -23.752  -9.493  67.411  0.00  0.00     0.241 C 
ATOM   3434  O   HSE X 398     -24.618  -9.351  66.571  0.00  0.00    -0.271 OA
ATOM   3435  N   PHE X 399     -22.454  -9.278  67.116  0.00  0.00    -0.346 N 
ATOM   3436  HN  PHE X 399     -21.789  -9.311  67.858  0.00  0.00     0.163 HD
ATOM   3437  CA  PHE X 399     -21.876  -9.079  65.780  0.00  0.00     0.180 C 
ATOM   3438  CB  PHE X 399     -21.944  -7.563  65.434  0.00  0.00     0.073 C 
ATOM   3439  CG  PHE X 399     -21.484  -7.143  64.130  0.00  0.00    -0.056 A 
ATOM   3440  CD1 PHE X 399     -20.236  -6.456  64.033  0.00  0.00     0.007 A 
ATOM   3441  CE1 PHE X 399     -19.668  -6.216  62.733  0.00  0.00     0.001 A 
ATOM   3442  CZ  PHE X 399     -20.318  -6.612  61.583  0.00  0.00     0.000 A 
ATOM   3443  CD2 PHE X 399     -22.130  -7.641  62.942  0.00  0.00     0.007 A 
ATOM   3444  CE2 PHE X 399     -21.506  -7.452  61.706  0.00  0.00     0.001 A 
ATOM   3445  C   PHE X 399     -20.485  -9.639  65.784  0.00  0.00     0.241 C 
ATOM   3446  O   PHE X 399     -19.604  -9.089  66.403  0.00  0.00    -0.271 OA
ATOM   3447  N   SER X 400     -20.270 -10.717  65.049  0.00  0.00    -0.344 N 
ATOM   3448  HN  SER X 400     -21.124 -11.156  64.778  0.00  0.00     0.163 HD
ATOM   3449  CA  SER X 400     -18.955 -11.237  64.700  0.00  0.00     0.200 C 
ATOM   3450  CB  SER X 400     -18.814 -12.779  64.792  0.00  0.00     0.199 C 
ATOM   3451  OG  SER X 400     -17.464 -13.112  64.896  0.00  0.00    -0.398 OA
ATOM   3452  HG1 SER X 400     -17.379 -14.018  65.202  0.00  0.00     0.209 HD
ATOM   3453  C   SER X 400     -18.678 -10.717  63.283  0.00  0.00     0.243 C 
ATOM   3454  O   SER X 400     -19.627 -10.452  62.528  0.00  0.00    -0.271 OA
ATOM   3455  N   TYR X 401     -17.429 -10.639  62.750  0.00  0.00    -0.346 N 
ATOM   3456  HN  TYR X 401     -16.689 -10.873  63.376  0.00  0.00     0.163 HD
ATOM   3457  CA  TYR X 401     -17.038 -10.253  61.388  0.00  0.00     0.181 C 
ATOM   3458  CB  TYR X 401     -16.585  -8.748  61.458  0.00  0.00     0.073 C 
ATOM   3459  CG  TYR X 401     -16.593  -8.038  60.130  0.00  0.00    -0.056 A 
ATOM   3460  CD1 TYR X 401     -15.434  -7.442  59.667  0.00  0.00     0.010 A 
ATOM   3461  CE1 TYR X 401     -15.339  -6.869  58.353  0.00  0.00     0.037 A 
ATOM   3462  CZ  TYR X 401     -16.469  -6.902  57.499  0.00  0.00     0.065 A 
ATOM   3463  OH  TYR X 401     -16.437  -6.527  56.161  0.00  0.00    -0.361 OA
ATOM   3464  HH  TYR X 401     -15.542  -6.308  55.890  0.00  0.00     0.217 HD
ATOM   3465  CD2 TYR X 401     -17.715  -8.072  59.323  0.00  0.00     0.010 A 
ATOM   3466  CE2 TYR X 401     -17.716  -7.388  58.045  0.00  0.00     0.037 A 
ATOM   3467  C   TYR X 401     -15.858 -11.015  60.835  0.00  0.00     0.243 C 
ATOM   3468  O   TYR X 401     -15.017 -11.305  61.680  0.00  0.00    -0.271 OA
ATOM   3469  N   PRO X 402     -15.649 -11.379  59.597  0.00  0.00    -0.337 N 
ATOM   3470  CD  PRO X 402     -16.618 -11.212  58.461  0.00  0.00     0.127 C 
ATOM   3471  CA  PRO X 402     -14.632 -12.358  59.274  0.00  0.00     0.179 C 
ATOM   3472  CB  PRO X 402     -14.824 -12.603  57.779  0.00  0.00     0.037 C 
ATOM   3473  CG  PRO X 402     -16.363 -12.366  57.609  0.00  0.00     0.022 C 
ATOM   3474  C   PRO X 402     -13.186 -11.952  59.413  0.00  0.00     0.241 C 
ATOM   3475  O   PRO X 402     -12.297 -12.768  59.057  0.00  0.00    -0.271 OA
ATOM   3476  N   SER X 403     -12.878 -10.826  59.943  0.00  0.00    -0.344 N 
ATOM   3477  HN  SER X 403     -13.605 -10.155  60.068  0.00  0.00     0.163 HD
ATOM   3478  CA  SER X 403     -11.593 -10.315  60.308  0.00  0.00     0.200 C 
ATOM   3479  CB  SER X 403     -11.623  -8.824  60.874  0.00  0.00     0.199 C 
ATOM   3480  OG  SER X 403     -12.683  -8.591  61.901  0.00  0.00    -0.398 OA
ATOM   3481  HG1 SER X 403     -12.613  -7.652  62.089  0.00  0.00     0.209 HD
ATOM   3482  C   SER X 403     -10.925 -11.280  61.343  0.00  0.00     0.243 C 
ATOM   3483  O   SER X 403      -9.952 -11.957  61.040  0.00  0.00    -0.271 OA
ATOM   3484  N   ARG X 404     -11.508 -11.388  62.545  0.00  0.00    -0.346 N 
ATOM   3485  HN  ARG X 404     -12.295 -10.842  62.823  0.00  0.00     0.163 HD
ATOM   3486  CA  ARG X 404     -10.978 -12.266  63.569  0.00  0.00     0.176 C 
ATOM   3487  CB  ARG X 404     -11.383 -11.839  64.957  0.00  0.00     0.036 C 
ATOM   3488  CG  ARG X 404     -10.992 -10.346  65.211  0.00  0.00     0.023 C 
ATOM   3489  CD  ARG X 404     -11.710  -9.875  66.431  0.00  0.00     0.138 C 
ATOM   3490  NE  ARG X 404     -11.136  -8.503  66.737  0.00  0.00    -0.227 N 
ATOM   3491  HE  ARG X 404     -10.179  -8.217  66.674  0.00  0.00     0.177 HD
ATOM   3492  CZ  ARG X 404     -11.766  -7.632  67.569  0.00  0.00     0.665 C 
ATOM   3493  NH1 ARG X 404     -11.256  -6.418  67.770  0.00  0.00    -0.235 N 
ATOM   3494 1HH1 ARG X 404     -10.372  -6.142  67.393  0.00  0.00     0.174 HD
ATOM   3495 2HH1 ARG X 404     -11.809  -5.770  68.293  0.00  0.00     0.174 HD
ATOM   3496  NH2 ARG X 404     -12.866  -7.906  68.185  0.00  0.00    -0.235 N 
ATOM   3497 1HH2 ARG X 404     -13.270  -8.806  68.022  0.00  0.00     0.174 HD
ATOM   3498 2HH2 ARG X 404     -13.305  -7.256  68.805  0.00  0.00     0.174 HD
ATOM   3499  C   ARG X 404     -11.540 -13.675  63.251  0.00  0.00     0.241 C 
ATOM   3500  O   ARG X 404     -12.489 -13.870  62.412  0.00  0.00    -0.271 OA
ATOM   3501  N   LYS X 405     -11.032 -14.679  63.946  0.00  0.00    -0.346 N 
ATOM   3502  HN  LYS X 405     -10.367 -14.585  64.683  0.00  0.00     0.163 HD
ATOM   3503  CA  LYS X 405     -11.594 -16.002  63.656  0.00  0.00     0.176 C 
ATOM   3504  CB  LYS X 405     -10.475 -16.944  63.667  0.00  0.00     0.035 C 
ATOM   3505  CG  LYS X 405     -10.928 -18.429  63.362  0.00  0.00     0.004 C 
ATOM   3506  CD  LYS X 405      -9.804 -19.192  62.674  0.00  0.00     0.027 C 
ATOM   3507  CE  LYS X 405     -10.086 -20.687  62.628  0.00  0.00     0.229 C 
ATOM   3508  NZ  LYS X 405     -11.270 -20.956  61.825  0.00  0.00    -0.079 N 
ATOM   3509  HZ1 LYS X 405     -11.296 -21.818  61.243  0.00  0.00     0.274 HD
ATOM   3510  HZ2 LYS X 405     -11.315 -20.173  61.142  0.00  0.00     0.274 HD
ATOM   3511  HZ3 LYS X 405     -12.120 -20.898  62.421  0.00  0.00     0.274 HD
ATOM   3512  C   LYS X 405     -12.558 -16.447  64.698  0.00  0.00     0.241 C 
ATOM   3513  O   LYS X 405     -13.719 -16.609  64.416  0.00  0.00    -0.271 OA
ATOM   3514  N   GLU X 406     -12.154 -16.620  65.978  0.00  0.00    -0.346 N 
ATOM   3515  HN  GLU X 406     -11.249 -16.254  66.183  0.00  0.00     0.163 HD
ATOM   3516  CA  GLU X 406     -13.040 -17.040  67.067  0.00  0.00     0.177 C 
ATOM   3517  CB  GLU X 406     -12.268 -17.828  68.193  0.00  0.00     0.045 C 
ATOM   3518  CG  GLU X 406     -12.521 -19.329  68.011  0.00  0.00     0.116 C 
ATOM   3519  CD  GLU X 406     -13.905 -19.730  68.432  0.00  0.00     0.172 C 
ATOM   3520  OE1 GLU X 406     -14.694 -20.182  67.557  0.00  0.00    -0.648 OA
ATOM   3521  OE2 GLU X 406     -14.242 -19.625  69.675  0.00  0.00    -0.648 OA
ATOM   3522  C   GLU X 406     -13.801 -15.850  67.646  0.00  0.00     0.241 C 
ATOM   3523  O   GLU X 406     -15.022 -15.955  67.830  0.00  0.00    -0.271 OA
ATOM   3524  N   VAL X 407     -13.078 -14.761  68.011  0.00  0.00    -0.346 N 
ATOM   3525  HN  VAL X 407     -12.089 -14.635  68.023  0.00  0.00     0.163 HD
ATOM   3526  CA  VAL X 407     -13.502 -13.579  68.715  0.00  0.00     0.180 C 
ATOM   3527  CB  VAL X 407     -12.282 -12.735  69.279  0.00  0.00     0.009 C 
ATOM   3528  CG1 VAL X 407     -12.724 -11.390  69.982  0.00  0.00     0.012 C 
ATOM   3529  CG2 VAL X 407     -11.678 -13.617  70.372  0.00  0.00     0.012 C 
ATOM   3530  C   VAL X 407     -14.380 -12.622  67.813  0.00  0.00     0.241 C 
ATOM   3531  O   VAL X 407     -14.094 -12.412  66.588  0.00  0.00    -0.271 OA
ATOM   3532  N   LYS X 408     -15.437 -12.141  68.461  0.00  0.00    -0.346 N 
ATOM   3533  HN  LYS X 408     -15.674 -12.255  69.423  0.00  0.00     0.163 HD
ATOM   3534  CA  LYS X 408     -16.419 -11.232  67.935  0.00  0.00     0.176 C 
ATOM   3535  CB  LYS X 408     -17.617 -11.493  68.862  0.00  0.00     0.035 C 
ATOM   3536  CG  LYS X 408     -18.309 -12.834  68.502  0.00  0.00     0.004 C 
ATOM   3537  CD  LYS X 408     -19.584 -13.141  69.366  0.00  0.00     0.027 C 
ATOM   3538  CE  LYS X 408     -19.451 -12.814  70.872  0.00  0.00     0.229 C 
ATOM   3539  NZ  LYS X 408     -20.553 -13.192  71.711  0.00  0.00    -0.079 N 
ATOM   3540  HZ1 LYS X 408     -20.445 -12.902  72.704  0.00  0.00     0.274 HD
ATOM   3541  HZ2 LYS X 408     -20.612 -14.221  71.844  0.00  0.00     0.274 HD
ATOM   3542  HZ3 LYS X 408     -21.480 -12.830  71.408  0.00  0.00     0.274 HD
ATOM   3543  C   LYS X 408     -16.113  -9.803  67.956  0.00  0.00     0.241 C 
ATOM   3544  O   LYS X 408     -15.090  -9.380  68.382  0.00  0.00    -0.271 OA
ATOM   3545  N   ILE X 409     -16.987  -8.853  67.529  0.00  0.00    -0.346 N 
ATOM   3546  HN  ILE X 409     -17.685  -9.283  66.961  0.00  0.00     0.163 HD
ATOM   3547  CA  ILE X 409     -16.836  -7.357  67.500  0.00  0.00     0.180 C 
ATOM   3548  CB  ILE X 409     -17.058  -6.745  66.082  0.00  0.00     0.013 C 
ATOM   3549  CG2 ILE X 409     -17.012  -5.127  66.072  0.00  0.00     0.012 C 
ATOM   3550  CG1 ILE X 409     -16.226  -7.285  64.881  0.00  0.00     0.002 C 
ATOM   3551  CD  ILE X 409     -14.678  -7.124  65.108  0.00  0.00     0.005 C 
ATOM   3552  C   ILE X 409     -17.724  -6.795  68.617  0.00  0.00     0.241 C 
ATOM   3553  O   ILE X 409     -17.265  -6.107  69.574  0.00  0.00    -0.271 OA
ATOM   3554  N   LEU X 410     -19.044  -7.096  68.580  0.00  0.00    -0.346 N 
ATOM   3555  HN  LEU X 410     -19.387  -7.786  67.948  0.00  0.00     0.163 HD
ATOM   3556  CA  LEU X 410     -20.004  -6.688  69.603  0.00  0.00     0.177 C 
ATOM   3557  CB  LEU X 410     -21.300  -5.947  69.108  0.00  0.00     0.038 C 
ATOM   3558  CG  LEU X 410     -20.998  -4.737  68.251  0.00  0.00    -0.020 C 
ATOM   3559  CD1 LEU X 410     -22.268  -4.046  67.744  0.00  0.00     0.009 C 
ATOM   3560  CD2 LEU X 410     -20.109  -3.725  68.816  0.00  0.00     0.009 C 
ATOM   3561  C   LEU X 410     -20.375  -7.982  70.301  0.00  0.00     0.241 C 
ATOM   3562  O   LEU X 410     -20.501  -8.974  69.588  0.00  0.00    -0.271 OA
ATOM   3563  N   LYS X 411     -20.393  -8.021  71.622  0.00  0.00    -0.346 N 
ATOM   3564  HN  LYS X 411     -20.404  -7.162  72.126  0.00  0.00     0.163 HD
ATOM   3565  CA  LYS X 411     -20.411  -9.220  72.415  0.00  0.00     0.176 C 
ATOM   3566  CB  LYS X 411     -19.093  -9.292  73.280  0.00  0.00     0.035 C 
ATOM   3567  CG  LYS X 411     -17.697  -9.302  72.483  0.00  0.00     0.004 C 
ATOM   3568  CD  LYS X 411     -16.422  -9.332  73.413  0.00  0.00     0.027 C 
ATOM   3569  CE  LYS X 411     -15.232  -8.950  72.533  0.00  0.00     0.229 C 
ATOM   3570  NZ  LYS X 411     -13.876  -9.011  73.233  0.00  0.00    -0.079 N 
ATOM   3571  HZ1 LYS X 411     -13.834  -8.444  74.104  0.00  0.00     0.274 HD
ATOM   3572  HZ2 LYS X 411     -13.220  -8.582  72.549  0.00  0.00     0.274 HD
ATOM   3573  HZ3 LYS X 411     -13.598  -9.953  73.576  0.00  0.00     0.274 HD
ATOM   3574  C   LYS X 411     -21.713  -9.156  73.224  0.00  0.00     0.240 C 
ATOM   3575  O   LYS X 411     -21.704  -9.725  74.287  0.00  0.00    -0.271 OA
ATOM   3576  N   GLY X 412     -22.828  -8.609  72.698  0.00  0.00    -0.351 N 
ATOM   3577  HN  GLY X 412     -22.793  -8.463  71.713  0.00  0.00     0.163 HD
ATOM   3578  CA  GLY X 412     -24.041  -8.474  73.484  0.00  0.00     0.225 C 
ATOM   3579  C   GLY X 412     -24.499  -7.082  73.789  0.00  0.00     0.236 C 
ATOM   3580  O   GLY X 412     -24.516  -6.681  74.905  0.00  0.00    -0.272 OA
ATOM   3581  N   LEU X 413     -24.805  -6.320  72.761  0.00  0.00    -0.346 N 
ATOM   3582  HN  LEU X 413     -24.624  -6.652  71.838  0.00  0.00     0.163 HD
ATOM   3583  CA  LEU X 413     -25.195  -4.927  72.935  0.00  0.00     0.177 C 
ATOM   3584  CB  LEU X 413     -24.883  -4.058  71.720  0.00  0.00     0.038 C 
ATOM   3585  CG  LEU X 413     -25.353  -2.504  71.735  0.00  0.00    -0.020 C 
ATOM   3586  CD1 LEU X 413     -24.795  -1.733  72.980  0.00  0.00     0.009 C 
ATOM   3587  CD2 LEU X 413     -25.040  -1.870  70.373  0.00  0.00     0.009 C 
ATOM   3588  C   LEU X 413     -26.622  -4.803  73.462  0.00  0.00     0.241 C 
ATOM   3589  O   LEU X 413     -27.504  -5.437  72.837  0.00  0.00    -0.271 OA
ATOM   3590  N   ASN X 414     -26.842  -4.195  74.692  0.00  0.00    -0.346 N 
ATOM   3591  HN  ASN X 414     -26.122  -3.710  75.182  0.00  0.00     0.163 HD
ATOM   3592  CA  ASN X 414     -28.215  -3.983  75.134  0.00  0.00     0.185 C 
ATOM   3593  CB  ASN X 414     -28.535  -4.627  76.517  0.00  0.00     0.137 C 
ATOM   3594  CG  ASN X 414     -28.273  -6.116  76.396  0.00  0.00     0.217 C 
ATOM   3595  OD1 ASN X 414     -28.911  -6.772  75.517  0.00  0.00    -0.274 OA
ATOM   3596  ND2 ASN X 414     -27.358  -6.755  77.212  0.00  0.00    -0.370 N 
ATOM   3597 1HD2 ASN X 414     -26.708  -6.197  77.728  0.00  0.00     0.159 HD
ATOM   3598 2HD2 ASN X 414     -27.295  -7.741  77.061  0.00  0.00     0.159 HD
ATOM   3599  C   ASN X 414     -28.248  -2.486  75.293  0.00  0.00     0.241 C 
ATOM   3600  O   ASN X 414     -27.332  -1.834  75.662  0.00  0.00    -0.271 OA
ATOM   3601  N   LEU X 415     -29.333  -1.847  74.805  0.00  0.00    -0.346 N 
ATOM   3602  HN  LEU X 415     -30.096  -2.271  74.324  0.00  0.00     0.163 HD
ATOM   3603  CA  LEU X 415     -29.472  -0.438  74.822  0.00  0.00     0.177 C 
ATOM   3604  CB  LEU X 415     -28.538   0.426  73.917  0.00  0.00     0.038 C 
ATOM   3605  CG  LEU X 415     -28.861   1.913  73.768  0.00  0.00    -0.020 C 
ATOM   3606  CD1 LEU X 415     -28.521   2.602  75.093  0.00  0.00     0.009 C 
ATOM   3607  CD2 LEU X 415     -28.038   2.564  72.600  0.00  0.00     0.009 C 
ATOM   3608  C   LEU X 415     -30.920  -0.201  74.438  0.00  0.00     0.241 C 
ATOM   3609  O   LEU X 415     -31.299  -0.660  73.341  0.00  0.00    -0.271 OA
ATOM   3610  N   LYS X 416     -31.748   0.255  75.399  0.00  0.00    -0.346 N 
ATOM   3611  HN  LYS X 416     -31.484   0.255  76.361  0.00  0.00     0.163 HD
ATOM   3612  CA  LYS X 416     -33.065   0.723  75.115  0.00  0.00     0.176 C 
ATOM   3613  CB  LYS X 416     -34.084   0.092  76.165  0.00  0.00     0.035 C 
ATOM   3614  CG  LYS X 416     -34.285  -1.474  76.104  0.00  0.00     0.004 C 
ATOM   3615  CD  LYS X 416     -35.329  -1.867  77.220  0.00  0.00     0.027 C 
ATOM   3616  CE  LYS X 416     -35.682  -3.345  77.405  0.00  0.00     0.229 C 
ATOM   3617  NZ  LYS X 416     -36.569  -3.766  76.360  0.00  0.00    -0.079 N 
ATOM   3618  HZ1 LYS X 416     -37.068  -4.635  76.636  0.00  0.00     0.274 HD
ATOM   3619  HZ2 LYS X 416     -36.081  -4.103  75.506  0.00  0.00     0.274 HD
ATOM   3620  HZ3 LYS X 416     -37.306  -3.040  76.256  0.00  0.00     0.274 HD
ATOM   3621  C   LYS X 416     -33.268   2.247  75.291  0.00  0.00     0.241 C 
ATOM   3622  O   LYS X 416     -32.949   2.800  76.389  0.00  0.00    -0.271 OA
ATOM   3623  N   VAL X 417     -33.661   2.955  74.253  0.00  0.00    -0.346 N 
ATOM   3624  HN  VAL X 417     -33.877   2.478  73.405  0.00  0.00     0.163 HD
ATOM   3625  CA  VAL X 417     -33.852   4.391  74.270  0.00  0.00     0.180 C 
ATOM   3626  CB  VAL X 417     -32.897   5.095  73.317  0.00  0.00     0.009 C 
ATOM   3627  CG1 VAL X 417     -32.997   6.619  73.471  0.00  0.00     0.012 C 
ATOM   3628  CG2 VAL X 417     -31.385   4.640  73.538  0.00  0.00     0.012 C 
ATOM   3629  C   VAL X 417     -35.333   4.706  73.960  0.00  0.00     0.241 C 
ATOM   3630  O   VAL X 417     -35.860   4.286  72.939  0.00  0.00    -0.271 OA
ATOM   3631  N   GLN X 418     -35.923   5.591  74.818  0.00  0.00    -0.346 N 
ATOM   3632  HN  GLN X 418     -35.438   5.992  75.591  0.00  0.00     0.163 HD
ATOM   3633  CA  GLN X 418     -37.300   6.125  74.555  0.00  0.00     0.177 C 
ATOM   3634  CB  GLN X 418     -37.938   6.686  75.865  0.00  0.00     0.044 C 
ATOM   3635  CG  GLN X 418     -37.777   5.662  77.024  0.00  0.00     0.105 C 
ATOM   3636  CD  GLN X 418     -38.552   6.250  78.266  0.00  0.00     0.215 C 
ATOM   3637  OE1 GLN X 418     -39.747   5.967  78.385  0.00  0.00    -0.274 OA
ATOM   3638  NE2 GLN X 418     -37.865   7.189  78.956  0.00  0.00    -0.370 N 
ATOM   3639 1HE2 GLN X 418     -36.869   7.155  79.042  0.00  0.00     0.159 HD
ATOM   3640 2HE2 GLN X 418     -38.365   7.583  79.727  0.00  0.00     0.159 HD
ATOM   3641  C   GLN X 418     -37.276   7.241  73.542  0.00  0.00     0.241 C 
ATOM   3642  O   GLN X 418     -36.305   7.929  73.374  0.00  0.00    -0.271 OA
ATOM   3643  N   SER X 419     -38.395   7.392  72.818  0.00  0.00    -0.344 N 
ATOM   3644  HN  SER X 419     -39.201   6.903  73.144  0.00  0.00     0.163 HD
ATOM   3645  CA  SER X 419     -38.648   8.544  71.942  0.00  0.00     0.200 C 
ATOM   3646  CB  SER X 419     -40.113   8.542  71.232  0.00  0.00     0.199 C 
ATOM   3647  OG  SER X 419     -40.151   9.293  70.024  0.00  0.00    -0.398 OA
ATOM   3648  HG1 SER X 419     -40.875   9.922  69.994  0.00  0.00     0.209 HD
ATOM   3649  C   SER X 419     -38.467   9.862  72.569  0.00  0.00     0.242 C 
ATOM   3650  O   SER X 419     -39.267  10.184  73.463  0.00  0.00    -0.271 OA
ATOM   3651  N   GLY X 420     -37.517  10.679  72.073  0.00  0.00    -0.350 N 
ATOM   3652  HN  GLY X 420     -36.994  10.460  71.253  0.00  0.00     0.163 HD
ATOM   3653  CA  GLY X 420     -37.338  12.004  72.631  0.00  0.00     0.225 C 
ATOM   3654  C   GLY X 420     -36.082  12.043  73.484  0.00  0.00     0.236 C 
ATOM   3655  O   GLY X 420     -35.452  13.066  73.744  0.00  0.00    -0.272 OA
ATOM   3656  N   GLN X 421     -35.679  10.888  74.086  0.00  0.00    -0.346 N 
ATOM   3657  HN  GLN X 421     -36.246  10.076  73.970  0.00  0.00     0.163 HD
ATOM   3658  CA  GLN X 421     -34.631  10.675  75.095  0.00  0.00     0.177 C 
ATOM   3659  CB  GLN X 421     -34.783   9.319  75.715  0.00  0.00     0.044 C 
ATOM   3660  CG  GLN X 421     -33.922   9.149  77.007  0.00  0.00     0.105 C 
ATOM   3661  CD  GLN X 421     -34.120   7.695  77.494  0.00  0.00     0.215 C 
ATOM   3662  OE1 GLN X 421     -34.218   6.800  76.711  0.00  0.00    -0.274 OA
ATOM   3663  NE2 GLN X 421     -34.377   7.525  78.796  0.00  0.00    -0.370 N 
ATOM   3664 1HE2 GLN X 421     -34.243   8.407  79.249  0.00  0.00     0.159 HD
ATOM   3665 2HE2 GLN X 421     -34.198   6.686  79.310  0.00  0.00     0.159 HD
ATOM   3666  C   GLN X 421     -33.234  10.742  74.401  0.00  0.00     0.241 C 
ATOM   3667  O   GLN X 421     -33.033  10.072  73.468  0.00  0.00    -0.271 OA
ATOM   3668  N   THR X 422     -32.360  11.642  74.850  0.00  0.00    -0.344 N 
ATOM   3669  HN  THR X 422     -32.556  12.210  75.645  0.00  0.00     0.163 HD
ATOM   3670  CA  THR X 422     -31.016  11.858  74.272  0.00  0.00     0.205 C 
ATOM   3671  CB  THR X 422     -30.717  13.346  73.942  0.00  0.00     0.146 C 
ATOM   3672  OG1 THR X 422     -30.557  14.157  75.105  0.00  0.00    -0.393 OA
ATOM   3673  HG1 THR X 422     -31.270  13.883  75.686  0.00  0.00     0.210 HD
ATOM   3674  CG2 THR X 422     -31.857  13.985  73.143  0.00  0.00     0.042 C 
ATOM   3675  C   THR X 422     -29.943  11.223  75.093  0.00  0.00     0.243 C 
ATOM   3676  O   THR X 422     -29.878  11.339  76.299  0.00  0.00    -0.271 OA
ATOM   3677  N   VAL X 423     -29.045  10.505  74.438  0.00  0.00    -0.346 N 
ATOM   3678  HN  VAL X 423     -28.981  10.528  73.443  0.00  0.00     0.163 HD
ATOM   3679  CA  VAL X 423     -28.129   9.654  75.130  0.00  0.00     0.180 C 
ATOM   3680  CB  VAL X 423     -28.173   8.158  74.659  0.00  0.00     0.009 C 
ATOM   3681  CG1 VAL X 423     -26.944   7.370  75.228  0.00  0.00     0.012 C 
ATOM   3682  CG2 VAL X 423     -29.546   7.578  75.040  0.00  0.00     0.012 C 
ATOM   3683  C   VAL X 423     -26.763  10.197  74.653  0.00  0.00     0.241 C 
ATOM   3684  O   VAL X 423     -26.565  10.647  73.521  0.00  0.00    -0.271 OA
ATOM   3685  N   ALA X 424     -25.799  10.244  75.554  0.00  0.00    -0.346 N 
ATOM   3686  HN  ALA X 424     -26.147  10.084  76.475  0.00  0.00     0.163 HD
ATOM   3687  CA  ALA X 424     -24.348  10.387  75.380  0.00  0.00     0.172 C 
ATOM   3688  CB  ALA X 424     -23.755  11.314  76.364  0.00  0.00     0.042 C 
ATOM   3689  C   ALA X 424     -23.638   9.086  75.345  0.00  0.00     0.240 C 
ATOM   3690  O   ALA X 424     -23.462   8.421  76.360  0.00  0.00    -0.271 OA
ATOM   3691  N   LEU X 425     -23.055   8.667  74.247  0.00  0.00    -0.346 N 
ATOM   3692  HN  LEU X 425     -23.112   9.195  73.404  0.00  0.00     0.163 HD
ATOM   3693  CA  LEU X 425     -22.278   7.472  74.311  0.00  0.00     0.177 C 
ATOM   3694  CB  LEU X 425     -22.294   6.673  72.902  0.00  0.00     0.038 C 
ATOM   3695  CG  LEU X 425     -21.696   5.226  73.069  0.00  0.00    -0.020 C 
ATOM   3696  CD1 LEU X 425     -22.681   4.213  73.652  0.00  0.00     0.009 C 
ATOM   3697  CD2 LEU X 425     -21.141   4.717  71.720  0.00  0.00     0.009 C 
ATOM   3698  C   LEU X 425     -20.905   7.890  74.653  0.00  0.00     0.241 C 
ATOM   3699  O   LEU X 425     -20.377   8.814  74.100  0.00  0.00    -0.271 OA
ATOM   3700  N   VAL X 426     -20.308   7.160  75.594  0.00  0.00    -0.346 N 
ATOM   3701  HN  VAL X 426     -20.826   6.524  76.161  0.00  0.00     0.163 HD
ATOM   3702  CA  VAL X 426     -18.964   7.436  75.977  0.00  0.00     0.180 C 
ATOM   3703  CB  VAL X 426     -18.882   7.941  77.382  0.00  0.00     0.009 C 
ATOM   3704  CG1 VAL X 426     -17.452   8.507  77.662  0.00  0.00     0.012 C 
ATOM   3705  CG2 VAL X 426     -20.094   8.917  77.552  0.00  0.00     0.012 C 
ATOM   3706  C   VAL X 426     -18.162   6.219  75.783  0.00  0.00     0.241 C 
ATOM   3707  O   VAL X 426     -18.586   5.113  75.922  0.00  0.00    -0.271 OA
ATOM   3708  N   GLY X 427     -16.876   6.372  75.458  0.00  0.00    -0.351 N 
ATOM   3709  HN  GLY X 427     -16.456   7.265  75.321  0.00  0.00     0.163 HD
ATOM   3710  CA  GLY X 427     -16.060   5.131  75.237  0.00  0.00     0.225 C 
ATOM   3711  C   GLY X 427     -15.052   4.854  76.302  0.00  0.00     0.236 C 
ATOM   3712  O   GLY X 427     -14.560   5.783  76.978  0.00  0.00    -0.272 OA
ATOM   3713  N   ASN X 428     -14.707   3.578  76.457  0.00  0.00    -0.346 N 
ATOM   3714  HN  ASN X 428     -15.141   2.797  76.012  0.00  0.00     0.163 HD
ATOM   3715  CA  ASN X 428     -13.550   3.113  77.269  0.00  0.00     0.185 C 
ATOM   3716  CB  ASN X 428     -13.940   1.819  78.058  0.00  0.00     0.137 C 
ATOM   3717  CG  ASN X 428     -15.001   2.168  79.093  0.00  0.00     0.217 C 
ATOM   3718  OD1 ASN X 428     -15.276   3.302  79.390  0.00  0.00    -0.274 OA
ATOM   3719  ND2 ASN X 428     -15.601   1.104  79.627  0.00  0.00    -0.370 N 
ATOM   3720 1HD2 ASN X 428     -16.271   1.351  80.326  0.00  0.00     0.159 HD
ATOM   3721 2HD2 ASN X 428     -15.379   0.158  79.387  0.00  0.00     0.159 HD
ATOM   3722  C   ASN X 428     -12.482   2.805  76.222  0.00  0.00     0.241 C 
ATOM   3723  O   ASN X 428     -11.956   3.742  75.606  0.00  0.00    -0.271 OA
ATOM   3724  N   SER X 429     -12.141   1.505  75.918  0.00  0.00    -0.344 N 
ATOM   3725  HN  SER X 429     -12.604   0.764  76.397  0.00  0.00     0.163 HD
ATOM   3726  CA  SER X 429     -11.092   1.106  74.972  0.00  0.00     0.200 C 
ATOM   3727  CB  SER X 429      -9.989   0.298  75.703  0.00  0.00     0.199 C 
ATOM   3728  OG  SER X 429      -8.812   0.422  74.944  0.00  0.00    -0.398 OA
ATOM   3729  HG1 SER X 429      -8.355   1.186  75.303  0.00  0.00     0.209 HD
ATOM   3730  C   SER X 429     -11.553   0.347  73.736  0.00  0.00     0.242 C 
ATOM   3731  O   SER X 429     -11.277   0.734  72.575  0.00  0.00    -0.271 OA
ATOM   3732  N   GLY X 430     -12.253  -0.883  73.877  0.00  0.00    -0.350 N 
ATOM   3733  HN  GLY X 430     -12.463  -1.282  74.766  0.00  0.00     0.163 HD
ATOM   3734  CA  GLY X 430     -12.600  -1.845  72.757  0.00  0.00     0.225 C 
ATOM   3735  C   GLY X 430     -13.909  -1.467  72.154  0.00  0.00     0.236 C 
ATOM   3736  O   GLY X 430     -14.847  -2.218  72.089  0.00  0.00    -0.272 OA
ATOM   3737  N   CYS X 431     -13.852  -0.257  71.628  0.00  0.00    -0.346 N 
ATOM   3738  HN  CYS X 431     -12.981   0.218  71.722  0.00  0.00     0.163 HD
ATOM   3739  CA  CYS X 431     -14.951   0.502  71.104  0.00  0.00     0.185 C 
ATOM   3740  CB  CYS X 431     -14.914   1.912  71.619  0.00  0.00     0.105 C 
ATOM   3741  SG  CYS X 431     -15.052   2.035  73.402  0.00  0.00    -0.180 SA
ATOM   3742  HG1 CYS X 431     -14.073   1.260  73.848  0.00  0.00     0.101 HD
ATOM   3743  C   CYS X 431     -14.831   0.594  69.646  0.00  0.00     0.241 C 
ATOM   3744  O   CYS X 431     -13.706   0.578  69.077  0.00  0.00    -0.271 OA
ATOM   3745  N   GLY X 432     -15.885   0.594  68.793  0.00  0.00    -0.351 N 
ATOM   3746  HN  GLY X 432     -15.666   0.748  67.833  0.00  0.00     0.163 HD
ATOM   3747  CA  GLY X 432     -17.304   0.719  69.204  0.00  0.00     0.225 C 
ATOM   3748  C   GLY X 432     -18.054   1.649  68.338  0.00  0.00     0.236 C 
ATOM   3749  O   GLY X 432     -19.124   1.347  67.759  0.00  0.00    -0.272 OA
ATOM   3750  N   LYS X 433     -17.389   2.714  67.962  0.00  0.00    -0.346 N 
ATOM   3751  HN  LYS X 433     -16.408   2.776  68.129  0.00  0.00     0.163 HD
ATOM   3752  CA  LYS X 433     -17.988   3.846  67.202  0.00  0.00     0.176 C 
ATOM   3753  CB  LYS X 433     -17.019   5.018  67.143  0.00  0.00     0.035 C 
ATOM   3754  CG  LYS X 433     -16.766   5.686  68.491  0.00  0.00     0.004 C 
ATOM   3755  CD  LYS X 433     -15.554   6.682  68.770  0.00  0.00     0.027 C 
ATOM   3756  CE  LYS X 433     -15.292   6.736  70.272  0.00  0.00     0.229 C 
ATOM   3757  NZ  LYS X 433     -13.983   7.387  70.589  0.00  0.00    -0.079 N 
ATOM   3758  HZ1 LYS X 433     -13.976   7.531  71.619  0.00  0.00     0.274 HD
ATOM   3759  HZ2 LYS X 433     -13.163   6.816  70.299  0.00  0.00     0.274 HD
ATOM   3760  HZ3 LYS X 433     -14.022   8.361  70.227  0.00  0.00     0.274 HD
ATOM   3761  C   LYS X 433     -18.529   3.504  65.819  0.00  0.00     0.241 C 
ATOM   3762  O   LYS X 433     -19.726   3.512  65.596  0.00  0.00    -0.271 OA
ATOM   3763  N   SER X 434     -17.559   3.233  64.879  0.00  0.00    -0.344 N 
ATOM   3764  HN  SER X 434     -16.591   3.240  65.118  0.00  0.00     0.163 HD
ATOM   3765  CA  SER X 434     -17.783   2.710  63.498  0.00  0.00     0.200 C 
ATOM   3766  CB  SER X 434     -16.530   1.910  62.967  0.00  0.00     0.199 C 
ATOM   3767  OG  SER X 434     -16.498   1.693  61.560  0.00  0.00    -0.398 OA
ATOM   3768  HG1 SER X 434     -15.733   1.155  61.344  0.00  0.00     0.209 HD
ATOM   3769  C   SER X 434     -18.927   1.779  63.262  0.00  0.00     0.243 C 
ATOM   3770  O   SER X 434     -19.598   1.904  62.277  0.00  0.00    -0.271 OA
ATOM   3771  N   THR X 435     -19.070   0.776  64.168  0.00  0.00    -0.344 N 
ATOM   3772  HN  THR X 435     -18.569   0.695  65.027  0.00  0.00     0.163 HD
ATOM   3773  CA  THR X 435     -19.654  -0.519  63.975  0.00  0.00     0.205 C 
ATOM   3774  CB  THR X 435     -19.169  -1.580  64.907  0.00  0.00     0.146 C 
ATOM   3775  OG1 THR X 435     -17.706  -1.774  64.730  0.00  0.00    -0.393 OA
ATOM   3776  HG1 THR X 435     -17.457  -2.090  65.601  0.00  0.00     0.210 HD
ATOM   3777  CG2 THR X 435     -19.917  -2.878  64.711  0.00  0.00     0.042 C 
ATOM   3778  C   THR X 435     -21.065  -0.275  64.156  0.00  0.00     0.243 C 
ATOM   3779  O   THR X 435     -21.905  -0.579  63.283  0.00  0.00    -0.271 OA
ATOM   3780  N   THR X 436     -21.450   0.296  65.366  0.00  0.00    -0.344 N 
ATOM   3781  HN  THR X 436     -20.885   0.479  66.167  0.00  0.00     0.163 HD
ATOM   3782  CA  THR X 436     -22.723   0.935  65.686  0.00  0.00     0.205 C 
ATOM   3783  CB  THR X 436     -22.559   1.867  66.882  0.00  0.00     0.146 C 
ATOM   3784  OG1 THR X 436     -21.848   1.222  67.916  0.00  0.00    -0.393 OA
ATOM   3785  HG1 THR X 436     -21.018   1.704  67.917  0.00  0.00     0.210 HD
ATOM   3786  CG2 THR X 436     -23.954   2.116  67.436  0.00  0.00     0.042 C 
ATOM   3787  C   THR X 436     -23.374   1.661  64.579  0.00  0.00     0.243 C 
ATOM   3788  O   THR X 436     -24.608   1.549  64.395  0.00  0.00    -0.271 OA
ATOM   3789  N   VAL X 437     -22.667   2.610  63.879  0.00  0.00    -0.346 N 
ATOM   3790  HN  VAL X 437     -21.670   2.622  63.882  0.00  0.00     0.163 HD
ATOM   3791  CA  VAL X 437     -23.206   3.429  62.772  0.00  0.00     0.180 C 
ATOM   3792  CB  VAL X 437     -22.220   4.471  62.305  0.00  0.00     0.009 C 
ATOM   3793  CG1 VAL X 437     -22.618   5.253  61.029  0.00  0.00     0.012 C 
ATOM   3794  CG2 VAL X 437     -21.820   5.375  63.509  0.00  0.00     0.012 C 
ATOM   3795  C   VAL X 437     -23.559   2.605  61.488  0.00  0.00     0.241 C 
ATOM   3796  O   VAL X 437     -24.608   2.714  60.836  0.00  0.00    -0.271 OA
ATOM   3797  N   GLN X 438     -22.597   1.695  61.085  0.00  0.00    -0.346 N 
ATOM   3798  HN  GLN X 438     -21.750   1.628  61.606  0.00  0.00     0.163 HD
ATOM   3799  CA  GLN X 438     -22.715   0.765  59.943  0.00  0.00     0.177 C 
ATOM   3800  CB  GLN X 438     -21.342   0.171  59.761  0.00  0.00     0.044 C 
ATOM   3801  CG  GLN X 438     -20.353   1.103  59.033  0.00  0.00     0.105 C 
ATOM   3802  CD  GLN X 438     -19.036   0.451  58.486  0.00  0.00     0.215 C 
ATOM   3803  OE1 GLN X 438     -19.100  -0.183  57.420  0.00  0.00    -0.274 OA
ATOM   3804  NE2 GLN X 438     -17.877   0.675  59.178  0.00  0.00    -0.370 N 
ATOM   3805 1HE2 GLN X 438     -17.859   0.951  60.138  0.00  0.00     0.159 HD
ATOM   3806 2HE2 GLN X 438     -16.998   0.324  58.856  0.00  0.00     0.159 HD
ATOM   3807  C   GLN X 438     -23.801  -0.295  60.248  0.00  0.00     0.241 C 
ATOM   3808  O   GLN X 438     -24.483  -0.762  59.351  0.00  0.00    -0.271 OA
ATOM   3809  N   LEU X 439     -23.931  -0.775  61.496  0.00  0.00    -0.346 N 
ATOM   3810  HN  LEU X 439     -23.265  -0.574  62.210  0.00  0.00     0.163 HD
ATOM   3811  CA  LEU X 439     -24.944  -1.771  61.959  0.00  0.00     0.177 C 
ATOM   3812  CB  LEU X 439     -24.591  -2.352  63.315  0.00  0.00     0.038 C 
ATOM   3813  CG  LEU X 439     -25.505  -3.332  63.949  0.00  0.00    -0.020 C 
ATOM   3814  CD1 LEU X 439     -25.777  -4.527  62.954  0.00  0.00     0.009 C 
ATOM   3815  CD2 LEU X 439     -24.869  -3.814  65.226  0.00  0.00     0.009 C 
ATOM   3816  C   LEU X 439     -26.373  -1.089  61.981  0.00  0.00     0.241 C 
ATOM   3817  O   LEU X 439     -27.392  -1.688  61.644  0.00  0.00    -0.271 OA
ATOM   3818  N   MET X 440     -26.418   0.179  62.385  0.00  0.00    -0.346 N 
ATOM   3819  HN  MET X 440     -25.575   0.592  62.720  0.00  0.00     0.163 HD
ATOM   3820  CA  MET X 440     -27.669   1.031  62.420  0.00  0.00     0.177 C 
ATOM   3821  CB  MET X 440     -27.474   2.124  63.404  0.00  0.00     0.045 C 
ATOM   3822  CG  MET X 440     -28.894   2.665  63.857  0.00  0.00     0.076 C 
ATOM   3823  SD  MET X 440     -29.775   1.358  64.774  0.00  0.00    -0.173 SA
ATOM   3824  CE  MET X 440     -31.239   1.291  63.716  0.00  0.00     0.089 C 
ATOM   3825  C   MET X 440     -28.193   1.511  61.077  0.00  0.00     0.241 C 
ATOM   3826  O   MET X 440     -29.339   1.286  60.775  0.00  0.00    -0.271 OA
ATOM   3827  N   GLN X 441     -27.364   2.104  60.177  0.00  0.00    -0.346 N 
ATOM   3828  HN  GLN X 441     -26.452   2.347  60.501  0.00  0.00     0.163 HD
ATOM   3829  CA  GLN X 441     -27.753   2.559  58.867  0.00  0.00     0.177 C 
ATOM   3830  CB  GLN X 441     -26.839   3.626  58.381  0.00  0.00     0.044 C 
ATOM   3831  CG  GLN X 441     -25.459   3.201  57.941  0.00  0.00     0.105 C 
ATOM   3832  CD  GLN X 441     -24.627   4.445  57.730  0.00  0.00     0.215 C 
ATOM   3833  OE1 GLN X 441     -23.391   4.358  57.836  0.00  0.00    -0.274 OA
ATOM   3834  NE2 GLN X 441     -25.258   5.585  57.321  0.00  0.00    -0.370 N 
ATOM   3835 1HE2 GLN X 441     -26.246   5.528  57.173  0.00  0.00     0.159 HD
ATOM   3836 2HE2 GLN X 441     -24.695   6.374  57.078  0.00  0.00     0.159 HD
ATOM   3837  C   GLN X 441     -28.049   1.473  57.917  0.00  0.00     0.241 C 
ATOM   3838  O   GLN X 441     -28.374   1.790  56.792  0.00  0.00    -0.271 OA
ATOM   3839  N   ARG X 442     -28.058   0.229  58.330  0.00  0.00    -0.346 N 
ATOM   3840  HN  ARG X 442     -27.983   0.136  59.320  0.00  0.00     0.163 HD
ATOM   3841  CA  ARG X 442     -28.213  -0.878  57.389  0.00  0.00     0.176 C 
ATOM   3842  CB  ARG X 442     -29.621  -1.035  56.847  0.00  0.00     0.036 C 
ATOM   3843  CG  ARG X 442     -30.053  -2.487  56.338  0.00  0.00     0.023 C 
ATOM   3844  CD  ARG X 442     -30.320  -3.455  57.500  0.00  0.00     0.138 C 
ATOM   3845  NE  ARG X 442     -30.791  -4.755  56.900  0.00  0.00    -0.227 N 
ATOM   3846  HE  ARG X 442     -31.518  -4.603  56.231  0.00  0.00     0.177 HD
ATOM   3847  CZ  ARG X 442     -30.302  -5.951  57.216  0.00  0.00     0.665 C 
ATOM   3848  NH1 ARG X 442     -30.831  -6.974  56.458  0.00  0.00    -0.235 N 
ATOM   3849 1HH1 ARG X 442     -31.529  -6.795  55.765  0.00  0.00     0.174 HD
ATOM   3850 2HH1 ARG X 442     -30.513  -7.917  56.553  0.00  0.00     0.174 HD
ATOM   3851  NH2 ARG X 442     -29.538  -6.238  58.258  0.00  0.00    -0.235 N 
ATOM   3852 1HH2 ARG X 442     -29.544  -5.481  58.910  0.00  0.00     0.174 HD
ATOM   3853 2HH2 ARG X 442     -29.330  -7.178  58.530  0.00  0.00     0.174 HD
ATOM   3854  C   ARG X 442     -27.163  -1.068  56.324  0.00  0.00     0.241 C 
ATOM   3855  O   ARG X 442     -27.421  -1.004  55.109  0.00  0.00    -0.271 OA
ATOM   3856  N   LEU X 443     -25.925  -1.359  56.782  0.00  0.00    -0.346 N 
ATOM   3857  HN  LEU X 443     -25.748  -1.153  57.741  0.00  0.00     0.163 HD
ATOM   3858  CA  LEU X 443     -24.887  -1.996  55.919  0.00  0.00     0.177 C 
ATOM   3859  CB  LEU X 443     -23.684  -1.100  55.927  0.00  0.00     0.038 C 
ATOM   3860  CG  LEU X 443     -23.687   0.115  54.871  0.00  0.00    -0.020 C 
ATOM   3861  CD1 LEU X 443     -22.517   1.005  55.196  0.00  0.00     0.009 C 
ATOM   3862  CD2 LEU X 443     -23.808  -0.365  53.409  0.00  0.00     0.009 C 
ATOM   3863  C   LEU X 443     -24.546  -3.338  56.543  0.00  0.00     0.241 C 
ATOM   3864  O   LEU X 443     -24.513  -4.283  55.777  0.00  0.00    -0.271 OA
ATOM   3865  N   TYR X 444     -24.217  -3.394  57.847  0.00  0.00    -0.346 N 
ATOM   3866  HN  TYR X 444     -24.142  -2.587  58.427  0.00  0.00     0.163 HD
ATOM   3867  CA  TYR X 444     -23.937  -4.641  58.506  0.00  0.00     0.180 C 
ATOM   3868  CB  TYR X 444     -22.889  -4.567  59.684  0.00  0.00     0.073 C 
ATOM   3869  CG  TYR X 444     -21.492  -4.020  59.368  0.00  0.00    -0.056 A 
ATOM   3870  CD1 TYR X 444     -20.796  -4.355  58.180  0.00  0.00     0.010 A 
ATOM   3871  CE1 TYR X 444     -19.458  -3.958  58.061  0.00  0.00     0.037 A 
ATOM   3872  CZ  TYR X 444     -18.854  -3.395  59.107  0.00  0.00     0.065 A 
ATOM   3873  OH  TYR X 444     -17.554  -2.963  58.829  0.00  0.00    -0.361 OA
ATOM   3874  HH  TYR X 444     -17.419  -3.326  57.950  0.00  0.00     0.217 HD
ATOM   3875  CD2 TYR X 444     -20.857  -3.320  60.436  0.00  0.00     0.010 A 
ATOM   3876  CE2 TYR X 444     -19.507  -3.080  60.343  0.00  0.00     0.037 A 
ATOM   3877  C   TYR X 444     -25.171  -5.225  59.084  0.00  0.00     0.241 C 
ATOM   3878  O   TYR X 444     -26.080  -4.482  59.430  0.00  0.00    -0.271 OA
ATOM   3879  N   ASP X 445     -25.285  -6.568  59.099  0.00  0.00    -0.345 N 
ATOM   3880  HN  ASP X 445     -24.614  -7.265  58.860  0.00  0.00     0.163 HD
ATOM   3881  CA  ASP X 445     -26.453  -7.242  59.681  0.00  0.00     0.186 C 
ATOM   3882  CB  ASP X 445     -26.706  -8.396  58.695  0.00  0.00     0.147 C 
ATOM   3883  CG  ASP X 445     -27.950  -9.188  59.032  0.00  0.00     0.175 C 
ATOM   3884  OD1 ASP X 445     -29.029  -8.612  59.369  0.00  0.00    -0.648 OA
ATOM   3885  OD2 ASP X 445     -27.810 -10.433  58.903  0.00  0.00    -0.648 OA
ATOM   3886  C   ASP X 445     -26.023  -7.770  61.061  0.00  0.00     0.243 C 
ATOM   3887  O   ASP X 445     -24.820  -8.069  61.086  0.00  0.00    -0.271 OA
ATOM   3888  N   PRO X 446     -26.785  -7.889  62.119  0.00  0.00    -0.337 N 
ATOM   3889  CD  PRO X 446     -28.172  -7.513  62.189  0.00  0.00     0.127 C 
ATOM   3890  CA  PRO X 446     -26.248  -8.422  63.398  0.00  0.00     0.179 C 
ATOM   3891  CB  PRO X 446     -27.318  -8.013  64.491  0.00  0.00     0.037 C 
ATOM   3892  CG  PRO X 446     -28.639  -7.879  63.661  0.00  0.00     0.022 C 
ATOM   3893  C   PRO X 446     -26.101  -9.962  63.208  0.00  0.00     0.241 C 
ATOM   3894  O   PRO X 446     -26.582 -10.498  62.240  0.00  0.00    -0.271 OA
ATOM   3895  N   THR X 447     -25.273 -10.629  64.044  0.00  0.00    -0.344 N 
ATOM   3896  HN  THR X 447     -24.691 -10.257  64.764  0.00  0.00     0.163 HD
ATOM   3897  CA  THR X 447     -25.101 -12.063  63.880  0.00  0.00     0.205 C 
ATOM   3898  CB  THR X 447     -23.582 -12.440  64.154  0.00  0.00     0.146 C 
ATOM   3899  OG1 THR X 447     -23.122 -11.947  65.403  0.00  0.00    -0.393 OA
ATOM   3900  HG1 THR X 447     -23.081 -12.730  65.957  0.00  0.00     0.210 HD
ATOM   3901  CG2 THR X 447     -22.757 -11.875  62.967  0.00  0.00     0.042 C 
ATOM   3902  C   THR X 447     -26.083 -12.816  64.710  0.00  0.00     0.243 C 
ATOM   3903  O   THR X 447     -26.337 -14.000  64.514  0.00  0.00    -0.271 OA
ATOM   3904  N   GLU X 448     -26.658 -12.124  65.783  0.00  0.00    -0.346 N 
ATOM   3905  HN  GLU X 448     -26.358 -11.202  66.016  0.00  0.00     0.163 HD
ATOM   3906  CA  GLU X 448     -27.675 -12.635  66.608  0.00  0.00     0.177 C 
ATOM   3907  CB  GLU X 448     -27.101 -13.657  67.659  0.00  0.00     0.045 C 
ATOM   3908  CG  GLU X 448     -28.077 -14.651  68.398  0.00  0.00     0.116 C 
ATOM   3909  CD  GLU X 448     -29.094 -15.321  67.534  0.00  0.00     0.172 C 
ATOM   3910  OE1 GLU X 448     -28.928 -16.502  67.059  0.00  0.00    -0.648 OA
ATOM   3911  OE2 GLU X 448     -30.097 -14.617  67.253  0.00  0.00    -0.648 OA
ATOM   3912  C   GLU X 448     -28.361 -11.562  67.358  0.00  0.00     0.240 C 
ATOM   3913  O   GLU X 448     -27.806 -10.513  67.667  0.00  0.00    -0.271 OA
ATOM   3914  N   GLY X 449     -29.567 -11.755  67.695  0.00  0.00    -0.351 N 
ATOM   3915  HN  GLY X 449     -29.893 -12.685  67.547  0.00  0.00     0.163 HD
ATOM   3916  CA  GLY X 449     -30.416 -10.960  68.572  0.00  0.00     0.225 C 
ATOM   3917  C   GLY X 449     -31.440 -10.242  67.869  0.00  0.00     0.236 C 
ATOM   3918  O   GLY X 449     -32.077 -10.832  67.046  0.00  0.00    -0.272 OA
ATOM   3919  N   MET X 450     -31.666  -8.980  68.282  0.00  0.00    -0.346 N 
ATOM   3920  HN  MET X 450     -31.092  -8.613  69.010  0.00  0.00     0.163 HD
ATOM   3921  CA  MET X 450     -32.667  -8.095  67.609  0.00  0.00     0.177 C 
ATOM   3922  CB  MET X 450     -34.051  -8.176  68.309  0.00  0.00     0.045 C 
ATOM   3923  CG  MET X 450     -35.190  -7.393  67.499  0.00  0.00     0.076 C 
ATOM   3924  SD  MET X 450     -36.870  -7.389  68.207  0.00  0.00    -0.173 SA
ATOM   3925  CE  MET X 450     -36.361  -6.837  69.858  0.00  0.00     0.089 C 
ATOM   3926  C   MET X 450     -32.214  -6.676  67.660  0.00  0.00     0.241 C 
ATOM   3927  O   MET X 450     -31.910  -6.130  68.684  0.00  0.00    -0.271 OA
ATOM   3928  N   VAL X 451     -32.228  -6.029  66.471  0.00  0.00    -0.346 N 
ATOM   3929  HN  VAL X 451     -32.295  -6.576  65.641  0.00  0.00     0.163 HD
ATOM   3930  CA  VAL X 451     -32.262  -4.508  66.525  0.00  0.00     0.180 C 
ATOM   3931  CB  VAL X 451     -31.442  -3.850  65.483  0.00  0.00     0.009 C 
ATOM   3932  CG1 VAL X 451     -31.467  -2.341  65.826  0.00  0.00     0.012 C 
ATOM   3933  CG2 VAL X 451     -30.023  -4.376  65.615  0.00  0.00     0.012 C 
ATOM   3934  C   VAL X 451     -33.663  -4.005  66.252  0.00  0.00     0.241 C 
ATOM   3935  O   VAL X 451     -34.263  -4.400  65.245  0.00  0.00    -0.271 OA
ATOM   3936  N   SER X 452     -34.285  -3.095  67.084  0.00  0.00    -0.344 N 
ATOM   3937  HN  SER X 452     -33.839  -2.653  67.857  0.00  0.00     0.163 HD
ATOM   3938  CA  SER X 452     -35.571  -2.484  66.845  0.00  0.00     0.200 C 
ATOM   3939  CB  SER X 452     -36.531  -2.366  68.064  0.00  0.00     0.199 C 
ATOM   3940  OG  SER X 452     -37.005  -3.639  68.439  0.00  0.00    -0.398 OA
ATOM   3941  HG1 SER X 452     -37.199  -3.609  69.379  0.00  0.00     0.209 HD
ATOM   3942  C   SER X 452     -35.348  -1.126  66.349  0.00  0.00     0.243 C 
ATOM   3943  O   SER X 452     -34.560  -0.424  67.007  0.00  0.00    -0.271 OA
ATOM   3944  N   VAL X 453     -36.046  -0.735  65.240  0.00  0.00    -0.346 N 
ATOM   3945  HN  VAL X 453     -36.719  -1.365  64.860  0.00  0.00     0.163 HD
ATOM   3946  CA  VAL X 453     -36.001   0.666  64.766  0.00  0.00     0.180 C 
ATOM   3947  CB  VAL X 453     -35.442   0.826  63.428  0.00  0.00     0.009 C 
ATOM   3948  CG1 VAL X 453     -36.305   0.150  62.321  0.00  0.00     0.012 C 
ATOM   3949  CG2 VAL X 453     -35.067   2.336  63.273  0.00  0.00     0.012 C 
ATOM   3950  C   VAL X 453     -37.442   1.213  64.980  0.00  0.00     0.241 C 
ATOM   3951  O   VAL X 453     -38.424   0.792  64.261  0.00  0.00    -0.271 OA
ATOM   3952  N   ASP X 454     -37.726   2.120  65.963  0.00  0.00    -0.345 N 
ATOM   3953  HN  ASP X 454     -36.943   2.320  66.546  0.00  0.00     0.163 HD
ATOM   3954  CA  ASP X 454     -38.993   2.477  66.480  0.00  0.00     0.186 C 
ATOM   3955  CB  ASP X 454     -39.586   3.754  65.749  0.00  0.00     0.147 C 
ATOM   3956  CG  ASP X 454     -40.806   4.334  66.416  0.00  0.00     0.175 C 
ATOM   3957  OD1 ASP X 454     -40.714   4.725  67.637  0.00  0.00    -0.648 OA
ATOM   3958  OD2 ASP X 454     -41.892   4.335  65.770  0.00  0.00    -0.648 OA
ATOM   3959  C   ASP X 454     -39.943   1.348  66.985  0.00  0.00     0.241 C 
ATOM   3960  O   ASP X 454     -40.006   1.057  68.137  0.00  0.00    -0.271 OA
ATOM   3961  N   GLY X 455     -40.635   0.605  66.084  0.00  0.00    -0.351 N 
ATOM   3962  HN  GLY X 455     -40.340   0.801  65.152  0.00  0.00     0.163 HD
ATOM   3963  CA  GLY X 455     -41.608  -0.416  66.417  0.00  0.00     0.225 C 
ATOM   3964  C   GLY X 455     -41.083  -1.809  65.993  0.00  0.00     0.236 C 
ATOM   3965  O   GLY X 455     -40.958  -2.705  66.815  0.00  0.00    -0.272 OA
ATOM   3966  N   GLN X 456     -40.701  -1.949  64.772  0.00  0.00    -0.346 N 
ATOM   3967  HN  GLN X 456     -40.695  -1.169  64.152  0.00  0.00     0.163 HD
ATOM   3968  CA  GLN X 456     -40.261  -3.162  64.296  0.00  0.00     0.177 C 
ATOM   3969  CB  GLN X 456     -40.902  -3.587  62.992  0.00  0.00     0.044 C 
ATOM   3970  CG  GLN X 456     -40.401  -2.769  61.751  0.00  0.00     0.105 C 
ATOM   3971  CD  GLN X 456     -41.389  -2.897  60.600  0.00  0.00     0.215 C 
ATOM   3972  OE1 GLN X 456     -41.771  -3.982  60.215  0.00  0.00    -0.274 OA
ATOM   3973  NE2 GLN X 456     -41.826  -1.732  60.048  0.00  0.00    -0.370 N 
ATOM   3974 1HE2 GLN X 456     -41.674  -0.884  60.556  0.00  0.00     0.159 HD
ATOM   3975 2HE2 GLN X 456     -42.457  -1.770  59.273  0.00  0.00     0.159 HD
ATOM   3976  C   GLN X 456     -38.754  -3.392  64.252  0.00  0.00     0.241 C 
ATOM   3977  O   GLN X 456     -38.059  -2.485  64.596  0.00  0.00    -0.271 OA
ATOM   3978  N   ASP X 457     -38.304  -4.619  63.745  0.00  0.00    -0.346 N 
ATOM   3979  HN  ASP X 457     -38.872  -5.396  63.485  0.00  0.00     0.163 HD
ATOM   3980  CA  ASP X 457     -36.884  -4.932  63.721  0.00  0.00     0.186 C 
ATOM   3981  CB  ASP X 457     -36.767  -6.357  64.182  0.00  0.00     0.147 C 
ATOM   3982  CG  ASP X 457     -36.962  -7.409  63.095  0.00  0.00     0.175 C 
ATOM   3983  OD1 ASP X 457     -38.080  -7.992  62.991  0.00  0.00    -0.648 OA
ATOM   3984  OD2 ASP X 457     -35.995  -7.628  62.316  0.00  0.00    -0.648 OA
ATOM   3985  C   ASP X 457     -36.298  -4.548  62.408  0.00  0.00     0.241 C 
ATOM   3986  O   ASP X 457     -36.855  -4.344  61.342  0.00  0.00    -0.271 OA
ATOM   3987  N   ILE X 458     -34.971  -4.400  62.467  0.00  0.00    -0.346 N 
ATOM   3988  HN  ILE X 458     -34.537  -4.677  63.320  0.00  0.00     0.163 HD
ATOM   3989  CA  ILE X 458     -34.276  -3.733  61.386  0.00  0.00     0.180 C 
ATOM   3990  CB  ILE X 458     -32.862  -3.390  61.786  0.00  0.00     0.013 C 
ATOM   3991  CG2 ILE X 458     -31.878  -4.612  61.799  0.00  0.00     0.012 C 
ATOM   3992  CG1 ILE X 458     -32.301  -2.101  60.963  0.00  0.00     0.002 C 
ATOM   3993  CD  ILE X 458     -31.071  -1.454  61.506  0.00  0.00     0.005 C 
ATOM   3994  C   ILE X 458     -34.301  -4.493  60.004  0.00  0.00     0.241 C 
ATOM   3995  O   ILE X 458     -34.241  -3.909  58.901  0.00  0.00    -0.271 OA
ATOM   3996  N   ARG X 459     -34.559  -5.847  60.073  0.00  0.00    -0.346 N 
ATOM   3997  HN  ARG X 459     -34.876  -6.188  60.955  0.00  0.00     0.163 HD
ATOM   3998  CA  ARG X 459     -34.577  -6.798  59.004  0.00  0.00     0.176 C 
ATOM   3999  CB  ARG X 459     -34.043  -8.253  59.394  0.00  0.00     0.036 C 
ATOM   4000  CG  ARG X 459     -32.568  -8.328  59.862  0.00  0.00     0.023 C 
ATOM   4001  CD  ARG X 459     -32.462  -9.557  60.810  0.00  0.00     0.138 C 
ATOM   4002  NE  ARG X 459     -31.029  -9.866  60.939  0.00  0.00    -0.227 N 
ATOM   4003  HE  ARG X 459     -30.401  -9.281  60.425  0.00  0.00     0.177 HD
ATOM   4004  CZ  ARG X 459     -30.578 -10.870  61.684  0.00  0.00     0.665 C 
ATOM   4005  NH1 ARG X 459     -29.328 -11.299  61.459  0.00  0.00    -0.235 N 
ATOM   4006 1HH1 ARG X 459     -28.744 -10.776  60.838  0.00  0.00     0.174 HD
ATOM   4007 2HH1 ARG X 459     -28.874 -12.081  61.885  0.00  0.00     0.174 HD
ATOM   4008  NH2 ARG X 459     -31.270 -11.485  62.630  0.00  0.00    -0.235 N 
ATOM   4009 1HH2 ARG X 459     -32.217 -11.196  62.769  0.00  0.00     0.174 HD
ATOM   4010 2HH2 ARG X 459     -30.951 -12.338  63.043  0.00  0.00     0.174 HD
ATOM   4011  C   ARG X 459     -35.980  -6.890  58.397  0.00  0.00     0.241 C 
ATOM   4012  O   ARG X 459     -36.235  -7.457  57.330  0.00  0.00    -0.271 OA
ATOM   4013  N   THR X 460     -36.972  -6.262  59.165  0.00  0.00    -0.344 N 
ATOM   4014  HN  THR X 460     -36.820  -5.927  60.091  0.00  0.00     0.163 HD
ATOM   4015  CA  THR X 460     -38.397  -6.430  58.739  0.00  0.00     0.205 C 
ATOM   4016  CB  THR X 460     -39.239  -6.943  59.850  0.00  0.00     0.146 C 
ATOM   4017  OG1 THR X 460     -38.747  -8.199  60.246  0.00  0.00    -0.393 OA
ATOM   4018  HG1 THR X 460     -38.263  -8.098  61.069  0.00  0.00     0.210 HD
ATOM   4019  CG2 THR X 460     -40.780  -6.972  59.442  0.00  0.00     0.042 C 
ATOM   4020  C   THR X 460     -38.847  -5.158  58.077  0.00  0.00     0.243 C 
ATOM   4021  O   THR X 460     -39.642  -5.280  57.077  0.00  0.00    -0.271 OA
ATOM   4022  N   ILE X 461     -38.291  -3.981  58.454  0.00  0.00    -0.346 N 
ATOM   4023  HN  ILE X 461     -37.595  -4.003  59.168  0.00  0.00     0.163 HD
ATOM   4024  CA  ILE X 461     -38.574  -2.773  57.735  0.00  0.00     0.180 C 
ATOM   4025  CB  ILE X 461     -38.335  -1.677  58.650  0.00  0.00     0.013 C 
ATOM   4026  CG2 ILE X 461     -36.750  -1.363  58.854  0.00  0.00     0.012 C 
ATOM   4027  CG1 ILE X 461     -39.158  -0.447  58.225  0.00  0.00     0.002 C 
ATOM   4028  CD  ILE X 461     -39.076   0.691  59.194  0.00  0.00     0.005 C 
ATOM   4029  C   ILE X 461     -37.828  -2.765  56.418  0.00  0.00     0.241 C 
ATOM   4030  O   ILE X 461     -36.733  -3.244  56.337  0.00  0.00    -0.271 OA
ATOM   4031  N   ASN X 462     -38.337  -2.182  55.307  0.00  0.00    -0.346 N 
ATOM   4032  HN  ASN X 462     -39.262  -1.882  55.530  0.00  0.00     0.163 HD
ATOM   4033  CA  ASN X 462     -37.618  -1.868  54.110  0.00  0.00     0.185 C 
ATOM   4034  CB  ASN X 462     -38.614  -1.602  52.948  0.00  0.00     0.137 C 
ATOM   4035  CG  ASN X 462     -37.986  -0.931  51.704  0.00  0.00     0.217 C 
ATOM   4036  OD1 ASN X 462     -37.526   0.245  51.783  0.00  0.00    -0.274 OA
ATOM   4037  ND2 ASN X 462     -37.921  -1.579  50.568  0.00  0.00    -0.370 N 
ATOM   4038 1HD2 ASN X 462     -38.345  -2.482  50.500  0.00  0.00     0.159 HD
ATOM   4039 2HD2 ASN X 462     -37.552  -1.081  49.783  0.00  0.00     0.159 HD
ATOM   4040  C   ASN X 462     -36.392  -0.885  54.218  0.00  0.00     0.241 C 
ATOM   4041  O   ASN X 462     -36.383   0.057  55.035  0.00  0.00    -0.271 OA
ATOM   4042  N   VAL X 463     -35.290  -0.975  53.421  0.00  0.00    -0.346 N 
ATOM   4043  HN  VAL X 463     -35.159  -1.683  52.732  0.00  0.00     0.163 HD
ATOM   4044  CA  VAL X 463     -34.178  -0.012  53.267  0.00  0.00     0.180 C 
ATOM   4045  CB  VAL X 463     -33.024  -0.381  52.375  0.00  0.00     0.009 C 
ATOM   4046  CG1 VAL X 463     -33.648  -0.466  50.968  0.00  0.00     0.012 C 
ATOM   4047  CG2 VAL X 463     -31.835   0.470  52.677  0.00  0.00     0.012 C 
ATOM   4048  C   VAL X 463     -34.463   1.501  53.098  0.00  0.00     0.241 C 
ATOM   4049  O   VAL X 463     -33.922   2.392  53.837  0.00  0.00    -0.271 OA
ATOM   4050  N   ARG X 464     -35.421   1.932  52.209  0.00  0.00    -0.346 N 
ATOM   4051  HN  ARG X 464     -35.704   1.335  51.463  0.00  0.00     0.163 HD
ATOM   4052  CA  ARG X 464     -35.679   3.255  52.062  0.00  0.00     0.176 C 
ATOM   4053  CB  ARG X 464     -36.508   3.499  50.748  0.00  0.00     0.036 C 
ATOM   4054  CG  ARG X 464     -36.961   4.877  50.272  0.00  0.00     0.023 C 
ATOM   4055  CD  ARG X 464     -38.326   5.511  50.770  0.00  0.00     0.138 C 
ATOM   4056  NE  ARG X 464     -39.377   4.604  50.323  0.00  0.00    -0.227 N 
ATOM   4057  HE  ARG X 464     -39.256   3.881  49.642  0.00  0.00     0.177 HD
ATOM   4058  CZ  ARG X 464     -40.637   4.553  50.824  0.00  0.00     0.665 C 
ATOM   4059  NH1 ARG X 464     -41.498   3.674  50.366  0.00  0.00    -0.235 N 
ATOM   4060 1HH1 ARG X 464     -41.129   2.961  49.770  0.00  0.00     0.174 HD
ATOM   4061 2HH1 ARG X 464     -42.486   3.832  50.379  0.00  0.00     0.174 HD
ATOM   4062  NH2 ARG X 464     -40.999   5.342  51.841  0.00  0.00    -0.235 N 
ATOM   4063 1HH2 ARG X 464     -40.310   5.969  52.204  0.00  0.00     0.174 HD
ATOM   4064 2HH2 ARG X 464     -41.947   5.406  52.152  0.00  0.00     0.174 HD
ATOM   4065  C   ARG X 464     -36.328   3.943  53.245  0.00  0.00     0.241 C 
ATOM   4066  O   ARG X 464     -35.989   5.141  53.452  0.00  0.00    -0.271 OA
ATOM   4067  N   PHE X 465     -37.296   3.345  53.921  0.00  0.00    -0.346 N 
ATOM   4068  HN  PHE X 465     -37.611   2.480  53.537  0.00  0.00     0.163 HD
ATOM   4069  CA  PHE X 465     -37.839   3.787  55.240  0.00  0.00     0.180 C 
ATOM   4070  CB  PHE X 465     -38.884   2.714  55.777  0.00  0.00     0.073 C 
ATOM   4071  CG  PHE X 465     -39.823   2.439  54.751  0.00  0.00    -0.056 A 
ATOM   4072  CD1 PHE X 465     -39.631   1.503  53.770  0.00  0.00     0.007 A 
ATOM   4073  CE1 PHE X 465     -40.630   1.157  52.838  0.00  0.00     0.001 A 
ATOM   4074  CZ  PHE X 465     -41.907   1.718  53.045  0.00  0.00     0.000 A 
ATOM   4075  CD2 PHE X 465     -41.071   3.104  54.761  0.00  0.00     0.007 A 
ATOM   4076  CE2 PHE X 465     -42.160   2.772  53.907  0.00  0.00     0.001 A 
ATOM   4077  C   PHE X 465     -36.713   3.869  56.278  0.00  0.00     0.241 C 
ATOM   4078  O   PHE X 465     -36.618   4.823  57.113  0.00  0.00    -0.271 OA
ATOM   4079  N   LEU X 466     -35.765   2.909  56.297  0.00  0.00    -0.346 N 
ATOM   4080  HN  LEU X 466     -35.791   2.101  55.713  0.00  0.00     0.163 HD
ATOM   4081  CA  LEU X 466     -34.631   2.948  57.294  0.00  0.00     0.177 C 
ATOM   4082  CB  LEU X 466     -33.936   1.582  57.300  0.00  0.00     0.038 C 
ATOM   4083  CG  LEU X 466     -32.846   1.255  58.339  0.00  0.00    -0.020 C 
ATOM   4084  CD1 LEU X 466     -31.519   2.028  58.042  0.00  0.00     0.009 C 
ATOM   4085  CD2 LEU X 466     -33.365   1.421  59.763  0.00  0.00     0.009 C 
ATOM   4086  C   LEU X 466     -33.677   4.167  57.057  0.00  0.00     0.241 C 
ATOM   4087  O   LEU X 466     -33.237   4.781  58.057  0.00  0.00    -0.271 OA
ATOM   4088  N   ARG X 467     -33.389   4.534  55.774  0.00  0.00    -0.346 N 
ATOM   4089  HN  ARG X 467     -33.703   3.929  55.047  0.00  0.00     0.163 HD
ATOM   4090  CA  ARG X 467     -32.441   5.541  55.415  0.00  0.00     0.176 C 
ATOM   4091  CB  ARG X 467     -32.003   5.522  53.892  0.00  0.00     0.036 C 
ATOM   4092  CG  ARG X 467     -31.062   4.404  53.572  0.00  0.00     0.023 C 
ATOM   4093  CD  ARG X 467     -29.694   4.492  54.220  0.00  0.00     0.138 C 
ATOM   4094  NE  ARG X 467     -29.019   3.119  54.230  0.00  0.00    -0.227 N 
ATOM   4095  HE  ARG X 467     -28.911   2.594  55.074  0.00  0.00     0.177 HD
ATOM   4096  CZ  ARG X 467     -28.358   2.581  53.262  0.00  0.00     0.665 C 
ATOM   4097  NH1 ARG X 467     -27.821   1.383  53.466  0.00  0.00    -0.235 N 
ATOM   4098 1HH1 ARG X 467     -27.839   0.981  54.381  0.00  0.00     0.174 HD
ATOM   4099 2HH1 ARG X 467     -27.347   0.899  52.730  0.00  0.00     0.174 HD
ATOM   4100  NH2 ARG X 467     -28.059   3.168  52.138  0.00  0.00    -0.235 N 
ATOM   4101 1HH2 ARG X 467     -28.389   4.092  51.941  0.00  0.00     0.174 HD
ATOM   4102 2HH2 ARG X 467     -27.627   2.579  51.454  0.00  0.00     0.174 HD
ATOM   4103  C   ARG X 467     -33.038   6.878  55.686  0.00  0.00     0.241 C 
ATOM   4104  O   ARG X 467     -32.303   7.767  56.135  0.00  0.00    -0.271 OA
ATOM   4105  N   GLU X 468     -34.395   7.064  55.520  0.00  0.00    -0.346 N 
ATOM   4106  HN  GLU X 468     -34.933   6.321  55.132  0.00  0.00     0.163 HD
ATOM   4107  CA  GLU X 468     -35.171   8.179  56.112  0.00  0.00     0.177 C 
ATOM   4108  CB  GLU X 468     -36.709   7.882  55.780  0.00  0.00     0.045 C 
ATOM   4109  CG  GLU X 468     -37.544   9.138  55.946  0.00  0.00     0.116 C 
ATOM   4110  CD  GLU X 468     -39.011   9.012  55.766  0.00  0.00     0.172 C 
ATOM   4111  OE1 GLU X 468     -39.705   8.342  56.568  0.00  0.00    -0.648 OA
ATOM   4112  OE2 GLU X 468     -39.573   9.537  54.769  0.00  0.00    -0.648 OA
ATOM   4113  C   GLU X 468     -34.975   8.411  57.615  0.00  0.00     0.241 C 
ATOM   4114  O   GLU X 468     -34.731   9.531  58.002  0.00  0.00    -0.271 OA
ATOM   4115  N   ILE X 469     -35.253   7.438  58.498  0.00  0.00    -0.346 N 
ATOM   4116  HN  ILE X 469     -35.507   6.505  58.253  0.00  0.00     0.163 HD
ATOM   4117  CA  ILE X 469     -35.300   7.597  59.946  0.00  0.00     0.180 C 
ATOM   4118  CB  ILE X 469     -36.241   6.608  60.659  0.00  0.00     0.013 C 
ATOM   4119  CG2 ILE X 469     -36.104   5.186  60.321  0.00  0.00     0.012 C 
ATOM   4120  CG1 ILE X 469     -36.057   6.736  62.211  0.00  0.00     0.002 C 
ATOM   4121  CD  ILE X 469     -37.196   6.141  63.103  0.00  0.00     0.005 C 
ATOM   4122  C   ILE X 469     -33.915   7.733  60.529  0.00  0.00     0.241 C 
ATOM   4123  O   ILE X 469     -33.619   8.528  61.484  0.00  0.00    -0.271 OA
ATOM   4124  N   ILE X 470     -32.938   6.927  60.032  0.00  0.00    -0.346 N 
ATOM   4125  HN  ILE X 470     -33.292   6.292  59.350  0.00  0.00     0.163 HD
ATOM   4126  CA  ILE X 470     -31.533   6.905  60.324  0.00  0.00     0.180 C 
ATOM   4127  CB  ILE X 470     -31.115   6.442  61.756  0.00  0.00     0.013 C 
ATOM   4128  CG2 ILE X 470     -31.949   5.163  61.945  0.00  0.00     0.012 C 
ATOM   4129  CG1 ILE X 470     -29.561   6.200  61.847  0.00  0.00     0.002 C 
ATOM   4130  CD  ILE X 470     -28.880   5.256  60.874  0.00  0.00     0.005 C 
ATOM   4131  C   ILE X 470     -30.774   8.090  59.916  0.00  0.00     0.241 C 
ATOM   4132  O   ILE X 470     -30.264   8.090  58.813  0.00  0.00    -0.271 OA
ATOM   4133  N   GLY X 471     -30.649   9.187  60.712  0.00  0.00    -0.351 N 
ATOM   4134  HN  GLY X 471     -30.940   9.038  61.654  0.00  0.00     0.163 HD
ATOM   4135  CA  GLY X 471     -29.848  10.312  60.407  0.00  0.00     0.225 C 
ATOM   4136  C   GLY X 471     -28.487  10.181  61.009  0.00  0.00     0.236 C 
ATOM   4137  O   GLY X 471     -28.427   9.916  62.189  0.00  0.00    -0.272 OA
ATOM   4138  N   VAL X 472     -27.459  10.305  60.171  0.00  0.00    -0.346 N 
ATOM   4139  HN  VAL X 472     -27.467  10.474  59.188  0.00  0.00     0.163 HD
ATOM   4140  CA  VAL X 472     -26.019  10.281  60.664  0.00  0.00     0.180 C 
ATOM   4141  CB  VAL X 472     -25.258   9.058  60.180  0.00  0.00     0.009 C 
ATOM   4142  CG1 VAL X 472     -23.845   8.981  60.826  0.00  0.00     0.012 C 
ATOM   4143  CG2 VAL X 472     -25.961   7.783  60.359  0.00  0.00     0.012 C 
ATOM   4144  C   VAL X 472     -25.307  11.532  60.224  0.00  0.00     0.241 C 
ATOM   4145  O   VAL X 472     -25.282  11.884  59.030  0.00  0.00    -0.271 OA
ATOM   4146  N   VAL X 473     -24.753  12.309  61.170  0.00  0.00    -0.346 N 
ATOM   4147  HN  VAL X 473     -24.766  12.114  62.148  0.00  0.00     0.163 HD
ATOM   4148  CA  VAL X 473     -23.944  13.432  60.887  0.00  0.00     0.180 C 
ATOM   4149  CB  VAL X 473     -24.198  14.655  61.776  0.00  0.00     0.009 C 
ATOM   4150  CG1 VAL X 473     -23.431  15.910  61.211  0.00  0.00     0.012 C 
ATOM   4151  CG2 VAL X 473     -25.724  14.905  61.676  0.00  0.00     0.012 C 
ATOM   4152  C   VAL X 473     -22.512  13.006  61.125  0.00  0.00     0.241 C 
ATOM   4153  O   VAL X 473     -22.221  12.443  62.186  0.00  0.00    -0.271 OA
ATOM   4154  N   SER X 474     -21.691  13.122  60.105  0.00  0.00    -0.344 N 
ATOM   4155  HN  SER X 474     -21.960  13.484  59.216  0.00  0.00     0.163 HD
ATOM   4156  CA  SER X 474     -20.391  12.538  60.184  0.00  0.00     0.200 C 
ATOM   4157  CB  SER X 474     -19.732  12.218  58.782  0.00  0.00     0.199 C 
ATOM   4158  OG  SER X 474     -20.571  11.392  57.940  0.00  0.00    -0.398 OA
ATOM   4159  HG1 SER X 474     -20.505  10.476  58.221  0.00  0.00     0.209 HD
ATOM   4160  C   SER X 474     -19.438  13.490  60.955  0.00  0.00     0.243 C 
ATOM   4161  O   SER X 474     -19.946  14.474  61.490  0.00  0.00    -0.271 OA
ATOM   4162  N   GLN X 475     -18.151  13.131  61.119  0.00  0.00    -0.346 N 
ATOM   4163  HN  GLN X 475     -17.745  12.290  60.769  0.00  0.00     0.163 HD
ATOM   4164  CA  GLN X 475     -17.203  13.968  61.816  0.00  0.00     0.177 C 
ATOM   4165  CB  GLN X 475     -16.046  13.075  62.402  0.00  0.00     0.044 C 
ATOM   4166  CG  GLN X 475     -15.274  13.827  63.442  0.00  0.00     0.105 C 
ATOM   4167  CD  GLN X 475     -14.253  12.860  64.146  0.00  0.00     0.215 C 
ATOM   4168  OE1 GLN X 475     -13.082  13.184  64.269  0.00  0.00    -0.274 OA
ATOM   4169  NE2 GLN X 475     -14.698  11.671  64.674  0.00  0.00    -0.370 N 
ATOM   4170 1HE2 GLN X 475     -15.654  11.477  64.891  0.00  0.00     0.159 HD
ATOM   4171 2HE2 GLN X 475     -14.058  11.126  65.216  0.00  0.00     0.159 HD
ATOM   4172  C   GLN X 475     -16.538  15.012  60.947  0.00  0.00     0.241 C 
ATOM   4173  O   GLN X 475     -16.359  16.206  61.257  0.00  0.00    -0.271 OA
ATOM   4174  N   GLU X 476     -16.050  14.604  59.769  0.00  0.00    -0.346 N 
ATOM   4175  HN  GLU X 476     -16.213  13.663  59.481  0.00  0.00     0.163 HD
ATOM   4176  CA  GLU X 476     -15.329  15.407  58.772  0.00  0.00     0.177 C 
ATOM   4177  CB  GLU X 476     -14.770  14.423  57.647  0.00  0.00     0.045 C 
ATOM   4178  CG  GLU X 476     -13.929  15.135  56.533  0.00  0.00     0.116 C 
ATOM   4179  CD  GLU X 476     -13.184  14.209  55.551  0.00  0.00     0.172 C 
ATOM   4180  OE1 GLU X 476     -11.988  14.417  55.224  0.00  0.00    -0.648 OA
ATOM   4181  OE2 GLU X 476     -13.882  13.293  55.075  0.00  0.00    -0.648 OA
ATOM   4182  C   GLU X 476     -16.198  16.432  58.085  0.00  0.00     0.243 C 
ATOM   4183  O   GLU X 476     -17.161  16.090  57.444  0.00  0.00    -0.271 OA
ATOM   4184  N   PRO X 477     -15.982  17.799  58.178  0.00  0.00    -0.337 N 
ATOM   4185  CD  PRO X 477     -14.889  18.339  58.941  0.00  0.00     0.127 C 
ATOM   4186  CA  PRO X 477     -16.821  18.781  57.490  0.00  0.00     0.179 C 
ATOM   4187  CB  PRO X 477     -16.289  20.038  58.208  0.00  0.00     0.037 C 
ATOM   4188  CG  PRO X 477     -14.799  19.836  58.547  0.00  0.00     0.022 C 
ATOM   4189  C   PRO X 477     -16.709  18.987  55.986  0.00  0.00     0.241 C 
ATOM   4190  O   PRO X 477     -16.617  20.153  55.560  0.00  0.00    -0.271 OA
ATOM   4191  N   VAL X 478     -16.758  17.958  55.106  0.00  0.00    -0.346 N 
ATOM   4192  HN  VAL X 478     -17.034  17.039  55.377  0.00  0.00     0.163 HD
ATOM   4193  CA  VAL X 478     -16.560  18.183  53.650  0.00  0.00     0.180 C 
ATOM   4194  CB  VAL X 478     -15.608  17.181  53.036  0.00  0.00     0.009 C 
ATOM   4195  CG1 VAL X 478     -14.108  17.419  53.563  0.00  0.00     0.012 C 
ATOM   4196  CG2 VAL X 478     -16.150  15.827  53.441  0.00  0.00     0.012 C 
ATOM   4197  C   VAL X 478     -17.909  18.152  52.964  0.00  0.00     0.241 C 
ATOM   4198  O   VAL X 478     -18.823  17.401  53.262  0.00  0.00    -0.271 OA
ATOM   4199  N   LEU X 479     -18.104  19.091  51.952  0.00  0.00    -0.346 N 
ATOM   4200  HN  LEU X 479     -17.330  19.570  51.545  0.00  0.00     0.163 HD
ATOM   4201  CA  LEU X 479     -19.472  19.316  51.447  0.00  0.00     0.177 C 
ATOM   4202  CB  LEU X 479     -19.993  20.698  51.903  0.00  0.00     0.038 C 
ATOM   4203  CG  LEU X 479     -20.066  20.914  53.428  0.00  0.00    -0.020 C 
ATOM   4204  CD1 LEU X 479     -20.290  22.399  53.654  0.00  0.00     0.009 C 
ATOM   4205  CD2 LEU X 479     -21.131  20.157  54.194  0.00  0.00     0.009 C 
ATOM   4206  C   LEU X 479     -19.386  19.093  50.012  0.00  0.00     0.241 C 
ATOM   4207  O   LEU X 479     -18.778  18.123  49.578  0.00  0.00    -0.271 OA
ATOM   4208  N   PHE X 480     -20.046  19.914  49.197  0.00  0.00    -0.346 N 
ATOM   4209  HN  PHE X 480     -20.470  20.739  49.563  0.00  0.00     0.163 HD
ATOM   4210  CA  PHE X 480     -20.029  19.873  47.806  0.00  0.00     0.180 C 
ATOM   4211  CB  PHE X 480     -21.385  19.375  47.224  0.00  0.00     0.073 C 
ATOM   4212  CG  PHE X 480     -21.766  18.078  47.912  0.00  0.00    -0.056 A 
ATOM   4213  CD1 PHE X 480     -23.039  17.902  48.564  0.00  0.00     0.007 A 
ATOM   4214  CE1 PHE X 480     -23.539  16.733  49.010  0.00  0.00     0.001 A 
ATOM   4215  CZ  PHE X 480     -22.733  15.587  48.789  0.00  0.00     0.000 A 
ATOM   4216  CD2 PHE X 480     -21.046  16.940  47.748  0.00  0.00     0.007 A 
ATOM   4217  CE2 PHE X 480     -21.525  15.657  48.172  0.00  0.00     0.001 A 
ATOM   4218  C   PHE X 480     -19.601  21.216  47.252  0.00  0.00     0.241 C 
ATOM   4219  O   PHE X 480     -19.658  22.273  47.850  0.00  0.00    -0.271 OA
ATOM   4220  N   ALA X 481     -19.116  21.198  45.973  0.00  0.00    -0.346 N 
ATOM   4221  HN  ALA X 481     -19.170  20.404  45.372  0.00  0.00     0.163 HD
ATOM   4222  CA  ALA X 481     -18.461  22.336  45.340  0.00  0.00     0.172 C 
ATOM   4223  CB  ALA X 481     -17.443  21.818  44.220  0.00  0.00     0.042 C 
ATOM   4224  C   ALA X 481     -19.432  23.336  44.773  0.00  0.00     0.240 C 
ATOM   4225  O   ALA X 481     -19.061  24.358  44.185  0.00  0.00    -0.271 OA
ATOM   4226  N   THR X 482     -20.734  23.144  45.058  0.00  0.00    -0.344 N 
ATOM   4227  HN  THR X 482     -21.078  22.274  45.403  0.00  0.00     0.163 HD
ATOM   4228  CA  THR X 482     -21.791  24.103  44.790  0.00  0.00     0.205 C 
ATOM   4229  CB  THR X 482     -23.038  23.357  44.473  0.00  0.00     0.146 C 
ATOM   4230  OG1 THR X 482     -23.310  22.340  45.393  0.00  0.00    -0.393 OA
ATOM   4231  HG1 THR X 482     -24.042  21.800  45.086  0.00  0.00     0.210 HD
ATOM   4232  CG2 THR X 482     -22.679  22.592  43.193  0.00  0.00     0.042 C 
ATOM   4233  C   THR X 482     -21.966  25.045  46.036  0.00  0.00     0.243 C 
ATOM   4234  O   THR X 482     -21.249  24.918  46.999  0.00  0.00    -0.271 OA
ATOM   4235  N   THR X 483     -22.939  26.023  45.946  0.00  0.00    -0.344 N 
ATOM   4236  HN  THR X 483     -23.668  25.961  45.268  0.00  0.00     0.163 HD
ATOM   4237  CA  THR X 483     -23.066  27.054  46.961  0.00  0.00     0.205 C 
ATOM   4238  CB  THR X 483     -23.926  28.204  46.335  0.00  0.00     0.146 C 
ATOM   4239  OG1 THR X 483     -25.199  27.809  45.834  0.00  0.00    -0.393 OA
ATOM   4240  HG1 THR X 483     -25.605  28.609  45.493  0.00  0.00     0.210 HD
ATOM   4241  CG2 THR X 483     -23.171  28.843  45.166  0.00  0.00     0.042 C 
ATOM   4242  C   THR X 483     -23.751  26.527  48.256  0.00  0.00     0.243 C 
ATOM   4243  O   THR X 483     -24.113  25.342  48.253  0.00  0.00    -0.271 OA
ATOM   4244  N   ILE X 484     -23.954  27.384  49.260  0.00  0.00    -0.346 N 
ATOM   4245  HN  ILE X 484     -23.513  28.276  49.315  0.00  0.00     0.163 HD
ATOM   4246  CA  ILE X 484     -24.707  27.104  50.396  0.00  0.00     0.180 C 
ATOM   4247  CB  ILE X 484     -24.251  28.136  51.501  0.00  0.00     0.013 C 
ATOM   4248  CG2 ILE X 484     -25.207  28.137  52.746  0.00  0.00     0.012 C 
ATOM   4249  CG1 ILE X 484     -22.753  27.842  51.919  0.00  0.00     0.002 C 
ATOM   4250  CD  ILE X 484     -22.323  28.718  53.081  0.00  0.00     0.005 C 
ATOM   4251  C   ILE X 484     -26.193  26.905  50.276  0.00  0.00     0.241 C 
ATOM   4252  O   ILE X 484     -26.678  25.873  50.743  0.00  0.00    -0.271 OA
ATOM   4253  N   ALA X 485     -26.825  27.763  49.516  0.00  0.00    -0.346 N 
ATOM   4254  HN  ALA X 485     -26.332  28.488  49.040  0.00  0.00     0.163 HD
ATOM   4255  CA  ALA X 485     -28.191  27.690  49.055  0.00  0.00     0.172 C 
ATOM   4256  CB  ALA X 485     -28.229  28.702  47.861  0.00  0.00     0.042 C 
ATOM   4257  C   ALA X 485     -28.574  26.336  48.482  0.00  0.00     0.240 C 
ATOM   4258  O   ALA X 485     -29.559  25.644  48.887  0.00  0.00    -0.271 OA
ATOM   4259  N   GLU X 486     -27.689  25.721  47.627  0.00  0.00    -0.346 N 
ATOM   4260  HN  GLU X 486     -26.940  26.301  47.316  0.00  0.00     0.163 HD
ATOM   4261  CA  GLU X 486     -27.811  24.402  47.100  0.00  0.00     0.177 C 
ATOM   4262  CB  GLU X 486     -26.808  24.066  45.919  0.00  0.00     0.045 C 
ATOM   4263  CG  GLU X 486     -26.985  25.178  44.806  0.00  0.00     0.116 C 
ATOM   4264  CD  GLU X 486     -28.195  25.297  44.027  0.00  0.00     0.172 C 
ATOM   4265  OE1 GLU X 486     -28.525  24.414  43.156  0.00  0.00    -0.648 OA
ATOM   4266  OE2 GLU X 486     -29.014  26.260  44.229  0.00  0.00    -0.648 OA
ATOM   4267  C   GLU X 486     -27.519  23.325  48.120  0.00  0.00     0.241 C 
ATOM   4268  O   GLU X 486     -28.299  22.390  48.333  0.00  0.00    -0.271 OA
ATOM   4269  N   ASN X 487     -26.277  23.380  48.703  0.00  0.00    -0.346 N 
ATOM   4270  HN  ASN X 487     -25.652  24.098  48.405  0.00  0.00     0.163 HD
ATOM   4271  CA  ASN X 487     -25.784  22.450  49.643  0.00  0.00     0.185 C 
ATOM   4272  CB  ASN X 487     -24.480  22.836  50.393  0.00  0.00     0.137 C 
ATOM   4273  CG  ASN X 487     -23.311  22.073  49.768  0.00  0.00     0.217 C 
ATOM   4274  OD1 ASN X 487     -23.054  20.891  50.061  0.00  0.00    -0.274 OA
ATOM   4275  ND2 ASN X 487     -22.670  22.700  48.752  0.00  0.00    -0.370 N 
ATOM   4276 1HD2 ASN X 487     -23.013  23.601  48.485  0.00  0.00     0.159 HD
ATOM   4277 2HD2 ASN X 487     -21.869  22.261  48.345  0.00  0.00     0.159 HD
ATOM   4278  C   ASN X 487     -26.855  22.152  50.698  0.00  0.00     0.241 C 
ATOM   4279  O   ASN X 487     -26.925  21.004  51.081  0.00  0.00    -0.271 OA
ATOM   4280  N   ILE X 488     -27.661  23.134  51.203  0.00  0.00    -0.346 N 
ATOM   4281  HN  ILE X 488     -27.542  24.073  50.891  0.00  0.00     0.163 HD
ATOM   4282  CA  ILE X 488     -28.701  22.793  52.252  0.00  0.00     0.180 C 
ATOM   4283  CB  ILE X 488     -29.006  23.947  53.226  0.00  0.00     0.013 C 
ATOM   4284  CG2 ILE X 488     -29.894  23.450  54.402  0.00  0.00     0.012 C 
ATOM   4285  CG1 ILE X 488     -27.673  24.642  53.819  0.00  0.00     0.002 C 
ATOM   4286  CD  ILE X 488     -27.968  25.957  54.439  0.00  0.00     0.005 C 
ATOM   4287  C   ILE X 488     -29.968  22.197  51.697  0.00  0.00     0.241 C 
ATOM   4288  O   ILE X 488     -30.425  21.220  52.299  0.00  0.00    -0.271 OA
ATOM   4289  N   ARG X 489     -30.455  22.689  50.563  0.00  0.00    -0.346 N 
ATOM   4290  HN  ARG X 489     -29.998  23.541  50.319  0.00  0.00     0.163 HD
ATOM   4291  CA  ARG X 489     -31.564  22.222  49.761  0.00  0.00     0.176 C 
ATOM   4292  CB  ARG X 489     -31.686  23.013  48.421  0.00  0.00     0.036 C 
ATOM   4293  CG  ARG X 489     -33.081  23.002  47.837  0.00  0.00     0.023 C 
ATOM   4294  CD  ARG X 489     -33.443  24.155  46.869  0.00  0.00     0.138 C 
ATOM   4295  NE  ARG X 489     -32.707  23.724  45.656  0.00  0.00    -0.227 N 
ATOM   4296  HE  ARG X 489     -33.142  23.161  44.954  0.00  0.00     0.177 HD
ATOM   4297  CZ  ARG X 489     -31.608  24.221  45.193  0.00  0.00     0.665 C 
ATOM   4298  NH1 ARG X 489     -30.814  23.721  44.197  0.00  0.00    -0.235 N 
ATOM   4299 1HH1 ARG X 489     -30.969  22.826  43.778  0.00  0.00     0.174 HD
ATOM   4300 2HH1 ARG X 489     -29.932  24.102  43.921  0.00  0.00     0.174 HD
ATOM   4301  NH2 ARG X 489     -31.120  25.332  45.724  0.00  0.00    -0.235 N 
ATOM   4302 1HH2 ARG X 489     -31.320  25.524  46.685  0.00  0.00     0.174 HD
ATOM   4303 2HH2 ARG X 489     -30.313  25.759  45.316  0.00  0.00     0.174 HD
ATOM   4304  C   ARG X 489     -31.443  20.774  49.449  0.00  0.00     0.241 C 
ATOM   4305  O   ARG X 489     -32.520  20.109  49.307  0.00  0.00    -0.271 OA
ATOM   4306  N   TYR X 490     -30.259  20.162  49.380  0.00  0.00    -0.346 N 
ATOM   4307  HN  TYR X 490     -29.432  20.718  49.422  0.00  0.00     0.163 HD
ATOM   4308  CA  TYR X 490     -29.979  18.723  49.131  0.00  0.00     0.180 C 
ATOM   4309  CB  TYR X 490     -28.482  18.515  48.932  0.00  0.00     0.073 C 
ATOM   4310  CG  TYR X 490     -27.989  18.993  47.596  0.00  0.00    -0.056 A 
ATOM   4311  CD1 TYR X 490     -28.637  19.908  46.704  0.00  0.00     0.010 A 
ATOM   4312  CE1 TYR X 490     -28.002  20.364  45.529  0.00  0.00     0.037 A 
ATOM   4313  CZ  TYR X 490     -26.644  20.123  45.386  0.00  0.00     0.065 A 
ATOM   4314  OH  TYR X 490     -25.869  20.669  44.316  0.00  0.00    -0.361 OA
ATOM   4315  HH  TYR X 490     -26.448  21.302  43.884  0.00  0.00     0.217 HD
ATOM   4316  CD2 TYR X 490     -26.656  18.692  47.315  0.00  0.00     0.010 A 
ATOM   4317  CE2 TYR X 490     -26.001  19.268  46.255  0.00  0.00     0.037 A 
ATOM   4318  C   TYR X 490     -30.490  17.810  50.292  0.00  0.00     0.241 C 
ATOM   4319  O   TYR X 490     -30.365  16.559  50.195  0.00  0.00    -0.271 OA
ATOM   4320  N   GLY X 491     -31.113  18.341  51.389  0.00  0.00    -0.351 N 
ATOM   4321  HN  GLY X 491     -31.048  19.324  51.545  0.00  0.00     0.163 HD
ATOM   4322  CA  GLY X 491     -31.620  17.486  52.556  0.00  0.00     0.225 C 
ATOM   4323  C   GLY X 491     -32.793  16.584  52.216  0.00  0.00     0.236 C 
ATOM   4324  O   GLY X 491     -32.792  15.490  52.648  0.00  0.00    -0.272 OA
ATOM   4325  N   ARG X 492     -33.671  17.048  51.356  0.00  0.00    -0.346 N 
ATOM   4326  HN  ARG X 492     -33.567  17.946  50.935  0.00  0.00     0.163 HD
ATOM   4327  CA  ARG X 492     -34.855  16.346  51.076  0.00  0.00     0.176 C 
ATOM   4328  CB  ARG X 492     -35.837  16.432  52.294  0.00  0.00     0.036 C 
ATOM   4329  CG  ARG X 492     -36.653  17.678  52.552  0.00  0.00     0.023 C 
ATOM   4330  CD  ARG X 492     -37.724  17.492  53.612  0.00  0.00     0.138 C 
ATOM   4331  NE  ARG X 492     -38.707  18.575  53.673  0.00  0.00    -0.227 N 
ATOM   4332  HE  ARG X 492     -39.493  18.386  53.084  0.00  0.00     0.177 HD
ATOM   4333  CZ  ARG X 492     -38.582  19.679  54.394  0.00  0.00     0.665 C 
ATOM   4334  NH1 ARG X 492     -39.429  20.662  54.207  0.00  0.00    -0.235 N 
ATOM   4335 1HH1 ARG X 492     -40.072  20.704  53.442  0.00  0.00     0.174 HD
ATOM   4336 2HH1 ARG X 492     -39.278  21.483  54.758  0.00  0.00     0.174 HD
ATOM   4337  NH2 ARG X 492     -37.600  19.803  55.293  0.00  0.00    -0.235 N 
ATOM   4338 1HH2 ARG X 492     -36.869  19.122  55.320  0.00  0.00     0.174 HD
ATOM   4339 2HH2 ARG X 492     -37.588  20.618  55.873  0.00  0.00     0.174 HD
ATOM   4340  C   ARG X 492     -35.446  16.710  49.715  0.00  0.00     0.241 C 
ATOM   4341  O   ARG X 492     -34.829  17.355  48.921  0.00  0.00    -0.271 OA
ATOM   4342  N   GLU X 493     -36.734  16.346  49.442  0.00  0.00    -0.346 N 
ATOM   4343  HN  GLU X 493     -37.250  15.922  50.182  0.00  0.00     0.163 HD
ATOM   4344  CA  GLU X 493     -37.470  16.787  48.263  0.00  0.00     0.177 C 
ATOM   4345  CB  GLU X 493     -38.608  15.812  47.997  0.00  0.00     0.045 C 
ATOM   4346  CG  GLU X 493     -38.125  14.502  47.353  0.00  0.00     0.116 C 
ATOM   4347  CD  GLU X 493     -39.320  13.836  46.672  0.00  0.00     0.172 C 
ATOM   4348  OE1 GLU X 493     -40.042  14.447  45.897  0.00  0.00    -0.648 OA
ATOM   4349  OE2 GLU X 493     -39.432  12.608  46.930  0.00  0.00    -0.648 OA
ATOM   4350  C   GLU X 493     -37.927  18.203  48.223  0.00  0.00     0.241 C 
ATOM   4351  O   GLU X 493     -37.168  19.062  47.726  0.00  0.00    -0.271 OA
ATOM   4352  N   ASN X 494     -39.146  18.648  48.639  0.00  0.00    -0.346 N 
ATOM   4353  HN  ASN X 494     -39.788  18.045  49.107  0.00  0.00     0.163 HD
ATOM   4354  CA  ASN X 494     -39.567  19.987  48.492  0.00  0.00     0.185 C 
ATOM   4355  CB  ASN X 494     -41.030  20.242  48.344  0.00  0.00     0.137 C 
ATOM   4356  CG  ASN X 494     -41.395  21.684  47.907  0.00  0.00     0.217 C 
ATOM   4357  OD1 ASN X 494     -41.453  21.964  46.708  0.00  0.00    -0.274 OA
ATOM   4358  ND2 ASN X 494     -41.753  22.609  48.789  0.00  0.00    -0.370 N 
ATOM   4359 1HD2 ASN X 494     -41.846  22.288  49.732  0.00  0.00     0.159 HD
ATOM   4360 2HD2 ASN X 494     -42.300  23.389  48.484  0.00  0.00     0.159 HD
ATOM   4361  C   ASN X 494     -39.104  20.675  49.788  0.00  0.00     0.241 C 
ATOM   4362  O   ASN X 494     -39.672  20.521  50.882  0.00  0.00    -0.271 OA
ATOM   4363  N   VAL X 495     -38.060  21.589  49.688  0.00  0.00    -0.346 N 
ATOM   4364  HN  VAL X 495     -37.534  21.621  48.842  0.00  0.00     0.163 HD
ATOM   4365  CA  VAL X 495     -37.737  22.507  50.756  0.00  0.00     0.180 C 
ATOM   4366  CB  VAL X 495     -36.574  22.026  51.525  0.00  0.00     0.009 C 
ATOM   4367  CG1 VAL X 495     -35.443  21.619  50.608  0.00  0.00     0.012 C 
ATOM   4368  CG2 VAL X 495     -36.148  23.153  52.493  0.00  0.00     0.012 C 
ATOM   4369  C   VAL X 495     -37.442  23.893  50.211  0.00  0.00     0.241 C 
ATOM   4370  O   VAL X 495     -36.889  24.154  49.095  0.00  0.00    -0.271 OA
ATOM   4371  N   THR X 496     -38.023  24.875  50.937  0.00  0.00    -0.344 N 
ATOM   4372  HN  THR X 496     -38.216  24.737  51.905  0.00  0.00     0.163 HD
ATOM   4373  CA  THR X 496     -38.164  26.286  50.432  0.00  0.00     0.205 C 
ATOM   4374  CB  THR X 496     -39.418  26.917  51.031  0.00  0.00     0.146 C 
ATOM   4375  OG1 THR X 496     -39.482  26.770  52.457  0.00  0.00    -0.393 OA
ATOM   4376  HG1 THR X 496     -39.793  27.575  52.878  0.00  0.00     0.210 HD
ATOM   4377  CG2 THR X 496     -40.652  26.230  50.521  0.00  0.00     0.042 C 
ATOM   4378  C   THR X 496     -36.901  26.975  50.963  0.00  0.00     0.243 C 
ATOM   4379  O   THR X 496     -36.202  26.498  51.864  0.00  0.00    -0.271 OA
ATOM   4380  N   MET X 497     -36.629  28.172  50.429  0.00  0.00    -0.346 N 
ATOM   4381  HN  MET X 497     -37.005  28.442  49.547  0.00  0.00     0.163 HD
ATOM   4382  CA  MET X 497     -35.655  29.153  50.916  0.00  0.00     0.177 C 
ATOM   4383  CB  MET X 497     -35.622  30.261  49.916  0.00  0.00     0.045 C 
ATOM   4384  CG  MET X 497     -34.224  31.086  49.854  0.00  0.00     0.076 C 
ATOM   4385  SD  MET X 497     -32.728  30.060  49.803  0.00  0.00    -0.173 SA
ATOM   4386  CE  MET X 497     -33.048  28.950  48.338  0.00  0.00     0.089 C 
ATOM   4387  C   MET X 497     -35.942  29.706  52.241  0.00  0.00     0.241 C 
ATOM   4388  O   MET X 497     -35.042  29.943  53.068  0.00  0.00    -0.271 OA
ATOM   4389  N   ASP X 498     -37.214  29.864  52.660  0.00  0.00    -0.346 N 
ATOM   4390  HN  ASP X 498     -38.010  29.731  52.075  0.00  0.00     0.163 HD
ATOM   4391  CA  ASP X 498     -37.509  30.385  53.895  0.00  0.00     0.186 C 
ATOM   4392  CB  ASP X 498     -38.971  30.849  53.937  0.00  0.00     0.147 C 
ATOM   4393  CG  ASP X 498     -40.033  29.929  53.421  0.00  0.00     0.175 C 
ATOM   4394  OD1 ASP X 498     -40.704  30.303  52.432  0.00  0.00    -0.648 OA
ATOM   4395  OD2 ASP X 498     -40.216  28.829  53.966  0.00  0.00    -0.648 OA
ATOM   4396  C   ASP X 498     -37.267  29.368  55.032  0.00  0.00     0.241 C 
ATOM   4397  O   ASP X 498     -36.970  29.819  56.147  0.00  0.00    -0.271 OA
ATOM   4398  N   GLU X 499     -37.174  28.008  54.710  0.00  0.00    -0.346 N 
ATOM   4399  HN  GLU X 499     -37.326  27.894  53.732  0.00  0.00     0.163 HD
ATOM   4400  CA  GLU X 499     -36.867  26.911  55.673  0.00  0.00     0.177 C 
ATOM   4401  CB  GLU X 499     -37.558  25.537  55.296  0.00  0.00     0.045 C 
ATOM   4402  CG  GLU X 499     -37.044  24.311  56.224  0.00  0.00     0.116 C 
ATOM   4403  CD  GLU X 499     -37.918  23.135  56.052  0.00  0.00     0.172 C 
ATOM   4404  OE1 GLU X 499     -37.709  22.044  56.647  0.00  0.00    -0.648 OA
ATOM   4405  OE2 GLU X 499     -38.946  23.277  55.372  0.00  0.00    -0.648 OA
ATOM   4406  C   GLU X 499     -35.383  26.894  55.906  0.00  0.00     0.241 C 
ATOM   4407  O   GLU X 499     -34.886  26.684  56.987  0.00  0.00    -0.271 OA
ATOM   4408  N   ILE X 500     -34.586  27.194  54.887  0.00  0.00    -0.346 N 
ATOM   4409  HN  ILE X 500     -35.095  27.432  54.064  0.00  0.00     0.163 HD
ATOM   4410  CA  ILE X 500     -33.143  27.429  54.817  0.00  0.00     0.180 C 
ATOM   4411  CB  ILE X 500     -32.738  27.478  53.298  0.00  0.00     0.013 C 
ATOM   4412  CG2 ILE X 500     -31.209  27.746  53.065  0.00  0.00     0.012 C 
ATOM   4413  CG1 ILE X 500     -32.954  25.977  52.689  0.00  0.00     0.002 C 
ATOM   4414  CD  ILE X 500     -32.746  25.785  51.169  0.00  0.00     0.005 C 
ATOM   4415  C   ILE X 500     -32.697  28.680  55.581  0.00  0.00     0.241 C 
ATOM   4416  O   ILE X 500     -31.729  28.817  56.329  0.00  0.00    -0.271 OA
ATOM   4417  N   GLU X 501     -33.432  29.758  55.400  0.00  0.00    -0.346 N 
ATOM   4418  HN  GLU X 501     -34.152  29.783  54.711  0.00  0.00     0.163 HD
ATOM   4419  CA  GLU X 501     -33.276  30.927  56.243  0.00  0.00     0.177 C 
ATOM   4420  CB  GLU X 501     -34.224  31.989  55.701  0.00  0.00     0.045 C 
ATOM   4421  CG  GLU X 501     -33.889  33.389  56.262  0.00  0.00     0.116 C 
ATOM   4422  CD  GLU X 501     -35.151  34.267  56.129  0.00  0.00     0.172 C 
ATOM   4423  OE1 GLU X 501     -35.107  35.334  55.494  0.00  0.00    -0.648 OA
ATOM   4424  OE2 GLU X 501     -36.217  34.006  56.721  0.00  0.00    -0.648 OA
ATOM   4425  C   GLU X 501     -33.657  30.729  57.689  0.00  0.00     0.241 C 
ATOM   4426  O   GLU X 501     -32.856  31.168  58.526  0.00  0.00    -0.271 OA
ATOM   4427  N   LYS X 502     -34.640  29.844  58.030  0.00  0.00    -0.346 N 
ATOM   4428  HN  LYS X 502     -35.391  29.579  57.430  0.00  0.00     0.163 HD
ATOM   4429  CA  LYS X 502     -34.899  29.436  59.386  0.00  0.00     0.176 C 
ATOM   4430  CB  LYS X 502     -36.154  28.745  59.416  0.00  0.00     0.035 C 
ATOM   4431  CG  LYS X 502     -36.780  28.525  60.853  0.00  0.00     0.004 C 
ATOM   4432  CD  LYS X 502     -36.760  29.672  61.871  0.00  0.00     0.027 C 
ATOM   4433  CE  LYS X 502     -37.735  29.575  63.052  0.00  0.00     0.229 C 
ATOM   4434  NZ  LYS X 502     -37.667  28.309  63.909  0.00  0.00    -0.079 N 
ATOM   4435  HZ1 LYS X 502     -38.368  28.210  64.670  0.00  0.00     0.274 HD
ATOM   4436  HZ2 LYS X 502     -36.744  28.121  64.351  0.00  0.00     0.274 HD
ATOM   4437  HZ3 LYS X 502     -37.837  27.441  63.361  0.00  0.00     0.274 HD
ATOM   4438  C   LYS X 502     -33.808  28.516  59.905  0.00  0.00     0.241 C 
ATOM   4439  O   LYS X 502     -33.274  28.814  60.969  0.00  0.00    -0.271 OA
ATOM   4440  N   ALA X 503     -33.385  27.470  59.132  0.00  0.00    -0.346 N 
ATOM   4441  HN  ALA X 503     -33.855  27.288  58.272  0.00  0.00     0.163 HD
ATOM   4442  CA  ALA X 503     -32.452  26.451  59.589  0.00  0.00     0.172 C 
ATOM   4443  CB  ALA X 503     -32.324  25.376  58.537  0.00  0.00     0.042 C 
ATOM   4444  C   ALA X 503     -31.087  26.995  59.851  0.00  0.00     0.240 C 
ATOM   4445  O   ALA X 503     -30.436  26.650  60.812  0.00  0.00    -0.271 OA
ATOM   4446  N   VAL X 504     -30.563  28.028  59.129  0.00  0.00    -0.346 N 
ATOM   4447  HN  VAL X 504     -31.130  28.499  58.458  0.00  0.00     0.163 HD
ATOM   4448  CA  VAL X 504     -29.263  28.574  59.478  0.00  0.00     0.180 C 
ATOM   4449  CB  VAL X 504     -28.590  29.276  58.300  0.00  0.00     0.009 C 
ATOM   4450  CG1 VAL X 504     -28.474  28.355  57.062  0.00  0.00     0.012 C 
ATOM   4451  CG2 VAL X 504     -29.349  30.632  58.009  0.00  0.00     0.012 C 
ATOM   4452  C   VAL X 504     -29.239  29.484  60.649  0.00  0.00     0.241 C 
ATOM   4453  O   VAL X 504     -28.137  29.661  61.205  0.00  0.00    -0.271 OA
ATOM   4454  N   LYS X 505     -30.375  30.047  61.029  0.00  0.00    -0.346 N 
ATOM   4455  HN  LYS X 505     -31.147  30.216  60.421  0.00  0.00     0.163 HD
ATOM   4456  CA  LYS X 505     -30.552  30.726  62.330  0.00  0.00     0.176 C 
ATOM   4457  CB  LYS X 505     -31.694  31.781  62.142  0.00  0.00     0.035 C 
ATOM   4458  CG  LYS X 505     -31.379  32.803  61.044  0.00  0.00     0.004 C 
ATOM   4459  CD  LYS X 505     -32.235  34.004  61.363  0.00  0.00     0.027 C 
ATOM   4460  CE  LYS X 505     -33.682  33.889  60.883  0.00  0.00     0.229 C 
ATOM   4461  NZ  LYS X 505     -34.549  34.982  61.212  0.00  0.00    -0.079 N 
ATOM   4462  HZ1 LYS X 505     -35.426  34.746  60.705  0.00  0.00     0.274 HD
ATOM   4463  HZ2 LYS X 505     -34.344  35.907  60.783  0.00  0.00     0.274 HD
ATOM   4464  HZ3 LYS X 505     -34.773  35.132  62.217  0.00  0.00     0.274 HD
ATOM   4465  C   LYS X 505     -30.828  29.664  63.437  0.00  0.00     0.241 C 
ATOM   4466  O   LYS X 505     -30.410  29.782  64.607  0.00  0.00    -0.271 OA
ATOM   4467  N   GLU X 506     -31.460  28.449  63.117  0.00  0.00    -0.346 N 
ATOM   4468  HN  GLU X 506     -31.910  28.411  62.228  0.00  0.00     0.163 HD
ATOM   4469  CA  GLU X 506     -31.490  27.382  64.114  0.00  0.00     0.177 C 
ATOM   4470  CB  GLU X 506     -32.477  26.264  63.519  0.00  0.00     0.045 C 
ATOM   4471  CG  GLU X 506     -34.040  26.547  63.425  0.00  0.00     0.116 C 
ATOM   4472  CD  GLU X 506     -34.683  26.575  64.789  0.00  0.00     0.172 C 
ATOM   4473  OE1 GLU X 506     -35.419  27.605  65.110  0.00  0.00    -0.648 OA
ATOM   4474  OE2 GLU X 506     -34.619  25.554  65.597  0.00  0.00    -0.648 OA
ATOM   4475  C   GLU X 506     -30.151  26.698  64.418  0.00  0.00     0.241 C 
ATOM   4476  O   GLU X 506     -29.846  26.256  65.506  0.00  0.00    -0.271 OA
ATOM   4477  N   ALA X 507     -29.279  26.532  63.438  0.00  0.00    -0.346 N 
ATOM   4478  HN  ALA X 507     -29.593  26.691  62.505  0.00  0.00     0.163 HD
ATOM   4479  CA  ALA X 507     -27.973  26.057  63.640  0.00  0.00     0.172 C 
ATOM   4480  CB  ALA X 507     -27.501  25.396  62.337  0.00  0.00     0.042 C 
ATOM   4481  C   ALA X 507     -26.852  27.039  64.069  0.00  0.00     0.240 C 
ATOM   4482  O   ALA X 507     -25.736  26.631  64.006  0.00  0.00    -0.271 OA
ATOM   4483  N   ASN X 508     -27.251  28.301  64.427  0.00  0.00    -0.346 N 
ATOM   4484  HN  ASN X 508     -28.232  28.473  64.486  0.00  0.00     0.163 HD
ATOM   4485  CA  ASN X 508     -26.346  29.359  64.855  0.00  0.00     0.185 C 
ATOM   4486  CB  ASN X 508     -25.720  28.905  66.230  0.00  0.00     0.137 C 
ATOM   4487  CG  ASN X 508     -25.462  30.143  67.090  0.00  0.00     0.217 C 
ATOM   4488  OD1 ASN X 508     -26.338  30.874  67.502  0.00  0.00    -0.274 OA
ATOM   4489  ND2 ASN X 508     -24.158  30.464  67.349  0.00  0.00    -0.370 N 
ATOM   4490 1HD2 ASN X 508     -23.857  30.910  68.192  0.00  0.00     0.159 HD
ATOM   4491 2HD2 ASN X 508     -23.468  30.152  66.696  0.00  0.00     0.159 HD
ATOM   4492  C   ASN X 508     -25.283  29.624  63.811  0.00  0.00     0.241 C 
ATOM   4493  O   ASN X 508     -24.062  29.620  64.064  0.00  0.00    -0.271 OA
ATOM   4494  N   ALA X 509     -25.736  29.896  62.510  0.00  0.00    -0.346 N 
ATOM   4495  HN  ALA X 509     -26.685  29.691  62.285  0.00  0.00     0.163 HD
ATOM   4496  CA  ALA X 509     -24.881  30.396  61.443  0.00  0.00     0.172 C 
ATOM   4497  CB  ALA X 509     -24.890  29.514  60.162  0.00  0.00     0.042 C 
ATOM   4498  C   ALA X 509     -25.110  31.791  60.986  0.00  0.00     0.240 C 
ATOM   4499  O   ALA X 509     -25.458  32.108  59.812  0.00  0.00    -0.271 OA
ATOM   4500  N   TYR X 510     -24.993  32.646  62.007  0.00  0.00    -0.346 N 
ATOM   4501  HN  TYR X 510     -24.724  32.327  62.912  0.00  0.00     0.163 HD
ATOM   4502  CA  TYR X 510     -25.178  34.060  61.777  0.00  0.00     0.180 C 
ATOM   4503  CB  TYR X 510     -25.489  34.793  63.097  0.00  0.00     0.073 C 
ATOM   4504  CG  TYR X 510     -26.855  34.397  63.566  0.00  0.00    -0.056 A 
ATOM   4505  CD1 TYR X 510     -27.961  35.168  63.196  0.00  0.00     0.010 A 
ATOM   4506  CE1 TYR X 510     -29.213  34.895  63.628  0.00  0.00     0.037 A 
ATOM   4507  CZ  TYR X 510     -29.450  33.865  64.538  0.00  0.00     0.065 A 
ATOM   4508  OH  TYR X 510     -30.674  33.835  65.202  0.00  0.00    -0.361 OA
ATOM   4509  HH  TYR X 510     -30.476  33.363  66.014  0.00  0.00     0.217 HD
ATOM   4510  CD2 TYR X 510     -27.118  33.395  64.449  0.00  0.00     0.010 A 
ATOM   4511  CE2 TYR X 510     -28.414  33.088  64.875  0.00  0.00     0.037 A 
ATOM   4512  C   TYR X 510     -23.891  34.622  61.217  0.00  0.00     0.241 C 
ATOM   4513  O   TYR X 510     -23.948  35.524  60.350  0.00  0.00    -0.271 OA
ATOM   4514  N   ASP X 511     -22.687  34.128  61.608  0.00  0.00    -0.345 N 
ATOM   4515  HN  ASP X 511     -22.688  33.572  62.436  0.00  0.00     0.163 HD
ATOM   4516  CA  ASP X 511     -21.459  34.765  61.054  0.00  0.00     0.186 C 
ATOM   4517  CB  ASP X 511     -20.232  34.347  61.759  0.00  0.00     0.147 C 
ATOM   4518  CG  ASP X 511     -20.245  32.874  62.142  0.00  0.00     0.175 C 
ATOM   4519  OD1 ASP X 511     -19.570  31.972  61.443  0.00  0.00    -0.648 OA
ATOM   4520  OD2 ASP X 511     -20.807  32.520  63.186  0.00  0.00    -0.648 OA
ATOM   4521  C   ASP X 511     -21.222  34.630  59.511  0.00  0.00     0.241 C 
ATOM   4522  O   ASP X 511     -21.549  35.552  58.824  0.00  0.00    -0.271 OA
ATOM   4523  N   PHE X 512     -20.739  33.454  58.996  0.00  0.00    -0.346 N 
ATOM   4524  HN  PHE X 512     -20.346  32.779  59.616  0.00  0.00     0.163 HD
ATOM   4525  CA  PHE X 512     -20.564  33.191  57.539  0.00  0.00     0.180 C 
ATOM   4526  CB  PHE X 512     -19.717  31.916  57.330  0.00  0.00     0.073 C 
ATOM   4527  CG  PHE X 512     -20.454  30.607  57.558  0.00  0.00    -0.056 A 
ATOM   4528  CD1 PHE X 512     -21.123  29.965  56.496  0.00  0.00     0.007 A 
ATOM   4529  CE1 PHE X 512     -21.795  28.800  56.739  0.00  0.00     0.001 A 
ATOM   4530  CZ  PHE X 512     -21.836  28.320  58.092  0.00  0.00     0.000 A 
ATOM   4531  CD2 PHE X 512     -20.504  30.090  58.887  0.00  0.00     0.007 A 
ATOM   4532  CE2 PHE X 512     -21.184  28.877  59.170  0.00  0.00     0.001 A 
ATOM   4533  C   PHE X 512     -21.756  33.188  56.689  0.00  0.00     0.241 C 
ATOM   4534  O   PHE X 512     -21.678  33.117  55.465  0.00  0.00    -0.271 OA
ATOM   4535  N   ILE X 513     -23.039  33.241  57.201  0.00  0.00    -0.346 N 
ATOM   4536  HN  ILE X 513     -23.169  33.162  58.186  0.00  0.00     0.163 HD
ATOM   4537  CA  ILE X 513     -24.212  33.352  56.380  0.00  0.00     0.180 C 
ATOM   4538  CB  ILE X 513     -25.140  32.188  56.468  0.00  0.00     0.013 C 
ATOM   4539  CG2 ILE X 513     -26.356  32.443  55.605  0.00  0.00     0.012 C 
ATOM   4540  CG1 ILE X 513     -24.443  30.787  56.150  0.00  0.00     0.002 C 
ATOM   4541  CD  ILE X 513     -25.248  29.550  56.284  0.00  0.00     0.005 C 
ATOM   4542  C   ILE X 513     -24.906  34.663  56.557  0.00  0.00     0.241 C 
ATOM   4543  O   ILE X 513     -24.857  35.456  55.657  0.00  0.00    -0.271 OA
ATOM   4544  N   MET X 514     -25.654  34.855  57.622  0.00  0.00    -0.346 N 
ATOM   4545  HN  MET X 514     -25.534  34.135  58.300  0.00  0.00     0.163 HD
ATOM   4546  CA  MET X 514     -26.629  35.967  57.743  0.00  0.00     0.177 C 
ATOM   4547  CB  MET X 514     -27.513  35.787  59.014  0.00  0.00     0.045 C 
ATOM   4548  CG  MET X 514     -28.196  34.469  58.916  0.00  0.00     0.076 C 
ATOM   4549  SD  MET X 514     -29.455  34.369  57.596  0.00  0.00    -0.173 SA
ATOM   4550  CE  MET X 514     -30.413  35.853  57.903  0.00  0.00     0.089 C 
ATOM   4551  C   MET X 514     -26.071  37.327  57.736  0.00  0.00     0.241 C 
ATOM   4552  O   MET X 514     -26.729  38.215  57.245  0.00  0.00    -0.271 OA
ATOM   4553  N   LYS X 515     -24.888  37.599  58.186  0.00  0.00    -0.346 N 
ATOM   4554  HN  LYS X 515     -24.436  36.819  58.611  0.00  0.00     0.163 HD
ATOM   4555  CA  LYS X 515     -24.266  38.939  58.337  0.00  0.00     0.176 C 
ATOM   4556  CB  LYS X 515     -23.281  38.938  59.539  0.00  0.00     0.035 C 
ATOM   4557  CG  LYS X 515     -23.980  38.842  60.879  0.00  0.00     0.004 C 
ATOM   4558  CD  LYS X 515     -23.029  38.577  62.077  0.00  0.00     0.027 C 
ATOM   4559  CE  LYS X 515     -22.565  39.908  62.686  0.00  0.00     0.229 C 
ATOM   4560  NZ  LYS X 515     -21.390  39.824  63.522  0.00  0.00    -0.079 N 
ATOM   4561  HZ1 LYS X 515     -21.745  39.555  64.462  0.00  0.00     0.274 HD
ATOM   4562  HZ2 LYS X 515     -20.968  40.771  63.601  0.00  0.00     0.274 HD
ATOM   4563  HZ3 LYS X 515     -20.724  39.066  63.267  0.00  0.00     0.274 HD
ATOM   4564  C   LYS X 515     -23.570  39.415  57.131  0.00  0.00     0.241 C 
ATOM   4565  O   LYS X 515     -23.352  40.628  56.962  0.00  0.00    -0.271 OA
ATOM   4566  N   LEU X 516     -23.158  38.500  56.232  0.00  0.00    -0.346 N 
ATOM   4567  HN  LEU X 516     -23.321  37.528  56.377  0.00  0.00     0.163 HD
ATOM   4568  CA  LEU X 516     -22.262  38.878  55.040  0.00  0.00     0.177 C 
ATOM   4569  CB  LEU X 516     -21.272  37.671  54.855  0.00  0.00     0.038 C 
ATOM   4570  CG  LEU X 516     -20.242  37.552  56.014  0.00  0.00    -0.020 C 
ATOM   4571  CD1 LEU X 516     -19.336  36.355  55.631  0.00  0.00     0.009 C 
ATOM   4572  CD2 LEU X 516     -19.363  38.783  56.099  0.00  0.00     0.009 C 
ATOM   4573  C   LEU X 516     -23.122  39.186  53.841  0.00  0.00     0.243 C 
ATOM   4574  O   LEU X 516     -24.355  38.841  53.755  0.00  0.00    -0.271 OA
ATOM   4575  N   PRO X 517     -22.557  39.861  52.863  0.00  0.00    -0.337 N 
ATOM   4576  CD  PRO X 517     -21.265  40.672  52.828  0.00  0.00     0.127 C 
ATOM   4577  CA  PRO X 517     -23.228  39.849  51.535  0.00  0.00     0.179 C 
ATOM   4578  CB  PRO X 517     -22.499  40.976  50.791  0.00  0.00     0.037 C 
ATOM   4579  CG  PRO X 517     -21.055  41.029  51.326  0.00  0.00     0.022 C 
ATOM   4580  C   PRO X 517     -23.055  38.548  50.816  0.00  0.00     0.241 C 
ATOM   4581  O   PRO X 517     -22.381  37.640  51.377  0.00  0.00    -0.271 OA
ATOM   4582  N   HSE X 518     -23.829  38.271  49.705  0.00  0.00    -0.346 N 
ATOM   4583  HN  HSE X 518     -24.505  38.829  49.230  0.00  0.00     0.163 HD
ATOM   4584  CA  HSE X 518     -23.915  36.887  49.183  0.00  0.00     0.182 C 
ATOM   4585  CB  HSE X 518     -22.638  36.170  48.735  0.00  0.00     0.093 C 
ATOM   4586  ND1 HSE X 518     -21.815  36.941  46.491  0.00  0.00    -0.354 N 
ATOM   4587  HD1 HSE X 518     -22.584  36.554  45.944  1.00  0.00     0.166 HD
ATOM   4588  CG  HSE X 518     -21.700  37.033  47.867  0.00  0.00     0.028 A 
ATOM   4589  CE1 HSE X 518     -20.651  37.493  46.044  0.00  0.00     0.180 A 
ATOM   4590  NE2 HSE X 518     -19.823  37.870  47.029  0.00  0.00    -0.360 N 
ATOM   4591  HE2 HSE X 518     -18.974  38.349  46.805  0.00  0.00     0.166 HD
ATOM   4592  CD2 HSE X 518     -20.436  37.601  48.208  0.00  0.00     0.114 A 
ATOM   4593  C   HSE X 518     -24.712  35.919  50.046  0.00  0.00     0.241 C 
ATOM   4594  O   HSE X 518     -25.686  35.254  49.559  0.00  0.00    -0.271 OA
ATOM   4595  N   LYS X 519     -24.448  35.757  51.317  0.00  0.00    -0.346 N 
ATOM   4596  HN  LYS X 519     -23.750  36.300  51.778  0.00  0.00     0.163 HD
ATOM   4597  CA  LYS X 519     -25.295  35.098  52.266  0.00  0.00     0.176 C 
ATOM   4598  CB  LYS X 519     -26.663  35.771  52.637  0.00  0.00     0.035 C 
ATOM   4599  CG  LYS X 519     -27.485  35.138  53.800  0.00  0.00     0.004 C 
ATOM   4600  CD  LYS X 519     -28.903  35.693  54.094  0.00  0.00     0.027 C 
ATOM   4601  CE  LYS X 519     -28.822  37.080  54.813  0.00  0.00     0.229 C 
ATOM   4602  NZ  LYS X 519     -30.110  37.804  54.733  0.00  0.00    -0.079 N 
ATOM   4603  HZ1 LYS X 519     -30.025  38.714  55.230  0.00  0.00     0.274 HD
ATOM   4604  HZ2 LYS X 519     -30.872  37.263  55.188  0.00  0.00     0.274 HD
ATOM   4605  HZ3 LYS X 519     -30.351  38.122  53.773  0.00  0.00     0.274 HD
ATOM   4606  C   LYS X 519     -25.403  33.598  51.954  0.00  0.00     0.241 C 
ATOM   4607  O   LYS X 519     -24.569  32.791  52.373  0.00  0.00    -0.271 OA
ATOM   4608  N   PHE X 520     -26.420  33.195  51.170  0.00  0.00    -0.346 N 
ATOM   4609  HN  PHE X 520     -27.153  33.823  50.922  0.00  0.00     0.163 HD
ATOM   4610  CA  PHE X 520     -26.567  31.775  50.772  0.00  0.00     0.180 C 
ATOM   4611  CB  PHE X 520     -27.987  31.298  50.476  0.00  0.00     0.073 C 
ATOM   4612  CG  PHE X 520     -28.986  31.603  51.556  0.00  0.00    -0.056 A 
ATOM   4613  CD1 PHE X 520     -30.168  32.306  51.375  0.00  0.00     0.007 A 
ATOM   4614  CE1 PHE X 520     -31.005  32.656  52.416  0.00  0.00     0.001 A 
ATOM   4615  CZ  PHE X 520     -30.688  32.246  53.727  0.00  0.00     0.000 A 
ATOM   4616  CD2 PHE X 520     -28.684  31.191  52.910  0.00  0.00     0.007 A 
ATOM   4617  CE2 PHE X 520     -29.493  31.557  53.971  0.00  0.00     0.001 A 
ATOM   4618  C   PHE X 520     -25.770  31.335  49.485  0.00  0.00     0.241 C 
ATOM   4619  O   PHE X 520     -25.421  30.188  49.237  0.00  0.00    -0.271 OA
ATOM   4620  N   ASP X 521     -25.620  32.298  48.506  0.00  0.00    -0.345 N 
ATOM   4621  HN  ASP X 521     -26.058  33.193  48.544  0.00  0.00     0.163 HD
ATOM   4622  CA  ASP X 521     -25.089  32.088  47.188  0.00  0.00     0.186 C 
ATOM   4623  CB  ASP X 521     -25.723  33.032  46.174  0.00  0.00     0.147 C 
ATOM   4624  CG  ASP X 521     -27.187  33.103  46.331  0.00  0.00     0.175 C 
ATOM   4625  OD1 ASP X 521     -27.735  34.193  46.659  0.00  0.00    -0.648 OA
ATOM   4626  OD2 ASP X 521     -27.846  32.115  46.072  0.00  0.00    -0.648 OA
ATOM   4627  C   ASP X 521     -23.535  32.126  47.152  0.00  0.00     0.241 C 
ATOM   4628  O   ASP X 521     -23.019  32.294  46.066  0.00  0.00    -0.271 OA
ATOM   4629  N   THR X 522     -22.917  31.957  48.345  0.00  0.00    -0.344 N 
ATOM   4630  HN  THR X 522     -23.402  31.971  49.216  0.00  0.00     0.163 HD
ATOM   4631  CA  THR X 522     -21.470  31.861  48.341  0.00  0.00     0.205 C 
ATOM   4632  CB  THR X 522     -20.885  32.496  49.614  0.00  0.00     0.146 C 
ATOM   4633  OG1 THR X 522     -19.516  32.793  49.573  0.00  0.00    -0.393 OA
ATOM   4634  HG1 THR X 522     -19.248  32.944  50.482  0.00  0.00     0.210 HD
ATOM   4635  CG2 THR X 522     -21.009  31.578  50.844  0.00  0.00     0.042 C 
ATOM   4636  C   THR X 522     -20.972  30.407  48.201  0.00  0.00     0.243 C 
ATOM   4637  O   THR X 522     -21.644  29.454  48.571  0.00  0.00    -0.271 OA
ATOM   4638  N   LEU X 523     -19.744  30.138  47.702  0.00  0.00    -0.346 N 
ATOM   4639  HN  LEU X 523     -19.130  30.867  47.411  0.00  0.00     0.163 HD
ATOM   4640  CA  LEU X 523     -19.125  28.771  47.727  0.00  0.00     0.177 C 
ATOM   4641  CB  LEU X 523     -18.139  28.795  46.498  0.00  0.00     0.038 C 
ATOM   4642  CG  LEU X 523     -18.785  28.808  45.155  0.00  0.00    -0.020 C 
ATOM   4643  CD1 LEU X 523     -17.787  29.021  44.074  0.00  0.00     0.009 C 
ATOM   4644  CD2 LEU X 523     -19.575  27.485  44.936  0.00  0.00     0.009 C 
ATOM   4645  C   LEU X 523     -18.419  28.494  48.972  0.00  0.00     0.241 C 
ATOM   4646  O   LEU X 523     -17.993  29.432  49.659  0.00  0.00    -0.271 OA
ATOM   4647  N   VAL X 524     -18.216  27.173  49.318  0.00  0.00    -0.346 N 
ATOM   4648  HN  VAL X 524     -18.476  26.504  48.627  0.00  0.00     0.163 HD
ATOM   4649  CA  VAL X 524     -17.605  26.659  50.536  0.00  0.00     0.180 C 
ATOM   4650  CB  VAL X 524     -18.417  25.541  51.192  0.00  0.00     0.009 C 
ATOM   4651  CG1 VAL X 524     -19.636  26.146  51.911  0.00  0.00     0.012 C 
ATOM   4652  CG2 VAL X 524     -19.072  24.550  50.236  0.00  0.00     0.012 C 
ATOM   4653  C   VAL X 524     -16.264  26.119  50.187  0.00  0.00     0.241 C 
ATOM   4654  O   VAL X 524     -15.277  26.172  50.931  0.00  0.00    -0.271 OA
ATOM   4655  N   GLY X 525     -16.063  25.532  48.991  0.00  0.00    -0.351 N 
ATOM   4656  HN  GLY X 525     -16.728  25.441  48.253  0.00  0.00     0.163 HD
ATOM   4657  CA  GLY X 525     -14.801  24.882  48.718  0.00  0.00     0.225 C 
ATOM   4658  C   GLY X 525     -14.733  24.142  47.391  0.00  0.00     0.236 C 
ATOM   4659  O   GLY X 525     -14.612  22.930  47.332  0.00  0.00    -0.272 OA
ATOM   4660  N   GLU X 526     -14.706  24.945  46.310  0.00  0.00    -0.346 N 
ATOM   4661  HN  GLU X 526     -14.852  25.931  46.275  0.00  0.00     0.163 HD
ATOM   4662  CA  GLU X 526     -14.746  24.355  45.030  0.00  0.00     0.177 C 
ATOM   4663  CB  GLU X 526     -15.026  25.539  44.060  0.00  0.00     0.045 C 
ATOM   4664  CG  GLU X 526     -15.170  25.144  42.534  0.00  0.00     0.116 C 
ATOM   4665  CD  GLU X 526     -15.604  26.220  41.604  0.00  0.00     0.172 C 
ATOM   4666  OE1 GLU X 526     -16.708  26.231  41.018  0.00  0.00    -0.648 OA
ATOM   4667  OE2 GLU X 526     -14.716  27.140  41.354  0.00  0.00    -0.648 OA
ATOM   4668  C   GLU X 526     -13.537  23.536  44.671  0.00  0.00     0.241 C 
ATOM   4669  O   GLU X 526     -13.607  22.302  44.695  0.00  0.00    -0.271 OA
ATOM   4670  N   ARG X 527     -12.386  24.218  44.493  0.00  0.00    -0.346 N 
ATOM   4671  HN  ARG X 527     -12.258  25.154  44.811  0.00  0.00     0.163 HD
ATOM   4672  CA  ARG X 527     -11.096  23.618  44.187  0.00  0.00     0.176 C 
ATOM   4673  CB  ARG X 527     -10.304  24.673  43.416  0.00  0.00     0.036 C 
ATOM   4674  CG  ARG X 527      -9.185  24.075  42.517  0.00  0.00     0.023 C 
ATOM   4675  CD  ARG X 527      -9.750  23.552  41.177  0.00  0.00     0.138 C 
ATOM   4676  NE  ARG X 527      -8.659  23.091  40.380  0.00  0.00    -0.227 N 
ATOM   4677  HE  ARG X 527      -7.770  22.817  40.746  0.00  0.00     0.177 HD
ATOM   4678  CZ  ARG X 527      -8.644  22.921  39.039  0.00  0.00     0.665 C 
ATOM   4679  NH1 ARG X 527      -7.454  22.647  38.447  0.00  0.00    -0.235 N 
ATOM   4680 1HH1 ARG X 527      -6.717  22.395  39.074  0.00  0.00     0.174 HD
ATOM   4681 2HH1 ARG X 527      -7.357  22.635  37.452  0.00  0.00     0.174 HD
ATOM   4682  NH2 ARG X 527      -9.716  23.069  38.233  0.00  0.00    -0.235 N 
ATOM   4683 1HH2 ARG X 527     -10.612  23.218  38.651  0.00  0.00     0.174 HD
ATOM   4684 2HH2 ARG X 527      -9.600  22.829  37.269  0.00  0.00     0.174 HD
ATOM   4685  C   ARG X 527     -10.395  23.288  45.434  0.00  0.00     0.240 C 
ATOM   4686  O   ARG X 527     -10.010  22.136  45.691  0.00  0.00    -0.271 OA
ATOM   4687  N   GLY X 528     -10.411  24.312  46.299  0.00  0.00    -0.351 N 
ATOM   4688  HN  GLY X 528     -10.718  25.203  45.974  0.00  0.00     0.163 HD
ATOM   4689  CA  GLY X 528      -9.899  24.166  47.629  0.00  0.00     0.225 C 
ATOM   4690  C   GLY X 528     -10.785  24.981  48.548  0.00  0.00     0.236 C 
ATOM   4691  O   GLY X 528     -11.757  25.432  48.112  0.00  0.00    -0.272 OA
ATOM   4692  N   ALA X 529     -10.438  24.946  49.811  0.00  0.00    -0.347 N 
ATOM   4693  HN  ALA X 529      -9.567  24.531  50.063  0.00  0.00     0.163 HD
ATOM   4694  CA  ALA X 529     -11.276  25.292  50.864  0.00  0.00     0.172 C 
ATOM   4695  CB  ALA X 529     -10.739  24.709  52.212  0.00  0.00     0.042 C 
ATOM   4696  C   ALA X 529     -11.477  26.828  50.935  0.00  0.00     0.240 C 
ATOM   4697  O   ALA X 529     -10.513  27.551  51.105  0.00  0.00    -0.271 OA
ATOM   4698  N   GLN X 530     -12.767  27.385  50.812  0.00  0.00    -0.346 N 
ATOM   4699  HN  GLN X 530     -13.550  26.786  50.666  0.00  0.00     0.163 HD
ATOM   4700  CA  GLN X 530     -13.161  28.760  50.993  0.00  0.00     0.177 C 
ATOM   4701  CB  GLN X 530     -14.280  29.330  50.148  0.00  0.00     0.044 C 
ATOM   4702  CG  GLN X 530     -14.576  30.801  50.551  0.00  0.00     0.105 C 
ATOM   4703  CD  GLN X 530     -15.094  31.553  49.301  0.00  0.00     0.215 C 
ATOM   4704  OE1 GLN X 530     -14.180  32.082  48.654  0.00  0.00    -0.274 OA
ATOM   4705  NE2 GLN X 530     -16.401  31.634  49.032  0.00  0.00    -0.370 N 
ATOM   4706 1HE2 GLN X 530     -17.110  31.198  49.587  0.00  0.00     0.159 HD
ATOM   4707 2HE2 GLN X 530     -16.741  32.024  48.176  0.00  0.00     0.159 HD
ATOM   4708  C   GLN X 530     -13.439  28.906  52.507  0.00  0.00     0.241 C 
ATOM   4709  O   GLN X 530     -12.827  29.758  53.256  0.00  0.00    -0.271 OA
ATOM   4710  N   LEU X 531     -14.316  28.036  53.085  0.00  0.00    -0.346 N 
ATOM   4711  HN  LEU X 531     -14.702  27.305  52.527  0.00  0.00     0.163 HD
ATOM   4712  CA  LEU X 531     -14.703  28.148  54.454  0.00  0.00     0.177 C 
ATOM   4713  CB  LEU X 531     -16.240  28.047  54.636  0.00  0.00     0.038 C 
ATOM   4714  CG  LEU X 531     -17.029  29.155  53.869  0.00  0.00    -0.020 C 
ATOM   4715  CD1 LEU X 531     -18.500  28.936  54.208  0.00  0.00     0.009 C 
ATOM   4716  CD2 LEU X 531     -16.837  30.562  54.279  0.00  0.00     0.009 C 
ATOM   4717  C   LEU X 531     -13.923  27.245  55.370  0.00  0.00     0.241 C 
ATOM   4718  O   LEU X 531     -13.393  26.226  54.863  0.00  0.00    -0.271 OA
ATOM   4719  N   SER X 532     -13.817  27.575  56.637  0.00  0.00    -0.344 N 
ATOM   4720  HN  SER X 532     -14.267  28.403  56.964  0.00  0.00     0.163 HD
ATOM   4721  CA  SER X 532     -12.957  26.791  57.519  0.00  0.00     0.200 C 
ATOM   4722  CB  SER X 532     -12.572  27.671  58.726  0.00  0.00     0.199 C 
ATOM   4723  OG  SER X 532     -11.613  27.107  59.611  0.00  0.00    -0.398 OA
ATOM   4724  HG1 SER X 532     -11.248  27.804  60.161  0.00  0.00     0.209 HD
ATOM   4725  C   SER X 532     -13.813  25.620  58.119  0.00  0.00     0.242 C 
ATOM   4726  O   SER X 532     -14.988  25.375  57.865  0.00  0.00    -0.271 OA
ATOM   4727  N   GLY X 533     -13.227  24.831  59.097  0.00  0.00    -0.350 N 
ATOM   4728  HN  GLY X 533     -12.379  25.228  59.440  0.00  0.00     0.163 HD
ATOM   4729  CA  GLY X 533     -13.829  23.669  59.790  0.00  0.00     0.225 C 
ATOM   4730  C   GLY X 533     -15.147  23.914  60.359  0.00  0.00     0.235 C 
ATOM   4731  O   GLY X 533     -16.075  23.218  59.954  0.00  0.00    -0.272 OA
ATOM   4732  N   GLY X 534     -15.266  24.797  61.390  0.00  0.00    -0.351 N 
ATOM   4733  HN  GLY X 534     -14.398  25.192  61.678  0.00  0.00     0.163 HD
ATOM   4734  CA  GLY X 534     -16.503  25.136  62.017  0.00  0.00     0.225 C 
ATOM   4735  C   GLY X 534     -17.562  25.858  61.250  0.00  0.00     0.236 C 
ATOM   4736  O   GLY X 534     -18.735  25.861  61.632  0.00  0.00    -0.272 OA
ATOM   4737  N   GLN X 535     -17.084  26.516  60.144  0.00  0.00    -0.346 N 
ATOM   4738  HN  GLN X 535     -16.096  26.584  60.033  0.00  0.00     0.163 HD
ATOM   4739  CA  GLN X 535     -17.937  27.220  59.208  0.00  0.00     0.177 C 
ATOM   4740  CB  GLN X 535     -17.151  28.219  58.389  0.00  0.00     0.044 C 
ATOM   4741  CG  GLN X 535     -16.821  29.533  59.179  0.00  0.00     0.105 C 
ATOM   4742  CD  GLN X 535     -15.929  30.396  58.321  0.00  0.00     0.215 C 
ATOM   4743  OE1 GLN X 535     -15.027  29.843  57.715  0.00  0.00    -0.274 OA
ATOM   4744  NE2 GLN X 535     -16.150  31.773  58.305  0.00  0.00    -0.370 N 
ATOM   4745 1HE2 GLN X 535     -16.664  32.203  59.047  0.00  0.00     0.159 HD
ATOM   4746 2HE2 GLN X 535     -15.633  32.340  57.664  0.00  0.00     0.159 HD
ATOM   4747  C   GLN X 535     -18.711  26.181  58.371  0.00  0.00     0.241 C 
ATOM   4748  O   GLN X 535     -19.948  26.088  58.474  0.00  0.00    -0.271 OA
ATOM   4749  N   LYS X 536     -17.987  25.318  57.702  0.00  0.00    -0.346 N 
ATOM   4750  HN  LYS X 536     -16.993  25.381  57.743  0.00  0.00     0.163 HD
ATOM   4751  CA  LYS X 536     -18.531  24.206  57.014  0.00  0.00     0.176 C 
ATOM   4752  CB  LYS X 536     -17.390  23.427  56.327  0.00  0.00     0.035 C 
ATOM   4753  CG  LYS X 536     -16.671  24.244  55.294  0.00  0.00     0.004 C 
ATOM   4754  CD  LYS X 536     -15.514  23.440  54.676  0.00  0.00     0.027 C 
ATOM   4755  CE  LYS X 536     -14.453  23.125  55.742  0.00  0.00     0.229 C 
ATOM   4756  NZ  LYS X 536     -13.641  22.094  55.140  0.00  0.00    -0.079 N 
ATOM   4757  HZ1 LYS X 536     -13.720  21.178  55.627  0.00  0.00     0.274 HD
ATOM   4758  HZ2 LYS X 536     -12.607  22.168  55.226  0.00  0.00     0.274 HD
ATOM   4759  HZ3 LYS X 536     -13.944  21.960  54.154  0.00  0.00     0.274 HD
ATOM   4760  C   LYS X 536     -19.325  23.239  57.815  0.00  0.00     0.241 C 
ATOM   4761  O   LYS X 536     -20.301  22.799  57.227  0.00  0.00    -0.271 OA
ATOM   4762  N   GLN X 537     -18.930  23.058  59.145  0.00  0.00    -0.346 N 
ATOM   4763  HN  GLN X 537     -18.102  23.382  59.597  0.00  0.00     0.163 HD
ATOM   4764  CA  GLN X 537     -19.666  22.171  60.038  0.00  0.00     0.177 C 
ATOM   4765  CB  GLN X 537     -18.852  22.126  61.376  0.00  0.00     0.044 C 
ATOM   4766  CG  GLN X 537     -19.348  20.877  62.237  0.00  0.00     0.105 C 
ATOM   4767  CD  GLN X 537     -18.930  19.417  61.764  0.00  0.00     0.215 C 
ATOM   4768  OE1 GLN X 537     -19.890  18.727  61.418  0.00  0.00    -0.274 OA
ATOM   4769  NE2 GLN X 537     -17.636  19.134  61.658  0.00  0.00    -0.370 N 
ATOM   4770 1HE2 GLN X 537     -17.365  18.196  61.443  0.00  0.00     0.159 HD
ATOM   4771 2HE2 GLN X 537     -16.941  19.727  62.065  0.00  0.00     0.159 HD
ATOM   4772  C   GLN X 537     -21.112  22.510  60.230  0.00  0.00     0.241 C 
ATOM   4773  O   GLN X 537     -21.992  21.687  59.971  0.00  0.00    -0.271 OA
ATOM   4774  N   ARG X 538     -21.483  23.784  60.403  0.00  0.00    -0.346 N 
ATOM   4775  HN  ARG X 538     -20.745  24.454  60.376  0.00  0.00     0.163 HD
ATOM   4776  CA  ARG X 538     -22.804  24.191  60.625  0.00  0.00     0.176 C 
ATOM   4777  CB  ARG X 538     -22.839  25.683  61.120  0.00  0.00     0.036 C 
ATOM   4778  CG  ARG X 538     -22.478  25.813  62.685  0.00  0.00     0.023 C 
ATOM   4779  CD  ARG X 538     -22.247  27.234  63.130  0.00  0.00     0.138 C 
ATOM   4780  NE  ARG X 538     -20.923  27.697  62.618  0.00  0.00    -0.227 N 
ATOM   4781  HE  ARG X 538     -20.323  27.100  62.086  0.00  0.00     0.177 HD
ATOM   4782  CZ  ARG X 538     -20.666  28.965  62.782  0.00  0.00     0.665 C 
ATOM   4783  NH1 ARG X 538     -19.505  29.478  62.402  0.00  0.00    -0.235 N 
ATOM   4784 1HH1 ARG X 538     -18.711  28.871  62.431  0.00  0.00     0.174 HD
ATOM   4785 2HH1 ARG X 538     -19.528  30.469  62.272  0.00  0.00     0.174 HD
ATOM   4786  NH2 ARG X 538     -21.555  29.906  63.080  0.00  0.00    -0.235 N 
ATOM   4787 1HH2 ARG X 538     -22.420  29.672  63.522  0.00  0.00     0.174 HD
ATOM   4788 2HH2 ARG X 538     -21.171  30.830  63.060  0.00  0.00     0.174 HD
ATOM   4789  C   ARG X 538     -23.705  24.061  59.460  0.00  0.00     0.241 C 
ATOM   4790  O   ARG X 538     -24.919  24.114  59.494  0.00  0.00    -0.271 OA
ATOM   4791  N   ILE X 539     -23.146  24.025  58.289  0.00  0.00    -0.346 N 
ATOM   4792  HN  ILE X 539     -22.158  23.904  58.236  0.00  0.00     0.163 HD
ATOM   4793  CA  ILE X 539     -23.945  23.788  57.064  0.00  0.00     0.180 C 
ATOM   4794  CB  ILE X 539     -23.052  24.044  55.890  0.00  0.00     0.013 C 
ATOM   4795  CG2 ILE X 539     -23.890  23.971  54.629  0.00  0.00     0.012 C 
ATOM   4796  CG1 ILE X 539     -22.452  25.452  56.103  0.00  0.00     0.002 C 
ATOM   4797  CD  ILE X 539     -21.518  25.949  55.003  0.00  0.00     0.005 C 
ATOM   4798  C   ILE X 539     -24.403  22.306  57.029  0.00  0.00     0.241 C 
ATOM   4799  O   ILE X 539     -25.443  21.855  56.588  0.00  0.00    -0.271 OA
ATOM   4800  N   ALA X 540     -23.526  21.481  57.550  0.00  0.00    -0.346 N 
ATOM   4801  HN  ALA X 540     -22.612  21.795  57.795  0.00  0.00     0.163 HD
ATOM   4802  CA  ALA X 540     -23.871  20.060  57.679  0.00  0.00     0.172 C 
ATOM   4803  CB  ALA X 540     -22.643  19.289  57.993  0.00  0.00     0.042 C 
ATOM   4804  C   ALA X 540     -24.954  19.812  58.659  0.00  0.00     0.240 C 
ATOM   4805  O   ALA X 540     -25.765  18.924  58.522  0.00  0.00    -0.271 OA
ATOM   4806  N   ILE X 541     -25.020  20.671  59.698  0.00  0.00    -0.346 N 
ATOM   4807  HN  ILE X 541     -24.284  21.330  59.828  0.00  0.00     0.163 HD
ATOM   4808  CA  ILE X 541     -26.030  20.718  60.727  0.00  0.00     0.180 C 
ATOM   4809  CB  ILE X 541     -25.674  21.544  61.952  0.00  0.00     0.013 C 
ATOM   4810  CG2 ILE X 541     -26.984  21.580  62.890  0.00  0.00     0.012 C 
ATOM   4811  CG1 ILE X 541     -24.444  20.905  62.664  0.00  0.00     0.002 C 
ATOM   4812  CD  ILE X 541     -23.925  21.693  63.805  0.00  0.00     0.005 C 
ATOM   4813  C   ILE X 541     -27.365  21.250  60.094  0.00  0.00     0.241 C 
ATOM   4814  O   ILE X 541     -28.437  20.700  60.327  0.00  0.00    -0.271 OA
ATOM   4815  N   ALA X 542     -27.263  22.391  59.292  0.00  0.00    -0.346 N 
ATOM   4816  HN  ALA X 542     -26.433  22.940  59.244  0.00  0.00     0.163 HD
ATOM   4817  CA  ALA X 542     -28.448  22.934  58.567  0.00  0.00     0.172 C 
ATOM   4818  CB  ALA X 542     -28.181  24.226  57.695  0.00  0.00     0.042 C 
ATOM   4819  C   ALA X 542     -29.130  21.907  57.697  0.00  0.00     0.240 C 
ATOM   4820  O   ALA X 542     -30.330  21.600  57.757  0.00  0.00    -0.271 OA
ATOM   4821  N   ARG X 543     -28.302  21.197  56.923  0.00  0.00    -0.346 N 
ATOM   4822  HN  ARG X 543     -27.347  21.471  56.843  0.00  0.00     0.163 HD
ATOM   4823  CA  ARG X 543     -28.784  20.055  56.090  0.00  0.00     0.176 C 
ATOM   4824  CB  ARG X 543     -27.515  19.591  55.195  0.00  0.00     0.036 C 
ATOM   4825  CG  ARG X 543     -27.785  18.563  54.049  0.00  0.00     0.023 C 
ATOM   4826  CD  ARG X 543     -26.555  18.157  53.236  0.00  0.00     0.138 C 
ATOM   4827  NE  ARG X 543     -25.672  17.408  54.201  0.00  0.00    -0.227 N 
ATOM   4828  HE  ARG X 543     -26.125  17.125  55.046  0.00  0.00     0.177 HD
ATOM   4829  CZ  ARG X 543     -24.384  17.036  54.002  0.00  0.00     0.665 C 
ATOM   4830  NH1 ARG X 543     -23.722  16.451  54.951  0.00  0.00    -0.235 N 
ATOM   4831 1HH1 ARG X 543     -24.077  16.262  55.866  0.00  0.00     0.174 HD
ATOM   4832 2HH1 ARG X 543     -22.760  16.327  54.705  0.00  0.00     0.174 HD
ATOM   4833  NH2 ARG X 543     -23.728  17.476  52.965  0.00  0.00    -0.235 N 
ATOM   4834 1HH2 ARG X 543     -24.120  17.987  52.200  0.00  0.00     0.174 HD
ATOM   4835 2HH2 ARG X 543     -22.818  17.090  52.814  0.00  0.00     0.174 HD
ATOM   4836  C   ARG X 543     -29.405  18.902  56.817  0.00  0.00     0.241 C 
ATOM   4837  O   ARG X 543     -30.378  18.266  56.397  0.00  0.00    -0.271 OA
ATOM   4838  N   ALA X 544     -29.028  18.661  58.066  0.00  0.00    -0.346 N 
ATOM   4839  HN  ALA X 544     -28.220  19.107  58.443  0.00  0.00     0.163 HD
ATOM   4840  CA  ALA X 544     -29.688  17.577  58.895  0.00  0.00     0.172 C 
ATOM   4841  CB  ALA X 544     -28.848  17.199  60.132  0.00  0.00     0.042 C 
ATOM   4842  C   ALA X 544     -31.051  17.982  59.431  0.00  0.00     0.240 C 
ATOM   4843  O   ALA X 544     -31.881  17.123  59.494  0.00  0.00    -0.271 OA
ATOM   4844  N   LEU X 545     -31.234  19.263  59.773  0.00  0.00    -0.346 N 
ATOM   4845  HN  LEU X 545     -30.416  19.833  59.775  0.00  0.00     0.163 HD
ATOM   4846  CA  LEU X 545     -32.525  19.902  59.985  0.00  0.00     0.177 C 
ATOM   4847  CB  LEU X 545     -32.361  21.391  60.369  0.00  0.00     0.038 C 
ATOM   4848  CG  LEU X 545     -31.410  21.650  61.485  0.00  0.00    -0.020 C 
ATOM   4849  CD1 LEU X 545     -31.234  23.145  61.735  0.00  0.00     0.009 C 
ATOM   4850  CD2 LEU X 545     -32.013  21.004  62.749  0.00  0.00     0.009 C 
ATOM   4851  C   LEU X 545     -33.477  19.767  58.835  0.00  0.00     0.241 C 
ATOM   4852  O   LEU X 545     -34.650  19.354  58.910  0.00  0.00    -0.271 OA
ATOM   4853  N   VAL X 546     -33.008  20.189  57.638  0.00  0.00    -0.346 N 
ATOM   4854  HN  VAL X 546     -32.163  20.717  57.684  0.00  0.00     0.163 HD
ATOM   4855  CA  VAL X 546     -33.733  20.183  56.399  0.00  0.00     0.180 C 
ATOM   4856  CB  VAL X 546     -33.115  21.070  55.400  0.00  0.00     0.009 C 
ATOM   4857  CG1 VAL X 546     -33.642  20.810  53.981  0.00  0.00     0.012 C 
ATOM   4858  CG2 VAL X 546     -33.335  22.608  55.676  0.00  0.00     0.012 C 
ATOM   4859  C   VAL X 546     -34.068  18.758  55.915  0.00  0.00     0.241 C 
ATOM   4860  O   VAL X 546     -35.161  18.597  55.396  0.00  0.00    -0.271 OA
ATOM   4861  N   ARG X 547     -33.220  17.716  56.062  0.00  0.00    -0.346 N 
ATOM   4862  HN  ARG X 547     -32.279  17.876  56.350  0.00  0.00     0.163 HD
ATOM   4863  CA  ARG X 547     -33.584  16.306  56.027  0.00  0.00     0.176 C 
ATOM   4864  CB  ARG X 547     -32.226  15.529  56.220  0.00  0.00     0.036 C 
ATOM   4865  CG  ARG X 547     -32.235  13.949  56.487  0.00  0.00     0.022 C 
ATOM   4866  CD  ARG X 547     -32.660  13.047  55.353  0.00  0.00     0.122 C 
ATOM   4867  NE  ARG X 547     -34.158  13.261  55.351  0.00  0.00    -0.367 N 
ATOM   4868  HE  ARG X 547     -34.695  13.116  56.183  0.00  0.00     0.162 HD
ATOM   4869  CZ  ARG X 547     -34.856  13.108  54.218  0.00  0.00     0.143 C 
ATOM   4870  NH1 ARG X 547     -36.117  12.794  54.385  0.00  0.00    -0.376 N 
ATOM   4871 1HH1 ARG X 547     -36.593  12.721  55.262  0.00  0.00     0.158 HD
ATOM   4872 2HH1 ARG X 547     -36.700  12.618  53.592  0.00  0.00     0.158 HD
ATOM   4873  NH2 ARG X 547     -34.366  13.279  52.976  0.00  0.00    -0.274 NA
ATOM   4874 1HH2 ARG X 547     -33.854  14.098  52.718  0.00  0.00     0.127 HD
ATOM   4875 2HH2 ARG X 547     -35.164  13.067  52.411  0.00  0.00     0.127 HD
ATOM   4876  C   ARG X 547     -34.706  15.876  57.001  0.00  0.00     0.241 C 
ATOM   4877  O   ARG X 547     -35.725  15.373  56.548  0.00  0.00    -0.271 OA
ATOM   4878  N   ASN X 548     -34.530  16.236  58.259  0.00  0.00    -0.346 N 
ATOM   4879  HN  ASN X 548     -33.713  16.754  58.503  0.00  0.00     0.163 HD
ATOM   4880  CA  ASN X 548     -35.326  16.087  59.409  0.00  0.00     0.185 C 
ATOM   4881  CB  ASN X 548     -36.747  16.756  59.167  0.00  0.00     0.137 C 
ATOM   4882  CG  ASN X 548     -37.397  17.081  60.426  0.00  0.00     0.217 C 
ATOM   4883  OD1 ASN X 548     -36.876  16.814  61.521  0.00  0.00    -0.274 OA
ATOM   4884  ND2 ASN X 548     -38.614  17.682  60.418  0.00  0.00    -0.370 N 
ATOM   4885 1HD2 ASN X 548     -38.962  17.858  59.498  0.00  0.00     0.159 HD
ATOM   4886 2HD2 ASN X 548     -39.180  17.729  61.242  0.00  0.00     0.159 HD
ATOM   4887  C   ASN X 548     -35.529  14.667  59.827  0.00  0.00     0.243 C 
ATOM   4888  O   ASN X 548     -36.669  14.194  59.877  0.00  0.00    -0.271 OA
ATOM   4889  N   PRO X 549     -34.508  13.959  60.309  0.00  0.00    -0.337 N 
ATOM   4890  CD  PRO X 549     -33.054  14.355  60.399  0.00  0.00     0.127 C 
ATOM   4891  CA  PRO X 549     -34.738  12.542  60.714  0.00  0.00     0.179 C 
ATOM   4892  CB  PRO X 549     -33.339  12.004  60.392  0.00  0.00     0.037 C 
ATOM   4893  CG  PRO X 549     -32.327  13.096  60.805  0.00  0.00     0.022 C 
ATOM   4894  C   PRO X 549     -35.118  12.443  62.140  0.00  0.00     0.241 C 
ATOM   4895  O   PRO X 549     -35.133  13.514  62.773  0.00  0.00    -0.271 OA
ATOM   4896  N   LYS X 550     -35.460  11.270  62.706  0.00  0.00    -0.346 N 
ATOM   4897  HN  LYS X 550     -35.410  10.499  62.075  0.00  0.00     0.163 HD
ATOM   4898  CA  LYS X 550     -35.999  11.089  64.006  0.00  0.00     0.176 C 
ATOM   4899  CB  LYS X 550     -37.117  10.048  63.977  0.00  0.00     0.035 C 
ATOM   4900  CG  LYS X 550     -38.479  10.730  63.809  0.00  0.00     0.004 C 
ATOM   4901  CD  LYS X 550     -38.756  11.414  62.463  0.00  0.00     0.027 C 
ATOM   4902  CE  LYS X 550     -40.121  12.095  62.183  0.00  0.00     0.229 C 
ATOM   4903  NZ  LYS X 550     -40.424  13.171  63.086  0.00  0.00    -0.079 N 
ATOM   4904  HZ1 LYS X 550     -40.472  12.858  64.076  0.00  0.00     0.274 HD
ATOM   4905  HZ2 LYS X 550     -41.358  13.584  62.887  0.00  0.00     0.274 HD
ATOM   4906  HZ3 LYS X 550     -39.805  14.003  63.006  0.00  0.00     0.274 HD
ATOM   4907  C   LYS X 550     -34.921  10.652  64.945  0.00  0.00     0.241 C 
ATOM   4908  O   LYS X 550     -34.730  11.245  65.985  0.00  0.00    -0.271 OA
ATOM   4909  N   ILE X 551     -34.165   9.524  64.567  0.00  0.00    -0.346 N 
ATOM   4910  HN  ILE X 551     -34.286   9.064  63.691  0.00  0.00     0.163 HD
ATOM   4911  CA  ILE X 551     -33.000   8.967  65.282  0.00  0.00     0.180 C 
ATOM   4912  CB  ILE X 551     -32.874   7.394  65.315  0.00  0.00     0.013 C 
ATOM   4913  CG2 ILE X 551     -31.607   6.894  66.059  0.00  0.00     0.012 C 
ATOM   4914  CG1 ILE X 551     -34.126   6.680  65.845  0.00  0.00     0.002 C 
ATOM   4915  CD  ILE X 551     -34.184   5.220  65.415  0.00  0.00     0.005 C 
ATOM   4916  C   ILE X 551     -31.735   9.674  64.727  0.00  0.00     0.241 C 
ATOM   4917  O   ILE X 551     -31.372   9.510  63.563  0.00  0.00    -0.271 OA
ATOM   4918  N   LEU X 552     -31.017  10.540  65.539  0.00  0.00    -0.346 N 
ATOM   4919  HN  LEU X 552     -31.336  10.769  66.455  0.00  0.00     0.163 HD
ATOM   4920  CA  LEU X 552     -29.901  11.224  65.103  0.00  0.00     0.177 C 
ATOM   4921  CB  LEU X 552     -30.030  12.813  65.226  0.00  0.00     0.038 C 
ATOM   4922  CG  LEU X 552     -28.974  13.816  64.683  0.00  0.00    -0.020 C 
ATOM   4923  CD1 LEU X 552     -28.823  13.869  63.158  0.00  0.00     0.009 C 
ATOM   4924  CD2 LEU X 552     -29.494  15.214  65.167  0.00  0.00     0.009 C 
ATOM   4925  C   LEU X 552     -28.576  10.775  65.700  0.00  0.00     0.241 C 
ATOM   4926  O   LEU X 552     -28.366  10.788  66.913  0.00  0.00    -0.271 OA
ATOM   4927  N   LEU X 553     -27.636  10.334  64.842  0.00  0.00    -0.346 N 
ATOM   4928  HN  LEU X 553     -27.818  10.229  63.867  0.00  0.00     0.163 HD
ATOM   4929  CA  LEU X 553     -26.281   9.969  65.286  0.00  0.00     0.177 C 
ATOM   4930  CB  LEU X 553     -25.795   8.626  64.659  0.00  0.00     0.038 C 
ATOM   4931  CG  LEU X 553     -26.776   7.387  64.771  0.00  0.00    -0.020 C 
ATOM   4932  CD1 LEU X 553     -27.035   6.887  66.207  0.00  0.00     0.009 C 
ATOM   4933  CD2 LEU X 553     -26.149   6.108  64.169  0.00  0.00     0.009 C 
ATOM   4934  C   LEU X 553     -25.421  11.228  64.972  0.00  0.00     0.241 C 
ATOM   4935  O   LEU X 553     -25.212  11.635  63.851  0.00  0.00    -0.271 OA
ATOM   4936  N   LEU X 554     -24.822  11.814  66.050  0.00  0.00    -0.346 N 
ATOM   4937  HN  LEU X 554     -25.002  11.452  66.961  0.00  0.00     0.163 HD
ATOM   4938  CA  LEU X 554     -23.887  12.963  66.030  0.00  0.00     0.177 C 
ATOM   4939  CB  LEU X 554     -24.154  14.221  66.959  0.00  0.00     0.038 C 
ATOM   4940  CG  LEU X 554     -25.544  14.886  66.784  0.00  0.00    -0.020 C 
ATOM   4941  CD1 LEU X 554     -25.678  15.567  65.390  0.00  0.00     0.009 C 
ATOM   4942  CD2 LEU X 554     -25.830  15.923  67.874  0.00  0.00     0.009 C 
ATOM   4943  C   LEU X 554     -22.541  12.353  66.386  0.00  0.00     0.241 C 
ATOM   4944  O   LEU X 554     -22.392  11.609  67.312  0.00  0.00    -0.271 OA
ATOM   4945  N   ASP X 555     -21.418  12.749  65.690  0.00  0.00    -0.346 N 
ATOM   4946  HN  ASP X 555     -21.454  13.422  64.956  0.00  0.00     0.163 HD
ATOM   4947  CA  ASP X 555     -20.088  12.190  65.994  0.00  0.00     0.186 C 
ATOM   4948  CB  ASP X 555     -19.565  12.029  64.545  0.00  0.00     0.147 C 
ATOM   4949  CG  ASP X 555     -18.400  11.012  64.285  0.00  0.00     0.175 C 
ATOM   4950  OD1 ASP X 555     -17.393  11.058  65.086  0.00  0.00    -0.648 OA
ATOM   4951  OD2 ASP X 555     -18.376  10.258  63.256  0.00  0.00    -0.648 OA
ATOM   4952  C   ASP X 555     -19.220  13.130  66.802  0.00  0.00     0.241 C 
ATOM   4953  O   ASP X 555     -19.682  14.099  67.456  0.00  0.00    -0.271 OA
ATOM   4954  N   GLU X 556     -17.884  12.998  66.827  0.00  0.00    -0.346 N 
ATOM   4955  HN  GLU X 556     -17.442  12.246  66.345  0.00  0.00     0.163 HD
ATOM   4956  CA  GLU X 556     -16.907  13.778  67.571  0.00  0.00     0.177 C 
ATOM   4957  CB  GLU X 556     -15.699  12.796  67.942  0.00  0.00     0.045 C 
ATOM   4958  CG  GLU X 556     -15.956  11.556  68.810  0.00  0.00     0.116 C 
ATOM   4959  CD  GLU X 556     -14.823  10.572  68.798  0.00  0.00     0.172 C 
ATOM   4960  OE1 GLU X 556     -14.268  10.311  67.694  0.00  0.00    -0.648 OA
ATOM   4961  OE2 GLU X 556     -14.545   9.954  69.830  0.00  0.00    -0.648 OA
ATOM   4962  C   GLU X 556     -16.374  15.034  66.924  0.00  0.00     0.241 C 
ATOM   4963  O   GLU X 556     -15.197  15.277  66.965  0.00  0.00    -0.271 OA
ATOM   4964  N   ALA X 557     -17.279  15.892  66.374  0.00  0.00    -0.346 N 
ATOM   4965  HN  ALA X 557     -18.226  15.767  66.657  0.00  0.00     0.163 HD
ATOM   4966  CA  ALA X 557     -16.945  17.057  65.568  0.00  0.00     0.172 C 
ATOM   4967  CB  ALA X 557     -18.147  17.771  64.908  0.00  0.00     0.042 C 
ATOM   4968  C   ALA X 557     -16.292  18.139  66.372  0.00  0.00     0.240 C 
ATOM   4969  O   ALA X 557     -15.461  18.842  65.890  0.00  0.00    -0.271 OA
ATOM   4970  N   THR X 558     -16.580  18.227  67.675  0.00  0.00    -0.344 N 
ATOM   4971  HN  THR X 558     -17.250  17.661  68.148  0.00  0.00     0.163 HD
ATOM   4972  CA  THR X 558     -16.090  19.312  68.459  0.00  0.00     0.205 C 
ATOM   4973  CB  THR X 558     -17.048  19.789  69.540  0.00  0.00     0.146 C 
ATOM   4974  OG1 THR X 558     -17.512  18.766  70.409  0.00  0.00    -0.393 OA
ATOM   4975  HG1 THR X 558     -17.736  19.220  71.225  0.00  0.00     0.210 HD
ATOM   4976  CG2 THR X 558     -18.272  20.490  68.955  0.00  0.00     0.042 C 
ATOM   4977  C   THR X 558     -14.717  19.050  69.077  0.00  0.00     0.243 C 
ATOM   4978  O   THR X 558     -14.080  19.909  69.548  0.00  0.00    -0.271 OA
ATOM   4979  N   SER X 559     -14.154  17.890  68.887  0.00  0.00    -0.344 N 
ATOM   4980  HN  SER X 559     -14.605  17.055  68.582  0.00  0.00     0.163 HD
ATOM   4981  CA  SER X 559     -12.740  17.619  69.393  0.00  0.00     0.200 C 
ATOM   4982  CB  SER X 559     -12.418  16.047  69.311  0.00  0.00     0.199 C 
ATOM   4983  OG  SER X 559     -13.341  15.234  69.978  0.00  0.00    -0.398 OA
ATOM   4984  HG1 SER X 559     -13.205  14.323  69.710  0.00  0.00     0.209 HD
ATOM   4985  C   SER X 559     -11.699  18.226  68.612  0.00  0.00     0.243 C 
ATOM   4986  O   SER X 559     -10.645  18.581  69.105  0.00  0.00    -0.271 OA
ATOM   4987  N   ALA X 560     -12.001  18.438  67.329  0.00  0.00    -0.346 N 
ATOM   4988  HN  ALA X 560     -12.812  18.043  66.905  0.00  0.00     0.163 HD
ATOM   4989  CA  ALA X 560     -11.103  18.950  66.366  0.00  0.00     0.172 C 
ATOM   4990  CB  ALA X 560     -11.502  18.485  64.884  0.00  0.00     0.042 C 
ATOM   4991  C   ALA X 560     -11.035  20.479  66.341  0.00  0.00     0.240 C 
ATOM   4992  O   ALA X 560     -10.145  21.126  65.831  0.00  0.00    -0.271 OA
ATOM   4993  N   LEU X 561     -12.092  21.091  66.929  0.00  0.00    -0.346 N 
ATOM   4994  HN  LEU X 561     -12.777  20.535  67.393  0.00  0.00     0.163 HD
ATOM   4995  CA  LEU X 561     -12.308  22.487  66.731  0.00  0.00     0.177 C 
ATOM   4996  CB  LEU X 561     -13.852  22.882  66.785  0.00  0.00     0.038 C 
ATOM   4997  CG  LEU X 561     -14.681  22.318  65.581  0.00  0.00    -0.020 C 
ATOM   4998  CD1 LEU X 561     -16.145  22.470  65.739  0.00  0.00     0.009 C 
ATOM   4999  CD2 LEU X 561     -14.320  22.873  64.168  0.00  0.00     0.009 C
[truncated: 503,257 more chars]
